# Supplementary material for: Serial Recall Predicts Vocoded Sentence Recognition Across Spectral Resolutions
Source: J Speech Lang Hear Res. 2020 Mar 26;63(4):1282–98. doi: 10.1044/2020_JSLHR-19-00319 (PMC7242981; doi:10.1044/2020_JSLHR-19-00319)
Supplement: Supplemental Material S1 [file JSLHR-63-1282-s001.zip]

Archive with 1,071 entries (925 files):
- Supplemental Material/
- Supplemental Material/EF Tasks/
- Supplemental Material/EF Tasks/colorshapetask/
- Supplemental Material/EF Tasks/colorshapetask/AnalyzeGroupData.m
- Supplemental Material/EF Tasks/colorshapetask/circle.png
- Supplemental Material/EF Tasks/colorshapetask/circlegreen.png
- Supplemental Material/EF Tasks/colorshapetask/circlered.png
- Supplemental Material/EF Tasks/colorshapetask/colorshapetask.iqx
- Supplemental Material/EF Tasks/colorshapetask/desktop.ini
- Supplemental Material/EF Tasks/colorshapetask/exgauss estimation/
- Supplemental Material/EF Tasks/colorshapetask/exgauss estimation/demo/
- Supplemental Material/EF Tasks/colorshapetask/exgauss estimation/demo/fminsearchbnd_demo.m
- Supplemental Material/EF Tasks/colorshapetask/exgauss estimation/demo/fminsearchcon_demo.m
- Supplemental Material/EF Tasks/colorshapetask/exgauss estimation/demo/html/
- Supplemental Material/EF Tasks/colorshapetask/exgauss estimation/demo/html/fminsearchbnd_demo.html
- Supplemental Material/EF Tasks/colorshapetask/exgauss estimation/demo/html/fminsearchcon_demo.html
- Supplemental Material/EF Tasks/colorshapetask/exgauss estimation/doc/
- Supplemental Material/EF Tasks/colorshapetask/exgauss estimation/doc/Understanding_fminsearchbnd.rtf
- Supplemental Material/EF Tasks/colorshapetask/exgauss estimation/doc/Understanding_fminsearchcon.rtf
- Supplemental Material/EF Tasks/colorshapetask/exgauss estimation/exgauss_cdf.m
- Supplemental Material/EF Tasks/colorshapetask/exgauss estimation/exgauss_fit.m
- Supplemental Material/EF Tasks/colorshapetask/exgauss estimation/exgauss_neg_lnl.m
- Supplemental Material/EF Tasks/colorshapetask/exgauss estimation/exgauss_pdf.m
- Supplemental Material/EF Tasks/colorshapetask/exgauss estimation/exgauss_plot.m
- Supplemental Material/EF Tasks/colorshapetask/exgauss estimation/exgauss_script.m
- Supplemental Material/EF Tasks/colorshapetask/exgauss estimation/exgauss_start_vals.m
- Supplemental Material/EF Tasks/colorshapetask/exgauss estimation/FMINSEARCHBND/
- Supplemental Material/EF Tasks/colorshapetask/exgauss estimation/fminsearchbnd.m
- Supplemental Material/EF Tasks/colorshapetask/exgauss estimation/FMINSEARCHBND.zip
- Supplemental Material/EF Tasks/colorshapetask/exgauss estimation/fminsearchcon.m
- Supplemental Material/EF Tasks/colorshapetask/exgauss estimation/LICENSE.md
- Supplemental Material/EF Tasks/colorshapetask/exgauss estimation/license.txt
- Supplemental Material/EF Tasks/colorshapetask/exgauss estimation/nonnans.m
- Supplemental Material/EF Tasks/colorshapetask/exgauss estimation/README.md
- Supplemental Material/EF Tasks/colorshapetask/exgauss estimation/test/
- Supplemental Material/EF Tasks/colorshapetask/exgauss estimation/test/test_main.m
- Supplemental Material/EF Tasks/colorshapetask/Experiment Results/
- Supplemental Material/EF Tasks/colorshapetask/Experiment Results/NH_A_38/
- Supplemental Material/EF Tasks/colorshapetask/Experiment Results/NH_A_38/colorshapetask_raw_NH_A_38_2018-06-26-20-56-15-697.iqdat
- Supplemental Material/EF Tasks/colorshapetask/Experiment Results/NH_A_38/colorshapetask_summary_NH_A_38_2018-06-26-20-56-15-697.iqdat
- Supplemental Material/EF Tasks/colorshapetask/Experiment Results/NH_A_39/
- Supplemental Material/EF Tasks/colorshapetask/Experiment Results/NH_A_39/colorshapetask_raw_NH_A_39_2018-08-10-21-06-02-343.iqdat
- Supplemental Material/EF Tasks/colorshapetask/Experiment Results/NH_A_39/colorshapetask_summary_NH_A_39_2018-08-10-21-06-02-343.iqdat
- Supplemental Material/EF Tasks/colorshapetask/Experiment Results/NH_A_39/NH_A_39 Color Shape Task Reaction Times.png
- Supplemental Material/EF Tasks/colorshapetask/Experiment Results/NH_A_40/
- Supplemental Material/EF Tasks/colorshapetask/Experiment Results/NH_A_40/colorshapetask_raw_NH_A_40_2018-08-14-17-09-44-350.iqdat
- Supplemental Material/EF Tasks/colorshapetask/Experiment Results/NH_A_40/colorshapetask_summary_NH_A_40_2018-08-14-17-09-44-350.iqdat
- Supplemental Material/EF Tasks/colorshapetask/Experiment Results/NH_A_41/
- Supplemental Material/EF Tasks/colorshapetask/Experiment Results/NH_A_41/colorshapetask_raw_NH_A_41_2018-08-15-21-09-24-027.iqdat
- Supplemental Material/EF Tasks/colorshapetask/Experiment Results/NH_A_41/colorshapetask_summary_NH_A_41_2018-08-15-21-09-24-027.iqdat
- Supplemental Material/EF Tasks/colorshapetask/Experiment Results/NH_A_42/
- Supplemental Material/EF Tasks/colorshapetask/Experiment Results/NH_A_42/colorshapetask_raw_NH_A_42_2018-08-20-18-53-21-926.iqdat
- Supplemental Material/EF Tasks/colorshapetask/Experiment Results/NH_A_42/colorshapetask_summary_NH_A_42_2018-08-20-18-53-21-926.iqdat
- Supplemental Material/EF Tasks/colorshapetask/Experiment Results/NH_A_43/
- Supplemental Material/EF Tasks/colorshapetask/Experiment Results/NH_A_43/colorshapetask_raw_NH_A_43_2018-08-29-21-47-37-522.iqdat
- Supplemental Material/EF Tasks/colorshapetask/Experiment Results/NH_A_43/colorshapetask_summary_NH_A_43_2018-08-29-21-47-37-522.iqdat
- Supplemental Material/EF Tasks/colorshapetask/Experiment Results/NH_A_44/
- Supplemental Material/EF Tasks/colorshapetask/Experiment Results/NH_A_44/colorshapetask_raw_NH_A_44_2018-09-07-19-38-37-545.iqdat
- Supplemental Material/EF Tasks/colorshapetask/Experiment Results/NH_A_44/colorshapetask_summary_NH_A_44_2018-09-07-19-38-37-545.iqdat
- Supplemental Material/EF Tasks/colorshapetask/Experiment Results/NH_A_45/
- Supplemental Material/EF Tasks/colorshapetask/Experiment Results/NH_A_45/colorshapetask_raw_NH_A_45_2018-09-07-22-16-02-653.iqdat
- Supplemental Material/EF Tasks/colorshapetask/Experiment Results/NH_A_45/colorshapetask_summary_NH_A_45_2018-09-07-22-16-02-653.iqdat
- Supplemental Material/EF Tasks/colorshapetask/Experiment Results/NH_A_46/
- Supplemental Material/EF Tasks/colorshapetask/Experiment Results/NH_A_46/colorshapetask_raw_NH_A_46_2018-09-12-21-14-09-084.iqdat
- Supplemental Material/EF Tasks/colorshapetask/Experiment Results/NH_A_46/colorshapetask_summary_NH_A_46_2018-09-12-21-14-09-084.iqdat
- Supplemental Material/EF Tasks/colorshapetask/Experiment Results/NH_A_47/
- Supplemental Material/EF Tasks/colorshapetask/Experiment Results/NH_A_47/colorshapetask_raw_NH_A_47_2018-09-21-21-37-40-174.iqdat
- Supplemental Material/EF Tasks/colorshapetask/Experiment Results/NH_A_47/colorshapetask_summary_NH_A_47_2018-09-21-21-37-40-174.iqdat
- Supplemental Material/EF Tasks/colorshapetask/Experiment Results/NH_A_48/
- Supplemental Material/EF Tasks/colorshapetask/Experiment Results/NH_A_48/colorshapetask_raw_NH_A_48_2018-10-03-21-42-17-672.iqdat
- Supplemental Material/EF Tasks/colorshapetask/Experiment Results/NH_A_48/colorshapetask_summary_NH_A_48_2018-10-03-21-42-17-672.iqdat
- Supplemental Material/EF Tasks/colorshapetask/Experiment Results/NH_A_49/
- Supplemental Material/EF Tasks/colorshapetask/Experiment Results/NH_A_49/colorshapetask_raw_NH_A_49_2018-10-05-20-03-40-400.iqdat
- Supplemental Material/EF Tasks/colorshapetask/Experiment Results/NH_A_49/colorshapetask_summary_NH_A_49_2018-10-05-20-03-40-400.iqdat
- Supplemental Material/EF Tasks/colorshapetask/Experiment Results/NH_A_50/
- Supplemental Material/EF Tasks/colorshapetask/Experiment Results/NH_A_50/colorshapetask_raw_NH_A_50_2018-10-10-21-49-37-464.iqdat
- Supplemental Material/EF Tasks/colorshapetask/Experiment Results/NH_A_50/colorshapetask_summary_NH_A_50_2018-10-10-21-49-37-464.iqdat
- Supplemental Material/EF Tasks/colorshapetask/Experiment Results/NH_A_51/
- Supplemental Material/EF Tasks/colorshapetask/Experiment Results/NH_A_51/colorshapetask_raw_NH_A_51_2018-10-26-14-29-47-345.iqdat
- Supplemental Material/EF Tasks/colorshapetask/Experiment Results/NH_A_51/colorshapetask_summary_NH_A_51_2018-10-26-14-29-47-345.iqdat
- Supplemental Material/EF Tasks/colorshapetask/Experiment Results/NH_A_52/
- Supplemental Material/EF Tasks/colorshapetask/Experiment Results/NH_A_52/colorshapetask_raw_NH_A_52_2018-11-02-13-35-43-795.iqdat
- Supplemental Material/EF Tasks/colorshapetask/Experiment Results/NH_A_52/colorshapetask_summary_NH_A_52_2018-11-02-13-35-43-795.iqdat
- Supplemental Material/EF Tasks/colorshapetask/Experiment Results/NH_A_53/
- Supplemental Material/EF Tasks/colorshapetask/Experiment Results/NH_A_53/colorshapetask_raw_NH_A_53_2018-11-12-22-33-52-332.iqdat
- Supplemental Material/EF Tasks/colorshapetask/Experiment Results/NH_A_53/colorshapetask_summary_NH_A_53_2018-11-12-22-33-52-332.iqdat
- Supplemental Material/EF Tasks/colorshapetask/Experiment Results/NH_A_54/
- Supplemental Material/EF Tasks/colorshapetask/Experiment Results/NH_A_54/colorshapetask_raw_NH_A_54_2018-11-28-22-31-48-242.iqdat
- Supplemental Material/EF Tasks/colorshapetask/Experiment Results/NH_A_54/colorshapetask_summary_NH_A_54_2018-11-28-22-31-48-242.iqdat
- Supplemental Material/EF Tasks/colorshapetask/Experiment Results/NH_A_55/
- Supplemental Material/EF Tasks/colorshapetask/Experiment Results/NH_A_55/colorshapetask_raw_NH_A_55_2018-11-30-15-37-12-185.iqdat
- Supplemental Material/EF Tasks/colorshapetask/Experiment Results/NH_A_55/colorshapetask_summary_NH_A_55_2018-11-30-15-37-12-185.iqdat
- Supplemental Material/EF Tasks/colorshapetask/Experiment Results/NH_A_56/
- Supplemental Material/EF Tasks/colorshapetask/Experiment Results/NH_A_56/colorshapetask_raw_NH_A_56_2018-12-07-15-39-53-971.iqdat
- Supplemental Material/EF Tasks/colorshapetask/Experiment Results/NH_A_56/colorshapetask_summary_NH_A_56_2018-12-07-15-39-53-971.iqdat
- Supplemental Material/EF Tasks/colorshapetask/Experiment Results/NH_A_60/
- Supplemental Material/EF Tasks/colorshapetask/Experiment Results/NH_A_60/colorshapetask_raw_NH_A_60_2019-01-07-17-11-41-509.iqdat
- Supplemental Material/EF Tasks/colorshapetask/Experiment Results/NH_A_60/colorshapetask_summary_NH_A_60_2019-01-07-17-11-41-509.iqdat
- Supplemental Material/EF Tasks/colorshapetask/Experiment Results/NH_A_61/
- Supplemental Material/EF Tasks/colorshapetask/Experiment Results/NH_A_61/colorshapetask_raw_NH_A_61_2019-01-11-18-03-52-032.iqdat
- Supplemental Material/EF Tasks/colorshapetask/Experiment Results/NH_A_61/colorshapetask_summary_NH_A_61_2019-01-11-18-03-52-032.iqdat
- Supplemental Material/EF Tasks/colorshapetask/Experiment Results/NH_A_67/
- Supplemental Material/EF Tasks/colorshapetask/Experiment Results/NH_A_67/colorshapetask_raw_NH_A_67_2019-02-21-16-09-11-213.iqdat
- Supplemental Material/EF Tasks/colorshapetask/Experiment Results/NH_A_67/colorshapetask_summary_NH_A_67_2019-02-21-16-09-11-213.iqdat
- Supplemental Material/EF Tasks/colorshapetask/Experiment Results/NH_A_68/
- Supplemental Material/EF Tasks/colorshapetask/Experiment Results/NH_A_68/colorshapetask_raw_NH_A_68_2019-03-07-17-11-08-932.iqdat
- Supplemental Material/EF Tasks/colorshapetask/Experiment Results/NH_A_68/colorshapetask_summary_NH_A_68_2019-03-07-17-11-08-932.iqdat
- Supplemental Material/EF Tasks/colorshapetask/Experiment Results/NH_A_69/
- Supplemental Material/EF Tasks/colorshapetask/Experiment Results/NH_A_69/colorshapetask_raw_NH_A_69_2019-03-21-14-38-08-935.iqdat
- Supplemental Material/EF Tasks/colorshapetask/Experiment Results/NH_A_69/colorshapetask_summary_NH_A_69_2019-03-21-14-38-08-935.iqdat
- Supplemental Material/EF Tasks/colorshapetask/Experiment Results/NH_A_70/
- Supplemental Material/EF Tasks/colorshapetask/Experiment Results/NH_A_70/colorshapetask_raw_NH_A_70_2019-03-25-22-10-47-093.iqdat
- Supplemental Material/EF Tasks/colorshapetask/Experiment Results/NH_A_70/colorshapetask_summary_NH_A_70_2019-03-25-22-10-47-093.iqdat
- Supplemental Material/EF Tasks/colorshapetask/Experiment Results/NH_A_71/
- Supplemental Material/EF Tasks/colorshapetask/Experiment Results/NH_A_71/colorshapetask_raw_NH_A_71_2019-03-27-21-42-31-609.iqdat
- Supplemental Material/EF Tasks/colorshapetask/Experiment Results/NH_A_71/colorshapetask_summary_NH_A_71_2019-03-27-21-42-31-609.iqdat
- Supplemental Material/EF Tasks/colorshapetask/Experiment Results/NH_A_72/
- Supplemental Material/EF Tasks/colorshapetask/Experiment Results/NH_A_72/colorshapetask_raw_NH_A_72_2019-03-28-15-07-34-810.iqdat
- Supplemental Material/EF Tasks/colorshapetask/Experiment Results/NH_A_72/colorshapetask_summary_NH_A_72_2019-03-28-15-07-34-810.iqdat
- Supplemental Material/EF Tasks/colorshapetask/Experiment Results/NH_A_73/
- Supplemental Material/EF Tasks/colorshapetask/Experiment Results/NH_A_73/colorshapetask_raw_NH_A_73_2019-04-02-20-52-57-102.iqdat
- Supplemental Material/EF Tasks/colorshapetask/Experiment Results/NH_A_73/colorshapetask_summary_NH_A_73_2019-04-02-20-52-57-102.iqdat
- Supplemental Material/EF Tasks/colorshapetask/Experiment Results/NH_A_74/
- Supplemental Material/EF Tasks/colorshapetask/Experiment Results/NH_A_74/colorshapetask_raw_NH_A_74_2019-04-03-20-03-01-409.iqdat
- Supplemental Material/EF Tasks/colorshapetask/Experiment Results/NH_A_74/colorshapetask_summary_NH_A_74_2019-04-03-20-03-01-409.iqdat
- Supplemental Material/EF Tasks/colorshapetask/Experiment Results/NH_A_75/
- Supplemental Material/EF Tasks/colorshapetask/Experiment Results/NH_A_75/colorshapetask_raw_NH_A_75_2019-04-09-21-23-40-040.iqdat
- Supplemental Material/EF Tasks/colorshapetask/Experiment Results/NH_A_75/colorshapetask_summary_NH_A_75_2019-04-09-21-23-40-040.iqdat
- Supplemental Material/EF Tasks/colorshapetask/Experiment Results/NH_A_76/
- Supplemental Material/EF Tasks/colorshapetask/Experiment Results/NH_A_76/colorshapetask_raw_NH_A_76_2019-04-10-20-06-07-465.iqdat
- Supplemental Material/EF Tasks/colorshapetask/Experiment Results/NH_A_76/colorshapetask_summary_NH_A_76_2019-04-10-20-06-07-465.iqdat
- Supplemental Material/EF Tasks/colorshapetask/Experiment Results/NH_A_77/
- Supplemental Material/EF Tasks/colorshapetask/Experiment Results/NH_A_77/colorshapetask_raw_NH_A_77_2019-04-16-21-47-12-441.iqdat
- Supplemental Material/EF Tasks/colorshapetask/Experiment Results/NH_A_77/colorshapetask_summary_NH_A_77_2019-04-16-21-47-12-441.iqdat
- Supplemental Material/EF Tasks/colorshapetask/Experiment Results/NH_A_79/
- Supplemental Material/EF Tasks/colorshapetask/Experiment Results/NH_A_79/colorshapetask_raw_NH_A_79_2019-09-12-17-02-31-476.iqdat
- Supplemental Material/EF Tasks/colorshapetask/Experiment Results/NH_A_79/colorshapetask_summary_NH_A_79_2019-09-12-17-02-31-476.iqdat
- Supplemental Material/EF Tasks/colorshapetask/Experiment Results/NH_A_80/
- Supplemental Material/EF Tasks/colorshapetask/Experiment Results/NH_A_80/colorshapetask_raw_NH_A_80_2019-09-16-21-43-46-332.iqdat
- Supplemental Material/EF Tasks/colorshapetask/Experiment Results/NH_A_80/colorshapetask_summary_NH_A_80_2019-09-16-21-43-46-332.iqdat
- Supplemental Material/EF Tasks/colorshapetask/Experiment Results/NH_A_81/
- Supplemental Material/EF Tasks/colorshapetask/Experiment Results/NH_A_81/colorshapetask_raw_NH_A_81_2019-09-19-15-31-57-193.iqdat
- Supplemental Material/EF Tasks/colorshapetask/Experiment Results/NH_A_81/colorshapetask_summary_NH_A_81_2019-09-19-15-31-57-193.iqdat
- Supplemental Material/EF Tasks/colorshapetask/Experiment Results/NH_A_82/
- Supplemental Material/EF Tasks/colorshapetask/Experiment Results/NH_A_82/colorshapetask_raw_NH_A_82_2019-09-27-21-50-38-660.iqdat
- Supplemental Material/EF Tasks/colorshapetask/Experiment Results/NH_A_82/colorshapetask_summary_NH_A_82_2019-09-27-21-50-38-660.iqdat
- Supplemental Material/EF Tasks/colorshapetask/Experiment Results/NH_A_83/
- Supplemental Material/EF Tasks/colorshapetask/Experiment Results/NH_A_83/colorshapetask_raw_NH_A_83_2019-10-03-19-05-00-950.iqdat
- Supplemental Material/EF Tasks/colorshapetask/Experiment Results/NH_A_83/colorshapetask_summary_NH_A_83_2019-10-03-19-05-00-950.iqdat
- Supplemental Material/EF Tasks/colorshapetask/Experiment Results/NH_A_84/
- Supplemental Material/EF Tasks/colorshapetask/Experiment Results/NH_A_84/colorshapetask_raw_NH_A_84_2019-10-10-19-51-01-907.iqdat
- Supplemental Material/EF Tasks/colorshapetask/Experiment Results/NH_A_84/colorshapetask_summary_NH_A_84_2019-10-10-19-51-01-907.iqdat
- Supplemental Material/EF Tasks/colorshapetask/Experiment Results/PILOT NH_A_01/
- Supplemental Material/EF Tasks/colorshapetask/Experiment Results/PILOT NH_A_01/colorshapetask_raw_NH_A_01_2018-06-25-15-33-42-579.iqdat
- Supplemental Material/EF Tasks/colorshapetask/Experiment Results/PILOT NH_A_01/colorshapetask_summary_NH_A_01_2018-06-25-15-33-42-579.iqdat
- Supplemental Material/EF Tasks/colorshapetask/Experiment Results/PILOT NH_A_02/
- Supplemental Material/EF Tasks/colorshapetask/Experiment Results/PILOT NH_A_02/colorshapetask_raw_NH_A_02 Pilot2_2018-06-13-15-50-30-447.iqdat
- Supplemental Material/EF Tasks/colorshapetask/Experiment Results/PILOT NH_A_02/colorshapetask_raw_NH_A_02 Pilot_2018-06-11-14-25-44-411.iqdat
- Supplemental Material/EF Tasks/colorshapetask/Experiment Results/PILOT NH_A_02/colorshapetask_summary_NH_A_02 Pilot2_2018-06-13-15-50-30-447.iqdat
- Supplemental Material/EF Tasks/colorshapetask/Experiment Results/PILOT NH_A_02/colorshapetask_summary_NH_A_02 Pilot_2018-06-11-14-25-44-411.iqdat
- Supplemental Material/EF Tasks/colorshapetask/Figures/
- Supplemental Material/EF Tasks/colorshapetask/green.png
- Supplemental Material/EF Tasks/colorshapetask/ParseColorShapeData.m
- Supplemental Material/EF Tasks/colorshapetask/PlotRTScatter.m
- Supplemental Material/EF Tasks/colorshapetask/red.png
- Supplemental Material/EF Tasks/colorshapetask/sc_blockedintro1.htm
- Supplemental Material/EF Tasks/colorshapetask/sc_blockedintro2.htm
- Supplemental Material/EF Tasks/colorshapetask/sc_blocked_bivalentcolortest.htm
- Supplemental Material/EF Tasks/colorshapetask/sc_blocked_bivalentcolortraining.htm
- Supplemental Material/EF Tasks/colorshapetask/sc_blocked_bivalentshapetest.htm
- Supplemental Material/EF Tasks/colorshapetask/sc_blocked_bivalentshapetraining.htm
- Supplemental Material/EF Tasks/colorshapetask/sc_blocked_colorshapetraining.htm
- Supplemental Material/EF Tasks/colorshapetask/sc_blocked_colortraining.htm
- Supplemental Material/EF Tasks/colorshapetask/sc_blocked_shapetraining.htm
- Supplemental Material/EF Tasks/colorshapetask/sc_blocked_testintro.htm
- Supplemental Material/EF Tasks/colorshapetask/sc_generalintro.htm
- Supplemental Material/EF Tasks/colorshapetask/sc_mixedintro1.htm
- Supplemental Material/EF Tasks/colorshapetask/sc_mixedintro2.htm
- Supplemental Material/EF Tasks/colorshapetask/sc_mixed_lettertest.htm
- Supplemental Material/EF Tasks/colorshapetask/sc_mixed_lettertraining.htm
- Supplemental Material/EF Tasks/colorshapetask/sc_mixed_testintro.htm
- Supplemental Material/EF Tasks/colorshapetask/sc_mixed_wordtest.htm
- Supplemental Material/EF Tasks/colorshapetask/sc_mixed_wordtraining.htm
- Supplemental Material/EF Tasks/colorshapetask/TimeToCompleteTask.m
- Supplemental Material/EF Tasks/colorshapetask/triangle.png
- Supplemental Material/EF Tasks/colorshapetask/trianglegreen.png
- Supplemental Material/EF Tasks/colorshapetask/trianglered.png
- Supplemental Material/EF Tasks/stroopwithvoicerecording/
- Supplemental Material/EF Tasks/stroopwithvoicerecording/AnalyzeGroupData.m
- Supplemental Material/EF Tasks/stroopwithvoicerecording/exgauss estimation/
- Supplemental Material/EF Tasks/stroopwithvoicerecording/exgauss estimation/.exgauss_fit.m.un~
- Supplemental Material/EF Tasks/stroopwithvoicerecording/exgauss estimation/.exgauss_start_vals.m.un~
- Supplemental Material/EF Tasks/stroopwithvoicerecording/exgauss estimation/demo/
- Supplemental Material/EF Tasks/stroopwithvoicerecording/exgauss estimation/demo/fminsearchbnd_demo.m
- Supplemental Material/EF Tasks/stroopwithvoicerecording/exgauss estimation/demo/fminsearchcon_demo.m
- Supplemental Material/EF Tasks/stroopwithvoicerecording/exgauss estimation/demo/html/
- Supplemental Material/EF Tasks/stroopwithvoicerecording/exgauss estimation/demo/html/fminsearchbnd_demo.html
- Supplemental Material/EF Tasks/stroopwithvoicerecording/exgauss estimation/demo/html/fminsearchcon_demo.html
- Supplemental Material/EF Tasks/stroopwithvoicerecording/exgauss estimation/doc/
- Supplemental Material/EF Tasks/stroopwithvoicerecording/exgauss estimation/doc/Understanding_fminsearchbnd.rtf
- Supplemental Material/EF Tasks/stroopwithvoicerecording/exgauss estimation/doc/Understanding_fminsearchcon.rtf
- Supplemental Material/EF Tasks/stroopwithvoicerecording/exgauss estimation/exgauss_cdf.m
- Supplemental Material/EF Tasks/stroopwithvoicerecording/exgauss estimation/exgauss_fit.m
- Supplemental Material/EF Tasks/stroopwithvoicerecording/exgauss estimation/exgauss_fit.m~
- Supplemental Material/EF Tasks/stroopwithvoicerecording/exgauss estimation/exgauss_neg_lnl.m
- Supplemental Material/EF Tasks/stroopwithvoicerecording/exgauss estimation/exgauss_pdf.m
- Supplemental Material/EF Tasks/stroopwithvoicerecording/exgauss estimation/exgauss_plot.m
- Supplemental Material/EF Tasks/stroopwithvoicerecording/exgauss estimation/exgauss_script.m
- Supplemental Material/EF Tasks/stroopwithvoicerecording/exgauss estimation/exgauss_start_vals.m
- Supplemental Material/EF Tasks/stroopwithvoicerecording/exgauss estimation/exgauss_start_vals.m~
- Supplemental Material/EF Tasks/stroopwithvoicerecording/exgauss estimation/FMINSEARCHBND/
- Supplemental Material/EF Tasks/stroopwithvoicerecording/exgauss estimation/fminsearchbnd.m
- Supplemental Material/EF Tasks/stroopwithvoicerecording/exgauss estimation/FMINSEARCHBND.zip
- Supplemental Material/EF Tasks/stroopwithvoicerecording/exgauss estimation/fminsearchcon.m
- Supplemental Material/EF Tasks/stroopwithvoicerecording/exgauss estimation/LICENSE.md
- Supplemental Material/EF Tasks/stroopwithvoicerecording/exgauss estimation/license.txt
- Supplemental Material/EF Tasks/stroopwithvoicerecording/exgauss estimation/nonnans.m
- Supplemental Material/EF Tasks/stroopwithvoicerecording/exgauss estimation/README.md
- Supplemental Material/EF Tasks/stroopwithvoicerecording/exgauss estimation/test/
- Supplemental Material/EF Tasks/stroopwithvoicerecording/exgauss estimation/test/test_main.m
- Supplemental Material/EF Tasks/stroopwithvoicerecording/Experiment Results/
- Supplemental Material/EF Tasks/stroopwithvoicerecording/Experiment Results/NH_A_38/
- Supplemental Material/EF Tasks/stroopwithvoicerecording/Experiment Results/NH_A_38/stroopwithcontrolkeyboard_raw_NH_A_38_2018-06-26-14-50-31-177.iqdat
- Supplemental Material/EF Tasks/stroopwithvoicerecording/Experiment Results/NH_A_38/stroopwithcontrolkeyboard_summary_NH_A_38_2018-06-26-14-50-31-177.iqdat
- Supplemental Material/EF Tasks/stroopwithvoicerecording/Experiment Results/NH_A_39/
- Supplemental Material/EF Tasks/stroopwithvoicerecording/Experiment Results/NH_A_39/NH_A_39 Stroop RTs.png
- Supplemental Material/EF Tasks/stroopwithvoicerecording/Experiment Results/NH_A_39/stroopwithcontrolkeyboarddemo_raw_NH_A_39_2018-08-10-21-22-41-347.iqdat
- Supplemental Material/EF Tasks/stroopwithvoicerecording/Experiment Results/NH_A_39/stroopwithcontrolkeyboarddemo_summary_NH_A_39_2018-08-10-21-22-41-347.iqdat
- Supplemental Material/EF Tasks/stroopwithvoicerecording/Experiment Results/NH_A_39/stroopwithcontrolkeyboard_raw_NH_A_39_2018-08-10-21-25-46-565.iqdat
- Supplemental Material/EF Tasks/stroopwithvoicerecording/Experiment Results/NH_A_39/stroopwithcontrolkeyboard_raw_NH_A_39_2018-08-10-21-31-08-770.iqdat
- Supplemental Material/EF Tasks/stroopwithvoicerecording/Experiment Results/NH_A_39/stroopwithcontrolkeyboard_summary_NH_A_39_2018-08-10-21-25-46-565.iqdat
- Supplemental Material/EF Tasks/stroopwithvoicerecording/Experiment Results/NH_A_39/stroopwithcontrolkeyboard_summary_NH_A_39_2018-08-10-21-31-08-770.iqdat
- Supplemental Material/EF Tasks/stroopwithvoicerecording/Experiment Results/NH_A_40/
- Supplemental Material/EF Tasks/stroopwithvoicerecording/Experiment Results/NH_A_40/stroopwithcontrolkeyboarddemo_raw_NH_A_40_2018-08-14-17-28-50-683.iqdat
- Supplemental Material/EF Tasks/stroopwithvoicerecording/Experiment Results/NH_A_40/stroopwithcontrolkeyboarddemo_summary_NH_A_40_2018-08-14-17-28-50-683.iqdat
- Supplemental Material/EF Tasks/stroopwithvoicerecording/Experiment Results/NH_A_40/stroopwithcontrolkeyboard_raw_NH_A_40_2018-08-14-17-32-02-700.iqdat
- Supplemental Material/EF Tasks/stroopwithvoicerecording/Experiment Results/NH_A_40/stroopwithcontrolkeyboard_raw_NH_A_40_2018-08-17-15-48-34-920.iqdat
- Supplemental Material/EF Tasks/stroopwithvoicerecording/Experiment Results/NH_A_40/stroopwithcontrolkeyboard_summary_NH_A_40_2018-08-14-17-32-02-700.iqdat
- Supplemental Material/EF Tasks/stroopwithvoicerecording/Experiment Results/NH_A_40/stroopwithcontrolkeyboard_summary_NH_A_40_2018-08-17-15-48-34-920.iqdat
- Supplemental Material/EF Tasks/stroopwithvoicerecording/Experiment Results/NH_A_41/
- Supplemental Material/EF Tasks/stroopwithvoicerecording/Experiment Results/NH_A_41/stroopwithcontrolkeyboarddemo_raw_NH_A_41_2018-08-15-21-28-55-777.iqdat
- Supplemental Material/EF Tasks/stroopwithvoicerecording/Experiment Results/NH_A_41/stroopwithcontrolkeyboarddemo_summary_NH_A_41_2018-08-15-21-28-55-777.iqdat
- Supplemental Material/EF Tasks/stroopwithvoicerecording/Experiment Results/NH_A_41/stroopwithcontrolkeyboard_raw_NH_A_41_2018-08-15-21-31-16-660.iqdat
- Supplemental Material/EF Tasks/stroopwithvoicerecording/Experiment Results/NH_A_41/stroopwithcontrolkeyboard_raw_NH_A_41_2018-08-15-21-33-57-559.iqdat
- Supplemental Material/EF Tasks/stroopwithvoicerecording/Experiment Results/NH_A_41/stroopwithcontrolkeyboard_summary_NH_A_41_2018-08-15-21-31-16-660.iqdat
- Supplemental Material/EF Tasks/stroopwithvoicerecording/Experiment Results/NH_A_41/stroopwithcontrolkeyboard_summary_NH_A_41_2018-08-15-21-33-57-559.iqdat
- Supplemental Material/EF Tasks/stroopwithvoicerecording/Experiment Results/NH_A_42/
- Supplemental Material/EF Tasks/stroopwithvoicerecording/Experiment Results/NH_A_42/stroopwithcontrolkeyboarddemo_raw_NH_A_42_2018-08-20-19-15-08-292.iqdat
- Supplemental Material/EF Tasks/stroopwithvoicerecording/Experiment Results/NH_A_42/stroopwithcontrolkeyboarddemo_summary_NH_A_42_2018-08-20-19-15-08-292.iqdat
- Supplemental Material/EF Tasks/stroopwithvoicerecording/Experiment Results/NH_A_42/stroopwithcontrolkeyboard_raw_NH_A_42_2018-08-20-19-20-20-609.iqdat
- Supplemental Material/EF Tasks/stroopwithvoicerecording/Experiment Results/NH_A_42/stroopwithcontrolkeyboard_raw_NH_A_42_2018-08-20-19-23-03-258.iqdat
- Supplemental Material/EF Tasks/stroopwithvoicerecording/Experiment Results/NH_A_42/stroopwithcontrolkeyboard_summary_NH_A_42_2018-08-20-19-20-20-609.iqdat
- Supplemental Material/EF Tasks/stroopwithvoicerecording/Experiment Results/NH_A_42/stroopwithcontrolkeyboard_summary_NH_A_42_2018-08-20-19-23-03-258.iqdat
- Supplemental Material/EF Tasks/stroopwithvoicerecording/Experiment Results/NH_A_43/
- Supplemental Material/EF Tasks/stroopwithvoicerecording/Experiment Results/NH_A_43/stroopwithcontrolkeyboarddemo_raw_NH_A_43_2018-08-29-22-17-55-441.iqdat
- Supplemental Material/EF Tasks/stroopwithvoicerecording/Experiment Results/NH_A_43/stroopwithcontrolkeyboarddemo_summary_NH_A_43_2018-08-29-22-17-55-441.iqdat
- Supplemental Material/EF Tasks/stroopwithvoicerecording/Experiment Results/NH_A_43/stroopwithcontrolkeyboard_raw_NH_A_43_2018-08-29-22-20-14-325.iqdat
- Supplemental Material/EF Tasks/stroopwithvoicerecording/Experiment Results/NH_A_43/stroopwithcontrolkeyboard_raw_NH_A_43_2018-08-29-22-25-50-776.iqdat
- Supplemental Material/EF Tasks/stroopwithvoicerecording/Experiment Results/NH_A_43/stroopwithcontrolkeyboard_summary_NH_A_43_2018-08-29-22-20-14-325.iqdat
- Supplemental Material/EF Tasks/stroopwithvoicerecording/Experiment Results/NH_A_43/stroopwithcontrolkeyboard_summary_NH_A_43_2018-08-29-22-25-50-776.iqdat
- Supplemental Material/EF Tasks/stroopwithvoicerecording/Experiment Results/NH_A_44/
- Supplemental Material/EF Tasks/stroopwithvoicerecording/Experiment Results/NH_A_44/stroopwithcontrolkeyboarddemo_raw_NH_A_44_2018-09-07-20-01-19-996.iqdat
- Supplemental Material/EF Tasks/stroopwithvoicerecording/Experiment Results/NH_A_44/stroopwithcontrolkeyboarddemo_summary_NH_A_44_2018-09-07-20-01-19-996.iqdat
- Supplemental Material/EF Tasks/stroopwithvoicerecording/Experiment Results/NH_A_44/stroopwithcontrolkeyboard_raw_NH_A_44_2018-09-07-20-05-05-213.iqdat
- Supplemental Material/EF Tasks/stroopwithvoicerecording/Experiment Results/NH_A_44/stroopwithcontrolkeyboard_raw_NH_A_44_2018-09-07-20-08-26-563.iqdat
- Supplemental Material/EF Tasks/stroopwithvoicerecording/Experiment Results/NH_A_44/stroopwithcontrolkeyboard_summary_NH_A_44_2018-09-07-20-05-05-213.iqdat
- Supplemental Material/EF Tasks/stroopwithvoicerecording/Experiment Results/NH_A_44/stroopwithcontrolkeyboard_summary_NH_A_44_2018-09-07-20-08-26-563.iqdat
- Supplemental Material/EF Tasks/stroopwithvoicerecording/Experiment Results/NH_A_45/
- Supplemental Material/EF Tasks/stroopwithvoicerecording/Experiment Results/NH_A_45/stroopwithcontrolkeyboarddemo_raw_NH_A_45_2018-09-07-22-38-41-153.iqdat
- Supplemental Material/EF Tasks/stroopwithvoicerecording/Experiment Results/NH_A_45/stroopwithcontrolkeyboarddemo_summary_NH_A_45_2018-09-07-22-38-41-153.iqdat
- Supplemental Material/EF Tasks/stroopwithvoicerecording/Experiment Results/NH_A_45/stroopwithcontrolkeyboard_raw_NH_A_45_2018-09-07-22-42-20-454.iqdat
- Supplemental Material/EF Tasks/stroopwithvoicerecording/Experiment Results/NH_A_45/stroopwithcontrolkeyboard_raw_NH_A_45_2018-09-07-22-45-43-104.iqdat
- Supplemental Material/EF Tasks/stroopwithvoicerecording/Experiment Results/NH_A_45/stroopwithcontrolkeyboard_summary_NH_A_45_2018-09-07-22-42-20-454.iqdat
- Supplemental Material/EF Tasks/stroopwithvoicerecording/Experiment Results/NH_A_45/stroopwithcontrolkeyboard_summary_NH_A_45_2018-09-07-22-45-43-104.iqdat
- Supplemental Material/EF Tasks/stroopwithvoicerecording/Experiment Results/NH_A_46/
- Supplemental Material/EF Tasks/stroopwithvoicerecording/Experiment Results/NH_A_46/stroopwithcontrolkeyboarddemo_raw_NH_A_46_2018-09-12-21-35-04-965.iqdat
- Supplemental Material/EF Tasks/stroopwithvoicerecording/Experiment Results/NH_A_46/stroopwithcontrolkeyboarddemo_summary_NH_A_46_2018-09-12-21-35-04-965.iqdat
- Supplemental Material/EF Tasks/stroopwithvoicerecording/Experiment Results/NH_A_46/stroopwithcontrolkeyboard_raw_NH_A_46_2018-09-12-21-38-09-298.iqdat
- Supplemental Material/EF Tasks/stroopwithvoicerecording/Experiment Results/NH_A_46/stroopwithcontrolkeyboard_raw_NH_A_46_2018-09-12-21-40-41-483.iqdat
- Supplemental Material/EF Tasks/stroopwithvoicerecording/Experiment Results/NH_A_46/stroopwithcontrolkeyboard_summary_NH_A_46_2018-09-12-21-38-09-298.iqdat
- Supplemental Material/EF Tasks/stroopwithvoicerecording/Experiment Results/NH_A_46/stroopwithcontrolkeyboard_summary_NH_A_46_2018-09-12-21-40-41-483.iqdat
- Supplemental Material/EF Tasks/stroopwithvoicerecording/Experiment Results/NH_A_47/
- Supplemental Material/EF Tasks/stroopwithvoicerecording/Experiment Results/NH_A_47/stroopwithcontrolkeyboarddemo_raw_NH_A_47_2018-09-21-21-59-14-759.iqdat
- Supplemental Material/EF Tasks/stroopwithvoicerecording/Experiment Results/NH_A_47/stroopwithcontrolkeyboarddemo_raw_NH_A_47_2018-09-21-22-00-44-240.iqdat
- Supplemental Material/EF Tasks/stroopwithvoicerecording/Experiment Results/NH_A_47/stroopwithcontrolkeyboarddemo_summary_NH_A_47_2018-09-21-21-59-14-759.iqdat
- Supplemental Material/EF Tasks/stroopwithvoicerecording/Experiment Results/NH_A_47/stroopwithcontrolkeyboarddemo_summary_NH_A_47_2018-09-21-22-00-44-240.iqdat
- Supplemental Material/EF Tasks/stroopwithvoicerecording/Experiment Results/NH_A_47/stroopwithcontrolkeyboard_raw_NH_A_47_2018-09-21-22-01-59-558.iqdat
- Supplemental Material/EF Tasks/stroopwithvoicerecording/Experiment Results/NH_A_47/stroopwithcontrolkeyboard_raw_NH_A_47_2018-09-21-22-04-08-407.iqdat
- Supplemental Material/EF Tasks/stroopwithvoicerecording/Experiment Results/NH_A_47/stroopwithcontrolkeyboard_summary_NH_A_47_2018-09-21-22-01-59-558.iqdat
- Supplemental Material/EF Tasks/stroopwithvoicerecording/Experiment Results/NH_A_47/stroopwithcontrolkeyboard_summary_NH_A_47_2018-09-21-22-04-08-407.iqdat
- Supplemental Material/EF Tasks/stroopwithvoicerecording/Experiment Results/NH_A_48/
- Supplemental Material/EF Tasks/stroopwithvoicerecording/Experiment Results/NH_A_48/stroopwithcontrolkeyboarddemo_raw_NH_A_48_2018-10-03-21-59-50-197.iqdat
- Supplemental Material/EF Tasks/stroopwithvoicerecording/Experiment Results/NH_A_48/stroopwithcontrolkeyboarddemo_summary_NH_A_48_2018-10-03-21-59-50-197.iqdat
- Supplemental Material/EF Tasks/stroopwithvoicerecording/Experiment Results/NH_A_48/stroopwithcontrolkeyboard_raw_NH_A_48_2018-10-03-22-03-34-162.iqdat
- Supplemental Material/EF Tasks/stroopwithvoicerecording/Experiment Results/NH_A_48/stroopwithcontrolkeyboard_raw_NH_A_48_2018-10-03-22-06-15-446.iqdat
- Supplemental Material/EF Tasks/stroopwithvoicerecording/Experiment Results/NH_A_48/stroopwithcontrolkeyboard_summary_NH_A_48_2018-10-03-22-03-34-162.iqdat
- Supplemental Material/EF Tasks/stroopwithvoicerecording/Experiment Results/NH_A_48/stroopwithcontrolkeyboard_summary_NH_A_48_2018-10-03-22-06-15-446.iqdat
- Supplemental Material/EF Tasks/stroopwithvoicerecording/Experiment Results/NH_A_49/
- Supplemental Material/EF Tasks/stroopwithvoicerecording/Experiment Results/NH_A_49/stroopwithcontrolkeyboarddemo_raw_NH_A_49_2018-10-05-20-23-51-367.iqdat
- Supplemental Material/EF Tasks/stroopwithvoicerecording/Experiment Results/NH_A_49/stroopwithcontrolkeyboarddemo_summary_NH_A_49_2018-10-05-20-23-51-367.iqdat
[truncated: 771 more entries]
