# Supplementary material for: Serial Recall Predicts Vocoded Sentence Recognition Across Spectral Resolutions
Source: J Speech Lang Hear Res. 2020 Mar 26;63(4):1282–98. doi: 10.1044/2020_JSLHR-19-00319 (PMC7242981; doi:10.1044/2020_JSLHR-19-00319)
Supplement: Supplemental Material S1 [file JSLHR-63-1282-s001.zip › Supplemental Material/EF Tasks/colorshapetask/colorshapetask.iqx]

<usermanual>
						
										COLOR SHAPE TASK

SCRIPT INFO

Script Author: Katja Borchert, Ph.D. (katjab@millisecond.com) for Millisecond Software, LLC
Date: 12-30-2013
last updated:  04-19-2017 by K. Borchert (katjab@millisecond.com) for Millisecond Software, LLC

Copyright ©   04-19-2017 Millisecond Software


BACKGROUND INFO

											*Purpose*
This script implements the Color Shape Task to assess shifting attention as described in:

Miyake, A., Emerson, M.J., Padilla, F., & Ahn, J.C. (2004). Inner speech as a retrieval aid for task goals:
the effects of cue type and articulatory suppression in the random task cuing paradigm. Acta Psychologica, 115, 123–142.

The script simplifies the Miyake et al (2004) procedure by not implementing the secondary task conditions.
Furthermore, this script allows researchers to set the amount of shift/repeat trials in the mixed condition.

Millisecond Software thanks Dr. Bruce Ellis and colleagues for consulting on this project!


											  *Task*
Participants are presented bivalent stimuli (circle or triangle on red or green color patches) and have to 
either sort the stimuli by shape or by color. In a blocked condition, participants get informed before
each block which characteristic to focus on. In a mixed condition, participants are given word or letter
cues before each stimulus appears that inform them which characteristic (color vs shape) to focus on.
Shift and repeat trials are only possible in the Mixed Condition.


DATA FILE INFORMATION: 
The default data stored in the data files are:

(1) Raw data file: 'ColorShapeTask_raw*.iqdat' (a separate file for each participant)

build:							Inquisit build
computer.platform:				the platform the script was run on
date, time, subject, group:		date and time script was run with the current subject/groupnumber 
/group:							Response Key assignment group
												1 = red and circle on one response key (default: A)
												2 = red and triangle on one respone key (default: A)
												3 = red and circle on one response key (default: L)
												4 = red and triangle on one respone key (default: L)

blockcode, blocknum:			the name and number of the current block
trialcode, trialnum: 			the name and number of the currently recorded trial
									(Note: not all trials that are run might record data) 
/shape:							stores the shape of the current stimulus (circle/triangle)
/color:							stores the color of the current stimulus (green/red)
/categorizationtask:			the type of primary task: "Color" vs. "Shape"
/mixed_cuetask:					the type of cue in the Mixed condition: "Word" vs. "Letter"
/mixed_shifttask:				the type of shift task in the Mixed condition: "Shift" vs. "Repeat"
/CSI:							stores the current CSI
/responsekeymapping:			stores whether the mapping of responsekeys for the current shape and color
									are consistent in mixed task (e.g. consistent = shape AND color are mapped onto same
									response key)
stimulusitem:					stores the first presented stimulus of the given trial
/stimulus:						stores the last presented red/green/circle/triangle stimulus
response:						the participant's response (scancode of response: default 30 -> A; 38 -> L)
correct:						the correctness of the response
latency: 						the response latency

Summary variables: updated for each test block trial by trial
Note: for Mixed Trials, the performance data of the first tasks in each block (trial.mixed_firsttask)
are NOT included in the summary variables

/count_shape: 					counts the number of shape trials
/count_color: 					counts the number of color trials
/count_corrshape: 				counts the number of correct shape trials
/count_corrcolor: 				counts the number of correct color trials
/sumrt_corrshape: 				sums up latencies of correct responses to shape
/sumrt_corrcolor: 				sums up latencies of correct responses to color
/count_shift:					counts the number of shift trials 
/count_repeat:					counts the number of repeat trials 
/count_corrshift:				counts the number of correct shift trials 
/count_corrrepeat:				counts the number of correct repeat trials 
/sumrt_corrshift:				sums up latencies of correct shift trials
/sumrt_corrrepeat:				sums up latencies of correct repeat trials 

/percentcorrect_shape: 			percent correct of shape responses
/percentcorrect_color: 			percent correct of color responses
/meanRT_shape:					mean rt of correct shape responses
/meanRT_color:					mean rt of correct color responses

/percentcorrect_shif: 			percent correct of shift responses
/percentcorrect_repeat: 		percent correct of repeat responses
/meanRT_shift:					mean rt of correct shift responses 
/meanRT_repeat:					mean rt of correct repeat responses 

/switchcost:					calculates the switch costs as the mean reaction-time difference between (correct) switch and (correct) repeat trials.

(2) Summary data file: 'ColorShapeTask_summary*.iqdat' (a separate file for each participant)

script.startdate:				date script was run
script.starttime:				time script was started
script.subjectid:				subject id number
script.groupid:					group id number
script.elapsedtime:				time it took to run script (in ms)
computer.platform:				the platform the script was run on
/completed:						0 = script was not completed (prematurely aborted); 1 = script was completed (all conditions run)
/group:							Response Key assignment group
									1 = red and circle on one response key (default: A)
									2 = red and triangle on one respone key (default: A)
									3 = red and circle on one response key (default: L)
									4 = red and triangle on one respone key (default: L)

/switchcost_word_longCSI-
/switchcost_letter_shortCSI: 	stores the switch costs (the mean reaction-time difference between correct switch and correct repeat trials)
								for the 4 mixed test blocks
									=> positive: longer (average) switch latencies 
									=> negative: shorter (average) switch latencies

EXPERIMENTAL SET-UP:
!!! GENERAL NOTE: the Experimental Flow is controlled by the expt-elements under EXPERIMENTS. If the default flow 
needs to be changed (e.g. no Blocked Condition should be run) go to EXPERIMENT (at the end of the script) and follow instructions.

Blocked condition vs. Mixed Condition:
-> blocked condition: categorization task (color vs. shape) is known upfront at the beginning of each block; no
	additional cue before each trial is necessary.
-> mixed condition: categorization task (color vs. shape) is NOT known upfront; a cue is presented before each 
	trial to inform participant which task needs to be performed
	=> 2 types of cues: word (SHAPE, COLOR) vs letter (S, C)
	=> repeat vs. shift condition: shift cost = reaction time difference between repeat and shift trials

In this script the Blocked Condition is run before the Mixed Condition (see Miyake et al, 2004)

(A) Blocked Condition:
(a) Training: 5 Training Blocks of 32 trials
	!!! The default number of trials in this script differs from the 30 trials used in Miyake et al (2004). This was done to allow the 
	4 conditions (2 shapes x 2 colors) to be presented equally often
	=> number of blocked practice trials is controlled via parameters.blocked_numberpracticetrials
- The sampling of stimuli in each block is done randomly without replacement
- The intertrial interval (ITI) between response and presentation of next stimulus is parameters.iti (default: 600ms)
- Errorfeedback for 1000ms (default) after an incorrect response and before ITI
- the order of the training blocks is fixed for all participants:
	(1) only shapes: block.blockedtask_shapetraining
	(2) only color patches: block.blockedtask_colortraining
	(3) shapes and color patches intermixed: block.blockedtask_colorshapetraining
	(4) shapes superimposed on color patches (task: categorize shapes): block.blockedtask_bivalentshapetraining
	(5) shapes superimposed on color patches (task: categorize colors): block.blockedtask_bivalentcolortraining

(b) Test Blocks: 
- 2 primary tasks (color vs shape): order is randomly determined for each participant
(-> controlled by expt elements under EXPERIMENT)
- in this script the number of test trials was decreased from 65 trials (Miyake et al, 2004) to 64 trials to allow all 
4 conditions (2 shapes x 2 colors) to be sampled equally often
- by default, participants are given performance feedback after each block (-> page.blockfeedback)

(B) MIXED CONDITION
(a) Training Blocks: with error feedback for 1000ms (default) after an incorrect response and before ITI
- 2 Training Blocks (Word cue vs. Letter cue) 
- order randomly determined for each participant
- default: 48 trials (+ plus starttrial); can be set under EDITABLE CODE -> Editable Values -> parameters.mixed_numberpracticetrials

(b) Test Blocks: no error feedback
- 4 test blocks: 2 cues (word vs letter) x 2 CSI (long CSI, short CSI)
- order of test blocks randomly determined for each participant
		NOTE: the selection/order of the test blocks can be customized under EXPERIMENT

- default: 100 trials (+ plus starttrial); can be set under EDITABLE CODE -> Editable Values -> parameters.mixed_numberoftrials
		Trial Sequence:
		- The sampling of stimuli in each block is done randomly without replacement
		- The intertrial interval (ITI) between response and presentation of next stimulus is parameters.iti
		- in each mixed test block a rest trial is presented after parameters.mixed_trialstoRest (-> editable value), default: halfway through the block

- number of switch and repeat trials in each block is controlled via EDITABLE CODE -> Editable Lists -> list.mixed_shiftrepeat_frequency
		(default: 50% switch; 50% repeat trials)
		=> number of color and number of shape tasks will vary between participants

- number of trials was chosen to ensure that all four possible stimuli are presented equally often

- by default, participants are given performance feedback after each block (-> page.blockfeedback)

				
Additional notes:
*Response key assignment: counterbalanced by groupnumber (4 different groupnumbers) -> set in EXPERIMENT

STIMULI
Stimuli and cues provided by Millisecond Software. The stimuli can be edited under 
EDITABLE CODE -> Editable Stimuli (item.stimuli, item.cues)

INSTRUCTIONS
Instructions are provided by Millisecond Software in the form of htm pages. To edit the instructions
edit the relevant *.htm files or replace them with your own under EDITABLE CODE -> Editable Instructions

EDITABLE CODE:
check below for (relatively) easily editable parameters, stimuli, instructions etc. 
Keep in mind that you can use this script as a template and therefore always "mess" with the entire code to further customize your experiment.

The parameters you can change are:

Response key mappings:
Note: Miyake et al (2004) use 2 response keys (e.g. circle/green on one response key; triangle/red on the other). 
This script offers the possibility to use 4 response key (circle/triangle/red/green all get their own).
By default, shape1 and color1 (shape2 and color2) are assigned the same response keys.
Counterbalancing of response keys is achieved by the expt-element under EXPERIMENT.				

/responsekey_shape1:							shape 1 gets assigned scancode 30 (scancodes under Tools->Keyboard Scancodes)
/responsekey_labelshape1:						the label of scancode 30 corresponds to "A"
/responsekey_shape2:							shape 2 gets assigned scancode 38
/responsekey_labelshape2:						the label of scancode 38 corresponds to "L"
/responsekey_color1:							color 1 gets assigned scancode 30
/responsekey_labelcolor1:						the label of scancode 30 corresponds to "A"
/responsekey_color2:							color 2 gets assigned scancode 38
/responsekey_labelcolor2:						the label of scancode 38 corresponds to "L"

												!!!NOTE: if scancodes are changed -> change instruction slides accordingly

Size of the stimuli:
/stimheight:									sets the size of the stimulus as a percentage of monitor height (default: 25%)
													Note: Miyake et al (2004. p.128):
													- the size of the color patch was roughly 36mm

/cueheight:										sets the height (size) fo the cues as a percentage of monitor height (default: 8%)
												
Duration Settings:
/iti:											Intertrial Interval (default: 600ms)
/CSI_long:										Cue-Stimulus-Interval (CSI) long (default: 1200ms)
/CSI_short:										Cue-Stimulus-Interval (CSI) short (default: 200ms)			
/RestDuration:									in Mixed Condition: duration of rest trial

Number of Trials:
/blocked_numberpracticetrials:					number of practice trials in Blocked condition (default: 32)
													Note: number increased from original 30 Miyake et al (2004) 
															to allow equal distribution of 2(color) x 2 (shapes)
													
/blocked_numbertrials: 							number of test trials in Blocked condition (default: 64)
													Note: in this script the number of test trials was decreased from 
															65 trials (Miyake et al, 2004) to 64 trials to allow all 
															4 conditions (2 shapes x 2 colors) to be sampled equally often

/mixed_numberpracticetrials:					number of practice trials in Mixed condition 
													(default: 50 repeat/shift trials plus starttrial)
/mixed_numberoftrials:							number of test trials in Mixed condition 
													(default: 100 repeat/shift trials plus starttrial)
/mixed_trialstoRest:							number of trials in mixed conditions until a rest trial 
													(default: parameters.mixed_numberoftrials/2)
													Note: to remove resttrial set values.mixedtrialtorest = parameters.mixed_numberoftrials + 1 (e.g.)

</usermanual>


**************************************************************************************************************
**************************************************************************************************************
	EDITABLE PARAMETERS: change editable parameters here
**************************************************************************************************************
**************************************************************************************************************

<parameters>
/responsekey_shape1 = 30
/responsekey_labelshape1 = "A"
/responsekey_shape2 = 38
/responsekey_labelshape2 = "L"
/responsekey_color1 = 30
/responsekey_labelcolor1 = "A"
/responsekey_color2 = 38
/responsekey_labelcolor2 = "L"

/stimheight = 25%
/cueheight = 8%

/iti = 600
/CSI_short = 200
/RestDuration = 60000

/blocked_numberpracticetrials = 32
/blocked_numbertrials = 80
/mixed_numberpracticetrials = 48
/mixed_numberoftrials = 160 
/mixed_trialstoRest = parameters.mixed_numberoftrials/2
</parameters>

**************************************************************************************************************
**************************************************************************************************************
	EDITABLE STIMULI: change editable stimuli here
**************************************************************************************************************
**************************************************************************************************************

Note: the following stimuli are used in this script. The itemnumbers are used
by trial elements to select the appropriate stimuli
<item stimuli>
/1 = "Circle.png"
/2 = "Triangle.png"
/3 = "Red.png"
/4 = "Green.png"
/5 = "CircleRed.png"
/6 = "TriangleRed.png"
/7 = "CircleGreen.png"
/8 = "TriangleGreen.png"
</item>

Note: the following cues are used in this script. The itemnumbers are used
by trial elements to select the appropriate cue (e.g. 1/2 in word cue
trials and 3/4 in letter cue trials)
<item cues>
/1 = "COLOR"
/2 = "SHAPE"
</item>

**************************************************************************************************************
**************************************************************************************************************
	EDITABLE INSTRUCTIONS: change instructions here
**************************************************************************************************************
**************************************************************************************************************
<instruct>
/ fontstyle = ("Arial", 2.8%, false, false, false, false, 5, 1)
/ txcolor = white
/screencolor = black
/ inputdevice = mouse
</instruct>

Notes: 
* most of the instructions are presented as htm files which can be easily edited 
* if only the Mixed Condition should be run: edit instructions under item.mixedintro
	as well as experimental flow under EXPERIMENT

<item GeneralIntro>
/1 = "SC_GeneralIntro.htm"
</item>

*********************
Blocked Condition
*********************

<item BlockedIntro>
/1 = "SC_BlockedIntro1.htm"
/2 = "SC_BlockedIntro2.htm"
</item>

<item Blocked_practice>
/1 = "SC_Blocked_ShapeTraining.htm"
/2 = "SC_Blocked_ColorTraining.htm"
/3 = "SC_Blocked_ColorShapeTraining.htm"
/4 = "SC_Blocked_BivalentShapeTraining.htm"
/5 = "SC_Blocked_BivalentColorTraining.htm"
/6 = "SC_Blocked_TestIntro.htm"
</item>

<item Blocked_test>
/1 = "SC_Blocked_BivalentShapeTest.htm"
/2 = "SC_Blocked_BivalentColorTest.htm"
</item>

*********************
Mixed Condition
*********************

<item MixedIntro>
/1 = "SC_MixedIntro1.htm"
/2 = "SC_MixedIntro2.htm"
</item>

<item Mixed_practice>
/1 = "SC_Mixed_WordTraining.htm"
/2 = "SC_Mixed_TestIntro.htm"
</item>

<item Mixed_test>
/1 = "SC_Mixed_WordTest.htm"
</item>

A page that is presented (by default) at the end of each test block
<page blockfeedback>
<%((values.count_corrcolor + values.count_corrshape)/(values.count_color+values.count_shape)) * 100%> % correct responses
</page>


<page end>
You have reached the end of the study. Thank you for your participation!
</page>


****************************************************************************************************
general instruction expressions: adjust the instruction text depending on device used to run script
****************************************************************************************************
<expressions>
/buttoninstruct1 = if (computer.touch && !computer.haskeyboard) {"button";} else {"key";}
</expressions>


**************************************************************************************************************
**************************************************************************************************************
	EDITABLE LISTS: change editable lists here
**************************************************************************************************************
**************************************************************************************************************

Note: the following list controls number of shift trials (1) and number of repeat trials (2) in mixed
blocks. By default, each mixed block plays 160 trials (parameters.mixed_numberoftrials -> editable parameter)
and an equal number of shift and repeat trials (set by /itemprobabilities)

!!!Miyake et al (2004) do NOT specify the number of repeat and shift trials
and may have randomly selected color vs shape tasks which resulted in a 
different number of repeat and shift trials for each participant.

<list mixed_shiftrepeat_frequency>
/items = (1, 2)
/poolsize = parameters.mixed_numberoftrials
/ itemprobabilities = (0.5; 0.5)
/resetinterval = 1
/replace = false
</list>

<list practice_shiftrepeat_frequency>
/items = (1, 2)
/poolsize = parameters.mixed_numberpracticetrials
/ itemprobabilities = (0.5; 0.5)
/resetinterval = 1
/replace = false
</list>

**************************************************************************************************************
								!!!REMAINING CODE: Customize after careful consideration only!!!
**************************************************************************************************************


**************************************************************************************************************
**************************************************************************************************************
	DEFAULTS
**************************************************************************************************************
**************************************************************************************************************
script requires Inquisit 5.0.7.0 or higher

<defaults>
/canvasaspectratio = (4,3)
/minimumversion = "5.0.7.0"
/ fontstyle = ("Arial", 3%, false, false, false, false, 5, 1)
/txbgcolor = black
/ txcolor = white
/screencolor = black
</defaults>

*******************************************************************************************************************
*******************************************************************************************************************
	DATA: this section contains data file information (customize)
*******************************************************************************************************************
*******************************************************************************************************************

********************
raw data
********************

<data>
/columns = (build, computer.platform, date, time, subject, group, values.group, blockcode, blocknum, trialcode, trialnum, 
values.shape, values.color, values.categorizationtask, values.mixed_cuetask, values.mixed_shifttask, 
values.csi, values.responsekeymapping,
stimulusitem, values.stimulus, response, correct, latency, 
values.count_corrcolor, values.count_color, values.sumrt_corrcolor, expressions.percentcorrect_color, expressions.meanrt_color,
values.count_corrshape, values.count_shape, values.sumrt_corrshape, expressions.percentcorrect_shape, expressions.meanrt_shape
values.count_corrrepeat, values.count_repeat, values.sumrt_corrrepeat, expressions.percentcorrect_repeat, expressions.meanrt_repeat,
values.count_corrshift, values.count_shift, values.sumrt_corrshift, expressions.percentcorrect_shift, expressions.meanrt_shift,
expressions.switchcost)
/separatefiles = true
</data>

********************
summary data
********************

<summarydata>
/ separatefiles = true
/columns = (script.startdate, script.starttime, script.subjectid, script.groupid, script.elapsedtime, computer.platform, values.completed, values.group,
values.responsekey_circle, values.responsekey_triangle, values.responsekey_red, values.responsekey_green,
values.switchcost_word_longcsi, values.switchcost_word_shortcsi, values.switchcost_letter_longcsi, values.switchcost_letter_shortcsi)
</summarydata>


*******************************************************************************************************************
*******************************************************************************************************************
	VALUES: automatically updated
*******************************************************************************************************************
*******************************************************************************************************************
/completed:									0 = script was not completed; 1 = script was completed (all conditions run)

/color:										stores the color of the current stimulus (green/red)
/shape:										stores the shape of the current stimulus (circle/triangle)
/categorizationtask:						the type of primary task: "Color" vs. "Shape"
/mixed_cuetask:								the type of cue in the Mixed condition: "Word" vs. "Letter"
/mixed_shifttask:							the type of shift task in the Mixed condition: "Shift" vs. "Repeat"
/responsekeymapping:						stores whether the mapping of responsekeys for the current shape and color
											are consistent in mixed task (e.g. consistent = shape AND color are mapped onto same
											response key)

<values>
/completed = 0
/color = ""
/shape = ""
/categorizationtask = ""
/mixed_cuetask = ""
/mixed_shifttask = ""
/responsekeymapping = ""
</values>

***************************************************************************************************

The following variables are used in the counterbalancing of the pre-determined responsekeys:
/group:											Response Key assignment group
													1 = red and circle on one response key (default: A)
													2 = red and triangle on one respone key (default: A)
													3 = red and circle on one response key (default: L)
													4 = red and triangle on one respone key (default: L)

/responsekey_red:								scancode of responsekey for color "red"
/responsekey_red_label:								the label of the responsekey for color "red"
/responsekey_green:								scancode of responsekey for color "green"
/responsekey_green_label:							the label of the responsekey for color "green"
/responsekey_circle:							scancode of responsekey for shape "circle"
/responsekey_circle_label:							the label of the responsekey for shape "circle"
/responsekey_triangle:							scancode of responsekey for shape "triangle"
/responsekey_triangle_label:						the label of the responsekey for shape "triangle"
/helper1responsekeylabel:						helper variable to present response keys on instruction slides
/helper2responsekeylabel:						helper variable to present response keys on instruction slides

/stimulus:										stores the currently presented stimulus
/selectstim:									stores the itemnumber of the current stimulus
/selectcue:										stores the itemnumber of the current cue 
/selectinstruct:								stores the itemnumber of the current instruction slide
/mixed_firsttask:								stores the task of the randomly determined first task in a Mixed condition: 1 = shape; 2 = color												
/nexttrial:										stores the type of shift trial (1 = shift; 2 = repeat) to be presented next
/CSI:											stores the current CSI
/countblockedtrials:							counts the number of blocked trials presented
/countmixedtrials:								counts the number of mixed trials presented (minus first trial)
/helper:										helper variable
/blocked_blockorder:							stores the randomly determined blockorder (1-6) of the 6 test blocks in the blocked condition
													Note: the order of the 6 blocked test blocks are randomly assigned to each participant.
													There are 6 possible orders (Latin square).
												

<values>
/group = 0
/responsekey_red = 30
/responsekey_red_label = ""
/responsekey_green = 30
/responsekey_green_label = ""
/responsekey_circle = 38
/responsekey_circle_label = ""
/responsekey_triangle = 30
/responsekey_triangle_label = ""
/helper1responsekeylabel = ""
/helper2responsekeylabel = ""

/stimulus = ""
/selectstim = 1
/selectcue = 1
/selectinstruct = 1
/mixed_firsttask = 0
/nexttrial = 0
/CSI = 0
/countblockedtrials = 0
/countmixedtrials = 0
/helper = 0
/blocked_blockorder = 0
</values>

***************************************************************************************************

Summary variables: updated for each test block
Note: for Mixed Trials, the performance data of the first tasks in each block (trial.mixed_firsttask)
are NOT included in the summary variables

/count_shape: 				counts the number of shape trials
/count_color: 				counts the number of color trials
/count_corrshape: 			counts the number of correct shape trials 
/count_corrcolor: 			counts the number of correct color trials
/sumrt_corrshape: 			sums up latencies of correct responses to shape
/sumrt_corrcolor: 			sums up latencies of correct responses to color
/count_shift:				counts the number of shift trials 
/count_repeat:				counts the number of repeat trials 
/count_corrshift:			counts the number of correct shift trials 
/count_corrrepeat:			counts the number of correct repeat trials 
/sumrt_corrshift:			sums up latencies of correct shift trials
/sumrt_corrrepeat:			sums up latencies of correct repeat trials 

/switchcost_word_longCSI-
/switchcost_letter_shortCSI: 	stores the switch costs (the mean reaction-time difference between correct switch and correct repeat trials)
								for the 4 mixed test blocks

<values>
/count_shape = 0
/count_color = 0
/count_corrshape = 0
/count_corrcolor = 0
/sumrt_corrshape = 0
/sumrt_corrcolor = 0
/count_shift = 0
/count_repeat = 0
/count_corrshift = 0
/count_corrrepeat = 0
/sumrt_corrshift = 0
/sumrt_corrrepeat = 0

/switchcost_word_longCSI = 0
/switchcost_word_shortCSI = 0
/switchcost_letter_longCSI = 0
/switchcost_letter_shortCSI = 0
</values>

*******************************************************************************************************************
*******************************************************************************************************************
	EXPRESSIONS
*******************************************************************************************************************
*******************************************************************************************************************
/redshapemapping-
/greenshapemapping:				helper expression for the htm-instruction pages to pair the correct color and shape
								for the given group.
								Note: 
									&#x25EF; -> translates to a circle in *.htm files
									&#x25b3; -> translates to a triangle in *.htm files

Summary variables: updated after each block

/percentcorrect_shape: 			percent correct of shape responses
/percentcorrect_color: 			percent correct of color responses
/meanRT_shape:					mean rt of correct shape responses
/meanRT_color:					mean rt of correct color responses

/percentcorrect_shif: 			percent correct of shift responses
/percentcorrect_repeat: 		percent correct of repeat responses
/meanRT_shift:					mean rt of correct shift responses 
/meanRT_repeat:					mean rt of correct repeat responses 

/switchcost:					calculates the switch cost as the mean reaction-time difference between (correct) switch and (correct) repeat trials.
									=> positive: longer (average) switch latencies 
									=> negative: shorter (average) switch latencies


<expressions>
/redshapemapping = if (values.group == 1 || values.group == 3) "&#x25EF; CIRCLE" else "&#x25b3; TRIANGLE"
/greenshapemapping = if (values.group == 1 || values.group == 3) "&#x25b3; TRIANGLE" else "&#x25EF; CIRCLE"

/percentcorrect_shape = (values.count_corrshape/values.count_shape) * 100
/percentcorrect_color = (values.count_corrcolor/values.count_color) * 100
/meanRT_shape = values.sumrt_corrshape/values.count_corrshape
/meanRT_color = values.sumrt_corrcolor/values.count_corrcolor

/percentcorrect_shift = (values.count_corrshift/values.count_shift) * 100
/percentcorrect_repeat = (values.count_corrrepeat/values.count_repeat) * 100
/meanRT_shift = values.sumrt_corrshift/values.count_corrshift
/meanRT_repeat = values.sumrt_corrrepeat/values.count_corrrepeat

/switchcost = expressions.meanRT_shift - expressions.meanRT_repeat
</expressions>

*******************************************************************************************************************
*******************************************************************************************************************
	INSTRUCTIONS
*******************************************************************************************************************
*******************************************************************************************************************

*************************
Instruction Stimuli
*************************

<html GeneralIntro>
/items = generalintro
/select = sequence
/ size = (100%, 100%)
/position = (50%, 50%)
</html>

<html BlockedIntro>
/items = blockedintro
/select = sequence
/ size = (100%, 100%)
/position = (50%, 50%)
</html>

<html BlockedPractice>
/items = blocked_practice
/select = values.selectinstruct
/ size = (100%, 100%)
/position = (50%, 50%)
/resetinterval = 20
</html>

<html BlockedTest>
/items = blocked_test
/select = values.selectinstruct
/ size = (100%, 100%)
/position = (50%, 50%)
</html>

<html MixedIntro>
/items = mixedintro
/select = sequence
/ size = (100%, 100%)
/position = (50%, 50%)
</html>

<html MixedPractice>
/items = mixed_practice
/select = values.selectinstruct
/ size = (100%, 100%)
/position = (50%, 50%)
</html>

<html MixedTest>
/items = mixed_test
/select = values.selectinstruct
/ size = (100%, 100%)
/position = (50%, 50%)
</html>

*************************
Instruction Trials
*************************

<trial GeneralIntro>
/screencapture = false
/stimulusframes = [1 = generalintro]
/validresponse = (57)
/recorddata = true
</trial>

<trial BlockedIntro>
/screencapture = false
/stimulusframes = [1 = blockedintro]
/validresponse = (57)
/recorddata = true
</trial>

<trial BlockedPracticeInstruct>
/screencapture = false
/stimulusframes = [1 = blockedpractice]
/validresponse = (57)
/recorddata = true
</trial>

<trial BlockedTestInstruct>
/screencapture = false
/stimulusframes = [1 = blockedtest]
/validresponse = (57)
/recorddata = true
</trial>

<trial MixedIntroInstruct>
/screencapture = false
/stimulusframes = [1 = mixedintro]
/validresponse = (57)
/recorddata = true
</trial>

<trial MixedPracticeInstruct>
/screencapture = false
/stimulusframes = [1 = mixedpractice]
/validresponse = (57)
/recorddata = true
</trial>

<trial MixedTestInstruct>
/screencapture = false
/stimulusframes = [1 = MixedTest]
/validresponse = (57)
/recorddata = true
</trial>

*************************
Instruction Blocks
*************************

<block generalintro>
/trials = [1 = generalintro]
</block>

<block blockedintro>
/trials = [1-2 = blockedintro]
</block>

<block blocked_testintro>
/onblockbegin = [values.selectinstruct = 6]
/trials = [1 = BlockedPracticeInstruct]
</block>

<block mixedintro>
/trials = [1-2 = mixedintroinstruct]
</block>

<block mixed_testintro>
/onblockbegin = [values.selectinstruct = 2]
/trials = [1 = MixedPracticeInstruct]
</block>

*******************************************************************************************************************
*******************************************************************************************************************
	STIMULI
*******************************************************************************************************************
*******************************************************************************************************************

Notes:
* selects the appropriate stimulus via values.selectstim (set in trials)
<picture stimulus>
/items = stimuli
/select = values.selectstim
/position = (50%, 50%)
/size = (100%, parameters.stimheight)
</picture>

<text errorfeedback>
/items = ("INCORRECT")
/position = (50%, 50%)
/ fontstyle = ("Arial",5%, false, false, false, false, 5, 1)
/ txcolor = red
/txbgcolor = black
</text>

Notes:
* selects the appropriate cue via values.selectcue (set in trials)
<text cue>
/items = cues
/select = values.selectcue
/position = (50%, 10%)
/ fontstyle = ("Arial",parameters.cueheight, false, false, false, false, 5, 1)
/ txcolor = white
/txbgcolor = black
</text>


Notes: presents Rest-instructions
<text restinstruct>
/items = ("Take a break for <%parameters.RestDuration/1000%> s")
/ fontstyle = ("Arial", 5%, false, false, false, false, 5, 1)
/txcolor = white
/txbgcolor = black
/position = (50%, 30%)
</text>


Note: presents a timer for trial.Rest
<clock resttimer>
/ mode = timer
/ txcolor = yellow
/ txbgcolor = blue
/ timeout = parameters.RestDuration
/ position = (50%, 50%)
/ format = "mm:ss"
/size = (20%, 10%)
/ fontstyle = ("Arial", 5%, false, false, false, false, 5, 1)
</clock>

*******************************************************************************************************************
*******************************************************************************************************************
	BLOCKED TASK:
*******************************************************************************************************************
*******************************************************************************************************************

*******************************************************************************************************************
*******************************************************************************************************************
	BLOCKED TASK: TRAINING LISTS

	Note: in this script the number of training trials was increased from 30 trials (Miyake et al, 2004) to 32 trials
	to allow all 4 conditions (2 shapes x 2 colors) to be sampled equally often -> parameters.blocked_numberpracticetrials
*******************************************************************************************************************
*******************************************************************************************************************

Note: list.blocked_training samples (1) (e.g. red/circle) and (2) (e.g. green/triangle) without replacement
training A = univalent stimuli
<list blocked_trainingA>
/items = (1,2)
/poolsize = parameters.blocked_numberpracticetrials
/replace = false
/resetinterval = 1
</list>

Note: list.blocked_training2 samples 1 (e.g. red and circle), 2, 3, 4 without replacement
training B = bivalent stimuli
<list blocked_trainingB>
/items = (1,2,3,4)
/poolsize = parameters.blocked_numberpracticetrials
/replace = false
/resetinterval = 1
</list>

*******************************************************************************************************************
*******************************************************************************************************************
	BLOCKED TASK: TRAINING TRIALS

	Trial Sequence:
	- stimulus is presented until response occurs
	- if correct -> intertrial interval (ITI) of parameters.iti (default: 600ms)
	- if incorrect -> error feedback for 1000ms and then ITI
*******************************************************************************************************************
*******************************************************************************************************************

Note: 
- helper trial: selects the appropriate trial depending on the current block (necessary to control
number of practice trials via parameters.blocked_numberpracticetrials)
<trial selectblockedtraining>
/branch = [if (script.currentblock == "blockedtask_shapetraining") trial.blockedtask_shapetraining]
/branch = [if (script.currentblock == "blockedtask_colortraining") trial.blockedtask_colortraining]
/branch = [if (script.currentblock == "blockedtask_colorshapetraining") trial.blockedtask_colorshapetraining]
/branch = [if (script.currentblock == "blockedtask_bivalentshapetraining") trial.blockedtask_bivalentshapetraining]
/branch = [if (script.currentblock == "blockedtask_bivalentcolortraining") trial.blockedtask_bivalentcolortraining]
/trialduration = 0
/recorddata = false
</trial>

Note: 
* presents a random sequence of circles and triangles (sampling is controlled by list.blocked_trainingA)
* The task is to categorize the shape.
* presents errorfeedback for 1000ms
* calls trial.iti
<trial blockedtask_shapetraining>
/ontrialbegin = [values.categorizationtask = "Shape"]
/ontrialbegin = [values.helper = list.blocked_trainingA.nextvalue]
/ontrialbegin = [if (values.helper == 1) values.selectstim = 1 else values.selectstim = 2]

/ontrialbegin = [if (values.selectstim == 1) values.shape = "Circle" else values.shape = "Triangle"]
/ontrialbegin = [values.color = ""]

/stimulustimes = [0 = stimulus]
/ beginresponsetime = 0
/ responseinterrupt = immediate
/validresponse = (values.responsekey_circle, values.responsekey_triangle)
/iscorrectresponse = [(values.selectstim == 1 && trial.blockedtask_shapetraining.response == values.responsekey_circle) || 
						(values.selectstim == 2 && trial.blockedtask_shapetraining.response == values.responsekey_triangle)]
/monkeyresponse = (30, 38)
/recorddata = true
/errormessage = (errorfeedback, 1000)
/ontrialend = [values.stimulus = picture.stimulus.currentitem]
/branch = [trial.blockedtasktraining_iti]
</trial>

Note: 
* presents a random sequence of red and green patches (sampling is controlled by list.blocked_trainingA)
* The task is to categorize the color.
* presents errorfeedback for 1000ms
* calls trial.iti
<trial blockedtask_colortraining>
/ontrialbegin = [values.categorizationtask = "Color"]
/ontrialbegin = [values.helper = list.blocked_trainingA.nextvalue]
/ontrialbegin = [if (values.helper == 1) values.selectstim = 3 else values.selectstim = 4]
/ontrialbegin = [if (values.selectstim == 3) values.color = "Red" else values.color = "Green"]
/ontrialbegin = [values.shape = ""]

/stimulustimes = [0 = stimulus]
/ beginresponsetime = 0
/ responseinterrupt = immediate
/validresponse = (values.responsekey_red, values.responsekey_green)
/iscorrectresponse = [(values.selectstim == 3 && trial.blockedtask_colortraining.response == values.responsekey_red) || 
						(values.selectstim == 4 && trial.blockedtask_colortraining.response == values.responsekey_green)]
/monkeyresponse = (30, 38)
/recorddata = true
/errormessage = (errorfeedback, 1000)
/ontrialend = [values.stimulus = picture.stimulus.currentitem]
/branch = [trial.blockedtasktraining_iti]
</trial>

Note: 
* presents a random sequence of circles, triangles, red, and green patches (sampling is controlled
by list.blocked_trainingB)
* The task is to categorize the shape when a shape is presented and the color when a color patch is presented
* presents errorfeedback for 1000ms
* calls trial.iti
<trial blockedtask_colorshapetraining>
/ontrialbegin = [values.selectstim = list.blocked_trainingB.nextvalue]
/ontrialbegin = [if (values.selectstim < 3) values.categorizationtask = "Shape" else values.categorizationtask = "Color"]

/ontrialbegin = [if (values.selectstim == 1) {values.shape = "Circle"; values.color = ""}] 
/ontrialbegin = [if (values.selectstim == 2) {values.shape = "Triangle"; values.color = ""}] 
/ontrialbegin = [if (values.selectstim == 3) {values.shape = ""; values.color = "Red"}] 
/ontrialbegin = [if (values.selectstim == 4) {values.shape = ""; values.color = "Green"}]

/stimulustimes = [0 = stimulus]
/ beginresponsetime = 0
/ responseinterrupt = immediate
/validresponse = (values.responsekey_circle, values.responsekey_triangle, values.responsekey_red, values.responsekey_green)
/iscorrectresponse = [(values.selectstim == 1 && trial.blockedtask_colorshapetraining.response == values.responsekey_circle) || 
						(values.selectstim == 2 && trial.blockedtask_colorshapetraining.response == values.responsekey_triangle) ||
						(values.selectstim == 3 && trial.blockedtask_colorshapetraining.response == values.responsekey_red) || 
						(values.selectstim == 4 && trial.blockedtask_colorshapetraining.response == values.responsekey_green)]
/monkeyresponse = (30, 38)
/recorddata = true
/errormessage = (errorfeedback, 1000)
/ontrialend = [values.stimulus = picture.stimulus.currentitem]
/branch = [trial.blockedtasktraining_iti]
</trial>


Note: 
* presents a random sequence of circles and triangles superimposed over green or red patches (sampling is controlled 
by list.blocked_trainingB)
* The task is to categorize the shape.
* presents errorfeedback for 1000ms
* calls trial.iti
<trial blockedtask_bivalentshapetraining>
/ontrialbegin = [values.categorizationtask = "Shape"]
/ontrialbegin = [values.helper= list.blocked_trainingB.nextvalue]
/ontrialbegin = [if (values.helper == 1) values.selectstim = 5]
/ontrialbegin = [if (values.helper == 2) values.selectstim = 6]
/ontrialbegin = [if (values.helper == 3) values.selectstim = 7]
/ontrialbegin = [if (values.helper == 4) values.selectstim = 8]

/ontrialbegin = [if (values.selectstim == 5) {values.shape = "Circle"; values.color = "Red"}] 
/ontrialbegin = [if (values.selectstim == 6) {values.shape = "Triangle"; values.color = "Red"}] 
/ontrialbegin = [if (values.selectstim == 7) {values.shape = "Circle"; values.color = "Green"}] 
/ontrialbegin = [if (values.selectstim == 8) {values.shape = "Triangle"; values.color = "Green"}]

/stimulustimes = [0 = stimulus]
/ beginresponsetime = 0
/ responseinterrupt = immediate
/validresponse = (values.responsekey_circle, values.responsekey_triangle)
/iscorrectresponse = [(values.selectstim == 5 && trial.blockedtask_bivalentshapetraining.response == values.responsekey_circle) || 
						(values.selectstim == 6 && trial.blockedtask_bivalentshapetraining.response == values.responsekey_triangle) ||
						(values.selectstim == 7 && trial.blockedtask_bivalentshapetraining.response == values.responsekey_circle) || 
						(values.selectstim == 8 && trial.blockedtask_bivalentshapetraining.response == values.responsekey_triangle)]
/monkeyresponse = (30, 38)
/recorddata = true
/errormessage = (errorfeedback, 1000)
/ontrialend = [values.stimulus = picture.stimulus.currentitem]
/branch = [trial.blockedtasktraining_iti]
</trial>

Note: 
* presents a random sequence of circles and triangles superimposed over green or red patches (sampling is controlled 
by list.blocked_trainingB)
* The task is to categorize the color
* presents errorfeedback for 1000ms
* calls trial.iti
<trial blockedtask_bivalentcolortraining>
/ontrialbegin = [values.categorizationtask = "Color"]
/ontrialbegin = [values.helper= list.blocked_trainingB.nextvalue]
/ontrialbegin = [if (values.helper == 1) values.selectstim = 5]
/ontrialbegin = [if (values.helper == 2) values.selectstim = 6]
/ontrialbegin = [if (values.helper == 3) values.selectstim = 7]
/ontrialbegin = [if (values.helper == 4) values.selectstim = 8]

/ontrialbegin = [if (values.selectstim == 5) {values.shape = "Circle"; values.color = "Red"}] 
/ontrialbegin = [if (values.selectstim == 6) {values.shape = "Triangle"; values.color = "Red"}] 
/ontrialbegin = [if (values.selectstim == 7) {values.shape = "Circle"; values.color = "Green"}] 
/ontrialbegin = [if (values.selectstim == 8) {values.shape = "Triangle"; values.color = "Green"}]

/stimulustimes = [0 = stimulus]
/ beginresponsetime = 0
/ responseinterrupt = immediate
/validresponse = (values.responsekey_red, values.responsekey_green)
/iscorrectresponse = [(values.selectstim == 5 && trial.blockedtask_bivalentcolortraining.response == values.responsekey_red) || 
						(values.selectstim == 6 && trial.blockedtask_bivalentcolortraining.response == values.responsekey_red) ||
						(values.selectstim == 7 && trial.blockedtask_bivalentcolortraining.response == values.responsekey_green) || 
						(values.selectstim == 8 && trial.blockedtask_bivalentcolortraining.response == values.responsekey_green)]
/monkeyresponse = (30, 38)
/recorddata = true
/errormessage = (errorfeedback, 1000)
/ontrialend = [values.stimulus = picture.stimulus.currentitem]
/branch = [trial.blockedtasktraining_iti]
</trial>


********************************************
called by all blocked training trials:
********************************************
Note: trial.blockedtasktraining_iti adds an intertrial interval (iti) of parameters.iti (editable parameter) 
to each training trial
<trial blockedtasktraining_iti>
/ontrialbegin = [values.countblockedtrials += 1]
/trialduration = parameters.iti
/recorddata = false
/branch = [trial.selectblockedtraining]
</trial>

*******************************************************************************************************************
*******************************************************************************************************************
	BLOCKED TASK: TRAINING BLOCKS

!!! All training blocks stop automatically after parameters.blocked_numberpracticetrials (default: 32 trials)
*******************************************************************************************************************
*******************************************************************************************************************
- All blocked task training blocks present 32 trials (-> parameters.blocked_numberpracticetrials):
	!!! The number of trials in this script differs from Miyake et al (2004). This was done to allow the 
	4 conditions (2 shapes x 2 colors) to be presented equally often (this is not possible with the original 30 trials)

- The sampling of stimuli is done randomly without replacement
- The intertrial interval (ITI) between response and presentation of next stimulus is parameters.iti (default: 600ms)
- Errorfeedback for 1000ms (default) after an incorrect response and before ITI
- the order of the training blocks is fixed for all participants:
	(1) block.blockedtask_shapetraining
	(2) block.blockedtask_colortraining
	(3) block.blockedtask_colorshapetraining
	(4) block.blockedtask_bivalentshapetraining
	(5) block.blockedtask_bivalentcolortraining
- blocks specify the itemnumber of the corresponding instructions (values.selectinstruct)

Note: block.blockedtask_shapetraining presents a random sequence of circles and triangles (no color patches)
The task is to categorize the shape.
<block blockedtask_shapetraining>
/onblockbegin = [values.selectinstruct = 1]
/onblockbegin = [values.countblockedtrials = 0]
/stop = [values.countblockedtrials == parameters.blocked_numberpracticetrials]
/trials = [1 = BlockedPracticeInstruct; 2= selectblockedtraining]
</block>

Note: block.blockedtask_colortraining presents a random sequence of red and green patches (no shapes)
The task is to categorize the color.
<block blockedtask_colortraining>
/onblockbegin = [values.selectinstruct = 2]
/onblockbegin = [values.countblockedtrials = 0]
/stop = [values.countblockedtrials == parameters.blocked_numberpracticetrials]
/trials = [1 = BlockedPracticeInstruct; 2= selectblockedtraining]
</block>

Note: block.blockedtask_colorshapetraining presents a random sequence of 32 trials of 
triangles, circles, red and green patches.
The task is to categorize the shape when a shape is presented.
The task is to categorize the color when a color patch is presented.
<block blockedtask_colorshapetraining>
/onblockbegin = [values.selectinstruct = 3]
/onblockbegin = [values.countblockedtrials = 0]
/stop = [values.countblockedtrials == parameters.blocked_numberpracticetrials]
/trials = [1 = BlockedPracticeInstruct; 2= selectblockedtraining]
</block>

Note: block.blockedtask_bivalentshapetraining presents a random sequence of 32 trials of 
triangles and circles superimposed on red and green patches.
The task is to categorize the shape.
<block blockedtask_bivalentshapetraining>
/onblockbegin = [values.selectinstruct = 4]
/onblockbegin = [values.countblockedtrials = 0]
/stop = [values.countblockedtrials == parameters.blocked_numberpracticetrials]
/trials = [1 = BlockedPracticeInstruct; 2= selectblockedtraining]
</block>

Note: block.blockedtask_bivalentcolortraining presents a random sequence of 32 trials of 
triangles and circles superimposed on red and green patches.
The task is to categorize the color.
<block blockedtask_bivalentcolortraining>
/onblockbegin = [values.selectinstruct = 5]
/onblockbegin = [values.countblockedtrials = 0]
/stop = [values.countblockedtrials == parameters.blocked_numberpracticetrials]
/trials = [1 = BlockedPracticeInstruct; 2= selectblockedtraining]
</block>
*******************************************************************************************************************
*******************************************************************************************************************
	BLOCKED TASK: TEST LISTS

	Note: in this script the number of test trials was decreased from 65 trials (Miyake et al, 2004) to 64 trials
	to allow all 4 conditions (2 shapes x 2 colors) to be sampled equally often
*******************************************************************************************************************
*******************************************************************************************************************

Note: list controls the sampling of circles/triangles over red/green patches
<list blocked_testtrials>
/items = (1, 2, 3, 4)
/poolsize = parameters.blocked_numbertrials
/replace = false
/resetinterval = 1
</list>

*******************************************************************************************************************
*******************************************************************************************************************
	BLOCKED TASK: TEST TRIALS

	Trial Sequence:
	- stimulus is presented until response occurs
	- intertrial interval (ITI) of parameters.iti (default: 600ms)
	- %correct feedback at the end of each block
*******************************************************************************************************************
*******************************************************************************************************************

Note: 
- helper trial selects the next trialtype (necessary to control number of practice trials via parameters.blocked_numbertrials)
<trial selectblockedtrial>
/branch = [if (script.currentblock == "blocked_shape") trial.blockedtask_bivalentshapetest else trial.blockedtask_bivalentcolortest]
/trialduration = 0
/recorddata = false
</trial>


Note: 
* presents a random sequence of circles and triangles superimposed over green or red patches (sampling is controlled 
by list.blocked_testtrials)
* The task is to categorize the shape.
* presents errorfeedback for 1000ms
* calls trial.iti
<trial blockedtask_bivalentshapetest>
/ontrialbegin = [values.categorizationtask = "Shape"]
/ontrialbegin = [values.count_shape += 1]
/ontrialbegin = [values.helper= list.blocked_testtrials.nextvalue]
/ontrialbegin = [if (values.helper == 1) values.selectstim = 5]
/ontrialbegin = [if (values.helper == 2) values.selectstim = 6]
/ontrialbegin = [if (values.helper == 3) values.selectstim = 7]
/ontrialbegin = [if (values.helper == 4) values.selectstim = 8]

/ontrialbegin = [if (values.selectstim == 5) {values.shape = "Circle"; values.color = "Red"}] 
/ontrialbegin = [if (values.selectstim == 6) {values.shape = "Triangle"; values.color = "Red"}] 
/ontrialbegin = [if (values.selectstim == 7) {values.shape = "Circle"; values.color = "Green"}] 
/ontrialbegin = [if (values.selectstim == 8) {values.shape = "Triangle"; values.color = "Green"}]

/stimulustimes = [0 = stimulus]
/ beginresponsetime = 0
/ responseinterrupt = immediate
/validresponse = (values.responsekey_circle, values.responsekey_triangle)
/iscorrectresponse = [(values.selectstim == 5 && trial.blockedtask_bivalentshapetest.response == values.responsekey_circle) || 
						(values.selectstim == 6 && trial.blockedtask_bivalentshapetest.response == values.responsekey_triangle) ||
						(values.selectstim == 7 && trial.blockedtask_bivalentshapetest.response == values.responsekey_circle) || 
						(values.selectstim == 8 && trial.blockedtask_bivalentshapetest.response == values.responsekey_triangle)]
/monkeyresponse = (30, 38)
/ontrialend = [if (trial.blockedtask_bivalentshapetest.correct) {values.count_corrshape += 1; values.sumrt_corrshape += trial.blockedtask_bivalentshapetest.latency}]
/ontrialend = [values.stimulus = picture.stimulus.currentitem]
/recorddata = true
/branch = [trial.blockedtask_iti]
</trial>

Note: 
* presents a random sequence of circles and triangles superimposed over green or red patches (sampling is controlled 
by list.blocked_testtrials)
* The task is to categorize the color.
* presents errorfeedback for 1000ms
* calls trial.iti
<trial blockedtask_bivalentcolortest>
/ontrialbegin = [values.categorizationtask = "Color"]
/ontrialbegin = [values.count_color += 1]
/ontrialbegin = [values.helper= list.blocked_testtrials.nextvalue]
/ontrialbegin = [if (values.helper == 1) values.selectstim = 5]
/ontrialbegin = [if (values.helper == 2) values.selectstim = 6]
/ontrialbegin = [if (values.helper == 3) values.selectstim = 7]
/ontrialbegin = [if (values.helper == 4) values.selectstim = 8]

/ontrialbegin = [if (values.selectstim == 5) {values.shape = "Circle"; values.color = "Red"}] 
/ontrialbegin = [if (values.selectstim == 6) {values.shape = "Triangle"; values.color = "Red"}] 
/ontrialbegin = [if (values.selectstim == 7) {values.shape = "Circle"; values.color = "Green"}] 
/ontrialbegin = [if (values.selectstim == 8) {values.shape = "Triangle"; values.color = "Green"}]

/stimulustimes = [0 = stimulus]
/ beginresponsetime = 0
/ responseinterrupt = immediate
/validresponse = (values.responsekey_circle, values.responsekey_triangle)
/iscorrectresponse = [(values.selectstim == 5 && trial.blockedtask_bivalentcolortest.response == values.responsekey_red) || 
						(values.selectstim == 6 && trial.blockedtask_bivalentcolortest.response == values.responsekey_red) ||
						(values.selectstim == 7 && trial.blockedtask_bivalentcolortest.response == values.responsekey_green) || 
						(values.selectstim == 8 && trial.blockedtask_bivalentcolortest.response == values.responsekey_green)]
/monkeyresponse = (30, 38)
/ontrialend = [if (trial.blockedtask_bivalentcolortest.correct) {values.count_corrcolor += 1; values.sumrt_corrcolor += trial.blockedtask_bivalentcolortest.latency}]
/ontrialend = [values.stimulus = picture.stimulus.currentitem]
/recorddata = true
/branch = [trial.blockedtask_iti]
</trial>

********************************************
called by all blocked test trials:
********************************************

Note: trial.blockedtask_iti adds an intertrial interval (iti) of parameters.iti (editable parameter) 
to each test trial and calls next trial.selectblockedtrial
<trial blockedtask_iti>
/ontrialend = [values.countblockedtrials += 1]
/trialduration = parameters.iti
/recorddata = false
/branch = [trial.selectblockedtrial]
</trial>

*******************************************************************************************************************
*******************************************************************************************************************
	BLOCKED TASK: TEST BLOCKS

NOTES:
*blocks specify the itemnumber of the corresponding instructions 
*blocks stop automatically after the set number of trials (parameters.blocked_numbertrials -> Editable Values)
*******************************************************************************************************************
*******************************************************************************************************************

* primary task: shape vs. color judgments

<block blocked_shape>
/stop = [values.countblockedtrials == parameters.blocked_numbertrials]
/postinstructions = (blockfeedback)
/onblockbegin = [values.selectinstruct = 1]
/onblockbegin = [values.count_color = 0; values.count_shape = 0; values.count_corrcolor = 0; values.count_corrshape = 0; 
values.sumrt_corrcolor = 0; values.sumrt_corrshape = 0; values.countblockedtrials = 0]
/trials = [1 = blockedtestinstruct; 2 = selectblockedtrial]
</block>

<block blocked_color>
/stop = [values.countblockedtrials == parameters.blocked_numbertrials]
/postinstructions = (blockfeedback)
/onblockbegin = [values.selectinstruct = 2]
/onblockbegin = [values.count_color = 0; values.count_shape = 0; values.count_corrcolor = 0; values.count_corrshape = 0; 
values.sumrt_corrcolor = 0; values.sumrt_corrshape = 0; values.countblockedtrials = 0]
/trials = [1 = blockedtestinstruct; 2 = selectblockedtrial]
</block>

*******************************************************************************************************************
*******************************************************************************************************************
	MIXED TASK:
*******************************************************************************************************************
*******************************************************************************************************************

*******************************************************************************************************************
*******************************************************************************************************************
	MIXED TASK: PRACTICE LISTS
*******************************************************************************************************************
*******************************************************************************************************************

Notes:
* randomly samples the first task (Shape (1) vs. Color (2))
<list mixed_firsttask>
/items = (1, 2)
/replace = true
</list>

Notes:
* randomly selects itemnumber of the bivalent stimuli (without replacement) for practice
* each of the four bivalent stimulus appears equally often
<list mixedpractice_stimuli>
/items = (5, 6, 7, 8)
/poolsize = parameters.mixed_numberpracticetrials
/replace = false
/resetinterval = 1
</list>

Notes:
* randomly selects itemnumber of the bivalent stimuli (without replacement)
* each of the four bivalent stimulus appears equally often
<list mixed_stimuli>
/items = (5, 6, 7, 8)
/poolsize = parameters.mixed_numberoftrials
/replace = false
/resetinterval = 1
</list>
*******************************************************************************************************************
*******************************************************************************************************************
	MIXED TASK: TRIALS

* present cue for values.CSI
* present the stimulus
* determine accuracy of response depending on judgment task and response

*******************************************************************************************************************
*******************************************************************************************************************

Note: 
* determines the first judgementtask (Shape vs. color) (cannot be a "Shift" nor "Repeat" trial)
which is selected at random for each participant (controlled via list.mixed_firsttask)
* selects the first stimulus randomly (controlled via list.mixed_stimuli)
* calls trial.mixed_iti

<trial mixed_firsttask>
/ontrialbegin = [values.mixed_firsttask = list.mixed_firsttask.nextvalue]
/ontrialbegin = [values.mixed_shifttask = "firsttrial"]
/ontrialbegin = [if (values.mixed_firsttask == 1) values.categorizationtask = "Shape" else values.categorizationtask = "Color"]

/ontrialbegin = [if (values.categorizationtask == "Shape" && values.mixed_cuetask == "Word") values.selectcue = 2]
/ontrialbegin = [if (values.categorizationtask == "Shape" && values.mixed_cuetask == "Letter") values.selectcue = 4]
/ontrialbegin = [if (values.categorizationtask == "Color" && values.mixed_cuetask == "Word") values.selectcue = 1]
/ontrialbegin = [if (values.categorizationtask == "Color" && values.mixed_cuetask == "Letter") values.selectcue = 3]

/ontrialbegin = [values.selectstim = replace(5, 6, 7, 8)]

/ontrialbegin = [if (values.selectstim == 5) {values.shape = "Circle"; values.color = "Red"}] 
/ontrialbegin = [if (values.selectstim == 6) {values.shape = "Triangle"; values.color = "Red"}] 
/ontrialbegin = [if (values.selectstim == 7) {values.shape = "Circle"; values.color = "Green"}] 
/ontrialbegin = [if (values.selectstim == 8) {values.shape = "Triangle"; values.color = "Green"}]

/ontrialbegin = [trial.mixed_firsttask.insertstimulustime(picture.stimulus, values.CSI)]
/ontrialend = [trial.mixed_firsttask.resetstimulusframes()]
/stimulustimes = [0 = cue]
/ beginresponsetime = values.CSI
/ responseinterrupt = immediate
/validresponse = (values.responsekey_circle, values.responsekey_triangle, values.responsekey_red, values.responsekey_green)
/iscorrectresponse = [(values.categorizationtask == "Shape" && values.selectstim == 5 && trial.mixed_firsttask.response == values.responsekey_circle) || 
						(values.categorizationtask == "Color" && values.selectstim == 5 && trial.mixed_firsttask.response == values.responsekey_red) || 
						(values.categorizationtask == "Shape" && values.selectstim == 6 && trial.mixed_firsttask.response == values.responsekey_triangle) ||
						(values.categorizationtask == "Color" && values.selectstim == 6 && trial.mixed_firsttask.response == values.responsekey_red) ||
						(values.categorizationtask == "Shape" && values.selectstim == 7 && trial.mixed_firsttask.response == values.responsekey_circle) ||
						(values.categorizationtask == "Color" && values.selectstim == 7 && trial.mixed_firsttask.response == values.responsekey_green) ||
						(values.categorizationtask == "Shape" && values.selectstim == 8 && trial.mixed_firsttask.response == values.responsekey_triangle) ||
						(values.categorizationtask == "Color" && values.selectstim == 8 && trial.mixed_firsttask.response == values.responsekey_green)]
/monkeyresponse = (30, 38)

/ontrialend = [values.responsekeymapping = "Inconsistent"]
/ontrialend = [if (values.selectstim == 5 && values.responsekey_red == values.responsekey_circle) values.responsekeymapping = "Consistent"]
/ontrialend = [if (values.selectstim == 6 && values.responsekey_red == values.responsekey_triangle) values.responsekeymapping = "Consistent"]
/ontrialend = [if (values.selectstim == 7 && values.responsekey_green == values.responsekey_circle) values.responsekeymapping = "Consistent"]
/ontrialend = [if (values.selectstim == 8 && values.responsekey_green == values.responsekey_triangle) values.responsekeymapping = "Consistent"]
/ontrialend = [values.stimulus = picture.stimulus.currentitem]
/branch = [trial.mixed_iti]
</trial>

Note:
* determines whether a shift (1) or repeat (2) trial should be run next
<trial selecttrial>
/ontrialbegin = [values.countmixedtrials += 1]
/ontrialbegin = [if (script.currentblock == "mixed_practiceword" || script.currentblock == "mixed_practiceletter") values.nexttrial = list.practice_shiftrepeat_frequency.nextvalue
					else   values.nexttrial = list.mixed_shiftrepeat_frequency.nextvalue]
/branch = [if (values.nexttrial == 1) trial.mixed_shift else trial.mixed_repeat]
/trialduration = 0
/recorddata = false
/errormessage = false
</trial>

Note:
* switches judgment tasks
* selects next stimuli randomly via list.mixed_stimuli
* calls trial.mixed_iti
<trial mixed_shift>
/ontrialbegin = [values.mixed_shifttask = "Shift"; values.count_shift += 1]
/ontrialbegin = [if (values.categorizationtask == "Shape") {values.categorizationtask = "Color"; values.count_color += 1}
				else                                       {values.categorizationtask = "Shape"; values.count_shape += 1}]

/ontrialbegin = [if (values.categorizationtask == "Shape" && values.mixed_cuetask == "Word") values.selectcue = 2]
/ontrialbegin = [if (values.categorizationtask == "Shape" && values.mixed_cuetask == "Letter") values.selectcue = 4]
/ontrialbegin = [if (values.categorizationtask == "Color" && values.mixed_cuetask == "Word") values.selectcue = 1]
/ontrialbegin = [if (values.categorizationtask == "Color" && values.mixed_cuetask == "Letter") values.selectcue = 3]

/ontrialbegin = [if (script.currentblock == "mixed_practiceword" || script.currentblock == "mixed_practiceletter") values.selectstim = list.mixedpractice_stimuli.nextvalue
					else values.selectstim = list.mixed_stimuli.nextvalue]

/ontrialbegin = [if (values.selectstim == 5) {values.shape = "Circle"; values.color = "Red"}] 
/ontrialbegin = [if (values.selectstim == 6) {values.shape = "Triangle"; values.color = "Red"}] 
/ontrialbegin = [if (values.selectstim == 7) {values.shape = "Circle"; values.color = "Green"}] 
/ontrialbegin = [if (values.selectstim == 8) {values.shape = "Triangle"; values.color = "Green"}]

/ontrialbegin = [trial.mixed_shift.insertstimulustime(picture.stimulus, values.CSI)]
/ontrialend = [trial.mixed_shift.resetstimulusframes()]
/stimulustimes = [0 = cue]
/ beginresponsetime = values.CSI
/ responseinterrupt = immediate
/validresponse = (values.responsekey_circle, values.responsekey_triangle, values.responsekey_red, values.responsekey_green)
/iscorrectresponse = [(values.categorizationtask == "Shape" && values.selectstim == 5 && trial.mixed_shift.response == values.responsekey_circle) || 
						(values.categorizationtask == "Color" && values.selectstim == 5 && trial.mixed_shift.response == values.responsekey_red) || 
						(values.categorizationtask == "Shape" && values.selectstim == 6 && trial.mixed_shift.response == values.responsekey_triangle) ||
						(values.categorizationtask == "Color" && values.selectstim == 6 && trial.mixed_shift.response == values.responsekey_red) ||
						(values.categorizationtask == "Shape" && values.selectstim == 7 && trial.mixed_shift.response == values.responsekey_circle) ||
						(values.categorizationtask == "Color" && values.selectstim == 7 && trial.mixed_shift.response == values.responsekey_green) ||
						(values.categorizationtask == "Shape" && values.selectstim == 8 && trial.mixed_shift.response == values.responsekey_triangle) ||
						(values.categorizationtask == "Color" && values.selectstim == 8 && trial.mixed_shift.response == values.responsekey_green)]
/monkeyresponse = (30, 38)
/ontrialend = [values.responsekeymapping = "Inconsistent"]
/ontrialend = [if (values.selectstim == 5 && values.responsekey_red == values.responsekey_circle) values.responsekeymapping = "Consistent"]
/ontrialend = [if (values.selectstim == 6 && values.responsekey_red == values.responsekey_triangle) values.responsekeymapping = "Consistent"]
/ontrialend = [if (values.selectstim == 7 && values.responsekey_green == values.responsekey_circle) values.responsekeymapping = "Consistent"]
/ontrialend = [if (values.selectstim == 8 && values.responsekey_green == values.responsekey_triangle) values.responsekeymapping = "Consistent"]

/ontrialend = [if (trial.mixed_shift.correct) {values.count_corrshift += 1; values.sumrt_corrshift += trial.mixed_shift.latency}]

/ontrialend = [if (trial.mixed_shift.correct && values.categorizationtask == "Shape") {values.count_corrshape += 1; values.sumrt_corrshape +=trial.mixed_shift.latency}]
/ontrialend = [if (trial.mixed_shift.correct && values.categorizationtask == "Color") {values.count_corrcolor += 1; values.sumrt_corrcolor +=trial.mixed_shift.latency}]
/ontrialend = [values.stimulus = picture.stimulus.currentitem]
/branch = [trial.mixed_iti]
</trial>

Note:
* repeats judgment task
* selects next stimuli randomly via list.mixed_stimuli
* calls trial.mixed_iti
<trial mixed_repeat>
/ontrialbegin = [values.mixed_shifttask = "Repeat"; values.count_repeat += 1]
/ontrialbegin = [if (values.categorizationtask == "Shape") {values.count_shape += 1}
				else                                       {values.count_color += 1}]
/ontrialbegin = [if (values.categorizationtask == "Shape" && values.mixed_cuetask == "Word") values.selectcue = 2]
/ontrialbegin = [if (values.categorizationtask == "Shape" && values.mixed_cuetask == "Letter") values.selectcue = 4]
/ontrialbegin = [if (values.categorizationtask == "Color" && values.mixed_cuetask == "Word") values.selectcue = 1]
/ontrialbegin = [if (values.categorizationtask == "Color" && values.mixed_cuetask == "Letter") values.selectcue = 3]

/ontrialbegin = [if (script.currentblock == "mixed_practiceword" || script.currentblock == "mixed_practiceletter") values.selectstim = list.mixedpractice_stimuli.nextvalue
					else values.selectstim = list.mixed_stimuli.nextvalue]

/ontrialbegin = [if (values.selectstim == 5) {values.shape = "Circle"; values.color = "Red"}] 
/ontrialbegin = [if (values.selectstim == 6) {values.shape = "Triangle"; values.color = "Red"}] 
/ontrialbegin = [if (values.selectstim == 7) {values.shape = "Circle"; values.color = "Green"}] 
/ontrialbegin = [if (values.selectstim == 8) {values.shape = "Triangle"; values.color = "Green"}]

/ontrialbegin = [trial.mixed_repeat.insertstimulustime(picture.stimulus, values.CSI)]
/ontrialend = [trial.mixed_repeat.resetstimulusframes()]
/stimulustimes = [0 = cue]
/ beginresponsetime = values.CSI
/ responseinterrupt = immediate
/validresponse = (values.responsekey_circle, values.responsekey_triangle, values.responsekey_red, values.responsekey_green)
/iscorrectresponse = [(values.categorizationtask == "Shape" && values.selectstim == 5 && trial.mixed_repeat.response == values.responsekey_circle) || 
						(values.categorizationtask == "Color" && values.selectstim == 5 && trial.mixed_repeat.response == values.responsekey_red) || 
						(values.categorizationtask == "Shape" && values.selectstim == 6 && trial.mixed_repeat.response == values.responsekey_triangle) ||
						(values.categorizationtask == "Color" && values.selectstim == 6 && trial.mixed_repeat.response == values.responsekey_red) ||
						(values.categorizationtask == "Shape" && values.selectstim == 7 && trial.mixed_repeat.response == values.responsekey_circle) ||
						(values.categorizationtask == "Color" && values.selectstim == 7 && trial.mixed_repeat.response == values.responsekey_green) ||
						(values.categorizationtask == "Shape" && values.selectstim == 8 && trial.mixed_repeat.response == values.responsekey_triangle) ||
						(values.categorizationtask == "Color" && values.selectstim == 8 && trial.mixed_repeat.response == values.responsekey_green)]
/monkeyresponse = (30, 38)
/ontrialend = [values.responsekeymapping = "Inconsistent"]
/ontrialend = [if (values.selectstim == 5 && values.responsekey_red == values.responsekey_circle) values.responsekeymapping = "Consistent"]
/ontrialend = [if (values.selectstim == 6 && values.responsekey_red == values.responsekey_triangle) values.responsekeymapping = "Consistent"]
/ontrialend = [if (values.selectstim == 7 && values.responsekey_green == values.responsekey_circle) values.responsekeymapping = "Consistent"]
/ontrialend = [if (values.selectstim == 8 && values.responsekey_green == values.responsekey_triangle) values.responsekeymapping = "Consistent"]
/ontrialend = [if (trial.mixed_repeat.correct) {values.count_corrrepeat += 1; values.sumrt_corrrepeat += trial.mixed_repeat.latency}]
/ontrialend = [if (trial.mixed_repeat.correct && values.categorizationtask == "Shape") {values.count_corrshape += 1; values.sumrt_corrshape +=trial.mixed_repeat.latency}]
/ontrialend = [if (trial.mixed_repeat.correct && values.categorizationtask == "Color") {values.count_corrcolor += 1; values.sumrt_corrcolor +=trial.mixed_repeat.latency}]
/ontrialend = [values.stimulus = picture.stimulus.currentitem]

/branch = [trial.mixed_iti]
</trial>


********************************************
called by all mixed test trials:
********************************************

Note:
* calls resttrial after the specified number of trials (parameters.mixed_trialstoRest)
* calls trial.selecttrial otherwise
<trial mixed_iti>
/trialduration = parameters.iti
/recorddata = false
/branch = [if (values.countmixedtrials > 0 && values.countmixedtrials < parameters.mixed_numberoftrials && mod(values.countmixedtrials, parameters.mixed_trialstoRest) == 0) trial.rest else trial.selecttrial]
/errormessage = false
</trial>

Note: presents a resttimer
<trial Rest>
/stimulusframes = [1 = restinstruct; 2 = resttimer]
/timeout = clock.resttimer.timeout
/branch = [trial.selecttrial]
/recorddata = true
/screencapture = false
</trial>

*******************************************************************************************************************
*******************************************************************************************************************
	MIXED TASK: PRACTICE BLOCKS

* blocks specify the type of cue (Word vs. Letter) and the CSI (long or short)
* blocks specify the itemnumber of the corresponding instructions (values.selectinstruct)
* blocks call trial.mixed_firsttask which will then call the specified number of
switch and repeat trials (controlled via values.countmixedtrials AND list.mixed_shiftrepeat_frequency => EDITABLE CODE)
* blocks stop when the specified number of switch and repeat trials have been run (-> parameters.mixed_numberpracticetrials)
*******************************************************************************************************************
*******************************************************************************************************************

<block mixed_practiceWord>
/onblockbegin = [values.countmixedtrials = 0]
/stop = [values.countmixedtrials == parameters.mixed_numberpracticetrials + 1]
/onblockbegin = [values.selectinstruct = 1]
/onblockbegin = [values.mixed_cuetask = "Word"]
/onblockbegin = [values.CSI = parameters.CSI_short]
/onblockbegin = [values.count_color = 0; values.count_shape = 0; values.count_corrcolor = 0; values.count_corrshape = 0; 
				values.sumrt_corrcolor = 0; values.sumrt_corrshape = 0;
				values.count_shift = 0; values.count_repeat = 0; values.count_corrshift = 0; values.count_corrrepeat = 0;
				values.sumrt_corrshift = 0; values.sumrt_corrrepeat = 0]
/trials = [1 = mixedpracticeInstruct; 2 = mixed_firsttask]
/errormessage = true(errorfeedback, 1000)
</block>

*******************************************************************************************************************
*******************************************************************************************************************
	MIXED TASK: TEST BLOCKS

* blocks specify the type of cue (Word vs. Letter)
* blocks specify the itemnumber of the corresponding instructions (values.selectinstruct)
* block calls trial.mixed_firsttask which will then call the specified number of
switch and repeat trials (controlled via values.countmixedtrials AND list.mixed_shiftrepeat_frequency => EDITABLE CODE)
* block stops when the specified number of switch and repeat trials have been run (-> parameters.mixed_numberoftrials)
* by default a performance summary (page.blockfeedback) is provided at the end; to remove the feedback remove
/postinstruction = (blockfeedback)
*******************************************************************************************************************
*******************************************************************************************************************

<block mixed_Word_shortCSI>
/postinstructions = (blockfeedback)
/onblockbegin = [values.selectinstruct = 1]
/onblockbegin = [values.countmixedtrials = 0]
/stop = [values.countmixedtrials == parameters.mixed_numberoftrials + 1]
/onblockbegin = [values.mixed_cuetask = "Word"]
/onblockbegin = [values.CSI = parameters.CSI_short]
/onblockbegin = [values.count_color = 0; values.count_shape = 0; values.count_corrcolor = 0; values.count_corrshape = 0; 
				values.sumrt_corrcolor = 0; values.sumrt_corrshape = 0;
				values.count_shift = 0; values.count_repeat = 0; values.count_corrshift = 0; values.count_corrrepeat = 0;
				values.sumrt_corrshift = 0; values.sumrt_corrrepeat = 0]
/trials = [1 = mixedtestinstruct; 2 = mixed_firsttask]
/onblockend = [values.switchcost_word_shortcsi = expressions.switchcost]
</block>

*******************************************************************************************************************
*******************************************************************************************************************
	EXPERIMENT: controls the flow of the experiment (customize)
*******************************************************************************************************************
*******************************************************************************************************************
Notes: 
- response key mappings are counterbalanced by groupnumber (1-4) -> 4 expt elements
		1 = red and circle on one response key (default: A)
		2 = red and triangle on one respone key (default: A)
		3 = red and circle on one response key (default: L)
		4 = red and triangle on one respone key (default: L)

INFORMATION:
These are the blocks that can be run by this script. 

General
	Instructions:
		generalintro:						-> give a general introduction to the task


Blocked Condition:

	Instructions:
		blockedintro:						-> gives a general introduction to the blocked conditions
		blocked_testintro:					-> end of practice notice

	Training:
		blockedtask_shapetraining			-> presents shape training with univalent stimuli
		blockedtask_colortraining			-> presents color training with univalent stimuli
		blockedtask_colorshapetraining		-> presents color and shape training with univalent stimuli
		blockedtask_bivalentshapetraining   -> presents shape training with bivalent stimuli
		blockedtask_bivalentcolortraining	-> presents color training with bivalent stimuli

	Test:
		blocked_color						-> presents color testing with bivalent stimuli
		blocked_shape						-> presents shape testing with bivalent stimuli

Mixed Condition:

	General Instructions:					
		mixedintro:							-> presents general intro to Mixed Condition
		mixed_testinto:						-> end of practice notice

	Training: 
		mixed_practiceletter				-> presents mixed color/shape training with letter cues
		mixed_practiceword					-> presents mixed color/shape training with word cues			

	Test:
		mixed_word_longCSI					-> presents mixed color/shape task with word cues and long CSI
		mixed_letter_longCSI				-> presents mixed color/shape task with letter cues and long CSI
		mixed_word_shortCSI					-> presents mixed color/shape task with word cues and short CSI
		mixed_letter_shortCSI				-> presents mixed color/shape task with letter cues and short CSI
			
Block Order can be edited/customized under each of the 4 expt-elements below.
Default flow:
/blocks = [
1 = generalintro;
2 = blockedintro; 
3 = blockedtask_shapetraining; 
4 = blockedtask_colortraining; 
5 = blockedtask_colorshapetraining;
6 = blockedtask_bivalentshapetraining; 
7 = blockedtask_bivalentcolortraining; 
8 = blocked_testintro; 
9-10 = noreplace(blocked_color, blocked_shape);
11 = mixedintro; 
12-13 = noreplace(mixed_practiceword, mixed_practiceletter); 
14 = mixed_testintro;
15-18 = noreplace(mixed_letter_longCSI, mixed_letter_shortCSI, mixed_word_longCSI, mixed_word_shortCSI)]

to run only the Mixed Condition (might have to edit instruction pages as well) use:
/blocks = [
1 = generalintro;
2 = mixedintro; 
3-4 = noreplace(mixed_practiceword, mixed_practiceletter); 
5 = mixed_testintro;
6-9 = noreplace(mixed_letter_longCSI, mixed_letter_shortCSI, mixed_word_longCSI, mixed_word_shortCSI)]

<expt>
/postinstructions = (end)
/subjects = (1 of 4)
/groupassignment = groupnumber
/onexptbegin = [values.group = 1]
/onexptbegin = [values.responsekey_circle = parameters.responsekey_shape1; values.responsekey_circle_label = parameters.responsekey_labelshape1]
/onexptbegin = [values.responsekey_triangle = parameters.responsekey_shape2; values.responsekey_triangle_label = parameters.responsekey_labelshape2]
/onexptbegin = [values.responsekey_red = parameters.responsekey_color1; values.responsekey_red_label = parameters.responsekey_labelcolor1]
/onexptbegin = [values.responsekey_green = parameters.responsekey_color2; values.responsekey_green_label = parameters.responsekey_labelcolor2]
/onexptbegin = [values.helper1responsekeylabel = values.responsekey_circle_label; values.helper2responsekeylabel = values.responsekey_triangle_label]
/blocks = [
1 = generalintro;
2 = blockedintro; 
3 = blockedtask_shapetraining; 
4 = blockedtask_colortraining; 
5 = blockedtask_colorshapetraining;
6 = blockedtask_bivalentshapetraining; 
7 = blockedtask_bivalentcolortraining; 
8 = blocked_testintro; 
9-10 = noreplace(blocked_color, blocked_shape);
11 = mixedintro; 
12 = noreplace(mixed_practiceword); 
13 = mixed_testintro;
14 = noreplace(mixed_word_shortCSI)]
/onexptend = [values.completed = 1]
</expt>

<expt>
/postinstructions = (end)
/onexptbegin = [values.group = 2]
/subjects = (2 of 4)
/groupassignment = groupnumber
/onexptbegin = [values.responsekey_circle = parameters.responsekey_shape2; values.responsekey_circle_label = parameters.responsekey_labelshape2]
/onexptbegin = [values.responsekey_triangle = parameters.responsekey_shape1; values.responsekey_triangle_label = parameters.responsekey_labelshape1]
/onexptbegin = [values.responsekey_red = parameters.responsekey_color1; values.responsekey_red_label = parameters.responsekey_labelcolor1]
/onexptbegin = [values.responsekey_green = parameters.responsekey_color2; values.responsekey_green_label = parameters.responsekey_labelcolor2]
/onexptbegin = [values.helper2responsekeylabel = values.responsekey_circle_label; values.helper1responsekeylabel = values.responsekey_triangle_label]
/blocks = [
1 = generalintro;
2 = blockedintro; 
3 = blockedtask_shapetraining; 
4 = blockedtask_colortraining; 
5 = blockedtask_colorshapetraining;
6 = blockedtask_bivalentshapetraining; 
7 = blockedtask_bivalentcolortraining; 
8 = blocked_testintro; 
9-10 = noreplace(blocked_color, blocked_shape);
11 = mixedintro; 
12 = noreplace(mixed_practiceword); 
13 = mixed_testintro;
14 = noreplace(mixed_word_shortCSI)]
/onexptend = [values.completed = 1]
</expt>

<expt>
/postinstructions = (end)
/onexptbegin = [values.group = 3]
/subjects = (3 of 4)
/groupassignment = groupnumber
/onexptbegin = [values.responsekey_circle = parameters.responsekey_shape2; values.responsekey_circle_label = parameters.responsekey_labelshape2]
/onexptbegin = [values.responsekey_triangle = parameters.responsekey_shape1; values.responsekey_triangle_label = parameters.responsekey_labelshape1]
/onexptbegin = [values.responsekey_red = parameters.responsekey_color2; values.responsekey_red_label = parameters.responsekey_labelcolor2]
/onexptbegin = [values.responsekey_green = parameters.responsekey_color1; values.responsekey_green_label = parameters.responsekey_labelcolor1]
/onexptbegin = [values.helper1responsekeylabel = values.responsekey_circle_label; values.helper2responsekeylabel = values.responsekey_triangle_label]
/blocks = [
1 = generalintro;
2 = blockedintro; 
3 = blockedtask_shapetraining; 
4 = blockedtask_colortraining; 
5 = blockedtask_colorshapetraining;
6 = blockedtask_bivalentshapetraining; 
7 = blockedtask_bivalentcolortraining; 
8 = blocked_testintro; 
9-10 = noreplace(blocked_color, blocked_shape);
11 = mixedintro; 
12 = noreplace(mixed_practiceword); 
13 = mixed_testintro;
14 = noreplace(mixed_word_shortCSI)]
/onexptend = [values.completed = 1]
</expt>

<expt>
/postinstructions = (end)
/onexptbegin = [values.group = 4]
/subjects = (4 of 4)
/groupassignment = groupnumber
/onexptbegin = [values.responsekey_circle = parameters.responsekey_shape1; values.responsekey_circle_label = parameters.responsekey_labelshape1]
/onexptbegin = [values.responsekey_triangle = parameters.responsekey_shape2; values.responsekey_triangle_label = parameters.responsekey_labelshape2]
/onexptbegin = [values.responsekey_red = parameters.responsekey_color2; values.responsekey_red_label = parameters.responsekey_labelcolor2]
/onexptbegin = [values.responsekey_green = parameters.responsekey_color1; values.responsekey_green_label = parameters.responsekey_labelcolor1]
/onexptbegin = [values.helper2responsekeylabel = values.responsekey_circle_label; values.helper1responsekeylabel = values.responsekey_triangle_label]
/blocks = [
1 = generalintro;
2 = blockedintro; 
3 = blockedtask_shapetraining; 
4 = blockedtask_colortraining; 
5 = blockedtask_colorshapetraining;
6 = blockedtask_bivalentshapetraining; 
7 = blockedtask_bivalentcolortraining; 
8 = blocked_testintro; 
9-10 = noreplace(blocked_color, blocked_shape);
11 = mixedintro; 
12 = noreplace(mixed_practiceword); 
13 = mixed_testintro;
14 = noreplace(mixed_word_shortCSI)]
/onexptend = [values.completed = 1]
</expt>

*******************************************************************************************************************
												End of File
*******************************************************************************************************************
