# Supplementary material for: Serial Recall Predicts Vocoded Sentence Recognition Across Spectral Resolutions
Source: J Speech Lang Hear Res. 2020 Mar 26;63(4):1282–98. doi: 10.1044/2020_JSLHR-19-00319 (PMC7242981; doi:10.1044/2020_JSLHR-19-00319)
Supplement: Supplemental Material S1 [file JSLHR-63-1282-s001.zip › Supplemental Material/EF Tasks/colorshapetask/exgauss estimation/exgauss_neg_lnl.m]

function fVal = exgauss_neg_lnl(y,X)
% EXGAUSS_NEG_LNL computes the negative log-likelihood of the ex-Gaussian
%  
% DESCRIPTION 
% Computes the negative log-likelihood of the ex-Gaussian.
% 
% SYNTAX 
% fVal = EXGAUSS_NEG_LNL(y,X); 
%
% ......................................................................... 
% Bram Zandbelt, bramzandbelt@gmail.com 
% $Created : Tue 07 Jan 2014 14:45:34 CST by bram 
% $Modified: Wed 08 Jan 2014 10:41:54 CST by bram

% Compute the negative log-likelihood
fVal = -sum(log(exgauss_pdf(y,X)));
