# Supplementary material for: Serial Recall Predicts Vocoded Sentence Recognition Across Spectral Resolutions
Source: J Speech Lang Hear Res. 2020 Mar 26;63(4):1282–98. doi: 10.1044/2020_JSLHR-19-00319 (PMC7242981; doi:10.1044/2020_JSLHR-19-00319)
Supplement: Supplemental Material S1 [file JSLHR-63-1282-s001.zip › Supplemental Material/EF Tasks/colorshapetask/exgauss estimation/nonnans.m]

function y = nonnans(y)
% NONNANS non-NaN matrix elements
%  
% DESCRIPTION 
% Returns a column vector of the non-NaN elements of y.
%  
% SYNTAX 
% y = NONNANS(y); 
% y   - vector of data
%
% EXAMPLES 
% y = [NaN NaN 3 4 5 6 NaN];
% z = nonnans(y);
%
% ......................................................................... 
% Bram Zandbelt, bramzandbelt@gmail.com 
% $Created : Tue 07 Jan 2014 14:15:05 CST by bram 
% $Modified: Wed 08 Jan 2014 10:44:43 CST by bram

y = y(~isnan(y(:)));
