# Supplementary material for: Serial Recall Predicts Vocoded Sentence Recognition Across Spectral Resolutions
Source: J Speech Lang Hear Res. 2020 Mar 26;63(4):1282–98. doi: 10.1044/2020_JSLHR-19-00319 (PMC7242981; doi:10.1044/2020_JSLHR-19-00319)
Supplement: Supplemental Material S1 [file JSLHR-63-1282-s001.zip › Supplemental Material/EF Tasks/colorshapetask/Experiment Results/NH_A_38/colorshapetask_raw_NH_A_38_2018-06-26-20-56-15-697.iqdat]

build	computer.platform	date	time	subject	group	values.group	blockcode	blocknum	trialcode	trialnum	values.shape	values.color	values.categorizationtask	values.mixed_cuetask	values.mixed_shifttask	values.csi	values.responsekeymapping	stimulusitem1	values.stimulus	response	correct	latency	values.count_corrcolor	values.count_color	values.sumrt_corrcolor	expressions.percentcorrect_color	expressions.meanrt_color	values.count_corrshape	values.count_shape	values.sumrt_corrshape	expressions.percentcorrect_shape	expressions.meanrt_shape	values.count_corrrepeat	values.count_repeat	values.sumrt_corrrepeat	expressions.percentcorrect_repeat	expressions.meanrt_repeat	values.count_corrshift	values.count_shift	values.sumrt_corrshift	expressions.percentcorrect_shift	expressions.meanrt_shift	expressions.switchcost
5.0.11.0	win	062618	15:56:15	NH_A_38	1	1	generalintro	1	GeneralIntro	1						0		SC_GeneralIntro.htm		57	0	5320	0	0	0	0		0	0	0	0		0	0	0	0		0	0	0	0		0
5.0.11.0	win	062618	15:56:15	NH_A_38	1	1	blockedintro	2	BlockedIntro	1						0		SC_BlockedIntro1.htm		57	0	2530	0	0	0	0		0	0	0	0		0	0	0	0		0	0	0	0		0
5.0.11.0	win	062618	15:56:15	NH_A_38	1	1	blockedintro	2	BlockedIntro	2						0		SC_BlockedIntro2.htm		57	0	1852	0	0	0	0		0	0	0	0		0	0	0	0		0	0	0	0		0
5.0.11.0	win	062618	15:56:15	NH_A_38	1	1	blockedtask_shapetraining	3	BlockedPracticeInstruct	1						0		SC_Blocked_ShapeTraining.htm		57	0	1312	0	0	0	0		0	0	0	0		0	0	0	0		0	0	0	0		0
5.0.11.0	win	062618	15:56:15	NH_A_38	1	1	blockedtask_shapetraining	3	blockedtask_shapetraining	3	Circle		Shape			0		Circle.png	Circle.png	30	1	1035	0	0	0	0		0	0	0	0		0	0	0	0		0	0	0	0		0
5.0.11.0	win	062618	15:56:15	NH_A_38	1	1	blockedtask_shapetraining	3	blockedtask_shapetraining	6	Circle		Shape			0		Circle.png	Circle.png	30	1	393	0	0	0	0		0	0	0	0		0	0	0	0		0	0	0	0		0
5.0.11.0	win	062618	15:56:15	NH_A_38	1	1	blockedtask_shapetraining	3	blockedtask_shapetraining	9	Triangle		Shape			0		Triangle.png	Triangle.png	38	1	513	0	0	0	0		0	0	0	0		0	0	0	0		0	0	0	0		0
5.0.11.0	win	062618	15:56:15	NH_A_38	1	1	blockedtask_shapetraining	3	blockedtask_shapetraining	12	Triangle		Shape			0		Triangle.png	Triangle.png	38	1	357	0	0	0	0		0	0	0	0		0	0	0	0		0	0	0	0		0
5.0.11.0	win	062618	15:56:15	NH_A_38	1	1	blockedtask_shapetraining	3	blockedtask_shapetraining	15	Triangle		Shape			0		Triangle.png	Triangle.png	38	1	367	0	0	0	0		0	0	0	0		0	0	0	0		0	0	0	0		0
5.0.11.0	win	062618	15:56:15	NH_A_38	1	1	blockedtask_shapetraining	3	blockedtask_shapetraining	18	Circle		Shape			0		Circle.png	Circle.png	30	1	471	0	0	0	0		0	0	0	0		0	0	0	0		0	0	0	0		0
5.0.11.0	win	062618	15:56:15	NH_A_38	1	1	blockedtask_shapetraining	3	blockedtask_shapetraining	21	Triangle		Shape			0		Triangle.png	Triangle.png	38	1	539	0	0	0	0		0	0	0	0		0	0	0	0		0	0	0	0		0
5.0.11.0	win	062618	15:56:15	NH_A_38	1	1	blockedtask_shapetraining	3	blockedtask_shapetraining	24	Circle		Shape			0		Circle.png	Circle.png	30	1	558	0	0	0	0		0	0	0	0		0	0	0	0		0	0	0	0		0
5.0.11.0	win	062618	15:56:15	NH_A_38	1	1	blockedtask_shapetraining	3	blockedtask_shapetraining	27	Triangle		Shape			0		Triangle.png	Triangle.png	38	1	623	0	0	0	0		0	0	0	0		0	0	0	0		0	0	0	0		0
5.0.11.0	win	062618	15:56:15	NH_A_38	1	1	blockedtask_shapetraining	3	blockedtask_shapetraining	30	Triangle		Shape			0		Triangle.png	Triangle.png	38	1	413	0	0	0	0		0	0	0	0		0	0	0	0		0	0	0	0		0
5.0.11.0	win	062618	15:56:15	NH_A_38	1	1	blockedtask_shapetraining	3	blockedtask_shapetraining	33	Circle		Shape			0		Circle.png	Circle.png	30	1	469	0	0	0	0		0	0	0	0		0	0	0	0		0	0	0	0		0
5.0.11.0	win	062618	15:56:15	NH_A_38	1	1	blockedtask_shapetraining	3	blockedtask_shapetraining	36	Circle		Shape			0		Circle.png	Circle.png	30	1	505	0	0	0	0		0	0	0	0		0	0	0	0		0	0	0	0		0
5.0.11.0	win	062618	15:56:15	NH_A_38	1	1	blockedtask_shapetraining	3	blockedtask_shapetraining	39	Circle		Shape			0		Circle.png	Circle.png	30	1	445	0	0	0	0		0	0	0	0		0	0	0	0		0	0	0	0		0
5.0.11.0	win	062618	15:56:15	NH_A_38	1	1	blockedtask_shapetraining	3	blockedtask_shapetraining	42	Triangle		Shape			0		Triangle.png	Triangle.png	38	1	419	0	0	0	0		0	0	0	0		0	0	0	0		0	0	0	0		0
5.0.11.0	win	062618	15:56:15	NH_A_38	1	1	blockedtask_shapetraining	3	blockedtask_shapetraining	45	Circle		Shape			0		Circle.png	Circle.png	30	1	490	0	0	0	0		0	0	0	0		0	0	0	0		0	0	0	0		0
5.0.11.0	win	062618	15:56:15	NH_A_38	1	1	blockedtask_shapetraining	3	blockedtask_shapetraining	48	Triangle		Shape			0		Triangle.png	Triangle.png	38	1	557	0	0	0	0		0	0	0	0		0	0	0	0		0	0	0	0		0
5.0.11.0	win	062618	15:56:15	NH_A_38	1	1	blockedtask_shapetraining	3	blockedtask_shapetraining	51	Triangle		Shape			0		Triangle.png	Triangle.png	38	1	431	0	0	0	0		0	0	0	0		0	0	0	0		0	0	0	0		0
5.0.11.0	win	062618	15:56:15	NH_A_38	1	1	blockedtask_shapetraining	3	blockedtask_shapetraining	54	Triangle		Shape			0		Triangle.png	Triangle.png	38	1	422	0	0	0	0		0	0	0	0		0	0	0	0		0	0	0	0		0
5.0.11.0	win	062618	15:56:15	NH_A_38	1	1	blockedtask_shapetraining	3	blockedtask_shapetraining	57	Circle		Shape			0		Circle.png	Circle.png	30	1	508	0	0	0	0		0	0	0	0		0	0	0	0		0	0	0	0		0
5.0.11.0	win	062618	15:56:15	NH_A_38	1	1	blockedtask_shapetraining	3	blockedtask_shapetraining	60	Triangle		Shape			0		Triangle.png	Triangle.png	38	1	576	0	0	0	0		0	0	0	0		0	0	0	0		0	0	0	0		0
5.0.11.0	win	062618	15:56:15	NH_A_38	1	1	blockedtask_shapetraining	3	blockedtask_shapetraining	63	Circle		Shape			0		Circle.png	Circle.png	30	1	480	0	0	0	0		0	0	0	0		0	0	0	0		0	0	0	0		0
5.0.11.0	win	062618	15:56:15	NH_A_38	1	1	blockedtask_shapetraining	3	blockedtask_shapetraining	66	Circle		Shape			0		Circle.png	Circle.png	30	1	453	0	0	0	0		0	0	0	0		0	0	0	0		0	0	0	0		0
5.0.11.0	win	062618	15:56:15	NH_A_38	1	1	blockedtask_shapetraining	3	blockedtask_shapetraining	69	Circle		Shape			0		Circle.png	Circle.png	30	1	443	0	0	0	0		0	0	0	0		0	0	0	0		0	0	0	0		0
5.0.11.0	win	062618	15:56:15	NH_A_38	1	1	blockedtask_shapetraining	3	blockedtask_shapetraining	72	Triangle		Shape			0		Triangle.png	Triangle.png	38	1	448	0	0	0	0		0	0	0	0		0	0	0	0		0	0	0	0		0
5.0.11.0	win	062618	15:56:15	NH_A_38	1	1	blockedtask_shapetraining	3	blockedtask_shapetraining	75	Circle		Shape			0		Circle.png	Circle.png	30	1	517	0	0	0	0		0	0	0	0		0	0	0	0		0	0	0	0		0
5.0.11.0	win	062618	15:56:15	NH_A_38	1	1	blockedtask_shapetraining	3	blockedtask_shapetraining	78	Triangle		Shape			0		Triangle.png	Triangle.png	38	1	472	0	0	0	0		0	0	0	0		0	0	0	0		0	0	0	0		0
5.0.11.0	win	062618	15:56:15	NH_A_38	1	1	blockedtask_shapetraining	3	blockedtask_shapetraining	81	Circle		Shape			0		Circle.png	Circle.png	30	1	477	0	0	0	0		0	0	0	0		0	0	0	0		0	0	0	0		0
5.0.11.0	win	062618	15:56:15	NH_A_38	1	1	blockedtask_shapetraining	3	blockedtask_shapetraining	84	Triangle		Shape			0		Triangle.png	Triangle.png	38	1	386	0	0	0	0		0	0	0	0		0	0	0	0		0	0	0	0		0
5.0.11.0	win	062618	15:56:15	NH_A_38	1	1	blockedtask_shapetraining	3	blockedtask_shapetraining	87	Circle		Shape			0		Circle.png	Circle.png	30	1	649	0	0	0	0		0	0	0	0		0	0	0	0		0	0	0	0		0
5.0.11.0	win	062618	15:56:15	NH_A_38	1	1	blockedtask_shapetraining	3	blockedtask_shapetraining	90	Circle		Shape			0		Circle.png	Circle.png	30	1	471	0	0	0	0		0	0	0	0		0	0	0	0		0	0	0	0		0
5.0.11.0	win	062618	15:56:15	NH_A_38	1	1	blockedtask_shapetraining	3	blockedtask_shapetraining	93	Triangle		Shape			0		Triangle.png	Triangle.png	38	1	411	0	0	0	0		0	0	0	0		0	0	0	0		0	0	0	0		0
5.0.11.0	win	062618	15:56:15	NH_A_38	1	1	blockedtask_shapetraining	3	blockedtask_shapetraining	96	Triangle		Shape			0		Triangle.png	Triangle.png	38	1	1123	0	0	0	0		0	0	0	0		0	0	0	0		0	0	0	0		0
5.0.11.0	win	062618	15:56:15	NH_A_38	1	1	blockedtask_colortraining	4	BlockedPracticeInstruct	1	Triangle		Shape			0		SC_Blocked_ColorTraining.htm	Triangle.png	57	0	34733	0	0	0	0		0	0	0	0		0	0	0	0		0	0	0	0		0
5.0.11.0	win	062618	15:56:15	NH_A_38	1	1	blockedtask_colortraining	4	blockedtask_colortraining	3		Red	Color			0		Red.png	Red.png	30	1	1055	0	0	0	0		0	0	0	0		0	0	0	0		0	0	0	0		0
5.0.11.0	win	062618	15:56:15	NH_A_38	1	1	blockedtask_colortraining	4	blockedtask_colortraining	6		Red	Color			0		Red.png	Red.png	30	1	348	0	0	0	0		0	0	0	0		0	0	0	0		0	0	0	0		0
5.0.11.0	win	062618	15:56:15	NH_A_38	1	1	blockedtask_colortraining	4	blockedtask_colortraining	9		Green	Color			0		Green.png	Green.png	38	1	518	0	0	0	0		0	0	0	0		0	0	0	0		0	0	0	0		0
5.0.11.0	win	062618	15:56:15	NH_A_38	1	1	blockedtask_colortraining	4	blockedtask_colortraining	12		Green	Color			0		Green.png	Green.png	38	1	440	0	0	0	0		0	0	0	0		0	0	0	0		0	0	0	0		0
5.0.11.0	win	062618	15:56:15	NH_A_38	1	1	blockedtask_colortraining	4	blockedtask_colortraining	15		Green	Color			0		Green.png	Green.png	38	1	591	0	0	0	0		0	0	0	0		0	0	0	0		0	0	0	0		0
5.0.11.0	win	062618	15:56:15	NH_A_38	1	1	blockedtask_colortraining	4	blockedtask_colortraining	18		Red	Color			0		Red.png	Red.png	30	1	572	0	0	0	0		0	0	0	0		0	0	0	0		0	0	0	0		0
5.0.11.0	win	062618	15:56:15	NH_A_38	1	1	blockedtask_colortraining	4	blockedtask_colortraining	21		Green	Color			0		Green.png	Green.png	38	1	639	0	0	0	0		0	0	0	0		0	0	0	0		0	0	0	0		0
5.0.11.0	win	062618	15:56:15	NH_A_38	1	1	blockedtask_colortraining	4	blockedtask_colortraining	24		Green	Color			0		Green.png	Green.png	38	1	701	0	0	0	0		0	0	0	0		0	0	0	0		0	0	0	0		0
5.0.11.0	win	062618	15:56:15	NH_A_38	1	1	blockedtask_colortraining	4	blockedtask_colortraining	27		Red	Color			0		Red.png	Red.png	30	1	376	0	0	0	0		0	0	0	0		0	0	0	0		0	0	0	0		0
5.0.11.0	win	062618	15:56:15	NH_A_38	1	1	blockedtask_colortraining	4	blockedtask_colortraining	30		Green	Color			0		Green.png	Green.png	38	1	561	0	0	0	0		0	0	0	0		0	0	0	0		0	0	0	0		0
5.0.11.0	win	062618	15:56:15	NH_A_38	1	1	blockedtask_colortraining	4	blockedtask_colortraining	33		Green	Color			0		Green.png	Green.png	38	1	803	0	0	0	0		0	0	0	0		0	0	0	0		0	0	0	0		0
5.0.11.0	win	062618	15:56:15	NH_A_38	1	1	blockedtask_colortraining	4	blockedtask_colortraining	36		Green	Color			0		Green.png	Green.png	38	1	489	0	0	0	0		0	0	0	0		0	0	0	0		0	0	0	0		0
5.0.11.0	win	062618	15:56:15	NH_A_38	1	1	blockedtask_colortraining	4	blockedtask_colortraining	39		Green	Color			0		Green.png	Green.png	38	1	478	0	0	0	0		0	0	0	0		0	0	0	0		0	0	0	0		0
5.0.11.0	win	062618	15:56:15	NH_A_38	1	1	blockedtask_colortraining	4	blockedtask_colortraining	42		Red	Color			0		Red.png	Red.png	30	1	370	0	0	0	0		0	0	0	0		0	0	0	0		0	0	0	0		0
5.0.11.0	win	062618	15:56:15	NH_A_38	1	1	blockedtask_colortraining	4	blockedtask_colortraining	45		Green	Color			0		Green.png	Green.png	38	1	587	0	0	0	0		0	0	0	0		0	0	0	0		0	0	0	0		0
5.0.11.0	win	062618	15:56:15	NH_A_38	1	1	blockedtask_colortraining	4	blockedtask_colortraining	48		Red	Color			0		Red.png	Red.png	30	1	779	0	0	0	0		0	0	0	0		0	0	0	0		0	0	0	0		0
5.0.11.0	win	062618	15:56:15	NH_A_38	1	1	blockedtask_colortraining	4	blockedtask_colortraining	51		Green	Color			0		Green.png	Green.png	38	1	691	0	0	0	0		0	0	0	0		0	0	0	0		0	0	0	0		0
5.0.11.0	win	062618	15:56:15	NH_A_38	1	1	blockedtask_colortraining	4	blockedtask_colortraining	54		Red	Color			0		Red.png	Red.png	30	1	848	0	0	0	0		0	0	0	0		0	0	0	0		0	0	0	0		0
5.0.11.0	win	062618	15:56:15	NH_A_38	1	1	blockedtask_colortraining	4	blockedtask_colortraining	57		Red	Color			0		Red.png	Red.png	30	1	502	0	0	0	0		0	0	0	0		0	0	0	0		0	0	0	0		0
5.0.11.0	win	062618	15:56:15	NH_A_38	1	1	blockedtask_colortraining	4	blockedtask_colortraining	60		Green	Color			0		Green.png	Green.png	38	1	457	0	0	0	0		0	0	0	0		0	0	0	0		0	0	0	0		0
5.0.11.0	win	062618	15:56:15	NH_A_38	1	1	blockedtask_colortraining	4	blockedtask_colortraining	63		Red	Color			0		Red.png	Red.png	30	1	574	0	0	0	0		0	0	0	0		0	0	0	0		0	0	0	0		0
5.0.11.0	win	062618	15:56:15	NH_A_38	1	1	blockedtask_colortraining	4	blockedtask_colortraining	66		Red	Color			0		Red.png	Red.png	30	1	463	0	0	0	0		0	0	0	0		0	0	0	0		0	0	0	0		0
5.0.11.0	win	062618	15:56:15	NH_A_38	1	1	blockedtask_colortraining	4	blockedtask_colortraining	69		Red	Color			0		Red.png	Red.png	30	1	484	0	0	0	0		0	0	0	0		0	0	0	0		0	0	0	0		0
5.0.11.0	win	062618	15:56:15	NH_A_38	1	1	blockedtask_colortraining	4	blockedtask_colortraining	72		Red	Color			0		Red.png	Red.png	30	1	584	0	0	0	0		0	0	0	0		0	0	0	0		0	0	0	0		0
5.0.11.0	win	062618	15:56:15	NH_A_38	1	1	blockedtask_colortraining	4	blockedtask_colortraining	75		Red	Color			0		Red.png	Red.png	30	1	536	0	0	0	0		0	0	0	0		0	0	0	0		0	0	0	0		0
5.0.11.0	win	062618	15:56:15	NH_A_38	1	1	blockedtask_colortraining	4	blockedtask_colortraining	78		Green	Color			0		Green.png	Green.png	38	1	602	0	0	0	0		0	0	0	0		0	0	0	0		0	0	0	0		0
5.0.11.0	win	062618	15:56:15	NH_A_38	1	1	blockedtask_colortraining	4	blockedtask_colortraining	81		Red	Color			0		Red.png	Red.png	30	1	602	0	0	0	0		0	0	0	0		0	0	0	0		0	0	0	0		0
5.0.11.0	win	062618	15:56:15	NH_A_38	1	1	blockedtask_colortraining	4	blockedtask_colortraining	84		Green	Color			0		Green.png	Green.png	38	1	617	0	0	0	0		0	0	0	0		0	0	0	0		0	0	0	0		0
5.0.11.0	win	062618	15:56:15	NH_A_38	1	1	blockedtask_colortraining	4	blockedtask_colortraining	87		Green	Color			0		Green.png	Green.png	38	1	536	0	0	0	0		0	0	0	0		0	0	0	0		0	0	0	0		0
5.0.11.0	win	062618	15:56:15	NH_A_38	1	1	blockedtask_colortraining	4	blockedtask_colortraining	90		Green	Color			0		Green.png	Green.png	38	1	586	0	0	0	0		0	0	0	0		0	0	0	0		0	0	0	0		0
5.0.11.0	win	062618	15:56:15	NH_A_38	1	1	blockedtask_colortraining	4	blockedtask_colortraining	93		Red	Color			0		Red.png	Red.png	30	1	554	0	0	0	0		0	0	0	0		0	0	0	0		0	0	0	0		0
5.0.11.0	win	062618	15:56:15	NH_A_38	1	1	blockedtask_colortraining	4	blockedtask_colortraining	96		Red	Color			0		Red.png	Red.png	30	1	699	0	0	0	0		0	0	0	0		0	0	0	0		0	0	0	0		0
5.0.11.0	win	062618	15:56:15	NH_A_38	1	1	blockedtask_colorshapetraining	5	BlockedPracticeInstruct	1		Red	Color			0		SC_Blocked_ColorShapeTraining.htm	Red.png	57	0	5446	0	0	0	0		0	0	0	0		0	0	0	0		0	0	0	0		0
5.0.11.0	win	062618	15:56:15	NH_A_38	1	1	blockedtask_colorshapetraining	5	blockedtask_colorshapetraining	3		Red	Color			0		Red.png	Red.png	30	1	2907	0	0	0	0		0	0	0	0		0	0	0	0		0	0	0	0		0
5.0.11.0	win	062618	15:56:15	NH_A_38	1	1	blockedtask_colorshapetraining	5	blockedtask_colorshapetraining	6	Circle		Shape			0		Circle.png	Circle.png	30	1	783	0	0	0	0		0	0	0	0		0	0	0	0		0	0	0	0		0
5.0.11.0	win	062618	15:56:15	NH_A_38	1	1	blockedtask_colorshapetraining	5	blockedtask_colorshapetraining	9		Red	Color			0		Red.png	Red.png	30	1	599	0	0	0	0		0	0	0	0		0	0	0	0		0	0	0	0		0
5.0.11.0	win	062618	15:56:15	NH_A_38	1	1	blockedtask_colorshapetraining	5	blockedtask_colorshapetraining	12		Red	Color			0		Red.png	Red.png	30	1	534	0	0	0	0		0	0	0	0		0	0	0	0		0	0	0	0		0
5.0.11.0	win	062618	15:56:15	NH_A_38	1	1	blockedtask_colorshapetraining	5	blockedtask_colorshapetraining	15	Triangle		Shape			0		Triangle.png	Triangle.png	38	1	376	0	0	0	0		0	0	0	0		0	0	0	0		0	0	0	0		0
5.0.11.0	win	062618	15:56:15	NH_A_38	1	1	blockedtask_colorshapetraining	5	blockedtask_colorshapetraining	18	Triangle		Shape			0		Triangle.png	Triangle.png	38	1	529	0	0	0	0		0	0	0	0		0	0	0	0		0	0	0	0		0
5.0.11.0	win	062618	15:56:15	NH_A_38	1	1	blockedtask_colorshapetraining	5	blockedtask_colorshapetraining	21	Triangle		Shape			0		Triangle.png	Triangle.png	38	1	451	0	0	0	0		0	0	0	0		0	0	0	0		0	0	0	0		0
5.0.11.0	win	062618	15:56:15	NH_A_38	1	1	blockedtask_colorshapetraining	5	blockedtask_colorshapetraining	24	Triangle		Shape			0		Triangle.png	Triangle.png	38	1	441	0	0	0	0		0	0	0	0		0	0	0	0		0	0	0	0		0
5.0.11.0	win	062618	15:56:15	NH_A_38	1	1	blockedtask_colorshapetraining	5	blockedtask_colorshapetraining	27	Triangle		Shape			0		Triangle.png	Triangle.png	38	1	399	0	0	0	0		0	0	0	0		0	0	0	0		0	0	0	0		0
5.0.11.0	win	062618	15:56:15	NH_A_38	1	1	blockedtask_colorshapetraining	5	blockedtask_colorshapetraining	30	Circle		Shape			0		Circle.png	Circle.png	30	1	662	0	0	0	0		0	0	0	0		0	0	0	0		0	0	0	0		0
5.0.11.0	win	062618	15:56:15	NH_A_38	1	1	blockedtask_colorshapetraining	5	blockedtask_colorshapetraining	33	Triangle		Shape			0		Triangle.png	Triangle.png	38	1	676	0	0	0	0		0	0	0	0		0	0	0	0		0	0	0	0		0
5.0.11.0	win	062618	15:56:15	NH_A_38	1	1	blockedtask_colorshapetraining	5	blockedtask_colorshapetraining	36	Triangle		Shape			0		Triangle.png	Triangle.png	38	1	432	0	0	0	0		0	0	0	0		0	0	0	0		0	0	0	0		0
5.0.11.0	win	062618	15:56:15	NH_A_38	1	1	blockedtask_colorshapetraining	5	blockedtask_colorshapetraining	39	Circle		Shape			0		Circle.png	Circle.png	30	1	710	0	0	0	0		0	0	0	0		0	0	0	0		0	0	0	0		0
5.0.11.0	win	062618	15:56:15	NH_A_38	1	1	blockedtask_colorshapetraining	5	blockedtask_colorshapetraining	42		Red	Color			0		Red.png	Red.png	30	1	609	0	0	0	0		0	0	0	0		0	0	0	0		0	0	0	0		0
5.0.11.0	win	062618	15:56:15	NH_A_38	1	1	blockedtask_colorshapetraining	5	blockedtask_colorshapetraining	45		Green	Color			0		Green.png	Green.png	38	1	689	0	0	0	0		0	0	0	0		0	0	0	0		0	0	0	0		0
5.0.11.0	win	062618	15:56:15	NH_A_38	1	1	blockedtask_colorshapetraining	5	blockedtask_colorshapetraining	48		Green	Color			0		Green.png	Green.png	38	1	509	0	0	0	0		0	0	0	0		0	0	0	0		0	0	0	0		0
5.0.11.0	win	062618	15:56:15	NH_A_38	1	1	blockedtask_colorshapetraining	5	blockedtask_colorshapetraining	51		Green	Color			0		Green.png	Green.png	38	1	496	0	0	0	0		0	0	0	0		0	0	0	0		0	0	0	0		0
5.0.11.0	win	062618	15:56:15	NH_A_38	1	1	blockedtask_colorshapetraining	5	blockedtask_colorshapetraining	54		Red	Color			0		Red.png	Red.png	30	1	500	0	0	0	0		0	0	0	0		0	0	0	0		0	0	0	0		0
5.0.11.0	win	062618	15:56:15	NH_A_38	1	1	blockedtask_colorshapetraining	5	blockedtask_colorshapetraining	57	Circle		Shape			0		Circle.png	Circle.png	30	1	584	0	0	0	0		0	0	0	0		0	0	0	0		0	0	0	0		0
5.0.11.0	win	062618	15:56:15	NH_A_38	1	1	blockedtask_colorshapetraining	5	blockedtask_colorshapetraining	60	Circle		Shape			0		Circle.png	Circle.png	30	1	424	0	0	0	0		0	0	0	0		0	0	0	0		0	0	0	0		0
5.0.11.0	win	062618	15:56:15	NH_A_38	1	1	blockedtask_colorshapetraining	5	blockedtask_colorshapetraining	63	Circle		Shape			0		Circle.png	Circle.png	30	1	366	0	0	0	0		0	0	0	0		0	0	0	0		0	0	0	0		0
5.0.11.0	win	062618	15:56:15	NH_A_38	1	1	blockedtask_colorshapetraining	5	blockedtask_colorshapetraining	66		Green	Color			0		Green.png	Green.png	38	1	647	0	0	0	0		0	0	0	0		0	0	0	0		0	0	0	0		0
5.0.11.0	win	062618	15:56:15	NH_A_38	1	1	blockedtask_colorshapetraining	5	blockedtask_colorshapetraining	69		Red	Color			0		Red.png	Red.png	30	1	565	0	0	0	0		0	0	0	0		0	0	0	0		0	0	0	0		0
5.0.11.0	win	062618	15:56:15	NH_A_38	1	1	blockedtask_colorshapetraining	5	blockedtask_colorshapetraining	72	Circle		Shape			0		Circle.png	Circle.png	30	1	661	0	0	0	0		0	0	0	0		0	0	0	0		0	0	0	0		0
5.0.11.0	win	062618	15:56:15	NH_A_38	1	1	blockedtask_colorshapetraining	5	blockedtask_colorshapetraining	75		Green	Color			0		Green.png	Green.png	38	1	739	0	0	0	0		0	0	0	0		0	0	0	0		0	0	0	0		0
5.0.11.0	win	062618	15:56:15	NH_A_38	1	1	blockedtask_colorshapetraining	5	blockedtask_colorshapetraining	78		Green	Color			0		Green.png	Green.png	38	1	477	0	0	0	0		0	0	0	0		0	0	0	0		0	0	0	0		0
5.0.11.0	win	062618	15:56:15	NH_A_38	1	1	blockedtask_colorshapetraining	5	blockedtask_colorshapetraining	81	Triangle		Shape			0		Triangle.png	Triangle.png	38	1	593	0	0	0	0		0	0	0	0		0	0	0	0		0	0	0	0		0
5.0.11.0	win	062618	15:56:15	NH_A_38	1	1	blockedtask_colorshapetraining	5	blockedtask_colorshapetraining	84		Green	Color			0		Green.png	Green.png	38	1	753	0	0	0	0		0	0	0	0		0	0	0	0		0	0	0	0		0
5.0.11.0	win	062618	15:56:15	NH_A_38	1	1	blockedtask_colorshapetraining	5	blockedtask_colorshapetraining	87		Green	Color			0		Green.png	Green.png	38	1	683	0	0	0	0		0	0	0	0		0	0	0	0		0	0	0	0		0
5.0.11.0	win	062618	15:56:15	NH_A_38	1	1	blockedtask_colorshapetraining	5	blockedtask_colorshapetraining	90		Red	Color			0		Red.png	Red.png	30	1	583	0	0	0	0		0	0	0	0		0	0	0	0		0	0	0	0		0
5.0.11.0	win	062618	15:56:15	NH_A_38	1	1	blockedtask_colorshapetraining	5	blockedtask_colorshapetraining	93		Red	Color			0		Red.png	Red.png	30	1	615	0	0	0	0		0	0	0	0		0	0	0	0		0	0	0	0		0
5.0.11.0	win	062618	15:56:15	NH_A_38	1	1	blockedtask_colorshapetraining	5	blockedtask_colorshapetraining	96	Circle		Shape			0		Circle.png	Circle.png	30	1	486	0	0	0	0		0	0	0	0		0	0	0	0		0	0	0	0		0
5.0.11.0	win	062618	15:56:15	NH_A_38	1	1	blockedtask_bivalentshapetraining	6	BlockedPracticeInstruct	1	Circle		Shape			0		SC_Blocked_BivalentShapeTraining.htm	Circle.png	57	0	132521	0	0	0	0		0	0	0	0		0	0	0	0		0	0	0	0		0
5.0.11.0	win	062618	15:56:15	NH_A_38	1	1	blockedtask_bivalentshapetraining	6	blockedtask_bivalentshapetraining	3	Triangle	Green	Shape			0		TriangleGreen.png	TriangleGreen.png	38	1	707	0	0	0	0		0	0	0	0		0	0	0	0		0	0	0	0		0
5.0.11.0	win	062618	15:56:15	NH_A_38	1	1	blockedtask_bivalentshapetraining	6	blockedtask_bivalentshapetraining	6	Triangle	Red	Shape			0		TriangleRed.png	TriangleRed.png	38	1	559	0	0	0	0		0	0	0	0		0	0	0	0		0	0	0	0		0
5.0.11.0	win	062618	15:56:15	NH_A_38	1	1	blockedtask_bivalentshapetraining	6	blockedtask_bivalentshapetraining	9	Triangle	Green	Shape			0		TriangleGreen.png	TriangleGreen.png	38	1	512	0	0	0	0		0	0	0	0		0	0	0	0		0	0	0	0		0
5.0.11.0	win	062618	15:56:15	NH_A_38	1	1	blockedtask_bivalentshapetraining	6	blockedtask_bivalentshapetraining	12	Circle	Green	Shape			0		CircleGreen.png	CircleGreen.png	30	1	484	0	0	0	0		0	0	0	0		0	0	0	0		0	0	0	0		0
5.0.11.0	win	062618	15:56:15	NH_A_38	1	1	blockedtask_bivalentshapetraining	6	blockedtask_bivalentshapetraining	15	Circle	Green	Shape			0		CircleGreen.png	CircleGreen.png	30	1	488	0	0	0	0		0	0	0	0		0	0	0	0		0	0	0	0		0
5.0.11.0	win	062618	15:56:15	NH_A_38	1	1	blockedtask_bivalentshapetraining	6	blockedtask_bivalentshapetraining	18	Circle	Red	Shape			0		CircleRed.png	CircleRed.png	30	1	1692	0	0	0	0		0	0	0	0		0	0	0	0		0	0	0	0		0
5.0.11.0	win	062618	15:56:15	NH_A_38	1	1	blockedtask_bivalentshapetraining	6	blockedtask_bivalentshapetraining	21	Triangle	Green	Shape			0		TriangleGreen.png	TriangleGreen.png	38	1	480	0	0	0	0		0	0	0	0		0	0	0	0		0	0	0	0		0
5.0.11.0	win	062618	15:56:15	NH_A_38	1	1	blockedtask_bivalentshapetraining	6	blockedtask_bivalentshapetraining	24	Circle	Green	Shape			0		CircleGreen.png	CircleGreen.png	30	1	772	0	0	0	0		0	0	0	0		0	0	0	0		0	0	0	0		0
5.0.11.0	win	062618	15:56:15	NH_A_38	1	1	blockedtask_bivalentshapetraining	6	blockedtask_bivalentshapetraining	27	Triangle	Green	Shape			0		TriangleGreen.png	TriangleGreen.png	38	1	733	0	0	0	0		0	0	0	0		0	0	0	0		0	0	0	0		0
5.0.11.0	win	062618	15:56:15	NH_A_38	1	1	blockedtask_bivalentshapetraining	6	blockedtask_bivalentshapetraining	30	Circle	Green	Shape			0		CircleGreen.png	CircleGreen.png	30	1	599	0	0	0	0		0	0	0	0		0	0	0	0		0	0	0	0		0
5.0.11.0	win	062618	15:56:15	NH_A_38	1	1	blockedtask_bivalentshapetraining	6	blockedtask_bivalentshapetraining	33	Triangle	Red	Shape			0		TriangleRed.png	TriangleRed.png	38	1	534	0	0	0	0		0	0	0	0		0	0	0	0		0	0	0	0		0
5.0.11.0	win	062618	15:56:15	NH_A_38	1	1	blockedtask_bivalentshapetraining	6	blockedtask_bivalentshapetraining	36	Triangle	Green	Shape			0		TriangleGreen.png	TriangleGreen.png	38	1	600	0	0	0	0		0	0	0	0		0	0	0	0		0	0	0	0		0
5.0.11.0	win	062618	15:56:15	NH_A_38	1	1	blockedtask_bivalentshapetraining	6	blockedtask_bivalentshapetraining	39	Triangle	Green	Shape			0		TriangleGreen.png	TriangleGreen.png	38	1	568	0	0	0	0		0	0	0	0		0	0	0	0		0	0	0	0		0
5.0.11.0	win	062618	15:56:15	NH_A_38	1	1	blockedtask_bivalentshapetraining	6	blockedtask_bivalentshapetraining	42	Circle	Red	Shape			0		CircleRed.png	CircleRed.png	30	1	697	0	0	0	0		0	0	0	0		0	0	0	0		0	0	0	0		0
5.0.11.0	win	062618	15:56:15	NH_A_38	1	1	blockedtask_bivalentshapetraining	6	blockedtask_bivalentshapetraining	45	Circle	Green	Shape			0		CircleGreen.png	CircleGreen.png	30	1	596	0	0	0	0		0	0	0	0		0	0	0	0		0	0	0	0		0
5.0.11.0	win	062618	15:56:15	NH_A_38	1	1	blockedtask_bivalentshapetraining	6	blockedtask_bivalentshapetraining	48	Circle	Green	Shape			0		CircleGreen.png	CircleGreen.png	30	1	549	0	0	0	0		0	0	0	0		0	0	0	0		0	0	0	0		0
5.0.11.0	win	062618	15:56:15	NH_A_38	1	1	blockedtask_bivalentshapetraining	6	blockedtask_bivalentshapetraining	51	Circle	Red	Shape			0		CircleRed.png	CircleRed.png	30	1	614	0	0	0	0		0	0	0	0		0	0	0	0		0	0	0	0		0
5.0.11.0	win	062618	15:56:15	NH_A_38	1	1	blockedtask_bivalentshapetraining	6	blockedtask_bivalentshapetraining	54	Circle	Green	Shape			0		CircleGreen.png	CircleGreen.png	30	1	853	0	0	0	0		0	0	0	0		0	0	0	0		0	0	0	0		0
5.0.11.0	win	062618	15:56:15	NH_A_38	1	1	blockedtask_bivalentshapetraining	6	blockedtask_bivalentshapetraining	57	Circle	Red	Shape			0		CircleRed.png	CircleRed.png	30	1	506	0	0	0	0		0	0	0	0		0	0	0	0		0	0	0	0		0
5.0.11.0	win	062618	15:56:15	NH_A_38	1	1	blockedtask_bivalentshapetraining	6	blockedtask_bivalentshapetraining	60	Circle	Red	Shape			0		CircleRed.png	CircleRed.png	30	1	525	0	0	0	0		0	0	0	0		0	0	0	0		0	0	0	0		0
5.0.11.0	win	062618	15:56:15	NH_A_38	1	1	blockedtask_bivalentshapetraining	6	blockedtask_bivalentshapetraining	63	Triangle	Green	Shape			0		TriangleGreen.png	TriangleGreen.png	38	1	608	0	0	0	0		0	0	0	0		0	0	0	0		0	0	0	0		0
5.0.11.0	win	062618	15:56:15	NH_A_38	1	1	blockedtask_bivalentshapetraining	6	blockedtask_bivalentshapetraining	66	Triangle	Red	Shape			0		TriangleRed.png	TriangleRed.png	38	1	544	0	0	0	0		0	0	0	0		0	0	0	0		0	0	0	0		0
5.0.11.0	win	062618	15:56:15	NH_A_38	1	1	blockedtask_bivalentshapetraining	6	blockedtask_bivalentshapetraining	69	Triangle	Red	Shape			0		TriangleRed.png	TriangleRed.png	38	1	562	0	0	0	0		0	0	0	0		0	0	0	0		0	0	0	0		0
5.0.11.0	win	062618	15:56:15	NH_A_38	1	1	blockedtask_bivalentshapetraining	6	blockedtask_bivalentshapetraining	72	Triangle	Red	Shape			0		TriangleRed.png	TriangleRed.png	38	1	563	0	0	0	0		0	0	0	0		0	0	0	0		0	0	0	0		0
5.0.11.0	win	062618	15:56:15	NH_A_38	1	1	blockedtask_bivalentshapetraining	6	blockedtask_bivalentshapetraining	75	Triangle	Red	Shape			0		TriangleRed.png	TriangleRed.png	38	1	516	0	0	0	0		0	0	0	0		0	0	0	0		0	0	0	0		0
5.0.11.0	win	062618	15:56:15	NH_A_38	1	1	blockedtask_bivalentshapetraining	6	blockedtask_bivalentshapetraining	78	Triangle	Red	Shape			0		TriangleRed.png	TriangleRed.png	38	1	599	0	0	0	0		0	0	0	0		0	0	0	0		0	0	0	0		0
5.0.11.0	win	062618	15:56:15	NH_A_38	1	1	blockedtask_bivalentshapetraining	6	blockedtask_bivalentshapetraining	81	Circle	Green	Shape			0		CircleGreen.png	CircleGreen.png	30	1	646	0	0	0	0		0	0	0	0		0	0	0	0		0	0	0	0		0
5.0.11.0	win	062618	15:56:15	NH_A_38	1	1	blockedtask_bivalentshapetraining	6	blockedtask_bivalentshapetraining	84	Circle	Red	Shape			0		CircleRed.png	CircleRed.png	30	1	500	0	0	0	0		0	0	0	0		0	0	0	0		0	0	0	0		0
5.0.11.0	win	062618	15:56:15	NH_A_38	1	1	blockedtask_bivalentshapetraining	6	blockedtask_bivalentshapetraining	87	Circle	Red	Shape			0		CircleRed.png	CircleRed.png	30	1	424	0	0	0	0		0	0	0	0		0	0	0	0		0	0	0	0		0
5.0.11.0	win	062618	15:56:15	NH_A_38	1	1	blockedtask_bivalentshapetraining	6	blockedtask_bivalentshapetraining	90	Triangle	Green	Shape			0		TriangleGreen.png	TriangleGreen.png	38	1	590	0	0	0	0		0	0	0	0		0	0	0	0		0	0	0	0		0
5.0.11.0	win	062618	15:56:15	NH_A_38	1	1	blockedtask_bivalentshapetraining	6	blockedtask_bivalentshapetraining	93	Triangle	Red	Shape			0		TriangleRed.png	TriangleRed.png	38	1	414	0	0	0	0		0	0	0	0		0	0	0	0		0	0	0	0		0
5.0.11.0	win	062618	15:56:15	NH_A_38	1	1	blockedtask_bivalentshapetraining	6	blockedtask_bivalentshapetraining	96	Circle	Red	Shape			0		CircleRed.png	CircleRed.png	30	1	533	0	0	0	0		0	0	0	0		0	0	0	0		0	0	0	0		0
5.0.11.0	win	062618	15:56:15	NH_A_38	1	1	blockedtask_bivalentcolortraining	7	BlockedPracticeInstruct	1	Circle	Red	Shape			0		SC_Blocked_BivalentColorTraining.htm	CircleRed.png	57	0	10310	0	0	0	0		0	0	0	0		0	0	0	0		0	0	0	0		0
5.0.11.0	win	062618	15:56:15	NH_A_38	1	1	blockedtask_bivalentcolortraining	7	blockedtask_bivalentcolortraining	3	Circle	Green	Color			0		CircleGreen.png	CircleGreen.png	38	1	1418	0	0	0	0		0	0	0	0		0	0	0	0		0	0	0	0		0
5.0.11.0	win	062618	15:56:15	NH_A_38	1	1	blockedtask_bivalentcolortraining	7	blockedtask_bivalentcolortraining	6	Circle	Red	Color			0		CircleRed.png	CircleRed.png	30	1	616	0	0	0	0		0	0	0	0		0	0	0	0		0	0	0	0		0
5.0.11.0	win	062618	15:56:15	NH_A_38	1	1	blockedtask_bivalentcolortraining	7	blockedtask_bivalentcolortraining	9	Circle	Green	Color			0		CircleGreen.png	CircleGreen.png	38	1	455	0	0	0	0		0	0	0	0		0	0	0	0		0	0	0	0		0
5.0.11.0	win	062618	15:56:15	NH_A_38	1	1	blockedtask_bivalentcolortraining	7	blockedtask_bivalentcolortraining	12	Circle	Green	Color			0		CircleGreen.png	CircleGreen.png	38	1	524	0	0	0	0		0	0	0	0		0	0	0	0		0	0	0	0		0
5.0.11.0	win	062618	15:56:15	NH_A_38	1	1	blockedtask_bivalentcolortraining	7	blockedtask_bivalentcolortraining	15	Triangle	Green	Color			0		TriangleGreen.png	TriangleGreen.png	38	1	575	0	0	0	0		0	0	0	0		0	0	0	0		0	0	0	0		0
5.0.11.0	win	062618	15:56:15	NH_A_38	1	1	blockedtask_bivalentcolortraining	7	blockedtask_bivalentcolortraining	18	Circle	Green	Color			0		CircleGreen.png	CircleGreen.png	38	1	671	0	0	0	0		0	0	0	0		0	0	0	0		0	0	0	0		0
5.0.11.0	win	062618	15:56:15	NH_A_38	1	1	blockedtask_bivalentcolortraining	7	blockedtask_bivalentcolortraining	21	Circle	Green	Color			0		CircleGreen.png	CircleGreen.png	38	1	492	0	0	0	0		0	0	0	0		0	0	0	0		0	0	0	0		0
5.0.11.0	win	062618	15:56:15	NH_A_38	1	1	blockedtask_bivalentcolortraining	7	blockedtask_bivalentcolortraining	24	Circle	Green	Color			0		CircleGreen.png	CircleGreen.png	38	1	576	0	0	0	0		0	0	0	0		0	0	0	0		0	0	0	0		0
5.0.11.0	win	062618	15:56:15	NH_A_38	1	1	blockedtask_bivalentcolortraining	7	blockedtask_bivalentcolortraining	27	Triangle	Green	Color			0		TriangleGreen.png	TriangleGreen.png	38	1	449	0	0	0	0		0	0	0	0		0	0	0	0		0	0	0	0		0
5.0.11.0	win	062618	15:56:15	NH_A_38	1	1	blockedtask_bivalentcolortraining	7	blockedtask_bivalentcolortraining	30	Circle	Red	Color			0		CircleRed.png	CircleRed.png	30	1	391	0	0	0	0		0	0	0	0		0	0	0	0		0	0	0	0		0
5.0.11.0	win	062618	15:56:15	NH_A_38	1	1	blockedtask_bivalentcolortraining	7	blockedtask_bivalentcolortraining	33	Circle	Green	Color			0		CircleGreen.png	CircleGreen.png	38	1	575	0	0	0	0		0	0	0	0		0	0	0	0		0	0	0	0		0
5.0.11.0	win	062618	15:56:15	NH_A_38	1	1	blockedtask_bivalentcolortraining	7	blockedtask_bivalentcolortraining	36	Triangle	Red	Color			0		TriangleRed.png	TriangleRed.png	30	1	911	0	0	0	0		0	0	0	0		0	0	0	0		0	0	0	0		0
5.0.11.0	win	062618	15:56:15	NH_A_38	1	1	blockedtask_bivalentcolortraining	7	blockedtask_bivalentcolortraining	39	Triangle	Red	Color			0		TriangleRed.png	TriangleRed.png	30	1	482	0	0	0	0		0	0	0	0		0	0	0	0		0	0	0	0		0
5.0.11.0	win	062618	15:56:15	NH_A_38	1	1	blockedtask_bivalentcolortraining	7	blockedtask_bivalentcolortraining	42	Triangle	Green	Color			0		TriangleGreen.png	TriangleGreen.png	38	1	438	0	0	0	0		0	0	0	0		0	0	0	0		0	0	0	0		0
5.0.11.0	win	062618	15:56:15	NH_A_38	1	1	blockedtask_bivalentcolortraining	7	blockedtask_bivalentcolortraining	45	Triangle	Green	Color			0		TriangleGreen.png	TriangleGreen.png	38	1	316	0	0	0	0		0	0	0	0		0	0	0	0		0	0	0	0		0
5.0.11.0	win	062618	15:56:15	NH_A_38	1	1	blockedtask_bivalentcolortraining	7	blockedtask_bivalentcolortraining	48	Triangle	Red	Color			0		TriangleRed.png	TriangleRed.png	30	1	455	0	0	0	0		0	0	0	0		0	0	0	0		0	0	0	0		0
5.0.11.0	win	062618	15:56:15	NH_A_38	1	1	blockedtask_bivalentcolortraining	7	blockedtask_bivalentcolortraining	51	Circle	Red	Color			0		CircleRed.png	CircleRed.png	30	1	444	0	0	0	0		0	0	0	0		0	0	0	0		0	0	0	0		0
5.0.11.0	win	062618	15:56:15	NH_A_38	1	1	blockedtask_bivalentcolortraining	7	blockedtask_bivalentcolortraining	54	Triangle	Green	Color			0		TriangleGreen.png	TriangleGreen.png	38	1	466	0	0	0	0		0	0	0	0		0	0	0	0		0	0	0	0		0
5.0.11.0	win	062618	15:56:15	NH_A_38	1	1	blockedtask_bivalentcolortraining	7	blockedtask_bivalentcolortraining	57	Circle	Red	Color			0		CircleRed.png	CircleRed.png	30	1	615	0	0	0	0		0	0	0	0		0	0	0	0		0	0	0	0		0
5.0.11.0	win	062618	15:56:15	NH_A_38	1	1	blockedtask_bivalentcolortraining	7	blockedtask_bivalentcolortraining	60	Triangle	Red	Color			0		TriangleRed.png	TriangleRed.png	30	1	726	0	0	0	0		0	0	0	0		0	0	0	0		0	0	0	0		0
5.0.11.0	win	062618	15:56:15	NH_A_38	1	1	blockedtask_bivalentcolortraining	7	blockedtask_bivalentcolortraining	63	Triangle	Red	Color			0		TriangleRed.png	TriangleRed.png	30	1	448	0	0	0	0		0	0	0	0		0	0	0	0		0	0	0	0		0
5.0.11.0	win	062618	15:56:15	NH_A_38	1	1	blockedtask_bivalentcolortraining	7	blockedtask_bivalentcolortraining	66	Circle	Red	Color			0		CircleRed.png	CircleRed.png	30	1	614	0	0	0	0		0	0	0	0		0	0	0	0		0	0	0	0		0
5.0.11.0	win	062618	15:56:15	NH_A_38	1	1	blockedtask_bivalentcolortraining	7	blockedtask_bivalentcolortraining	69	Triangle	Red	Color			0		TriangleRed.png	TriangleRed.png	30	1	421	0	0	0	0		0	0	0	0		0	0	0	0		0	0	0	0		0
5.0.11.0	win	062618	15:56:15	NH_A_38	1	1	blockedtask_bivalentcolortraining	7	blockedtask_bivalentcolortraining	72	Circle	Red	Color			0		CircleRed.png	CircleRed.png	30	1	396	0	0	0	0		0	0	0	0		0	0	0	0		0	0	0	0		0
5.0.11.0	win	062618	15:56:15	NH_A_38	1	1	blockedtask_bivalentcolortraining	7	blockedtask_bivalentcolortraining	75	Triangle	Red	Color			0		TriangleRed.png	TriangleRed.png	30	1	387	0	0	0	0		0	0	0	0		0	0	0	0		0	0	0	0		0
5.0.11.0	win	062618	15:56:15	NH_A_38	1	1	blockedtask_bivalentcolortraining	7	blockedtask_bivalentcolortraining	78	Triangle	Green	Color			0		TriangleGreen.png	TriangleGreen.png	38	1	444	0	0	0	0		0	0	0	0		0	0	0	0		0	0	0	0		0
5.0.11.0	win	062618	15:56:15	NH_A_38	1	1	blockedtask_bivalentcolortraining	7	blockedtask_bivalentcolortraining	81	Triangle	Green	Color			0		TriangleGreen.png	TriangleGreen.png	38	1	402	0	0	0	0		0	0	0	0		0	0	0	0		0	0	0	0		0
5.0.11.0	win	062618	15:56:15	NH_A_38	1	1	blockedtask_bivalentcolortraining	7	blockedtask_bivalentcolortraining	84	Triangle	Green	Color			0		TriangleGreen.png	TriangleGreen.png	38	1	505	0	0	0	0		0	0	0	0		0	0	0	0		0	0	0	0		0
5.0.11.0	win	062618	15:56:15	NH_A_38	1	1	blockedtask_bivalentcolortraining	7	blockedtask_bivalentcolortraining	87	Circle	Red	Color			0		CircleRed.png	CircleRed.png	30	1	508	0	0	0	0		0	0	0	0		0	0	0	0		0	0	0	0		0
5.0.11.0	win	062618	15:56:15	NH_A_38	1	1	blockedtask_bivalentcolortraining	7	blockedtask_bivalentcolortraining	90	Circle	Red	Color			0		CircleRed.png	CircleRed.png	30	1	432	0	0	0	0		0	0	0	0		0	0	0	0		0	0	0	0		0
5.0.11.0	win	062618	15:56:15	NH_A_38	1	1	blockedtask_bivalentcolortraining	7	blockedtask_bivalentcolortraining	93	Circle	Green	Color			0		CircleGreen.png	CircleGreen.png	38	1	502	0	0	0	0		0	0	0	0		0	0	0	0		0	0	0	0		0
5.0.11.0	win	062618	15:56:15	NH_A_38	1	1	blockedtask_bivalentcolortraining	7	blockedtask_bivalentcolortraining	96	Triangle	Red	Color			0		TriangleRed.png	TriangleRed.png	30	1	873	0	0	0	0		0	0	0	0		0	0	0	0		0	0	0	0		0
5.0.11.0	win	062618	15:56:15	NH_A_38	1	1	blocked_testintro	8	BlockedPracticeInstruct	1	Triangle	Red	Color			0		SC_Blocked_TestIntro.htm	TriangleRed.png	57	0	16541	0	0	0	0		0	0	0	0		0	0	0	0		0	0	0	0		0
5.0.11.0	win	062618	15:56:15	NH_A_38	1	1	blocked_shape	9	BlockedTestInstruct	1	Triangle	Red	Color			0		SC_Blocked_BivalentShapeTest.htm	TriangleRed.png	57	0	4581	0	0	0	0		0	0	0	0		0	0	0	0		0	0	0	0		0
5.0.11.0	win	062618	15:56:15	NH_A_38	1	1	blocked_shape	9	blockedtask_bivalentshapetest	3	Triangle	Green	Shape			0		TriangleGreen.png	TriangleGreen.png	38	1	766	0	0	0	0		1	1	766	100	766	0	0	0	0		0	0	0	0		0
5.0.11.0	win	062618	15:56:15	NH_A_38	1	1	blocked_shape	9	blockedtask_bivalentshapetest	6	Triangle	Green	Shape			0		TriangleGreen.png	TriangleGreen.png	38	1	470	0	0	0	0		2	2	1236	100	618	0	0	0	0		0	0	0	0		0
5.0.11.0	win	062618	15:56:15	NH_A_38	1	1	blocked_shape	9	blockedtask_bivalentshapetest	9	Circle	Green	Shape			0		CircleGreen.png	CircleGreen.png	30	1	747	0	0	0	0		3	3	1983	100	661	0	0	0	0		0	0	0	0		0
5.0.11.0	win	062618	15:56:15	NH_A_38	1	1	blocked_shape	9	blockedtask_bivalentshapetest	12	Triangle	Green	Shape			0		TriangleGreen.png	TriangleGreen.png	38	1	565	0	0	0	0		4	4	2548	100	637	0	0	0	0		0	0	0	0		0
5.0.11.0	win	062618	15:56:15	NH_A_38	1	1	blocked_shape	9	blockedtask_bivalentshapetest	15	Triangle	Green	Shape			0		TriangleGreen.png	TriangleGreen.png	38	1	566	0	0	0	0		5	5	3114	100	622.7999999999999545253	0	0	0	0		0	0	0	0		0
5.0.11.0	win	062618	15:56:15	NH_A_38	1	1	blocked_shape	9	blockedtask_bivalentshapetest	18	Triangle	Green	Shape			0		TriangleGreen.png	TriangleGreen.png	38	1	566	0	0	0	0		6	6	3680	100	613.3333333333333712289	0	0	0	0		0	0	0	0		0
5.0.11.0	win	062618	15:56:15	NH_A_38	1	1	blocked_shape	9	blockedtask_bivalentshapetest	21	Circle	Green	Shape			0		CircleGreen.png	CircleGreen.png	30	1	503	0	0	0	0		7	7	4183	100	597.5714285714285551876	0	0	0	0		0	0	0	0		0
5.0.11.0	win	062618	15:56:15	NH_A_38	1	1	blocked_shape	9	blockedtask_bivalentshapetest	24	Circle	Green	Shape			0		CircleGreen.png	CircleGreen.png	30	1	442	0	0	0	0		8	8	4625	100	578.125	0	0	0	0		0	0	0	0		0
5.0.11.0	win	062618	15:56:15	NH_A_38	1	1	blocked_shape	9	blockedtask_bivalentshapetest	27	Circle	Red	Shape			0		CircleRed.png	CircleRed.png	30	1	512	0	0	0	0		9	9	5137	100	570.7777777777778283053	0	0	0	0		0	0	0	0		0
5.0.11.0	win	062618	15:56:15	NH_A_38	1	1	blocked_shape	9	blockedtask_bivalentshapetest	30	Triangle	Green	Shape			0		TriangleGreen.png	TriangleGreen.png	38	1	483	0	0	0	0		10	10	5620	100	562	0	0	0	0		0	0	0	0		0
5.0.11.0	win	062618	15:56:15	NH_A_38	1	1	blocked_shape	9	blockedtask_bivalentshapetest	33	Triangle	Green	Shape			0		TriangleGreen.png	TriangleGreen.png	38	1	408	0	0	0	0		11	11	6028	100	548	0	0	0	0		0	0	0	0		0
5.0.11.0	win	062618	15:56:15	NH_A_38	1	1	blocked_shape	9	blockedtask_bivalentshapetest	36	Triangle	Red	Shape			0		TriangleRed.png	TriangleRed.png	38	1	591	0	0	0	0		12	12	6619	100	551.5833333333333712289	0	0	0	0		0	0	0	0		0
5.0.11.0	win	062618	15:56:15	NH_A_38	1	1	blocked_shape	9	blockedtask_bivalentshapetest	39	Circle	Green	Shape			0		CircleGreen.png	CircleGreen.png	30	1	479	0	0	0	0		13	13	7098	100	546	0	0	0	0		0	0	0	0		0
5.0.11.0	win	062618	15:56:15	NH_A_38	1	1	blocked_shape	9	blockedtask_bivalentshapetest	42	Circle	Green	Shape			0		CircleGreen.png	CircleGreen.png	30	1	500	0	0	0	0		14	14	7598	100	542.7142857142856655628	0	0	0	0		0	0	0	0		0
5.0.11.0	win	062618	15:56:15	NH_A_38	1	1	blocked_shape	9	blockedtask_bivalentshapetest	45	Circle	Green	Shape			0		CircleGreen.png	CircleGreen.png	30	1	519	0	0	0	0		15	15	8117	100	541.1333333333333257542	0	0	0	0		0	0	0	0		0
5.0.11.0	win	062618	15:56:15	NH_A_38	1	1	blocked_shape	9	blockedtask_bivalentshapetest	48	Circle	Green	Shape			0		CircleGreen.png	CircleGreen.png	30	1	522	0	0	0	0		16	16	8639	100	539.9375	0	0	0	0		0	0	0	0		0
5.0.11.0	win	062618	15:56:15	NH_A_38	1	1	blocked_shape	9	blockedtask_bivalentshapetest	51	Triangle	Red	Shape			0		TriangleRed.png	TriangleRed.png	38	1	588	0	0	0	0		17	17	9227	100	542.7647058823529278015	0	0	0	0		0	0	0	0		0
5.0.11.0	win	062618	15:56:15	NH_A_38	1	1	blocked_shape	9	blockedtask_bivalentshapetest	54	Circle	Green	Shape			0		CircleGreen.png	CircleGreen.png	30	1	925	0	0	0	0		18	18	10152	100	564	0	0	0	0		0	0	0	0		0
5.0.11.0	win	062618	15:56:15	NH_A_38	1	1	blocked_shape	9	blockedtask_bivalentshapetest	57	Triangle	Red	Shape			0		TriangleRed.png	TriangleRed.png	38	1	543	0	0	0	0		19	19	10695	100	562.8947368421053170096	0	0	0	0		0	0	0	0		0
5.0.11.0	win	062618	15:56:15	NH_A_38	1	1	blocked_shape	9	blockedtask_bivalentshapetest	60	Triangle	Red	Shape			0		TriangleRed.png	TriangleRed.png	38	1	1249	0	0	0	0		20	20	11944	100	597.2000000000000454747	0	0	0	0		0	0	0	0		0
5.0.11.0	win	062618	15:56:15	NH_A_38	1	1	blocked_shape	9	blockedtask_bivalentshapetest	63	Circle	Green	Shape			0		CircleGreen.png	CircleGreen.png	30	1	550	0	0	0	0		21	21	12494	100	594.9523809523809632083	0	0	0	0		0	0	0	0		0
5.0.11.0	win	062618	15:56:15	NH_A_38	1	1	blocked_shape	9	blockedtask_bivalentshapetest	66	Triangle	Red	Shape			0		TriangleRed.png	TriangleRed.png	38	1	1224	0	0	0	0		22	22	13718	100	623.5454545454545041139	0	0	0	0		0	0	0	0		0
5.0.11.0	win	062618	15:56:15	NH_A_38	1	1	blocked_shape	9	blockedtask_bivalentshapetest	69	Circle	Red	Shape			0		CircleRed.png	CircleRed.png	30	1	1134	0	0	0	0		23	23	14852	100	645.7391304347826235244	0	0	0	0		0	0	0	0		0
5.0.11.0	win	062618	15:56:15	NH_A_38	1	1	blocked_shape	9	blockedtask_bivalentshapetest	72	Triangle	Red	Shape			0		TriangleRed.png	TriangleRed.png	38	1	872	0	0	0	0		24	24	15724	100	655.1666666666666287711	0	0	0	0		0	0	0	0		0
5.0.11.0	win	062618	15:56:15	NH_A_38	1	1	blocked_shape	9	blockedtask_bivalentshapetest	75	Circle	Green	Shape			0		CircleGreen.png	CircleGreen.png	30	1	909	0	0	0	0		25	25	16633	100	665.3200000000000500222	0	0	0	0		0	0	0	0		0
5.0.11.0	win	062618	15:56:15	NH_A_38	1	1	blocked_shape	9	blockedtask_bivalentshapetest	78	Triangle	Green	Shape			0		TriangleGreen.png	TriangleGreen.png	38	1	545	0	0	0	0		26	26	17178	100	660.6923076923077360334	0	0	0	0		0	0	0	0		0
5.0.11.0	win	062618	15:56:15	NH_A_38	1	1	blocked_shape	9	blockedtask_bivalentshapetest	81	Triangle	Red	Shape			0		TriangleRed.png	TriangleRed.png	38	1	754	0	0	0	0		27	27	17932	100	664.1481481481481523588	0	0	0	0		0	0	0	0		0
5.0.11.0	win	062618	15:56:15	NH_A_38	1	1	blocked_shape	9	blockedtask_bivalentshapetest	84	Triangle	Green	Shape			0		TriangleGreen.png	TriangleGreen.png	38	1	667	0	0	0	0		28	28	18599	100	664.25	0	0	0	0		0	0	0	0		0
5.0.11.0	win	062618	15:56:15	NH_A_38	1	1	blocked_shape	9	blockedtask_bivalentshapetest	87	Triangle	Red	Shape			0		TriangleRed.png	TriangleRed.png	38	1	568	0	0	0	0		29	29	19167	100	660.9310344827586050087	0	0	0	0		0	0	0	0		0
5.0.11.0	win	062618	15:56:15	NH_A_38	1	1	blocked_shape	9	blockedtask_bivalentshapetest	90	Circle	Red	Shape			0		CircleRed.png	CircleRed.png	30	1	521	0	0	0	0		30	30	19688	100	656.2666666666666515084	0	0	0	0		0	0	0	0		0
5.0.11.0	win	062618	15:56:15	NH_A_38	1	1	blocked_shape	9	blockedtask_bivalentshapetest	93	Triangle	Green	Shape			0		TriangleGreen.png	TriangleGreen.png	38	1	924	0	0	0	0		31	31	20612	100	664.903225806451587232	0	0	0	0		0	0	0	0		0
5.0.11.0	win	062618	15:56:15	NH_A_38	1	1	blocked_shape	9	blockedtask_bivalentshapetest	96	Circle	Red	Shape			0		CircleRed.png	CircleRed.png	30	1	574	0	0	0	0		32	32	21186	100	662.0625	0	0	0	0		0	0	0	0		0
5.0.11.0	win	062618	15:56:15	NH_A_38	1	1	blocked_shape	9	blockedtask_bivalentshapetest	99	Triangle	Red	Shape			0		TriangleRed.png	TriangleRed.png	38	1	543	0	0	0	0		33	33	21729	100	658.4545454545454958861	0	0	0	0		0	0	0	0		0
5.0.11.0	win	062618	15:56:15	NH_A_38	1	1	blocked_shape	9	blockedtask_bivalentshapetest	102	Circle	Red	Shape			0		CircleRed.png	CircleRed.png	30	1	689	0	0	0	0		34	34	22418	100	659.3529411764706082977	0	0	0	0		0	0	0	0		0
5.0.11.0	win	062618	15:56:15	NH_A_38	1	1	blocked_shape	9	blockedtask_bivalentshapetest	105	Circle	Red	Shape			0		CircleRed.png	CircleRed.png	30	1	525	0	0	0	0		35	35	22943	100	655.5142857142857337749	0	0	0	0		0	0	0	0		0
5.0.11.0	win	062618	15:56:15	NH_A_38	1	1	blocked_shape	9	blockedtask_bivalentshapetest	108	Triangle	Red	Shape			0		TriangleRed.png	TriangleRed.png	38	1	624	0	0	0	0		36	36	23567	100	654.6388888888889141526	0	0	0	0		0	0	0	0		0
5.0.11.0	win	062618	15:56:15	NH_A_38	1	1	blocked_shape	9	blockedtask_bivalentshapetest	111	Circle	Green	Shape			0		CircleGreen.png	CircleGreen.png	30	1	1006	0	0	0	0		37	37	24573	100	664.1351351351351013363	0	0	0	0		0	0	0	0		0
5.0.11.0	win	062618	15:56:15	NH_A_38	1	1	blocked_shape	9	blockedtask_bivalentshapetest	114	Circle	Green	Shape			0		CircleGreen.png	CircleGreen.png	30	1	1662	0	0	0	0		38	38	26235	100	690.3947368421053170096	0	0	0	0		0	0	0	0		0
5.0.11.0	win	062618	15:56:15	NH_A_38	1	1	blocked_shape	9	blockedtask_bivalentshapetest	117	Triangle	Red	Shape			0		TriangleRed.png	TriangleRed.png	38	1	467	0	0	0	0		39	39	26702	100	684.6666666666666287711	0	0	0	0		0	0	0	0		0
5.0.11.0	win	062618	15:56:15	NH_A_38	1	1	blocked_shape	9	blockedtask_bivalentshapetest	120	Triangle	Green	Shape			0		TriangleGreen.png	TriangleGreen.png	38	1	519	0	0	0	0		40	40	27221	100	680.5249999999999772626	0	0	0	0		0	0	0	0		0
5.0.11.0	win	062618	15:56:15	NH_A_38	1	1	blocked_shape	9	blockedtask_bivalentshapetest	123	Circle	Green	Shape			0		CircleGreen.png	CircleGreen.png	30	1	603	0	0	0	0		41	41	27824	100	678.6341463414634063156	0	0	0	0		0	0	0	0		0
5.0.11.0	win	062618	15:56:15	NH_A_38	1	1	blocked_shape	9	blockedtask_bivalentshapetest	126	Triangle	Red	Shape			0		TriangleRed.png	TriangleRed.png	38	1	1066	0	0	0	0		42	42	28890	100	687.8571428571428896248	0	0	0	0		0	0	0	0		0
5.0.11.0	win	062618	15:56:15	NH_A_38	1	1	blocked_shape	9	blockedtask_bivalentshapetest	129	Circle	Red	Shape			0		CircleRed.png	CircleRed.png	30	1	838	0	0	0	0		43	43	29728	100	691.3488372093023599518	0	0	0	0		0	0	0	0		0
5.0.11.0	win	062618	15:56:15	NH_A_38	1	1	blocked_shape	9	blockedtask_bivalentshapetest	132	Triangle	Red	Shape			0		TriangleRed.png	TriangleRed.png	38	1	588	0	0	0	0		44	44	30316	100	689	0	0	0	0		0	0	0	0		0
5.0.11.0	win	062618	15:56:15	NH_A_38	1	1	blocked_shape	9	blockedtask_bivalentshapetest	135	Circle	Red	Shape			0		CircleRed.png	CircleRed.png	30	1	700	0	0	0	0		45	45	31016	100	689.2444444444444116016	0	0	0	0		0	0	0	0		0
5.0.11.0	win	062618	15:56:15	NH_A_38	1	1	blocked_shape	9	blockedtask_bivalentshapetest	138	Triangle	Red	Shape			0		TriangleRed.png	TriangleRed.png	38	1	904	0	0	0	0		46	46	31920	100	693.9130434782608745081	0	0	0	0		0	0	0	0		0
5.0.11.0	win	062618	15:56:15	NH_A_38	1	1	blocked_shape	9	blockedtask_bivalentshapetest	141	Triangle	Red	Shape			0		TriangleRed.png	TriangleRed.png	38	1	555	0	0	0	0		47	47	32475	100	690.9574468085106673243	0	0	0	0		0	0	0	0		0
5.0.11.0	win	062618	15:56:15	NH_A_38	1	1	blocked_shape	9	blockedtask_bivalentshapetest	144	Circle	Red	Shape			0		CircleRed.png	CircleRed.png	30	1	684	0	0	0	0		48	48	33159	100	690.8125	0	0	0	0		0	0	0	0		0
5.0.11.0	win	062618	15:56:15	NH_A_38	1	1	blocked_shape	9	blockedtask_bivalentshapetest	147	Circle	Green	Shape			0		CircleGreen.png	CircleGreen.png	30	1	552	0	0	0	0		49	49	33711	100	687.9795918367346985178	0	0	0	0		0	0	0	0		0
5.0.11.0	win	062618	15:56:15	NH_A_38	1	1	blocked_shape	9	blockedtask_bivalentshapetest	150	Circle	Red	Shape			0		CircleRed.png	CircleRed.png	30	1	506	0	0	0	0		50	50	34217	100	684.3400000000000318323	0	0	0	0		0	0	0	0		0
5.0.11.0	win	062618	15:56:15	NH_A_38	1	1	blocked_shape	9	blockedtask_bivalentshapetest	153	Circle	Red	Shape			0		CircleRed.png	CircleRed.png	30	1	477	0	0	0	0		51	51	34694	100	680.2745098039215463359	0	0	0	0		0	0	0	0		0
5.0.11.0	win	062618	15:56:15	NH_A_38	1	1	blocked_shape	9	blockedtask_bivalentshapetest	156	Circle	Red	Shape			0		CircleRed.png	CircleRed.png	30	1	450	0	0	0	0		52	52	35144	100	675.8461538461538111733	0	0	0	0		0	0	0	0		0
5.0.11.0	win	062618	15:56:15	NH_A_38	1	1	blocked_shape	9	blockedtask_bivalentshapetest	159	Triangle	Green	Shape			0		TriangleGreen.png	TriangleGreen.png	38	1	567	0	0	0	0		53	53	35711	100	673.792452830188722146	0	0	0	0		0	0	0	0		0
5.0.11.0	win	062618	15:56:15	NH_A_38	1	1	blocked_shape	9	blockedtask_bivalentshapetest	162	Circle	Red	Shape			0		CircleRed.png	CircleRed.png	30	1	520	0	0	0	0		54	54	36231	100	670.9444444444444570763	0	0	0	0		0	0	0	0		0
5.0.11.0	win	062618	15:56:15	NH_A_38	1	1	blocked_shape	9	blockedtask_bivalentshapetest	165	Triangle	Green	Shape			0		TriangleGreen.png	TriangleGreen.png	38	1	522	0	0	0	0		55	55	36753	100	668.2363636363636487658	0	0	0	0		0	0	0	0		0
5.0.11.0	win	062618	15:56:15	NH_A_38	1	1	blocked_shape	9	blockedtask_bivalentshapetest	168	Triangle	Green	Shape			0		TriangleGreen.png	TriangleGreen.png	38	1	589	0	0	0	0		56	56	37342	100	666.8214285714285551876	0	0	0	0		0	0	0	0		0
5.0.11.0	win	062618	15:56:15	NH_A_38	1	1	blocked_shape	9	blockedtask_bivalentshapetest	171	Triangle	Green	Shape			0		TriangleGreen.png	TriangleGreen.png	38	1	525	0	0	0	0		57	57	37867	100	664.3333333333333712289	0	0	0	0		0	0	0	0		0
5.0.11.0	win	062618	15:56:15	NH_A_38	1	1	blocked_shape	9	blockedtask_bivalentshapetest	174	Circle	Red	Shape			0		CircleRed.png	CircleRed.png	30	1	464	0	0	0	0		58	58	38331	100	660.8793103448275587652	0	0	0	0		0	0	0	0		0
5.0.11.0	win	062618	15:56:15	NH_A_38	1	1	blocked_shape	9	blockedtask_bivalentshapetest	177	Circle	Red	Shape			0		CircleRed.png	CircleRed.png	30	1	501	0	0	0	0		59	59	38832	100	658.1694915254237230329	0	0	0	0		0	0	0	0		0
5.0.11.0	win	062618	15:56:15	NH_A_38	1	1	blocked_shape	9	blockedtask_bivalentshapetest	180	Circle	Green	Shape			0		CircleGreen.png	CircleGreen.png	30	1	616	0	0	0	0		60	60	39448	100	657.4666666666666969832	0	0	0	0		0	0	0	0		0
5.0.11.0	win	062618	15:56:15	NH_A_38	1	1	blocked_color	10	BlockedTestInstruct	1	Circle	Green	Shape			0		SC_Blocked_BivalentColorTest.htm	CircleGreen.png	57	0	10741	0	0	0	0		0	0	0	0		0	0	0	0		0	0	0	0		0
5.0.11.0	win	062618	15:56:15	NH_A_38	1	1	blocked_color	10	blockedtask_bivalentcolortest	3	Circle	Red	Color			0		CircleRed.png	CircleRed.png	30	1	647	1	1	647	100	647	0	0	0	0		0	0	0	0		0	0	0	0		0
5.0.11.0	win	062618	15:56:15	NH_A_38	1	1	blocked_color	10	blockedtask_bivalentcolortest	6	Circle	Green	Color			0		CircleGreen.png	CircleGreen.png	38	1	598	2	2	1245	100	622.5	0	0	0	0		0	0	0	0		0	0	0	0		0
5.0.11.0	win	062618	15:56:15	NH_A_38	1	1	blocked_color	10	blockedtask_bivalentcolortest	9	Triangle	Green	Color			0		TriangleGreen.png	TriangleGreen.png	38	1	550	3	3	1795	100	598.3333333333333712289	0	0	0	0		0	0	0	0		0	0	0	0		0
5.0.11.0	win	062618	15:56:15	NH_A_38	1	1	blocked_color	10	blockedtask_bivalentcolortest	12	Triangle	Green	Color			0		TriangleGreen.png	TriangleGreen.png	38	1	471	4	4	2266	100	566.5	0	0	0	0		0	0	0	0		0	0	0	0		0
5.0.11.0	win	062618	15:56:15	NH_A_38	1	1	blocked_color	10	blockedtask_bivalentcolortest	15	Circle	Green	Color			0		CircleGreen.png	CircleGreen.png	38	1	828	5	5	3094	100	618.7999999999999545253	0	0	0	0		0	0	0	0		0	0	0	0		0
5.0.11.0	win	062618	15:56:15	NH_A_38	1	1	blocked_color	10	blockedtask_bivalentcolortest	18	Triangle	Red	Color			0		TriangleRed.png	TriangleRed.png	30	1	546	6	6	3640	100	606.6666666666666287711	0	0	0	0		0	0	0	0		0	0	0	0		0
5.0.11.0	win	062618	15:56:15	NH_A_38	1	1	blocked_color	10	blockedtask_bivalentcolortest	21	Triangle	Red	Color			0		TriangleRed.png	TriangleRed.png	30	1	548	7	7	4188	100	598.2857142857143344372	0	0	0	0		0	0	0	0		0	0	0	0		0
5.0.11.0	win	062618	15:56:15	NH_A_38	1	1	blocked_color	10	blockedtask_bivalentcolortest	24	Triangle	Red	Color			0		TriangleRed.png	TriangleRed.png	30	1	470	8	8	4658	100	582.25	0	0	0	0		0	0	0	0		0	0	0	0		0
5.0.11.0	win	062618	15:56:15	NH_A_38	1	1	blocked_color	10	blockedtask_bivalentcolortest	27	Circle	Red	Color			0		CircleRed.png	CircleRed.png	30	1	474	9	9	5132	100	570.2222222222221716947	0	0	0	0		0	0	0	0		0	0	0	0		0
5.0.11.0	win	062618	15:56:15	NH_A_38	1	1	blocked_color	10	blockedtask_bivalentcolortest	30	Circle	Red	Color			0		CircleRed.png	CircleRed.png	30	1	447	10	10	5579	100	557.8999999999999772626	0	0	0	0		0	0	0	0		0	0	0	0		0
5.0.11.0	win	062618	15:56:15	NH_A_38	1	1	blocked_color	10	blockedtask_bivalentcolortest	33	Triangle	Green	Color			0		TriangleGreen.png	TriangleGreen.png	38	1	357	11	11	5936	100	539.6363636363636260285	0	0	0	0		0	0	0	0		0	0	0	0		0
5.0.11.0	win	062618	15:56:15	NH_A_38	1	1	blocked_color	10	blockedtask_bivalentcolortest	36	Triangle	Green	Color			0		TriangleGreen.png	TriangleGreen.png	38	1	414	12	12	6350	100	529.1666666666666287711	0	0	0	0		0	0	0	0		0	0	0	0		0
5.0.11.0	win	062618	15:56:15	NH_A_38	1	1	blocked_color	10	blockedtask_bivalentcolortest	39	Triangle	Red	Color			0		TriangleRed.png	TriangleRed.png	30	1	518	13	13	6868	100	528.3076923076922639666	0	0	0	0		0	0	0	0		0	0	0	0		0
5.0.11.0	win	062618	15:56:15	NH_A_38	1	1	blocked_color	10	blockedtask_bivalentcolortest	42	Circle	Green	Color			0		CircleGreen.png	CircleGreen.png	38	1	664	14	14	7532	100	538	0	0	0	0		0	0	0	0		0	0	0	0		0
5.0.11.0	win	062618	15:56:15	NH_A_38	1	1	blocked_color	10	blockedtask_bivalentcolortest	45	Circle	Red	Color			0		CircleRed.png	CircleRed.png	30	1	678	15	15	8210	100	547.3333333333333712289	0	0	0	0		0	0	0	0		0	0	0	0		0
5.0.11.0	win	062618	15:56:15	NH_A_38	1	1	blocked_color	10	blockedtask_bivalentcolortest	48	Triangle	Green	Color			0		TriangleGreen.png	TriangleGreen.png	38	1	642	16	16	8852	100	553.25	0	0	0	0		0	0	0	0		0	0	0	0		0
5.0.11.0	win	062618	15:56:15	NH_A_38	1	1	blocked_color	10	blockedtask_bivalentcolortest	51	Circle	Green	Color			0		CircleGreen.png	CircleGreen.png	38	1	592	17	17	9444	100	555.5294117647058556031	0	0	0	0		0	0	0	0		0	0	0	0		0
5.0.11.0	win	062618	15:56:15	NH_A_38	1	1	blocked_color	10	blockedtask_bivalentcolortest	54	Circle	Red	Color			0		CircleRed.png	CircleRed.png	30	1	512	18	18	9956	100	553.1111111111110858474	0	0	0	0		0	0	0	0		0	0	0	0		0
5.0.11.0	win	062618	15:56:15	NH_A_38	1	1	blocked_color	10	blockedtask_bivalentcolortest	57	Triangle	Red	Color			0		TriangleRed.png	TriangleRed.png	30	1	468	19	19	10424	100	548.6315789473684390032	0	0	0	0		0	0	0	0		0	0	0	0		0
5.0.11.0	win	062618	15:56:15	NH_A_38	1	1	blocked_color	10	blockedtask_bivalentcolortest	60	Triangle	Green	Color			0		TriangleGreen.png	TriangleGreen.png	38	1	520	20	20	10944	100	547.2000000000000454747	0	0	0	0		0	0	0	0		0	0	0	0		0
5.0.11.0	win	062618	15:56:15	NH_A_38	1	1	blocked_color	10	blockedtask_bivalentcolortest	63	Circle	Red	Color			0		CircleRed.png	CircleRed.png	30	1	667	21	21	11611	100	552.9047619047619264165	0	0	0	0		0	0	0	0		0	0	0	0		0
5.0.11.0	win	062618	15:56:15	NH_A_38	1	1	blocked_color	10	blockedtask_bivalentcolortest	66	Circle	Green	Color			0		CircleGreen.png	CircleGreen.png	38	1	600	22	22	12211	100	555.0454545454545041139	0	0	0	0		0	0	0	0		0	0	0	0		0
5.0.11.0	win	062618	15:56:15	NH_A_38	1	1	blocked_color	10	blockedtask_bivalentcolortest	69	Circle	Green	Color			0		CircleGreen.png	CircleGreen.png	38	1	535	23	23	12746	100	554.1739130434782509838	0	0	0	0		0	0	0	0		0	0	0	0		0
5.0.11.0	win	062618	15:56:15	NH_A_38	1	1	blocked_color	10	blockedtask_bivalentcolortest	72	Triangle	Green	Color			0		TriangleGreen.png	TriangleGreen.png	38	1	521	24	24	13267	100	552.7916666666666287711	0	0	0	0		0	0	0	0		0	0	0	0		0
5.0.11.0	win	062618	15:56:15	NH_A_38	1	1	blocked_color	10	blockedtask_bivalentcolortest	75	Triangle	Green	Color			0		TriangleGreen.png	TriangleGreen.png	38	1	556	25	25	13823	100	552.9199999999999590727	0	0	0	0		0	0	0	0		0	0	0	0		0
5.0.11.0	win	062618	15:56:15	NH_A_38	1	1	blocked_color	10	blockedtask_bivalentcolortest	78	Circle	Green	Color			0		CircleGreen.png	CircleGreen.png	38	1	621	26	26	14444	100	555.5384615384615472067	0	0	0	0		0	0	0	0		0	0	0	0		0
5.0.11.0	win	062618	15:56:15	NH_A_38	1	1	blocked_color	10	blockedtask_bivalentcolortest	81	Circle	Red	Color			0		CircleRed.png	CircleRed.png	30	1	524	27	27	14968	100	554.3703703703703240535	0	0	0	0		0	0	0	0		0	0	0	0		0
5.0.11.0	win	062618	15:56:15	NH_A_38	1	1	blocked_color	10	blockedtask_bivalentcolortest	84	Circle	Red	Color			0		CircleRed.png	CircleRed.png	30	1	478	28	28	15446	100	551.6428571428571103752	0	0	0	0		0	0	0	0		0	0	0	0		0
5.0.11.0	win	062618	15:56:15	NH_A_38	1	1	blocked_color	10	blockedtask_bivalentcolortest	87	Circle	Red	Color			0		CircleRed.png	CircleRed.png	30	1	531	29	29	15977	100	550.9310344827586050087	0	0	0	0		0	0	0	0		0	0	0	0		0
5.0.11.0	win	062618	15:56:15	NH_A_38	1	1	blocked_color	10	blockedtask_bivalentcolortest	90	Circle	Green	Color			0		CircleGreen.png	CircleGreen.png	38	1	486	30	30	16463	100	548.7666666666666515084	0	0	0	0		0	0	0	0		0	0	0	0		0
5.0.11.0	win	062618	15:56:15	NH_A_38	1	1	blocked_color	10	blockedtask_bivalentcolortest	93	Circle	Red	Color			0		CircleRed.png	CircleRed.png	30	1	554	31	31	17017	100	548.9354838709676869257	0	0	0	0		0	0	0	0		0	0	0	0		0
5.0.11.0	win	062618	15:56:15	NH_A_38	1	1	blocked_color	10	blockedtask_bivalentcolortest	96	Triangle	Red	Color			0		TriangleRed.png	TriangleRed.png	30	1	539	32	32	17556	100	548.625	0	0	0	0		0	0	0	0		0	0	0	0		0
5.0.11.0	win	062618	15:56:15	NH_A_38	1	1	blocked_color	10	blockedtask_bivalentcolortest	99	Triangle	Red	Color			0		TriangleRed.png	TriangleRed.png	30	1	717	33	33	18273	100	553.7272727272727479431	0	0	0	0		0	0	0	0		0	0	0	0		0
5.0.11.0	win	062618	15:56:15	NH_A_38	1	1	blocked_color	10	blockedtask_bivalentcolortest	102	Circle	Green	Color			0		CircleGreen.png	CircleGreen.png	38	1	680	34	34	18953	100	557.4411764705882887938	0	0	0	0		0	0	0	0		0	0	0	0		0
5.0.11.0	win	062618	15:56:15	NH_A_38	1	1	blocked_color	10	blockedtask_bivalentcolortest	105	Triangle	Red	Color			0		TriangleRed.png	TriangleRed.png	30	1	900	35	35	19853	100	567.2285714285713993377	0	0	0	0		0	0	0	0		0	0	0	0		0
5.0.11.0	win	062618	15:56:15	NH_A_38	1	1	blocked_color	10	blockedtask_bivalentcolortest	108	Circle	Red	Color			0		CircleRed.png	CircleRed.png	30	1	1079	36	36	20932	100	581.4444444444444570763	0	0	0	0		0	0	0	0		0	0	0	0		0
5.0.11.0	win	062618	15:56:15	NH_A_38	1	1	blocked_color	10	blockedtask_bivalentcolortest	111	Triangle	Green	Color			0		TriangleGreen.png	TriangleGreen.png	38	1	420	37	37	21352	100	577.0810810810810380644	0	0	0	0		0	0	0	0		0	0	0	0		0
5.0.11.0	win	062618	15:56:15	NH_A_38	1	1	blocked_color	10	blockedtask_bivalentcolortest	114	Circle	Red	Color			0		CircleRed.png	CircleRed.png	30	1	603	38	38	21955	100	577.7631578947368780064	0	0	0	0		0	0	0	0		0	0	0	0		0
5.0.11.0	win	062618	15:56:15	NH_A_38	1	1	blocked_color	10	blockedtask_bivalentcolortest	117	Triangle	Red	Color			0		TriangleRed.png	TriangleRed.png	30	1	522	39	39	22477	100	576.3333333333333712289	0	0	0	0		0	0	0	0		0	0	0	0		0
5.0.11.0	win	062618	15:56:15	NH_A_38	1	1	blocked_color	10	blockedtask_bivalentcolortest	120	Circle	Green	Color			0		CircleGreen.png	CircleGreen.png	38	1	541	40	40	23018	100	575.4500000000000454747	0	0	0	0		0	0	0	0		0	0	0	0		0
5.0.11.0	win	062618	15:56:15	NH_A_38	1	1	blocked_color	10	blockedtask_bivalentcolortest	123	Triangle	Red	Color			0		TriangleRed.png	TriangleRed.png	30	1	1151	41	41	24169	100	589.4878048780487915792	0	0	0	0		0	0	0	0		0	0	0	0		0
5.0.11.0	win	062618	15:56:15	NH_A_38	1	1	blocked_color	10	blockedtask_bivalentcolortest	126	Circle	Red	Color			0		CircleRed.png	CircleRed.png	30	1	328	42	42	24497	100	583.2619047619048160414	0	0	0	0		0	0	0	0		0	0	0	0		0
5.0.11.0	win	062618	15:56:15	NH_A_38	1	1	blocked_color	10	blockedtask_bivalentcolortest	129	Triangle	Red	Color			0		TriangleRed.png	TriangleRed.png	30	1	516	43	43	25013	100	581.6976744186046062168	0	0	0	0		0	0	0	0		0	0	0	0		0
5.0.11.0	win	062618	15:56:15	NH_A_38	1	1	blocked_color	10	blockedtask_bivalentcolortest	132	Triangle	Red	Color			0		TriangleRed.png	TriangleRed.png	30	1	422	44	44	25435	100	578.0681818181818698577	0	0	0	0		0	0	0	0		0	0	0	0		0
5.0.11.0	win	062618	15:56:15	NH_A_38	1	1	blocked_color	10	blockedtask_bivalentcolortest	135	Circle	Green	Color			0		CircleGreen.png	CircleGreen.png	38	1	812	45	45	26247	100	583.2666666666666515084	0	0	0	0		0	0	0	0		0	0	0	0		0
5.0.11.0	win	062618	15:56:15	NH_A_38	1	1	blocked_color	10	blockedtask_bivalentcolortest	138	Triangle	Green	Color			0		TriangleGreen.png	TriangleGreen.png	38	1	468	46	46	26715	100	580.7608695652173764756	0	0	0	0		0	0	0	0		0	0	0	0		0
5.0.11.0	win	062618	15:56:15	NH_A_38	1	1	blocked_color	10	blockedtask_bivalentcolortest	141	Triangle	Red	Color			0		TriangleRed.png	TriangleRed.png	30	1	504	47	47	27219	100	579.1276595744681117139	0	0	0	0		0	0	0	0		0	0	0	0		0
5.0.11.0	win	062618	15:56:15	NH_A_38	1	1	blocked_color	10	blockedtask_bivalentcolortest	144	Triangle	Red	Color			0		TriangleRed.png	TriangleRed.png	30	1	460	48	48	27679	100	576.6458333333333712289	0	0	0	0		0	0	0	0		0	0	0	0		0
5.0.11.0	win	062618	15:56:15	NH_A_38	1	1	blocked_color	10	blockedtask_bivalentcolortest	147	Triangle	Green	Color			0		TriangleGreen.png	TriangleGreen.png	38	1	529	49	49	28208	100	575.6734693877550625984	0	0	0	0		0	0	0	0		0	0	0	0		0
5.0.11.0	win	062618	15:56:15	NH_A_38	1	1	blocked_color	10	blockedtask_bivalentcolortest	150	Circle	Green	Color			0		CircleGreen.png	CircleGreen.png	38	1	820	50	50	29028	100	580.5599999999999454303	0	0	0	0		0	0	0	0		0	0	0	0		0
5.0.11.0	win	062618	15:56:15	NH_A_38	1	1	blocked_color	10	blockedtask_bivalentcolortest	153	Circle	Red	Color			0		CircleRed.png	CircleRed.png	30	1	554	51	51	29582	100	580.0392156862744741375	0	0	0	0		0	0	0	0		0	0	0	0		0
5.0.11.0	win	062618	15:56:15	NH_A_38	1	1	blocked_color	10	blockedtask_bivalentcolortest	156	Circle	Green	Color			0		CircleGreen.png	CircleGreen.png	38	1	1004	52	52	30586	100	588.1923076923077360334	0	0	0	0		0	0	0	0		0	0	0	0		0
5.0.11.0	win	062618	15:56:15	NH_A_38	1	1	blocked_color	10	blockedtask_bivalentcolortest	159	Triangle	Green	Color			0		TriangleGreen.png	TriangleGreen.png	38	1	1051	53	53	31637	100	596.9245283018867667124	0	0	0	0		0	0	0	0		0	0	0	0		0
5.0.11.0	win	062618	15:56:15	NH_A_38	1	1	blocked_color	10	blockedtask_bivalentcolortest	162	Triangle	Green	Color			0		TriangleGreen.png	TriangleGreen.png	38	1	584	54	54	32221	100	596.6851851851852188702	0	0	0	0		0	0	0	0		0	0	0	0		0
5.0.11.0	win	062618	15:56:15	NH_A_38	1	1	blocked_color	10	blockedtask_bivalentcolortest	165	Triangle	Red	Color			0		TriangleRed.png	TriangleRed.png	30	1	760	55	55	32981	100	599.654545454545427674	0	0	0	0		0	0	0	0		0	0	0	0		0
5.0.11.0	win	062618	15:56:15	NH_A_38	1	1	blocked_color	10	blockedtask_bivalentcolortest	168	Triangle	Green	Color			0		TriangleGreen.png	TriangleGreen.png	38	1	674	56	56	33655	100	600.9821428571428896248	0	0	0	0		0	0	0	0		0	0	0	0		0
5.0.11.0	win	062618	15:56:15	NH_A_38	1	1	blocked_color	10	blockedtask_bivalentcolortest	171	Circle	Green	Color			0		CircleGreen.png	CircleGreen.png	38	1	670	57	57	34325	100	602.1929824561403847838	0	0	0	0		0	0	0	0		0	0	0	0		0
5.0.11.0	win	062618	15:56:15	NH_A_38	1	1	blocked_color	10	blockedtask_bivalentcolortest	174	Triangle	Green	Color			0		TriangleGreen.png	TriangleGreen.png	38	1	427	58	58	34752	100	599.1724137931034874782	0	0	0	0		0	0	0	0		0	0	0	0		0
5.0.11.0	win	062618	15:56:15	NH_A_38	1	1	blocked_color	10	blockedtask_bivalentcolortest	177	Circle	Green	Color			0		CircleGreen.png	CircleGreen.png	38	1	514	59	59	35266	100	597.72881355932202041	0	0	0	0		0	0	0	0		0	0	0	0		0
5.0.11.0	win	062618	15:56:15	NH_A_38	1	1	blocked_color	10	blockedtask_bivalentcolortest	180	Circle	Red	Color			0		CircleRed.png	CircleRed.png	30	1	661	60	60	35927	100	598.7833333333333030168	0	0	0	0		0	0	0	0		0	0	0	0		0
5.0.11.0	win	062618	15:56:15	NH_A_38	1	1	mixedintro	11	MixedIntroInstruct	1	Circle	Red	Color			0		SC_MixedIntro1.htm	CircleRed.png	57	0	13236	60	60	35927	100	598.7833333333333030168	0	0	0	0		0	0	0	0		0	0	0	0		0
5.0.11.0	win	062618	15:56:15	NH_A_38	1	1	mixedintro	11	MixedIntroInstruct	2	Circle	Red	Color			0		SC_MixedIntro2.htm	CircleRed.png	57	0	2562	60	60	35927	100	598.7833333333333030168	0	0	0	0		0	0	0	0		0	0	0	0		0
5.0.11.0	win	062618	15:56:15	NH_A_38	1	1	mixed_practiceWord	12	MixedPracticeInstruct	1	Circle	Red	Color	Word		200		SC_Mixed_WordTraining.htm	CircleRed.png	57	0	970	0	0	0	0		0	0	0	0		0	0	0	0		0	0	0	0		0
5.0.11.0	win	062618	15:56:15	NH_A_38	1	1	mixed_practiceWord	12	mixed_firsttask	2	Triangle	Green	Color	Word	firsttrial	200	Consistent	COLOR	TriangleGreen.png	38	1	1442	0	0	0	0		0	0	0	0		0	0	0	0		0	0	0	0		0
5.0.11.0	win	062618	15:56:15	NH_A_38	1	1	mixed_practiceWord	12	mixed_shift	5	Triangle	Green	Shape	Word	Shift	200	Consistent	SHAPE	TriangleGreen.png	38	1	1063	0	0	0	0		1	1	1063	100	1063	0	0	0	0		1	1	1063	100	1063	1063
5.0.11.0	win	062618	15:56:15	NH_A_38	1	1	mixed_practiceWord	12	mixed_repeat	8	Triangle	Red	Shape	Word	Repeat	200	Inconsistent	SHAPE	TriangleRed.png	38	1	1146	0	0	0	0		2	2	2209	100	1104.5	1	1	1146	100	1146	1	1	1063	100	1063	-83
5.0.11.0	win	062618	15:56:15	NH_A_38	1	1	mixed_practiceWord	12	mixed_shift	11	Triangle	Red	Color	Word	Shift	200	Inconsistent	COLOR	TriangleRed.png	30	1	555	1	1	555	100	555	2	2	2209	100	1104.5	1	1	1146	100	1146	2	2	1618	100	809	-337
5.0.11.0	win	062618	15:56:15	NH_A_38	1	1	mixed_practiceWord	12	mixed_repeat	14	Triangle	Red	Color	Word	Repeat	200	Inconsistent	COLOR	TriangleRed.png	30	1	1059	2	2	1614	100	807	2	2	2209	100	1104.5	2	2	2205	100	1102.5	2	2	1618	100	809	-293.5
5.0.11.0	win	062618	15:56:15	NH_A_38	1	1	mixed_practiceWord	12	mixed_shift	17	Circle	Green	Shape	Word	Shift	200	Inconsistent	SHAPE	CircleGreen.png	30	1	807	2	2	1614	100	807	3	3	3016	100	1005.3333333333333712289	2	2	2205	100	1102.5	3	3	2425	100	808.3333333333333712289	-294.1666666666666287711
5.0.11.0	win	062618	15:56:15	NH_A_38	1	1	mixed_practiceWord	12	mixed_shift	20	Triangle	Green	Color	Word	Shift	200	Consistent	COLOR	TriangleGreen.png	38	1	965	3	3	2579	100	859.6666666666666287711	3	3	3016	100	1005.3333333333333712289	2	2	2205	100	1102.5	4	4	3390	100	847.5	-255
5.0.11.0	win	062618	15:56:15	NH_A_38	1	1	mixed_practiceWord	12	mixed_repeat	23	Triangle	Green	Color	Word	Repeat	200	Consistent	COLOR	TriangleGreen.png	38	1	396	4	4	2975	100	743.75	3	3	3016	100	1005.3333333333333712289	3	3	2601	100	867	4	4	3390	100	847.5	-19.5
5.0.11.0	win	062618	15:56:15	NH_A_38	1	1	mixed_practiceWord	12	mixed_repeat	26	Circle	Red	Color	Word	Repeat	200	Consistent	COLOR	CircleRed.png	30	1	491	5	5	3466	100	693.2000000000000454747	3	3	3016	100	1005.3333333333333712289	4	4	3092	100	773	4	4	3390	100	847.5	74.5
5.0.11.0	win	062618	15:56:15	NH_A_38	1	1	mixed_practiceWord	12	mixed_shift	29	Circle	Red	Shape	Word	Shift	200	Consistent	SHAPE	CircleRed.png	30	1	694	5	5	3466	100	693.2000000000000454747	4	4	3710	100	927.5	4	4	3092	100	773	5	5	4084	100	816.7999999999999545253	43.7999999999999545253
5.0.11.0	win	062618	15:56:15	NH_A_38	1	1	mixed_practiceWord	12	mixed_repeat	32	Circle	Red	Shape	Word	Repeat	200	Consistent	SHAPE	CircleRed.png	30	1	568	5	5	3466	100	693.2000000000000454747	5	5	4278	100	855.6000000000000227374	5	5	3660	100	732	5	5	4084	100	816.7999999999999545253	84.7999999999999545253
5.0.11.0	win	062618	15:56:15	NH_A_38	1	1	mixed_practiceWord	12	mixed_repeat	35	Circle	Green	Shape	Word	Repeat	200	Inconsistent	SHAPE	CircleGreen.png	30	1	864	5	5	3466	100	693.2000000000000454747	6	6	5142	100	857	6	6	4524	100	754	5	5	4084	100	816.7999999999999545253	62.7999999999999545253
5.0.11.0	win	062618	15:56:15	NH_A_38	1	1	mixed_practiceWord	12	mixed_shift	38	Triangle	Green	Color	Word	Shift	200	Consistent	COLOR	TriangleGreen.png	38	1	716	6	6	4182	100	697	6	6	5142	100	857	6	6	4524	100	754	6	6	4800	100	800	46
5.0.11.0	win	062618	15:56:15	NH_A_38	1	1	mixed_practiceWord	12	mixed_shift	41	Circle	Green	Shape	Word	Shift	200	Inconsistent	SHAPE	CircleGreen.png	30	1	1085	6	6	4182	100	697	7	7	6227	100	889.5714285714285551876	6	6	4524	100	754	7	7	5885	100	840.7142857142856655628	86.7142857142856655628
5.0.11.0	win	062618	15:56:15	NH_A_38	1	1	mixed_practiceWord	12	mixed_repeat	44	Triangle	Green	Shape	Word	Repeat	200	Consistent	SHAPE	TriangleGreen.png	38	1	704	6	6	4182	100	697	8	8	6931	100	866.375	7	7	5228	100	746.8571428571428896248	7	7	5885	100	840.7142857142856655628	93.857142857142775938
5.0.11.0	win	062618	15:56:15	NH_A_38	1	1	mixed_practiceWord	12	mixed_repeat	47	Circle	Red	Shape	Word	Repeat	200	Consistent	SHAPE	CircleRed.png	30	1	658	6	6	4182	100	697	9	9	7589	100	843.2222222222221716947	8	8	5886	100	735.75	7	7	5885	100	840.7142857142856655628	104.9642857142856655628
5.0.11.0	win	062618	15:56:15	NH_A_38	1	1	mixed_practiceWord	12	mixed_shift	50	Circle	Red	Color	Word	Shift	200	Consistent	COLOR	CircleRed.png	30	1	838	7	7	5020	100	717.1428571428571103752	9	9	7589	100	843.2222222222221716947	8	8	5886	100	735.75	8	8	6723	100	840.375	104.625
5.0.11.0	win	062618	15:56:15	NH_A_38	1	1	mixed_practiceWord	12	mixed_shift	53	Circle	Red	Shape	Word	Shift	200	Consistent	SHAPE	CircleRed.png	30	1	2242	7	7	5020	100	717.1428571428571103752	10	10	9831	100	983.1000000000000227374	8	8	5886	100	735.75	9	9	8965	100	996.1111111111110858474	260.3611111111110858474
5.0.11.0	win	062618	15:56:15	NH_A_38	1	1	mixed_practiceWord	12	mixed_repeat	56	Triangle	Green	Shape	Word	Repeat	200	Consistent	SHAPE	TriangleGreen.png	38	1	711	7	7	5020	100	717.1428571428571103752	11	11	10542	100	958.3636363636363739715	9	9	6597	100	733	9	9	8965	100	996.1111111111110858474	263.1111111111110858474
5.0.11.0	win	062618	15:56:15	NH_A_38	1	1	mixed_practiceWord	12	mixed_shift	59	Circle	Green	Color	Word	Shift	200	Inconsistent	COLOR	CircleGreen.png	38	1	1210	8	8	6230	100	778.75	11	11	10542	100	958.3636363636363739715	9	9	6597	100	733	10	10	10175	100	1017.5	284.5
5.0.11.0	win	062618	15:56:15	NH_A_38	1	1	mixed_practiceWord	12	mixed_shift	62	Circle	Red	Shape	Word	Shift	200	Consistent	SHAPE	CircleRed.png	30	1	759	8	8	6230	100	778.75	12	12	11301	100	941.75	9	9	6597	100	733	11	11	10934	100	994	261
5.0.11.0	win	062618	15:56:15	NH_A_38	1	1	mixed_practiceWord	12	mixed_shift	65	Circle	Red	Color	Word	Shift	200	Consistent	COLOR	CircleRed.png	30	1	1000	9	9	7230	100	803.3333333333333712289	12	12	11301	100	941.75	9	9	6597	100	733	12	12	11934	100	994.5	261.5
5.0.11.0	win	062618	15:56:15	NH_A_38	1	1	mixed_practiceWord	12	mixed_shift	68	Triangle	Green	Shape	Word	Shift	200	Consistent	SHAPE	TriangleGreen.png	38	1	733	9	9	7230	100	803.3333333333333712289	13	13	12034	100	925.6923076923077360334	9	9	6597	100	733	13	13	12667	100	974.38461538461535838	241.38461538461535838
5.0.11.0	win	062618	15:56:15	NH_A_38	1	1	mixed_practiceWord	12	mixed_repeat	71	Triangle	Green	Shape	Word	Repeat	200	Consistent	SHAPE	TriangleGreen.png	38	1	926	9	9	7230	100	803.3333333333333712289	14	14	12960	100	925.7142857142856655628	10	10	7523	100	752.2999999999999545253	13	13	12667	100	974.38461538461535838	222.0846153846154038547
5.0.11.0	win	062618	15:56:15	NH_A_38	1	1	mixed_practiceWord	12	mixed_repeat	74	Circle	Green	Shape	Word	Repeat	200	Inconsistent	SHAPE	CircleGreen.png	30	1	1175	9	9	7230	100	803.3333333333333712289	15	15	14135	100	942.3333333333333712289	11	11	8698	100	790.7272727272727479431	13	13	12667	100	974.38461538461535838	183.6573426573426104369
5.0.11.0	win	062618	15:56:15	NH_A_38	1	1	mixed_practiceWord	12	mixed_repeat	77	Triangle	Green	Shape	Word	Repeat	200	Consistent	SHAPE	TriangleGreen.png	38	1	902	9	9	7230	100	803.3333333333333712289	16	16	15037	100	939.8125	12	12	9600	100	800	13	13	12667	100	974.38461538461535838	174.38461538461535838
5.0.11.0	win	062618	15:56:15	NH_A_38	1	1	mixed_practiceWord	12	mixed_shift	80	Triangle	Red	Color	Word	Shift	200	Inconsistent	COLOR	TriangleRed.png	30	1	1104	10	10	8334	100	833.3999999999999772626	16	16	15037	100	939.8125	12	12	9600	100	800	14	14	13771	100	983.6428571428571103752	183.6428571428571103752
5.0.11.0	win	062618	15:56:15	NH_A_38	1	1	mixed_practiceWord	12	mixed_shift	83	Circle	Green	Shape	Word	Shift	200	Inconsistent	SHAPE	CircleGreen.png	30	1	803	10	10	8334	100	833.3999999999999772626	17	17	15840	100	931.7647058823529278015	12	12	9600	100	800	15	15	14574	100	971.6000000000000227374	171.6000000000000227374
5.0.11.0	win	062618	15:56:15	NH_A_38	1	1	mixed_practiceWord	12	mixed_repeat	86	Triangle	Red	Shape	Word	Repeat	200	Inconsistent	SHAPE	TriangleRed.png	38	1	720	10	10	8334	100	833.3999999999999772626	18	18	16560	100	920	13	13	10320	100	793.8461538461538111733	15	15	14574	100	971.6000000000000227374	177.7538461538462115641
5.0.11.0	win	062618	15:56:15	NH_A_38	1	1	mixed_practiceWord	12	mixed_repeat	89	Triangle	Red	Shape	Word	Repeat	200	Inconsistent	SHAPE	TriangleRed.png	38	1	1442	10	10	8334	100	833.3999999999999772626	19	19	18002	100	947.4736842105263576741	14	14	11762	100	840.1428571428571103752	15	15	14574	100	971.6000000000000227374	131.4571428571429123622
5.0.11.0	win	062618	15:56:15	NH_A_38	1	1	mixed_practiceWord	12	mixed_repeat	92	Circle	Red	Shape	Word	Repeat	200	Consistent	SHAPE	CircleRed.png	30	1	614	10	10	8334	100	833.3999999999999772626	20	20	18616	100	930.7999999999999545253	15	15	12376	100	825.0666666666667197205	15	15	14574	100	971.6000000000000227374	146.5333333333333030168
5.0.11.0	win	062618	15:56:15	NH_A_38	1	1	mixed_practiceWord	12	mixed_shift	95	Circle	Green	Color	Word	Shift	200	Inconsistent	COLOR	CircleGreen.png	38	1	1404	11	11	9738	100	885.2727272727272520569	20	20	18616	100	930.7999999999999545253	15	15	12376	100	825.0666666666667197205	16	16	15978	100	998.625	173.5583333333332802795
5.0.11.0	win	062618	15:56:15	NH_A_38	1	1	mixed_practiceWord	12	mixed_repeat	98	Circle	Green	Color	Word	Repeat	200	Inconsistent	COLOR	CircleGreen.png	38	1	1650	12	12	11388	100	949	20	20	18616	100	930.7999999999999545253	16	16	14026	100	876.625	16	16	15978	100	998.625	122
5.0.11.0	win	062618	15:56:15	NH_A_38	1	1	mixed_practiceWord	12	mixed_repeat	101	Circle	Green	Color	Word	Repeat	200	Inconsistent	COLOR	CircleGreen.png	38	1	702	13	13	12090	100	930	20	20	18616	100	930.7999999999999545253	17	17	14728	100	866.3529411764706082977	16	16	15978	100	998.625	132.2720588235293917023
5.0.11.0	win	062618	15:56:15	NH_A_38	1	1	mixed_practiceWord	12	mixed_shift	104	Circle	Green	Shape	Word	Shift	200	Inconsistent	SHAPE	CircleGreen.png	30	1	864	13	13	12090	100	930	21	21	19480	100	927.6190476190475919793	17	17	14728	100	866.3529411764706082977	17	17	16842	100	990.7058823529412165954	124.3529411764706082977
5.0.11.0	win	062618	15:56:15	NH_A_38	1	1	mixed_practiceWord	12	mixed_shift	107	Triangle	Green	Color	Word	Shift	200	Consistent	COLOR	TriangleGreen.png	38	1	540	14	14	12630	100	902.1428571428571103752	21	21	19480	100	927.6190476190475919793	17	17	14728	100	866.3529411764706082977	18	18	17382	100	965.6666666666666287711	99.3137254901960204734
5.0.11.0	win	062618	15:56:15	NH_A_38	1	1	mixed_practiceWord	12	mixed_repeat	110	Circle	Red	Color	Word	Repeat	200	Consistent	COLOR	CircleRed.png	30	1	468	15	15	13098	100	873.2000000000000454747	21	21	19480	100	927.6190476190475919793	18	18	15196	100	844.2222222222221716947	18	18	17382	100	965.6666666666666287711	121.4444444444444570763
5.0.11.0	win	062618	15:56:15	NH_A_38	1	1	mixed_practiceWord	12	mixed_repeat	113	Triangle	Red	Color	Word	Repeat	200	Inconsistent	COLOR	TriangleRed.png	30	1	448	16	16	13546	100	846.625	21	21	19480	100	927.6190476190475919793	19	19	15644	100	823.3684210526315609968	18	18	17382	100	965.6666666666666287711	142.2982456140350677742
5.0.11.0	win	062618	15:56:15	NH_A_38	1	1	mixed_practiceWord	12	mixed_shift	116	Triangle	Green	Shape	Word	Shift	200	Consistent	SHAPE	TriangleGreen.png	38	1	892	16	16	13546	100	846.625	22	22	20372	100	926	19	19	15644	100	823.3684210526315609968	19	19	18274	100	961.7894736842105203323	138.4210526315789593355
5.0.11.0	win	062618	15:56:15	NH_A_38	1	1	mixed_practiceWord	12	mixed_repeat	119	Circle	Red	Shape	Word	Repeat	200	Consistent	SHAPE	CircleRed.png	30	1	710	16	16	13546	100	846.625	23	23	21082	100	916.6086956521738784431	20	20	16354	100	817.7000000000000454747	19	19	18274	100	961.7894736842105203323	144.0894736842104748575
5.0.11.0	win	062618	15:56:15	NH_A_38	1	1	mixed_practiceWord	12	mixed_shift	122	Triangle	Red	Color	Word	Shift	200	Inconsistent	COLOR	TriangleRed.png	30	1	1224	17	17	14770	100	868.8235294117647526946	23	23	21082	100	916.6086956521738784431	20	20	16354	100	817.7000000000000454747	20	20	19498	100	974.8999999999999772626	157.1999999999999317879
5.0.11.0	win	062618	15:56:15	NH_A_38	1	1	mixed_practiceWord	12	mixed_repeat	125	Triangle	Red	Color	Word	Repeat	200	Inconsistent	COLOR	TriangleRed.png	30	1	1990	18	18	16760	100	931.1111111111110858474	23	23	21082	100	916.6086956521738784431	21	21	18344	100	873.5238095238095183959	20	20	19498	100	974.8999999999999772626	101.3761904761904588668
5.0.11.0	win	062618	15:56:15	NH_A_38	1	1	mixed_practiceWord	12	mixed_shift	128	Circle	Green	Shape	Word	Shift	200	Inconsistent	SHAPE	CircleGreen.png	30	1	660	18	18	16760	100	931.1111111111110858474	24	24	21742	100	905.9166666666666287711	21	21	18344	100	873.5238095238095183959	21	21	20158	100	959.9047619047619264165	86.3809523809524080207
5.0.11.0	win	062618	15:56:15	NH_A_38	1	1	mixed_practiceWord	12	mixed_repeat	131	Triangle	Red	Shape	Word	Repeat	200	Inconsistent	SHAPE	TriangleRed.png	38	1	600	18	18	16760	100	931.1111111111110858474	25	25	22342	100	893.6799999999999499778	22	22	18944	100	861.0909090909091219146	21	21	20158	100	959.9047619047619264165	98.8138528138528045019
5.0.11.0	win	062618	15:56:15	NH_A_38	1	1	mixed_practiceWord	12	mixed_shift	134	Triangle	Green	Color	Word	Shift	200	Consistent	COLOR	TriangleGreen.png	38	1	718	19	19	17478	100	919.8947368421053170096	25	25	22342	100	893.6799999999999499778	22	22	18944	100	861.0909090909091219146	22	22	20876	100	948.9090909090908780854	87.8181818181817561708
5.0.11.0	win	062618	15:56:15	NH_A_38	1	1	mixed_practiceWord	12	mixed_repeat	137	Circle	Red	Color	Word	Repeat	200	Consistent	COLOR	CircleRed.png	30	1	688	20	20	18166	100	908.2999999999999545253	25	25	22342	100	893.6799999999999499778	23	23	19632	100	853.5652173913043725406	22	22	20876	100	948.9090909090908780854	95.3438735177865055448
5.0.11.0	win	062618	15:56:15	NH_A_38	1	1	mixed_practiceWord	12	mixed_repeat	140	Triangle	Red	Color	Word	Repeat	200	Inconsistent	COLOR	TriangleRed.png	30	1	994	21	21	19160	100	912.3809523809524080207	25	25	22342	100	893.6799999999999499778	24	24	20626	100	859.4166666666666287711	22	22	20876	100	948.9090909090908780854	89.4924242424242493144
5.0.11.0	win	062618	15:56:15	NH_A_38	1	1	mixed_practiceWord	12	mixed_shift	143	Triangle	Red	Shape	Word	Shift	200	Inconsistent	SHAPE	TriangleRed.png	38	1	649	21	21	19160	100	912.3809523809524080207	26	26	22991	100	884.2692307692307167599	24	24	20626	100	859.4166666666666287711	23	23	21525	100	935.8695652173912549188	76.4528985507246261477
5.0.11.0	win	062618	15:56:15	NH_A_38	1	1	mixed_practiceWord	12	mixed_shift	146	Circle	Green	Color	Word	Shift	200	Inconsistent	COLOR	CircleGreen.png	38	1	1229	22	22	20389	100	926.7727272727272520569	26	26	22991	100	884.2692307692307167599	24	24	20626	100	859.4166666666666287711	24	24	22754	100	948.0833333333333712289	88.6666666666667424579
5.0.11.0	win	062618	15:56:15	NH_A_38	1	1	mixed_testintro	13	MixedPracticeInstruct	1	Circle	Green	Color	Word	Shift	200	Inconsistent	SC_Mixed_TestIntro.htm	CircleGreen.png	57	0	36563	22	22	20389	100	926.7727272727272520569	26	26	22991	100	884.2692307692307167599	24	24	20626	100	859.4166666666666287711	24	24	22754	100	948.0833333333333712289	88.6666666666667424579
5.0.11.0	win	062618	15:56:15	NH_A_38	1	1	mixed_Word_shortCSI	14	MixedTestInstruct	1	Circle	Green	Color	Word	Shift	200	Inconsistent	SC_Mixed_WordTest.htm	CircleGreen.png	57	0	4571	0	0	0	0		0	0	0	0		0	0	0	0		0	0	0	0		0
5.0.11.0	win	062618	15:56:15	NH_A_38	1	1	mixed_Word_shortCSI	14	mixed_firsttask	2	Triangle	Green	Color	Word	firsttrial	200	Consistent	COLOR	TriangleGreen.png	38	1	1403	0	0	0	0		0	0	0	0		0	0	0	0		0	0	0	0		0
5.0.11.0	win	062618	15:56:15	NH_A_38	1	1	mixed_Word_shortCSI	14	mixed_repeat	5	Triangle	Red	Color	Word	Repeat	200	Inconsistent	COLOR	TriangleRed.png	30	1	560	1	1	560	100	560	0	0	0	0		1	1	560	100	560	0	0	0	0		-560
5.0.11.0	win	062618	15:56:15	NH_A_38	1	1	mixed_Word_shortCSI	14	mixed_repeat	8	Circle	Red	Color	Word	Repeat	200	Consistent	COLOR	CircleRed.png	30	1	424	2	2	984	100	492	0	0	0	0		2	2	984	100	492	0	0	0	0		-492
5.0.11.0	win	062618	15:56:15	NH_A_38	1	1	mixed_Word_shortCSI	14	mixed_shift	11	Circle	Green	Shape	Word	Shift	200	Inconsistent	SHAPE	CircleGreen.png	30	1	998	2	2	984	100	492	1	1	998	100	998	2	2	984	100	492	1	1	998	100	998	506
5.0.11.0	win	062618	15:56:15	NH_A_38	1	1	mixed_Word_shortCSI	14	mixed_repeat	14	Circle	Green	Shape	Word	Repeat	200	Inconsistent	SHAPE	CircleGreen.png	30	1	508	2	2	984	100	492	2	2	1506	100	753	3	3	1492	100	497.3333333333333143855	1	1	998	100	998	500.6666666666666856145
5.0.11.0	win	062618	15:56:15	NH_A_38	1	1	mixed_Word_shortCSI	14	mixed_repeat	17	Circle	Red	Shape	Word	Repeat	200	Consistent	SHAPE	CircleRed.png	30	1	454	2	2	984	100	492	3	3	1960	100	653.3333333333333712289	4	4	1946	100	486.5	1	1	998	100	998	511.5
5.0.11.0	win	062618	15:56:15	NH_A_38	1	1	mixed_Word_shortCSI	14	mixed_shift	20	Triangle	Green	Color	Word	Shift	200	Consistent	COLOR	TriangleGreen.png	38	1	658	3	3	1642	100	547.3333333333333712289	3	3	1960	100	653.3333333333333712289	4	4	1946	100	486.5	2	2	1656	100	828	341.5
5.0.11.0	win	062618	15:56:15	NH_A_38	1	1	mixed_Word_shortCSI	14	mixed_shift	23	Triangle	Green	Shape	Word	Shift	200	Consistent	SHAPE	TriangleGreen.png	38	1	678	3	3	1642	100	547.3333333333333712289	4	4	2638	100	659.5	4	4	1946	100	486.5	3	3	2334	100	778	291.5
5.0.11.0	win	062618	15:56:15	NH_A_38	1	1	mixed_Word_shortCSI	14	mixed_repeat	26	Circle	Green	Shape	Word	Repeat	200	Inconsistent	SHAPE	CircleGreen.png	30	1	681	3	3	1642	100	547.3333333333333712289	5	5	3319	100	663.7999999999999545253	5	5	2627	100	525.3999999999999772626	3	3	2334	100	778	252.6000000000000227374
5.0.11.0	win	062618	15:56:15	NH_A_38	1	1	mixed_Word_shortCSI	14	mixed_repeat	29	Circle	Red	Shape	Word	Repeat	200	Consistent	SHAPE	CircleRed.png	30	1	556	3	3	1642	100	547.3333333333333712289	6	6	3875	100	645.8333333333333712289	6	6	3183	100	530.5	3	3	2334	100	778	247.5
5.0.11.0	win	062618	15:56:15	NH_A_38	1	1	mixed_Word_shortCSI	14	mixed_shift	32	Circle	Red	Color	Word	Shift	200	Consistent	COLOR	CircleRed.png	30	1	500	4	4	2142	100	535.5	6	6	3875	100	645.8333333333333712289	6	6	3183	100	530.5	4	4	2834	100	708.5	178
5.0.11.0	win	062618	15:56:15	NH_A_38	1	1	mixed_Word_shortCSI	14	mixed_shift	35	Circle	Red	Shape	Word	Shift	200	Consistent	SHAPE	CircleRed.png	30	1	734	4	4	2142	100	535.5	7	7	4609	100	658.4285714285714448124	6	6	3183	100	530.5	5	5	3568	100	713.6000000000000227374	183.1000000000000227374
5.0.11.0	win	062618	15:56:15	NH_A_38	1	1	mixed_Word_shortCSI	14	mixed_repeat	38	Triangle	Red	Shape	Word	Repeat	200	Inconsistent	SHAPE	TriangleRed.png	38	1	574	4	4	2142	100	535.5	8	8	5183	100	647.875	7	7	3757	100	536.7142857142856655628	5	5	3568	100	713.6000000000000227374	176.8857142857143571746
5.0.11.0	win	062618	15:56:15	NH_A_38	1	1	mixed_Word_shortCSI	14	mixed_shift	41	Circle	Red	Color	Word	Shift	200	Consistent	COLOR	CircleRed.png	30	1	854	5	5	2996	100	599.2000000000000454747	8	8	5183	100	647.875	7	7	3757	100	536.7142857142856655628	6	6	4422	100	737	200.2857142857143344372
5.0.11.0	win	062618	15:56:15	NH_A_38	1	1	mixed_Word_shortCSI	14	mixed_repeat	44	Circle	Red	Color	Word	Repeat	200	Consistent	COLOR	CircleRed.png	30	1	466	6	6	3462	100	577	8	8	5183	100	647.875	8	8	4223	100	527.875	6	6	4422	100	737	209.125
5.0.11.0	win	062618	15:56:15	NH_A_38	1	1	mixed_Word_shortCSI	14	mixed_repeat	47	Circle	Red	Color	Word	Repeat	200	Consistent	COLOR	CircleRed.png	30	1	445	7	7	3907	100	558.1428571428571103752	8	8	5183	100	647.875	9	9	4668	100	518.6666666666666287711	6	6	4422	100	737	218.3333333333333712289
5.0.11.0	win	062618	15:56:15	NH_A_38	1	1	mixed_Word_shortCSI	14	mixed_repeat	50	Circle	Green	Color	Word	Repeat	200	Inconsistent	COLOR	CircleGreen.png	38	1	618	8	8	4525	100	565.625	8	8	5183	100	647.875	10	10	5286	100	528.6000000000000227374	6	6	4422	100	737	208.3999999999999772626
5.0.11.0	win	062618	15:56:15	NH_A_38	1	1	mixed_Word_shortCSI	14	mixed_repeat	53	Circle	Red	Color	Word	Repeat	200	Consistent	COLOR	CircleRed.png	30	1	575	9	9	5100	100	566.6666666666666287711	8	8	5183	100	647.875	11	11	5861	100	532.8181818181818698577	6	6	4422	100	737	204.1818181818181301423
5.0.11.0	win	062618	15:56:15	NH_A_38	1	1	mixed_Word_shortCSI	14	mixed_shift	56	Circle	Green	Shape	Word	Shift	200	Inconsistent	SHAPE	CircleGreen.png	30	1	742	9	9	5100	100	566.6666666666666287711	9	9	5925	100	658.3333333333333712289	11	11	5861	100	532.8181818181818698577	7	7	5164	100	737.7142857142856655628	204.8961038961037957051
5.0.11.0	win	062618	15:56:15	NH_A_38	1	1	mixed_Word_shortCSI	14	mixed_repeat	59	Circle	Red	Shape	Word	Repeat	200	Consistent	SHAPE	CircleRed.png	30	1	823	9	9	5100	100	566.6666666666666287711	10	10	6748	100	674.7999999999999545253	12	12	6684	100	557	7	7	5164	100	737.7142857142856655628	180.7142857142856655628
5.0.11.0	win	062618	15:56:15	NH_A_38	1	1	mixed_Word_shortCSI	14	mixed_shift	62	Triangle	Red	Color	Word	Shift	200	Inconsistent	COLOR	TriangleRed.png	30	1	1284	10	10	6384	100	638.3999999999999772626	10	10	6748	100	674.7999999999999545253	12	12	6684	100	557	8	8	6448	100	806	249
5.0.11.0	win	062618	15:56:15	NH_A_38	1	1	mixed_Word_shortCSI	14	mixed_shift	65	Circle	Green	Shape	Word	Shift	200	Inconsistent	SHAPE	CircleGreen.png	30	1	1471	10	10	6384	100	638.3999999999999772626	11	11	8219	100	747.1818181818181301423	12	12	6684	100	557	9	9	7919	100	879.8888888888889141526	322.8888888888889141526
5.0.11.0	win	062618	15:56:15	NH_A_38	1	1	mixed_Word_shortCSI	14	mixed_repeat	68	Triangle	Red	Shape	Word	Repeat	200	Inconsistent	SHAPE	TriangleRed.png	38	1	674	10	10	6384	100	638.3999999999999772626	12	12	8893	100	741.0833333333333712289	13	13	7358	100	566	9	9	7919	100	879.8888888888889141526	313.8888888888889141526
5.0.11.0	win	062618	15:56:15	NH_A_38	1	1	mixed_Word_shortCSI	14	mixed_shift	71	Circle	Red	Color	Word	Shift	200	Consistent	COLOR	CircleRed.png	30	1	1302	11	11	7686	100	698.7272727272727479431	12	12	8893	100	741.0833333333333712289	13	13	7358	100	566	10	10	9221	100	922.1000000000000227374	356.1000000000000227374
5.0.11.0	win	062618	15:56:15	NH_A_38	1	1	mixed_Word_shortCSI	14	mixed_shift	74	Circle	Green	Shape	Word	Shift	200	Inconsistent	SHAPE	CircleGreen.png	30	1	752	11	11	7686	100	698.7272727272727479431	13	13	9645	100	741.9230769230769055866	13	13	7358	100	566	11	11	9973	100	906.6363636363636260285	340.6363636363636260285
5.0.11.0	win	062618	15:56:15	NH_A_38	1	1	mixed_Word_shortCSI	14	mixed_shift	77	Circle	Red	Color	Word	Shift	200	Consistent	COLOR	CircleRed.png	30	1	640	12	12	8326	100	693.8333333333333712289	13	13	9645	100	741.9230769230769055866	13	13	7358	100	566	12	12	10613	100	884.4166666666666287711	318.4166666666666287711
5.0.11.0	win	062618	15:56:15	NH_A_38	1	1	mixed_Word_shortCSI	14	mixed_shift	80	Triangle	Green	Shape	Word	Shift	200	Consistent	SHAPE	TriangleGreen.png	38	1	1157	12	12	8326	100	693.8333333333333712289	14	14	10802	100	771.5714285714285551876	13	13	7358	100	566	13	13	11770	100	905.38461538461535838	339.38461538461535838
5.0.11.0	win	062618	15:56:15	NH_A_38	1	1	mixed_Word_shortCSI	14	mixed_repeat	83	Triangle	Green	Shape	Word	Repeat	200	Consistent	SHAPE	TriangleGreen.png	38	1	788	12	12	8326	100	693.8333333333333712289	15	15	11590	100	772.6666666666666287711	14	14	8146	100	581.8571428571428896248	13	13	11770	100	905.38461538461535838	323.5274725274724687551
5.0.11.0	win	062618	15:56:15	NH_A_38	1	1	mixed_Word_shortCSI	14	mixed_shift	86	Circle	Green	Color	Word	Shift	200	Inconsistent	COLOR	CircleGreen.png	38	1	979	13	13	9305	100	715.7692307692307167599	15	15	11590	100	772.6666666666666287711	14	14	8146	100	581.8571428571428896248	14	14	12749	100	910.6428571428571103752	328.7857142857142207504
5.0.11.0	win	062618	15:56:15	NH_A_38	1	1	mixed_Word_shortCSI	14	mixed_repeat	89	Triangle	Red	Color	Word	Repeat	200	Inconsistent	COLOR	TriangleRed.png	30	1	906	14	14	10211	100	729.3571428571428896248	15	15	11590	100	772.6666666666666287711	15	15	9052	100	603.4666666666666969832	14	14	12749	100	910.6428571428571103752	307.176190476190413392
5.0.11.0	win	062618	15:56:15	NH_A_38	1	1	mixed_Word_shortCSI	14	mixed_repeat	92	Triangle	Red	Color	Word	Repeat	200	Inconsistent	COLOR	TriangleRed.png	30	1	692	15	15	10903	100	726.8666666666666742458	15	15	11590	100	772.6666666666666287711	16	16	9744	100	609	14	14	12749	100	910.6428571428571103752	301.6428571428571103752
5.0.11.0	win	062618	15:56:15	NH_A_38	1	1	mixed_Word_shortCSI	14	mixed_shift	95	Triangle	Red	Shape	Word	Shift	200	Inconsistent	SHAPE	TriangleRed.png	38	1	967	15	15	10903	100	726.8666666666666742458	16	16	12557	100	784.8125	16	16	9744	100	609	15	15	13716	100	914.3999999999999772626	305.3999999999999772626
5.0.11.0	win	062618	15:56:15	NH_A_38	1	1	mixed_Word_shortCSI	14	mixed_repeat	98	Triangle	Green	Shape	Word	Repeat	200	Consistent	SHAPE	TriangleGreen.png	38	1	1022	15	15	10903	100	726.8666666666666742458	17	17	13579	100	798.7647058823529278015	17	17	10766	100	633.2941176470587834046	15	15	13716	100	914.3999999999999772626	281.105882352941193858
5.0.11.0	win	062618	15:56:15	NH_A_38	1	1	mixed_Word_shortCSI	14	mixed_repeat	101	Circle	Red	Shape	Word	Repeat	200	Consistent	SHAPE	CircleRed.png	30	1	724	15	15	10903	100	726.8666666666666742458	18	18	14303	100	794.6111111111110858474	18	18	11490	100	638.3333333333333712289	15	15	13716	100	914.3999999999999772626	276.0666666666666060337
5.0.11.0	win	062618	15:56:15	NH_A_38	1	1	mixed_Word_shortCSI	14	mixed_shift	104	Triangle	Green	Color	Word	Shift	200	Consistent	COLOR	TriangleGreen.png	38	1	1125	16	16	12028	100	751.75	18	18	14303	100	794.6111111111110858474	18	18	11490	100	638.3333333333333712289	16	16	14841	100	927.5625	289.2291666666666287711
5.0.11.0	win	062618	15:56:15	NH_A_38	1	1	mixed_Word_shortCSI	14	mixed_shift	107	Triangle	Red	Shape	Word	Shift	200	Inconsistent	SHAPE	TriangleRed.png	38	1	1830	16	16	12028	100	751.75	19	19	16133	100	849.1052631578946829904	18	18	11490	100	638.3333333333333712289	17	17	16671	100	980.6470588235293917023	342.3137254901960204734
5.0.11.0	win	062618	15:56:15	NH_A_38	1	1	mixed_Word_shortCSI	14	mixed_repeat	110	Triangle	Red	Shape	Word	Repeat	200	Inconsistent	SHAPE	TriangleRed.png	38	1	732	16	16	12028	100	751.75	20	20	16865	100	843.25	19	19	12222	100	643.2631578947368780064	17	17	16671	100	980.6470588235293917023	337.383900928792513696
5.0.11.0	win	062618	15:56:15	NH_A_38	1	1	mixed_Word_shortCSI	14	mixed_shift	113	Triangle	Green	Color	Word	Shift	200	Consistent	COLOR	TriangleGreen.png	38	1	684	17	17	12712	100	747.7647058823529278015	20	20	16865	100	843.25	19	19	12222	100	643.2631578947368780064	18	18	17355	100	964.1666666666666287711	320.9035087719297507647
5.0.11.0	win	062618	15:56:15	NH_A_38	1	1	mixed_Word_shortCSI	14	mixed_repeat	116	Triangle	Red	Color	Word	Repeat	200	Inconsistent	COLOR	TriangleRed.png	30	1	575	18	18	13287	100	738.1666666666666287711	20	20	16865	100	843.25	20	20	12797	100	639.8500000000000227374	18	18	17355	100	964.1666666666666287711	324.3166666666666060337
5.0.11.0	win	062618	15:56:15	NH_A_38	1	1	mixed_Word_shortCSI	14	mixed_repeat	119	Triangle	Green	Color	Word	Repeat	200	Consistent	COLOR	TriangleGreen.png	38	1	758	19	19	14045	100	739.2105263157894796677	20	20	16865	100	843.25	21	21	13555	100	645.4761904761904816041	18	18	17355	100	964.1666666666666287711	318.6904761904761471669
5.0.11.0	win	062618	15:56:15	NH_A_38	1	1	mixed_Word_shortCSI	14	mixed_repeat	122	Triangle	Red	Color	Word	Repeat	200	Inconsistent	COLOR	TriangleRed.png	30	1	1350	20	20	15395	100	769.75	20	20	16865	100	843.25	22	22	14905	100	677.5	18	18	17355	100	964.1666666666666287711	286.6666666666666287711
5.0.11.0	win	062618	15:56:15	NH_A_38	1	1	mixed_Word_shortCSI	14	mixed_repeat	125	Triangle	Green	Color	Word	Repeat	200	Consistent	COLOR	TriangleGreen.png	38	1	1310	21	21	16705	100	795.4761904761904816041	20	20	16865	100	843.25	23	23	16215	100	705	18	18	17355	100	964.1666666666666287711	259.1666666666666287711
5.0.11.0	win	062618	15:56:15	NH_A_38	1	1	mixed_Word_shortCSI	14	mixed_shift	128	Circle	Green	Shape	Word	Shift	200	Inconsistent	SHAPE	CircleGreen.png	30	1	808	21	21	16705	100	795.4761904761904816041	21	21	17673	100	841.5714285714285551876	23	23	16215	100	705	19	19	18163	100	955.9473684210526016614	250.9473684210526016614
5.0.11.0	win	062618	15:56:15	NH_A_38	1	1	mixed_Word_shortCSI	14	mixed_shift	131	Triangle	Red	Color	Word	Shift	200	Inconsistent	COLOR	TriangleRed.png	30	1	1126	22	22	17831	100	810.5	21	21	17673	100	841.5714285714285551876	23	23	16215	100	705	20	20	19289	100	964.4500000000000454747	259.4500000000000454747
5.0.11.0	win	062618	15:56:15	NH_A_38	1	1	mixed_Word_shortCSI	14	mixed_repeat	134	Circle	Red	Color	Word	Repeat	200	Consistent	COLOR	CircleRed.png	30	1	568	23	23	18399	100	799.9565217391303804106	21	21	17673	100	841.5714285714285551876	24	24	16783	100	699.2916666666666287711	20	20	19289	100	964.4500000000000454747	265.1583333333334167037
5.0.11.0	win	062618	15:56:15	NH_A_38	1	1	mixed_Word_shortCSI	14	mixed_repeat	137	Triangle	Red	Color	Word	Repeat	200	Inconsistent	COLOR	TriangleRed.png	30	1	432	24	24	18831	100	784.625	21	21	17673	100	841.5714285714285551876	25	25	17215	100	688.6000000000000227374	20	20	19289	100	964.4500000000000454747	275.8500000000000227374
5.0.11.0	win	062618	15:56:15	NH_A_38	1	1	mixed_Word_shortCSI	14	mixed_repeat	140	Circle	Green	Color	Word	Repeat	200	Inconsistent	COLOR	CircleGreen.png	38	1	876	25	25	19707	100	788.2799999999999727152	21	21	17673	100	841.5714285714285551876	26	26	18091	100	695.8076923076922639666	20	20	19289	100	964.4500000000000454747	268.6423076923077815081
5.0.11.0	win	062618	15:56:15	NH_A_38	1	1	mixed_Word_shortCSI	14	mixed_shift	143	Circle	Green	Shape	Word	Shift	200	Inconsistent	SHAPE	CircleGreen.png	30	1	760	25	25	19707	100	788.2799999999999727152	22	22	18433	100	837.8636363636363739715	26	26	18091	100	695.8076923076922639666	21	21	20049	100	954.7142857142856655628	258.9065934065934015962
5.0.11.0	win	062618	15:56:15	NH_A_38	1	1	mixed_Word_shortCSI	14	mixed_repeat	146	Circle	Green	Shape	Word	Repeat	200	Inconsistent	SHAPE	CircleGreen.png	30	1	1719	25	25	19707	100	788.2799999999999727152	23	23	20152	100	876.1739130434782509838	27	27	19810	100	733.7037037037036952825	21	21	20049	100	954.7142857142856655628	221.0105820105819702803
5.0.11.0	win	062618	15:56:15	NH_A_38	1	1	mixed_Word_shortCSI	14	mixed_repeat	149	Triangle	Red	Shape	Word	Repeat	200	Inconsistent	SHAPE	TriangleRed.png	38	1	1856	25	25	19707	100	788.2799999999999727152	24	24	22008	100	917	28	28	21666	100	773.7857142857143344372	21	21	20049	100	954.7142857142856655628	180.9285714285713311256
5.0.11.0	win	062618	15:56:15	NH_A_38	1	1	mixed_Word_shortCSI	14	mixed_shift	152	Triangle	Green	Color	Word	Shift	200	Consistent	COLOR	TriangleGreen.png	38	1	836	26	26	20543	100	790.11538461538464162	24	24	22008	100	917	28	28	21666	100	773.7857142857143344372	22	22	20885	100	949.3181818181818698577	175.5324675324675354204
5.0.11.0	win	062618	15:56:15	NH_A_38	1	1	mixed_Word_shortCSI	14	mixed_shift	155	Triangle	Red	Shape	Word	Shift	200	Inconsistent	SHAPE	TriangleRed.png	38	1	1201	26	26	20543	100	790.11538461538464162	25	25	23209	100	928.3600000000000136424	28	28	21666	100	773.7857142857143344372	23	23	22086	100	960.2608695652173764756	186.4751552795030420384
5.0.11.0	win	062618	15:56:15	NH_A_38	1	1	mixed_Word_shortCSI	14	mixed_repeat	158	Triangle	Red	Shape	Word	Repeat	200	Inconsistent	SHAPE	TriangleRed.png	38	1	703	26	26	20543	100	790.11538461538464162	26	26	23912	100	919.6923076923077360334	29	29	22369	100	771.3448275862068612696	23	23	22086	100	960.2608695652173764756	188.916041979010515206
5.0.11.0	win	062618	15:56:15	NH_A_38	1	1	mixed_Word_shortCSI	14	mixed_repeat	161	Circle	Red	Shape	Word	Repeat	200	Consistent	SHAPE	CircleRed.png	30	1	769	26	26	20543	100	790.11538461538464162	27	27	24681	100	914.1111111111110858474	30	30	23138	100	771.2666666666666515084	23	23	22086	100	960.2608695652173764756	188.9942028985507249672
5.0.11.0	win	062618	15:56:15	NH_A_38	1	1	mixed_Word_shortCSI	14	mixed_shift	164	Circle	Green	Color	Word	Shift	200	Inconsistent	COLOR	CircleGreen.png	38	1	1232	27	27	21775	100	806.4814814814815235877	27	27	24681	100	914.1111111111110858474	30	30	23138	100	771.2666666666666515084	24	24	23318	100	971.5833333333333712289	200.3166666666667197205
5.0.11.0	win	062618	15:56:15	NH_A_38	1	1	mixed_Word_shortCSI	14	mixed_repeat	167	Triangle	Green	Color	Word	Repeat	200	Consistent	COLOR	TriangleGreen.png	38	1	685	28	28	22460	100	802.1428571428571103752	27	27	24681	100	914.1111111111110858474	31	31	23823	100	768.4838709677419501531	24	24	23318	100	971.5833333333333712289	203.0994623655914210758
5.0.11.0	win	062618	15:56:15	NH_A_38	1	1	mixed_Word_shortCSI	14	mixed_repeat	170	Triangle	Red	Color	Word	Repeat	200	Inconsistent	COLOR	TriangleRed.png	30	1	560	29	29	23020	100	793.7931034482758150261	27	27	24681	100	914.1111111111110858474	32	32	24383	100	761.96875	24	24	23318	100	971.5833333333333712289	209.6145833333333712289
5.0.11.0	win	062618	15:56:15	NH_A_38	1	1	mixed_Word_shortCSI	14	mixed_repeat	173	Triangle	Green	Color	Word	Repeat	200	Consistent	COLOR	TriangleGreen.png	38	1	616	30	30	23636	100	787.8666666666666742458	27	27	24681	100	914.1111111111110858474	33	33	24999	100	757.5454545454545041139	24	24	23318	100	971.5833333333333712289	214.0378787878788671151
5.0.11.0	win	062618	15:56:15	NH_A_38	1	1	mixed_Word_shortCSI	14	mixed_repeat	176	Triangle	Red	Color	Word	Repeat	200	Inconsistent	COLOR	TriangleRed.png	30	1	797	31	31	24433	100	788.1612903225806121554	27	27	24681	100	914.1111111111110858474	34	34	25796	100	758.7058823529412165954	24	24	23318	100	971.5833333333333712289	212.8774509803921546336
5.0.11.0	win	062618	15:56:15	NH_A_38	1	1	mixed_Word_shortCSI	14	mixed_repeat	179	Triangle	Green	Color	Word	Repeat	200	Consistent	COLOR	TriangleGreen.png	38	1	748	32	32	25181	100	786.90625	27	27	24681	100	914.1111111111110858474	35	35	26544	100	758.3999999999999772626	24	24	23318	100	971.5833333333333712289	213.1833333333333939663
5.0.11.0	win	062618	15:56:15	NH_A_38	1	1	mixed_Word_shortCSI	14	mixed_shift	182	Triangle	Green	Shape	Word	Shift	200	Consistent	SHAPE	TriangleGreen.png	38	1	748	32	32	25181	100	786.90625	28	28	25429	100	908.1785714285714448124	35	35	26544	100	758.3999999999999772626	25	25	24066	100	962.6399999999999863576	204.2400000000000090949
5.0.11.0	win	062618	15:56:15	NH_A_38	1	1	mixed_Word_shortCSI	14	Rest	184	Triangle	Green	Shape	Word	Shift	200	Consistent	Take a break for 60 s	TriangleGreen.png	0	0	59984	32	32	25181	100	786.90625	28	28	25429	100	908.1785714285714448124	35	35	26544	100	758.3999999999999772626	25	25	24066	100	962.6399999999999863576	204.2400000000000090949
5.0.11.0	win	062618	15:56:15	NH_A_38	1	1	mixed_Word_shortCSI	14	mixed_shift	186	Circle	Red	Color	Word	Shift	200	Consistent	COLOR	CircleRed.png	30	1	2330	33	33	27511	100	833.6666666666666287711	28	28	25429	100	908.1785714285714448124	35	35	26544	100	758.3999999999999772626	26	26	26396	100	1015.2307692307692832401	256.8307692307693059774
5.0.11.0	win	062618	15:56:15	NH_A_38	1	1	mixed_Word_shortCSI	14	mixed_shift	189	Circle	Red	Shape	Word	Shift	200	Consistent	SHAPE	CircleRed.png	30	1	747	33	33	27511	100	833.6666666666666287711	29	29	26176	100	902.6206896551724412348	35	35	26544	100	758.3999999999999772626	27	27	27143	100	1005.2962962962963047175	246.8962962962963274549
5.0.11.0	win	062618	15:56:15	NH_A_38	1	1	mixed_Word_shortCSI	14	mixed_repeat	192	Triangle	Red	Shape	Word	Repeat	200	Inconsistent	SHAPE	TriangleRed.png	38	1	780	33	33	27511	100	833.6666666666666287711	30	30	26956	100	898.5333333333333030168	36	36	27324	100	759	27	27	27143	100	1005.2962962962963047175	246.2962962962963047175
5.0.11.0	win	062618	15:56:15	NH_A_38	1	1	mixed_Word_shortCSI	14	mixed_shift	195	Circle	Green	Color	Word	Shift	200	Inconsistent	COLOR	CircleGreen.png	38	1	1227	34	34	28738	100	845.2352941176470721985	30	30	26956	100	898.5333333333333030168	36	36	27324	100	759	28	28	28370	100	1013.2142857142856655628	254.2142857142856655628
5.0.11.0	win	062618	15:56:15	NH_A_38	1	1	mixed_Word_shortCSI	14	mixed_shift	198	Triangle	Green	Shape	Word	Shift	200	Consistent	SHAPE	TriangleGreen.png	38	1	568	34	34	28738	100	845.2352941176470721985	31	31	27524	100	887.8709677419354875383	36	36	27324	100	759	29	29	28938	100	997.8620689655172100174	238.8620689655172100174
5.0.11.0	win	062618	15:56:15	NH_A_38	1	1	mixed_Word_shortCSI	14	mixed_shift	201	Triangle	Green	Color	Word	Shift	200	Consistent	COLOR	TriangleGreen.png	38	1	1008	35	35	29746	100	849.8857142857142434877	31	31	27524	100	887.8709677419354875383	36	36	27324	100	759	30	30	29946	100	998.2000000000000454747	239.2000000000000454747
5.0.11.0	win	062618	15:56:15	NH_A_38	1	1	mixed_Word_shortCSI	14	mixed_repeat	204	Triangle	Red	Color	Word	Repeat	200	Inconsistent	COLOR	TriangleRed.png	30	1	806	36	36	30552	100	848.6666666666666287711	31	31	27524	100	887.8709677419354875383	37	37	28130	100	760.2702702702703163595	30	30	29946	100	998.2000000000000454747	237.9297297297297291152
5.0.11.0	win	062618	15:56:15	NH_A_38	1	1	mixed_Word_shortCSI	14	mixed_repeat	207	Triangle	Red	Color	Word	Repeat	200	Inconsistent	COLOR	TriangleRed.png	30	1	676	37	37	31228	100	844	31	31	27524	100	887.8709677419354875383	38	38	28806	100	758.0526315789473983386	30	30	29946	100	998.2000000000000454747	240.1473684210526471361
5.0.11.0	win	062618	15:56:15	NH_A_38	1	1	mixed_Word_shortCSI	14	mixed_shift	210	Triangle	Green	Shape	Word	Shift	200	Consistent	SHAPE	TriangleGreen.png	38	1	616	37	37	31228	100	844	32	32	28140	100	879.375	38	38	28806	100	758.0526315789473983386	31	31	30562	100	985.8709677419354875383	227.8183361629880891996
5.0.11.0	win	062618	15:56:15	NH_A_38	1	1	mixed_Word_shortCSI	14	mixed_repeat	213	Circle	Red	Shape	Word	Repeat	200	Consistent	SHAPE	CircleRed.png	30	1	860	37	37	31228	100	844	33	33	29000	100	878.7878787878787534282	39	39	29666	100	760.6666666666666287711	31	31	30562	100	985.8709677419354875383	225.2043010752688587672
5.0.11.0	win	062618	15:56:15	NH_A_38	1	1	mixed_Word_shortCSI	14	mixed_shift	216	Circle	Green	Color	Word	Shift	200	Inconsistent	COLOR	CircleGreen.png	38	1	1145	38	38	32373	100	851.9210526315789593355	33	33	29000	100	878.7878787878787534282	39	39	29666	100	760.6666666666666287711	32	32	31707	100	990.84375	230.1770833333333712289
5.0.11.0	win	062618	15:56:15	NH_A_38	1	1	mixed_Word_shortCSI	14	mixed_shift	219	Circle	Red	Shape	Word	Shift	200	Consistent	SHAPE	CircleRed.png	30	1	1897	38	38	32373	100	851.9210526315789593355	34	34	30897	100	908.7352941176470721985	39	39	29666	100	760.6666666666666287711	33	33	33604	100	1018.3030303030302547995	257.6363636363636260285
5.0.11.0	win	062618	15:56:15	NH_A_38	1	1	mixed_Word_shortCSI	14	mixed_repeat	222	Circle	Green	Shape	Word	Repeat	200	Inconsistent	SHAPE	CircleGreen.png	30	1	1164	38	38	32373	100	851.9210526315789593355	35	35	32061	100	916.0285714285714675498	40	40	30830	100	770.75	33	33	33604	100	1018.3030303030302547995	247.5530303030302547995
5.0.11.0	win	062618	15:56:15	NH_A_38	1	1	mixed_Word_shortCSI	14	mixed_shift	225	Circle	Green	Color	Word	Shift	200	Inconsistent	COLOR	CircleGreen.png	38	1	764	39	39	33137	100	849.6666666666666287711	35	35	32061	100	916.0285714285714675498	40	40	30830	100	770.75	34	34	34368	100	1010.8235294117647526946	240.0735294117647526946
5.0.11.0	win	062618	15:56:15	NH_A_38	1	1	mixed_Word_shortCSI	14	mixed_repeat	228	Triangle	Red	Color	Word	Repeat	200	Inconsistent	COLOR	TriangleRed.png	30	1	1308	40	40	34445	100	861.125	35	35	32061	100	916.0285714285714675498	41	41	32138	100	783.8536585365853852636	34	34	34368	100	1010.8235294117647526946	226.969870875179367431
5.0.11.0	win	062618	15:56:15	NH_A_38	1	1	mixed_Word_shortCSI	14	mixed_shift	231	Circle	Green	Shape	Word	Shift	200	Inconsistent	SHAPE	CircleGreen.png	30	1	1062	40	40	34445	100	861.125	36	36	33123	100	920.0833333333333712289	41	41	32138	100	783.8536585365853852636	35	35	35430	100	1012.2857142857143344372	228.4320557491289491736
5.0.11.0	win	062618	15:56:15	NH_A_38	1	1	mixed_Word_shortCSI	14	mixed_repeat	234	Triangle	Green	Shape	Word	Repeat	200	Consistent	SHAPE	TriangleGreen.png	38	1	778	40	40	34445	100	861.125	37	37	33901	100	916.2432432432432278802	42	42	32916	100	783.7142857142856655628	35	35	35430	100	1012.2857142857143344372	228.5714285714286688744
5.0.11.0	win	062618	15:56:15	NH_A_38	1	1	mixed_Word_shortCSI	14	mixed_repeat	237	Circle	Red	Shape	Word	Repeat	200	Consistent	SHAPE	CircleRed.png	30	1	745	40	40	34445	100	861.125	38	38	34646	100	911.7368421052631219936	43	43	33661	100	782.8139534883721353253	35	35	35430	100	1012.2857142857143344372	229.4717607973421991119
5.0.11.0	win	062618	15:56:15	NH_A_38	1	1	mixed_Word_shortCSI	14	mixed_repeat	240	Triangle	Red	Shape	Word	Repeat	200	Inconsistent	SHAPE	TriangleRed.png	38	1	874	40	40	34445	100	861.125	39	39	35520	100	910.7692307692307167599	44	44	34535	100	784.8863636363636260285	35	35	35430	100	1012.2857142857143344372	227.3993506493507084087
5.0.11.0	win	062618	15:56:15	NH_A_38	1	1	mixed_Word_shortCSI	14	mixed_repeat	243	Circle	Green	Shape	Word	Repeat	200	Inconsistent	SHAPE	CircleGreen.png	30	1	869	40	40	34445	100	861.125	40	40	36389	100	909.7250000000000227374	45	45	35404	100	786.7555555555555883984	35	35	35430	100	1012.2857142857143344372	225.5301587301587460388
5.0.11.0	win	062618	15:56:15	NH_A_38	1	1	mixed_Word_shortCSI	14	mixed_shift	246	Triangle	Green	Color	Word	Shift	200	Consistent	COLOR	TriangleGreen.png	38	1	784	41	41	35229	100	859.2439024390243957896	40	40	36389	100	909.7250000000000227374	45	45	35404	100	786.7555555555555883984	36	36	36214	100	1005.9444444444444570763	219.1888888888888686779
5.0.11.0	win	062618	15:56:15	NH_A_38	1	1	mixed_Word_shortCSI	14	mixed_repeat	249	Circle	Green	Color	Word	Repeat	200	Inconsistent	COLOR	CircleGreen.png	38	1	559	42	42	35788	100	852.0952380952380735835	40	40	36389	100	909.7250000000000227374	46	46	35963	100	781.804347826086996065	36	36	36214	100	1005.9444444444444570763	224.1400966183574610113
5.0.11.0	win	062618	15:56:15	NH_A_38	1	1	mixed_Word_shortCSI	14	mixed_shift	252	Circle	Red	Shape	Word	Shift	200	Consistent	SHAPE	CircleRed.png	30	1	903	42	42	35788	100	852.0952380952380735835	41	41	37292	100	909.560975609756042104	46	46	35963	100	781.804347826086996065	37	37	37117	100	1003.1621621621621898157	221.3578143360751937507
5.0.11.0	win	062618	15:56:15	NH_A_38	1	1	mixed_Word_shortCSI	14	mixed_repeat	255	Triangle	Red	Shape	Word	Repeat	200	Inconsistent	SHAPE	TriangleRed.png	38	1	1729	42	42	35788	100	852.0952380952380735835	42	42	39021	100	929.0714285714285551876	47	47	37692	100	801.9574468085106673243	37	37	37117	100	1003.1621621621621898157	201.2047153536515224914
5.0.11.0	win	062618	15:56:15	NH_A_38	1	1	mixed_Word_shortCSI	14	mixed_shift	258	Circle	Green	Color	Word	Shift	200	Inconsistent	COLOR	CircleGreen.png	38	1	954	43	43	36742	100	854.4651162790697753735	42	42	39021	100	929.0714285714285551876	47	47	37692	100	801.9574468085106673243	38	38	38071	100	1001.8684210526315609968	199.9109742441208936725
5.0.11.0	win	062618	15:56:15	NH_A_38	1	1	mixed_Word_shortCSI	14	mixed_shift	261	Circle	Green	Shape	Word	Shift	200	Inconsistent	SHAPE	CircleGreen.png	30	1	1730	43	43	36742	100	854.4651162790697753735	43	43	40751	100	947.6976744186046062168	47	47	37692	100	801.9574468085106673243	39	39	39801	100	1020.5384615384615472067	218.5810147299508798824
5.0.11.0	win	062618	15:56:15	NH_A_38	1	1	mixed_Word_shortCSI	14	mixed_shift	264	Triangle	Green	Color	Word	Shift	200	Consistent	COLOR	TriangleGreen.png	38	1	1580	44	44	38322	100	870.9545454545454958861	43	43	40751	100	947.6976744186046062168	47	47	37692	100	801.9574468085106673243	40	40	41381	100	1034.5250000000000909495	232.5675531914894236252
5.0.11.0	win	062618	15:56:15	NH_A_38	1	1	mixed_Word_shortCSI	14	mixed_repeat	267	Circle	Red	Color	Word	Repeat	200	Consistent	COLOR	CircleRed.png	30	1	747	45	45	39069	100	868.2000000000000454747	43	43	40751	100	947.6976744186046062168	48	48	38439	100	800.8125	40	40	41381	100	1034.5250000000000909495	233.7125000000000909495
5.0.11.0	win	062618	15:56:15	NH_A_38	1	1	mixed_Word_shortCSI	14	mixed_shift	270	Circle	Green	Shape	Word	Shift	200	Inconsistent	SHAPE	CircleGreen.png	30	1	1276	45	45	39069	100	868.2000000000000454747	44	44	42027	100	955.1590909090908780854	48	48	38439	100	800.8125	41	41	42657	100	1040.4146341463415410544	239.6021341463415410544
5.0.11.0	win	062618	15:56:15	NH_A_38	1	1	mixed_Word_shortCSI	14	mixed_repeat	273	Triangle	Red	Shape	Word	Repeat	200	Inconsistent	SHAPE	TriangleRed.png	38	1	1287	45	45	39069	100	868.2000000000000454747	45	45	43314	100	962.5333333333333030168	49	49	39726	100	810.734693877550967045	41	41	42657	100	1040.4146341463415410544	229.6799402687905740095
5.0.11.0	win	062618	15:56:15	NH_A_38	1	1	mixed_Word_shortCSI	14	mixed_shift	276	Triangle	Red	Color	Word	Shift	200	Inconsistent	COLOR	TriangleRed.png	30	1	642	46	46	39711	100	863.2826086956521294269	45	45	43314	100	962.5333333333333030168	49	49	39726	100	810.734693877550967045	42	42	43299	100	1030.9285714285713311256	220.1938775510203640806
5.0.11.0	win	062618	15:56:15	NH_A_38	1	1	mixed_Word_shortCSI	14	mixed_shift	279	Circle	Green	Shape	Word	Shift	200	Inconsistent	SHAPE	CircleGreen.png	30	1	1030	46	46	39711	100	863.2826086956521294269	46	46	44344	100	964	49	49	39726	100	810.734693877550967045	43	43	44329	100	1030.9069767441860676627	220.1722828666351006177
5.0.11.0	win	062618	15:56:15	NH_A_38	1	1	mixed_Word_shortCSI	14	mixed_shift	282	Circle	Red	Color	Word	Shift	200	Consistent	COLOR	CircleRed.png	30	1	1388	47	47	41099	100	874.4468085106383341554	46	46	44344	100	964	49	49	39726	100	810.734693877550967045	44	44	45717	100	1039.0227272727272520569	228.288033395176285012
5.0.11.0	win	062618	15:56:15	NH_A_38	1	1	mixed_Word_shortCSI	14	mixed_repeat	285	Circle	Green	Color	Word	Repeat	200	Inconsistent	COLOR	CircleGreen.png	38	1	1234	48	48	42333	100	881.9375	46	46	44344	100	964	50	50	40960	100	819.2000000000000454747	44	44	45717	100	1039.0227272727272520569	219.8227272727272065822
5.0.11.0	win	062618	15:56:15	NH_A_38	1	1	mixed_Word_shortCSI	14	mixed_repeat	288	Circle	Green	Color	Word	Repeat	200	Inconsistent	COLOR	CircleGreen.png	38	1	720	49	49	43053	100	878.6326530612244596341	46	46	44344	100	964	51	51	41680	100	817.2549019607843092672	44	44	45717	100	1039.0227272727272520569	221.7678253119429427898
5.0.11.0	win	062618	15:56:15	NH_A_38	1	1	mixed_Word_shortCSI	14	mixed_repeat	291	Circle	Red	Color	Word	Repeat	200	Consistent	COLOR	CircleRed.png	30	1	720	50	50	43773	100	875.4600000000000363798	46	46	44344	100	964	52	52	42400	100	815.38461538461535838	44	44	45717	100	1039.0227272727272520569	223.638111888111893677
5.0.11.0	win	062618	15:56:15	NH_A_38	1	1	mixed_Word_shortCSI	14	mixed_repeat	294	Triangle	Red	Color	Word	Repeat	200	Inconsistent	COLOR	TriangleRed.png	30	1	578	51	51	44351	100	869.6274509803921546336	46	46	44344	100	964	53	53	42978	100	810.9056603773584583905	44	44	45717	100	1039.0227272727272520569	228.1170668953687936664
5.0.11.0	win	062618	15:56:15	NH_A_38	1	1	mixed_Word_shortCSI	14	mixed_shift	297	Triangle	Green	Shape	Word	Shift	200	Consistent	SHAPE	TriangleGreen.png	38	1	969	51	51	44351	100	869.6274509803921546336	47	47	45313	100	964.1063829787234453761	53	53	42978	100	810.9056603773584583905	45	45	46686	100	1037.4666666666666969832	226.5610062893082385926
5.0.11.0	win	062618	15:56:15	NH_A_38	1	1	mixed_Word_shortCSI	14	mixed_shift	300	Circle	Red	Color	Word	Shift	200	Consistent	COLOR	CircleRed.png	30	1	864	52	52	45215	100	869.5192307692307167599	47	47	45313	100	964.1063829787234453761	53	53	42978	100	810.9056603773584583905	46	46	47550	100	1033.695652173913003935	222.7899917965545455445
5.0.11.0	win	062618	15:56:15	NH_A_38	1	1	mixed_Word_shortCSI	14	mixed_shift	303	Triangle	Green	Shape	Word	Shift	200	Consistent	SHAPE	TriangleGreen.png	38	1	924	52	52	45215	100	869.5192307692307167599	48	48	46237	100	963.2708333333333712289	53	53	42978	100	810.9056603773584583905	47	47	48474	100	1031.3617021276595551171	220.4560417503010967266
5.0.11.0	win	062618	15:56:15	NH_A_38	1	1	mixed_Word_shortCSI	14	mixed_repeat	306	Circle	Red	Shape	Word	Repeat	200	Consistent	SHAPE	CircleRed.png	30	1	901	52	52	45215	100	869.5192307692307167599	49	49	47138	100	962	54	54	43879	100	812.574074074074019336	47	47	48474	100	1031.3617021276595551171	218.7876280535855357812
5.0.11.0	win	062618	15:56:15	NH_A_38	1	1	mixed_Word_shortCSI	14	mixed_repeat	309	Triangle	Red	Shape	Word	Repeat	200	Inconsistent	SHAPE	TriangleRed.png	38	1	991	52	52	45215	100	869.5192307692307167599	50	50	48129	100	962.5800000000000409273	55	55	44870	100	815.8181818181818698577	47	47	48474	100	1031.3617021276595551171	215.5435203094776852595
5.0.11.0	win	062618	15:56:15	NH_A_38	1	1	mixed_Word_shortCSI	14	mixed_repeat	312	Triangle	Red	Shape	Word	Repeat	200	Inconsistent	SHAPE	TriangleRed.png	38	1	1158	52	52	45215	100	869.5192307692307167599	51	51	49287	100	966.4117647058823195039	56	56	46028	100	821.9285714285714448124	47	47	48474	100	1031.3617021276595551171	209.4331306990881103047
5.0.11.0	win	062618	15:56:15	NH_A_38	1	1	mixed_Word_shortCSI	14	mixed_shift	315	Triangle	Green	Color	Word	Shift	200	Consistent	COLOR	TriangleGreen.png	38	1	1062	53	53	46277	100	873.1509433962264665752	51	51	49287	100	966.4117647058823195039	56	56	46028	100	821.9285714285714448124	48	48	49536	100	1032	210.0714285714285551876
5.0.11.0	win	062618	15:56:15	NH_A_38	1	1	mixed_Word_shortCSI	14	mixed_shift	318	Circle	Green	Shape	Word	Shift	200	Inconsistent	SHAPE	CircleGreen.png	30	1	1002	53	53	46277	100	873.1509433962264665752	52	52	50289	100	967.0961538461538111733	56	56	46028	100	821.9285714285714448124	49	49	50538	100	1031.3877551020407281612	209.4591836734692833488
5.0.11.0	win	062618	15:56:15	NH_A_38	1	1	mixed_Word_shortCSI	14	mixed_repeat	321	Circle	Green	Shape	Word	Repeat	200	Inconsistent	SHAPE	CircleGreen.png	30	1	1312	53	53	46277	100	873.1509433962264665752	53	53	51601	100	973.603773584905638927	57	57	47340	100	830.5263157894736423259	49	49	50538	100	1031.3877551020407281612	200.8614393125670858353
5.0.11.0	win	062618	15:56:15	NH_A_38	1	1	mixed_Word_shortCSI	14	mixed_shift	324	Triangle	Green	Color	Word	Shift	200	Consistent	COLOR	TriangleGreen.png	38	1	970	54	54	47247	100	874.9444444444444570763	53	53	51601	100	973.603773584905638927	57	57	47340	100	830.5263157894736423259	50	50	51508	100	1030.1600000000000818545	199.6336842105264395286
5.0.11.0	win	062618	15:56:15	NH_A_38	1	1	mixed_Word_shortCSI	14	mixed_repeat	327	Triangle	Green	Color	Word	Repeat	200	Consistent	COLOR	TriangleGreen.png	38	1	705	55	55	47952	100	871.8545454545454731488	53	53	51601	100	973.603773584905638927	58	58	48045	100	828.3620689655172100174	50	50	51508	100	1030.1600000000000818545	201.7979310344828718371
5.0.11.0	win	062618	15:56:15	NH_A_38	1	1	mixed_Word_shortCSI	14	mixed_shift	330	Circle	Red	Shape	Word	Shift	200	Consistent	SHAPE	CircleRed.png	30	1	1315	55	55	47952	100	871.8545454545454731488	54	54	52916	100	979.925925925925980664	58	58	48045	100	828.3620689655172100174	51	51	52823	100	1035.7450980392156907328	207.3830290736984807154
5.0.11.0	win	062618	15:56:15	NH_A_38	1	1	mixed_Word_shortCSI	14	mixed_shift	333	Circle	Green	Color	Word	Shift	200	Inconsistent	COLOR	CircleGreen.png	38	1	732	56	56	48684	100	869.3571428571428896248	54	54	52916	100	979.925925925925980664	58	58	48045	100	828.3620689655172100174	52	52	53555	100	1029.9038461538461888267	201.5417771883289788093
5.0.11.0	win	062618	15:56:15	NH_A_38	1	1	mixed_Word_shortCSI	14	mixed_shift	336	Triangle	Red	Shape	Word	Shift	200	Inconsistent	SHAPE	TriangleRed.png	38	1	1213	56	56	48684	100	869.3571428571428896248	55	55	54129	100	984.1636363636363284968	58	58	48045	100	828.3620689655172100174	53	53	54768	100	1033.3584905660377444292	204.9964216005205344118
5.0.11.0	win	062618	15:56:15	NH_A_38	1	1	mixed_Word_shortCSI	14	mixed_shift	339	Triangle	Green	Color	Word	Shift	200	Consistent	COLOR	TriangleGreen.png	38	1	1339	57	57	50023	100	877.5964912280701355485	55	55	54129	100	984.1636363636363284968	58	58	48045	100	828.3620689655172100174	54	54	56107	100	1039.0185185185184764123	210.6564495530012663949
5.0.11.0	win	062618	15:56:15	NH_A_38	1	1	mixed_Word_shortCSI	14	mixed_shift	342	Circle	Red	Shape	Word	Shift	200	Consistent	SHAPE	CircleRed.png	30	1	900	57	57	50023	100	877.5964912280701355485	56	56	55029	100	982.6607142857143344372	58	58	48045	100	828.3620689655172100174	55	55	57007	100	1036.4909090909090991772	208.1288401253918891598
5.0.11.0	win	062618	15:56:15	NH_A_38	1	1	mixed_Word_shortCSI	14	mixed_shift	345	Triangle	Green	Color	Word	Shift	200	Consistent	COLOR	TriangleGreen.png	38	1	942	58	58	50965	100	878.7068965517241849739	56	56	55029	100	982.6607142857143344372	58	58	48045	100	828.3620689655172100174	56	56	57949	100	1034.8035714285713311256	206.4415024630541211081
5.0.11.0	win	062618	15:56:15	NH_A_38	1	1	mixed_Word_shortCSI	14	mixed_repeat	348	Triangle	Green	Color	Word	Repeat	200	Consistent	COLOR	TriangleGreen.png	38	1	1126	59	59	52091	100	882.8983050847457434429	56	56	55029	100	982.6607142857143344372	59	59	49171	100	833.4067796610169125415	56	56	57949	100	1034.8035714285713311256	201.396791767554418584
5.0.11.0	win	062618	15:56:15	NH_A_38	1	1	mixed_Word_shortCSI	14	mixed_shift	351	Circle	Green	Shape	Word	Shift	200	Inconsistent	SHAPE	CircleGreen.png	30	1	1128	59	59	52091	100	882.8983050847457434429	57	57	56157	100	985.2105263157894796677	59	59	49171	100	833.4067796610169125415	57	57	59077	100	1036.4385964912280542194	203.0318168302111416779
5.0.11.0	win	062618	15:56:15	NH_A_38	1	1	mixed_Word_shortCSI	14	mixed_shift	354	Triangle	Green	Color	Word	Shift	200	Consistent	COLOR	TriangleGreen.png	38	1	1497	60	60	53588	100	893.1333333333333257542	57	57	56157	100	985.2105263157894796677	59	59	49171	100	833.4067796610169125415	58	58	60574	100	1044.3793103448276724521	210.9725306838107599106
5.0.11.0	win	062618	15:56:15	NH_A_38	1	1	mixed_Word_shortCSI	14	mixed_shift	357	Triangle	Green	Shape	Word	Shift	200	Consistent	SHAPE	TriangleGreen.png	38	1	1372	60	60	53588	100	893.1333333333333257542	58	58	57529	100	991.8793103448275587652	59	59	49171	100	833.4067796610169125415	59	59	61946	100	1049.9322033898304198374	216.5254237288135072959
5.0.11.0	win	062618	15:56:15	NH_A_38	1	1	mixed_Word_shortCSI	14	mixed_shift	360	Circle	Red	Color	Word	Shift	200	Consistent	COLOR	CircleRed.png	30	1	707	61	61	54295	100	890.0819672131148081462	58	58	57529	100	991.8793103448275587652	59	59	49171	100	833.4067796610169125415	60	60	62653	100	1044.2166666666666969832	210.8098870056497844416
5.0.11.0	win	062618	15:56:15	NH_A_38	1	1	mixed_Word_shortCSI	14	mixed_repeat	363	Circle	Red	Color	Word	Repeat	200	Consistent	COLOR	CircleRed.png	30	1	741	62	62	55036	100	887.6774193548386620023	58	58	57529	100	991.8793103448275587652	60	60	49912	100	831.8666666666666742458	60	60	62653	100	1044.2166666666666969832	212.3500000000000227374
