# Supplementary material for: Serial Recall Predicts Vocoded Sentence Recognition Across Spectral Resolutions
Source: J Speech Lang Hear Res. 2020 Mar 26;63(4):1282–98. doi: 10.1044/2020_JSLHR-19-00319 (PMC7242981; doi:10.1044/2020_JSLHR-19-00319)
Supplement: Supplemental Material S1 [file JSLHR-63-1282-s001.zip › Supplemental Material/EF Tasks/colorshapetask/Experiment Results/NH_A_39/colorshapetask_raw_NH_A_39_2018-08-10-21-06-02-343.iqdat]

build	computer.platform	date	time	subject	group	values.group	blockcode	blocknum	trialcode	trialnum	values.shape	values.color	values.categorizationtask	values.mixed_cuetask	values.mixed_shifttask	values.csi	values.responsekeymapping	stimulusitem1	values.stimulus	response	correct	latency	values.count_corrcolor	values.count_color	values.sumrt_corrcolor	expressions.percentcorrect_color	expressions.meanrt_color	values.count_corrshape	values.count_shape	values.sumrt_corrshape	expressions.percentcorrect_shape	expressions.meanrt_shape	values.count_corrrepeat	values.count_repeat	values.sumrt_corrrepeat	expressions.percentcorrect_repeat	expressions.meanrt_repeat	values.count_corrshift	values.count_shift	values.sumrt_corrshift	expressions.percentcorrect_shift	expressions.meanrt_shift	expressions.switchcost
5.0.11.0	win	081018	16:06:02	NH_A_39	1	1	generalintro	1	GeneralIntro	1						0		SC_GeneralIntro.htm		57	0	16531	0	0	0	0		0	0	0	0		0	0	0	0		0	0	0	0		0
5.0.11.0	win	081018	16:06:02	NH_A_39	1	1	blockedintro	2	BlockedIntro	1						0		SC_BlockedIntro1.htm		57	0	56797	0	0	0	0		0	0	0	0		0	0	0	0		0	0	0	0		0
5.0.11.0	win	081018	16:06:02	NH_A_39	1	1	blockedintro	2	BlockedIntro	2						0		SC_BlockedIntro2.htm		57	0	3149	0	0	0	0		0	0	0	0		0	0	0	0		0	0	0	0		0
5.0.11.0	win	081018	16:06:02	NH_A_39	1	1	blockedtask_shapetraining	3	BlockedPracticeInstruct	1						0		SC_Blocked_ShapeTraining.htm		57	0	9292	0	0	0	0		0	0	0	0		0	0	0	0		0	0	0	0		0
5.0.11.0	win	081018	16:06:02	NH_A_39	1	1	blockedtask_shapetraining	3	blockedtask_shapetraining	3	Circle		Shape			0		Circle.png	Circle.png	30	1	856	0	0	0	0		0	0	0	0		0	0	0	0		0	0	0	0		0
5.0.11.0	win	081018	16:06:02	NH_A_39	1	1	blockedtask_shapetraining	3	blockedtask_shapetraining	6	Triangle		Shape			0		Triangle.png	Triangle.png	38	1	446	0	0	0	0		0	0	0	0		0	0	0	0		0	0	0	0		0
5.0.11.0	win	081018	16:06:02	NH_A_39	1	1	blockedtask_shapetraining	3	blockedtask_shapetraining	9	Triangle		Shape			0		Triangle.png	Triangle.png	38	1	517	0	0	0	0		0	0	0	0		0	0	0	0		0	0	0	0		0
5.0.11.0	win	081018	16:06:02	NH_A_39	1	1	blockedtask_shapetraining	3	blockedtask_shapetraining	12	Circle		Shape			0		Circle.png	Circle.png	30	1	471	0	0	0	0		0	0	0	0		0	0	0	0		0	0	0	0		0
5.0.11.0	win	081018	16:06:02	NH_A_39	1	1	blockedtask_shapetraining	3	blockedtask_shapetraining	15	Triangle		Shape			0		Triangle.png	Triangle.png	38	1	427	0	0	0	0		0	0	0	0		0	0	0	0		0	0	0	0		0
5.0.11.0	win	081018	16:06:02	NH_A_39	1	1	blockedtask_shapetraining	3	blockedtask_shapetraining	18	Triangle		Shape			0		Triangle.png	Triangle.png	38	1	450	0	0	0	0		0	0	0	0		0	0	0	0		0	0	0	0		0
5.0.11.0	win	081018	16:06:02	NH_A_39	1	1	blockedtask_shapetraining	3	blockedtask_shapetraining	21	Triangle		Shape			0		Triangle.png	Triangle.png	38	1	439	0	0	0	0		0	0	0	0		0	0	0	0		0	0	0	0		0
5.0.11.0	win	081018	16:06:02	NH_A_39	1	1	blockedtask_shapetraining	3	blockedtask_shapetraining	24	Circle		Shape			0		Circle.png	Circle.png	30	1	445	0	0	0	0		0	0	0	0		0	0	0	0		0	0	0	0		0
5.0.11.0	win	081018	16:06:02	NH_A_39	1	1	blockedtask_shapetraining	3	blockedtask_shapetraining	27	Circle		Shape			0		Circle.png	Circle.png	30	1	468	0	0	0	0		0	0	0	0		0	0	0	0		0	0	0	0		0
5.0.11.0	win	081018	16:06:02	NH_A_39	1	1	blockedtask_shapetraining	3	blockedtask_shapetraining	30	Triangle		Shape			0		Triangle.png	Triangle.png	38	1	376	0	0	0	0		0	0	0	0		0	0	0	0		0	0	0	0		0
5.0.11.0	win	081018	16:06:02	NH_A_39	1	1	blockedtask_shapetraining	3	blockedtask_shapetraining	33	Circle		Shape			0		Circle.png	Circle.png	30	1	433	0	0	0	0		0	0	0	0		0	0	0	0		0	0	0	0		0
5.0.11.0	win	081018	16:06:02	NH_A_39	1	1	blockedtask_shapetraining	3	blockedtask_shapetraining	36	Circle		Shape			0		Circle.png	Circle.png	30	1	407	0	0	0	0		0	0	0	0		0	0	0	0		0	0	0	0		0
5.0.11.0	win	081018	16:06:02	NH_A_39	1	1	blockedtask_shapetraining	3	blockedtask_shapetraining	39	Circle		Shape			0		Circle.png	Circle.png	30	1	366	0	0	0	0		0	0	0	0		0	0	0	0		0	0	0	0		0
5.0.11.0	win	081018	16:06:02	NH_A_39	1	1	blockedtask_shapetraining	3	blockedtask_shapetraining	42	Triangle		Shape			0		Triangle.png	Triangle.png	38	1	599	0	0	0	0		0	0	0	0		0	0	0	0		0	0	0	0		0
5.0.11.0	win	081018	16:06:02	NH_A_39	1	1	blockedtask_shapetraining	3	blockedtask_shapetraining	45	Triangle		Shape			0		Triangle.png	Triangle.png	38	1	342	0	0	0	0		0	0	0	0		0	0	0	0		0	0	0	0		0
5.0.11.0	win	081018	16:06:02	NH_A_39	1	1	blockedtask_shapetraining	3	blockedtask_shapetraining	48	Circle		Shape			0		Circle.png	Circle.png	30	1	385	0	0	0	0		0	0	0	0		0	0	0	0		0	0	0	0		0
5.0.11.0	win	081018	16:06:02	NH_A_39	1	1	blockedtask_shapetraining	3	blockedtask_shapetraining	51	Circle		Shape			0		Circle.png	Circle.png	30	1	392	0	0	0	0		0	0	0	0		0	0	0	0		0	0	0	0		0
5.0.11.0	win	081018	16:06:02	NH_A_39	1	1	blockedtask_shapetraining	3	blockedtask_shapetraining	54	Circle		Shape			0		Circle.png	Circle.png	30	1	384	0	0	0	0		0	0	0	0		0	0	0	0		0	0	0	0		0
5.0.11.0	win	081018	16:06:02	NH_A_39	1	1	blockedtask_shapetraining	3	blockedtask_shapetraining	57	Triangle		Shape			0		Triangle.png	Triangle.png	38	1	456	0	0	0	0		0	0	0	0		0	0	0	0		0	0	0	0		0
5.0.11.0	win	081018	16:06:02	NH_A_39	1	1	blockedtask_shapetraining	3	blockedtask_shapetraining	60	Circle		Shape			0		Circle.png	Circle.png	30	1	413	0	0	0	0		0	0	0	0		0	0	0	0		0	0	0	0		0
5.0.11.0	win	081018	16:06:02	NH_A_39	1	1	blockedtask_shapetraining	3	blockedtask_shapetraining	63	Triangle		Shape			0		Triangle.png	Triangle.png	38	1	389	0	0	0	0		0	0	0	0		0	0	0	0		0	0	0	0		0
5.0.11.0	win	081018	16:06:02	NH_A_39	1	1	blockedtask_shapetraining	3	blockedtask_shapetraining	66	Triangle		Shape			0		Triangle.png	Triangle.png	38	1	349	0	0	0	0		0	0	0	0		0	0	0	0		0	0	0	0		0
5.0.11.0	win	081018	16:06:02	NH_A_39	1	1	blockedtask_shapetraining	3	blockedtask_shapetraining	69	Circle		Shape			0		Circle.png	Circle.png	30	1	390	0	0	0	0		0	0	0	0		0	0	0	0		0	0	0	0		0
5.0.11.0	win	081018	16:06:02	NH_A_39	1	1	blockedtask_shapetraining	3	blockedtask_shapetraining	72	Triangle		Shape			0		Triangle.png	Triangle.png	38	1	414	0	0	0	0		0	0	0	0		0	0	0	0		0	0	0	0		0
5.0.11.0	win	081018	16:06:02	NH_A_39	1	1	blockedtask_shapetraining	3	blockedtask_shapetraining	75	Triangle		Shape			0		Triangle.png	Triangle.png	38	1	405	0	0	0	0		0	0	0	0		0	0	0	0		0	0	0	0		0
5.0.11.0	win	081018	16:06:02	NH_A_39	1	1	blockedtask_shapetraining	3	blockedtask_shapetraining	78	Circle		Shape			0		Circle.png	Circle.png	30	1	492	0	0	0	0		0	0	0	0		0	0	0	0		0	0	0	0		0
5.0.11.0	win	081018	16:06:02	NH_A_39	1	1	blockedtask_shapetraining	3	blockedtask_shapetraining	81	Circle		Shape			0		Circle.png	Circle.png	30	1	512	0	0	0	0		0	0	0	0		0	0	0	0		0	0	0	0		0
5.0.11.0	win	081018	16:06:02	NH_A_39	1	1	blockedtask_shapetraining	3	blockedtask_shapetraining	84	Triangle		Shape			0		Triangle.png	Triangle.png	38	1	372	0	0	0	0		0	0	0	0		0	0	0	0		0	0	0	0		0
5.0.11.0	win	081018	16:06:02	NH_A_39	1	1	blockedtask_shapetraining	3	blockedtask_shapetraining	87	Circle		Shape			0		Circle.png	Circle.png	30	1	412	0	0	0	0		0	0	0	0		0	0	0	0		0	0	0	0		0
5.0.11.0	win	081018	16:06:02	NH_A_39	1	1	blockedtask_shapetraining	3	blockedtask_shapetraining	90	Triangle		Shape			0		Triangle.png	Triangle.png	38	1	435	0	0	0	0		0	0	0	0		0	0	0	0		0	0	0	0		0
5.0.11.0	win	081018	16:06:02	NH_A_39	1	1	blockedtask_shapetraining	3	blockedtask_shapetraining	93	Circle		Shape			0		Circle.png	Circle.png	30	1	426	0	0	0	0		0	0	0	0		0	0	0	0		0	0	0	0		0
5.0.11.0	win	081018	16:06:02	NH_A_39	1	1	blockedtask_shapetraining	3	blockedtask_shapetraining	96	Triangle		Shape			0		Triangle.png	Triangle.png	38	1	400	0	0	0	0		0	0	0	0		0	0	0	0		0	0	0	0		0
5.0.11.0	win	081018	16:06:02	NH_A_39	1	1	blockedtask_colortraining	4	BlockedPracticeInstruct	1	Triangle		Shape			0		SC_Blocked_ColorTraining.htm	Triangle.png	57	0	5063	0	0	0	0		0	0	0	0		0	0	0	0		0	0	0	0		0
5.0.11.0	win	081018	16:06:02	NH_A_39	1	1	blockedtask_colortraining	4	blockedtask_colortraining	3		Red	Color			0		Red.png	Red.png	30	1	860	0	0	0	0		0	0	0	0		0	0	0	0		0	0	0	0		0
5.0.11.0	win	081018	16:06:02	NH_A_39	1	1	blockedtask_colortraining	4	blockedtask_colortraining	6		Red	Color			0		Red.png	Red.png	30	1	401	0	0	0	0		0	0	0	0		0	0	0	0		0	0	0	0		0
5.0.11.0	win	081018	16:06:02	NH_A_39	1	1	blockedtask_colortraining	4	blockedtask_colortraining	9		Red	Color			0		Red.png	Red.png	30	1	377	0	0	0	0		0	0	0	0		0	0	0	0		0	0	0	0		0
5.0.11.0	win	081018	16:06:02	NH_A_39	1	1	blockedtask_colortraining	4	blockedtask_colortraining	12		Red	Color			0		Red.png	Red.png	30	1	401	0	0	0	0		0	0	0	0		0	0	0	0		0	0	0	0		0
5.0.11.0	win	081018	16:06:02	NH_A_39	1	1	blockedtask_colortraining	4	blockedtask_colortraining	15		Green	Color			0		Green.png	Green.png	38	1	457	0	0	0	0		0	0	0	0		0	0	0	0		0	0	0	0		0
5.0.11.0	win	081018	16:06:02	NH_A_39	1	1	blockedtask_colortraining	4	blockedtask_colortraining	18		Red	Color			0		Red.png	Red.png	30	1	414	0	0	0	0		0	0	0	0		0	0	0	0		0	0	0	0		0
5.0.11.0	win	081018	16:06:02	NH_A_39	1	1	blockedtask_colortraining	4	blockedtask_colortraining	21		Green	Color			0		Green.png	Green.png	38	1	453	0	0	0	0		0	0	0	0		0	0	0	0		0	0	0	0		0
5.0.11.0	win	081018	16:06:02	NH_A_39	1	1	blockedtask_colortraining	4	blockedtask_colortraining	24		Green	Color			0		Green.png	Green.png	38	1	394	0	0	0	0		0	0	0	0		0	0	0	0		0	0	0	0		0
5.0.11.0	win	081018	16:06:02	NH_A_39	1	1	blockedtask_colortraining	4	blockedtask_colortraining	27		Red	Color			0		Red.png	Red.png	30	1	418	0	0	0	0		0	0	0	0		0	0	0	0		0	0	0	0		0
5.0.11.0	win	081018	16:06:02	NH_A_39	1	1	blockedtask_colortraining	4	blockedtask_colortraining	30		Green	Color			0		Green.png	Green.png	38	1	361	0	0	0	0		0	0	0	0		0	0	0	0		0	0	0	0		0
5.0.11.0	win	081018	16:06:02	NH_A_39	1	1	blockedtask_colortraining	4	blockedtask_colortraining	33		Red	Color			0		Red.png	Red.png	30	1	402	0	0	0	0		0	0	0	0		0	0	0	0		0	0	0	0		0
5.0.11.0	win	081018	16:06:02	NH_A_39	1	1	blockedtask_colortraining	4	blockedtask_colortraining	36		Green	Color			0		Green.png	Green.png	38	1	330	0	0	0	0		0	0	0	0		0	0	0	0		0	0	0	0		0
5.0.11.0	win	081018	16:06:02	NH_A_39	1	1	blockedtask_colortraining	4	blockedtask_colortraining	39		Green	Color			0		Green.png	Green.png	38	1	324	0	0	0	0		0	0	0	0		0	0	0	0		0	0	0	0		0
5.0.11.0	win	081018	16:06:02	NH_A_39	1	1	blockedtask_colortraining	4	blockedtask_colortraining	42		Green	Color			0		Green.png	Green.png	38	1	335	0	0	0	0		0	0	0	0		0	0	0	0		0	0	0	0		0
5.0.11.0	win	081018	16:06:02	NH_A_39	1	1	blockedtask_colortraining	4	blockedtask_colortraining	45		Green	Color			0		Green.png	Green.png	38	1	345	0	0	0	0		0	0	0	0		0	0	0	0		0	0	0	0		0
5.0.11.0	win	081018	16:06:02	NH_A_39	1	1	blockedtask_colortraining	4	blockedtask_colortraining	48		Red	Color			0		Red.png	Red.png	30	1	387	0	0	0	0		0	0	0	0		0	0	0	0		0	0	0	0		0
5.0.11.0	win	081018	16:06:02	NH_A_39	1	1	blockedtask_colortraining	4	blockedtask_colortraining	51		Green	Color			0		Green.png	Green.png	38	1	459	0	0	0	0		0	0	0	0		0	0	0	0		0	0	0	0		0
5.0.11.0	win	081018	16:06:02	NH_A_39	1	1	blockedtask_colortraining	4	blockedtask_colortraining	54		Red	Color			0		Red.png	Red.png	30	1	464	0	0	0	0		0	0	0	0		0	0	0	0		0	0	0	0		0
5.0.11.0	win	081018	16:06:02	NH_A_39	1	1	blockedtask_colortraining	4	blockedtask_colortraining	57		Red	Color			0		Red.png	Red.png	30	1	405	0	0	0	0		0	0	0	0		0	0	0	0		0	0	0	0		0
5.0.11.0	win	081018	16:06:02	NH_A_39	1	1	blockedtask_colortraining	4	blockedtask_colortraining	60		Green	Color			0		Green.png	Green.png	38	1	428	0	0	0	0		0	0	0	0		0	0	0	0		0	0	0	0		0
5.0.11.0	win	081018	16:06:02	NH_A_39	1	1	blockedtask_colortraining	4	blockedtask_colortraining	63		Green	Color			0		Green.png	Green.png	38	1	339	0	0	0	0		0	0	0	0		0	0	0	0		0	0	0	0		0
5.0.11.0	win	081018	16:06:02	NH_A_39	1	1	blockedtask_colortraining	4	blockedtask_colortraining	66		Red	Color			0		Red.png	Red.png	30	1	413	0	0	0	0		0	0	0	0		0	0	0	0		0	0	0	0		0
5.0.11.0	win	081018	16:06:02	NH_A_39	1	1	blockedtask_colortraining	4	blockedtask_colortraining	69		Green	Color			0		Green.png	Green.png	38	1	500	0	0	0	0		0	0	0	0		0	0	0	0		0	0	0	0		0
5.0.11.0	win	081018	16:06:02	NH_A_39	1	1	blockedtask_colortraining	4	blockedtask_colortraining	72		Red	Color			0		Red.png	Red.png	30	1	503	0	0	0	0		0	0	0	0		0	0	0	0		0	0	0	0		0
5.0.11.0	win	081018	16:06:02	NH_A_39	1	1	blockedtask_colortraining	4	blockedtask_colortraining	75		Green	Color			0		Green.png	Green.png	38	1	539	0	0	0	0		0	0	0	0		0	0	0	0		0	0	0	0		0
5.0.11.0	win	081018	16:06:02	NH_A_39	1	1	blockedtask_colortraining	4	blockedtask_colortraining	78		Green	Color			0		Green.png	Green.png	38	1	413	0	0	0	0		0	0	0	0		0	0	0	0		0	0	0	0		0
5.0.11.0	win	081018	16:06:02	NH_A_39	1	1	blockedtask_colortraining	4	blockedtask_colortraining	81		Green	Color			0		Green.png	Green.png	38	1	485	0	0	0	0		0	0	0	0		0	0	0	0		0	0	0	0		0
5.0.11.0	win	081018	16:06:02	NH_A_39	1	1	blockedtask_colortraining	4	blockedtask_colortraining	84		Red	Color			0		Red.png	Red.png	30	1	376	0	0	0	0		0	0	0	0		0	0	0	0		0	0	0	0		0
5.0.11.0	win	081018	16:06:02	NH_A_39	1	1	blockedtask_colortraining	4	blockedtask_colortraining	87		Red	Color			0		Red.png	Red.png	30	1	369	0	0	0	0		0	0	0	0		0	0	0	0		0	0	0	0		0
5.0.11.0	win	081018	16:06:02	NH_A_39	1	1	blockedtask_colortraining	4	blockedtask_colortraining	90		Red	Color			0		Red.png	Red.png	30	1	362	0	0	0	0		0	0	0	0		0	0	0	0		0	0	0	0		0
5.0.11.0	win	081018	16:06:02	NH_A_39	1	1	blockedtask_colortraining	4	blockedtask_colortraining	93		Red	Color			0		Red.png	Red.png	30	1	339	0	0	0	0		0	0	0	0		0	0	0	0		0	0	0	0		0
5.0.11.0	win	081018	16:06:02	NH_A_39	1	1	blockedtask_colortraining	4	blockedtask_colortraining	96		Green	Color			0		Green.png	Green.png	38	1	525	0	0	0	0		0	0	0	0		0	0	0	0		0	0	0	0		0
5.0.11.0	win	081018	16:06:02	NH_A_39	1	1	blockedtask_colorshapetraining	5	BlockedPracticeInstruct	1		Green	Color			0		SC_Blocked_ColorShapeTraining.htm	Green.png	57	0	18430	0	0	0	0		0	0	0	0		0	0	0	0		0	0	0	0		0
5.0.11.0	win	081018	16:06:02	NH_A_39	1	1	blockedtask_colorshapetraining	5	blockedtask_colorshapetraining	3		Red	Color			0		Red.png	Red.png	30	1	669	0	0	0	0		0	0	0	0		0	0	0	0		0	0	0	0		0
5.0.11.0	win	081018	16:06:02	NH_A_39	1	1	blockedtask_colorshapetraining	5	blockedtask_colorshapetraining	6	Triangle		Shape			0		Triangle.png	Triangle.png	38	1	521	0	0	0	0		0	0	0	0		0	0	0	0		0	0	0	0		0
5.0.11.0	win	081018	16:06:02	NH_A_39	1	1	blockedtask_colorshapetraining	5	blockedtask_colorshapetraining	9	Circle		Shape			0		Circle.png	Circle.png	30	1	1068	0	0	0	0		0	0	0	0		0	0	0	0		0	0	0	0		0
5.0.11.0	win	081018	16:06:02	NH_A_39	1	1	blockedtask_colorshapetraining	5	blockedtask_colorshapetraining	12		Red	Color			0		Red.png	Red.png	30	1	457	0	0	0	0		0	0	0	0		0	0	0	0		0	0	0	0		0
5.0.11.0	win	081018	16:06:02	NH_A_39	1	1	blockedtask_colorshapetraining	5	blockedtask_colorshapetraining	15	Triangle		Shape			0		Triangle.png	Triangle.png	38	1	526	0	0	0	0		0	0	0	0		0	0	0	0		0	0	0	0		0
5.0.11.0	win	081018	16:06:02	NH_A_39	1	1	blockedtask_colorshapetraining	5	blockedtask_colorshapetraining	18		Green	Color			0		Green.png	Green.png	38	1	369	0	0	0	0		0	0	0	0		0	0	0	0		0	0	0	0		0
5.0.11.0	win	081018	16:06:02	NH_A_39	1	1	blockedtask_colorshapetraining	5	blockedtask_colorshapetraining	21		Green	Color			0		Green.png	Green.png	38	1	521	0	0	0	0		0	0	0	0		0	0	0	0		0	0	0	0		0
5.0.11.0	win	081018	16:06:02	NH_A_39	1	1	blockedtask_colorshapetraining	5	blockedtask_colorshapetraining	24		Green	Color			0		Green.png	Green.png	38	1	444	0	0	0	0		0	0	0	0		0	0	0	0		0	0	0	0		0
5.0.11.0	win	081018	16:06:02	NH_A_39	1	1	blockedtask_colorshapetraining	5	blockedtask_colorshapetraining	27		Green	Color			0		Green.png	Green.png	38	1	514	0	0	0	0		0	0	0	0		0	0	0	0		0	0	0	0		0
5.0.11.0	win	081018	16:06:02	NH_A_39	1	1	blockedtask_colorshapetraining	5	blockedtask_colorshapetraining	30	Circle		Shape			0		Circle.png	Circle.png	30	1	629	0	0	0	0		0	0	0	0		0	0	0	0		0	0	0	0		0
5.0.11.0	win	081018	16:06:02	NH_A_39	1	1	blockedtask_colorshapetraining	5	blockedtask_colorshapetraining	33	Triangle		Shape			0		Triangle.png	Triangle.png	38	1	388	0	0	0	0		0	0	0	0		0	0	0	0		0	0	0	0		0
5.0.11.0	win	081018	16:06:02	NH_A_39	1	1	blockedtask_colorshapetraining	5	blockedtask_colorshapetraining	36		Green	Color			0		Green.png	Green.png	38	1	540	0	0	0	0		0	0	0	0		0	0	0	0		0	0	0	0		0
5.0.11.0	win	081018	16:06:02	NH_A_39	1	1	blockedtask_colorshapetraining	5	blockedtask_colorshapetraining	39		Green	Color			0		Green.png	Green.png	38	1	414	0	0	0	0		0	0	0	0		0	0	0	0		0	0	0	0		0
5.0.11.0	win	081018	16:06:02	NH_A_39	1	1	blockedtask_colorshapetraining	5	blockedtask_colorshapetraining	42		Red	Color			0		Red.png	Red.png	30	1	1013	0	0	0	0		0	0	0	0		0	0	0	0		0	0	0	0		0
5.0.11.0	win	081018	16:06:02	NH_A_39	1	1	blockedtask_colorshapetraining	5	blockedtask_colorshapetraining	45	Circle		Shape			0		Circle.png	Circle.png	30	1	661	0	0	0	0		0	0	0	0		0	0	0	0		0	0	0	0		0
5.0.11.0	win	081018	16:06:02	NH_A_39	1	1	blockedtask_colorshapetraining	5	blockedtask_colorshapetraining	48		Red	Color			0		Red.png	Red.png	30	1	450	0	0	0	0		0	0	0	0		0	0	0	0		0	0	0	0		0
5.0.11.0	win	081018	16:06:02	NH_A_39	1	1	blockedtask_colorshapetraining	5	blockedtask_colorshapetraining	51	Circle		Shape			0		Circle.png	Circle.png	30	1	439	0	0	0	0		0	0	0	0		0	0	0	0		0	0	0	0		0
5.0.11.0	win	081018	16:06:02	NH_A_39	1	1	blockedtask_colorshapetraining	5	blockedtask_colorshapetraining	54		Red	Color			0		Red.png	Red.png	30	1	381	0	0	0	0		0	0	0	0		0	0	0	0		0	0	0	0		0
5.0.11.0	win	081018	16:06:02	NH_A_39	1	1	blockedtask_colorshapetraining	5	blockedtask_colorshapetraining	57	Circle		Shape			0		Circle.png	Circle.png	30	1	517	0	0	0	0		0	0	0	0		0	0	0	0		0	0	0	0		0
5.0.11.0	win	081018	16:06:02	NH_A_39	1	1	blockedtask_colorshapetraining	5	blockedtask_colorshapetraining	60		Green	Color			0		Green.png	Green.png	38	1	519	0	0	0	0		0	0	0	0		0	0	0	0		0	0	0	0		0
5.0.11.0	win	081018	16:06:02	NH_A_39	1	1	blockedtask_colorshapetraining	5	blockedtask_colorshapetraining	63	Triangle		Shape			0		Triangle.png	Triangle.png	38	1	378	0	0	0	0		0	0	0	0		0	0	0	0		0	0	0	0		0
5.0.11.0	win	081018	16:06:02	NH_A_39	1	1	blockedtask_colorshapetraining	5	blockedtask_colorshapetraining	66	Triangle		Shape			0		Triangle.png	Triangle.png	38	1	371	0	0	0	0		0	0	0	0		0	0	0	0		0	0	0	0		0
5.0.11.0	win	081018	16:06:02	NH_A_39	1	1	blockedtask_colorshapetraining	5	blockedtask_colorshapetraining	69	Circle		Shape			0		Circle.png	Circle.png	30	1	523	0	0	0	0		0	0	0	0		0	0	0	0		0	0	0	0		0
5.0.11.0	win	081018	16:06:02	NH_A_39	1	1	blockedtask_colorshapetraining	5	blockedtask_colorshapetraining	72		Green	Color			0		Green.png	Green.png	38	1	510	0	0	0	0		0	0	0	0		0	0	0	0		0	0	0	0		0
5.0.11.0	win	081018	16:06:02	NH_A_39	1	1	blockedtask_colorshapetraining	5	blockedtask_colorshapetraining	75	Circle		Shape			0		Circle.png	Circle.png	30	1	498	0	0	0	0		0	0	0	0		0	0	0	0		0	0	0	0		0
5.0.11.0	win	081018	16:06:02	NH_A_39	1	1	blockedtask_colorshapetraining	5	blockedtask_colorshapetraining	78	Triangle		Shape			0		Triangle.png	Triangle.png	38	1	517	0	0	0	0		0	0	0	0		0	0	0	0		0	0	0	0		0
5.0.11.0	win	081018	16:06:02	NH_A_39	1	1	blockedtask_colorshapetraining	5	blockedtask_colorshapetraining	81		Red	Color			0		Red.png	Red.png	30	1	615	0	0	0	0		0	0	0	0		0	0	0	0		0	0	0	0		0
5.0.11.0	win	081018	16:06:02	NH_A_39	1	1	blockedtask_colorshapetraining	5	blockedtask_colorshapetraining	84		Red	Color			0		Red.png	Red.png	30	1	358	0	0	0	0		0	0	0	0		0	0	0	0		0	0	0	0		0
5.0.11.0	win	081018	16:06:02	NH_A_39	1	1	blockedtask_colorshapetraining	5	blockedtask_colorshapetraining	87	Circle		Shape			0		Circle.png	Circle.png	30	1	543	0	0	0	0		0	0	0	0		0	0	0	0		0	0	0	0		0
5.0.11.0	win	081018	16:06:02	NH_A_39	1	1	blockedtask_colorshapetraining	5	blockedtask_colorshapetraining	90	Triangle		Shape			0		Triangle.png	Triangle.png	38	1	529	0	0	0	0		0	0	0	0		0	0	0	0		0	0	0	0		0
5.0.11.0	win	081018	16:06:02	NH_A_39	1	1	blockedtask_colorshapetraining	5	blockedtask_colorshapetraining	93		Red	Color			0		Red.png	Red.png	30	1	660	0	0	0	0		0	0	0	0		0	0	0	0		0	0	0	0		0
5.0.11.0	win	081018	16:06:02	NH_A_39	1	1	blockedtask_colorshapetraining	5	blockedtask_colorshapetraining	96	Triangle		Shape			0		Triangle.png	Triangle.png	38	1	514	0	0	0	0		0	0	0	0		0	0	0	0		0	0	0	0		0
5.0.11.0	win	081018	16:06:02	NH_A_39	1	1	blockedtask_bivalentshapetraining	6	BlockedPracticeInstruct	1	Triangle		Shape			0		SC_Blocked_BivalentShapeTraining.htm	Triangle.png	57	0	7731	0	0	0	0		0	0	0	0		0	0	0	0		0	0	0	0		0
5.0.11.0	win	081018	16:06:02	NH_A_39	1	1	blockedtask_bivalentshapetraining	6	blockedtask_bivalentshapetraining	3	Circle	Green	Shape			0		CircleGreen.png	CircleGreen.png	30	1	798	0	0	0	0		0	0	0	0		0	0	0	0		0	0	0	0		0
5.0.11.0	win	081018	16:06:02	NH_A_39	1	1	blockedtask_bivalentshapetraining	6	blockedtask_bivalentshapetraining	6	Triangle	Green	Shape			0		TriangleGreen.png	TriangleGreen.png	38	1	741	0	0	0	0		0	0	0	0		0	0	0	0		0	0	0	0		0
5.0.11.0	win	081018	16:06:02	NH_A_39	1	1	blockedtask_bivalentshapetraining	6	blockedtask_bivalentshapetraining	9	Triangle	Red	Shape			0		TriangleRed.png	TriangleRed.png	38	1	511	0	0	0	0		0	0	0	0		0	0	0	0		0	0	0	0		0
5.0.11.0	win	081018	16:06:02	NH_A_39	1	1	blockedtask_bivalentshapetraining	6	blockedtask_bivalentshapetraining	12	Circle	Green	Shape			0		CircleGreen.png	CircleGreen.png	30	1	451	0	0	0	0		0	0	0	0		0	0	0	0		0	0	0	0		0
5.0.11.0	win	081018	16:06:02	NH_A_39	1	1	blockedtask_bivalentshapetraining	6	blockedtask_bivalentshapetraining	15	Circle	Red	Shape			0		CircleRed.png	CircleRed.png	30	1	408	0	0	0	0		0	0	0	0		0	0	0	0		0	0	0	0		0
5.0.11.0	win	081018	16:06:02	NH_A_39	1	1	blockedtask_bivalentshapetraining	6	blockedtask_bivalentshapetraining	18	Circle	Green	Shape			0		CircleGreen.png	CircleGreen.png	30	1	815	0	0	0	0		0	0	0	0		0	0	0	0		0	0	0	0		0
5.0.11.0	win	081018	16:06:02	NH_A_39	1	1	blockedtask_bivalentshapetraining	6	blockedtask_bivalentshapetraining	21	Circle	Green	Shape			0		CircleGreen.png	CircleGreen.png	30	1	422	0	0	0	0		0	0	0	0		0	0	0	0		0	0	0	0		0
5.0.11.0	win	081018	16:06:02	NH_A_39	1	1	blockedtask_bivalentshapetraining	6	blockedtask_bivalentshapetraining	24	Triangle	Red	Shape			0		TriangleRed.png	TriangleRed.png	38	1	573	0	0	0	0		0	0	0	0		0	0	0	0		0	0	0	0		0
5.0.11.0	win	081018	16:06:02	NH_A_39	1	1	blockedtask_bivalentshapetraining	6	blockedtask_bivalentshapetraining	27	Circle	Red	Shape			0		CircleRed.png	CircleRed.png	30	1	493	0	0	0	0		0	0	0	0		0	0	0	0		0	0	0	0		0
5.0.11.0	win	081018	16:06:02	NH_A_39	1	1	blockedtask_bivalentshapetraining	6	blockedtask_bivalentshapetraining	30	Circle	Green	Shape			0		CircleGreen.png	CircleGreen.png	30	1	545	0	0	0	0		0	0	0	0		0	0	0	0		0	0	0	0		0
5.0.11.0	win	081018	16:06:02	NH_A_39	1	1	blockedtask_bivalentshapetraining	6	blockedtask_bivalentshapetraining	33	Triangle	Red	Shape			0		TriangleRed.png	TriangleRed.png	38	1	420	0	0	0	0		0	0	0	0		0	0	0	0		0	0	0	0		0
5.0.11.0	win	081018	16:06:02	NH_A_39	1	1	blockedtask_bivalentshapetraining	6	blockedtask_bivalentshapetraining	36	Triangle	Red	Shape			0		TriangleRed.png	TriangleRed.png	38	1	378	0	0	0	0		0	0	0	0		0	0	0	0		0	0	0	0		0
5.0.11.0	win	081018	16:06:02	NH_A_39	1	1	blockedtask_bivalentshapetraining	6	blockedtask_bivalentshapetraining	39	Circle	Red	Shape			0		CircleRed.png	CircleRed.png	30	1	435	0	0	0	0		0	0	0	0		0	0	0	0		0	0	0	0		0
5.0.11.0	win	081018	16:06:02	NH_A_39	1	1	blockedtask_bivalentshapetraining	6	blockedtask_bivalentshapetraining	42	Circle	Red	Shape			0		CircleRed.png	CircleRed.png	30	1	377	0	0	0	0		0	0	0	0		0	0	0	0		0	0	0	0		0
5.0.11.0	win	081018	16:06:02	NH_A_39	1	1	blockedtask_bivalentshapetraining	6	blockedtask_bivalentshapetraining	45	Triangle	Green	Shape			0		TriangleGreen.png	TriangleGreen.png	38	1	450	0	0	0	0		0	0	0	0		0	0	0	0		0	0	0	0		0
5.0.11.0	win	081018	16:06:02	NH_A_39	1	1	blockedtask_bivalentshapetraining	6	blockedtask_bivalentshapetraining	48	Triangle	Green	Shape			0		TriangleGreen.png	TriangleGreen.png	38	1	359	0	0	0	0		0	0	0	0		0	0	0	0		0	0	0	0		0
5.0.11.0	win	081018	16:06:02	NH_A_39	1	1	blockedtask_bivalentshapetraining	6	blockedtask_bivalentshapetraining	51	Triangle	Green	Shape			0		TriangleGreen.png	TriangleGreen.png	38	1	336	0	0	0	0		0	0	0	0		0	0	0	0		0	0	0	0		0
5.0.11.0	win	081018	16:06:02	NH_A_39	1	1	blockedtask_bivalentshapetraining	6	blockedtask_bivalentshapetraining	54	Triangle	Red	Shape			0		TriangleRed.png	TriangleRed.png	38	1	394	0	0	0	0		0	0	0	0		0	0	0	0		0	0	0	0		0
5.0.11.0	win	081018	16:06:02	NH_A_39	1	1	blockedtask_bivalentshapetraining	6	blockedtask_bivalentshapetraining	57	Circle	Green	Shape			0		CircleGreen.png	CircleGreen.png	30	1	418	0	0	0	0		0	0	0	0		0	0	0	0		0	0	0	0		0
5.0.11.0	win	081018	16:06:02	NH_A_39	1	1	blockedtask_bivalentshapetraining	6	blockedtask_bivalentshapetraining	60	Triangle	Green	Shape			0		TriangleGreen.png	TriangleGreen.png	38	1	457	0	0	0	0		0	0	0	0		0	0	0	0		0	0	0	0		0
5.0.11.0	win	081018	16:06:02	NH_A_39	1	1	blockedtask_bivalentshapetraining	6	blockedtask_bivalentshapetraining	63	Triangle	Red	Shape			0		TriangleRed.png	TriangleRed.png	38	1	430	0	0	0	0		0	0	0	0		0	0	0	0		0	0	0	0		0
5.0.11.0	win	081018	16:06:02	NH_A_39	1	1	blockedtask_bivalentshapetraining	6	blockedtask_bivalentshapetraining	66	Circle	Red	Shape			0		CircleRed.png	CircleRed.png	30	1	373	0	0	0	0		0	0	0	0		0	0	0	0		0	0	0	0		0
5.0.11.0	win	081018	16:06:02	NH_A_39	1	1	blockedtask_bivalentshapetraining	6	blockedtask_bivalentshapetraining	69	Circle	Red	Shape			0		CircleRed.png	CircleRed.png	30	1	365	0	0	0	0		0	0	0	0		0	0	0	0		0	0	0	0		0
5.0.11.0	win	081018	16:06:02	NH_A_39	1	1	blockedtask_bivalentshapetraining	6	blockedtask_bivalentshapetraining	72	Triangle	Red	Shape			0		TriangleRed.png	TriangleRed.png	38	1	566	0	0	0	0		0	0	0	0		0	0	0	0		0	0	0	0		0
5.0.11.0	win	081018	16:06:02	NH_A_39	1	1	blockedtask_bivalentshapetraining	6	blockedtask_bivalentshapetraining	75	Circle	Red	Shape			0		CircleRed.png	CircleRed.png	38	0	311	0	0	0	0		0	0	0	0		0	0	0	0		0	0	0	0		0
5.0.11.0	win	081018	16:06:02	NH_A_39	1	1	blockedtask_bivalentshapetraining	6	blockedtask_bivalentshapetraining	78	Triangle	Green	Shape			0		TriangleGreen.png	TriangleGreen.png	38	1	570	0	0	0	0		0	0	0	0		0	0	0	0		0	0	0	0		0
5.0.11.0	win	081018	16:06:02	NH_A_39	1	1	blockedtask_bivalentshapetraining	6	blockedtask_bivalentshapetraining	81	Circle	Green	Shape			0		CircleGreen.png	CircleGreen.png	30	1	523	0	0	0	0		0	0	0	0		0	0	0	0		0	0	0	0		0
5.0.11.0	win	081018	16:06:02	NH_A_39	1	1	blockedtask_bivalentshapetraining	6	blockedtask_bivalentshapetraining	84	Circle	Red	Shape			0		CircleRed.png	CircleRed.png	30	1	621	0	0	0	0		0	0	0	0		0	0	0	0		0	0	0	0		0
5.0.11.0	win	081018	16:06:02	NH_A_39	1	1	blockedtask_bivalentshapetraining	6	blockedtask_bivalentshapetraining	87	Circle	Green	Shape			0		CircleGreen.png	CircleGreen.png	30	1	541	0	0	0	0		0	0	0	0		0	0	0	0		0	0	0	0		0
5.0.11.0	win	081018	16:06:02	NH_A_39	1	1	blockedtask_bivalentshapetraining	6	blockedtask_bivalentshapetraining	90	Triangle	Red	Shape			0		TriangleRed.png	TriangleRed.png	38	1	462	0	0	0	0		0	0	0	0		0	0	0	0		0	0	0	0		0
5.0.11.0	win	081018	16:06:02	NH_A_39	1	1	blockedtask_bivalentshapetraining	6	blockedtask_bivalentshapetraining	93	Triangle	Green	Shape			0		TriangleGreen.png	TriangleGreen.png	38	1	659	0	0	0	0		0	0	0	0		0	0	0	0		0	0	0	0		0
5.0.11.0	win	081018	16:06:02	NH_A_39	1	1	blockedtask_bivalentshapetraining	6	blockedtask_bivalentshapetraining	96	Triangle	Green	Shape			0		TriangleGreen.png	TriangleGreen.png	38	1	513	0	0	0	0		0	0	0	0		0	0	0	0		0	0	0	0		0
5.0.11.0	win	081018	16:06:02	NH_A_39	1	1	blockedtask_bivalentcolortraining	7	BlockedPracticeInstruct	1	Triangle	Green	Shape			0		SC_Blocked_BivalentColorTraining.htm	TriangleGreen.png	57	0	6563	0	0	0	0		0	0	0	0		0	0	0	0		0	0	0	0		0
5.0.11.0	win	081018	16:06:02	NH_A_39	1	1	blockedtask_bivalentcolortraining	7	blockedtask_bivalentcolortraining	3	Triangle	Green	Color			0		TriangleGreen.png	TriangleGreen.png	38	1	572	0	0	0	0		0	0	0	0		0	0	0	0		0	0	0	0		0
5.0.11.0	win	081018	16:06:02	NH_A_39	1	1	blockedtask_bivalentcolortraining	7	blockedtask_bivalentcolortraining	6	Triangle	Red	Color			0		TriangleRed.png	TriangleRed.png	30	1	461	0	0	0	0		0	0	0	0		0	0	0	0		0	0	0	0		0
5.0.11.0	win	081018	16:06:02	NH_A_39	1	1	blockedtask_bivalentcolortraining	7	blockedtask_bivalentcolortraining	9	Triangle	Red	Color			0		TriangleRed.png	TriangleRed.png	30	1	530	0	0	0	0		0	0	0	0		0	0	0	0		0	0	0	0		0
5.0.11.0	win	081018	16:06:02	NH_A_39	1	1	blockedtask_bivalentcolortraining	7	blockedtask_bivalentcolortraining	12	Circle	Green	Color			0		CircleGreen.png	CircleGreen.png	38	1	405	0	0	0	0		0	0	0	0		0	0	0	0		0	0	0	0		0
5.0.11.0	win	081018	16:06:02	NH_A_39	1	1	blockedtask_bivalentcolortraining	7	blockedtask_bivalentcolortraining	15	Triangle	Green	Color			0		TriangleGreen.png	TriangleGreen.png	38	1	556	0	0	0	0		0	0	0	0		0	0	0	0		0	0	0	0		0
5.0.11.0	win	081018	16:06:02	NH_A_39	1	1	blockedtask_bivalentcolortraining	7	blockedtask_bivalentcolortraining	18	Circle	Red	Color			0		CircleRed.png	CircleRed.png	30	1	445	0	0	0	0		0	0	0	0		0	0	0	0		0	0	0	0		0
5.0.11.0	win	081018	16:06:02	NH_A_39	1	1	blockedtask_bivalentcolortraining	7	blockedtask_bivalentcolortraining	21	Circle	Green	Color			0		CircleGreen.png	CircleGreen.png	38	1	435	0	0	0	0		0	0	0	0		0	0	0	0		0	0	0	0		0
5.0.11.0	win	081018	16:06:02	NH_A_39	1	1	blockedtask_bivalentcolortraining	7	blockedtask_bivalentcolortraining	24	Circle	Red	Color			0		CircleRed.png	CircleRed.png	30	1	426	0	0	0	0		0	0	0	0		0	0	0	0		0	0	0	0		0
5.0.11.0	win	081018	16:06:02	NH_A_39	1	1	blockedtask_bivalentcolortraining	7	blockedtask_bivalentcolortraining	27	Circle	Red	Color			0		CircleRed.png	CircleRed.png	30	1	384	0	0	0	0		0	0	0	0		0	0	0	0		0	0	0	0		0
5.0.11.0	win	081018	16:06:02	NH_A_39	1	1	blockedtask_bivalentcolortraining	7	blockedtask_bivalentcolortraining	30	Triangle	Red	Color			0		TriangleRed.png	TriangleRed.png	30	1	344	0	0	0	0		0	0	0	0		0	0	0	0		0	0	0	0		0
5.0.11.0	win	081018	16:06:02	NH_A_39	1	1	blockedtask_bivalentcolortraining	7	blockedtask_bivalentcolortraining	33	Circle	Red	Color			0		CircleRed.png	CircleRed.png	30	1	322	0	0	0	0		0	0	0	0		0	0	0	0		0	0	0	0		0
5.0.11.0	win	081018	16:06:02	NH_A_39	1	1	blockedtask_bivalentcolortraining	7	blockedtask_bivalentcolortraining	36	Circle	Green	Color			0		CircleGreen.png	CircleGreen.png	38	1	653	0	0	0	0		0	0	0	0		0	0	0	0		0	0	0	0		0
5.0.11.0	win	081018	16:06:02	NH_A_39	1	1	blockedtask_bivalentcolortraining	7	blockedtask_bivalentcolortraining	39	Triangle	Red	Color			0		TriangleRed.png	TriangleRed.png	30	1	762	0	0	0	0		0	0	0	0		0	0	0	0		0	0	0	0		0
5.0.11.0	win	081018	16:06:02	NH_A_39	1	1	blockedtask_bivalentcolortraining	7	blockedtask_bivalentcolortraining	42	Circle	Green	Color			0		CircleGreen.png	CircleGreen.png	38	1	355	0	0	0	0		0	0	0	0		0	0	0	0		0	0	0	0		0
5.0.11.0	win	081018	16:06:02	NH_A_39	1	1	blockedtask_bivalentcolortraining	7	blockedtask_bivalentcolortraining	45	Triangle	Red	Color			0		TriangleRed.png	TriangleRed.png	30	1	509	0	0	0	0		0	0	0	0		0	0	0	0		0	0	0	0		0
5.0.11.0	win	081018	16:06:02	NH_A_39	1	1	blockedtask_bivalentcolortraining	7	blockedtask_bivalentcolortraining	48	Triangle	Red	Color			0		TriangleRed.png	TriangleRed.png	30	1	384	0	0	0	0		0	0	0	0		0	0	0	0		0	0	0	0		0
5.0.11.0	win	081018	16:06:02	NH_A_39	1	1	blockedtask_bivalentcolortraining	7	blockedtask_bivalentcolortraining	51	Triangle	Red	Color			0		TriangleRed.png	TriangleRed.png	30	1	440	0	0	0	0		0	0	0	0		0	0	0	0		0	0	0	0		0
5.0.11.0	win	081018	16:06:02	NH_A_39	1	1	blockedtask_bivalentcolortraining	7	blockedtask_bivalentcolortraining	54	Circle	Green	Color			0		CircleGreen.png	CircleGreen.png	38	1	766	0	0	0	0		0	0	0	0		0	0	0	0		0	0	0	0		0
5.0.11.0	win	081018	16:06:02	NH_A_39	1	1	blockedtask_bivalentcolortraining	7	blockedtask_bivalentcolortraining	57	Triangle	Green	Color			0		TriangleGreen.png	TriangleGreen.png	30	0	1095	0	0	0	0		0	0	0	0		0	0	0	0		0	0	0	0		0
5.0.11.0	win	081018	16:06:02	NH_A_39	1	1	blockedtask_bivalentcolortraining	7	blockedtask_bivalentcolortraining	60	Triangle	Green	Color			0		TriangleGreen.png	TriangleGreen.png	38	1	1067	0	0	0	0		0	0	0	0		0	0	0	0		0	0	0	0		0
5.0.11.0	win	081018	16:06:02	NH_A_39	1	1	blockedtask_bivalentcolortraining	7	blockedtask_bivalentcolortraining	63	Circle	Green	Color			0		CircleGreen.png	CircleGreen.png	38	1	567	0	0	0	0		0	0	0	0		0	0	0	0		0	0	0	0		0
5.0.11.0	win	081018	16:06:02	NH_A_39	1	1	blockedtask_bivalentcolortraining	7	blockedtask_bivalentcolortraining	66	Circle	Red	Color			0		CircleRed.png	CircleRed.png	30	1	440	0	0	0	0		0	0	0	0		0	0	0	0		0	0	0	0		0
5.0.11.0	win	081018	16:06:02	NH_A_39	1	1	blockedtask_bivalentcolortraining	7	blockedtask_bivalentcolortraining	69	Circle	Red	Color			0		CircleRed.png	CircleRed.png	30	1	350	0	0	0	0		0	0	0	0		0	0	0	0		0	0	0	0		0
5.0.11.0	win	081018	16:06:02	NH_A_39	1	1	blockedtask_bivalentcolortraining	7	blockedtask_bivalentcolortraining	72	Triangle	Red	Color			0		TriangleRed.png	TriangleRed.png	30	1	392	0	0	0	0		0	0	0	0		0	0	0	0		0	0	0	0		0
5.0.11.0	win	081018	16:06:02	NH_A_39	1	1	blockedtask_bivalentcolortraining	7	blockedtask_bivalentcolortraining	75	Circle	Red	Color			0		CircleRed.png	CircleRed.png	30	1	352	0	0	0	0		0	0	0	0		0	0	0	0		0	0	0	0		0
5.0.11.0	win	081018	16:06:02	NH_A_39	1	1	blockedtask_bivalentcolortraining	7	blockedtask_bivalentcolortraining	78	Circle	Green	Color			0		CircleGreen.png	CircleGreen.png	38	1	440	0	0	0	0		0	0	0	0		0	0	0	0		0	0	0	0		0
5.0.11.0	win	081018	16:06:02	NH_A_39	1	1	blockedtask_bivalentcolortraining	7	blockedtask_bivalentcolortraining	81	Triangle	Green	Color			0		TriangleGreen.png	TriangleGreen.png	38	1	367	0	0	0	0		0	0	0	0		0	0	0	0		0	0	0	0		0
5.0.11.0	win	081018	16:06:02	NH_A_39	1	1	blockedtask_bivalentcolortraining	7	blockedtask_bivalentcolortraining	84	Triangle	Green	Color			0		TriangleGreen.png	TriangleGreen.png	38	1	472	0	0	0	0		0	0	0	0		0	0	0	0		0	0	0	0		0
5.0.11.0	win	081018	16:06:02	NH_A_39	1	1	blockedtask_bivalentcolortraining	7	blockedtask_bivalentcolortraining	87	Circle	Red	Color			0		CircleRed.png	CircleRed.png	30	1	412	0	0	0	0		0	0	0	0		0	0	0	0		0	0	0	0		0
5.0.11.0	win	081018	16:06:02	NH_A_39	1	1	blockedtask_bivalentcolortraining	7	blockedtask_bivalentcolortraining	90	Circle	Green	Color			0		CircleGreen.png	CircleGreen.png	38	1	388	0	0	0	0		0	0	0	0		0	0	0	0		0	0	0	0		0
5.0.11.0	win	081018	16:06:02	NH_A_39	1	1	blockedtask_bivalentcolortraining	7	blockedtask_bivalentcolortraining	93	Triangle	Green	Color			0		TriangleGreen.png	TriangleGreen.png	30	0	379	0	0	0	0		0	0	0	0		0	0	0	0		0	0	0	0		0
5.0.11.0	win	081018	16:06:02	NH_A_39	1	1	blockedtask_bivalentcolortraining	7	blockedtask_bivalentcolortraining	96	Triangle	Green	Color			0		TriangleGreen.png	TriangleGreen.png	38	1	604	0	0	0	0		0	0	0	0		0	0	0	0		0	0	0	0		0
5.0.11.0	win	081018	16:06:02	NH_A_39	1	1	blocked_testintro	8	BlockedPracticeInstruct	1	Triangle	Green	Color			0		SC_Blocked_TestIntro.htm	TriangleGreen.png	57	0	14395	0	0	0	0		0	0	0	0		0	0	0	0		0	0	0	0		0
5.0.11.0	win	081018	16:06:02	NH_A_39	1	1	blocked_shape	9	BlockedTestInstruct	1	Triangle	Green	Color			0		SC_Blocked_BivalentShapeTest.htm	TriangleGreen.png	57	0	7977	0	0	0	0		0	0	0	0		0	0	0	0		0	0	0	0		0
5.0.11.0	win	081018	16:06:02	NH_A_39	1	1	blocked_shape	9	blockedtask_bivalentshapetest	3	Triangle	Green	Shape			0		TriangleGreen.png	TriangleGreen.png	38	1	666	0	0	0	0		1	1	666	100	666	0	0	0	0		0	0	0	0		0
5.0.11.0	win	081018	16:06:02	NH_A_39	1	1	blocked_shape	9	blockedtask_bivalentshapetest	6	Triangle	Red	Shape			0		TriangleRed.png	TriangleRed.png	38	1	535	0	0	0	0		2	2	1201	100	600.5	0	0	0	0		0	0	0	0		0
5.0.11.0	win	081018	16:06:02	NH_A_39	1	1	blocked_shape	9	blockedtask_bivalentshapetest	9	Triangle	Red	Shape			0		TriangleRed.png	TriangleRed.png	38	1	441	0	0	0	0		3	3	1642	100	547.3333333333333712289	0	0	0	0		0	0	0	0		0
5.0.11.0	win	081018	16:06:02	NH_A_39	1	1	blocked_shape	9	blockedtask_bivalentshapetest	12	Circle	Red	Shape			0		CircleRed.png	CircleRed.png	30	1	383	0	0	0	0		4	4	2025	100	506.25	0	0	0	0		0	0	0	0		0
5.0.11.0	win	081018	16:06:02	NH_A_39	1	1	blocked_shape	9	blockedtask_bivalentshapetest	15	Triangle	Green	Shape			0		TriangleGreen.png	TriangleGreen.png	38	1	487	0	0	0	0		5	5	2512	100	502.3999999999999772626	0	0	0	0		0	0	0	0		0
5.0.11.0	win	081018	16:06:02	NH_A_39	1	1	blocked_shape	9	blockedtask_bivalentshapetest	18	Triangle	Green	Shape			0		TriangleGreen.png	TriangleGreen.png	38	1	459	0	0	0	0		6	6	2971	100	495.1666666666666856145	0	0	0	0		0	0	0	0		0
5.0.11.0	win	081018	16:06:02	NH_A_39	1	1	blocked_shape	9	blockedtask_bivalentshapetest	21	Circle	Red	Shape			0		CircleRed.png	CircleRed.png	30	1	464	0	0	0	0		7	7	3435	100	490.7142857142857224062	0	0	0	0		0	0	0	0		0
5.0.11.0	win	081018	16:06:02	NH_A_39	1	1	blocked_shape	9	blockedtask_bivalentshapetest	24	Triangle	Red	Shape			0		TriangleRed.png	TriangleRed.png	38	1	437	0	0	0	0		8	8	3872	100	484	0	0	0	0		0	0	0	0		0
5.0.11.0	win	081018	16:06:02	NH_A_39	1	1	blocked_shape	9	blockedtask_bivalentshapetest	27	Circle	Red	Shape			0		CircleRed.png	CircleRed.png	30	1	459	0	0	0	0		9	9	4331	100	481.2222222222222285382	0	0	0	0		0	0	0	0		0
5.0.11.0	win	081018	16:06:02	NH_A_39	1	1	blocked_shape	9	blockedtask_bivalentshapetest	30	Circle	Green	Shape			0		CircleGreen.png	CircleGreen.png	30	1	449	0	0	0	0		10	10	4780	100	478	0	0	0	0		0	0	0	0		0
5.0.11.0	win	081018	16:06:02	NH_A_39	1	1	blocked_shape	9	blockedtask_bivalentshapetest	33	Circle	Green	Shape			0		CircleGreen.png	CircleGreen.png	30	1	454	0	0	0	0		11	11	5234	100	475.8181818181818130142	0	0	0	0		0	0	0	0		0
5.0.11.0	win	081018	16:06:02	NH_A_39	1	1	blocked_shape	9	blockedtask_bivalentshapetest	36	Circle	Red	Shape			0		CircleRed.png	CircleRed.png	30	1	443	0	0	0	0		12	12	5677	100	473.0833333333333143855	0	0	0	0		0	0	0	0		0
5.0.11.0	win	081018	16:06:02	NH_A_39	1	1	blocked_shape	9	blockedtask_bivalentshapetest	39	Triangle	Red	Shape			0		TriangleRed.png	TriangleRed.png	38	1	434	0	0	0	0		13	13	6111	100	470.0769230769230944134	0	0	0	0		0	0	0	0		0
5.0.11.0	win	081018	16:06:02	NH_A_39	1	1	blocked_shape	9	blockedtask_bivalentshapetest	42	Circle	Green	Shape			0		CircleGreen.png	CircleGreen.png	30	1	439	0	0	0	0		14	14	6550	100	467.8571428571428327814	0	0	0	0		0	0	0	0		0
5.0.11.0	win	081018	16:06:02	NH_A_39	1	1	blocked_shape	9	blockedtask_bivalentshapetest	45	Triangle	Green	Shape			0		TriangleGreen.png	TriangleGreen.png	38	1	398	0	0	0	0		15	15	6948	100	463.1999999999999886313	0	0	0	0		0	0	0	0		0
5.0.11.0	win	081018	16:06:02	NH_A_39	1	1	blocked_shape	9	blockedtask_bivalentshapetest	48	Triangle	Red	Shape			0		TriangleRed.png	TriangleRed.png	38	1	342	0	0	0	0		16	16	7290	100	455.625	0	0	0	0		0	0	0	0		0
5.0.11.0	win	081018	16:06:02	NH_A_39	1	1	blocked_shape	9	blockedtask_bivalentshapetest	51	Circle	Red	Shape			0		CircleRed.png	CircleRed.png	30	1	399	0	0	0	0		17	17	7689	100	452.2941176470588402481	0	0	0	0		0	0	0	0		0
5.0.11.0	win	081018	16:06:02	NH_A_39	1	1	blocked_shape	9	blockedtask_bivalentshapetest	54	Triangle	Red	Shape			0		TriangleRed.png	TriangleRed.png	38	1	503	0	0	0	0		18	18	8192	100	455.1111111111110858474	0	0	0	0		0	0	0	0		0
5.0.11.0	win	081018	16:06:02	NH_A_39	1	1	blocked_shape	9	blockedtask_bivalentshapetest	57	Circle	Red	Shape			0		CircleRed.png	CircleRed.png	30	1	459	0	0	0	0		19	19	8651	100	455.3157894736842195016	0	0	0	0		0	0	0	0		0
5.0.11.0	win	081018	16:06:02	NH_A_39	1	1	blocked_shape	9	blockedtask_bivalentshapetest	60	Triangle	Green	Shape			0		TriangleGreen.png	TriangleGreen.png	38	1	464	0	0	0	0		20	20	9115	100	455.75	0	0	0	0		0	0	0	0		0
5.0.11.0	win	081018	16:06:02	NH_A_39	1	1	blocked_shape	9	blockedtask_bivalentshapetest	63	Circle	Red	Shape			0		CircleRed.png	CircleRed.png	30	1	437	0	0	0	0		21	21	9552	100	454.8571428571428327814	0	0	0	0		0	0	0	0		0
5.0.11.0	win	081018	16:06:02	NH_A_39	1	1	blocked_shape	9	blockedtask_bivalentshapetest	66	Triangle	Red	Shape			0		TriangleRed.png	TriangleRed.png	38	1	395	0	0	0	0		22	22	9947	100	452.1363636363636260285	0	0	0	0		0	0	0	0		0
5.0.11.0	win	081018	16:06:02	NH_A_39	1	1	blocked_shape	9	blockedtask_bivalentshapetest	69	Triangle	Green	Shape			0		TriangleGreen.png	TriangleGreen.png	38	1	419	0	0	0	0		23	23	10366	100	450.6956521739130607784	0	0	0	0		0	0	0	0		0
5.0.11.0	win	081018	16:06:02	NH_A_39	1	1	blocked_shape	9	blockedtask_bivalentshapetest	72	Circle	Red	Shape			0		CircleRed.png	CircleRed.png	30	1	441	0	0	0	0		24	24	10807	100	450.2916666666666856145	0	0	0	0		0	0	0	0		0
5.0.11.0	win	081018	16:06:02	NH_A_39	1	1	blocked_shape	9	blockedtask_bivalentshapetest	75	Triangle	Red	Shape			0		TriangleRed.png	TriangleRed.png	38	1	431	0	0	0	0		25	25	11238	100	449.5199999999999818101	0	0	0	0		0	0	0	0		0
5.0.11.0	win	081018	16:06:02	NH_A_39	1	1	blocked_shape	9	blockedtask_bivalentshapetest	78	Circle	Green	Shape			0		CircleGreen.png	CircleGreen.png	30	1	438	0	0	0	0		26	26	11676	100	449.0769230769230944134	0	0	0	0		0	0	0	0		0
5.0.11.0	win	081018	16:06:02	NH_A_39	1	1	blocked_shape	9	blockedtask_bivalentshapetest	81	Circle	Green	Shape			0		CircleGreen.png	CircleGreen.png	30	1	508	0	0	0	0		27	27	12184	100	451.2592592592592382061	0	0	0	0		0	0	0	0		0
5.0.11.0	win	081018	16:06:02	NH_A_39	1	1	blocked_shape	9	blockedtask_bivalentshapetest	84	Triangle	Red	Shape			0		TriangleRed.png	TriangleRed.png	38	1	463	0	0	0	0		28	28	12647	100	451.6785714285714448124	0	0	0	0		0	0	0	0		0
5.0.11.0	win	081018	16:06:02	NH_A_39	1	1	blocked_shape	9	blockedtask_bivalentshapetest	87	Triangle	Green	Shape			0		TriangleGreen.png	TriangleGreen.png	38	1	484	0	0	0	0		29	29	13131	100	452.7931034482758718696	0	0	0	0		0	0	0	0		0
5.0.11.0	win	081018	16:06:02	NH_A_39	1	1	blocked_shape	9	blockedtask_bivalentshapetest	90	Triangle	Green	Shape			0		TriangleGreen.png	TriangleGreen.png	38	1	440	0	0	0	0		30	30	13571	100	452.3666666666666742458	0	0	0	0		0	0	0	0		0
5.0.11.0	win	081018	16:06:02	NH_A_39	1	1	blocked_shape	9	blockedtask_bivalentshapetest	93	Circle	Green	Shape			0		CircleGreen.png	CircleGreen.png	30	1	494	0	0	0	0		31	31	14065	100	453.7096774193548185394	0	0	0	0		0	0	0	0		0
5.0.11.0	win	081018	16:06:02	NH_A_39	1	1	blocked_shape	9	blockedtask_bivalentshapetest	96	Triangle	Green	Shape			0		TriangleGreen.png	TriangleGreen.png	38	1	498	0	0	0	0		32	32	14563	100	455.09375	0	0	0	0		0	0	0	0		0
5.0.11.0	win	081018	16:06:02	NH_A_39	1	1	blocked_shape	9	blockedtask_bivalentshapetest	99	Triangle	Green	Shape			0		TriangleGreen.png	TriangleGreen.png	38	1	502	0	0	0	0		33	33	15065	100	456.5151515151515013713	0	0	0	0		0	0	0	0		0
5.0.11.0	win	081018	16:06:02	NH_A_39	1	1	blocked_shape	9	blockedtask_bivalentshapetest	102	Circle	Green	Shape			0		CircleGreen.png	CircleGreen.png	30	1	489	0	0	0	0		34	34	15554	100	457.4705882352941443969	0	0	0	0		0	0	0	0		0
5.0.11.0	win	081018	16:06:02	NH_A_39	1	1	blocked_shape	9	blockedtask_bivalentshapetest	105	Triangle	Green	Shape			0		TriangleGreen.png	TriangleGreen.png	38	1	541	0	0	0	0		35	35	16095	100	459.8571428571428327814	0	0	0	0		0	0	0	0		0
5.0.11.0	win	081018	16:06:02	NH_A_39	1	1	blocked_shape	9	blockedtask_bivalentshapetest	108	Circle	Red	Shape			0		CircleRed.png	CircleRed.png	30	1	495	0	0	0	0		36	36	16590	100	460.8333333333333143855	0	0	0	0		0	0	0	0		0
5.0.11.0	win	081018	16:06:02	NH_A_39	1	1	blocked_shape	9	blockedtask_bivalentshapetest	111	Triangle	Green	Shape			0		TriangleGreen.png	TriangleGreen.png	38	1	451	0	0	0	0		37	37	17041	100	460.5675675675675506682	0	0	0	0		0	0	0	0		0
5.0.11.0	win	081018	16:06:02	NH_A_39	1	1	blocked_shape	9	blockedtask_bivalentshapetest	114	Circle	Green	Shape			0		CircleGreen.png	CircleGreen.png	30	1	696	0	0	0	0		38	38	17737	100	466.763157894736821163	0	0	0	0		0	0	0	0		0
5.0.11.0	win	081018	16:06:02	NH_A_39	1	1	blocked_shape	9	blockedtask_bivalentshapetest	117	Circle	Red	Shape			0		CircleRed.png	CircleRed.png	30	1	356	0	0	0	0		39	39	18093	100	463.9230769230769055866	0	0	0	0		0	0	0	0		0
5.0.11.0	win	081018	16:06:02	NH_A_39	1	1	blocked_shape	9	blockedtask_bivalentshapetest	120	Triangle	Red	Shape			0		TriangleRed.png	TriangleRed.png	38	1	590	0	0	0	0		40	40	18683	100	467.0749999999999886313	0	0	0	0		0	0	0	0		0
5.0.11.0	win	081018	16:06:02	NH_A_39	1	1	blocked_shape	9	blockedtask_bivalentshapetest	123	Triangle	Red	Shape			0		TriangleRed.png	TriangleRed.png	38	1	397	0	0	0	0		41	41	19080	100	465.3658536585365936844	0	0	0	0		0	0	0	0		0
5.0.11.0	win	081018	16:06:02	NH_A_39	1	1	blocked_shape	9	blockedtask_bivalentshapetest	126	Circle	Green	Shape			0		CircleGreen.png	CircleGreen.png	30	1	502	0	0	0	0		42	42	19582	100	466.2380952380952408021	0	0	0	0		0	0	0	0		0
5.0.11.0	win	081018	16:06:02	NH_A_39	1	1	blocked_shape	9	blockedtask_bivalentshapetest	129	Circle	Red	Shape			0		CircleRed.png	CircleRed.png	30	1	553	0	0	0	0		43	43	20135	100	468.2558139534883707711	0	0	0	0		0	0	0	0		0
5.0.11.0	win	081018	16:06:02	NH_A_39	1	1	blocked_shape	9	blockedtask_bivalentshapetest	132	Circle	Green	Shape			0		CircleGreen.png	CircleGreen.png	30	1	490	0	0	0	0		44	44	20625	100	468.75	0	0	0	0		0	0	0	0		0
5.0.11.0	win	081018	16:06:02	NH_A_39	1	1	blocked_shape	9	blockedtask_bivalentshapetest	135	Circle	Red	Shape			0		CircleRed.png	CircleRed.png	30	1	494	0	0	0	0		45	45	21119	100	469.3111111111111313221	0	0	0	0		0	0	0	0		0
5.0.11.0	win	081018	16:06:02	NH_A_39	1	1	blocked_shape	9	blockedtask_bivalentshapetest	138	Triangle	Red	Shape			0		TriangleRed.png	TriangleRed.png	38	1	434	0	0	0	0		46	46	21553	100	468.5434782608695627459	0	0	0	0		0	0	0	0		0
5.0.11.0	win	081018	16:06:02	NH_A_39	1	1	blocked_shape	9	blockedtask_bivalentshapetest	141	Circle	Green	Shape			0		CircleGreen.png	CircleGreen.png	30	1	489	0	0	0	0		47	47	22042	100	468.9787234042553336621	0	0	0	0		0	0	0	0		0
5.0.11.0	win	081018	16:06:02	NH_A_39	1	1	blocked_shape	9	blockedtask_bivalentshapetest	144	Circle	Green	Shape			0		CircleGreen.png	CircleGreen.png	30	1	508	0	0	0	0		48	48	22550	100	469.7916666666666856145	0	0	0	0		0	0	0	0		0
5.0.11.0	win	081018	16:06:02	NH_A_39	1	1	blocked_shape	9	blockedtask_bivalentshapetest	147	Triangle	Red	Shape			0		TriangleRed.png	TriangleRed.png	38	1	448	0	0	0	0		49	49	22998	100	469.3469387755101820403	0	0	0	0		0	0	0	0		0
5.0.11.0	win	081018	16:06:02	NH_A_39	1	1	blocked_shape	9	blockedtask_bivalentshapetest	150	Circle	Green	Shape			0		CircleGreen.png	CircleGreen.png	30	1	518	0	0	0	0		50	50	23516	100	470.3199999999999931788	0	0	0	0		0	0	0	0		0
5.0.11.0	win	081018	16:06:02	NH_A_39	1	1	blocked_shape	9	blockedtask_bivalentshapetest	153	Triangle	Red	Shape			0		TriangleRed.png	TriangleRed.png	38	1	424	0	0	0	0		51	51	23940	100	469.4117647058823763473	0	0	0	0		0	0	0	0		0
5.0.11.0	win	081018	16:06:02	NH_A_39	1	1	blocked_shape	9	blockedtask_bivalentshapetest	156	Circle	Green	Shape			0		CircleGreen.png	CircleGreen.png	30	1	415	0	0	0	0		52	52	24355	100	468.36538461538464162	0	0	0	0		0	0	0	0		0
5.0.11.0	win	081018	16:06:02	NH_A_39	1	1	blocked_shape	9	blockedtask_bivalentshapetest	159	Triangle	Green	Shape			0		TriangleGreen.png	TriangleGreen.png	38	1	486	0	0	0	0		53	53	24841	100	468.6981132075471805365	0	0	0	0		0	0	0	0		0
5.0.11.0	win	081018	16:06:02	NH_A_39	1	1	blocked_shape	9	blockedtask_bivalentshapetest	162	Circle	Red	Shape			0		CircleRed.png	CircleRed.png	30	1	538	0	0	0	0		54	54	25379	100	469.9814814814814667443	0	0	0	0		0	0	0	0		0
5.0.11.0	win	081018	16:06:02	NH_A_39	1	1	blocked_shape	9	blockedtask_bivalentshapetest	165	Triangle	Green	Shape			0		TriangleGreen.png	TriangleGreen.png	38	1	444	0	0	0	0		55	55	25823	100	469.5090909090909008228	0	0	0	0		0	0	0	0		0
5.0.11.0	win	081018	16:06:02	NH_A_39	1	1	blocked_shape	9	blockedtask_bivalentshapetest	168	Circle	Red	Shape			0		CircleRed.png	CircleRed.png	30	1	449	0	0	0	0		56	56	26272	100	469.1428571428571672186	0	0	0	0		0	0	0	0		0
5.0.11.0	win	081018	16:06:02	NH_A_39	1	1	blocked_shape	9	blockedtask_bivalentshapetest	171	Circle	Red	Shape			0		CircleRed.png	CircleRed.png	30	1	439	0	0	0	0		57	57	26711	100	468.6140350877192872758	0	0	0	0		0	0	0	0		0
5.0.11.0	win	081018	16:06:02	NH_A_39	1	1	blocked_shape	9	blockedtask_bivalentshapetest	174	Circle	Green	Shape			0		CircleGreen.png	CircleGreen.png	30	1	413	0	0	0	0		58	58	27124	100	467.655172413793081887	0	0	0	0		0	0	0	0		0
5.0.11.0	win	081018	16:06:02	NH_A_39	1	1	blocked_shape	9	blockedtask_bivalentshapetest	177	Triangle	Green	Shape			0		TriangleGreen.png	TriangleGreen.png	38	1	420	0	0	0	0		59	59	27544	100	466.8474576271186720078	0	0	0	0		0	0	0	0		0
5.0.11.0	win	081018	16:06:02	NH_A_39	1	1	blocked_shape	9	blockedtask_bivalentshapetest	180	Triangle	Red	Shape			0		TriangleRed.png	TriangleRed.png	38	1	427	0	0	0	0		60	60	27971	100	466.1833333333333371229	0	0	0	0		0	0	0	0		0
5.0.11.0	win	081018	16:06:02	NH_A_39	1	1	blocked_color	10	BlockedTestInstruct	1	Triangle	Red	Shape			0		SC_Blocked_BivalentColorTest.htm	TriangleRed.png	57	0	6843	0	0	0	0		0	0	0	0		0	0	0	0		0	0	0	0		0
5.0.11.0	win	081018	16:06:02	NH_A_39	1	1	blocked_color	10	blockedtask_bivalentcolortest	3	Triangle	Red	Color			0		TriangleRed.png	TriangleRed.png	30	1	1032	1	1	1032	100	1032	0	0	0	0		0	0	0	0		0	0	0	0		0
5.0.11.0	win	081018	16:06:02	NH_A_39	1	1	blocked_color	10	blockedtask_bivalentcolortest	6	Triangle	Red	Color			0		TriangleRed.png	TriangleRed.png	30	1	454	2	2	1486	100	743	0	0	0	0		0	0	0	0		0	0	0	0		0
5.0.11.0	win	081018	16:06:02	NH_A_39	1	1	blocked_color	10	blockedtask_bivalentcolortest	9	Circle	Green	Color			0		CircleGreen.png	CircleGreen.png	38	1	492	3	3	1978	100	659.3333333333333712289	0	0	0	0		0	0	0	0		0	0	0	0		0
5.0.11.0	win	081018	16:06:02	NH_A_39	1	1	blocked_color	10	blockedtask_bivalentcolortest	12	Circle	Red	Color			0		CircleRed.png	CircleRed.png	30	1	767	4	4	2745	100	686.25	0	0	0	0		0	0	0	0		0	0	0	0		0
5.0.11.0	win	081018	16:06:02	NH_A_39	1	1	blocked_color	10	blockedtask_bivalentcolortest	15	Triangle	Green	Color			0		TriangleGreen.png	TriangleGreen.png	38	1	440	5	5	3185	100	637	0	0	0	0		0	0	0	0		0	0	0	0		0
5.0.11.0	win	081018	16:06:02	NH_A_39	1	1	blocked_color	10	blockedtask_bivalentcolortest	18	Triangle	Red	Color			0		TriangleRed.png	TriangleRed.png	30	1	510	6	6	3695	100	615.8333333333333712289	0	0	0	0		0	0	0	0		0	0	0	0		0
5.0.11.0	win	081018	16:06:02	NH_A_39	1	1	blocked_color	10	blockedtask_bivalentcolortest	21	Triangle	Green	Color			0		TriangleGreen.png	TriangleGreen.png	38	1	674	7	7	4369	100	624.1428571428571103752	0	0	0	0		0	0	0	0		0	0	0	0		0
5.0.11.0	win	081018	16:06:02	NH_A_39	1	1	blocked_color	10	blockedtask_bivalentcolortest	24	Circle	Green	Color			0		CircleGreen.png	CircleGreen.png	38	1	686	8	8	5055	100	631.875	0	0	0	0		0	0	0	0		0	0	0	0		0
5.0.11.0	win	081018	16:06:02	NH_A_39	1	1	blocked_color	10	blockedtask_bivalentcolortest	27	Circle	Red	Color			0		CircleRed.png	CircleRed.png	30	1	442	9	9	5497	100	610.7777777777778283053	0	0	0	0		0	0	0	0		0	0	0	0		0
5.0.11.0	win	081018	16:06:02	NH_A_39	1	1	blocked_color	10	blockedtask_bivalentcolortest	30	Circle	Red	Color			0		CircleRed.png	CircleRed.png	30	1	352	10	10	5849	100	584.8999999999999772626	0	0	0	0		0	0	0	0		0	0	0	0		0
5.0.11.0	win	081018	16:06:02	NH_A_39	1	1	blocked_color	10	blockedtask_bivalentcolortest	33	Circle	Green	Color			0		CircleGreen.png	CircleGreen.png	38	1	441	11	11	6290	100	571.8181818181818698577	0	0	0	0		0	0	0	0		0	0	0	0		0
5.0.11.0	win	081018	16:06:02	NH_A_39	1	1	blocked_color	10	blockedtask_bivalentcolortest	36	Circle	Green	Color			0		CircleGreen.png	CircleGreen.png	38	1	368	12	12	6658	100	554.8333333333333712289	0	0	0	0		0	0	0	0		0	0	0	0		0
5.0.11.0	win	081018	16:06:02	NH_A_39	1	1	blocked_color	10	blockedtask_bivalentcolortest	39	Circle	Red	Color			0		CircleRed.png	CircleRed.png	30	1	424	13	13	7082	100	544.7692307692307167599	0	0	0	0		0	0	0	0		0	0	0	0		0
5.0.11.0	win	081018	16:06:02	NH_A_39	1	1	blocked_color	10	blockedtask_bivalentcolortest	42	Triangle	Red	Color			0		TriangleRed.png	TriangleRed.png	30	1	383	14	14	7465	100	533.2142857142856655628	0	0	0	0		0	0	0	0		0	0	0	0		0
5.0.11.0	win	081018	16:06:02	NH_A_39	1	1	blocked_color	10	blockedtask_bivalentcolortest	45	Triangle	Green	Color			0		TriangleGreen.png	TriangleGreen.png	38	1	375	15	15	7840	100	522.6666666666666287711	0	0	0	0		0	0	0	0		0	0	0	0		0
5.0.11.0	win	081018	16:06:02	NH_A_39	1	1	blocked_color	10	blockedtask_bivalentcolortest	48	Circle	Red	Color			0		CircleRed.png	CircleRed.png	30	1	416	16	16	8256	100	516	0	0	0	0		0	0	0	0		0	0	0	0		0
5.0.11.0	win	081018	16:06:02	NH_A_39	1	1	blocked_color	10	blockedtask_bivalentcolortest	51	Triangle	Green	Color			0		TriangleGreen.png	TriangleGreen.png	38	1	550	17	17	8806	100	518	0	0	0	0		0	0	0	0		0	0	0	0		0
5.0.11.0	win	081018	16:06:02	NH_A_39	1	1	blocked_color	10	blockedtask_bivalentcolortest	54	Triangle	Red	Color			0		TriangleRed.png	TriangleRed.png	30	1	343	18	18	9149	100	508.2777777777777714618	0	0	0	0		0	0	0	0		0	0	0	0		0
5.0.11.0	win	081018	16:06:02	NH_A_39	1	1	blocked_color	10	blockedtask_bivalentcolortest	57	Circle	Red	Color			0		CircleRed.png	CircleRed.png	30	1	353	19	19	9502	100	500.1052631578947398339	0	0	0	0		0	0	0	0		0	0	0	0		0
5.0.11.0	win	081018	16:06:02	NH_A_39	1	1	blocked_color	10	blockedtask_bivalentcolortest	60	Circle	Red	Color			0		CircleRed.png	CircleRed.png	30	1	427	20	20	9929	100	496.4499999999999886313	0	0	0	0		0	0	0	0		0	0	0	0		0
5.0.11.0	win	081018	16:06:02	NH_A_39	1	1	blocked_color	10	blockedtask_bivalentcolortest	63	Circle	Red	Color			0		CircleRed.png	CircleRed.png	30	1	369	21	21	10298	100	490.3809523809524080207	0	0	0	0		0	0	0	0		0	0	0	0		0
5.0.11.0	win	081018	16:06:02	NH_A_39	1	1	blocked_color	10	blockedtask_bivalentcolortest	66	Circle	Green	Color			0		CircleGreen.png	CircleGreen.png	38	1	394	22	22	10692	100	486	0	0	0	0		0	0	0	0		0	0	0	0		0
5.0.11.0	win	081018	16:06:02	NH_A_39	1	1	blocked_color	10	blockedtask_bivalentcolortest	69	Triangle	Green	Color			0		TriangleGreen.png	TriangleGreen.png	38	1	322	23	23	11014	100	478.8695652173913117622	0	0	0	0		0	0	0	0		0	0	0	0		0
5.0.11.0	win	081018	16:06:02	NH_A_39	1	1	blocked_color	10	blockedtask_bivalentcolortest	72	Circle	Red	Color			0		CircleRed.png	CircleRed.png	30	1	381	24	24	11395	100	474.7916666666666856145	0	0	0	0		0	0	0	0		0	0	0	0		0
5.0.11.0	win	081018	16:06:02	NH_A_39	1	1	blocked_color	10	blockedtask_bivalentcolortest	75	Circle	Green	Color			0		CircleGreen.png	CircleGreen.png	38	1	454	25	25	11849	100	473.9599999999999795364	0	0	0	0		0	0	0	0		0	0	0	0		0
5.0.11.0	win	081018	16:06:02	NH_A_39	1	1	blocked_color	10	blockedtask_bivalentcolortest	78	Triangle	Red	Color			0		TriangleRed.png	TriangleRed.png	30	1	475	26	26	12324	100	474	0	0	0	0		0	0	0	0		0	0	0	0		0
5.0.11.0	win	081018	16:06:02	NH_A_39	1	1	blocked_color	10	blockedtask_bivalentcolortest	81	Triangle	Green	Color			0		TriangleGreen.png	TriangleGreen.png	38	1	415	27	27	12739	100	471.8148148148148379732	0	0	0	0		0	0	0	0		0	0	0	0		0
5.0.11.0	win	081018	16:06:02	NH_A_39	1	1	blocked_color	10	blockedtask_bivalentcolortest	84	Circle	Red	Color			0		CircleRed.png	CircleRed.png	30	1	470	28	28	13209	100	471.75	0	0	0	0		0	0	0	0		0	0	0	0		0
5.0.11.0	win	081018	16:06:02	NH_A_39	1	1	blocked_color	10	blockedtask_bivalentcolortest	87	Triangle	Red	Color			0		TriangleRed.png	TriangleRed.png	30	1	331	29	29	13540	100	466.8965517241379075131	0	0	0	0		0	0	0	0		0	0	0	0		0
5.0.11.0	win	081018	16:06:02	NH_A_39	1	1	blocked_color	10	blockedtask_bivalentcolortest	90	Circle	Green	Color			0		CircleGreen.png	CircleGreen.png	38	1	422	30	30	13962	100	465.3999999999999772626	0	0	0	0		0	0	0	0		0	0	0	0		0
5.0.11.0	win	081018	16:06:02	NH_A_39	1	1	blocked_color	10	blockedtask_bivalentcolortest	93	Triangle	Green	Color			0		TriangleGreen.png	TriangleGreen.png	38	1	300	31	31	14262	100	460.0645161290322562309	0	0	0	0		0	0	0	0		0	0	0	0		0
5.0.11.0	win	081018	16:06:02	NH_A_39	1	1	blocked_color	10	blockedtask_bivalentcolortest	96	Circle	Green	Color			0		CircleGreen.png	CircleGreen.png	38	1	391	32	32	14653	100	457.90625	0	0	0	0		0	0	0	0		0	0	0	0		0
5.0.11.0	win	081018	16:06:02	NH_A_39	1	1	blocked_color	10	blockedtask_bivalentcolortest	99	Circle	Green	Color			0		CircleGreen.png	CircleGreen.png	38	1	400	33	33	15053	100	456.1515151515151273998	0	0	0	0		0	0	0	0		0	0	0	0		0
5.0.11.0	win	081018	16:06:02	NH_A_39	1	1	blocked_color	10	blockedtask_bivalentcolortest	102	Triangle	Red	Color			0		TriangleRed.png	TriangleRed.png	30	1	407	34	34	15460	100	454.7058823529411597519	0	0	0	0		0	0	0	0		0	0	0	0		0
5.0.11.0	win	081018	16:06:02	NH_A_39	1	1	blocked_color	10	blockedtask_bivalentcolortest	105	Circle	Green	Color			0		CircleGreen.png	CircleGreen.png	38	1	446	35	35	15906	100	454.4571428571428555188	0	0	0	0		0	0	0	0		0	0	0	0		0
5.0.11.0	win	081018	16:06:02	NH_A_39	1	1	blocked_color	10	blockedtask_bivalentcolortest	108	Triangle	Green	Color			0		TriangleGreen.png	TriangleGreen.png	38	1	500	36	36	16406	100	455.7222222222222285382	0	0	0	0		0	0	0	0		0	0	0	0		0
5.0.11.0	win	081018	16:06:02	NH_A_39	1	1	blocked_color	10	blockedtask_bivalentcolortest	111	Triangle	Green	Color			0		TriangleGreen.png	TriangleGreen.png	38	1	392	37	37	16798	100	454	0	0	0	0		0	0	0	0		0	0	0	0		0
5.0.11.0	win	081018	16:06:02	NH_A_39	1	1	blocked_color	10	blockedtask_bivalentcolortest	114	Triangle	Red	Color			0		TriangleRed.png	TriangleRed.png	30	1	528	38	38	17326	100	455.9473684210526585048	0	0	0	0		0	0	0	0		0	0	0	0		0
5.0.11.0	win	081018	16:06:02	NH_A_39	1	1	blocked_color	10	blockedtask_bivalentcolortest	117	Circle	Red	Color			0		CircleRed.png	CircleRed.png	30	1	466	39	39	17792	100	456.2051282051282328212	0	0	0	0		0	0	0	0		0	0	0	0		0
5.0.11.0	win	081018	16:06:02	NH_A_39	1	1	blocked_color	10	blockedtask_bivalentcolortest	120	Triangle	Red	Color			0		TriangleRed.png	TriangleRed.png	30	1	471	40	40	18263	100	456.5749999999999886313	0	0	0	0		0	0	0	0		0	0	0	0		0
5.0.11.0	win	081018	16:06:02	NH_A_39	1	1	blocked_color	10	blockedtask_bivalentcolortest	123	Triangle	Green	Color			0		TriangleGreen.png	TriangleGreen.png	38	1	460	41	41	18723	100	456.6585365853658800006	0	0	0	0		0	0	0	0		0	0	0	0		0
5.0.11.0	win	081018	16:06:02	NH_A_39	1	1	blocked_color	10	blockedtask_bivalentcolortest	126	Circle	Red	Color			0		CircleRed.png	CircleRed.png	30	1	433	42	42	19156	100	456.0952380952380735835	0	0	0	0		0	0	0	0		0	0	0	0		0
5.0.11.0	win	081018	16:06:02	NH_A_39	1	1	blocked_color	10	blockedtask_bivalentcolortest	129	Circle	Red	Color			0		CircleRed.png	CircleRed.png	30	1	359	43	43	19515	100	453.8372093023255615662	0	0	0	0		0	0	0	0		0	0	0	0		0
5.0.11.0	win	081018	16:06:02	NH_A_39	1	1	blocked_color	10	blockedtask_bivalentcolortest	132	Circle	Green	Color			0		CircleGreen.png	CircleGreen.png	38	1	400	44	44	19915	100	452.6136363636363739715	0	0	0	0		0	0	0	0		0	0	0	0		0
5.0.11.0	win	081018	16:06:02	NH_A_39	1	1	blocked_color	10	blockedtask_bivalentcolortest	135	Circle	Red	Color			0		CircleRed.png	CircleRed.png	30	1	488	45	45	20403	100	453.3999999999999772626	0	0	0	0		0	0	0	0		0	0	0	0		0
5.0.11.0	win	081018	16:06:02	NH_A_39	1	1	blocked_color	10	blockedtask_bivalentcolortest	138	Triangle	Green	Color			0		TriangleGreen.png	TriangleGreen.png	38	1	492	46	46	20895	100	454.2391304347826235244	0	0	0	0		0	0	0	0		0	0	0	0		0
5.0.11.0	win	081018	16:06:02	NH_A_39	1	1	blocked_color	10	blockedtask_bivalentcolortest	141	Circle	Red	Color			0		CircleRed.png	CircleRed.png	30	1	431	47	47	21326	100	453.7446808510638334155	0	0	0	0		0	0	0	0		0	0	0	0		0
5.0.11.0	win	081018	16:06:02	NH_A_39	1	1	blocked_color	10	blockedtask_bivalentcolortest	144	Triangle	Green	Color			0		TriangleGreen.png	TriangleGreen.png	38	1	437	48	48	21763	100	453.3958333333333143855	0	0	0	0		0	0	0	0		0	0	0	0		0
5.0.11.0	win	081018	16:06:02	NH_A_39	1	1	blocked_color	10	blockedtask_bivalentcolortest	147	Triangle	Green	Color			0		TriangleGreen.png	TriangleGreen.png	38	1	764	49	49	22527	100	459.7346938775510238884	0	0	0	0		0	0	0	0		0	0	0	0		0
5.0.11.0	win	081018	16:06:02	NH_A_39	1	1	blocked_color	10	blockedtask_bivalentcolortest	150	Triangle	Red	Color			0		TriangleRed.png	TriangleRed.png	30	1	485	50	50	23012	100	460.2400000000000090949	0	0	0	0		0	0	0	0		0	0	0	0		0
5.0.11.0	win	081018	16:06:02	NH_A_39	1	1	blocked_color	10	blockedtask_bivalentcolortest	153	Circle	Green	Color			0		CircleGreen.png	CircleGreen.png	38	1	489	51	51	23501	100	460.8039215686274587824	0	0	0	0		0	0	0	0		0	0	0	0		0
5.0.11.0	win	081018	16:06:02	NH_A_39	1	1	blocked_color	10	blockedtask_bivalentcolortest	156	Circle	Green	Color			0		CircleGreen.png	CircleGreen.png	38	1	445	52	52	23946	100	460.5	0	0	0	0		0	0	0	0		0	0	0	0		0
5.0.11.0	win	081018	16:06:02	NH_A_39	1	1	blocked_color	10	blockedtask_bivalentcolortest	159	Triangle	Red	Color			0		TriangleRed.png	TriangleRed.png	30	1	419	53	53	24365	100	459.7169811320754888584	0	0	0	0		0	0	0	0		0	0	0	0		0
5.0.11.0	win	081018	16:06:02	NH_A_39	1	1	blocked_color	10	blockedtask_bivalentcolortest	162	Triangle	Green	Color			0		TriangleGreen.png	TriangleGreen.png	38	1	473	54	54	24838	100	459.962962962962990332	0	0	0	0		0	0	0	0		0	0	0	0		0
5.0.11.0	win	081018	16:06:02	NH_A_39	1	1	blocked_color	10	blockedtask_bivalentcolortest	165	Triangle	Red	Color			0		TriangleRed.png	TriangleRed.png	30	1	478	55	55	25316	100	460.2909090909091105459	0	0	0	0		0	0	0	0		0	0	0	0		0
5.0.11.0	win	081018	16:06:02	NH_A_39	1	1	blocked_color	10	blockedtask_bivalentcolortest	168	Circle	Green	Color			0		CircleGreen.png	CircleGreen.png	38	1	387	56	56	25703	100	458.9821428571428327814	0	0	0	0		0	0	0	0		0	0	0	0		0
5.0.11.0	win	081018	16:06:02	NH_A_39	1	1	blocked_color	10	blockedtask_bivalentcolortest	171	Circle	Green	Color			0		CircleGreen.png	CircleGreen.png	38	1	411	57	57	26114	100	458.1403508771929864452	0	0	0	0		0	0	0	0		0	0	0	0		0
5.0.11.0	win	081018	16:06:02	NH_A_39	1	1	blocked_color	10	blockedtask_bivalentcolortest	174	Triangle	Red	Color			0		TriangleRed.png	TriangleRed.png	30	1	530	58	58	26644	100	459.3793103448275587652	0	0	0	0		0	0	0	0		0	0	0	0		0
5.0.11.0	win	081018	16:06:02	NH_A_39	1	1	blocked_color	10	blockedtask_bivalentcolortest	177	Triangle	Green	Color			0		TriangleGreen.png	TriangleGreen.png	30	0	389	58	59	26644	98.3050847457627128279	459.3793103448275587652	0	0	0	0		0	0	0	0		0	0	0	0		0
5.0.11.0	win	081018	16:06:02	NH_A_39	1	1	blocked_color	10	blockedtask_bivalentcolortest	180	Triangle	Red	Color			0		TriangleRed.png	TriangleRed.png	30	1	861	59	60	27505	98.3333333333333285964	466.1864406779661180735	0	0	0	0		0	0	0	0		0	0	0	0		0
5.0.11.0	win	081018	16:06:02	NH_A_39	1	1	mixedintro	11	MixedIntroInstruct	1	Triangle	Red	Color			0		SC_MixedIntro1.htm	TriangleRed.png	57	0	34250	59	60	27505	98.3333333333333285964	466.1864406779661180735	0	0	0	0		0	0	0	0		0	0	0	0		0
5.0.11.0	win	081018	16:06:02	NH_A_39	1	1	mixedintro	11	MixedIntroInstruct	2	Triangle	Red	Color			0		SC_MixedIntro2.htm	TriangleRed.png	57	0	3361	59	60	27505	98.3333333333333285964	466.1864406779661180735	0	0	0	0		0	0	0	0		0	0	0	0		0
5.0.11.0	win	081018	16:06:02	NH_A_39	1	1	mixed_practiceWord	12	MixedPracticeInstruct	1	Triangle	Red	Color	Word		200		SC_Mixed_WordTraining.htm	TriangleRed.png	57	0	15017	0	0	0	0		0	0	0	0		0	0	0	0		0	0	0	0		0
5.0.11.0	win	081018	16:06:02	NH_A_39	1	1	mixed_practiceWord	12	mixed_firsttask	2	Circle	Green	Shape	Word	firsttrial	200	Inconsistent	SHAPE	CircleGreen.png	30	1	1919	0	0	0	0		0	0	0	0		0	0	0	0		0	0	0	0		0
5.0.11.0	win	081018	16:06:02	NH_A_39	1	1	mixed_practiceWord	12	mixed_repeat	5	Circle	Green	Shape	Word	Repeat	200	Inconsistent	SHAPE	CircleGreen.png	30	1	784	0	0	0	0		1	1	784	100	784	1	1	784	100	784	0	0	0	0		-784
5.0.11.0	win	081018	16:06:02	NH_A_39	1	1	mixed_practiceWord	12	mixed_repeat	8	Circle	Red	Shape	Word	Repeat	200	Consistent	SHAPE	CircleRed.png	30	1	927	0	0	0	0		2	2	1711	100	855.5	2	2	1711	100	855.5	0	0	0	0		-855.5
5.0.11.0	win	081018	16:06:02	NH_A_39	1	1	mixed_practiceWord	12	mixed_shift	11	Triangle	Red	Color	Word	Shift	200	Inconsistent	COLOR	TriangleRed.png	30	1	888	1	1	888	100	888	2	2	1711	100	855.5	2	2	1711	100	855.5	1	1	888	100	888	32.5
5.0.11.0	win	081018	16:06:02	NH_A_39	1	1	mixed_practiceWord	12	mixed_repeat	14	Circle	Green	Color	Word	Repeat	200	Inconsistent	COLOR	CircleGreen.png	38	1	643	2	2	1531	100	765.5	2	2	1711	100	855.5	3	3	2354	100	784.6666666666666287711	1	1	888	100	888	103.3333333333333712289
5.0.11.0	win	081018	16:06:02	NH_A_39	1	1	mixed_practiceWord	12	mixed_repeat	17	Triangle	Green	Color	Word	Repeat	200	Consistent	COLOR	TriangleGreen.png	38	1	760	3	3	2291	100	763.6666666666666287711	2	2	1711	100	855.5	4	4	3114	100	778.5	1	1	888	100	888	109.5
5.0.11.0	win	081018	16:06:02	NH_A_39	1	1	mixed_practiceWord	12	mixed_shift	20	Triangle	Red	Shape	Word	Shift	200	Inconsistent	SHAPE	TriangleRed.png	38	1	600	3	3	2291	100	763.6666666666666287711	3	3	2311	100	770.3333333333333712289	4	4	3114	100	778.5	2	2	1488	100	744	-34.5
5.0.11.0	win	081018	16:06:02	NH_A_39	1	1	mixed_practiceWord	12	mixed_shift	23	Circle	Green	Color	Word	Shift	200	Inconsistent	COLOR	CircleGreen.png	30	0	749	3	4	2291	75	763.6666666666666287711	3	3	2311	100	770.3333333333333712289	4	4	3114	100	778.5	2	3	1488	66.6666666666666571928	744	-34.5
5.0.11.0	win	081018	16:06:02	NH_A_39	1	1	mixed_practiceWord	12	mixed_shift	26	Triangle	Green	Shape	Word	Shift	200	Consistent	SHAPE	TriangleGreen.png	38	1	1333	3	4	2291	75	763.6666666666666287711	4	4	3644	100	911	4	4	3114	100	778.5	3	4	2821	75	940.3333333333333712289	161.8333333333333712289
5.0.11.0	win	081018	16:06:02	NH_A_39	1	1	mixed_practiceWord	12	mixed_repeat	29	Triangle	Green	Shape	Word	Repeat	200	Consistent	SHAPE	TriangleGreen.png	38	1	430	3	4	2291	75	763.6666666666666287711	5	5	4074	100	814.7999999999999545253	5	5	3544	100	708.7999999999999545253	3	4	2821	75	940.3333333333333712289	231.5333333333334167037
5.0.11.0	win	081018	16:06:02	NH_A_39	1	1	mixed_practiceWord	12	mixed_shift	32	Circle	Red	Color	Word	Shift	200	Consistent	COLOR	CircleRed.png	30	1	555	4	5	2846	80	711.5	5	5	4074	100	814.7999999999999545253	5	5	3544	100	708.7999999999999545253	4	5	3376	80	844	135.2000000000000454747
5.0.11.0	win	081018	16:06:02	NH_A_39	1	1	mixed_practiceWord	12	mixed_shift	35	Circle	Red	Shape	Word	Shift	200	Consistent	SHAPE	CircleRed.png	30	1	1091	4	5	2846	80	711.5	6	6	5165	100	860.8333333333333712289	5	5	3544	100	708.7999999999999545253	5	6	4467	83.3333333333333428072	893.3999999999999772626	184.6000000000000227374
5.0.11.0	win	081018	16:06:02	NH_A_39	1	1	mixed_practiceWord	12	mixed_shift	38	Triangle	Red	Color	Word	Shift	200	Inconsistent	COLOR	TriangleRed.png	30	1	838	5	6	3684	83.3333333333333428072	736.7999999999999545253	6	6	5165	100	860.8333333333333712289	5	5	3544	100	708.7999999999999545253	6	7	5305	85.7142857142857081953	884.1666666666666287711	175.3666666666666742458
5.0.11.0	win	081018	16:06:02	NH_A_39	1	1	mixed_practiceWord	12	mixed_shift	41	Circle	Green	Shape	Word	Shift	200	Inconsistent	SHAPE	CircleGreen.png	30	1	755	5	6	3684	83.3333333333333428072	736.7999999999999545253	7	7	5920	100	845.7142857142856655628	5	5	3544	100	708.7999999999999545253	7	8	6060	87.5	865.7142857142856655628	156.9142857142857110375
5.0.11.0	win	081018	16:06:02	NH_A_39	1	1	mixed_practiceWord	12	mixed_shift	44	Triangle	Green	Color	Word	Shift	200	Consistent	COLOR	TriangleGreen.png	38	1	691	6	7	4375	85.7142857142857081953	729.1666666666666287711	7	7	5920	100	845.7142857142856655628	5	5	3544	100	708.7999999999999545253	8	9	6751	88.8888888888888857309	843.875	135.0750000000000454747
5.0.11.0	win	081018	16:06:02	NH_A_39	1	1	mixed_practiceWord	12	mixed_shift	47	Triangle	Green	Shape	Word	Shift	200	Consistent	SHAPE	TriangleGreen.png	38	1	917	6	7	4375	85.7142857142857081953	729.1666666666666287711	8	8	6837	100	854.625	5	5	3544	100	708.7999999999999545253	9	10	7668	90	852	143.2000000000000454747
5.0.11.0	win	081018	16:06:02	NH_A_39	1	1	mixed_practiceWord	12	mixed_shift	50	Circle	Green	Color	Word	Shift	200	Inconsistent	COLOR	CircleGreen.png	38	1	783	7	8	5158	87.5	736.8571428571428896248	8	8	6837	100	854.625	5	5	3544	100	708.7999999999999545253	10	11	8451	90.9090909090909065071	845.1000000000000227374	136.3000000000000682121
5.0.11.0	win	081018	16:06:02	NH_A_39	1	1	mixed_practiceWord	12	mixed_repeat	53	Circle	Green	Color	Word	Repeat	200	Inconsistent	COLOR	CircleGreen.png	38	1	669	8	9	5827	88.8888888888888857309	728.375	8	8	6837	100	854.625	6	6	4213	100	702.1666666666666287711	10	11	8451	90.9090909090909065071	845.1000000000000227374	142.9333333333333939663
5.0.11.0	win	081018	16:06:02	NH_A_39	1	1	mixed_practiceWord	12	mixed_repeat	56	Triangle	Red	Color	Word	Repeat	200	Inconsistent	COLOR	TriangleRed.png	30	1	449	9	10	6276	90	697.3333333333333712289	8	8	6837	100	854.625	7	7	4662	100	666	10	11	8451	90.9090909090909065071	845.1000000000000227374	179.1000000000000227374
5.0.11.0	win	081018	16:06:02	NH_A_39	1	1	mixed_practiceWord	12	mixed_shift	59	Circle	Red	Shape	Word	Shift	200	Consistent	SHAPE	CircleRed.png	30	1	638	9	10	6276	90	697.3333333333333712289	9	9	7475	100	830.5555555555555429237	7	7	4662	100	666	11	12	9089	91.6666666666666571928	826.2727272727272520569	160.2727272727272520569
5.0.11.0	win	081018	16:06:02	NH_A_39	1	1	mixed_practiceWord	12	mixed_shift	62	Triangle	Red	Color	Word	Shift	200	Inconsistent	COLOR	TriangleRed.png	30	1	882	10	11	7158	90.9090909090909065071	715.7999999999999545253	9	9	7475	100	830.5555555555555429237	7	7	4662	100	666	12	13	9971	92.3076923076923065992	830.9166666666666287711	164.9166666666666287711
5.0.11.0	win	081018	16:06:02	NH_A_39	1	1	mixed_practiceWord	12	mixed_shift	65	Triangle	Red	Shape	Word	Shift	200	Inconsistent	SHAPE	TriangleRed.png	38	1	1068	10	11	7158	90.9090909090909065071	715.7999999999999545253	10	10	8543	100	854.2999999999999545253	7	7	4662	100	666	13	14	11039	92.8571428571428612031	849.1538461538461888267	183.1538461538461888267
5.0.11.0	win	081018	16:06:02	NH_A_39	1	1	mixed_practiceWord	12	mixed_repeat	68	Circle	Red	Shape	Word	Repeat	200	Consistent	SHAPE	CircleRed.png	30	1	560	10	11	7158	90.9090909090909065071	715.7999999999999545253	11	11	9103	100	827.5454545454545041139	8	8	5222	100	652.75	13	14	11039	92.8571428571428612031	849.1538461538461888267	196.4038461538461888267
5.0.11.0	win	081018	16:06:02	NH_A_39	1	1	mixed_practiceWord	12	mixed_repeat	71	Triangle	Green	Shape	Word	Repeat	200	Consistent	SHAPE	TriangleGreen.png	38	1	744	10	11	7158	90.9090909090909065071	715.7999999999999545253	12	12	9847	100	820.5833333333333712289	9	9	5966	100	662.8888888888889141526	13	14	11039	92.8571428571428612031	849.1538461538461888267	186.2649572649572746741
5.0.11.0	win	081018	16:06:02	NH_A_39	1	1	mixed_practiceWord	12	mixed_repeat	74	Circle	Green	Shape	Word	Repeat	200	Inconsistent	SHAPE	CircleGreen.png	30	1	520	10	11	7158	90.9090909090909065071	715.7999999999999545253	13	13	10367	100	797.4615384615384527933	10	10	6486	100	648.6000000000000227374	13	14	11039	92.8571428571428612031	849.1538461538461888267	200.5538461538461660894
5.0.11.0	win	081018	16:06:02	NH_A_39	1	1	mixed_practiceWord	12	mixed_shift	77	Circle	Green	Color	Word	Shift	200	Inconsistent	COLOR	CircleGreen.png	38	1	946	11	12	8104	91.6666666666666571928	736.7272727272727479431	13	13	10367	100	797.4615384615384527933	10	10	6486	100	648.6000000000000227374	14	15	11985	93.3333333333333285964	856.0714285714285551876	207.4714285714285324502
5.0.11.0	win	081018	16:06:02	NH_A_39	1	1	mixed_practiceWord	12	mixed_repeat	80	Triangle	Green	Color	Word	Repeat	200	Consistent	COLOR	TriangleGreen.png	38	1	842	12	13	8946	92.3076923076923065992	745.5	13	13	10367	100	797.4615384615384527933	11	11	7328	100	666.1818181818181301423	14	15	11985	93.3333333333333285964	856.0714285714285551876	189.8896103896104250452
5.0.11.0	win	081018	16:06:02	NH_A_39	1	1	mixed_practiceWord	12	mixed_shift	83	Circle	Green	Shape	Word	Shift	200	Inconsistent	SHAPE	CircleGreen.png	30	1	855	12	13	8946	92.3076923076923065992	745.5	14	14	11222	100	801.5714285714285551876	11	11	7328	100	666.1818181818181301423	15	16	12840	93.75	856	189.8181818181818698577
5.0.11.0	win	081018	16:06:02	NH_A_39	1	1	mixed_practiceWord	12	mixed_repeat	86	Triangle	Red	Shape	Word	Repeat	200	Inconsistent	SHAPE	TriangleRed.png	38	1	563	12	13	8946	92.3076923076923065992	745.5	15	15	11785	100	785.6666666666666287711	12	12	7891	100	657.5833333333333712289	15	16	12840	93.75	856	198.4166666666666287711
5.0.11.0	win	081018	16:06:02	NH_A_39	1	1	mixed_practiceWord	12	mixed_shift	89	Circle	Red	Color	Word	Shift	200	Consistent	COLOR	CircleRed.png	30	1	731	13	14	9677	92.8571428571428612031	744.38461538461535838	15	15	11785	100	785.6666666666666287711	12	12	7891	100	657.5833333333333712289	16	17	13571	94.1176470588235218884	848.1875	190.6041666666666287711
5.0.11.0	win	081018	16:06:02	NH_A_39	1	1	mixed_practiceWord	12	mixed_repeat	92	Triangle	Green	Color	Word	Repeat	200	Consistent	COLOR	TriangleGreen.png	38	1	492	14	15	10169	93.3333333333333285964	726.3571428571428896248	15	15	11785	100	785.6666666666666287711	13	13	8383	100	644.8461538461538111733	16	17	13571	94.1176470588235218884	848.1875	203.3413461538461888267
5.0.11.0	win	081018	16:06:02	NH_A_39	1	1	mixed_practiceWord	12	mixed_repeat	95	Triangle	Red	Color	Word	Repeat	200	Inconsistent	COLOR	TriangleRed.png	30	1	438	15	16	10607	93.75	707.1333333333333257542	15	15	11785	100	785.6666666666666287711	14	14	8821	100	630.0714285714285551876	16	17	13571	94.1176470588235218884	848.1875	218.1160714285714448124
5.0.11.0	win	081018	16:06:02	NH_A_39	1	1	mixed_practiceWord	12	mixed_repeat	98	Circle	Green	Color	Word	Repeat	200	Inconsistent	COLOR	CircleGreen.png	38	1	547	16	17	11154	94.1176470588235218884	697.125	15	15	11785	100	785.6666666666666287711	15	15	9368	100	624.5333333333333030168	16	17	13571	94.1176470588235218884	848.1875	223.6541666666666969832
5.0.11.0	win	081018	16:06:02	NH_A_39	1	1	mixed_practiceWord	12	mixed_repeat	101	Triangle	Green	Color	Word	Repeat	200	Consistent	COLOR	TriangleGreen.png	38	1	539	17	18	11693	94.4444444444444428655	687.8235294117647526946	15	15	11785	100	785.6666666666666287711	16	16	9907	100	619.1875	16	17	13571	94.1176470588235218884	848.1875	229
5.0.11.0	win	081018	16:06:02	NH_A_39	1	1	mixed_practiceWord	12	mixed_shift	104	Triangle	Green	Shape	Word	Shift	200	Consistent	SHAPE	TriangleGreen.png	38	1	468	17	18	11693	94.4444444444444428655	687.8235294117647526946	16	16	12253	100	765.8125	16	16	9907	100	619.1875	17	18	14039	94.4444444444444428655	825.8235294117647526946	206.6360294117647526946
5.0.11.0	win	081018	16:06:02	NH_A_39	1	1	mixed_practiceWord	12	mixed_shift	107	Circle	Red	Color	Word	Shift	200	Consistent	COLOR	CircleRed.png	30	1	687	18	19	12380	94.7368421052631504153	687.7777777777778283053	16	16	12253	100	765.8125	16	16	9907	100	619.1875	18	19	14726	94.7368421052631504153	818.1111111111110858474	198.9236111111110858474
5.0.11.0	win	081018	16:06:02	NH_A_39	1	1	mixed_practiceWord	12	mixed_shift	110	Circle	Green	Shape	Word	Shift	200	Inconsistent	SHAPE	CircleGreen.png	30	1	1618	18	19	12380	94.7368421052631504153	687.7777777777778283053	17	17	13871	100	815.9411764705882887938	16	16	9907	100	619.1875	19	20	16344	95	860.2105263157894796677	241.0230263157894796677
5.0.11.0	win	081018	16:06:02	NH_A_39	1	1	mixed_practiceWord	12	mixed_repeat	113	Circle	Red	Shape	Word	Repeat	200	Consistent	SHAPE	CircleRed.png	30	1	768	18	19	12380	94.7368421052631504153	687.7777777777778283053	18	18	14639	100	813.2777777777778283053	17	17	10675	100	627.9411764705882887938	19	20	16344	95	860.2105263157894796677	232.2693498452011908739
5.0.11.0	win	081018	16:06:02	NH_A_39	1	1	mixed_practiceWord	12	mixed_shift	116	Triangle	Red	Color	Word	Shift	200	Inconsistent	COLOR	TriangleRed.png	38	0	495	18	20	12380	90	687.7777777777778283053	18	18	14639	100	813.2777777777778283053	17	17	10675	100	627.9411764705882887938	19	21	16344	90.4761904761904816041	860.2105263157894796677	232.2693498452011908739
5.0.11.0	win	081018	16:06:02	NH_A_39	1	1	mixed_practiceWord	12	mixed_repeat	119	Circle	Green	Color	Word	Repeat	200	Inconsistent	COLOR	CircleGreen.png	38	1	850	19	21	13230	90.4761904761904816041	696.3157894736841626582	18	18	14639	100	813.2777777777778283053	18	18	11525	100	640.2777777777778283053	19	21	16344	90.4761904761904816041	860.2105263157894796677	219.9327485380116513625
5.0.11.0	win	081018	16:06:02	NH_A_39	1	1	mixed_practiceWord	12	mixed_repeat	122	Circle	Red	Color	Word	Repeat	200	Consistent	COLOR	CircleRed.png	30	1	574	20	22	13804	90.9090909090909065071	690.2000000000000454747	18	18	14639	100	813.2777777777778283053	19	19	12099	100	636.7894736842105203323	19	21	16344	90.4761904761904816041	860.2105263157894796677	223.4210526315789593355
5.0.11.0	win	081018	16:06:02	NH_A_39	1	1	mixed_practiceWord	12	mixed_repeat	125	Circle	Red	Color	Word	Repeat	200	Consistent	COLOR	CircleRed.png	30	1	485	21	23	14289	91.3043478260869534324	680.4285714285714448124	18	18	14639	100	813.2777777777778283053	20	20	12584	100	629.2000000000000454747	19	21	16344	90.4761904761904816041	860.2105263157894796677	231.010526315789434193
5.0.11.0	win	081018	16:06:02	NH_A_39	1	1	mixed_practiceWord	12	mixed_shift	128	Triangle	Red	Shape	Word	Shift	200	Inconsistent	SHAPE	TriangleRed.png	38	1	559	21	23	14289	91.3043478260869534324	680.4285714285714448124	19	19	15198	100	799.8947368421053170096	20	20	12584	100	629.2000000000000454747	20	22	16903	90.9090909090909065071	845.1499999999999772626	215.9499999999999317879
5.0.11.0	win	081018	16:06:02	NH_A_39	1	1	mixed_practiceWord	12	mixed_repeat	131	Triangle	Green	Shape	Word	Repeat	200	Consistent	SHAPE	TriangleGreen.png	38	1	455	21	23	14289	91.3043478260869534324	680.4285714285714448124	20	20	15653	100	782.6499999999999772626	21	21	13039	100	620.9047619047619264165	20	22	16903	90.9090909090909065071	845.1499999999999772626	224.2452380952380508461
5.0.11.0	win	081018	16:06:02	NH_A_39	1	1	mixed_practiceWord	12	mixed_repeat	134	Circle	Red	Shape	Word	Repeat	200	Consistent	SHAPE	CircleRed.png	30	1	436	21	23	14289	91.3043478260869534324	680.4285714285714448124	21	21	16089	100	766.1428571428571103752	22	22	13475	100	612.5	20	22	16903	90.9090909090909065071	845.1499999999999772626	232.6499999999999772626
5.0.11.0	win	081018	16:06:02	NH_A_39	1	1	mixed_practiceWord	12	mixed_shift	137	Circle	Red	Color	Word	Shift	200	Consistent	COLOR	CircleRed.png	30	1	624	22	24	14913	91.6666666666666571928	677.8636363636363739715	21	21	16089	100	766.1428571428571103752	22	22	13475	100	612.5	21	23	17527	91.3043478260869534324	834.6190476190475919793	222.1190476190475919793
5.0.11.0	win	081018	16:06:02	NH_A_39	1	1	mixed_practiceWord	12	mixed_repeat	140	Triangle	Green	Color	Word	Repeat	200	Consistent	COLOR	TriangleGreen.png	38	1	534	23	25	15447	92	671.6086956521738784431	21	21	16089	100	766.1428571428571103752	23	23	14009	100	609.0869565217391254919	21	23	17527	91.3043478260869534324	834.6190476190475919793	225.5320910973084664874
5.0.11.0	win	081018	16:06:02	NH_A_39	1	1	mixed_practiceWord	12	mixed_repeat	143	Triangle	Red	Color	Word	Repeat	200	Inconsistent	COLOR	TriangleRed.png	30	1	542	24	26	15989	92.3076923076923065992	666.2083333333333712289	21	21	16089	100	766.1428571428571103752	24	24	14551	100	606.2916666666666287711	21	23	17527	91.3043478260869534324	834.6190476190475919793	228.3273809523809632083
5.0.11.0	win	081018	16:06:02	NH_A_39	1	1	mixed_practiceWord	12	mixed_shift	146	Triangle	Red	Shape	Word	Shift	200	Inconsistent	SHAPE	TriangleRed.png	38	1	824	24	26	15989	92.3076923076923065992	666.2083333333333712289	22	22	16913	100	768.7727272727272520569	24	24	14551	100	606.2916666666666287711	22	24	18351	91.6666666666666571928	834.1363636363636260285	227.8446969696969972574
5.0.11.0	win	081018	16:06:02	NH_A_39	1	1	mixed_testintro	13	MixedPracticeInstruct	1	Triangle	Red	Shape	Word	Shift	200	Inconsistent	SC_Mixed_TestIntro.htm	TriangleRed.png	57	0	6220	24	26	15989	92.3076923076923065992	666.2083333333333712289	22	22	16913	100	768.7727272727272520569	24	24	14551	100	606.2916666666666287711	22	24	18351	91.6666666666666571928	834.1363636363636260285	227.8446969696969972574
5.0.11.0	win	081018	16:06:02	NH_A_39	1	1	mixed_Word_shortCSI	14	MixedTestInstruct	1	Triangle	Red	Shape	Word	Shift	200	Inconsistent	SC_Mixed_WordTest.htm	TriangleRed.png	57	0	2850	0	0	0	0		0	0	0	0		0	0	0	0		0	0	0	0		0
5.0.11.0	win	081018	16:06:02	NH_A_39	1	1	mixed_Word_shortCSI	14	mixed_firsttask	2	Triangle	Green	Shape	Word	firsttrial	200	Consistent	SHAPE	TriangleGreen.png	38	1	903	0	0	0	0		0	0	0	0		0	0	0	0		0	0	0	0		0
5.0.11.0	win	081018	16:06:02	NH_A_39	1	1	mixed_Word_shortCSI	14	mixed_repeat	5	Triangle	Green	Shape	Word	Repeat	200	Consistent	SHAPE	TriangleGreen.png	38	1	641	0	0	0	0		1	1	641	100	641	1	1	641	100	641	0	0	0	0		-641
5.0.11.0	win	081018	16:06:02	NH_A_39	1	1	mixed_Word_shortCSI	14	mixed_shift	8	Circle	Green	Color	Word	Shift	200	Inconsistent	COLOR	CircleGreen.png	38	1	566	1	1	566	100	566	1	1	641	100	641	1	1	641	100	641	1	1	566	100	566	-75
5.0.11.0	win	081018	16:06:02	NH_A_39	1	1	mixed_Word_shortCSI	14	mixed_shift	11	Circle	Red	Shape	Word	Shift	200	Consistent	SHAPE	CircleRed.png	30	1	557	1	1	566	100	566	2	2	1198	100	599	1	1	641	100	641	2	2	1123	100	561.5	-79.5
5.0.11.0	win	081018	16:06:02	NH_A_39	1	1	mixed_Word_shortCSI	14	mixed_repeat	14	Triangle	Red	Shape	Word	Repeat	200	Inconsistent	SHAPE	TriangleRed.png	38	1	565	1	1	566	100	566	3	3	1763	100	587.6666666666666287711	2	2	1206	100	603	2	2	1123	100	561.5	-41.5
5.0.11.0	win	081018	16:06:02	NH_A_39	1	1	mixed_Word_shortCSI	14	mixed_shift	17	Circle	Red	Color	Word	Shift	200	Consistent	COLOR	CircleRed.png	30	1	604	2	2	1170	100	585	3	3	1763	100	587.6666666666666287711	2	2	1206	100	603	3	3	1727	100	575.6666666666666287711	-27.3333333333333712289
5.0.11.0	win	081018	16:06:02	NH_A_39	1	1	mixed_Word_shortCSI	14	mixed_shift	20	Triangle	Red	Shape	Word	Shift	200	Inconsistent	SHAPE	TriangleRed.png	38	1	579	2	2	1170	100	585	4	4	2342	100	585.5	2	2	1206	100	603	4	4	2306	100	576.5	-26.5
5.0.11.0	win	081018	16:06:02	NH_A_39	1	1	mixed_Word_shortCSI	14	mixed_shift	23	Triangle	Red	Color	Word	Shift	200	Inconsistent	COLOR	TriangleRed.png	30	1	553	3	3	1723	100	574.3333333333333712289	4	4	2342	100	585.5	2	2	1206	100	603	5	5	2859	100	571.7999999999999545253	-31.2000000000000454747
5.0.11.0	win	081018	16:06:02	NH_A_39	1	1	mixed_Word_shortCSI	14	mixed_repeat	26	Triangle	Green	Color	Word	Repeat	200	Consistent	COLOR	TriangleGreen.png	38	1	1714	4	4	3437	100	859.25	4	4	2342	100	585.5	3	3	2920	100	973.3333333333333712289	5	5	2859	100	571.7999999999999545253	-401.5333333333334167037
5.0.11.0	win	081018	16:06:02	NH_A_39	1	1	mixed_Word_shortCSI	14	mixed_repeat	29	Triangle	Green	Color	Word	Repeat	200	Consistent	COLOR	TriangleGreen.png	38	1	412	5	5	3849	100	769.7999999999999545253	4	4	2342	100	585.5	4	4	3332	100	833	5	5	2859	100	571.7999999999999545253	-261.2000000000000454747
5.0.11.0	win	081018	16:06:02	NH_A_39	1	1	mixed_Word_shortCSI	14	mixed_repeat	32	Circle	Green	Color	Word	Repeat	200	Inconsistent	COLOR	CircleGreen.png	38	1	841	6	6	4690	100	781.6666666666666287711	4	4	2342	100	585.5	5	5	4173	100	834.6000000000000227374	5	5	2859	100	571.7999999999999545253	-262.8000000000000682121
5.0.11.0	win	081018	16:06:02	NH_A_39	1	1	mixed_Word_shortCSI	14	mixed_repeat	35	Circle	Red	Color	Word	Repeat	200	Consistent	COLOR	CircleRed.png	30	1	646	7	7	5336	100	762.2857142857143344372	4	4	2342	100	585.5	6	6	4819	100	803.1666666666666287711	5	5	2859	100	571.7999999999999545253	-231.3666666666666742458
5.0.11.0	win	081018	16:06:02	NH_A_39	1	1	mixed_Word_shortCSI	14	mixed_repeat	38	Triangle	Red	Color	Word	Repeat	200	Inconsistent	COLOR	TriangleRed.png	30	1	491	8	8	5827	100	728.375	4	4	2342	100	585.5	7	7	5310	100	758.5714285714285551876	5	5	2859	100	571.7999999999999545253	-186.7714285714286006623
5.0.11.0	win	081018	16:06:02	NH_A_39	1	1	mixed_Word_shortCSI	14	mixed_shift	41	Circle	Green	Shape	Word	Shift	200	Inconsistent	SHAPE	CircleGreen.png	30	1	630	8	8	5827	100	728.375	5	5	2972	100	594.3999999999999772626	7	7	5310	100	758.5714285714285551876	6	6	3489	100	581.5	-177.0714285714285551876
5.0.11.0	win	081018	16:06:02	NH_A_39	1	1	mixed_Word_shortCSI	14	mixed_repeat	44	Triangle	Green	Shape	Word	Repeat	200	Consistent	SHAPE	TriangleGreen.png	38	1	507	8	8	5827	100	728.375	6	6	3479	100	579.8333333333333712289	8	8	5817	100	727.125	6	6	3489	100	581.5	-145.625
5.0.11.0	win	081018	16:06:02	NH_A_39	1	1	mixed_Word_shortCSI	14	mixed_repeat	47	Triangle	Red	Shape	Word	Repeat	200	Inconsistent	SHAPE	TriangleRed.png	38	1	421	8	8	5827	100	728.375	7	7	3900	100	557.1428571428571103752	9	9	6238	100	693.1111111111110858474	6	6	3489	100	581.5	-111.6111111111110858474
5.0.11.0	win	081018	16:06:02	NH_A_39	1	1	mixed_Word_shortCSI	14	mixed_shift	50	Triangle	Red	Color	Word	Shift	200	Inconsistent	COLOR	TriangleRed.png	30	1	530	9	9	6357	100	706.3333333333333712289	7	7	3900	100	557.1428571428571103752	9	9	6238	100	693.1111111111110858474	7	7	4019	100	574.1428571428571103752	-118.9682539682539754722
5.0.11.0	win	081018	16:06:02	NH_A_39	1	1	mixed_Word_shortCSI	14	mixed_shift	53	Circle	Red	Shape	Word	Shift	200	Consistent	SHAPE	CircleRed.png	30	1	811	9	9	6357	100	706.3333333333333712289	8	8	4711	100	588.875	9	9	6238	100	693.1111111111110858474	8	8	4830	100	603.75	-89.3611111111110858474
5.0.11.0	win	081018	16:06:02	NH_A_39	1	1	mixed_Word_shortCSI	14	mixed_repeat	56	Circle	Red	Shape	Word	Repeat	200	Consistent	SHAPE	CircleRed.png	30	1	730	9	9	6357	100	706.3333333333333712289	9	9	5441	100	604.5555555555555429237	10	10	6968	100	696.7999999999999545253	8	8	4830	100	603.75	-93.0499999999999545253
5.0.11.0	win	081018	16:06:02	NH_A_39	1	1	mixed_Word_shortCSI	14	mixed_repeat	59	Triangle	Green	Shape	Word	Repeat	200	Consistent	SHAPE	TriangleGreen.png	38	1	635	9	9	6357	100	706.3333333333333712289	10	10	6076	100	607.6000000000000227374	11	11	7603	100	691.1818181818181301423	8	8	4830	100	603.75	-87.4318181818181301423
5.0.11.0	win	081018	16:06:02	NH_A_39	1	1	mixed_Word_shortCSI	14	mixed_repeat	62	Triangle	Green	Shape	Word	Repeat	200	Consistent	SHAPE	TriangleGreen.png	38	1	560	9	9	6357	100	706.3333333333333712289	11	11	6636	100	603.2727272727272520569	12	12	8163	100	680.25	8	8	4830	100	603.75	-76.5
5.0.11.0	win	081018	16:06:02	NH_A_39	1	1	mixed_Word_shortCSI	14	mixed_repeat	65	Triangle	Green	Shape	Word	Repeat	200	Consistent	SHAPE	TriangleGreen.png	38	1	696	9	9	6357	100	706.3333333333333712289	12	12	7332	100	611	13	13	8859	100	681.4615384615384527933	8	8	4830	100	603.75	-77.7115384615384527933
5.0.11.0	win	081018	16:06:02	NH_A_39	1	1	mixed_Word_shortCSI	14	mixed_repeat	68	Circle	Red	Shape	Word	Repeat	200	Consistent	SHAPE	CircleRed.png	30	1	714	9	9	6357	100	706.3333333333333712289	13	13	8046	100	618.9230769230769055866	14	14	9573	100	683.7857142857143344372	8	8	4830	100	603.75	-80.0357142857143344372
5.0.11.0	win	081018	16:06:02	NH_A_39	1	1	mixed_Word_shortCSI	14	mixed_repeat	71	Triangle	Red	Shape	Word	Repeat	200	Inconsistent	SHAPE	TriangleRed.png	38	1	956	9	9	6357	100	706.3333333333333712289	14	14	9002	100	643	15	15	10529	100	701.9333333333332802795	8	8	4830	100	603.75	-98.1833333333332802795
5.0.11.0	win	081018	16:06:02	NH_A_39	1	1	mixed_Word_shortCSI	14	mixed_repeat	74	Circle	Red	Shape	Word	Repeat	200	Consistent	SHAPE	CircleRed.png	30	1	548	9	9	6357	100	706.3333333333333712289	15	15	9550	100	636.6666666666666287711	16	16	11077	100	692.3125	8	8	4830	100	603.75	-88.5625
5.0.11.0	win	081018	16:06:02	NH_A_39	1	1	mixed_Word_shortCSI	14	mixed_repeat	77	Triangle	Green	Shape	Word	Repeat	200	Consistent	SHAPE	TriangleGreen.png	38	1	491	9	9	6357	100	706.3333333333333712289	16	16	10041	100	627.5625	17	17	11568	100	680.4705882352941443969	8	8	4830	100	603.75	-76.7205882352941443969
5.0.11.0	win	081018	16:06:02	NH_A_39	1	1	mixed_Word_shortCSI	14	mixed_repeat	80	Circle	Red	Shape	Word	Repeat	200	Consistent	SHAPE	CircleRed.png	30	1	550	9	9	6357	100	706.3333333333333712289	17	17	10591	100	623	18	18	12118	100	673.2222222222221716947	8	8	4830	100	603.75	-69.4722222222221716947
5.0.11.0	win	081018	16:06:02	NH_A_39	1	1	mixed_Word_shortCSI	14	mixed_shift	83	Circle	Green	Color	Word	Shift	200	Inconsistent	COLOR	CircleGreen.png	38	1	702	10	10	7059	100	705.8999999999999772626	17	17	10591	100	623	18	18	12118	100	673.2222222222221716947	9	9	5532	100	614.6666666666666287711	-58.5555555555555429237
5.0.11.0	win	081018	16:06:02	NH_A_39	1	1	mixed_Word_shortCSI	14	mixed_shift	86	Circle	Red	Shape	Word	Shift	200	Consistent	SHAPE	CircleRed.png	30	1	1248	10	10	7059	100	705.8999999999999772626	18	18	11839	100	657.7222222222221716947	18	18	12118	100	673.2222222222221716947	10	10	6780	100	678	4.7777777777778283053
5.0.11.0	win	081018	16:06:02	NH_A_39	1	1	mixed_Word_shortCSI	14	mixed_shift	89	Circle	Red	Color	Word	Shift	200	Consistent	COLOR	CircleRed.png	30	1	924	11	11	7983	100	725.7272727272727479431	18	18	11839	100	657.7222222222221716947	18	18	12118	100	673.2222222222221716947	11	11	7704	100	700.3636363636363739715	27.1414141414142022768
5.0.11.0	win	081018	16:06:02	NH_A_39	1	1	mixed_Word_shortCSI	14	mixed_shift	92	Circle	Red	Shape	Word	Shift	200	Consistent	SHAPE	CircleRed.png	30	1	2806	11	11	7983	100	725.7272727272727479431	19	19	14645	100	770.7894736842105203323	18	18	12118	100	673.2222222222221716947	12	12	10510	100	875.8333333333333712289	202.6111111111111995342
5.0.11.0	win	081018	16:06:02	NH_A_39	1	1	mixed_Word_shortCSI	14	mixed_repeat	95	Circle	Green	Shape	Word	Repeat	200	Inconsistent	SHAPE	CircleGreen.png	30	1	548	11	11	7983	100	725.7272727272727479431	20	20	15193	100	759.6499999999999772626	19	19	12666	100	666.6315789473684390032	12	12	10510	100	875.8333333333333712289	209.2017543859649322258
5.0.11.0	win	081018	16:06:02	NH_A_39	1	1	mixed_Word_shortCSI	14	mixed_shift	98	Triangle	Red	Color	Word	Shift	200	Inconsistent	COLOR	TriangleRed.png	30	1	971	12	12	8954	100	746.1666666666666287711	20	20	15193	100	759.6499999999999772626	19	19	12666	100	666.6315789473684390032	13	13	11481	100	883.1538461538461888267	216.5222672064777498235
5.0.11.0	win	081018	16:06:02	NH_A_39	1	1	mixed_Word_shortCSI	14	mixed_shift	101	Triangle	Green	Shape	Word	Shift	200	Consistent	SHAPE	TriangleGreen.png	38	1	563	12	12	8954	100	746.1666666666666287711	21	21	15756	100	750.2857142857143344372	19	19	12666	100	666.6315789473684390032	14	14	12044	100	860.2857142857143344372	193.654135338345895434
5.0.11.0	win	081018	16:06:02	NH_A_39	1	1	mixed_Word_shortCSI	14	mixed_shift	104	Circle	Red	Color	Word	Shift	200	Consistent	COLOR	CircleRed.png	30	1	923	13	13	9877	100	759.7692307692307167599	21	21	15756	100	750.2857142857143344372	19	19	12666	100	666.6315789473684390032	15	15	12967	100	864.4666666666666969832	197.83508771929825798
5.0.11.0	win	081018	16:06:02	NH_A_39	1	1	mixed_Word_shortCSI	14	mixed_repeat	107	Triangle	Green	Color	Word	Repeat	200	Consistent	COLOR	TriangleGreen.png	38	1	1284	14	14	11161	100	797.2142857142856655628	21	21	15756	100	750.2857142857143344372	20	20	13950	100	697.5	15	15	12967	100	864.4666666666666969832	166.9666666666666969832
5.0.11.0	win	081018	16:06:02	NH_A_39	1	1	mixed_Word_shortCSI	14	mixed_shift	110	Circle	Green	Shape	Word	Shift	200	Inconsistent	SHAPE	CircleGreen.png	30	1	1295	14	14	11161	100	797.2142857142856655628	22	22	17051	100	775.0454545454545041139	20	20	13950	100	697.5	16	16	14262	100	891.375	193.875
5.0.11.0	win	081018	16:06:02	NH_A_39	1	1	mixed_Word_shortCSI	14	mixed_repeat	113	Triangle	Red	Shape	Word	Repeat	200	Inconsistent	SHAPE	TriangleRed.png	38	1	1962	14	14	11161	100	797.2142857142856655628	23	23	19013	100	826.6521739130434980325	21	21	15912	100	757.7142857142856655628	16	16	14262	100	891.375	133.6607142857143344372
5.0.11.0	win	081018	16:06:02	NH_A_39	1	1	mixed_Word_shortCSI	14	mixed_repeat	116	Circle	Red	Shape	Word	Repeat	200	Consistent	SHAPE	CircleRed.png	30	1	522	14	14	11161	100	797.2142857142856655628	24	24	19535	100	813.9583333333333712289	22	22	16434	100	747	16	16	14262	100	891.375	144.375
5.0.11.0	win	081018	16:06:02	NH_A_39	1	1	mixed_Word_shortCSI	14	mixed_repeat	119	Circle	Green	Shape	Word	Repeat	200	Inconsistent	SHAPE	CircleGreen.png	30	1	515	14	14	11161	100	797.2142857142856655628	25	25	20050	100	802	23	23	16949	100	736.9130434782608745081	16	16	14262	100	891.375	154.4619565217391254919
5.0.11.0	win	081018	16:06:02	NH_A_39	1	1	mixed_Word_shortCSI	14	mixed_shift	122	Circle	Red	Color	Word	Shift	200	Consistent	COLOR	CircleRed.png	30	1	812	15	15	11973	100	798.2000000000000454747	25	25	20050	100	802	23	23	16949	100	736.9130434782608745081	17	17	15074	100	886.7058823529412165954	149.7928388746803420872
5.0.11.0	win	081018	16:06:02	NH_A_39	1	1	mixed_Word_shortCSI	14	mixed_shift	125	Circle	Green	Shape	Word	Shift	200	Inconsistent	SHAPE	CircleGreen.png	30	1	859	15	15	11973	100	798.2000000000000454747	26	26	20909	100	804.1923076923077360334	23	23	16949	100	736.9130434782608745081	18	18	15933	100	885.1666666666666287711	148.2536231884057542629
5.0.11.0	win	081018	16:06:02	NH_A_39	1	1	mixed_Word_shortCSI	14	mixed_shift	128	Triangle	Red	Color	Word	Shift	200	Inconsistent	COLOR	TriangleRed.png	38	0	582	15	16	11973	93.75	798.2000000000000454747	26	26	20909	100	804.1923076923077360334	23	23	16949	100	736.9130434782608745081	18	19	15933	94.7368421052631504153	885.1666666666666287711	148.2536231884057542629
5.0.11.0	win	081018	16:06:02	NH_A_39	1	1	mixed_Word_shortCSI	14	mixed_shift	131	Triangle	Red	Shape	Word	Shift	200	Inconsistent	SHAPE	TriangleRed.png	38	1	989	15	16	11973	93.75	798.2000000000000454747	27	27	21898	100	811.0370370370370665114	23	23	16949	100	736.9130434782608745081	19	20	16922	95	890.6315789473684390032	153.7185354691075644951
5.0.11.0	win	081018	16:06:02	NH_A_39	1	1	mixed_Word_shortCSI	14	mixed_repeat	134	Triangle	Red	Shape	Word	Repeat	200	Inconsistent	SHAPE	TriangleRed.png	38	1	483	15	16	11973	93.75	798.2000000000000454747	28	28	22381	100	799.3214285714285551876	24	24	17432	100	726.3333333333333712289	19	20	16922	95	890.6315789473684390032	164.2982456140350677742
5.0.11.0	win	081018	16:06:02	NH_A_39	1	1	mixed_Word_shortCSI	14	mixed_repeat	137	Circle	Green	Shape	Word	Repeat	200	Inconsistent	SHAPE	CircleGreen.png	30	1	703	15	16	11973	93.75	798.2000000000000454747	29	29	23084	100	796	25	25	18135	100	725.3999999999999772626	19	20	16922	95	890.6315789473684390032	165.2315789473684617406
5.0.11.0	win	081018	16:06:02	NH_A_39	1	1	mixed_Word_shortCSI	14	mixed_repeat	140	Circle	Red	Shape	Word	Repeat	200	Consistent	SHAPE	CircleRed.png	30	1	544	15	16	11973	93.75	798.2000000000000454747	30	30	23628	100	787.6000000000000227374	26	26	18679	100	718.4230769230769055866	19	20	16922	95	890.6315789473684390032	172.2085020242915334165
5.0.11.0	win	081018	16:06:02	NH_A_39	1	1	mixed_Word_shortCSI	14	mixed_shift	143	Triangle	Green	Color	Word	Shift	200	Consistent	COLOR	TriangleGreen.png	38	1	713	16	17	12686	94.1176470588235218884	792.875	30	30	23628	100	787.6000000000000227374	26	26	18679	100	718.4230769230769055866	20	21	17635	95.2380952380952265912	881.75	163.3269230769230944134
5.0.11.0	win	081018	16:06:02	NH_A_39	1	1	mixed_Word_shortCSI	14	mixed_shift	146	Circle	Red	Shape	Word	Shift	200	Consistent	SHAPE	CircleRed.png	30	1	715	16	17	12686	94.1176470588235218884	792.875	31	31	24343	100	785.2580645161290249234	26	26	18679	100	718.4230769230769055866	21	22	18350	95.4545454545454532536	873.8095238095238528331	155.3864468864469472464
5.0.11.0	win	081018	16:06:02	NH_A_39	1	1	mixed_Word_shortCSI	14	mixed_shift	149	Circle	Red	Color	Word	Shift	200	Consistent	COLOR	CircleRed.png	30	1	652	17	18	13338	94.4444444444444428655	784.5882352941176804961	31	31	24343	100	785.2580645161290249234	26	26	18679	100	718.4230769230769055866	22	23	19002	95.6521739130434838216	863.7272727272727479431	145.3041958041958423564
5.0.11.0	win	081018	16:06:02	NH_A_39	1	1	mixed_Word_shortCSI	14	mixed_shift	152	Triangle	Red	Shape	Word	Shift	200	Inconsistent	SHAPE	TriangleRed.png	38	1	1344	17	18	13338	94.4444444444444428655	784.5882352941176804961	32	32	25687	100	802.71875	26	26	18679	100	718.4230769230769055866	23	24	20346	95.8333333333333428072	884.6086956521738784431	166.1856187290969728565
5.0.11.0	win	081018	16:06:02	NH_A_39	1	1	mixed_Word_shortCSI	14	mixed_shift	155	Triangle	Red	Color	Word	Shift	200	Inconsistent	COLOR	TriangleRed.png	30	1	665	18	19	14003	94.7368421052631504153	777.9444444444444570763	32	32	25687	100	802.71875	26	26	18679	100	718.4230769230769055866	24	25	21011	96	875.4583333333333712289	157.0352564102564656423
5.0.11.0	win	081018	16:06:02	NH_A_39	1	1	mixed_Word_shortCSI	14	mixed_shift	158	Circle	Green	Shape	Word	Shift	200	Inconsistent	SHAPE	CircleGreen.png	30	1	3276	18	19	14003	94.7368421052631504153	777.9444444444444570763	33	33	28963	100	877.6666666666666287711	26	26	18679	100	718.4230769230769055866	25	26	24287	96.153846153846160405	971.4800000000000181899	253.0569230769231126033
5.0.11.0	win	081018	16:06:02	NH_A_39	1	1	mixed_Word_shortCSI	14	mixed_shift	161	Triangle	Green	Color	Word	Shift	200	Consistent	COLOR	TriangleGreen.png	38	1	1304	19	20	15307	95	805.6315789473684390032	33	33	28963	100	877.6666666666666287711	26	26	18679	100	718.4230769230769055866	26	27	25591	96.2962962962962905067	984.2692307692307167599	265.8461538461538111733
5.0.11.0	win	081018	16:06:02	NH_A_39	1	1	mixed_Word_shortCSI	14	mixed_repeat	164	Triangle	Red	Color	Word	Repeat	200	Inconsistent	COLOR	TriangleRed.png	30	1	738	20	21	16045	95.2380952380952265912	802.25	33	33	28963	100	877.6666666666666287711	27	27	19417	100	719.1481481481481523588	26	27	25591	96.2962962962962905067	984.2692307692307167599	265.1210826210825644011
5.0.11.0	win	081018	16:06:02	NH_A_39	1	1	mixed_Word_shortCSI	14	mixed_repeat	167	Triangle	Green	Color	Word	Repeat	200	Consistent	COLOR	TriangleGreen.png	38	1	434	21	22	16479	95.4545454545454532536	784.7142857142856655628	33	33	28963	100	877.6666666666666287711	28	28	19851	100	708.9642857142856655628	26	27	25591	96.2962962962962905067	984.2692307692307167599	275.3049450549450511971
5.0.11.0	win	081018	16:06:02	NH_A_39	1	1	mixed_Word_shortCSI	14	mixed_repeat	170	Triangle	Red	Color	Word	Repeat	200	Inconsistent	COLOR	TriangleRed.png	30	1	511	22	23	16990	95.6521739130434838216	772.2727272727272520569	33	33	28963	100	877.6666666666666287711	29	29	20362	100	702.1379310344827899826	26	27	25591	96.2962962962962905067	984.2692307692307167599	282.1312997347479267773
5.0.11.0	win	081018	16:06:02	NH_A_39	1	1	mixed_Word_shortCSI	14	mixed_shift	173	Triangle	Green	Shape	Word	Shift	200	Consistent	SHAPE	TriangleGreen.png	38	1	761	22	23	16990	95.6521739130434838216	772.2727272727272520569	34	34	29724	100	874.2352941176470721985	29	29	20362	100	702.1379310344827899826	27	28	26352	96.4285714285714306016	976	273.8620689655172100174
5.0.11.0	win	081018	16:06:02	NH_A_39	1	1	mixed_Word_shortCSI	14	mixed_repeat	176	Triangle	Green	Shape	Word	Repeat	200	Consistent	SHAPE	TriangleGreen.png	38	1	617	22	23	16990	95.6521739130434838216	772.2727272727272520569	35	35	30341	100	866.8857142857142434877	30	30	20979	100	699.2999999999999545253	27	28	26352	96.4285714285714306016	976	276.7000000000000454747
5.0.11.0	win	081018	16:06:02	NH_A_39	1	1	mixed_Word_shortCSI	14	mixed_shift	179	Triangle	Red	Color	Word	Shift	200	Inconsistent	COLOR	TriangleRed.png	30	1	703	23	24	17693	95.8333333333333428072	769.2608695652173764756	35	35	30341	100	866.8857142857142434877	30	30	20979	100	699.2999999999999545253	28	29	27055	96.5517241379310320326	966.25	266.9500000000000454747
5.0.11.0	win	081018	16:06:02	NH_A_39	1	1	mixed_Word_shortCSI	14	mixed_shift	182	Circle	Green	Shape	Word	Shift	200	Inconsistent	SHAPE	CircleGreen.png	30	1	529	23	24	17693	95.8333333333333428072	769.2608695652173764756	36	36	30870	100	857.5	30	30	20979	100	699.2999999999999545253	29	30	27584	96.6666666666666714036	951.1724137931034874782	251.872413793103532953
5.0.11.0	win	081018	16:06:02	NH_A_39	1	1	mixed_Word_shortCSI	14	Rest	184	Circle	Green	Shape	Word	Shift	200	Inconsistent	Take a break for 60 s	CircleGreen.png	0	0	59984	23	24	17693	95.8333333333333428072	769.2608695652173764756	36	36	30870	100	857.5	30	30	20979	100	699.2999999999999545253	29	30	27584	96.6666666666666714036	951.1724137931034874782	251.872413793103532953
5.0.11.0	win	081018	16:06:02	NH_A_39	1	1	mixed_Word_shortCSI	14	mixed_shift	186	Circle	Green	Color	Word	Shift	200	Inconsistent	COLOR	CircleGreen.png	38	1	1255	24	25	18948	96	789.5	36	36	30870	100	857.5	30	30	20979	100	699.2999999999999545253	30	31	28839	96.774193548387103192	961.2999999999999545253	262
5.0.11.0	win	081018	16:06:02	NH_A_39	1	1	mixed_Word_shortCSI	14	mixed_repeat	189	Triangle	Red	Color	Word	Repeat	200	Inconsistent	COLOR	TriangleRed.png	30	1	692	25	26	19640	96.153846153846160405	785.6000000000000227374	36	36	30870	100	857.5	31	31	21671	100	699.0645161290323130743	30	31	28839	96.774193548387103192	961.2999999999999545253	262.235483870967641451
5.0.11.0	win	081018	16:06:02	NH_A_39	1	1	mixed_Word_shortCSI	14	mixed_shift	192	Triangle	Red	Shape	Word	Shift	200	Inconsistent	SHAPE	TriangleRed.png	38	1	598	25	26	19640	96.153846153846160405	785.6000000000000227374	37	37	31468	100	850.4864864864864557603	31	31	21671	100	699.0645161290323130743	31	32	29437	96.875	949.5806451612903629211	250.5161290322580498469
5.0.11.0	win	081018	16:06:02	NH_A_39	1	1	mixed_Word_shortCSI	14	mixed_shift	195	Circle	Green	Color	Word	Shift	200	Inconsistent	COLOR	CircleGreen.png	30	0	524	25	27	19640	92.5925925925925952242	785.6000000000000227374	37	37	31468	100	850.4864864864864557603	31	31	21671	100	699.0645161290323130743	31	33	29437	93.9393939393939376714	949.5806451612903629211	250.5161290322580498469
5.0.11.0	win	081018	16:06:02	NH_A_39	1	1	mixed_Word_shortCSI	14	mixed_shift	198	Triangle	Green	Shape	Word	Shift	200	Consistent	SHAPE	TriangleGreen.png	38	1	902	25	27	19640	92.5925925925925952242	785.6000000000000227374	38	38	32370	100	851.8421052631579186709	31	31	21671	100	699.0645161290323130743	32	34	30339	94.1176470588235218884	948.09375	249.0292338709676869257
5.0.11.0	win	081018	16:06:02	NH_A_39	1	1	mixed_Word_shortCSI	14	mixed_repeat	201	Triangle	Green	Shape	Word	Repeat	200	Consistent	SHAPE	TriangleGreen.png	38	1	752	25	27	19640	92.5925925925925952242	785.6000000000000227374	39	39	33122	100	849.2820512820512703911	32	32	22423	100	700.71875	32	34	30339	94.1176470588235218884	948.09375	247.375
5.0.11.0	win	081018	16:06:02	NH_A_39	1	1	mixed_Word_shortCSI	14	mixed_repeat	204	Circle	Red	Shape	Word	Repeat	200	Consistent	SHAPE	CircleRed.png	30	1	560	25	27	19640	92.5925925925925952242	785.6000000000000227374	40	40	33682	100	842.0499999999999545253	33	33	22983	100	696.4545454545454958861	32	34	30339	94.1176470588235218884	948.09375	251.6392045454545041139
5.0.11.0	win	081018	16:06:02	NH_A_39	1	1	mixed_Word_shortCSI	14	mixed_repeat	207	Circle	Green	Shape	Word	Repeat	200	Inconsistent	SHAPE	CircleGreen.png	30	1	536	25	27	19640	92.5925925925925952242	785.6000000000000227374	41	41	34218	100	834.5853658536585726324	34	34	23519	100	691.7352941176470721985	32	34	30339	94.1176470588235218884	948.09375	256.3584558823529278015
5.0.11.0	win	081018	16:06:02	NH_A_39	1	1	mixed_Word_shortCSI	14	mixed_shift	210	Circle	Green	Color	Word	Shift	200	Inconsistent	COLOR	CircleGreen.png	38	1	817	26	28	20457	92.8571428571428612031	786.8076923076922639666	41	41	34218	100	834.5853658536585726324	34	34	23519	100	691.7352941176470721985	33	35	31156	94.2857142857142775938	944.1212121212121246572	252.3859180035650524587
5.0.11.0	win	081018	16:06:02	NH_A_39	1	1	mixed_Word_shortCSI	14	mixed_repeat	213	Triangle	Green	Color	Word	Repeat	200	Consistent	COLOR	TriangleGreen.png	38	1	606	27	29	21063	93.1034482758620640652	780.1111111111110858474	41	41	34218	100	834.5853658536585726324	35	35	24125	100	689.2857142857143344372	33	35	31156	94.2857142857142775938	944.1212121212121246572	254.83549783549779022
5.0.11.0	win	081018	16:06:02	NH_A_39	1	1	mixed_Word_shortCSI	14	mixed_repeat	216	Triangle	Red	Color	Word	Repeat	200	Inconsistent	COLOR	TriangleRed.png	30	1	388	28	30	21451	93.3333333333333285964	766.1071428571428896248	41	41	34218	100	834.5853658536585726324	36	36	24513	100	680.9166666666666287711	33	35	31156	94.2857142857142775938	944.1212121212121246572	263.2045454545454958861
5.0.11.0	win	081018	16:06:02	NH_A_39	1	1	mixed_Word_shortCSI	14	mixed_shift	219	Triangle	Green	Shape	Word	Shift	200	Consistent	SHAPE	TriangleGreen.png	38	1	515	28	30	21451	93.3333333333333285964	766.1071428571428896248	42	42	34733	100	826.9761904761904816041	36	36	24513	100	680.9166666666666287711	34	36	31671	94.4444444444444428655	931.5	250.5833333333333712289
5.0.11.0	win	081018	16:06:02	NH_A_39	1	1	mixed_Word_shortCSI	14	mixed_repeat	222	Circle	Red	Shape	Word	Repeat	200	Consistent	SHAPE	CircleRed.png	30	1	428	28	30	21451	93.3333333333333285964	766.1071428571428896248	43	43	35161	100	817.6976744186046062168	37	37	24941	100	674.0810810810810380644	34	36	31671	94.4444444444444428655	931.5	257.4189189189189619356
5.0.11.0	win	081018	16:06:02	NH_A_39	1	1	mixed_Word_shortCSI	14	mixed_repeat	225	Triangle	Green	Shape	Word	Repeat	200	Consistent	SHAPE	TriangleGreen.png	38	1	537	28	30	21451	93.3333333333333285964	766.1071428571428896248	44	44	35698	100	811.3181818181818698577	38	38	25478	100	670.4736842105263576741	34	36	31671	94.4444444444444428655	931.5	261.0263157894736423259
5.0.11.0	win	081018	16:06:02	NH_A_39	1	1	mixed_Word_shortCSI	14	mixed_shift	228	Triangle	Green	Color	Word	Shift	200	Consistent	COLOR	TriangleGreen.png	38	1	1026	29	31	22477	93.5483870967741921731	775.0689655172413949913	44	44	35698	100	811.3181818181818698577	38	38	25478	100	670.4736842105263576741	35	37	32697	94.594594594594596515	934.2000000000000454747	263.7263157894736878006
5.0.11.0	win	081018	16:06:02	NH_A_39	1	1	mixed_Word_shortCSI	14	mixed_shift	231	Triangle	Green	Shape	Word	Shift	200	Consistent	SHAPE	TriangleGreen.png	38	1	727	29	31	22477	93.5483870967741921731	775.0689655172413949913	45	45	36425	100	809.4444444444444570763	38	38	25478	100	670.4736842105263576741	36	38	33424	94.7368421052631504153	928.4444444444444570763	257.9707602339180994022
5.0.11.0	win	081018	16:06:02	NH_A_39	1	1	mixed_Word_shortCSI	14	mixed_shift	234	Triangle	Green	Color	Word	Shift	200	Consistent	COLOR	TriangleGreen.png	38	1	776	30	32	23253	93.75	775.1000000000000227374	45	45	36425	100	809.4444444444444570763	38	38	25478	100	670.4736842105263576741	37	39	34200	94.8717948717948615922	924.3243243243243796314	253.8506401137980219573
5.0.11.0	win	081018	16:06:02	NH_A_39	1	1	mixed_Word_shortCSI	14	mixed_repeat	237	Circle	Green	Color	Word	Repeat	200	Inconsistent	COLOR	CircleGreen.png	38	1	840	31	33	24093	93.9393939393939376714	777.193548387096825536	45	45	36425	100	809.4444444444444570763	39	39	26318	100	674.8205128205128175978	37	39	34200	94.8717948717948615922	924.3243243243243796314	249.5038115038115620337
5.0.11.0	win	081018	16:06:02	NH_A_39	1	1	mixed_Word_shortCSI	14	mixed_repeat	240	Triangle	Green	Color	Word	Repeat	200	Consistent	COLOR	TriangleGreen.png	38	1	612	32	34	24705	94.1176470588235218884	772.03125	45	45	36425	100	809.4444444444444570763	40	40	26930	100	673.25	37	39	34200	94.8717948717948615922	924.3243243243243796314	251.0743243243243796314
5.0.11.0	win	081018	16:06:02	NH_A_39	1	1	mixed_Word_shortCSI	14	mixed_repeat	243	Triangle	Red	Color	Word	Repeat	200	Inconsistent	COLOR	TriangleRed.png	30	1	506	33	35	25211	94.2857142857142775938	763.9696969696969972574	45	45	36425	100	809.4444444444444570763	41	41	27436	100	669.170731707317031578	37	39	34200	94.8717948717948615922	924.3243243243243796314	255.1535926170073480534
5.0.11.0	win	081018	16:06:02	NH_A_39	1	1	mixed_Word_shortCSI	14	mixed_shift	246	Circle	Red	Shape	Word	Shift	200	Consistent	SHAPE	CircleRed.png	30	1	772	33	35	25211	94.2857142857142775938	763.9696969696969972574	46	46	37197	100	808.6304347826087450812	41	41	27436	100	669.170731707317031578	38	40	34972	95	920.3157894736841626582	251.1450577663671310802
5.0.11.0	win	081018	16:06:02	NH_A_39	1	1	mixed_Word_shortCSI	14	mixed_shift	249	Triangle	Red	Color	Word	Shift	200	Inconsistent	COLOR	TriangleRed.png	30	1	788	34	36	25999	94.4444444444444428655	764.6764705882352473054	46	46	37197	100	808.6304347826087450812	41	41	27436	100	669.170731707317031578	39	41	35760	95.1219512195121978948	916.9230769230769055866	247.7523452157598740087
5.0.11.0	win	081018	16:06:02	NH_A_39	1	1	mixed_Word_shortCSI	14	mixed_repeat	252	Circle	Green	Color	Word	Repeat	200	Inconsistent	COLOR	CircleGreen.png	38	1	739	35	37	26738	94.594594594594596515	763.9428571428571785873	46	46	37197	100	808.6304347826087450812	42	42	28175	100	670.8333333333333712289	39	41	35760	95.1219512195121978948	916.9230769230769055866	246.0897435897435343577
5.0.11.0	win	081018	16:06:02	NH_A_39	1	1	mixed_Word_shortCSI	14	mixed_shift	255	Circle	Green	Shape	Word	Shift	200	Inconsistent	SHAPE	CircleGreen.png	30	1	1235	35	37	26738	94.594594594594596515	763.9428571428571785873	47	47	38432	100	817.7021276595744438964	42	42	28175	100	670.8333333333333712289	40	42	36995	95.2380952380952265912	924.875	254.0416666666666287711
5.0.11.0	win	081018	16:06:02	NH_A_39	1	1	mixed_Word_shortCSI	14	mixed_repeat	258	Circle	Green	Shape	Word	Repeat	200	Inconsistent	SHAPE	CircleGreen.png	30	1	624	35	37	26738	94.594594594594596515	763.9428571428571785873	48	48	39056	100	813.6666666666666287711	43	43	28799	100	669.7441860465115723855	40	42	36995	95.2380952380952265912	924.875	255.1308139534884276145
5.0.11.0	win	081018	16:06:02	NH_A_39	1	1	mixed_Word_shortCSI	14	mixed_shift	261	Circle	Green	Color	Word	Shift	200	Inconsistent	COLOR	CircleGreen.png	38	1	709	36	38	27447	94.7368421052631504153	762.4166666666666287711	48	48	39056	100	813.6666666666666287711	43	43	28799	100	669.7441860465115723855	41	43	37704	95.3488372093023315301	919.609756097560989474	249.8655700510494170885
5.0.11.0	win	081018	16:06:02	NH_A_39	1	1	mixed_Word_shortCSI	14	mixed_shift	264	Circle	Green	Shape	Word	Shift	200	Inconsistent	SHAPE	CircleGreen.png	30	1	1767	36	38	27447	94.7368421052631504153	762.4166666666666287711	49	49	40823	100	833.122448979591808893	43	43	28799	100	669.7441860465115723855	42	44	39471	95.4545454545454532536	939.7857142857143344372	270.0415282392027620517
5.0.11.0	win	081018	16:06:02	NH_A_39	1	1	mixed_Word_shortCSI	14	mixed_shift	267	Triangle	Green	Color	Word	Shift	200	Consistent	COLOR	TriangleGreen.png	38	1	1486	37	39	28933	94.8717948717948615922	781.9729729729730252075	49	49	40823	100	833.122448979591808893	43	43	28799	100	669.7441860465115723855	43	45	40957	95.5555555555555571345	952.4883720930232584578	282.7441860465116860723
5.0.11.0	win	081018	16:06:02	NH_A_39	1	1	mixed_Word_shortCSI	14	mixed_shift	270	Triangle	Red	Shape	Word	Shift	200	Inconsistent	SHAPE	TriangleRed.png	38	1	737	37	39	28933	94.8717948717948615922	781.9729729729730252075	50	50	41560	100	831.2000000000000454747	43	43	28799	100	669.7441860465115723855	44	46	41694	95.6521739130434838216	947.5909090909091219146	277.8467230443975495291
5.0.11.0	win	081018	16:06:02	NH_A_39	1	1	mixed_Word_shortCSI	14	mixed_shift	273	Circle	Green	Color	Word	Shift	200	Inconsistent	COLOR	CircleGreen.png	38	1	1377	38	40	30310	95	797.6315789473684390032	50	50	41560	100	831.2000000000000454747	43	43	28799	100	669.7441860465115723855	45	47	43071	95.7446808510638334155	957.1333333333333257542	287.3891472868217533687
5.0.11.0	win	081018	16:06:02	NH_A_39	1	1	mixed_Word_shortCSI	14	mixed_shift	276	Circle	Red	Shape	Word	Shift	200	Consistent	SHAPE	CircleRed.png	30	1	1817	38	40	30310	95	797.6315789473684390032	51	51	43377	100	850.5294117647058556031	43	43	28799	100	669.7441860465115723855	46	48	44888	95.8333333333333428072	975.8260869565217490162	306.0819009100101766307
5.0.11.0	win	081018	16:06:02	NH_A_39	1	1	mixed_Word_shortCSI	14	mixed_shift	279	Circle	Red	Color	Word	Shift	200	Consistent	COLOR	CircleRed.png	30	1	1822	39	41	32132	95.1219512195121978948	823.8974358974359120111	51	51	43377	100	850.5294117647058556031	43	43	28799	100	669.7441860465115723855	47	49	46710	95.9183673469387656496	993.8297872340425556104	324.0856011875309832249
5.0.11.0	win	081018	16:06:02	NH_A_39	1	1	mixed_Word_shortCSI	14	mixed_shift	282	Triangle	Red	Shape	Word	Shift	200	Inconsistent	SHAPE	TriangleRed.png	38	1	596	39	41	32132	95.1219512195121978948	823.8974358974359120111	52	52	43973	100	845.63461538461535838	43	43	28799	100	669.7441860465115723855	48	50	47306	96	985.5416666666666287711	315.7974806201550563856
5.0.11.0	win	081018	16:06:02	NH_A_39	1	1	mixed_Word_shortCSI	14	mixed_repeat	285	Triangle	Green	Shape	Word	Repeat	200	Consistent	SHAPE	TriangleGreen.png	38	1	570	39	41	32132	95.1219512195121978948	823.8974358974359120111	53	53	44543	100	840.4339622641509777168	44	44	29369	100	667.4772727272727479431	48	50	47306	96	985.5416666666666287711	318.064393939393880828
5.0.11.0	win	081018	16:06:02	NH_A_39	1	1	mixed_Word_shortCSI	14	mixed_shift	288	Triangle	Red	Color	Word	Shift	200	Inconsistent	COLOR	TriangleRed.png	30	1	466	40	42	32598	95.2380952380952265912	814.9500000000000454747	53	53	44543	100	840.4339622641509777168	44	44	29369	100	667.4772727272727479431	49	51	47772	96.0784313725490193292	974.9387755102040955535	307.4615027829313476104
5.0.11.0	win	081018	16:06:02	NH_A_39	1	1	mixed_Word_shortCSI	14	mixed_repeat	291	Circle	Green	Color	Word	Repeat	200	Inconsistent	COLOR	CircleGreen.png	38	1	478	41	43	33076	95.3488372093023315301	806.7317073170731873688	53	53	44543	100	840.4339622641509777168	45	45	29847	100	663.2666666666666515084	49	51	47772	96.0784313725490193292	974.9387755102040955535	311.6721088435374440451
5.0.11.0	win	081018	16:06:02	NH_A_39	1	1	mixed_Word_shortCSI	14	mixed_repeat	294	Triangle	Red	Color	Word	Repeat	200	Inconsistent	COLOR	TriangleRed.png	30	1	504	42	44	33580	95.4545454545454532536	799.5238095238095183959	53	53	44543	100	840.4339622641509777168	46	46	30351	100	659.804347826086996065	49	51	47772	96.0784313725490193292	974.9387755102040955535	315.1344276841170994885
5.0.11.0	win	081018	16:06:02	NH_A_39	1	1	mixed_Word_shortCSI	14	mixed_repeat	297	Circle	Green	Color	Word	Repeat	200	Inconsistent	COLOR	CircleGreen.png	38	1	402	43	45	33982	95.5555555555555571345	790.2790697674419106988	53	53	44543	100	840.4339622641509777168	47	47	30753	100	654.3191489361702224414	49	51	47772	96.0784313725490193292	974.9387755102040955535	320.6196265740338731121
5.0.11.0	win	081018	16:06:02	NH_A_39	1	1	mixed_Word_shortCSI	14	mixed_shift	300	Circle	Red	Shape	Word	Shift	200	Consistent	SHAPE	CircleRed.png	30	1	673	43	45	33982	95.5555555555555571345	790.2790697674419106988	54	54	45216	100	837.3333333333333712289	47	47	30753	100	654.3191489361702224414	50	52	48445	96.153846153846160405	968.8999999999999772626	314.5808510638297548212
5.0.11.0	win	081018	16:06:02	NH_A_39	1	1	mixed_Word_shortCSI	14	mixed_repeat	303	Circle	Green	Shape	Word	Repeat	200	Inconsistent	SHAPE	CircleGreen.png	30	1	644	43	45	33982	95.5555555555555571345	790.2790697674419106988	55	55	45860	100	833.8181818181818698577	48	48	31397	100	654.1041666666666287711	50	52	48445	96.153846153846160405	968.8999999999999772626	314.7958333333333484916
5.0.11.0	win	081018	16:06:02	NH_A_39	1	1	mixed_Word_shortCSI	14	mixed_repeat	306	Triangle	Green	Shape	Word	Repeat	200	Consistent	SHAPE	TriangleGreen.png	38	1	568	43	45	33982	95.5555555555555571345	790.2790697674419106988	56	56	46428	100	829.0714285714285551876	49	49	31965	100	652.3469387755102388837	50	52	48445	96.153846153846160405	968.8999999999999772626	316.5530612244897383789
5.0.11.0	win	081018	16:06:02	NH_A_39	1	1	mixed_Word_shortCSI	14	mixed_repeat	309	Triangle	Red	Shape	Word	Repeat	200	Inconsistent	SHAPE	TriangleRed.png	38	1	544	43	45	33982	95.5555555555555571345	790.2790697674419106988	57	57	46972	100	824.0701754385964932226	50	50	32509	100	650.1799999999999499778	50	52	48445	96.153846153846160405	968.8999999999999772626	318.7200000000000272848
5.0.11.0	win	081018	16:06:02	NH_A_39	1	1	mixed_Word_shortCSI	14	mixed_shift	312	Circle	Green	Color	Word	Shift	200	Inconsistent	COLOR	CircleGreen.png	38	1	904	44	46	34886	95.6521739130434838216	792.8636363636363739715	57	57	46972	100	824.0701754385964932226	50	50	32509	100	650.1799999999999499778	51	53	49349	96.2264150943396288085	967.6274509803921546336	317.4474509803922046558
5.0.11.0	win	081018	16:06:02	NH_A_39	1	1	mixed_Word_shortCSI	14	mixed_repeat	315	Circle	Red	Color	Word	Repeat	200	Consistent	COLOR	CircleRed.png	30	1	467	45	47	35353	95.7446808510638334155	785.6222222222222626442	57	57	46972	100	824.0701754385964932226	51	51	32976	100	646.5882352941176804961	51	53	49349	96.2264150943396288085	967.6274509803921546336	321.0392156862744741375
5.0.11.0	win	081018	16:06:02	NH_A_39	1	1	mixed_Word_shortCSI	14	mixed_repeat	318	Circle	Red	Color	Word	Repeat	200	Consistent	COLOR	CircleRed.png	30	1	478	46	48	35831	95.8333333333333428072	778.9347826086956274594	57	57	46972	100	824.0701754385964932226	52	52	33454	100	643.3461538461538111733	51	53	49349	96.2264150943396288085	967.6274509803921546336	324.2812971342383434603
5.0.11.0	win	081018	16:06:02	NH_A_39	1	1	mixed_Word_shortCSI	14	mixed_repeat	321	Triangle	Green	Color	Word	Repeat	200	Consistent	COLOR	TriangleGreen.png	38	1	521	47	49	36352	95.9183673469387656496	773.4468085106383341554	57	57	46972	100	824.0701754385964932226	53	53	33975	100	641.0377358490566166438	51	53	49349	96.2264150943396288085	967.6274509803921546336	326.5897151313355379898
5.0.11.0	win	081018	16:06:02	NH_A_39	1	1	mixed_Word_shortCSI	14	mixed_shift	324	Circle	Red	Shape	Word	Shift	200	Consistent	SHAPE	CircleRed.png	30	1	754	47	49	36352	95.9183673469387656496	773.4468085106383341554	58	58	47726	100	822.8620689655172100174	53	53	33975	100	641.0377358490566166438	52	54	50103	96.2962962962962905067	963.5192307692307167599	322.4814949201741001161
5.0.11.0	win	081018	16:06:02	NH_A_39	1	1	mixed_Word_shortCSI	14	mixed_shift	327	Circle	Red	Color	Word	Shift	200	Consistent	COLOR	CircleRed.png	30	1	994	48	50	37346	96	778.0416666666666287711	58	58	47726	100	822.8620689655172100174	53	53	33975	100	641.0377358490566166438	53	55	51097	96.3636363636363597607	964.0943396226415416095	323.0566037735849249657
5.0.11.0	win	081018	16:06:02	NH_A_39	1	1	mixed_Word_shortCSI	14	mixed_repeat	330	Circle	Green	Color	Word	Repeat	200	Inconsistent	COLOR	CircleGreen.png	38	1	617	49	51	37963	96.0784313725490193292	774.755102040816382214	58	58	47726	100	822.8620689655172100174	54	54	34592	100	640.5925925925926094351	53	55	51097	96.3636363636363597607	964.0943396226415416095	323.5017470300489321744
5.0.11.0	win	081018	16:06:02	NH_A_39	1	1	mixed_Word_shortCSI	14	mixed_shift	333	Triangle	Red	Shape	Word	Shift	200	Inconsistent	SHAPE	TriangleRed.png	38	1	590	49	51	37963	96.0784313725490193292	774.755102040816382214	59	59	48316	100	818.9152542372880816401	54	54	34592	100	640.5925925925926094351	54	56	51687	96.4285714285714306016	957.1666666666666287711	316.574074074074019336
5.0.11.0	win	081018	16:06:02	NH_A_39	1	1	mixed_Word_shortCSI	14	mixed_repeat	336	Circle	Red	Shape	Word	Repeat	200	Consistent	SHAPE	CircleRed.png	30	1	901	49	51	37963	96.0784313725490193292	774.755102040816382214	60	60	49217	100	820.2833333333333030168	55	55	35493	100	645.3272727272727706804	54	56	51687	96.4285714285714306016	957.1666666666666287711	311.8393939393938580906
5.0.11.0	win	081018	16:06:02	NH_A_39	1	1	mixed_Word_shortCSI	14	mixed_repeat	339	Circle	Red	Shape	Word	Repeat	200	Consistent	SHAPE	CircleRed.png	30	1	415	49	51	37963	96.0784313725490193292	774.755102040816382214	61	61	49632	100	813.6393442622950260557	56	56	35908	100	641.2142857142856655628	54	56	51687	96.4285714285714306016	957.1666666666666287711	315.9523809523809632083
5.0.11.0	win	081018	16:06:02	NH_A_39	1	1	mixed_Word_shortCSI	14	mixed_repeat	342	Circle	Green	Shape	Word	Repeat	200	Inconsistent	SHAPE	CircleGreen.png	30	1	444	49	51	37963	96.0784313725490193292	774.755102040816382214	62	62	50076	100	807.6774193548386620023	57	57	36352	100	637.7543859649123305644	54	56	51687	96.4285714285714306016	957.1666666666666287711	319.4122807017542982067
5.0.11.0	win	081018	16:06:02	NH_A_39	1	1	mixed_Word_shortCSI	14	mixed_shift	345	Circle	Green	Color	Word	Shift	200	Inconsistent	COLOR	CircleGreen.png	38	1	985	50	52	38948	96.153846153846160405	778.9600000000000363798	62	62	50076	100	807.6774193548386620023	57	57	36352	100	637.7543859649123305644	55	57	52672	96.4912280701754383472	957.6727272727272293196	319.9183413078148987552
5.0.11.0	win	081018	16:06:02	NH_A_39	1	1	mixed_Word_shortCSI	14	mixed_shift	348	Triangle	Green	Shape	Word	Shift	200	Consistent	SHAPE	TriangleGreen.png	38	1	1040	50	52	38948	96.153846153846160405	778.9600000000000363798	63	63	51116	100	811.3650793650793957568	57	57	36352	100	637.7543859649123305644	56	58	53712	96.5517241379310320326	959.1428571428571103752	321.3884711779447798108
5.0.11.0	win	081018	16:06:02	NH_A_39	1	1	mixed_Word_shortCSI	14	mixed_repeat	351	Triangle	Red	Shape	Word	Repeat	200	Inconsistent	SHAPE	TriangleRed.png	38	1	389	50	52	38948	96.153846153846160405	778.9600000000000363798	64	64	51505	100	804.765625	58	58	36741	100	633.4655172413793025044	56	58	53712	96.5517241379310320326	959.1428571428571103752	325.6773399014778078708
5.0.11.0	win	081018	16:06:02	NH_A_39	1	1	mixed_Word_shortCSI	14	mixed_shift	354	Triangle	Red	Color	Word	Shift	200	Inconsistent	COLOR	TriangleRed.png	30	1	755	51	53	39703	96.2264150943396288085	778.4901960784313814656	64	64	51505	100	804.765625	58	58	36741	100	633.4655172413793025044	57	59	54467	96.6101694915254256557	955.5614035087719457806	322.0958862673926432763
5.0.11.0	win	081018	16:06:02	NH_A_39	1	1	mixed_Word_shortCSI	14	mixed_repeat	357	Circle	Green	Color	Word	Repeat	200	Inconsistent	COLOR	CircleGreen.png	38	1	867	52	54	40570	96.2962962962962905067	780.1923076923077360334	64	64	51505	100	804.765625	59	59	37608	100	637.4237288135593644256	57	59	54467	96.6101694915254256557	955.5614035087719457806	318.137674695212581355
5.0.11.0	win	081018	16:06:02	NH_A_39	1	1	mixed_Word_shortCSI	14	mixed_repeat	360	Circle	Red	Color	Word	Repeat	200	Consistent	COLOR	CircleRed.png	30	1	1039	53	55	41609	96.3636363636363597607	785.0754716981132332876	64	64	51505	100	804.765625	60	60	38647	100	644.1166666666666742458	57	59	54467	96.6101694915254256557	955.5614035087719457806	311.4447368421052715348
5.0.11.0	win	081018	16:06:02	NH_A_39	1	1	mixed_Word_shortCSI	14	mixed_shift	363	Triangle	Green	Shape	Word	Shift	200	Consistent	SHAPE	TriangleGreen.png	38	1	563	53	55	41609	96.3636363636363597607	785.0754716981132332876	65	65	52068	100	801.046153846153856648	60	60	38647	100	644.1166666666666742458	58	60	55030	96.6666666666666714036	948.7931034482758150261	304.6764367816091407803
