# Supplementary material for: Serial Recall Predicts Vocoded Sentence Recognition Across Spectral Resolutions
Source: J Speech Lang Hear Res. 2020 Mar 26;63(4):1282–98. doi: 10.1044/2020_JSLHR-19-00319 (PMC7242981; doi:10.1044/2020_JSLHR-19-00319)
Supplement: Supplemental Material S1 [file JSLHR-63-1282-s001.zip › Supplemental Material/EF Tasks/colorshapetask/Experiment Results/NH_A_40/colorshapetask_raw_NH_A_40_2018-08-14-17-09-44-350.iqdat]

build	computer.platform	date	time	subject	group	values.group	blockcode	blocknum	trialcode	trialnum	values.shape	values.color	values.categorizationtask	values.mixed_cuetask	values.mixed_shifttask	values.csi	values.responsekeymapping	stimulusitem1	values.stimulus	response	correct	latency	values.count_corrcolor	values.count_color	values.sumrt_corrcolor	expressions.percentcorrect_color	expressions.meanrt_color	values.count_corrshape	values.count_shape	values.sumrt_corrshape	expressions.percentcorrect_shape	expressions.meanrt_shape	values.count_corrrepeat	values.count_repeat	values.sumrt_corrrepeat	expressions.percentcorrect_repeat	expressions.meanrt_repeat	values.count_corrshift	values.count_shift	values.sumrt_corrshift	expressions.percentcorrect_shift	expressions.meanrt_shift	expressions.switchcost
5.0.11.0	win	081418	12:09:44	NH_A_40	1	1	generalintro	1	GeneralIntro	1						0		SC_GeneralIntro.htm		57	0	58692	0	0	0	0		0	0	0	0		0	0	0	0		0	0	0	0		0
5.0.11.0	win	081418	12:09:44	NH_A_40	1	1	blockedintro	2	BlockedIntro	1						0		SC_BlockedIntro1.htm		57	0	25238	0	0	0	0		0	0	0	0		0	0	0	0		0	0	0	0		0
5.0.11.0	win	081418	12:09:44	NH_A_40	1	1	blockedintro	2	BlockedIntro	2						0		SC_BlockedIntro2.htm		57	0	5827	0	0	0	0		0	0	0	0		0	0	0	0		0	0	0	0		0
5.0.11.0	win	081418	12:09:44	NH_A_40	1	1	blockedtask_shapetraining	3	BlockedPracticeInstruct	1						0		SC_Blocked_ShapeTraining.htm		57	0	5624	0	0	0	0		0	0	0	0		0	0	0	0		0	0	0	0		0
5.0.11.0	win	081418	12:09:44	NH_A_40	1	1	blockedtask_shapetraining	3	blockedtask_shapetraining	3	Circle		Shape			0		Circle.png	Circle.png	30	1	1926	0	0	0	0		0	0	0	0		0	0	0	0		0	0	0	0		0
5.0.11.0	win	081418	12:09:44	NH_A_40	1	1	blockedtask_shapetraining	3	blockedtask_shapetraining	6	Triangle		Shape			0		Triangle.png	Triangle.png	38	1	641	0	0	0	0		0	0	0	0		0	0	0	0		0	0	0	0		0
5.0.11.0	win	081418	12:09:44	NH_A_40	1	1	blockedtask_shapetraining	3	blockedtask_shapetraining	9	Circle		Shape			0		Circle.png	Circle.png	30	1	831	0	0	0	0		0	0	0	0		0	0	0	0		0	0	0	0		0
5.0.11.0	win	081418	12:09:44	NH_A_40	1	1	blockedtask_shapetraining	3	blockedtask_shapetraining	12	Circle		Shape			0		Circle.png	Circle.png	30	1	613	0	0	0	0		0	0	0	0		0	0	0	0		0	0	0	0		0
5.0.11.0	win	081418	12:09:44	NH_A_40	1	1	blockedtask_shapetraining	3	blockedtask_shapetraining	15	Circle		Shape			0		Circle.png	Circle.png	30	1	373	0	0	0	0		0	0	0	0		0	0	0	0		0	0	0	0		0
5.0.11.0	win	081418	12:09:44	NH_A_40	1	1	blockedtask_shapetraining	3	blockedtask_shapetraining	18	Triangle		Shape			0		Triangle.png	Triangle.png	38	1	413	0	0	0	0		0	0	0	0		0	0	0	0		0	0	0	0		0
5.0.11.0	win	081418	12:09:44	NH_A_40	1	1	blockedtask_shapetraining	3	blockedtask_shapetraining	21	Circle		Shape			0		Circle.png	Circle.png	30	1	516	0	0	0	0		0	0	0	0		0	0	0	0		0	0	0	0		0
5.0.11.0	win	081418	12:09:44	NH_A_40	1	1	blockedtask_shapetraining	3	blockedtask_shapetraining	24	Triangle		Shape			0		Triangle.png	Triangle.png	38	1	567	0	0	0	0		0	0	0	0		0	0	0	0		0	0	0	0		0
5.0.11.0	win	081418	12:09:44	NH_A_40	1	1	blockedtask_shapetraining	3	blockedtask_shapetraining	27	Triangle		Shape			0		Triangle.png	Triangle.png	38	1	1016	0	0	0	0		0	0	0	0		0	0	0	0		0	0	0	0		0
5.0.11.0	win	081418	12:09:44	NH_A_40	1	1	blockedtask_shapetraining	3	blockedtask_shapetraining	30	Triangle		Shape			0		Triangle.png	Triangle.png	38	1	583	0	0	0	0		0	0	0	0		0	0	0	0		0	0	0	0		0
5.0.11.0	win	081418	12:09:44	NH_A_40	1	1	blockedtask_shapetraining	3	blockedtask_shapetraining	33	Triangle		Shape			0		Triangle.png	Triangle.png	38	1	662	0	0	0	0		0	0	0	0		0	0	0	0		0	0	0	0		0
5.0.11.0	win	081418	12:09:44	NH_A_40	1	1	blockedtask_shapetraining	3	blockedtask_shapetraining	36	Circle		Shape			0		Circle.png	Circle.png	30	1	565	0	0	0	0		0	0	0	0		0	0	0	0		0	0	0	0		0
5.0.11.0	win	081418	12:09:44	NH_A_40	1	1	blockedtask_shapetraining	3	blockedtask_shapetraining	39	Triangle		Shape			0		Triangle.png	Triangle.png	38	1	532	0	0	0	0		0	0	0	0		0	0	0	0		0	0	0	0		0
5.0.11.0	win	081418	12:09:44	NH_A_40	1	1	blockedtask_shapetraining	3	blockedtask_shapetraining	42	Triangle		Shape			0		Triangle.png	Triangle.png	38	1	646	0	0	0	0		0	0	0	0		0	0	0	0		0	0	0	0		0
5.0.11.0	win	081418	12:09:44	NH_A_40	1	1	blockedtask_shapetraining	3	blockedtask_shapetraining	45	Triangle		Shape			0		Triangle.png	Triangle.png	38	1	549	0	0	0	0		0	0	0	0		0	0	0	0		0	0	0	0		0
5.0.11.0	win	081418	12:09:44	NH_A_40	1	1	blockedtask_shapetraining	3	blockedtask_shapetraining	48	Circle		Shape			0		Circle.png	Circle.png	30	1	806	0	0	0	0		0	0	0	0		0	0	0	0		0	0	0	0		0
5.0.11.0	win	081418	12:09:44	NH_A_40	1	1	blockedtask_shapetraining	3	blockedtask_shapetraining	51	Triangle		Shape			0		Triangle.png	Triangle.png	38	1	861	0	0	0	0		0	0	0	0		0	0	0	0		0	0	0	0		0
5.0.11.0	win	081418	12:09:44	NH_A_40	1	1	blockedtask_shapetraining	3	blockedtask_shapetraining	54	Triangle		Shape			0		Triangle.png	Triangle.png	38	1	1187	0	0	0	0		0	0	0	0		0	0	0	0		0	0	0	0		0
5.0.11.0	win	081418	12:09:44	NH_A_40	1	1	blockedtask_shapetraining	3	blockedtask_shapetraining	57	Triangle		Shape			0		Triangle.png	Triangle.png	38	1	491	0	0	0	0		0	0	0	0		0	0	0	0		0	0	0	0		0
5.0.11.0	win	081418	12:09:44	NH_A_40	1	1	blockedtask_shapetraining	3	blockedtask_shapetraining	60	Circle		Shape			0		Circle.png	Circle.png	30	1	815	0	0	0	0		0	0	0	0		0	0	0	0		0	0	0	0		0
5.0.11.0	win	081418	12:09:44	NH_A_40	1	1	blockedtask_shapetraining	3	blockedtask_shapetraining	63	Circle		Shape			0		Circle.png	Circle.png	30	1	533	0	0	0	0		0	0	0	0		0	0	0	0		0	0	0	0		0
5.0.11.0	win	081418	12:09:44	NH_A_40	1	1	blockedtask_shapetraining	3	blockedtask_shapetraining	66	Triangle		Shape			0		Triangle.png	Triangle.png	38	1	424	0	0	0	0		0	0	0	0		0	0	0	0		0	0	0	0		0
5.0.11.0	win	081418	12:09:44	NH_A_40	1	1	blockedtask_shapetraining	3	blockedtask_shapetraining	69	Triangle		Shape			0		Triangle.png	Triangle.png	38	1	446	0	0	0	0		0	0	0	0		0	0	0	0		0	0	0	0		0
5.0.11.0	win	081418	12:09:44	NH_A_40	1	1	blockedtask_shapetraining	3	blockedtask_shapetraining	72	Triangle		Shape			0		Triangle.png	Triangle.png	38	1	388	0	0	0	0		0	0	0	0		0	0	0	0		0	0	0	0		0
5.0.11.0	win	081418	12:09:44	NH_A_40	1	1	blockedtask_shapetraining	3	blockedtask_shapetraining	75	Triangle		Shape			0		Triangle.png	Triangle.png	38	1	396	0	0	0	0		0	0	0	0		0	0	0	0		0	0	0	0		0
5.0.11.0	win	081418	12:09:44	NH_A_40	1	1	blockedtask_shapetraining	3	blockedtask_shapetraining	78	Circle		Shape			0		Circle.png	Circle.png	30	1	436	0	0	0	0		0	0	0	0		0	0	0	0		0	0	0	0		0
5.0.11.0	win	081418	12:09:44	NH_A_40	1	1	blockedtask_shapetraining	3	blockedtask_shapetraining	81	Circle		Shape			0		Circle.png	Circle.png	30	1	362	0	0	0	0		0	0	0	0		0	0	0	0		0	0	0	0		0
5.0.11.0	win	081418	12:09:44	NH_A_40	1	1	blockedtask_shapetraining	3	blockedtask_shapetraining	84	Circle		Shape			0		Circle.png	Circle.png	30	1	371	0	0	0	0		0	0	0	0		0	0	0	0		0	0	0	0		0
5.0.11.0	win	081418	12:09:44	NH_A_40	1	1	blockedtask_shapetraining	3	blockedtask_shapetraining	87	Circle		Shape			0		Circle.png	Circle.png	30	1	380	0	0	0	0		0	0	0	0		0	0	0	0		0	0	0	0		0
5.0.11.0	win	081418	12:09:44	NH_A_40	1	1	blockedtask_shapetraining	3	blockedtask_shapetraining	90	Circle		Shape			0		Circle.png	Circle.png	30	1	373	0	0	0	0		0	0	0	0		0	0	0	0		0	0	0	0		0
5.0.11.0	win	081418	12:09:44	NH_A_40	1	1	blockedtask_shapetraining	3	blockedtask_shapetraining	93	Circle		Shape			0		Circle.png	Circle.png	30	1	301	0	0	0	0		0	0	0	0		0	0	0	0		0	0	0	0		0
5.0.11.0	win	081418	12:09:44	NH_A_40	1	1	blockedtask_shapetraining	3	blockedtask_shapetraining	96	Circle		Shape			0		Circle.png	Circle.png	30	1	312	0	0	0	0		0	0	0	0		0	0	0	0		0	0	0	0		0
5.0.11.0	win	081418	12:09:44	NH_A_40	1	1	blockedtask_colortraining	4	BlockedPracticeInstruct	1	Circle		Shape			0		SC_Blocked_ColorTraining.htm	Circle.png	57	0	6515	0	0	0	0		0	0	0	0		0	0	0	0		0	0	0	0		0
5.0.11.0	win	081418	12:09:44	NH_A_40	1	1	blockedtask_colortraining	4	blockedtask_colortraining	3		Green	Color			0		Green.png	Green.png	38	1	718	0	0	0	0		0	0	0	0		0	0	0	0		0	0	0	0		0
5.0.11.0	win	081418	12:09:44	NH_A_40	1	1	blockedtask_colortraining	4	blockedtask_colortraining	6		Green	Color			0		Green.png	Green.png	38	1	456	0	0	0	0		0	0	0	0		0	0	0	0		0	0	0	0		0
5.0.11.0	win	081418	12:09:44	NH_A_40	1	1	blockedtask_colortraining	4	blockedtask_colortraining	9		Red	Color			0		Red.png	Red.png	30	1	398	0	0	0	0		0	0	0	0		0	0	0	0		0	0	0	0		0
5.0.11.0	win	081418	12:09:44	NH_A_40	1	1	blockedtask_colortraining	4	blockedtask_colortraining	12		Red	Color			0		Red.png	Red.png	30	1	949	0	0	0	0		0	0	0	0		0	0	0	0		0	0	0	0		0
5.0.11.0	win	081418	12:09:44	NH_A_40	1	1	blockedtask_colortraining	4	blockedtask_colortraining	15		Green	Color			0		Green.png	Green.png	38	1	551	0	0	0	0		0	0	0	0		0	0	0	0		0	0	0	0		0
5.0.11.0	win	081418	12:09:44	NH_A_40	1	1	blockedtask_colortraining	4	blockedtask_colortraining	18		Green	Color			0		Green.png	Green.png	38	1	504	0	0	0	0		0	0	0	0		0	0	0	0		0	0	0	0		0
5.0.11.0	win	081418	12:09:44	NH_A_40	1	1	blockedtask_colortraining	4	blockedtask_colortraining	21		Green	Color			0		Green.png	Green.png	38	1	635	0	0	0	0		0	0	0	0		0	0	0	0		0	0	0	0		0
5.0.11.0	win	081418	12:09:44	NH_A_40	1	1	blockedtask_colortraining	4	blockedtask_colortraining	24		Red	Color			0		Red.png	Red.png	30	1	506	0	0	0	0		0	0	0	0		0	0	0	0		0	0	0	0		0
5.0.11.0	win	081418	12:09:44	NH_A_40	1	1	blockedtask_colortraining	4	blockedtask_colortraining	27		Red	Color			0		Red.png	Red.png	30	1	365	0	0	0	0		0	0	0	0		0	0	0	0		0	0	0	0		0
5.0.11.0	win	081418	12:09:44	NH_A_40	1	1	blockedtask_colortraining	4	blockedtask_colortraining	30		Red	Color			0		Red.png	Red.png	30	1	373	0	0	0	0		0	0	0	0		0	0	0	0		0	0	0	0		0
5.0.11.0	win	081418	12:09:44	NH_A_40	1	1	blockedtask_colortraining	4	blockedtask_colortraining	33		Green	Color			0		Green.png	Green.png	38	1	382	0	0	0	0		0	0	0	0		0	0	0	0		0	0	0	0		0
5.0.11.0	win	081418	12:09:44	NH_A_40	1	1	blockedtask_colortraining	4	blockedtask_colortraining	36		Red	Color			0		Red.png	Red.png	30	1	390	0	0	0	0		0	0	0	0		0	0	0	0		0	0	0	0		0
5.0.11.0	win	081418	12:09:44	NH_A_40	1	1	blockedtask_colortraining	4	blockedtask_colortraining	39		Green	Color			0		Green.png	Green.png	38	1	334	0	0	0	0		0	0	0	0		0	0	0	0		0	0	0	0		0
5.0.11.0	win	081418	12:09:44	NH_A_40	1	1	blockedtask_colortraining	4	blockedtask_colortraining	42		Red	Color			0		Red.png	Red.png	30	1	312	0	0	0	0		0	0	0	0		0	0	0	0		0	0	0	0		0
5.0.11.0	win	081418	12:09:44	NH_A_40	1	1	blockedtask_colortraining	4	blockedtask_colortraining	45		Red	Color			0		Red.png	Red.png	30	1	484	0	0	0	0		0	0	0	0		0	0	0	0		0	0	0	0		0
5.0.11.0	win	081418	12:09:44	NH_A_40	1	1	blockedtask_colortraining	4	blockedtask_colortraining	48		Green	Color			0		Green.png	Green.png	38	1	408	0	0	0	0		0	0	0	0		0	0	0	0		0	0	0	0		0
5.0.11.0	win	081418	12:09:44	NH_A_40	1	1	blockedtask_colortraining	4	blockedtask_colortraining	51		Red	Color			0		Red.png	Red.png	30	1	735	0	0	0	0		0	0	0	0		0	0	0	0		0	0	0	0		0
5.0.11.0	win	081418	12:09:44	NH_A_40	1	1	blockedtask_colortraining	4	blockedtask_colortraining	54		Green	Color			0		Green.png	Green.png	38	1	440	0	0	0	0		0	0	0	0		0	0	0	0		0	0	0	0		0
5.0.11.0	win	081418	12:09:44	NH_A_40	1	1	blockedtask_colortraining	4	blockedtask_colortraining	57		Green	Color			0		Green.png	Green.png	38	1	431	0	0	0	0		0	0	0	0		0	0	0	0		0	0	0	0		0
5.0.11.0	win	081418	12:09:44	NH_A_40	1	1	blockedtask_colortraining	4	blockedtask_colortraining	60		Red	Color			0		Red.png	Red.png	30	1	340	0	0	0	0		0	0	0	0		0	0	0	0		0	0	0	0		0
5.0.11.0	win	081418	12:09:44	NH_A_40	1	1	blockedtask_colortraining	4	blockedtask_colortraining	63		Red	Color			0		Red.png	Red.png	30	1	367	0	0	0	0		0	0	0	0		0	0	0	0		0	0	0	0		0
5.0.11.0	win	081418	12:09:44	NH_A_40	1	1	blockedtask_colortraining	4	blockedtask_colortraining	66		Red	Color			0		Red.png	Red.png	30	1	328	0	0	0	0		0	0	0	0		0	0	0	0		0	0	0	0		0
5.0.11.0	win	081418	12:09:44	NH_A_40	1	1	blockedtask_colortraining	4	blockedtask_colortraining	69		Green	Color			0		Green.png	Green.png	38	1	418	0	0	0	0		0	0	0	0		0	0	0	0		0	0	0	0		0
5.0.11.0	win	081418	12:09:44	NH_A_40	1	1	blockedtask_colortraining	4	blockedtask_colortraining	72		Red	Color			0		Red.png	Red.png	30	1	377	0	0	0	0		0	0	0	0		0	0	0	0		0	0	0	0		0
5.0.11.0	win	081418	12:09:44	NH_A_40	1	1	blockedtask_colortraining	4	blockedtask_colortraining	75		Green	Color			0		Green.png	Green.png	38	1	385	0	0	0	0		0	0	0	0		0	0	0	0		0	0	0	0		0
5.0.11.0	win	081418	12:09:44	NH_A_40	1	1	blockedtask_colortraining	4	blockedtask_colortraining	78		Red	Color			0		Red.png	Red.png	30	1	313	0	0	0	0		0	0	0	0		0	0	0	0		0	0	0	0		0
5.0.11.0	win	081418	12:09:44	NH_A_40	1	1	blockedtask_colortraining	4	blockedtask_colortraining	81		Green	Color			0		Green.png	Green.png	38	1	580	0	0	0	0		0	0	0	0		0	0	0	0		0	0	0	0		0
5.0.11.0	win	081418	12:09:44	NH_A_40	1	1	blockedtask_colortraining	4	blockedtask_colortraining	84		Red	Color			0		Red.png	Red.png	30	1	406	0	0	0	0		0	0	0	0		0	0	0	0		0	0	0	0		0
5.0.11.0	win	081418	12:09:44	NH_A_40	1	1	blockedtask_colortraining	4	blockedtask_colortraining	87		Red	Color			0		Red.png	Red.png	30	1	396	0	0	0	0		0	0	0	0		0	0	0	0		0	0	0	0		0
5.0.11.0	win	081418	12:09:44	NH_A_40	1	1	blockedtask_colortraining	4	blockedtask_colortraining	90		Green	Color			0		Green.png	Green.png	38	1	613	0	0	0	0		0	0	0	0		0	0	0	0		0	0	0	0		0
5.0.11.0	win	081418	12:09:44	NH_A_40	1	1	blockedtask_colortraining	4	blockedtask_colortraining	93		Green	Color			0		Green.png	Green.png	38	1	500	0	0	0	0		0	0	0	0		0	0	0	0		0	0	0	0		0
5.0.11.0	win	081418	12:09:44	NH_A_40	1	1	blockedtask_colortraining	4	blockedtask_colortraining	96		Green	Color			0		Green.png	Green.png	38	1	567	0	0	0	0		0	0	0	0		0	0	0	0		0	0	0	0		0
5.0.11.0	win	081418	12:09:44	NH_A_40	1	1	blockedtask_colorshapetraining	5	BlockedPracticeInstruct	1		Green	Color			0		SC_Blocked_ColorShapeTraining.htm	Green.png	57	0	50184	0	0	0	0		0	0	0	0		0	0	0	0		0	0	0	0		0
5.0.11.0	win	081418	12:09:44	NH_A_40	1	1	blockedtask_colorshapetraining	5	blockedtask_colorshapetraining	3		Green	Color			0		Green.png	Green.png	38	1	944	0	0	0	0		0	0	0	0		0	0	0	0		0	0	0	0		0
5.0.11.0	win	081418	12:09:44	NH_A_40	1	1	blockedtask_colorshapetraining	5	blockedtask_colorshapetraining	6		Green	Color			0		Green.png	Green.png	38	1	482	0	0	0	0		0	0	0	0		0	0	0	0		0	0	0	0		0
5.0.11.0	win	081418	12:09:44	NH_A_40	1	1	blockedtask_colorshapetraining	5	blockedtask_colorshapetraining	9		Green	Color			0		Green.png	Green.png	38	1	438	0	0	0	0		0	0	0	0		0	0	0	0		0	0	0	0		0
5.0.11.0	win	081418	12:09:44	NH_A_40	1	1	blockedtask_colorshapetraining	5	blockedtask_colorshapetraining	12	Triangle		Shape			0		Triangle.png	Triangle.png	38	1	1931	0	0	0	0		0	0	0	0		0	0	0	0		0	0	0	0		0
5.0.11.0	win	081418	12:09:44	NH_A_40	1	1	blockedtask_colorshapetraining	5	blockedtask_colorshapetraining	15	Circle		Shape			0		Circle.png	Circle.png	30	1	2518	0	0	0	0		0	0	0	0		0	0	0	0		0	0	0	0		0
5.0.11.0	win	081418	12:09:44	NH_A_40	1	1	blockedtask_colorshapetraining	5	blockedtask_colorshapetraining	18	Circle		Shape			0		Circle.png	Circle.png	30	1	457	0	0	0	0		0	0	0	0		0	0	0	0		0	0	0	0		0
5.0.11.0	win	081418	12:09:44	NH_A_40	1	1	blockedtask_colorshapetraining	5	blockedtask_colorshapetraining	21		Red	Color			0		Red.png	Red.png	30	1	526	0	0	0	0		0	0	0	0		0	0	0	0		0	0	0	0		0
5.0.11.0	win	081418	12:09:44	NH_A_40	1	1	blockedtask_colorshapetraining	5	blockedtask_colorshapetraining	24		Red	Color			0		Red.png	Red.png	30	1	416	0	0	0	0		0	0	0	0		0	0	0	0		0	0	0	0		0
5.0.11.0	win	081418	12:09:44	NH_A_40	1	1	blockedtask_colorshapetraining	5	blockedtask_colorshapetraining	27	Circle		Shape			0		Circle.png	Circle.png	30	1	647	0	0	0	0		0	0	0	0		0	0	0	0		0	0	0	0		0
5.0.11.0	win	081418	12:09:44	NH_A_40	1	1	blockedtask_colorshapetraining	5	blockedtask_colorshapetraining	30	Triangle		Shape			0		Triangle.png	Triangle.png	38	1	661	0	0	0	0		0	0	0	0		0	0	0	0		0	0	0	0		0
5.0.11.0	win	081418	12:09:44	NH_A_40	1	1	blockedtask_colorshapetraining	5	blockedtask_colorshapetraining	33	Triangle		Shape			0		Triangle.png	Triangle.png	38	1	611	0	0	0	0		0	0	0	0		0	0	0	0		0	0	0	0		0
5.0.11.0	win	081418	12:09:44	NH_A_40	1	1	blockedtask_colorshapetraining	5	blockedtask_colorshapetraining	36	Circle		Shape			0		Circle.png	Circle.png	30	1	1090	0	0	0	0		0	0	0	0		0	0	0	0		0	0	0	0		0
5.0.11.0	win	081418	12:09:44	NH_A_40	1	1	blockedtask_colorshapetraining	5	blockedtask_colorshapetraining	39		Red	Color			0		Red.png	Red.png	30	1	670	0	0	0	0		0	0	0	0		0	0	0	0		0	0	0	0		0
5.0.11.0	win	081418	12:09:44	NH_A_40	1	1	blockedtask_colorshapetraining	5	blockedtask_colorshapetraining	42		Green	Color			0		Green.png	Green.png	38	1	779	0	0	0	0		0	0	0	0		0	0	0	0		0	0	0	0		0
5.0.11.0	win	081418	12:09:44	NH_A_40	1	1	blockedtask_colorshapetraining	5	blockedtask_colorshapetraining	45		Green	Color			0		Green.png	Green.png	38	1	451	0	0	0	0		0	0	0	0		0	0	0	0		0	0	0	0		0
5.0.11.0	win	081418	12:09:44	NH_A_40	1	1	blockedtask_colorshapetraining	5	blockedtask_colorshapetraining	48	Circle		Shape			0		Circle.png	Circle.png	30	1	584	0	0	0	0		0	0	0	0		0	0	0	0		0	0	0	0		0
5.0.11.0	win	081418	12:09:44	NH_A_40	1	1	blockedtask_colorshapetraining	5	blockedtask_colorshapetraining	51		Red	Color			0		Red.png	Red.png	30	1	569	0	0	0	0		0	0	0	0		0	0	0	0		0	0	0	0		0
5.0.11.0	win	081418	12:09:44	NH_A_40	1	1	blockedtask_colorshapetraining	5	blockedtask_colorshapetraining	54	Triangle		Shape			0		Triangle.png	Triangle.png	38	1	618	0	0	0	0		0	0	0	0		0	0	0	0		0	0	0	0		0
5.0.11.0	win	081418	12:09:44	NH_A_40	1	1	blockedtask_colorshapetraining	5	blockedtask_colorshapetraining	57	Circle		Shape			0		Circle.png	Circle.png	30	1	712	0	0	0	0		0	0	0	0		0	0	0	0		0	0	0	0		0
5.0.11.0	win	081418	12:09:44	NH_A_40	1	1	blockedtask_colorshapetraining	5	blockedtask_colorshapetraining	60		Green	Color			0		Green.png	Green.png	38	1	644	0	0	0	0		0	0	0	0		0	0	0	0		0	0	0	0		0
5.0.11.0	win	081418	12:09:44	NH_A_40	1	1	blockedtask_colorshapetraining	5	blockedtask_colorshapetraining	63		Red	Color			0		Red.png	Red.png	30	1	594	0	0	0	0		0	0	0	0		0	0	0	0		0	0	0	0		0
5.0.11.0	win	081418	12:09:44	NH_A_40	1	1	blockedtask_colorshapetraining	5	blockedtask_colorshapetraining	66	Triangle		Shape			0		Triangle.png	Triangle.png	38	1	689	0	0	0	0		0	0	0	0		0	0	0	0		0	0	0	0		0
5.0.11.0	win	081418	12:09:44	NH_A_40	1	1	blockedtask_colorshapetraining	5	blockedtask_colorshapetraining	69	Triangle		Shape			0		Triangle.png	Triangle.png	38	1	429	0	0	0	0		0	0	0	0		0	0	0	0		0	0	0	0		0
5.0.11.0	win	081418	12:09:44	NH_A_40	1	1	blockedtask_colorshapetraining	5	blockedtask_colorshapetraining	72	Triangle		Shape			0		Triangle.png	Triangle.png	38	1	388	0	0	0	0		0	0	0	0		0	0	0	0		0	0	0	0		0
5.0.11.0	win	081418	12:09:44	NH_A_40	1	1	blockedtask_colorshapetraining	5	blockedtask_colorshapetraining	75		Red	Color			0		Red.png	Red.png	30	1	588	0	0	0	0		0	0	0	0		0	0	0	0		0	0	0	0		0
5.0.11.0	win	081418	12:09:44	NH_A_40	1	1	blockedtask_colorshapetraining	5	blockedtask_colorshapetraining	78		Green	Color			0		Green.png	Green.png	38	1	700	0	0	0	0		0	0	0	0		0	0	0	0		0	0	0	0		0
5.0.11.0	win	081418	12:09:44	NH_A_40	1	1	blockedtask_colorshapetraining	5	blockedtask_colorshapetraining	81	Triangle		Shape			0		Triangle.png	Triangle.png	38	1	743	0	0	0	0		0	0	0	0		0	0	0	0		0	0	0	0		0
5.0.11.0	win	081418	12:09:44	NH_A_40	1	1	blockedtask_colorshapetraining	5	blockedtask_colorshapetraining	84	Circle		Shape			0		Circle.png	Circle.png	30	1	417	0	0	0	0		0	0	0	0		0	0	0	0		0	0	0	0		0
5.0.11.0	win	081418	12:09:44	NH_A_40	1	1	blockedtask_colorshapetraining	5	blockedtask_colorshapetraining	87	Circle		Shape			0		Circle.png	Circle.png	30	1	360	0	0	0	0		0	0	0	0		0	0	0	0		0	0	0	0		0
5.0.11.0	win	081418	12:09:44	NH_A_40	1	1	blockedtask_colorshapetraining	5	blockedtask_colorshapetraining	90		Red	Color			0		Red.png	Red.png	30	1	1121	0	0	0	0		0	0	0	0		0	0	0	0		0	0	0	0		0
5.0.11.0	win	081418	12:09:44	NH_A_40	1	1	blockedtask_colorshapetraining	5	blockedtask_colorshapetraining	93		Green	Color			0		Green.png	Green.png	38	1	556	0	0	0	0		0	0	0	0		0	0	0	0		0	0	0	0		0
5.0.11.0	win	081418	12:09:44	NH_A_40	1	1	blockedtask_colorshapetraining	5	blockedtask_colorshapetraining	96		Red	Color			0		Red.png	Red.png	30	1	766	0	0	0	0		0	0	0	0		0	0	0	0		0	0	0	0		0
5.0.11.0	win	081418	12:09:44	NH_A_40	1	1	blockedtask_bivalentshapetraining	6	BlockedPracticeInstruct	1		Red	Color			0		SC_Blocked_BivalentShapeTraining.htm	Red.png	57	0	6950	0	0	0	0		0	0	0	0		0	0	0	0		0	0	0	0		0
5.0.11.0	win	081418	12:09:44	NH_A_40	1	1	blockedtask_bivalentshapetraining	6	blockedtask_bivalentshapetraining	3	Triangle	Green	Shape			0		TriangleGreen.png	TriangleGreen.png	38	1	5087	0	0	0	0		0	0	0	0		0	0	0	0		0	0	0	0		0
5.0.11.0	win	081418	12:09:44	NH_A_40	1	1	blockedtask_bivalentshapetraining	6	blockedtask_bivalentshapetraining	6	Circle	Red	Shape			0		CircleRed.png	CircleRed.png	30	1	763	0	0	0	0		0	0	0	0		0	0	0	0		0	0	0	0		0
5.0.11.0	win	081418	12:09:44	NH_A_40	1	1	blockedtask_bivalentshapetraining	6	blockedtask_bivalentshapetraining	9	Triangle	Green	Shape			0		TriangleGreen.png	TriangleGreen.png	38	1	645	0	0	0	0		0	0	0	0		0	0	0	0		0	0	0	0		0
5.0.11.0	win	081418	12:09:44	NH_A_40	1	1	blockedtask_bivalentshapetraining	6	blockedtask_bivalentshapetraining	12	Circle	Green	Shape			0		CircleGreen.png	CircleGreen.png	30	1	627	0	0	0	0		0	0	0	0		0	0	0	0		0	0	0	0		0
5.0.11.0	win	081418	12:09:44	NH_A_40	1	1	blockedtask_bivalentshapetraining	6	blockedtask_bivalentshapetraining	15	Circle	Green	Shape			0		CircleGreen.png	CircleGreen.png	30	1	721	0	0	0	0		0	0	0	0		0	0	0	0		0	0	0	0		0
5.0.11.0	win	081418	12:09:44	NH_A_40	1	1	blockedtask_bivalentshapetraining	6	blockedtask_bivalentshapetraining	18	Circle	Green	Shape			0		CircleGreen.png	CircleGreen.png	30	1	604	0	0	0	0		0	0	0	0		0	0	0	0		0	0	0	0		0
5.0.11.0	win	081418	12:09:44	NH_A_40	1	1	blockedtask_bivalentshapetraining	6	blockedtask_bivalentshapetraining	21	Triangle	Red	Shape			0		TriangleRed.png	TriangleRed.png	38	1	588	0	0	0	0		0	0	0	0		0	0	0	0		0	0	0	0		0
5.0.11.0	win	081418	12:09:44	NH_A_40	1	1	blockedtask_bivalentshapetraining	6	blockedtask_bivalentshapetraining	24	Triangle	Green	Shape			0		TriangleGreen.png	TriangleGreen.png	38	1	540	0	0	0	0		0	0	0	0		0	0	0	0		0	0	0	0		0
5.0.11.0	win	081418	12:09:44	NH_A_40	1	1	blockedtask_bivalentshapetraining	6	blockedtask_bivalentshapetraining	27	Triangle	Green	Shape			0		TriangleGreen.png	TriangleGreen.png	38	1	766	0	0	0	0		0	0	0	0		0	0	0	0		0	0	0	0		0
5.0.11.0	win	081418	12:09:44	NH_A_40	1	1	blockedtask_bivalentshapetraining	6	blockedtask_bivalentshapetraining	30	Circle	Green	Shape			0		CircleGreen.png	CircleGreen.png	30	1	518	0	0	0	0		0	0	0	0		0	0	0	0		0	0	0	0		0
5.0.11.0	win	081418	12:09:44	NH_A_40	1	1	blockedtask_bivalentshapetraining	6	blockedtask_bivalentshapetraining	33	Circle	Red	Shape			0		CircleRed.png	CircleRed.png	30	1	665	0	0	0	0		0	0	0	0		0	0	0	0		0	0	0	0		0
5.0.11.0	win	081418	12:09:44	NH_A_40	1	1	blockedtask_bivalentshapetraining	6	blockedtask_bivalentshapetraining	36	Circle	Red	Shape			0		CircleRed.png	CircleRed.png	30	1	389	0	0	0	0		0	0	0	0		0	0	0	0		0	0	0	0		0
5.0.11.0	win	081418	12:09:44	NH_A_40	1	1	blockedtask_bivalentshapetraining	6	blockedtask_bivalentshapetraining	39	Triangle	Green	Shape			0		TriangleGreen.png	TriangleGreen.png	38	1	429	0	0	0	0		0	0	0	0		0	0	0	0		0	0	0	0		0
5.0.11.0	win	081418	12:09:44	NH_A_40	1	1	blockedtask_bivalentshapetraining	6	blockedtask_bivalentshapetraining	42	Triangle	Green	Shape			0		TriangleGreen.png	TriangleGreen.png	38	1	452	0	0	0	0		0	0	0	0		0	0	0	0		0	0	0	0		0
5.0.11.0	win	081418	12:09:44	NH_A_40	1	1	blockedtask_bivalentshapetraining	6	blockedtask_bivalentshapetraining	45	Circle	Red	Shape			0		CircleRed.png	CircleRed.png	30	1	393	0	0	0	0		0	0	0	0		0	0	0	0		0	0	0	0		0
5.0.11.0	win	081418	12:09:44	NH_A_40	1	1	blockedtask_bivalentshapetraining	6	blockedtask_bivalentshapetraining	48	Triangle	Red	Shape			0		TriangleRed.png	TriangleRed.png	38	1	625	0	0	0	0		0	0	0	0		0	0	0	0		0	0	0	0		0
5.0.11.0	win	081418	12:09:44	NH_A_40	1	1	blockedtask_bivalentshapetraining	6	blockedtask_bivalentshapetraining	51	Circle	Green	Shape			0		CircleGreen.png	CircleGreen.png	30	1	431	0	0	0	0		0	0	0	0		0	0	0	0		0	0	0	0		0
5.0.11.0	win	081418	12:09:44	NH_A_40	1	1	blockedtask_bivalentshapetraining	6	blockedtask_bivalentshapetraining	54	Circle	Red	Shape			0		CircleRed.png	CircleRed.png	30	1	662	0	0	0	0		0	0	0	0		0	0	0	0		0	0	0	0		0
5.0.11.0	win	081418	12:09:44	NH_A_40	1	1	blockedtask_bivalentshapetraining	6	blockedtask_bivalentshapetraining	57	Circle	Green	Shape			0		CircleGreen.png	CircleGreen.png	30	1	484	0	0	0	0		0	0	0	0		0	0	0	0		0	0	0	0		0
5.0.11.0	win	081418	12:09:44	NH_A_40	1	1	blockedtask_bivalentshapetraining	6	blockedtask_bivalentshapetraining	60	Triangle	Green	Shape			0		TriangleGreen.png	TriangleGreen.png	38	1	488	0	0	0	0		0	0	0	0		0	0	0	0		0	0	0	0		0
5.0.11.0	win	081418	12:09:44	NH_A_40	1	1	blockedtask_bivalentshapetraining	6	blockedtask_bivalentshapetraining	63	Triangle	Red	Shape			0		TriangleRed.png	TriangleRed.png	38	1	523	0	0	0	0		0	0	0	0		0	0	0	0		0	0	0	0		0
5.0.11.0	win	081418	12:09:44	NH_A_40	1	1	blockedtask_bivalentshapetraining	6	blockedtask_bivalentshapetraining	66	Triangle	Red	Shape			0		TriangleRed.png	TriangleRed.png	38	1	622	0	0	0	0		0	0	0	0		0	0	0	0		0	0	0	0		0
5.0.11.0	win	081418	12:09:44	NH_A_40	1	1	blockedtask_bivalentshapetraining	6	blockedtask_bivalentshapetraining	69	Circle	Red	Shape			0		CircleRed.png	CircleRed.png	30	1	509	0	0	0	0		0	0	0	0		0	0	0	0		0	0	0	0		0
5.0.11.0	win	081418	12:09:44	NH_A_40	1	1	blockedtask_bivalentshapetraining	6	blockedtask_bivalentshapetraining	72	Triangle	Red	Shape			0		TriangleRed.png	TriangleRed.png	38	1	576	0	0	0	0		0	0	0	0		0	0	0	0		0	0	0	0		0
5.0.11.0	win	081418	12:09:44	NH_A_40	1	1	blockedtask_bivalentshapetraining	6	blockedtask_bivalentshapetraining	75	Triangle	Green	Shape			0		TriangleGreen.png	TriangleGreen.png	30	0	401	0	0	0	0		0	0	0	0		0	0	0	0		0	0	0	0		0
5.0.11.0	win	081418	12:09:44	NH_A_40	1	1	blockedtask_bivalentshapetraining	6	blockedtask_bivalentshapetraining	78	Triangle	Red	Shape			0		TriangleRed.png	TriangleRed.png	38	1	928	0	0	0	0		0	0	0	0		0	0	0	0		0	0	0	0		0
5.0.11.0	win	081418	12:09:44	NH_A_40	1	1	blockedtask_bivalentshapetraining	6	blockedtask_bivalentshapetraining	81	Circle	Green	Shape			0		CircleGreen.png	CircleGreen.png	30	1	578	0	0	0	0		0	0	0	0		0	0	0	0		0	0	0	0		0
5.0.11.0	win	081418	12:09:44	NH_A_40	1	1	blockedtask_bivalentshapetraining	6	blockedtask_bivalentshapetraining	84	Circle	Red	Shape			0		CircleRed.png	CircleRed.png	30	1	595	0	0	0	0		0	0	0	0		0	0	0	0		0	0	0	0		0
5.0.11.0	win	081418	12:09:44	NH_A_40	1	1	blockedtask_bivalentshapetraining	6	blockedtask_bivalentshapetraining	87	Triangle	Red	Shape			0		TriangleRed.png	TriangleRed.png	38	1	660	0	0	0	0		0	0	0	0		0	0	0	0		0	0	0	0		0
5.0.11.0	win	081418	12:09:44	NH_A_40	1	1	blockedtask_bivalentshapetraining	6	blockedtask_bivalentshapetraining	90	Triangle	Red	Shape			0		TriangleRed.png	TriangleRed.png	38	1	960	0	0	0	0		0	0	0	0		0	0	0	0		0	0	0	0		0
5.0.11.0	win	081418	12:09:44	NH_A_40	1	1	blockedtask_bivalentshapetraining	6	blockedtask_bivalentshapetraining	93	Circle	Red	Shape			0		CircleRed.png	CircleRed.png	30	1	465	0	0	0	0		0	0	0	0		0	0	0	0		0	0	0	0		0
5.0.11.0	win	081418	12:09:44	NH_A_40	1	1	blockedtask_bivalentshapetraining	6	blockedtask_bivalentshapetraining	96	Circle	Green	Shape			0		CircleGreen.png	CircleGreen.png	30	1	838	0	0	0	0		0	0	0	0		0	0	0	0		0	0	0	0		0
5.0.11.0	win	081418	12:09:44	NH_A_40	1	1	blockedtask_bivalentcolortraining	7	BlockedPracticeInstruct	1	Circle	Green	Shape			0		SC_Blocked_BivalentColorTraining.htm	CircleGreen.png	57	0	5515	0	0	0	0		0	0	0	0		0	0	0	0		0	0	0	0		0
5.0.11.0	win	081418	12:09:44	NH_A_40	1	1	blockedtask_bivalentcolortraining	7	blockedtask_bivalentcolortraining	3	Triangle	Red	Color			0		TriangleRed.png	TriangleRed.png	30	1	1247	0	0	0	0		0	0	0	0		0	0	0	0		0	0	0	0		0
5.0.11.0	win	081418	12:09:44	NH_A_40	1	1	blockedtask_bivalentcolortraining	7	blockedtask_bivalentcolortraining	6	Circle	Red	Color			0		CircleRed.png	CircleRed.png	30	1	517	0	0	0	0		0	0	0	0		0	0	0	0		0	0	0	0		0
5.0.11.0	win	081418	12:09:44	NH_A_40	1	1	blockedtask_bivalentcolortraining	7	blockedtask_bivalentcolortraining	9	Circle	Red	Color			0		CircleRed.png	CircleRed.png	30	1	471	0	0	0	0		0	0	0	0		0	0	0	0		0	0	0	0		0
5.0.11.0	win	081418	12:09:44	NH_A_40	1	1	blockedtask_bivalentcolortraining	7	blockedtask_bivalentcolortraining	12	Circle	Red	Color			0		CircleRed.png	CircleRed.png	30	1	396	0	0	0	0		0	0	0	0		0	0	0	0		0	0	0	0		0
5.0.11.0	win	081418	12:09:44	NH_A_40	1	1	blockedtask_bivalentcolortraining	7	blockedtask_bivalentcolortraining	15	Circle	Red	Color			0		CircleRed.png	CircleRed.png	30	1	372	0	0	0	0		0	0	0	0		0	0	0	0		0	0	0	0		0
5.0.11.0	win	081418	12:09:44	NH_A_40	1	1	blockedtask_bivalentcolortraining	7	blockedtask_bivalentcolortraining	18	Triangle	Green	Color			0		TriangleGreen.png	TriangleGreen.png	38	1	444	0	0	0	0		0	0	0	0		0	0	0	0		0	0	0	0		0
5.0.11.0	win	081418	12:09:44	NH_A_40	1	1	blockedtask_bivalentcolortraining	7	blockedtask_bivalentcolortraining	21	Circle	Green	Color			0		CircleGreen.png	CircleGreen.png	38	1	355	0	0	0	0		0	0	0	0		0	0	0	0		0	0	0	0		0
5.0.11.0	win	081418	12:09:44	NH_A_40	1	1	blockedtask_bivalentcolortraining	7	blockedtask_bivalentcolortraining	24	Triangle	Green	Color			0		TriangleGreen.png	TriangleGreen.png	30	0	332	0	0	0	0		0	0	0	0		0	0	0	0		0	0	0	0		0
5.0.11.0	win	081418	12:09:44	NH_A_40	1	1	blockedtask_bivalentcolortraining	7	blockedtask_bivalentcolortraining	27	Triangle	Red	Color			0		TriangleRed.png	TriangleRed.png	30	1	1550	0	0	0	0		0	0	0	0		0	0	0	0		0	0	0	0		0
5.0.11.0	win	081418	12:09:44	NH_A_40	1	1	blockedtask_bivalentcolortraining	7	blockedtask_bivalentcolortraining	30	Circle	Green	Color			0		CircleGreen.png	CircleGreen.png	38	1	552	0	0	0	0		0	0	0	0		0	0	0	0		0	0	0	0		0
5.0.11.0	win	081418	12:09:44	NH_A_40	1	1	blockedtask_bivalentcolortraining	7	blockedtask_bivalentcolortraining	33	Triangle	Green	Color			0		TriangleGreen.png	TriangleGreen.png	38	1	648	0	0	0	0		0	0	0	0		0	0	0	0		0	0	0	0		0
5.0.11.0	win	081418	12:09:44	NH_A_40	1	1	blockedtask_bivalentcolortraining	7	blockedtask_bivalentcolortraining	36	Triangle	Green	Color			0		TriangleGreen.png	TriangleGreen.png	38	1	326	0	0	0	0		0	0	0	0		0	0	0	0		0	0	0	0		0
5.0.11.0	win	081418	12:09:44	NH_A_40	1	1	blockedtask_bivalentcolortraining	7	blockedtask_bivalentcolortraining	39	Circle	Red	Color			0		CircleRed.png	CircleRed.png	30	1	848	0	0	0	0		0	0	0	0		0	0	0	0		0	0	0	0		0
5.0.11.0	win	081418	12:09:44	NH_A_40	1	1	blockedtask_bivalentcolortraining	7	blockedtask_bivalentcolortraining	42	Triangle	Red	Color			0		TriangleRed.png	TriangleRed.png	30	1	534	0	0	0	0		0	0	0	0		0	0	0	0		0	0	0	0		0
5.0.11.0	win	081418	12:09:44	NH_A_40	1	1	blockedtask_bivalentcolortraining	7	blockedtask_bivalentcolortraining	45	Triangle	Green	Color			0		TriangleGreen.png	TriangleGreen.png	38	1	536	0	0	0	0		0	0	0	0		0	0	0	0		0	0	0	0		0
5.0.11.0	win	081418	12:09:44	NH_A_40	1	1	blockedtask_bivalentcolortraining	7	blockedtask_bivalentcolortraining	48	Triangle	Red	Color			0		TriangleRed.png	TriangleRed.png	30	1	1226	0	0	0	0		0	0	0	0		0	0	0	0		0	0	0	0		0
5.0.11.0	win	081418	12:09:44	NH_A_40	1	1	blockedtask_bivalentcolortraining	7	blockedtask_bivalentcolortraining	51	Triangle	Red	Color			0		TriangleRed.png	TriangleRed.png	30	1	416	0	0	0	0		0	0	0	0		0	0	0	0		0	0	0	0		0
5.0.11.0	win	081418	12:09:44	NH_A_40	1	1	blockedtask_bivalentcolortraining	7	blockedtask_bivalentcolortraining	54	Circle	Red	Color			0		CircleRed.png	CircleRed.png	30	1	616	0	0	0	0		0	0	0	0		0	0	0	0		0	0	0	0		0
5.0.11.0	win	081418	12:09:44	NH_A_40	1	1	blockedtask_bivalentcolortraining	7	blockedtask_bivalentcolortraining	57	Circle	Green	Color			0		CircleGreen.png	CircleGreen.png	38	1	518	0	0	0	0		0	0	0	0		0	0	0	0		0	0	0	0		0
5.0.11.0	win	081418	12:09:44	NH_A_40	1	1	blockedtask_bivalentcolortraining	7	blockedtask_bivalentcolortraining	60	Triangle	Green	Color			0		TriangleGreen.png	TriangleGreen.png	38	1	537	0	0	0	0		0	0	0	0		0	0	0	0		0	0	0	0		0
5.0.11.0	win	081418	12:09:44	NH_A_40	1	1	blockedtask_bivalentcolortraining	7	blockedtask_bivalentcolortraining	63	Circle	Green	Color			0		CircleGreen.png	CircleGreen.png	38	1	619	0	0	0	0		0	0	0	0		0	0	0	0		0	0	0	0		0
5.0.11.0	win	081418	12:09:44	NH_A_40	1	1	blockedtask_bivalentcolortraining	7	blockedtask_bivalentcolortraining	66	Circle	Green	Color			0		CircleGreen.png	CircleGreen.png	38	1	425	0	0	0	0		0	0	0	0		0	0	0	0		0	0	0	0		0
5.0.11.0	win	081418	12:09:44	NH_A_40	1	1	blockedtask_bivalentcolortraining	7	blockedtask_bivalentcolortraining	69	Triangle	Red	Color			0		TriangleRed.png	TriangleRed.png	30	1	624	0	0	0	0		0	0	0	0		0	0	0	0		0	0	0	0		0
5.0.11.0	win	081418	12:09:44	NH_A_40	1	1	blockedtask_bivalentcolortraining	7	blockedtask_bivalentcolortraining	72	Triangle	Green	Color			0		TriangleGreen.png	TriangleGreen.png	38	1	478	0	0	0	0		0	0	0	0		0	0	0	0		0	0	0	0		0
5.0.11.0	win	081418	12:09:44	NH_A_40	1	1	blockedtask_bivalentcolortraining	7	blockedtask_bivalentcolortraining	75	Circle	Green	Color			0		CircleGreen.png	CircleGreen.png	38	1	467	0	0	0	0		0	0	0	0		0	0	0	0		0	0	0	0		0
5.0.11.0	win	081418	12:09:44	NH_A_40	1	1	blockedtask_bivalentcolortraining	7	blockedtask_bivalentcolortraining	78	Circle	Red	Color			0		CircleRed.png	CircleRed.png	30	1	632	0	0	0	0		0	0	0	0		0	0	0	0		0	0	0	0		0
5.0.11.0	win	081418	12:09:44	NH_A_40	1	1	blockedtask_bivalentcolortraining	7	blockedtask_bivalentcolortraining	81	Circle	Red	Color			0		CircleRed.png	CircleRed.png	30	1	630	0	0	0	0		0	0	0	0		0	0	0	0		0	0	0	0		0
5.0.11.0	win	081418	12:09:44	NH_A_40	1	1	blockedtask_bivalentcolortraining	7	blockedtask_bivalentcolortraining	84	Triangle	Green	Color			0		TriangleGreen.png	TriangleGreen.png	38	1	548	0	0	0	0		0	0	0	0		0	0	0	0		0	0	0	0		0
5.0.11.0	win	081418	12:09:44	NH_A_40	1	1	blockedtask_bivalentcolortraining	7	blockedtask_bivalentcolortraining	87	Triangle	Red	Color			0		TriangleRed.png	TriangleRed.png	30	1	630	0	0	0	0		0	0	0	0		0	0	0	0		0	0	0	0		0
5.0.11.0	win	081418	12:09:44	NH_A_40	1	1	blockedtask_bivalentcolortraining	7	blockedtask_bivalentcolortraining	90	Triangle	Red	Color			0		TriangleRed.png	TriangleRed.png	30	1	500	0	0	0	0		0	0	0	0		0	0	0	0		0	0	0	0		0
5.0.11.0	win	081418	12:09:44	NH_A_40	1	1	blockedtask_bivalentcolortraining	7	blockedtask_bivalentcolortraining	93	Circle	Green	Color			0		CircleGreen.png	CircleGreen.png	38	1	648	0	0	0	0		0	0	0	0		0	0	0	0		0	0	0	0		0
5.0.11.0	win	081418	12:09:44	NH_A_40	1	1	blockedtask_bivalentcolortraining	7	blockedtask_bivalentcolortraining	96	Circle	Green	Color			0		CircleGreen.png	CircleGreen.png	38	1	485	0	0	0	0		0	0	0	0		0	0	0	0		0	0	0	0		0
5.0.11.0	win	081418	12:09:44	NH_A_40	1	1	blocked_testintro	8	BlockedPracticeInstruct	1	Circle	Green	Color			0		SC_Blocked_TestIntro.htm	CircleGreen.png	57	0	20505	0	0	0	0		0	0	0	0		0	0	0	0		0	0	0	0		0
5.0.11.0	win	081418	12:09:44	NH_A_40	1	1	blocked_color	9	BlockedTestInstruct	1	Circle	Green	Color			0		SC_Blocked_BivalentColorTest.htm	CircleGreen.png	57	0	3010	0	0	0	0		0	0	0	0		0	0	0	0		0	0	0	0		0
5.0.11.0	win	081418	12:09:44	NH_A_40	1	1	blocked_color	9	blockedtask_bivalentcolortest	3	Circle	Red	Color			0		CircleRed.png	CircleRed.png	30	1	1402	1	1	1402	100	1402	0	0	0	0		0	0	0	0		0	0	0	0		0
5.0.11.0	win	081418	12:09:44	NH_A_40	1	1	blocked_color	9	blockedtask_bivalentcolortest	6	Circle	Red	Color			0		CircleRed.png	CircleRed.png	30	1	426	2	2	1828	100	914	0	0	0	0		0	0	0	0		0	0	0	0		0
5.0.11.0	win	081418	12:09:44	NH_A_40	1	1	blocked_color	9	blockedtask_bivalentcolortest	9	Triangle	Red	Color			0		TriangleRed.png	TriangleRed.png	30	1	592	3	3	2420	100	806.6666666666666287711	0	0	0	0		0	0	0	0		0	0	0	0		0
5.0.11.0	win	081418	12:09:44	NH_A_40	1	1	blocked_color	9	blockedtask_bivalentcolortest	12	Circle	Green	Color			0		CircleGreen.png	CircleGreen.png	38	1	608	4	4	3028	100	757	0	0	0	0		0	0	0	0		0	0	0	0		0
5.0.11.0	win	081418	12:09:44	NH_A_40	1	1	blocked_color	9	blockedtask_bivalentcolortest	15	Circle	Red	Color			0		CircleRed.png	CircleRed.png	30	1	607	5	5	3635	100	727	0	0	0	0		0	0	0	0		0	0	0	0		0
5.0.11.0	win	081418	12:09:44	NH_A_40	1	1	blocked_color	9	blockedtask_bivalentcolortest	18	Triangle	Red	Color			0		TriangleRed.png	TriangleRed.png	30	1	543	6	6	4178	100	696.3333333333333712289	0	0	0	0		0	0	0	0		0	0	0	0		0
5.0.11.0	win	081418	12:09:44	NH_A_40	1	1	blocked_color	9	blockedtask_bivalentcolortest	21	Triangle	Green	Color			0		TriangleGreen.png	TriangleGreen.png	38	1	577	7	7	4755	100	679.2857142857143344372	0	0	0	0		0	0	0	0		0	0	0	0		0
5.0.11.0	win	081418	12:09:44	NH_A_40	1	1	blocked_color	9	blockedtask_bivalentcolortest	24	Triangle	Red	Color			0		TriangleRed.png	TriangleRed.png	30	1	497	8	8	5252	100	656.5	0	0	0	0		0	0	0	0		0	0	0	0		0
5.0.11.0	win	081418	12:09:44	NH_A_40	1	1	blocked_color	9	blockedtask_bivalentcolortest	27	Circle	Red	Color			0		CircleRed.png	CircleRed.png	30	1	502	9	9	5754	100	639.3333333333333712289	0	0	0	0		0	0	0	0		0	0	0	0		0
5.0.11.0	win	081418	12:09:44	NH_A_40	1	1	blocked_color	9	blockedtask_bivalentcolortest	30	Triangle	Green	Color			0		TriangleGreen.png	TriangleGreen.png	38	1	488	10	10	6242	100	624.2000000000000454747	0	0	0	0		0	0	0	0		0	0	0	0		0
5.0.11.0	win	081418	12:09:44	NH_A_40	1	1	blocked_color	9	blockedtask_bivalentcolortest	33	Triangle	Red	Color			0		TriangleRed.png	TriangleRed.png	30	1	445	11	11	6687	100	607.9090909090908780854	0	0	0	0		0	0	0	0		0	0	0	0		0
5.0.11.0	win	081418	12:09:44	NH_A_40	1	1	blocked_color	9	blockedtask_bivalentcolortest	36	Triangle	Green	Color			0		TriangleGreen.png	TriangleGreen.png	38	1	450	12	12	7137	100	594.75	0	0	0	0		0	0	0	0		0	0	0	0		0
5.0.11.0	win	081418	12:09:44	NH_A_40	1	1	blocked_color	9	blockedtask_bivalentcolortest	39	Circle	Red	Color			0		CircleRed.png	CircleRed.png	30	1	456	13	13	7593	100	584.0769230769230944134	0	0	0	0		0	0	0	0		0	0	0	0		0
5.0.11.0	win	081418	12:09:44	NH_A_40	1	1	blocked_color	9	blockedtask_bivalentcolortest	42	Circle	Green	Color			0		CircleGreen.png	CircleGreen.png	38	1	781	14	14	8374	100	598.1428571428571103752	0	0	0	0		0	0	0	0		0	0	0	0		0
5.0.11.0	win	081418	12:09:44	NH_A_40	1	1	blocked_color	9	blockedtask_bivalentcolortest	45	Circle	Red	Color			0		CircleRed.png	CircleRed.png	30	1	534	15	15	8908	100	593.8666666666666742458	0	0	0	0		0	0	0	0		0	0	0	0		0
5.0.11.0	win	081418	12:09:44	NH_A_40	1	1	blocked_color	9	blockedtask_bivalentcolortest	48	Circle	Red	Color			0		CircleRed.png	CircleRed.png	30	1	536	16	16	9444	100	590.25	0	0	0	0		0	0	0	0		0	0	0	0		0
5.0.11.0	win	081418	12:09:44	NH_A_40	1	1	blocked_color	9	blockedtask_bivalentcolortest	51	Triangle	Green	Color			0		TriangleGreen.png	TriangleGreen.png	38	1	618	17	17	10062	100	591.8823529411764639008	0	0	0	0		0	0	0	0		0	0	0	0		0
5.0.11.0	win	081418	12:09:44	NH_A_40	1	1	blocked_color	9	blockedtask_bivalentcolortest	54	Triangle	Red	Color			0		TriangleRed.png	TriangleRed.png	30	1	505	18	18	10567	100	587.0555555555555429237	0	0	0	0		0	0	0	0		0	0	0	0		0
5.0.11.0	win	081418	12:09:44	NH_A_40	1	1	blocked_color	9	blockedtask_bivalentcolortest	57	Triangle	Green	Color			0		TriangleGreen.png	TriangleGreen.png	38	1	412	19	19	10979	100	577.8421052631579186709	0	0	0	0		0	0	0	0		0	0	0	0		0
5.0.11.0	win	081418	12:09:44	NH_A_40	1	1	blocked_color	9	blockedtask_bivalentcolortest	60	Triangle	Red	Color			0		TriangleRed.png	TriangleRed.png	30	1	547	20	20	11526	100	576.2999999999999545253	0	0	0	0		0	0	0	0		0	0	0	0		0
5.0.11.0	win	081418	12:09:44	NH_A_40	1	1	blocked_color	9	blockedtask_bivalentcolortest	63	Circle	Green	Color			0		CircleGreen.png	CircleGreen.png	38	1	485	21	21	12011	100	571.9523809523809632083	0	0	0	0		0	0	0	0		0	0	0	0		0
5.0.11.0	win	081418	12:09:44	NH_A_40	1	1	blocked_color	9	blockedtask_bivalentcolortest	66	Triangle	Green	Color			0		TriangleGreen.png	TriangleGreen.png	38	1	521	22	22	12532	100	569.6363636363636260285	0	0	0	0		0	0	0	0		0	0	0	0		0
5.0.11.0	win	081418	12:09:44	NH_A_40	1	1	blocked_color	9	blockedtask_bivalentcolortest	69	Triangle	Red	Color			0		TriangleRed.png	TriangleRed.png	30	1	492	23	23	13024	100	566.2608695652173764756	0	0	0	0		0	0	0	0		0	0	0	0		0
5.0.11.0	win	081418	12:09:44	NH_A_40	1	1	blocked_color	9	blockedtask_bivalentcolortest	72	Circle	Red	Color			0		CircleRed.png	CircleRed.png	30	1	512	24	24	13536	100	564	0	0	0	0		0	0	0	0		0	0	0	0		0
5.0.11.0	win	081418	12:09:44	NH_A_40	1	1	blocked_color	9	blockedtask_bivalentcolortest	75	Circle	Red	Color			0		CircleRed.png	CircleRed.png	30	1	499	25	25	14035	100	561.3999999999999772626	0	0	0	0		0	0	0	0		0	0	0	0		0
5.0.11.0	win	081418	12:09:44	NH_A_40	1	1	blocked_color	9	blockedtask_bivalentcolortest	78	Circle	Red	Color			0		CircleRed.png	CircleRed.png	30	1	487	26	26	14522	100	558.5384615384615472067	0	0	0	0		0	0	0	0		0	0	0	0		0
5.0.11.0	win	081418	12:09:44	NH_A_40	1	1	blocked_color	9	blockedtask_bivalentcolortest	81	Triangle	Red	Color			0		TriangleRed.png	TriangleRed.png	30	1	411	27	27	14933	100	553.074074074074019336	0	0	0	0		0	0	0	0		0	0	0	0		0
5.0.11.0	win	081418	12:09:44	NH_A_40	1	1	blocked_color	9	blockedtask_bivalentcolortest	84	Triangle	Green	Color			0		TriangleGreen.png	TriangleGreen.png	38	1	482	28	28	15415	100	550.5357142857143344372	0	0	0	0		0	0	0	0		0	0	0	0		0
5.0.11.0	win	081418	12:09:44	NH_A_40	1	1	blocked_color	9	blockedtask_bivalentcolortest	87	Triangle	Red	Color			0		TriangleRed.png	TriangleRed.png	30	1	630	29	29	16045	100	553.2758620689654662783	0	0	0	0		0	0	0	0		0	0	0	0		0
5.0.11.0	win	081418	12:09:44	NH_A_40	1	1	blocked_color	9	blockedtask_bivalentcolortest	90	Circle	Green	Color			0		CircleGreen.png	CircleGreen.png	38	1	533	30	30	16578	100	552.6000000000000227374	0	0	0	0		0	0	0	0		0	0	0	0		0
5.0.11.0	win	081418	12:09:44	NH_A_40	1	1	blocked_color	9	blockedtask_bivalentcolortest	93	Triangle	Red	Color			0		TriangleRed.png	TriangleRed.png	30	1	679	31	31	17257	100	556.6774193548386620023	0	0	0	0		0	0	0	0		0	0	0	0		0
5.0.11.0	win	081418	12:09:44	NH_A_40	1	1	blocked_color	9	blockedtask_bivalentcolortest	96	Circle	Green	Color			0		CircleGreen.png	CircleGreen.png	38	1	435	32	32	17692	100	552.875	0	0	0	0		0	0	0	0		0	0	0	0		0
5.0.11.0	win	081418	12:09:44	NH_A_40	1	1	blocked_color	9	blockedtask_bivalentcolortest	99	Triangle	Red	Color			0		TriangleRed.png	TriangleRed.png	30	1	537	33	33	18229	100	552.3939393939393767141	0	0	0	0		0	0	0	0		0	0	0	0		0
5.0.11.0	win	081418	12:09:44	NH_A_40	1	1	blocked_color	9	blockedtask_bivalentcolortest	102	Circle	Green	Color			0		CircleGreen.png	CircleGreen.png	38	1	347	34	34	18576	100	546.3529411764706082977	0	0	0	0		0	0	0	0		0	0	0	0		0
5.0.11.0	win	081418	12:09:44	NH_A_40	1	1	blocked_color	9	blockedtask_bivalentcolortest	105	Circle	Green	Color			0		CircleGreen.png	CircleGreen.png	38	1	533	35	35	19109	100	545.9714285714285324502	0	0	0	0		0	0	0	0		0	0	0	0		0
5.0.11.0	win	081418	12:09:44	NH_A_40	1	1	blocked_color	9	blockedtask_bivalentcolortest	108	Triangle	Red	Color			0		TriangleRed.png	TriangleRed.png	30	1	455	36	36	19564	100	543.4444444444444570763	0	0	0	0		0	0	0	0		0	0	0	0		0
5.0.11.0	win	081418	12:09:44	NH_A_40	1	1	blocked_color	9	blockedtask_bivalentcolortest	111	Circle	Green	Color			0		CircleGreen.png	CircleGreen.png	38	1	412	37	37	19976	100	539.8918918918918734562	0	0	0	0		0	0	0	0		0	0	0	0		0
5.0.11.0	win	081418	12:09:44	NH_A_40	1	1	blocked_color	9	blockedtask_bivalentcolortest	114	Triangle	Red	Color			0		TriangleRed.png	TriangleRed.png	30	1	468	38	38	20444	100	538	0	0	0	0		0	0	0	0		0	0	0	0		0
5.0.11.0	win	081418	12:09:44	NH_A_40	1	1	blocked_color	9	blockedtask_bivalentcolortest	117	Circle	Green	Color			0		CircleGreen.png	CircleGreen.png	38	1	376	39	39	20820	100	533.8461538461538111733	0	0	0	0		0	0	0	0		0	0	0	0		0
5.0.11.0	win	081418	12:09:44	NH_A_40	1	1	blocked_color	9	blockedtask_bivalentcolortest	120	Triangle	Green	Color			0		TriangleGreen.png	TriangleGreen.png	38	1	416	40	40	21236	100	530.8999999999999772626	0	0	0	0		0	0	0	0		0	0	0	0		0
5.0.11.0	win	081418	12:09:44	NH_A_40	1	1	blocked_color	9	blockedtask_bivalentcolortest	123	Circle	Red	Color			0		CircleRed.png	CircleRed.png	30	1	472	41	41	21708	100	529.4634146341463747376	0	0	0	0		0	0	0	0		0	0	0	0		0
5.0.11.0	win	081418	12:09:44	NH_A_40	1	1	blocked_color	9	blockedtask_bivalentcolortest	126	Triangle	Red	Color			0		TriangleRed.png	TriangleRed.png	30	1	444	42	42	22152	100	527.4285714285714448124	0	0	0	0		0	0	0	0		0	0	0	0		0
5.0.11.0	win	081418	12:09:44	NH_A_40	1	1	blocked_color	9	blockedtask_bivalentcolortest	129	Triangle	Green	Color			0		TriangleGreen.png	TriangleGreen.png	38	1	786	43	43	22938	100	533.4418604651162922892	0	0	0	0		0	0	0	0		0	0	0	0		0
5.0.11.0	win	081418	12:09:44	NH_A_40	1	1	blocked_color	9	blockedtask_bivalentcolortest	132	Triangle	Green	Color			0		TriangleGreen.png	TriangleGreen.png	38	1	954	44	44	23892	100	543	0	0	0	0		0	0	0	0		0	0	0	0		0
5.0.11.0	win	081418	12:09:44	NH_A_40	1	1	blocked_color	9	blockedtask_bivalentcolortest	135	Circle	Red	Color			0		CircleRed.png	CircleRed.png	30	1	412	45	45	24304	100	540.0888888888888459405	0	0	0	0		0	0	0	0		0	0	0	0		0
5.0.11.0	win	081418	12:09:44	NH_A_40	1	1	blocked_color	9	blockedtask_bivalentcolortest	138	Triangle	Red	Color			0		TriangleRed.png	TriangleRed.png	30	1	419	46	46	24723	100	537.4565217391303804106	0	0	0	0		0	0	0	0		0	0	0	0		0
5.0.11.0	win	081418	12:09:44	NH_A_40	1	1	blocked_color	9	blockedtask_bivalentcolortest	141	Circle	Green	Color			0		CircleGreen.png	CircleGreen.png	38	1	649	47	47	25372	100	539.8297872340425556104	0	0	0	0		0	0	0	0		0	0	0	0		0
5.0.11.0	win	081418	12:09:44	NH_A_40	1	1	blocked_color	9	blockedtask_bivalentcolortest	144	Triangle	Green	Color			0		TriangleGreen.png	TriangleGreen.png	38	1	567	48	48	25939	100	540.3958333333333712289	0	0	0	0		0	0	0	0		0	0	0	0		0
5.0.11.0	win	081418	12:09:44	NH_A_40	1	1	blocked_color	9	blockedtask_bivalentcolortest	147	Triangle	Red	Color			0		TriangleRed.png	TriangleRed.png	30	1	887	49	49	26826	100	547.4693877551020477767	0	0	0	0		0	0	0	0		0	0	0	0		0
5.0.11.0	win	081418	12:09:44	NH_A_40	1	1	blocked_color	9	blockedtask_bivalentcolortest	150	Circle	Red	Color			0		CircleRed.png	CircleRed.png	30	1	379	50	50	27205	100	544.1000000000000227374	0	0	0	0		0	0	0	0		0	0	0	0		0
5.0.11.0	win	081418	12:09:44	NH_A_40	1	1	blocked_color	9	blockedtask_bivalentcolortest	153	Circle	Red	Color			0		CircleRed.png	CircleRed.png	30	1	388	51	51	27593	100	541.0392156862744741375	0	0	0	0		0	0	0	0		0	0	0	0		0
5.0.11.0	win	081418	12:09:44	NH_A_40	1	1	blocked_color	9	blockedtask_bivalentcolortest	156	Circle	Red	Color			0		CircleRed.png	CircleRed.png	30	1	428	52	52	28021	100	538.86538461538464162	0	0	0	0		0	0	0	0		0	0	0	0		0
5.0.11.0	win	081418	12:09:44	NH_A_40	1	1	blocked_color	9	blockedtask_bivalentcolortest	159	Triangle	Red	Color			0		TriangleRed.png	TriangleRed.png	30	1	466	53	53	28487	100	537.4905660377359026825	0	0	0	0		0	0	0	0		0	0	0	0		0
5.0.11.0	win	081418	12:09:44	NH_A_40	1	1	blocked_color	9	blockedtask_bivalentcolortest	162	Circle	Green	Color			0		CircleGreen.png	CircleGreen.png	38	1	504	54	54	28991	100	536.8703703703703240535	0	0	0	0		0	0	0	0		0	0	0	0		0
5.0.11.0	win	081418	12:09:44	NH_A_40	1	1	blocked_color	9	blockedtask_bivalentcolortest	165	Triangle	Green	Color			0		TriangleGreen.png	TriangleGreen.png	38	1	459	55	55	29450	100	535.4545454545454958861	0	0	0	0		0	0	0	0		0	0	0	0		0
5.0.11.0	win	081418	12:09:44	NH_A_40	1	1	blocked_color	9	blockedtask_bivalentcolortest	168	Triangle	Green	Color			0		TriangleGreen.png	TriangleGreen.png	38	1	448	56	56	29898	100	533.8928571428571103752	0	0	0	0		0	0	0	0		0	0	0	0		0
5.0.11.0	win	081418	12:09:44	NH_A_40	1	1	blocked_color	9	blockedtask_bivalentcolortest	171	Circle	Red	Color			0		CircleRed.png	CircleRed.png	30	1	485	57	57	30383	100	533.0350877192981897679	0	0	0	0		0	0	0	0		0	0	0	0		0
5.0.11.0	win	081418	12:09:44	NH_A_40	1	1	blocked_color	9	blockedtask_bivalentcolortest	174	Circle	Red	Color			0		CircleRed.png	CircleRed.png	30	1	522	58	58	30905	100	532.8448275862068612696	0	0	0	0		0	0	0	0		0	0	0	0		0
5.0.11.0	win	081418	12:09:44	NH_A_40	1	1	blocked_color	9	blockedtask_bivalentcolortest	177	Circle	Green	Color			0		CircleGreen.png	CircleGreen.png	38	1	492	59	59	31397	100	532.1525423728813848356	0	0	0	0		0	0	0	0		0	0	0	0		0
5.0.11.0	win	081418	12:09:44	NH_A_40	1	1	blocked_color	9	blockedtask_bivalentcolortest	180	Triangle	Green	Color			0		TriangleGreen.png	TriangleGreen.png	38	1	479	60	60	31876	100	531.2666666666666515084	0	0	0	0		0	0	0	0		0	0	0	0		0
5.0.11.0	win	081418	12:09:44	NH_A_40	1	1	blocked_color	9	blockedtask_bivalentcolortest	183	Triangle	Red	Color			0		TriangleRed.png	TriangleRed.png	30	1	548	61	61	32424	100	531.5409836065573472297	0	0	0	0		0	0	0	0		0	0	0	0		0
5.0.11.0	win	081418	12:09:44	NH_A_40	1	1	blocked_color	9	blockedtask_bivalentcolortest	186	Triangle	Green	Color			0		TriangleGreen.png	TriangleGreen.png	30	0	374	61	62	32424	98.387096774193551596	531.5409836065573472297	0	0	0	0		0	0	0	0		0	0	0	0		0
5.0.11.0	win	081418	12:09:44	NH_A_40	1	1	blocked_color	9	blockedtask_bivalentcolortest	189	Circle	Green	Color			0		CircleGreen.png	CircleGreen.png	38	1	1102	62	63	33526	98.4126984126984041268	540.7419354838709750766	0	0	0	0		0	0	0	0		0	0	0	0		0
5.0.11.0	win	081418	12:09:44	NH_A_40	1	1	blocked_color	9	blockedtask_bivalentcolortest	192	Circle	Green	Color			0		CircleGreen.png	CircleGreen.png	38	1	361	63	64	33887	98.4375	537.8888888888889141526	0	0	0	0		0	0	0	0		0	0	0	0		0
5.0.11.0	win	081418	12:09:44	NH_A_40	1	1	blocked_color	9	blockedtask_bivalentcolortest	195	Circle	Green	Color			0		CircleGreen.png	CircleGreen.png	38	1	435	64	65	34322	98.4615384615384670042	536.28125	0	0	0	0		0	0	0	0		0	0	0	0		0
5.0.11.0	win	081418	12:09:44	NH_A_40	1	1	blocked_color	9	blockedtask_bivalentcolortest	198	Circle	Green	Color			0		CircleGreen.png	CircleGreen.png	38	1	377	65	66	34699	98.4848484848484844179	533.8307692307691922906	0	0	0	0		0	0	0	0		0	0	0	0		0
5.0.11.0	win	081418	12:09:44	NH_A_40	1	1	blocked_color	9	blockedtask_bivalentcolortest	201	Circle	Green	Color			0		CircleGreen.png	CircleGreen.png	38	1	482	66	67	35181	98.507462686567166088	533.0454545454545041139	0	0	0	0		0	0	0	0		0	0	0	0		0
5.0.11.0	win	081418	12:09:44	NH_A_40	1	1	blocked_color	9	blockedtask_bivalentcolortest	204	Triangle	Red	Color			0		TriangleRed.png	TriangleRed.png	30	1	470	67	68	35651	98.5294117647058840248	532.1044776119402968106	0	0	0	0		0	0	0	0		0	0	0	0		0
5.0.11.0	win	081418	12:09:44	NH_A_40	1	1	blocked_color	9	blockedtask_bivalentcolortest	207	Triangle	Red	Color			0		TriangleRed.png	TriangleRed.png	30	1	394	68	69	36045	98.5507246376811707478	530.0735294117647526946	0	0	0	0		0	0	0	0		0	0	0	0		0
5.0.11.0	win	081418	12:09:44	NH_A_40	1	1	blocked_color	9	blockedtask_bivalentcolortest	210	Triangle	Green	Color			0		TriangleGreen.png	TriangleGreen.png	38	1	563	69	70	36608	98.5714285714285836093	530.5507246376811281152	0	0	0	0		0	0	0	0		0	0	0	0		0
5.0.11.0	win	081418	12:09:44	NH_A_40	1	1	blocked_color	9	blockedtask_bivalentcolortest	213	Circle	Red	Color			0		CircleRed.png	CircleRed.png	30	1	548	70	71	37156	98.5915492957746550928	530.7999999999999545253	0	0	0	0		0	0	0	0		0	0	0	0		0
5.0.11.0	win	081418	12:09:44	NH_A_40	1	1	blocked_color	9	blockedtask_bivalentcolortest	216	Circle	Red	Color			0		CircleRed.png	CircleRed.png	30	1	566	71	72	37722	98.6111111111111142691	531.2957746478873559681	0	0	0	0		0	0	0	0		0	0	0	0		0
5.0.11.0	win	081418	12:09:44	NH_A_40	1	1	blocked_color	9	blockedtask_bivalentcolortest	219	Circle	Green	Color			0		CircleGreen.png	CircleGreen.png	38	1	598	72	73	38320	98.6301369863013661643	532.2222222222221716947	0	0	0	0		0	0	0	0		0	0	0	0		0
5.0.11.0	win	081418	12:09:44	NH_A_40	1	1	blocked_color	9	blockedtask_bivalentcolortest	222	Circle	Green	Color			0		CircleGreen.png	CircleGreen.png	38	1	422	73	74	38742	98.648648648648645576	530.7123287671232674256	0	0	0	0		0	0	0	0		0	0	0	0		0
5.0.11.0	win	081418	12:09:44	NH_A_40	1	1	blocked_color	9	blockedtask_bivalentcolortest	225	Triangle	Green	Color			0		TriangleGreen.png	TriangleGreen.png	38	1	396	74	75	39138	98.6666666666666714036	528.8918918918918734562	0	0	0	0		0	0	0	0		0	0	0	0		0
5.0.11.0	win	081418	12:09:44	NH_A_40	1	1	blocked_color	9	blockedtask_bivalentcolortest	228	Circle	Green	Color			0		CircleGreen.png	CircleGreen.png	38	1	404	75	76	39542	98.6842105263157804984	527.2266666666666878882	0	0	0	0		0	0	0	0		0	0	0	0		0
5.0.11.0	win	081418	12:09:44	NH_A_40	1	1	blocked_color	9	blockedtask_bivalentcolortest	231	Triangle	Green	Color			0		TriangleGreen.png	TriangleGreen.png	38	1	396	76	77	39938	98.7012987012986968693	525.5	0	0	0	0		0	0	0	0		0	0	0	0		0
5.0.11.0	win	081418	12:09:44	NH_A_40	1	1	blocked_color	9	blockedtask_bivalentcolortest	234	Triangle	Green	Color			0		TriangleGreen.png	TriangleGreen.png	38	1	404	77	78	40342	98.7179487179487296089	523.9220779220779604657	0	0	0	0		0	0	0	0		0	0	0	0		0
5.0.11.0	win	081418	12:09:44	NH_A_40	1	1	blocked_color	9	blockedtask_bivalentcolortest	237	Circle	Red	Color			0		CircleRed.png	CircleRed.png	30	1	442	78	79	40784	98.7341772151898737775	522.8717948717949184356	0	0	0	0		0	0	0	0		0	0	0	0		0
5.0.11.0	win	081418	12:09:44	NH_A_40	1	1	blocked_color	9	blockedtask_bivalentcolortest	240	Triangle	Green	Color			0		TriangleGreen.png	TriangleGreen.png	38	1	3024	79	80	43808	98.75	554.5316455696203092884	0	0	0	0		0	0	0	0		0	0	0	0		0
5.0.11.0	win	081418	12:09:44	NH_A_40	1	1	blocked_shape	10	BlockedTestInstruct	1	Triangle	Green	Color			0		SC_Blocked_BivalentShapeTest.htm	TriangleGreen.png	57	0	3561	0	0	0	0		0	0	0	0		0	0	0	0		0	0	0	0		0
5.0.11.0	win	081418	12:09:44	NH_A_40	1	1	blocked_shape	10	blockedtask_bivalentshapetest	3	Triangle	Red	Shape			0		TriangleRed.png	TriangleRed.png	38	1	1434	0	0	0	0		1	1	1434	100	1434	0	0	0	0		0	0	0	0		0
5.0.11.0	win	081418	12:09:44	NH_A_40	1	1	blocked_shape	10	blockedtask_bivalentshapetest	6	Triangle	Green	Shape			0		TriangleGreen.png	TriangleGreen.png	38	1	648	0	0	0	0		2	2	2082	100	1041	0	0	0	0		0	0	0	0		0
5.0.11.0	win	081418	12:09:44	NH_A_40	1	1	blocked_shape	10	blockedtask_bivalentshapetest	9	Triangle	Green	Shape			0		TriangleGreen.png	TriangleGreen.png	38	1	678	0	0	0	0		3	3	2760	100	920	0	0	0	0		0	0	0	0		0
5.0.11.0	win	081418	12:09:44	NH_A_40	1	1	blocked_shape	10	blockedtask_bivalentshapetest	12	Triangle	Red	Shape			0		TriangleRed.png	TriangleRed.png	38	1	579	0	0	0	0		4	4	3339	100	834.75	0	0	0	0		0	0	0	0		0
5.0.11.0	win	081418	12:09:44	NH_A_40	1	1	blocked_shape	10	blockedtask_bivalentshapetest	15	Circle	Red	Shape			0		CircleRed.png	CircleRed.png	30	1	723	0	0	0	0		5	5	4062	100	812.3999999999999772626	0	0	0	0		0	0	0	0		0
5.0.11.0	win	081418	12:09:44	NH_A_40	1	1	blocked_shape	10	blockedtask_bivalentshapetest	18	Circle	Red	Shape			0		CircleRed.png	CircleRed.png	30	1	398	0	0	0	0		6	6	4460	100	743.3333333333333712289	0	0	0	0		0	0	0	0		0
5.0.11.0	win	081418	12:09:44	NH_A_40	1	1	blocked_shape	10	blockedtask_bivalentshapetest	21	Circle	Green	Shape			0		CircleGreen.png	CircleGreen.png	30	1	533	0	0	0	0		7	7	4993	100	713.2857142857143344372	0	0	0	0		0	0	0	0		0
5.0.11.0	win	081418	12:09:44	NH_A_40	1	1	blocked_shape	10	blockedtask_bivalentshapetest	24	Circle	Green	Shape			0		CircleGreen.png	CircleGreen.png	30	1	375	0	0	0	0		8	8	5368	100	671	0	0	0	0		0	0	0	0		0
5.0.11.0	win	081418	12:09:44	NH_A_40	1	1	blocked_shape	10	blockedtask_bivalentshapetest	27	Triangle	Green	Shape			0		TriangleGreen.png	TriangleGreen.png	38	1	480	0	0	0	0		9	9	5848	100	649.7777777777778283053	0	0	0	0		0	0	0	0		0
5.0.11.0	win	081418	12:09:44	NH_A_40	1	1	blocked_shape	10	blockedtask_bivalentshapetest	30	Triangle	Green	Shape			0		TriangleGreen.png	TriangleGreen.png	38	1	485	0	0	0	0		10	10	6333	100	633.2999999999999545253	0	0	0	0		0	0	0	0		0
5.0.11.0	win	081418	12:09:44	NH_A_40	1	1	blocked_shape	10	blockedtask_bivalentshapetest	33	Triangle	Green	Shape			0		TriangleGreen.png	TriangleGreen.png	38	1	393	0	0	0	0		11	11	6726	100	611.4545454545454958861	0	0	0	0		0	0	0	0		0
5.0.11.0	win	081418	12:09:44	NH_A_40	1	1	blocked_shape	10	blockedtask_bivalentshapetest	36	Circle	Red	Shape			0		CircleRed.png	CircleRed.png	30	1	432	0	0	0	0		12	12	7158	100	596.5	0	0	0	0		0	0	0	0		0
5.0.11.0	win	081418	12:09:44	NH_A_40	1	1	blocked_shape	10	blockedtask_bivalentshapetest	39	Circle	Green	Shape			0		CircleGreen.png	CircleGreen.png	30	1	503	0	0	0	0		13	13	7661	100	589.3076923076922639666	0	0	0	0		0	0	0	0		0
5.0.11.0	win	081418	12:09:44	NH_A_40	1	1	blocked_shape	10	blockedtask_bivalentshapetest	42	Triangle	Red	Shape			0		TriangleRed.png	TriangleRed.png	38	1	555	0	0	0	0		14	14	8216	100	586.8571428571428896248	0	0	0	0		0	0	0	0		0
5.0.11.0	win	081418	12:09:44	NH_A_40	1	1	blocked_shape	10	blockedtask_bivalentshapetest	45	Triangle	Red	Shape			0		TriangleRed.png	TriangleRed.png	38	1	795	0	0	0	0		15	15	9011	100	600.7333333333333484916	0	0	0	0		0	0	0	0		0
5.0.11.0	win	081418	12:09:44	NH_A_40	1	1	blocked_shape	10	blockedtask_bivalentshapetest	48	Triangle	Red	Shape			0		TriangleRed.png	TriangleRed.png	38	1	404	0	0	0	0		16	16	9415	100	588.4375	0	0	0	0		0	0	0	0		0
5.0.11.0	win	081418	12:09:44	NH_A_40	1	1	blocked_shape	10	blockedtask_bivalentshapetest	51	Circle	Red	Shape			0		CircleRed.png	CircleRed.png	30	1	858	0	0	0	0		17	17	10273	100	604.2941176470587834046	0	0	0	0		0	0	0	0		0
5.0.11.0	win	081418	12:09:44	NH_A_40	1	1	blocked_shape	10	blockedtask_bivalentshapetest	54	Triangle	Green	Shape			0		TriangleGreen.png	TriangleGreen.png	38	1	528	0	0	0	0		18	18	10801	100	600.0555555555555429237	0	0	0	0		0	0	0	0		0
5.0.11.0	win	081418	12:09:44	NH_A_40	1	1	blocked_shape	10	blockedtask_bivalentshapetest	57	Circle	Green	Shape			0		CircleGreen.png	CircleGreen.png	30	1	387	0	0	0	0		19	19	11188	100	588.8421052631579186709	0	0	0	0		0	0	0	0		0
5.0.11.0	win	081418	12:09:44	NH_A_40	1	1	blocked_shape	10	blockedtask_bivalentshapetest	60	Circle	Red	Shape			0		CircleRed.png	CircleRed.png	30	1	555	0	0	0	0		20	20	11743	100	587.1499999999999772626	0	0	0	0		0	0	0	0		0
5.0.11.0	win	081418	12:09:44	NH_A_40	1	1	blocked_shape	10	blockedtask_bivalentshapetest	63	Circle	Green	Shape			0		CircleGreen.png	CircleGreen.png	30	1	508	0	0	0	0		21	21	12251	100	583.3809523809524080207	0	0	0	0		0	0	0	0		0
5.0.11.0	win	081418	12:09:44	NH_A_40	1	1	blocked_shape	10	blockedtask_bivalentshapetest	66	Circle	Red	Shape			0		CircleRed.png	CircleRed.png	30	1	399	0	0	0	0		22	22	12650	100	575	0	0	0	0		0	0	0	0		0
5.0.11.0	win	081418	12:09:44	NH_A_40	1	1	blocked_shape	10	blockedtask_bivalentshapetest	69	Triangle	Red	Shape			0		TriangleRed.png	TriangleRed.png	38	1	487	0	0	0	0		23	23	13137	100	571.1739130434782509838	0	0	0	0		0	0	0	0		0
5.0.11.0	win	081418	12:09:44	NH_A_40	1	1	blocked_shape	10	blockedtask_bivalentshapetest	72	Triangle	Green	Shape			0		TriangleGreen.png	TriangleGreen.png	30	0	810	0	0	0	0		23	24	13137	95.8333333333333428072	571.1739130434782509838	0	0	0	0		0	0	0	0		0
5.0.11.0	win	081418	12:09:44	NH_A_40	1	1	blocked_shape	10	blockedtask_bivalentshapetest	75	Triangle	Red	Shape			0		TriangleRed.png	TriangleRed.png	38	1	498	0	0	0	0		24	25	13635	96	568.125	0	0	0	0		0	0	0	0		0
5.0.11.0	win	081418	12:09:44	NH_A_40	1	1	blocked_shape	10	blockedtask_bivalentshapetest	78	Triangle	Red	Shape			0		TriangleRed.png	TriangleRed.png	38	1	533	0	0	0	0		25	26	14168	96.153846153846160405	566.7200000000000272848	0	0	0	0		0	0	0	0		0
5.0.11.0	win	081418	12:09:44	NH_A_40	1	1	blocked_shape	10	blockedtask_bivalentshapetest	81	Triangle	Green	Shape			0		TriangleGreen.png	TriangleGreen.png	38	1	471	0	0	0	0		26	27	14639	96.2962962962962905067	563.0384615384615472067	0	0	0	0		0	0	0	0		0
5.0.11.0	win	081418	12:09:44	NH_A_40	1	1	blocked_shape	10	blockedtask_bivalentshapetest	84	Circle	Red	Shape			0		CircleRed.png	CircleRed.png	30	1	524	0	0	0	0		27	28	15163	96.4285714285714306016	561.5925925925926094351	0	0	0	0		0	0	0	0		0
5.0.11.0	win	081418	12:09:44	NH_A_40	1	1	blocked_shape	10	blockedtask_bivalentshapetest	87	Circle	Red	Shape			0		CircleRed.png	CircleRed.png	30	1	399	0	0	0	0		28	29	15562	96.5517241379310320326	555.7857142857143344372	0	0	0	0		0	0	0	0		0
5.0.11.0	win	081418	12:09:44	NH_A_40	1	1	blocked_shape	10	blockedtask_bivalentshapetest	90	Triangle	Green	Shape			0		TriangleGreen.png	TriangleGreen.png	38	1	566	0	0	0	0		29	30	16128	96.6666666666666714036	556.1379310344827899826	0	0	0	0		0	0	0	0		0
5.0.11.0	win	081418	12:09:44	NH_A_40	1	1	blocked_shape	10	blockedtask_bivalentshapetest	93	Circle	Green	Shape			0		CircleGreen.png	CircleGreen.png	30	1	502	0	0	0	0		30	31	16630	96.774193548387103192	554.3333333333333712289	0	0	0	0		0	0	0	0		0
5.0.11.0	win	081418	12:09:44	NH_A_40	1	1	blocked_shape	10	blockedtask_bivalentshapetest	96	Triangle	Green	Shape			0		TriangleGreen.png	TriangleGreen.png	38	1	362	0	0	0	0		31	32	16992	96.875	548.1290322580645124617	0	0	0	0		0	0	0	0		0
5.0.11.0	win	081418	12:09:44	NH_A_40	1	1	blocked_shape	10	blockedtask_bivalentshapetest	99	Circle	Green	Shape			0		CircleGreen.png	CircleGreen.png	30	1	803	0	0	0	0		32	33	17795	96.9696969696969688357	556.09375	0	0	0	0		0	0	0	0		0
5.0.11.0	win	081418	12:09:44	NH_A_40	1	1	blocked_shape	10	blockedtask_bivalentshapetest	102	Circle	Green	Shape			0		CircleGreen.png	CircleGreen.png	30	1	731	0	0	0	0		33	34	18526	97.0588235294117680496	561.3939393939393767141	0	0	0	0		0	0	0	0		0
5.0.11.0	win	081418	12:09:44	NH_A_40	1	1	blocked_shape	10	blockedtask_bivalentshapetest	105	Circle	Red	Shape			0		CircleRed.png	CircleRed.png	30	1	630	0	0	0	0		34	35	19156	97.1428571428571387969	563.4117647058823195039	0	0	0	0		0	0	0	0		0
5.0.11.0	win	081418	12:09:44	NH_A_40	1	1	blocked_shape	10	blockedtask_bivalentshapetest	108	Circle	Green	Shape			0		CircleGreen.png	CircleGreen.png	30	1	484	0	0	0	0		35	36	19640	97.2222222222222143273	561.1428571428571103752	0	0	0	0		0	0	0	0		0
5.0.11.0	win	081418	12:09:44	NH_A_40	1	1	blocked_shape	10	blockedtask_bivalentshapetest	111	Triangle	Red	Shape			0		TriangleRed.png	TriangleRed.png	38	1	648	0	0	0	0		36	37	20288	97.2972972972973053629	563.5555555555555429237	0	0	0	0		0	0	0	0		0
5.0.11.0	win	081418	12:09:44	NH_A_40	1	1	blocked_shape	10	blockedtask_bivalentshapetest	114	Triangle	Red	Shape			0		TriangleRed.png	TriangleRed.png	38	1	389	0	0	0	0		37	38	20677	97.3684210526315752077	558.8378378378378101843	0	0	0	0		0	0	0	0		0
5.0.11.0	win	081418	12:09:44	NH_A_40	1	1	blocked_shape	10	blockedtask_bivalentshapetest	117	Triangle	Red	Shape			0		TriangleRed.png	TriangleRed.png	38	1	413	0	0	0	0		38	39	21090	97.4358974358974307961	555	0	0	0	0		0	0	0	0		0
5.0.11.0	win	081418	12:09:44	NH_A_40	1	1	blocked_shape	10	blockedtask_bivalentshapetest	120	Circle	Green	Shape			0		CircleGreen.png	CircleGreen.png	30	1	1012	0	0	0	0		39	40	22102	97.5	566.7179487179487296089	0	0	0	0		0	0	0	0		0
5.0.11.0	win	081418	12:09:44	NH_A_40	1	1	blocked_shape	10	blockedtask_bivalentshapetest	123	Circle	Green	Shape			0		CircleGreen.png	CircleGreen.png	30	1	356	0	0	0	0		40	41	22458	97.5609756097560989474	561.4500000000000454747	0	0	0	0		0	0	0	0		0
5.0.11.0	win	081418	12:09:44	NH_A_40	1	1	blocked_shape	10	blockedtask_bivalentshapetest	126	Triangle	Red	Shape			0		TriangleRed.png	TriangleRed.png	38	1	541	0	0	0	0		41	42	22999	97.619047619047620401	560.9512195121951663168	0	0	0	0		0	0	0	0		0
5.0.11.0	win	081418	12:09:44	NH_A_40	1	1	blocked_shape	10	blockedtask_bivalentshapetest	129	Circle	Red	Shape			0		CircleRed.png	CircleRed.png	30	1	1087	0	0	0	0		42	43	24086	97.6744186046511515542	573.4761904761904816041	0	0	0	0		0	0	0	0		0
5.0.11.0	win	081418	12:09:44	NH_A_40	1	1	blocked_shape	10	blockedtask_bivalentshapetest	132	Circle	Green	Shape			0		CircleGreen.png	CircleGreen.png	30	1	491	0	0	0	0		43	44	24577	97.7272727272727337322	571.5581395348837077108	0	0	0	0		0	0	0	0		0
5.0.11.0	win	081418	12:09:44	NH_A_40	1	1	blocked_shape	10	blockedtask_bivalentshapetest	135	Circle	Green	Shape			0		CircleGreen.png	CircleGreen.png	30	1	431	0	0	0	0		44	45	25008	97.7777777777777714618	568.3636363636363739715	0	0	0	0		0	0	0	0		0
5.0.11.0	win	081418	12:09:44	NH_A_40	1	1	blocked_shape	10	blockedtask_bivalentshapetest	138	Triangle	Green	Shape			0		TriangleGreen.png	TriangleGreen.png	38	1	501	0	0	0	0		45	46	25509	97.8260869565217348054	566.8666666666666742458	0	0	0	0		0	0	0	0		0
5.0.11.0	win	081418	12:09:44	NH_A_40	1	1	blocked_shape	10	blockedtask_bivalentshapetest	141	Triangle	Green	Shape			0		TriangleGreen.png	TriangleGreen.png	30	0	393	0	0	0	0		45	47	25509	95.7446808510638334155	566.8666666666666742458	0	0	0	0		0	0	0	0		0
5.0.11.0	win	081418	12:09:44	NH_A_40	1	1	blocked_shape	10	blockedtask_bivalentshapetest	144	Triangle	Red	Shape			0		TriangleRed.png	TriangleRed.png	38	1	1825	0	0	0	0		46	48	27334	95.8333333333333428072	594.2173913043478705731	0	0	0	0		0	0	0	0		0
5.0.11.0	win	081418	12:09:44	NH_A_40	1	1	blocked_shape	10	blockedtask_bivalentshapetest	147	Triangle	Green	Shape			0		TriangleGreen.png	TriangleGreen.png	38	1	464	0	0	0	0		47	49	27798	95.9183673469387656496	591.4468085106383341554	0	0	0	0		0	0	0	0		0
5.0.11.0	win	081418	12:09:44	NH_A_40	1	1	blocked_shape	10	blockedtask_bivalentshapetest	150	Circle	Red	Shape			0		CircleRed.png	CircleRed.png	30	1	1221	0	0	0	0		48	50	29019	96	604.5625	0	0	0	0		0	0	0	0		0
5.0.11.0	win	081418	12:09:44	NH_A_40	1	1	blocked_shape	10	blockedtask_bivalentshapetest	153	Triangle	Red	Shape			0		TriangleRed.png	TriangleRed.png	38	1	876	0	0	0	0		49	51	29895	96.0784313725490193292	610.1020408163265074108	0	0	0	0		0	0	0	0		0
5.0.11.0	win	081418	12:09:44	NH_A_40	1	1	blocked_shape	10	blockedtask_bivalentshapetest	156	Triangle	Red	Shape			0		TriangleRed.png	TriangleRed.png	38	1	448	0	0	0	0		50	52	30343	96.153846153846160405	606.8600000000000136424	0	0	0	0		0	0	0	0		0
5.0.11.0	win	081418	12:09:44	NH_A_40	1	1	blocked_shape	10	blockedtask_bivalentshapetest	159	Triangle	Green	Shape			0		TriangleGreen.png	TriangleGreen.png	38	1	646	0	0	0	0		51	53	30989	96.2264150943396288085	607.6274509803921546336	0	0	0	0		0	0	0	0		0
5.0.11.0	win	081418	12:09:44	NH_A_40	1	1	blocked_shape	10	blockedtask_bivalentshapetest	162	Circle	Red	Shape			0		CircleRed.png	CircleRed.png	30	1	1412	0	0	0	0		52	54	32401	96.2962962962962905067	623.0961538461538111733	0	0	0	0		0	0	0	0		0
5.0.11.0	win	081418	12:09:44	NH_A_40	1	1	blocked_shape	10	blockedtask_bivalentshapetest	165	Circle	Red	Shape			0		CircleRed.png	CircleRed.png	30	1	515	0	0	0	0		53	55	32916	96.3636363636363597607	621.0566037735849249657	0	0	0	0		0	0	0	0		0
5.0.11.0	win	081418	12:09:44	NH_A_40	1	1	blocked_shape	10	blockedtask_bivalentshapetest	168	Triangle	Red	Shape			0		TriangleRed.png	TriangleRed.png	38	1	534	0	0	0	0		54	56	33450	96.4285714285714306016	619.4444444444444570763	0	0	0	0		0	0	0	0		0
5.0.11.0	win	081418	12:09:44	NH_A_40	1	1	blocked_shape	10	blockedtask_bivalentshapetest	171	Circle	Red	Shape			0		CircleRed.png	CircleRed.png	30	1	568	0	0	0	0		55	57	34018	96.4912280701754383472	618.5090909090909008228	0	0	0	0		0	0	0	0		0
5.0.11.0	win	081418	12:09:44	NH_A_40	1	1	blocked_shape	10	blockedtask_bivalentshapetest	174	Circle	Green	Shape			0		CircleGreen.png	CircleGreen.png	30	1	504	0	0	0	0		56	58	34522	96.5517241379310320326	616.4642857142856655628	0	0	0	0		0	0	0	0		0
5.0.11.0	win	081418	12:09:44	NH_A_40	1	1	blocked_shape	10	blockedtask_bivalentshapetest	177	Circle	Green	Shape			0		CircleGreen.png	CircleGreen.png	30	1	444	0	0	0	0		57	59	34966	96.6101694915254256557	613.4385964912280542194	0	0	0	0		0	0	0	0		0
5.0.11.0	win	081418	12:09:44	NH_A_40	1	1	blocked_shape	10	blockedtask_bivalentshapetest	180	Triangle	Red	Shape			0		TriangleRed.png	TriangleRed.png	38	1	562	0	0	0	0		58	60	35528	96.6666666666666714036	612.5517241379310462435	0	0	0	0		0	0	0	0		0
5.0.11.0	win	081418	12:09:44	NH_A_40	1	1	blocked_shape	10	blockedtask_bivalentshapetest	183	Triangle	Green	Shape			0		TriangleGreen.png	TriangleGreen.png	38	1	708	0	0	0	0		59	61	36236	96.7213114754098342019	614.1694915254237230329	0	0	0	0		0	0	0	0		0
5.0.11.0	win	081418	12:09:44	NH_A_40	1	1	blocked_shape	10	blockedtask_bivalentshapetest	186	Circle	Green	Shape			0		CircleGreen.png	CircleGreen.png	30	1	686	0	0	0	0		60	62	36922	96.774193548387103192	615.3666666666666742458	0	0	0	0		0	0	0	0		0
5.0.11.0	win	081418	12:09:44	NH_A_40	1	1	blocked_shape	10	blockedtask_bivalentshapetest	189	Triangle	Green	Shape			0		TriangleGreen.png	TriangleGreen.png	38	1	554	0	0	0	0		61	63	37476	96.8253968253968224644	614.3606557377049739443	0	0	0	0		0	0	0	0		0
5.0.11.0	win	081418	12:09:44	NH_A_40	1	1	blocked_shape	10	blockedtask_bivalentshapetest	192	Triangle	Green	Shape			0		TriangleGreen.png	TriangleGreen.png	38	1	684	0	0	0	0		62	64	38160	96.875	615.4838709677419501531	0	0	0	0		0	0	0	0		0
5.0.11.0	win	081418	12:09:44	NH_A_40	1	1	blocked_shape	10	blockedtask_bivalentshapetest	195	Triangle	Red	Shape			0		TriangleRed.png	TriangleRed.png	38	1	600	0	0	0	0		63	65	38760	96.9230769230769197975	615.2380952380951839586	0	0	0	0		0	0	0	0		0
5.0.11.0	win	081418	12:09:44	NH_A_40	1	1	blocked_shape	10	blockedtask_bivalentshapetest	198	Circle	Red	Shape			0		CircleRed.png	CircleRed.png	30	1	503	0	0	0	0		64	66	39263	96.9696969696969688357	613.484375	0	0	0	0		0	0	0	0		0
5.0.11.0	win	081418	12:09:44	NH_A_40	1	1	blocked_shape	10	blockedtask_bivalentshapetest	201	Circle	Red	Shape			0		CircleRed.png	CircleRed.png	30	1	458	0	0	0	0		65	67	39721	97.0149253731343321761	611.092307692307713296	0	0	0	0		0	0	0	0		0
5.0.11.0	win	081418	12:09:44	NH_A_40	1	1	blocked_shape	10	blockedtask_bivalentshapetest	204	Triangle	Red	Shape			0		TriangleRed.png	TriangleRed.png	38	1	528	0	0	0	0		66	68	40249	97.0588235294117680496	609.8333333333333712289	0	0	0	0		0	0	0	0		0
5.0.11.0	win	081418	12:09:44	NH_A_40	1	1	blocked_shape	10	blockedtask_bivalentshapetest	207	Circle	Green	Shape			0		CircleGreen.png	CircleGreen.png	30	1	595	0	0	0	0		67	69	40844	97.1014492753623130739	609.6119402985074202661	0	0	0	0		0	0	0	0		0
5.0.11.0	win	081418	12:09:44	NH_A_40	1	1	blocked_shape	10	blockedtask_bivalentshapetest	210	Circle	Red	Shape			0		CircleRed.png	CircleRed.png	30	1	499	0	0	0	0		68	70	41343	97.1428571428571387969	607.9852941176470721985	0	0	0	0		0	0	0	0		0
5.0.11.0	win	081418	12:09:44	NH_A_40	1	1	blocked_shape	10	blockedtask_bivalentshapetest	213	Triangle	Green	Shape			0		TriangleGreen.png	TriangleGreen.png	38	1	566	0	0	0	0		69	71	41909	97.1830985915492959748	607.3768115942028771315	0	0	0	0		0	0	0	0		0
5.0.11.0	win	081418	12:09:44	NH_A_40	1	1	blocked_shape	10	blockedtask_bivalentshapetest	216	Triangle	Red	Shape			0		TriangleRed.png	TriangleRed.png	38	1	455	0	0	0	0		70	72	42364	97.2222222222222143273	605.2000000000000454747	0	0	0	0		0	0	0	0		0
5.0.11.0	win	081418	12:09:44	NH_A_40	1	1	blocked_shape	10	blockedtask_bivalentshapetest	219	Circle	Green	Shape			0		CircleGreen.png	CircleGreen.png	30	1	444	0	0	0	0		71	73	42808	97.2602739726027465395	602.9295774647887355968	0	0	0	0		0	0	0	0		0
5.0.11.0	win	081418	12:09:44	NH_A_40	1	1	blocked_shape	10	blockedtask_bivalentshapetest	222	Triangle	Green	Shape			0		TriangleGreen.png	TriangleGreen.png	30	0	450	0	0	0	0		71	74	42808	95.9459459459459367281	602.9295774647887355968	0	0	0	0		0	0	0	0		0
5.0.11.0	win	081418	12:09:44	NH_A_40	1	1	blocked_shape	10	blockedtask_bivalentshapetest	225	Circle	Green	Shape			0		CircleGreen.png	CircleGreen.png	30	1	984	0	0	0	0		72	75	43792	96	608.2222222222221716947	0	0	0	0		0	0	0	0		0
5.0.11.0	win	081418	12:09:44	NH_A_40	1	1	blocked_shape	10	blockedtask_bivalentshapetest	228	Circle	Red	Shape			0		CircleRed.png	CircleRed.png	30	1	488	0	0	0	0		73	76	44280	96.0526315789473699169	606.5753424657534651487	0	0	0	0		0	0	0	0		0
5.0.11.0	win	081418	12:09:44	NH_A_40	1	1	blocked_shape	10	blockedtask_bivalentshapetest	231	Circle	Green	Shape			0		CircleGreen.png	CircleGreen.png	30	1	428	0	0	0	0		74	77	44708	96.1038961038961048189	604.1621621621621898157	0	0	0	0		0	0	0	0		0
5.0.11.0	win	081418	12:09:44	NH_A_40	1	1	blocked_shape	10	blockedtask_bivalentshapetest	234	Circle	Red	Shape			0		CircleRed.png	CircleRed.png	30	1	402	0	0	0	0		75	78	45110	96.153846153846160405	601.4666666666666969832	0	0	0	0		0	0	0	0		0
5.0.11.0	win	081418	12:09:44	NH_A_40	1	1	blocked_shape	10	blockedtask_bivalentshapetest	237	Circle	Red	Shape			0		CircleRed.png	CircleRed.png	30	1	394	0	0	0	0		76	79	45504	96.2025316455696213325	598.7368421052631219936	0	0	0	0		0	0	0	0		0
5.0.11.0	win	081418	12:09:44	NH_A_40	1	1	blocked_shape	10	blockedtask_bivalentshapetest	240	Triangle	Green	Shape			0		TriangleGreen.png	TriangleGreen.png	38	1	481	0	0	0	0		77	80	45985	96.25	597.2077922077921812161	0	0	0	0		0	0	0	0		0
5.0.11.0	win	081418	12:09:44	NH_A_40	1	1	mixedintro	11	MixedIntroInstruct	1	Triangle	Green	Shape			0		SC_MixedIntro1.htm	TriangleGreen.png	57	0	21842	0	0	0	0		77	80	45985	96.25	597.2077922077921812161	0	0	0	0		0	0	0	0		0
5.0.11.0	win	081418	12:09:44	NH_A_40	1	1	mixedintro	11	MixedIntroInstruct	2	Triangle	Green	Shape			0		SC_MixedIntro2.htm	TriangleGreen.png	57	0	2919	0	0	0	0		77	80	45985	96.25	597.2077922077921812161	0	0	0	0		0	0	0	0		0
5.0.11.0	win	081418	12:09:44	NH_A_40	1	1	mixed_practiceWord	12	MixedPracticeInstruct	1	Triangle	Green	Shape	Word		200		SC_Mixed_WordTraining.htm	TriangleGreen.png	57	0	1745	0	0	0	0		0	0	0	0		0	0	0	0		0	0	0	0		0
5.0.11.0	win	081418	12:09:44	NH_A_40	1	1	mixed_practiceWord	12	mixed_firsttask	2	Circle	Red	Color	Word	firsttrial	200	Consistent	COLOR	CircleRed.png	30	1	1641	0	0	0	0		0	0	0	0		0	0	0	0		0	0	0	0		0
5.0.11.0	win	081418	12:09:44	NH_A_40	1	1	mixed_practiceWord	12	mixed_shift	5	Triangle	Green	Shape	Word	Shift	200	Consistent	SHAPE	TriangleGreen.png	38	1	902	0	0	0	0		1	1	902	100	902	0	0	0	0		1	1	902	100	902	902
5.0.11.0	win	081418	12:09:44	NH_A_40	1	1	mixed_practiceWord	12	mixed_shift	8	Circle	Red	Color	Word	Shift	200	Consistent	COLOR	CircleRed.png	30	1	752	1	1	752	100	752	1	1	902	100	902	0	0	0	0		2	2	1654	100	827	827
5.0.11.0	win	081418	12:09:44	NH_A_40	1	1	mixed_practiceWord	12	mixed_repeat	11	Triangle	Green	Color	Word	Repeat	200	Consistent	COLOR	TriangleGreen.png	38	1	912	2	2	1664	100	832	1	1	902	100	902	1	1	912	100	912	2	2	1654	100	827	-85
5.0.11.0	win	081418	12:09:44	NH_A_40	1	1	mixed_practiceWord	12	mixed_shift	14	Circle	Green	Shape	Word	Shift	200	Inconsistent	SHAPE	CircleGreen.png	30	1	1131	2	2	1664	100	832	2	2	2033	100	1016.5	1	1	912	100	912	3	3	2785	100	928.3333333333333712289	16.3333333333333712289
5.0.11.0	win	081418	12:09:44	NH_A_40	1	1	mixed_practiceWord	12	mixed_shift	17	Circle	Red	Color	Word	Shift	200	Consistent	COLOR	CircleRed.png	30	1	986	3	3	2650	100	883.3333333333333712289	2	2	2033	100	1016.5	1	1	912	100	912	4	4	3771	100	942.75	30.75
5.0.11.0	win	081418	12:09:44	NH_A_40	1	1	mixed_practiceWord	12	mixed_shift	20	Triangle	Red	Shape	Word	Shift	200	Inconsistent	SHAPE	TriangleRed.png	38	1	1153	3	3	2650	100	883.3333333333333712289	3	3	3186	100	1062	1	1	912	100	912	5	5	4924	100	984.7999999999999545253	72.7999999999999545253
5.0.11.0	win	081418	12:09:44	NH_A_40	1	1	mixed_practiceWord	12	mixed_repeat	23	Triangle	Green	Shape	Word	Repeat	200	Consistent	SHAPE	TriangleGreen.png	38	1	626	3	3	2650	100	883.3333333333333712289	4	4	3812	100	953	2	2	1538	100	769	5	5	4924	100	984.7999999999999545253	215.7999999999999545253
5.0.11.0	win	081418	12:09:44	NH_A_40	1	1	mixed_practiceWord	12	mixed_shift	26	Triangle	Green	Color	Word	Shift	200	Consistent	COLOR	TriangleGreen.png	38	1	1047	4	4	3697	100	924.25	4	4	3812	100	953	2	2	1538	100	769	6	6	5971	100	995.1666666666666287711	226.1666666666666287711
5.0.11.0	win	081418	12:09:44	NH_A_40	1	1	mixed_practiceWord	12	mixed_repeat	29	Circle	Green	Color	Word	Repeat	200	Inconsistent	COLOR	CircleGreen.png	38	1	988	5	5	4685	100	937	4	4	3812	100	953	3	3	2526	100	842	6	6	5971	100	995.1666666666666287711	153.1666666666666287711
5.0.11.0	win	081418	12:09:44	NH_A_40	1	1	mixed_practiceWord	12	mixed_shift	32	Circle	Green	Shape	Word	Shift	200	Inconsistent	SHAPE	CircleGreen.png	30	1	818	5	5	4685	100	937	5	5	4630	100	926	3	3	2526	100	842	7	7	6789	100	969.8571428571428896248	127.8571428571428896248
5.0.11.0	win	081418	12:09:44	NH_A_40	1	1	mixed_practiceWord	12	mixed_repeat	35	Triangle	Green	Shape	Word	Repeat	200	Consistent	SHAPE	TriangleGreen.png	38	1	879	5	5	4685	100	937	6	6	5509	100	918.1666666666666287711	4	4	3405	100	851.25	7	7	6789	100	969.8571428571428896248	118.6071428571428896248
5.0.11.0	win	081418	12:09:44	NH_A_40	1	1	mixed_practiceWord	12	mixed_repeat	38	Circle	Red	Shape	Word	Repeat	200	Consistent	SHAPE	CircleRed.png	30	1	635	5	5	4685	100	937	7	7	6144	100	877.7142857142856655628	5	5	4040	100	808	7	7	6789	100	969.8571428571428896248	161.8571428571428896248
5.0.11.0	win	081418	12:09:44	NH_A_40	1	1	mixed_practiceWord	12	mixed_repeat	41	Circle	Red	Shape	Word	Repeat	200	Consistent	SHAPE	CircleRed.png	30	1	655	5	5	4685	100	937	8	8	6799	100	849.875	6	6	4695	100	782.5	7	7	6789	100	969.8571428571428896248	187.3571428571428896248
5.0.11.0	win	081418	12:09:44	NH_A_40	1	1	mixed_practiceWord	12	mixed_repeat	44	Triangle	Red	Shape	Word	Repeat	200	Inconsistent	SHAPE	TriangleRed.png	38	1	851	5	5	4685	100	937	9	9	7650	100	850	7	7	5546	100	792.2857142857143344372	7	7	6789	100	969.8571428571428896248	177.5714285714285551876
5.0.11.0	win	081418	12:09:44	NH_A_40	1	1	mixed_practiceWord	12	mixed_shift	47	Circle	Red	Color	Word	Shift	200	Consistent	COLOR	CircleRed.png	30	1	863	6	6	5548	100	924.6666666666666287711	9	9	7650	100	850	7	7	5546	100	792.2857142857143344372	8	8	7652	100	956.5	164.2142857142856655628
5.0.11.0	win	081418	12:09:44	NH_A_40	1	1	mixed_practiceWord	12	mixed_shift	50	Circle	Green	Shape	Word	Shift	200	Inconsistent	SHAPE	CircleGreen.png	30	1	764	6	6	5548	100	924.6666666666666287711	10	10	8414	100	841.3999999999999772626	7	7	5546	100	792.2857142857143344372	9	9	8416	100	935.1111111111110858474	142.8253968253967514102
5.0.11.0	win	081418	12:09:44	NH_A_40	1	1	mixed_practiceWord	12	mixed_repeat	53	Triangle	Green	Shape	Word	Repeat	200	Consistent	SHAPE	TriangleGreen.png	38	1	682	6	6	5548	100	924.6666666666666287711	11	11	9096	100	826.9090909090908780854	8	8	6228	100	778.5	9	9	8416	100	935.1111111111110858474	156.6111111111110858474
5.0.11.0	win	081418	12:09:44	NH_A_40	1	1	mixed_practiceWord	12	mixed_shift	56	Circle	Green	Color	Word	Shift	200	Inconsistent	COLOR	CircleGreen.png	38	1	573	7	7	6121	100	874.4285714285714448124	11	11	9096	100	826.9090909090908780854	8	8	6228	100	778.5	10	10	8989	100	898.8999999999999772626	120.3999999999999772626
5.0.11.0	win	081418	12:09:44	NH_A_40	1	1	mixed_practiceWord	12	mixed_shift	59	Triangle	Green	Shape	Word	Shift	200	Consistent	SHAPE	TriangleGreen.png	38	1	1445	7	7	6121	100	874.4285714285714448124	12	12	10541	100	878.4166666666666287711	8	8	6228	100	778.5	11	11	10434	100	948.5454545454545041139	170.0454545454545041139
5.0.11.0	win	081418	12:09:44	NH_A_40	1	1	mixed_practiceWord	12	mixed_shift	62	Circle	Green	Color	Word	Shift	200	Inconsistent	COLOR	CircleGreen.png	30	0	682	7	8	6121	87.5	874.4285714285714448124	12	12	10541	100	878.4166666666666287711	8	8	6228	100	778.5	11	12	10434	91.6666666666666571928	948.5454545454545041139	170.0454545454545041139
5.0.11.0	win	081418	12:09:44	NH_A_40	1	1	mixed_practiceWord	12	mixed_repeat	65	Circle	Red	Color	Word	Repeat	200	Consistent	COLOR	CircleRed.png	30	1	724	8	9	6845	88.8888888888888857309	855.625	12	12	10541	100	878.4166666666666287711	9	9	6952	100	772.4444444444444570763	11	12	10434	91.6666666666666571928	948.5454545454545041139	176.1010101010100470376
5.0.11.0	win	081418	12:09:44	NH_A_40	1	1	mixed_practiceWord	12	mixed_repeat	68	Triangle	Green	Color	Word	Repeat	200	Consistent	COLOR	TriangleGreen.png	38	1	1670	9	10	8515	90	946.1111111111110858474	12	12	10541	100	878.4166666666666287711	10	10	8622	100	862.2000000000000454747	11	12	10434	91.6666666666666571928	948.5454545454545041139	86.3454545454544586391
5.0.11.0	win	081418	12:09:44	NH_A_40	1	1	mixed_practiceWord	12	mixed_repeat	71	Triangle	Red	Color	Word	Repeat	200	Inconsistent	COLOR	TriangleRed.png	30	1	1633	10	11	10148	90.9090909090909065071	1014.7999999999999545253	12	12	10541	100	878.4166666666666287711	11	11	10255	100	932.2727272727272520569	11	12	10434	91.6666666666666571928	948.5454545454545041139	16.2727272727272520569
5.0.11.0	win	081418	12:09:44	NH_A_40	1	1	mixed_practiceWord	12	mixed_repeat	74	Circle	Green	Color	Word	Repeat	200	Inconsistent	COLOR	CircleGreen.png	38	1	1022	11	12	11170	91.6666666666666571928	1015.4545454545454958861	12	12	10541	100	878.4166666666666287711	12	12	11277	100	939.75	11	12	10434	91.6666666666666571928	948.5454545454545041139	8.7954545454545041139
5.0.11.0	win	081418	12:09:44	NH_A_40	1	1	mixed_practiceWord	12	mixed_repeat	77	Triangle	Red	Color	Word	Repeat	200	Inconsistent	COLOR	TriangleRed.png	30	1	2772	12	13	13942	92.3076923076923065992	1161.8333333333332575421	12	12	10541	100	878.4166666666666287711	13	13	14049	100	1080.6923076923076223466	11	12	10434	91.6666666666666571928	948.5454545454545041139	-132.1468531468531182327
5.0.11.0	win	081418	12:09:44	NH_A_40	1	1	mixed_practiceWord	12	mixed_shift	80	Circle	Green	Shape	Word	Shift	200	Inconsistent	SHAPE	CircleGreen.png	30	1	1490	12	13	13942	92.3076923076923065992	1161.8333333333332575421	13	13	12031	100	925.4615384615384527933	13	13	14049	100	1080.6923076923076223466	12	13	11924	92.3076923076923065992	993.6666666666666287711	-87.0256410256409935755
5.0.11.0	win	081418	12:09:44	NH_A_40	1	1	mixed_practiceWord	12	mixed_shift	83	Triangle	Red	Color	Word	Shift	200	Inconsistent	COLOR	TriangleRed.png	30	1	1157	13	14	15099	92.8571428571428612031	1161.4615384615385664802	13	13	12031	100	925.4615384615384527933	13	13	14049	100	1080.6923076923076223466	13	14	13081	92.8571428571428612031	1006.2307692307692832401	-74.4615384615383391065
5.0.11.0	win	081418	12:09:44	NH_A_40	1	1	mixed_practiceWord	12	mixed_repeat	86	Circle	Green	Color	Word	Repeat	200	Inconsistent	COLOR	CircleGreen.png	38	1	1013	14	15	16112	93.3333333333333285964	1150.8571428571428896248	13	13	12031	100	925.4615384615384527933	14	14	15062	100	1075.8571428571428896248	13	14	13081	92.8571428571428612031	1006.2307692307692832401	-69.6263736263736063847
5.0.11.0	win	081418	12:09:44	NH_A_40	1	1	mixed_practiceWord	12	mixed_shift	89	Triangle	Red	Shape	Word	Shift	200	Inconsistent	SHAPE	TriangleRed.png	38	1	987	14	15	16112	93.3333333333333285964	1150.8571428571428896248	14	14	13018	100	929.8571428571428896248	14	14	15062	100	1075.8571428571428896248	14	15	14068	93.3333333333333285964	1004.8571428571428896248	-71
5.0.11.0	win	081418	12:09:44	NH_A_40	1	1	mixed_practiceWord	12	mixed_shift	92	Triangle	Red	Color	Word	Shift	200	Inconsistent	COLOR	TriangleRed.png	30	1	3393	15	16	19505	93.75	1300.3333333333332575421	14	14	13018	100	929.8571428571428896248	14	14	15062	100	1075.8571428571428896248	15	16	17461	93.75	1164.0666666666666060337	88.2095238095237164089
5.0.11.0	win	081418	12:09:44	NH_A_40	1	1	mixed_practiceWord	12	mixed_repeat	95	Circle	Red	Color	Word	Repeat	200	Consistent	COLOR	CircleRed.png	30	1	2616	16	17	22121	94.1176470588235218884	1382.5625	14	14	13018	100	929.8571428571428896248	15	15	17678	100	1178.5333333333333030168	15	16	17461	93.75	1164.0666666666666060337	-14.4666666666666969832
5.0.11.0	win	081418	12:09:44	NH_A_40	1	1	mixed_practiceWord	12	mixed_repeat	98	Triangle	Red	Color	Word	Repeat	200	Inconsistent	COLOR	TriangleRed.png	30	1	974	17	18	23095	94.4444444444444428655	1358.5294117647058556031	14	14	13018	100	929.8571428571428896248	16	16	18652	100	1165.75	15	16	17461	93.75	1164.0666666666666060337	-1.6833333333333939663
5.0.11.0	win	081418	12:09:44	NH_A_40	1	1	mixed_practiceWord	12	mixed_repeat	101	Circle	Red	Color	Word	Repeat	200	Consistent	COLOR	CircleRed.png	30	1	932	18	19	24027	94.7368421052631504153	1334.8333333333332575421	14	14	13018	100	929.8571428571428896248	17	17	19584	100	1152	15	16	17461	93.75	1164.0666666666666060337	12.0666666666666060337
5.0.11.0	win	081418	12:09:44	NH_A_40	1	1	mixed_practiceWord	12	mixed_repeat	104	Circle	Red	Color	Word	Repeat	200	Consistent	COLOR	CircleRed.png	30	1	477	19	20	24504	95	1289.6842105263158373418	14	14	13018	100	929.8571428571428896248	18	18	20061	100	1114.5	15	16	17461	93.75	1164.0666666666666060337	49.5666666666666060337
5.0.11.0	win	081418	12:09:44	NH_A_40	1	1	mixed_practiceWord	12	mixed_shift	107	Triangle	Red	Shape	Word	Shift	200	Inconsistent	SHAPE	TriangleRed.png	38	1	1480	19	20	24504	95	1289.6842105263158373418	15	15	14498	100	966.5333333333333030168	18	18	20061	100	1114.5	16	17	18941	94.1176470588235218884	1183.8125	69.3125
5.0.11.0	win	081418	12:09:44	NH_A_40	1	1	mixed_practiceWord	12	mixed_repeat	110	Circle	Green	Shape	Word	Repeat	200	Inconsistent	SHAPE	CircleGreen.png	30	1	1435	19	20	24504	95	1289.6842105263158373418	16	16	15933	100	995.8125	19	19	21496	100	1131.3684210526316746837	16	17	18941	94.1176470588235218884	1183.8125	52.4440789473683253163
5.0.11.0	win	081418	12:09:44	NH_A_40	1	1	mixed_practiceWord	12	mixed_shift	113	Circle	Green	Color	Word	Shift	200	Inconsistent	COLOR	CircleGreen.png	38	1	944	20	21	25448	95.2380952380952265912	1272.4000000000000909495	16	16	15933	100	995.8125	19	19	21496	100	1131.3684210526316746837	17	18	19885	94.4444444444444428655	1169.7058823529412165954	38.3374613003095419117
5.0.11.0	win	081418	12:09:44	NH_A_40	1	1	mixed_practiceWord	12	mixed_shift	116	Triangle	Red	Shape	Word	Shift	200	Inconsistent	SHAPE	TriangleRed.png	38	1	1161	20	21	25448	95.2380952380952265912	1272.4000000000000909495	17	17	17094	100	1005.5294117647058556031	19	19	21496	100	1131.3684210526316746837	18	19	21046	94.7368421052631504153	1169.2222222222221716947	37.8538011695904970111
5.0.11.0	win	081418	12:09:44	NH_A_40	1	1	mixed_practiceWord	12	mixed_repeat	119	Circle	Red	Shape	Word	Repeat	200	Consistent	SHAPE	CircleRed.png	30	1	873	20	21	25448	95.2380952380952265912	1272.4000000000000909495	18	18	17967	100	998.1666666666666287711	20	20	22369	100	1118.4500000000000454747	18	19	21046	94.7368421052631504153	1169.2222222222221716947	50.77222222222212622
5.0.11.0	win	081418	12:09:44	NH_A_40	1	1	mixed_practiceWord	12	mixed_shift	122	Triangle	Red	Color	Word	Shift	200	Inconsistent	COLOR	TriangleRed.png	30	1	1332	21	22	26780	95.4545454545454532536	1275.2380952380951839586	18	18	17967	100	998.1666666666666287711	20	20	22369	100	1118.4500000000000454747	19	20	22378	95	1177.7894736842106340191	59.3394736842105885444
5.0.11.0	win	081418	12:09:44	NH_A_40	1	1	mixed_practiceWord	12	mixed_repeat	125	Triangle	Red	Color	Word	Repeat	200	Inconsistent	COLOR	TriangleRed.png	30	1	1069	22	23	27849	95.6521739130434838216	1265.8636363636362602847	18	18	17967	100	998.1666666666666287711	21	21	23438	100	1116.0952380952380735835	19	20	22378	95	1177.7894736842106340191	61.6942355889725604356
5.0.11.0	win	081418	12:09:44	NH_A_40	1	1	mixed_practiceWord	12	mixed_shift	128	Circle	Red	Shape	Word	Shift	200	Consistent	SHAPE	CircleRed.png	30	1	1089	22	23	27849	95.6521739130434838216	1265.8636363636362602847	19	19	19056	100	1002.9473684210526016614	21	21	23438	100	1116.0952380952380735835	20	21	23467	95.2380952380952265912	1173.3499999999999090505	57.2547619047618354671
5.0.11.0	win	081418	12:09:44	NH_A_40	1	1	mixed_practiceWord	12	mixed_repeat	131	Circle	Green	Shape	Word	Repeat	200	Inconsistent	SHAPE	CircleGreen.png	30	1	1251	22	23	27849	95.6521739130434838216	1265.8636363636362602847	20	20	20307	100	1015.3500000000000227374	22	22	24689	100	1122.2272727272727479431	20	21	23467	95.2380952380952265912	1173.3499999999999090505	51.1227272727271611075
5.0.11.0	win	081418	12:09:44	NH_A_40	1	1	mixed_practiceWord	12	mixed_shift	134	Triangle	Green	Color	Word	Shift	200	Consistent	COLOR	TriangleGreen.png	38	1	815	23	24	28664	95.8333333333333428072	1246.2608695652174901625	20	20	20307	100	1015.3500000000000227374	22	22	24689	100	1122.2272727272727479431	21	22	24282	95.4545454545454532536	1156.2857142857142207504	34.0584415584414728073
5.0.11.0	win	081418	12:09:44	NH_A_40	1	1	mixed_practiceWord	12	mixed_repeat	137	Triangle	Green	Color	Word	Repeat	200	Consistent	COLOR	TriangleGreen.png	38	1	924	24	25	29588	96	1232.8333333333332575421	20	20	20307	100	1015.3500000000000227374	23	23	25613	100	1113.60869565217399213	21	22	24282	95.4545454545454532536	1156.2857142857142207504	42.6770186335402286204
5.0.11.0	win	081418	12:09:44	NH_A_40	1	1	mixed_practiceWord	12	mixed_shift	140	Circle	Red	Shape	Word	Shift	200	Consistent	SHAPE	CircleRed.png	30	1	997	24	25	29588	96	1232.8333333333332575421	21	21	21304	100	1014.4761904761904816041	23	23	25613	100	1113.60869565217399213	22	23	25279	95.6521739130434838216	1149.0454545454545041139	35.4367588932805119839
5.0.11.0	win	081418	12:09:44	NH_A_40	1	1	mixed_practiceWord	12	mixed_repeat	143	Triangle	Green	Shape	Word	Repeat	200	Consistent	SHAPE	TriangleGreen.png	38	1	1195	24	25	29588	96	1232.8333333333332575421	22	22	22499	100	1022.6818181818181301423	24	24	26808	100	1117	22	23	25279	95.6521739130434838216	1149.0454545454545041139	32.0454545454545041139
5.0.11.0	win	081418	12:09:44	NH_A_40	1	1	mixed_practiceWord	12	mixed_shift	146	Triangle	Green	Color	Word	Shift	200	Consistent	COLOR	TriangleGreen.png	38	1	1242	25	26	30830	96.153846153846160405	1233.2000000000000454747	22	22	22499	100	1022.6818181818181301423	24	24	26808	100	1117	23	24	26521	95.8333333333333428072	1153.0869565217392391787	36.0869565217392391787
5.0.11.0	win	081418	12:09:44	NH_A_40	1	1	mixed_testintro	13	MixedPracticeInstruct	1	Triangle	Green	Color	Word	Shift	200	Consistent	SC_Mixed_TestIntro.htm	TriangleGreen.png	57	0	2751	25	26	30830	96.153846153846160405	1233.2000000000000454747	22	22	22499	100	1022.6818181818181301423	24	24	26808	100	1117	23	24	26521	95.8333333333333428072	1153.0869565217392391787	36.0869565217392391787
5.0.11.0	win	081418	12:09:44	NH_A_40	1	1	mixed_Word_shortCSI	14	MixedTestInstruct	1	Triangle	Green	Color	Word	Shift	200	Consistent	SC_Mixed_WordTest.htm	TriangleGreen.png	57	0	1584	0	0	0	0		0	0	0	0		0	0	0	0		0	0	0	0		0
5.0.11.0	win	081418	12:09:44	NH_A_40	1	1	mixed_Word_shortCSI	14	mixed_firsttask	2	Circle	Green	Color	Word	firsttrial	200	Inconsistent	COLOR	CircleGreen.png	38	1	934	0	0	0	0		0	0	0	0		0	0	0	0		0	0	0	0		0
5.0.11.0	win	081418	12:09:44	NH_A_40	1	1	mixed_Word_shortCSI	14	mixed_repeat	5	Triangle	Red	Color	Word	Repeat	200	Inconsistent	COLOR	TriangleRed.png	30	1	879	1	1	879	100	879	0	0	0	0		1	1	879	100	879	0	0	0	0		-879
5.0.11.0	win	081418	12:09:44	NH_A_40	1	1	mixed_Word_shortCSI	14	mixed_shift	8	Circle	Red	Shape	Word	Shift	200	Consistent	SHAPE	CircleRed.png	30	1	939	1	1	879	100	879	1	1	939	100	939	1	1	879	100	879	1	1	939	100	939	60
5.0.11.0	win	081418	12:09:44	NH_A_40	1	1	mixed_Word_shortCSI	14	mixed_shift	11	Circle	Red	Color	Word	Shift	200	Consistent	COLOR	CircleRed.png	30	1	1028	2	2	1907	100	953.5	1	1	939	100	939	1	1	879	100	879	2	2	1967	100	983.5	104.5
5.0.11.0	win	081418	12:09:44	NH_A_40	1	1	mixed_Word_shortCSI	14	mixed_shift	14	Triangle	Red	Shape	Word	Shift	200	Inconsistent	SHAPE	TriangleRed.png	38	1	1705	2	2	1907	100	953.5	2	2	2644	100	1322	1	1	879	100	879	3	3	3672	100	1224	345
5.0.11.0	win	081418	12:09:44	NH_A_40	1	1	mixed_Word_shortCSI	14	mixed_shift	17	Circle	Red	Color	Word	Shift	200	Consistent	COLOR	CircleRed.png	30	1	1267	3	3	3174	100	1058	2	2	2644	100	1322	1	1	879	100	879	4	4	4939	100	1234.75	355.75
5.0.11.0	win	081418	12:09:44	NH_A_40	1	1	mixed_Word_shortCSI	14	mixed_repeat	20	Triangle	Red	Color	Word	Repeat	200	Inconsistent	COLOR	TriangleRed.png	30	1	750	4	4	3924	100	981	2	2	2644	100	1322	2	2	1629	100	814.5	4	4	4939	100	1234.75	420.25
5.0.11.0	win	081418	12:09:44	NH_A_40	1	1	mixed_Word_shortCSI	14	mixed_shift	23	Circle	Green	Shape	Word	Shift	200	Inconsistent	SHAPE	CircleGreen.png	30	1	1294	4	4	3924	100	981	3	3	3938	100	1312.6666666666667424579	2	2	1629	100	814.5	5	5	6233	100	1246.5999999999999090505	432.0999999999999090505
5.0.11.0	win	081418	12:09:44	NH_A_40	1	1	mixed_Word_shortCSI	14	mixed_shift	26	Triangle	Red	Color	Word	Shift	200	Inconsistent	COLOR	TriangleRed.png	30	1	1064	5	5	4988	100	997.6000000000000227374	3	3	3938	100	1312.6666666666667424579	2	2	1629	100	814.5	6	6	7297	100	1216.1666666666667424579	401.6666666666667424579
5.0.11.0	win	081418	12:09:44	NH_A_40	1	1	mixed_Word_shortCSI	14	mixed_repeat	29	Circle	Green	Color	Word	Repeat	200	Inconsistent	COLOR	CircleGreen.png	38	1	1164	6	6	6152	100	1025.3333333333332575421	3	3	3938	100	1312.6666666666667424579	3	3	2793	100	931	6	6	7297	100	1216.1666666666667424579	285.1666666666667424579
5.0.11.0	win	081418	12:09:44	NH_A_40	1	1	mixed_Word_shortCSI	14	mixed_repeat	32	Triangle	Green	Color	Word	Repeat	200	Consistent	COLOR	TriangleGreen.png	38	1	988	7	7	7140	100	1020	3	3	3938	100	1312.6666666666667424579	4	4	3781	100	945.25	6	6	7297	100	1216.1666666666667424579	270.9166666666667424579
5.0.11.0	win	081418	12:09:44	NH_A_40	1	1	mixed_Word_shortCSI	14	mixed_repeat	35	Circle	Red	Color	Word	Repeat	200	Consistent	COLOR	CircleRed.png	30	1	962	8	8	8102	100	1012.75	3	3	3938	100	1312.6666666666667424579	5	5	4743	100	948.6000000000000227374	6	6	7297	100	1216.1666666666667424579	267.5666666666667197205
5.0.11.0	win	081418	12:09:44	NH_A_40	1	1	mixed_Word_shortCSI	14	mixed_repeat	38	Circle	Green	Color	Word	Repeat	200	Inconsistent	COLOR	CircleGreen.png	38	1	1882	9	9	9984	100	1109.3333333333332575421	3	3	3938	100	1312.6666666666667424579	6	6	6625	100	1104.1666666666667424579	6	6	7297	100	1216.1666666666667424579	112
5.0.11.0	win	081418	12:09:44	NH_A_40	1	1	mixed_Word_shortCSI	14	mixed_repeat	41	Triangle	Red	Color	Word	Repeat	200	Inconsistent	COLOR	TriangleRed.png	30	1	1245	10	10	11229	100	1122.9000000000000909495	3	3	3938	100	1312.6666666666667424579	7	7	7870	100	1124.2857142857142207504	6	6	7297	100	1216.1666666666667424579	91.8809523809525217075
5.0.11.0	win	081418	12:09:44	NH_A_40	1	1	mixed_Word_shortCSI	14	mixed_shift	44	Circle	Red	Shape	Word	Shift	200	Consistent	SHAPE	CircleRed.png	30	1	778	10	10	11229	100	1122.9000000000000909495	4	4	4716	100	1179	7	7	7870	100	1124.2857142857142207504	7	7	8075	100	1153.5714285714286688744	29.2857142857144481241
5.0.11.0	win	081418	12:09:44	NH_A_40	1	1	mixed_Word_shortCSI	14	mixed_repeat	47	Triangle	Green	Shape	Word	Repeat	200	Consistent	SHAPE	TriangleGreen.png	38	1	1096	10	10	11229	100	1122.9000000000000909495	5	5	5812	100	1162.4000000000000909495	8	8	8966	100	1120.75	7	7	8075	100	1153.5714285714286688744	32.8214285714286688744
5.0.11.0	win	081418	12:09:44	NH_A_40	1	1	mixed_Word_shortCSI	14	mixed_shift	50	Circle	Green	Color	Word	Shift	200	Inconsistent	COLOR	CircleGreen.png	38	1	1676	11	11	12905	100	1173.1818181818182438292	5	5	5812	100	1162.4000000000000909495	8	8	8966	100	1120.75	8	8	9751	100	1218.875	98.125
5.0.11.0	win	081418	12:09:44	NH_A_40	1	1	mixed_Word_shortCSI	14	mixed_shift	53	Circle	Green	Shape	Word	Shift	200	Inconsistent	SHAPE	CircleGreen.png	30	1	1367	11	11	12905	100	1173.1818181818182438292	6	6	7179	100	1196.5	8	8	8966	100	1120.75	9	9	11118	100	1235.3333333333332575421	114.5833333333332575421
5.0.11.0	win	081418	12:09:44	NH_A_40	1	1	mixed_Word_shortCSI	14	mixed_repeat	56	Triangle	Red	Shape	Word	Repeat	200	Inconsistent	SHAPE	TriangleRed.png	38	1	3038	11	11	12905	100	1173.1818181818182438292	7	7	10217	100	1459.5714285714286688744	9	9	12004	100	1333.7777777777778283053	9	9	11118	100	1235.3333333333332575421	-98.4444444444445707632
5.0.11.0	win	081418	12:09:44	NH_A_40	1	1	mixed_Word_shortCSI	14	mixed_repeat	59	Triangle	Green	Shape	Word	Repeat	200	Consistent	SHAPE	TriangleGreen.png	38	1	915	11	11	12905	100	1173.1818181818182438292	8	8	11132	100	1391.5	10	10	12919	100	1291.9000000000000909495	9	9	11118	100	1235.3333333333332575421	-56.5666666666668334074
5.0.11.0	win	081418	12:09:44	NH_A_40	1	1	mixed_Word_shortCSI	14	mixed_shift	62	Triangle	Red	Color	Word	Shift	200	Inconsistent	COLOR	TriangleRed.png	30	1	1132	12	12	14037	100	1169.75	8	8	11132	100	1391.5	10	10	12919	100	1291.9000000000000909495	10	10	12250	100	1225	-66.9000000000000909495
5.0.11.0	win	081418	12:09:44	NH_A_40	1	1	mixed_Word_shortCSI	14	mixed_shift	65	Triangle	Red	Shape	Word	Shift	200	Inconsistent	SHAPE	TriangleRed.png	38	1	1469	12	12	14037	100	1169.75	9	9	12601	100	1400.1111111111110858474	10	10	12919	100	1291.9000000000000909495	11	11	13719	100	1247.1818181818182438292	-44.7181818181818471203
5.0.11.0	win	081418	12:09:44	NH_A_40	1	1	mixed_Word_shortCSI	14	mixed_shift	68	Circle	Red	Color	Word	Shift	200	Consistent	COLOR	CircleRed.png	30	1	1152	13	13	15189	100	1168.3846153846154720668	9	9	12601	100	1400.1111111111110858474	10	10	12919	100	1291.9000000000000909495	12	12	14871	100	1239.25	-52.6500000000000909495
5.0.11.0	win	081418	12:09:44	NH_A_40	1	1	mixed_Word_shortCSI	14	mixed_repeat	71	Circle	Green	Color	Word	Repeat	200	Inconsistent	COLOR	CircleGreen.png	38	1	1072	14	14	16261	100	1161.5	9	9	12601	100	1400.1111111111110858474	11	11	13991	100	1271.9090909090909917722	12	12	14871	100	1239.25	-32.6590909090909917722
5.0.11.0	win	081418	12:09:44	NH_A_40	1	1	mixed_Word_shortCSI	14	mixed_shift	74	Triangle	Red	Shape	Word	Shift	200	Inconsistent	SHAPE	TriangleRed.png	38	1	1123	14	14	16261	100	1161.5	10	10	13724	100	1372.4000000000000909495	11	11	13991	100	1271.9090909090909917722	13	13	15994	100	1230.3076923076923776534	-41.6013986013986141188
5.0.11.0	win	081418	12:09:44	NH_A_40	1	1	mixed_Word_shortCSI	14	mixed_repeat	77	Circle	Green	Shape	Word	Repeat	200	Inconsistent	SHAPE	CircleGreen.png	30	1	901	14	14	16261	100	1161.5	11	11	14625	100	1329.5454545454545041139	12	12	14892	100	1241	13	13	15994	100	1230.3076923076923776534	-10.6923076923076223466
5.0.11.0	win	081418	12:09:44	NH_A_40	1	1	mixed_Word_shortCSI	14	mixed_shift	80	Circle	Red	Color	Word	Shift	200	Consistent	COLOR	CircleRed.png	30	1	1150	15	15	17411	100	1160.7333333333333484916	11	11	14625	100	1329.5454545454545041139	12	12	14892	100	1241	14	14	17144	100	1224.5714285714286688744	-16.4285714285713311256
5.0.11.0	win	081418	12:09:44	NH_A_40	1	1	mixed_Word_shortCSI	14	mixed_repeat	83	Triangle	Red	Color	Word	Repeat	200	Inconsistent	COLOR	TriangleRed.png	30	1	1023	16	16	18434	100	1152.125	11	11	14625	100	1329.5454545454545041139	13	13	15915	100	1224.2307692307692832401	14	14	17144	100	1224.5714285714286688744	0.3406593406593856344
5.0.11.0	win	081418	12:09:44	NH_A_40	1	1	mixed_Word_shortCSI	14	mixed_repeat	86	Triangle	Green	Color	Word	Repeat	200	Consistent	COLOR	TriangleGreen.png	38	1	980	17	17	19414	100	1142	11	11	14625	100	1329.5454545454545041139	14	14	16895	100	1206.7857142857142207504	14	14	17144	100	1224.5714285714286688744	17.7857142857144481241
5.0.11.0	win	081418	12:09:44	NH_A_40	1	1	mixed_Word_shortCSI	14	mixed_shift	89	Circle	Red	Shape	Word	Shift	200	Consistent	SHAPE	CircleRed.png	30	1	908	17	17	19414	100	1142	12	12	15533	100	1294.4166666666667424579	14	14	16895	100	1206.7857142857142207504	15	15	18052	100	1203.4666666666666969832	-3.3190476190475237672
5.0.11.0	win	081418	12:09:44	NH_A_40	1	1	mixed_Word_shortCSI	14	mixed_shift	92	Circle	Green	Color	Word	Shift	200	Inconsistent	COLOR	CircleGreen.png	38	1	1078	18	18	20492	100	1138.4444444444443433895	12	12	15533	100	1294.4166666666667424579	14	14	16895	100	1206.7857142857142207504	16	16	19130	100	1195.625	-11.1607142857142207504
5.0.11.0	win	081418	12:09:44	NH_A_40	1	1	mixed_Word_shortCSI	14	mixed_repeat	95	Circle	Red	Color	Word	Repeat	200	Consistent	COLOR	CircleRed.png	30	1	841	19	19	21333	100	1122.7894736842106340191	12	12	15533	100	1294.4166666666667424579	15	15	17736	100	1182.4000000000000909495	16	16	19130	100	1195.625	13.2249999999999090505
5.0.11.0	win	081418	12:09:44	NH_A_40	1	1	mixed_Word_shortCSI	14	mixed_shift	98	Circle	Green	Shape	Word	Shift	200	Inconsistent	SHAPE	CircleGreen.png	30	1	1174	19	19	21333	100	1122.7894736842106340191	13	13	16707	100	1285.1538461538461888267	15	15	17736	100	1182.4000000000000909495	17	17	20304	100	1194.3529411764704946108	11.9529411764704036614
5.0.11.0	win	081418	12:09:44	NH_A_40	1	1	mixed_Word_shortCSI	14	mixed_repeat	101	Triangle	Red	Shape	Word	Repeat	200	Inconsistent	SHAPE	TriangleRed.png	38	1	885	19	19	21333	100	1122.7894736842106340191	14	14	17592	100	1256.5714285714286688744	16	16	18621	100	1163.8125	17	17	20304	100	1194.3529411764704946108	30.5404411764704946108
5.0.11.0	win	081418	12:09:44	NH_A_40	1	1	mixed_Word_shortCSI	14	mixed_shift	104	Circle	Red	Color	Word	Shift	200	Consistent	COLOR	CircleRed.png	30	1	832	20	20	22165	100	1108.25	14	14	17592	100	1256.5714285714286688744	16	16	18621	100	1163.8125	18	18	21136	100	1174.2222222222221716947	10.4097222222221716947
5.0.11.0	win	081418	12:09:44	NH_A_40	1	1	mixed_Word_shortCSI	14	mixed_shift	107	Triangle	Green	Shape	Word	Shift	200	Consistent	SHAPE	TriangleGreen.png	38	1	908	20	20	22165	100	1108.25	15	15	18500	100	1233.3333333333332575421	16	16	18621	100	1163.8125	19	19	22044	100	1160.2105263157893659809	-3.6019736842106340191
5.0.11.0	win	081418	12:09:44	NH_A_40	1	1	mixed_Word_shortCSI	14	mixed_repeat	110	Triangle	Red	Shape	Word	Repeat	200	Inconsistent	SHAPE	TriangleRed.png	38	1	2134	20	20	22165	100	1108.25	16	16	20634	100	1289.625	17	17	20755	100	1220.8823529411765775876	19	19	22044	100	1160.2105263157893659809	-60.6718266253872116067
5.0.11.0	win	081418	12:09:44	NH_A_40	1	1	mixed_Word_shortCSI	14	mixed_shift	113	Triangle	Green	Color	Word	Shift	200	Consistent	COLOR	TriangleGreen.png	38	1	831	21	21	22996	100	1095.0476190476190367917	16	16	20634	100	1289.625	17	17	20755	100	1220.8823529411765775876	20	20	22875	100	1143.75	-77.1323529411765775876
5.0.11.0	win	081418	12:09:44	NH_A_40	1	1	mixed_Word_shortCSI	14	mixed_shift	116	Circle	Green	Shape	Word	Shift	200	Inconsistent	SHAPE	CircleGreen.png	30	1	1068	21	21	22996	100	1095.0476190476190367917	17	17	21702	100	1276.5882352941175668093	17	17	20755	100	1220.8823529411765775876	21	21	23943	100	1140.1428571428571103752	-80.7394957983194672124
5.0.11.0	win	081418	12:09:44	NH_A_40	1	1	mixed_Word_shortCSI	14	mixed_shift	119	Triangle	Red	Color	Word	Shift	200	Inconsistent	COLOR	TriangleRed.png	30	1	2287	22	22	25283	100	1149.2272727272727479431	17	17	21702	100	1276.5882352941175668093	17	17	20755	100	1220.8823529411765775876	22	22	26230	100	1192.2727272727272520569	-28.6096256684493255307
5.0.11.0	win	081418	12:09:44	NH_A_40	1	1	mixed_Word_shortCSI	14	mixed_shift	122	Triangle	Red	Shape	Word	Shift	200	Inconsistent	SHAPE	TriangleRed.png	38	1	913	22	22	25283	100	1149.2272727272727479431	18	18	22615	100	1256.3888888888889141526	17	17	20755	100	1220.8823529411765775876	23	23	27143	100	1180.1304347826087450812	-40.7519181585678325064
5.0.11.0	win	081418	12:09:44	NH_A_40	1	1	mixed_Word_shortCSI	14	mixed_repeat	125	Triangle	Red	Shape	Word	Repeat	200	Inconsistent	SHAPE	TriangleRed.png	38	1	1596	22	22	25283	100	1149.2272727272727479431	19	19	24211	100	1274.2631578947368780064	18	18	22351	100	1241.7222222222221716947	23	23	27143	100	1180.1304347826087450812	-61.5917874396134266135
5.0.11.0	win	081418	12:09:44	NH_A_40	1	1	mixed_Word_shortCSI	14	mixed_shift	128	Circle	Red	Color	Word	Shift	200	Consistent	COLOR	CircleRed.png	30	1	890	23	23	26173	100	1137.9565217391304940975	19	19	24211	100	1274.2631578947368780064	18	18	22351	100	1241.7222222222221716947	24	24	28033	100	1168.0416666666667424579	-73.6805555555554292368
5.0.11.0	win	081418	12:09:44	NH_A_40	1	1	mixed_Word_shortCSI	14	mixed_repeat	131	Triangle	Green	Color	Word	Repeat	200	Consistent	COLOR	TriangleGreen.png	38	1	1301	24	24	27474	100	1144.75	19	19	24211	100	1274.2631578947368780064	19	19	23652	100	1244.8421052631579186709	24	24	28033	100	1168.0416666666667424579	-76.800438596491176213
5.0.11.0	win	081418	12:09:44	NH_A_40	1	1	mixed_Word_shortCSI	14	mixed_repeat	134	Triangle	Green	Color	Word	Repeat	200	Consistent	COLOR	TriangleGreen.png	38	1	511	25	25	27985	100	1119.4000000000000909495	19	19	24211	100	1274.2631578947368780064	20	20	24163	100	1208.1500000000000909495	24	24	28033	100	1168.0416666666667424579	-40.1083333333333484916
5.0.11.0	win	081418	12:09:44	NH_A_40	1	1	mixed_Word_shortCSI	14	mixed_shift	137	Circle	Red	Shape	Word	Shift	200	Consistent	SHAPE	CircleRed.png	30	1	1129	25	25	27985	100	1119.4000000000000909495	20	20	25340	100	1267	20	20	24163	100	1208.1500000000000909495	25	25	29162	100	1166.4800000000000181899	-41.6700000000000727596
5.0.11.0	win	081418	12:09:44	NH_A_40	1	1	mixed_Word_shortCSI	14	mixed_shift	140	Triangle	Green	Color	Word	Shift	200	Consistent	COLOR	TriangleGreen.png	38	1	1322	26	26	29307	100	1127.1923076923076223466	20	20	25340	100	1267	20	20	24163	100	1208.1500000000000909495	26	26	30484	100	1172.4615384615385664802	-35.6884615384615244693
5.0.11.0	win	081418	12:09:44	NH_A_40	1	1	mixed_Word_shortCSI	14	mixed_repeat	143	Circle	Red	Color	Word	Repeat	200	Consistent	COLOR	CircleRed.png	30	1	931	27	27	30238	100	1119.9259259259258669772	20	20	25340	100	1267	21	21	25094	100	1194.9523809523809632083	26	26	30484	100	1172.4615384615385664802	-22.4908424908423967281
5.0.11.0	win	081418	12:09:44	NH_A_40	1	1	mixed_Word_shortCSI	14	mixed_shift	146	Triangle	Green	Shape	Word	Shift	200	Consistent	SHAPE	TriangleGreen.png	38	1	1484	27	27	30238	100	1119.9259259259258669772	21	21	26824	100	1277.3333333333332575421	21	21	25094	100	1194.9523809523809632083	27	27	31968	100	1184	-10.9523809523809632083
5.0.11.0	win	081418	12:09:44	NH_A_40	1	1	mixed_Word_shortCSI	14	mixed_shift	149	Triangle	Green	Color	Word	Shift	200	Consistent	COLOR	TriangleGreen.png	38	1	766	28	28	31004	100	1107.2857142857142207504	21	21	26824	100	1277.3333333333332575421	21	21	25094	100	1194.9523809523809632083	28	28	32734	100	1169.0714285714286688744	-25.8809523809522943338
5.0.11.0	win	081418	12:09:44	NH_A_40	1	1	mixed_Word_shortCSI	14	mixed_repeat	152	Circle	Green	Color	Word	Repeat	200	Inconsistent	COLOR	CircleGreen.png	38	1	526	29	29	31530	100	1087.2413793103448824695	21	21	26824	100	1277.3333333333332575421	22	22	25620	100	1164.5454545454545041139	28	28	32734	100	1169.0714285714286688744	4.5259740259741647606
5.0.11.0	win	081418	12:09:44	NH_A_40	1	1	mixed_Word_shortCSI	14	mixed_shift	155	Circle	Red	Shape	Word	Shift	200	Consistent	SHAPE	CircleRed.png	30	1	919	29	29	31530	100	1087.2413793103448824695	22	22	27743	100	1261.0454545454545041139	22	22	25620	100	1164.5454545454545041139	29	29	33653	100	1160.4482758620690674434	-4.0971786833854366705
5.0.11.0	win	081418	12:09:44	NH_A_40	1	1	mixed_Word_shortCSI	14	mixed_repeat	158	Triangle	Green	Shape	Word	Repeat	200	Consistent	SHAPE	TriangleGreen.png	38	1	1136	29	29	31530	100	1087.2413793103448824695	23	23	28879	100	1255.60869565217399213	23	23	26756	100	1163.304347826086996065	29	29	33653	100	1160.4482758620690674434	-2.8560719640179286216
5.0.11.0	win	081418	12:09:44	NH_A_40	1	1	mixed_Word_shortCSI	14	mixed_repeat	161	Circle	Red	Shape	Word	Repeat	200	Consistent	SHAPE	CircleRed.png	30	1	1537	29	29	31530	100	1087.2413793103448824695	24	24	30416	100	1267.3333333333332575421	24	24	28293	100	1178.875	29	29	33653	100	1160.4482758620690674434	-18.4267241379309325566
5.0.11.0	win	081418	12:09:44	NH_A_40	1	1	mixed_Word_shortCSI	14	mixed_shift	164	Triangle	Green	Color	Word	Shift	200	Consistent	COLOR	TriangleGreen.png	38	1	3393	30	30	34923	100	1164.0999999999999090505	24	24	30416	100	1267.3333333333332575421	24	24	28293	100	1178.875	30	30	37046	100	1234.866666666666560559	55.991666666666560559
5.0.11.0	win	081418	12:09:44	NH_A_40	1	1	mixed_Word_shortCSI	14	mixed_repeat	167	Circle	Red	Color	Word	Repeat	200	Consistent	COLOR	CircleRed.png	30	1	872	31	31	35795	100	1154.6774193548387756891	24	24	30416	100	1267.3333333333332575421	25	25	29165	100	1166.5999999999999090505	30	30	37046	100	1234.866666666666560559	68.2666666666666515084
5.0.11.0	win	081418	12:09:44	NH_A_40	1	1	mixed_Word_shortCSI	14	mixed_repeat	170	Triangle	Green	Color	Word	Repeat	200	Consistent	COLOR	TriangleGreen.png	38	1	1059	32	32	36854	100	1151.6875	24	24	30416	100	1267.3333333333332575421	26	26	30224	100	1162.4615384615385664802	30	30	37046	100	1234.866666666666560559	72.4051282051279940788
5.0.11.0	win	081418	12:09:44	NH_A_40	1	1	mixed_Word_shortCSI	14	mixed_shift	173	Triangle	Green	Shape	Word	Shift	200	Consistent	SHAPE	TriangleGreen.png	38	1	1176	32	32	36854	100	1151.6875	25	25	31592	100	1263.6800000000000636646	26	26	30224	100	1162.4615384615385664802	31	31	38222	100	1232.9677419354839003063	70.5062034739453338261
5.0.11.0	win	081418	12:09:44	NH_A_40	1	1	mixed_Word_shortCSI	14	mixed_shift	176	Triangle	Red	Color	Word	Shift	200	Inconsistent	COLOR	TriangleRed.png	30	1	1703	33	33	38557	100	1168.393939393939490401	25	25	31592	100	1263.6800000000000636646	26	26	30224	100	1162.4615384615385664802	32	32	39925	100	1247.65625	85.1947115384614335198
5.0.11.0	win	081418	12:09:44	NH_A_40	1	1	mixed_Word_shortCSI	14	mixed_shift	179	Triangle	Red	Shape	Word	Shift	200	Inconsistent	SHAPE	TriangleRed.png	38	1	1137	33	33	38557	100	1168.393939393939490401	26	26	32729	100	1258.8076923076923776534	26	26	30224	100	1162.4615384615385664802	33	33	41062	100	1244.3030303030302547995	81.8414918414916883194
5.0.11.0	win	081418	12:09:44	NH_A_40	1	1	mixed_Word_shortCSI	14	mixed_shift	182	Circle	Red	Color	Word	Shift	200	Consistent	COLOR	CircleRed.png	38	0	882	33	34	38557	97.0588235294117680496	1168.393939393939490401	26	26	32729	100	1258.8076923076923776534	26	26	30224	100	1162.4615384615385664802	33	34	41062	97.0588235294117680496	1244.3030303030302547995	81.8414918414916883194
5.0.11.0	win	081418	12:09:44	NH_A_40	1	1	mixed_Word_shortCSI	14	mixed_repeat	185	Circle	Green	Color	Word	Repeat	200	Inconsistent	COLOR	CircleGreen.png	30	0	988	33	35	38557	94.2857142857142775938	1168.393939393939490401	26	26	32729	100	1258.8076923076923776534	26	27	30224	96.2962962962962905067	1162.4615384615385664802	33	34	41062	97.0588235294117680496	1244.3030303030302547995	81.8414918414916883194
5.0.11.0	win	081418	12:09:44	NH_A_40	1	1	mixed_Word_shortCSI	14	mixed_repeat	188	Circle	Green	Color	Word	Repeat	200	Inconsistent	COLOR	CircleGreen.png	38	1	3283	34	36	41840	94.4444444444444428655	1230.5882352941175668093	26	26	32729	100	1258.8076923076923776534	27	28	33507	96.4285714285714306016	1241	33	34	41062	97.0588235294117680496	1244.3030303030302547995	3.3030303030302547995
5.0.11.0	win	081418	12:09:44	NH_A_40	1	1	mixed_Word_shortCSI	14	mixed_repeat	191	Triangle	Green	Color	Word	Repeat	200	Consistent	COLOR	TriangleGreen.png	38	1	525	35	37	42365	94.594594594594596515	1210.4285714285713311256	26	26	32729	100	1258.8076923076923776534	28	29	34032	96.5517241379310320326	1215.4285714285713311256	33	34	41062	97.0588235294117680496	1244.3030303030302547995	28.874458874458923674
5.0.11.0	win	081418	12:09:44	NH_A_40	1	1	mixed_Word_shortCSI	14	mixed_shift	194	Circle	Green	Shape	Word	Shift	200	Inconsistent	SHAPE	CircleGreen.png	30	1	2039	35	37	42365	94.594594594594596515	1210.4285714285713311256	27	27	34768	100	1287.7037037037036952825	28	29	34032	96.5517241379310320326	1215.4285714285713311256	34	35	43101	97.1428571428571387969	1267.6764705882353609923	52.2478991596640298667
5.0.11.0	win	081418	12:09:44	NH_A_40	1	1	mixed_Word_shortCSI	14	mixed_shift	197	Circle	Red	Color	Word	Shift	200	Consistent	COLOR	CircleRed.png	30	1	884	36	38	43249	94.7368421052631504153	1201.3611111111110858474	27	27	34768	100	1287.7037037037036952825	28	29	34032	96.5517241379310320326	1215.4285714285713311256	35	36	43985	97.2222222222222143273	1256.7142857142857792496	41.2857142857144481241
5.0.11.0	win	081418	12:09:44	NH_A_40	1	1	mixed_Word_shortCSI	14	mixed_repeat	200	Circle	Green	Color	Word	Repeat	200	Inconsistent	COLOR	CircleGreen.png	38	1	1774	37	39	45023	94.8717948717948615922	1216.8378378378379238711	27	27	34768	100	1287.7037037037036952825	29	30	35806	96.6666666666666714036	1234.6896551724137225392	35	36	43985	97.2222222222222143273	1256.7142857142857792496	22.0246305418720567104
5.0.11.0	win	081418	12:09:44	NH_A_40	1	1	mixed_Word_shortCSI	14	mixed_shift	203	Circle	Red	Shape	Word	Shift	200	Consistent	SHAPE	CircleRed.png	30	1	1238	37	39	45023	94.8717948717948615922	1216.8378378378379238711	28	28	36006	100	1285.9285714285713311256	29	30	35806	96.6666666666666714036	1234.6896551724137225392	36	37	45223	97.2972972972973053629	1256.1944444444443433895	21.5047892720306208503
5.0.11.0	win	081418	12:09:44	NH_A_40	1	1	mixed_Word_shortCSI	14	mixed_shift	206	Circle	Green	Color	Word	Shift	200	Inconsistent	COLOR	CircleGreen.png	38	1	770	38	40	45793	95	1205.0789473684210406645	28	28	36006	100	1285.9285714285713311256	29	30	35806	96.6666666666666714036	1234.6896551724137225392	37	38	45993	97.3684210526315752077	1243.0540540540539495851	8.3643988816402270459
5.0.11.0	win	081418	12:09:44	NH_A_40	1	1	mixed_Word_shortCSI	14	mixed_shift	209	Triangle	Red	Shape	Word	Shift	200	Inconsistent	SHAPE	TriangleRed.png	38	1	2353	38	40	45793	95	1205.0789473684210406645	29	29	38359	100	1322.7241379310344200348	29	30	35806	96.6666666666666714036	1234.6896551724137225392	38	39	48346	97.4358974358974307961	1272.2631578947368780064	37.5735027223231554672
5.0.11.0	win	081418	12:09:44	NH_A_40	1	1	mixed_Word_shortCSI	14	mixed_repeat	212	Circle	Red	Shape	Word	Repeat	200	Consistent	SHAPE	CircleRed.png	30	1	930	38	40	45793	95	1205.0789473684210406645	30	30	39289	100	1309.633333333333439441	30	31	36736	96.774193548387103192	1224.5333333333333030168	38	39	48346	97.4358974358974307961	1272.2631578947368780064	47.7298245614035749895
5.0.11.0	win	081418	12:09:44	NH_A_40	1	1	mixed_Word_shortCSI	14	mixed_repeat	215	Circle	Green	Shape	Word	Repeat	200	Inconsistent	SHAPE	CircleGreen.png	30	1	1115	38	40	45793	95	1205.0789473684210406645	31	31	40404	100	1303.3548387096773240046	31	32	37851	96.875	1221	38	39	48346	97.4358974358974307961	1272.2631578947368780064	51.2631578947368780064
5.0.11.0	win	081418	12:09:44	NH_A_40	1	1	mixed_Word_shortCSI	14	mixed_repeat	218	Triangle	Green	Shape	Word	Repeat	200	Consistent	SHAPE	TriangleGreen.png	38	1	1052	38	40	45793	95	1205.0789473684210406645	32	32	41456	100	1295.5	32	33	38903	96.9696969696969688357	1215.71875	38	39	48346	97.4358974358974307961	1272.2631578947368780064	56.5444078947368780064
5.0.11.0	win	081418	12:09:44	NH_A_40	1	1	mixed_Word_shortCSI	14	mixed_shift	221	Circle	Green	Color	Word	Shift	200	Inconsistent	COLOR	CircleGreen.png	38	1	3921	39	41	49714	95.1219512195121978948	1274.7179487179487296089	32	32	41456	100	1295.5	32	33	38903	96.9696969696969688357	1215.71875	39	40	52267	97.5	1340.1794871794870687154	124.4607371794870687154
5.0.11.0	win	081418	12:09:44	NH_A_40	1	1	mixed_Word_shortCSI	14	mixed_shift	224	Triangle	Green	Shape	Word	Shift	200	Consistent	SHAPE	TriangleGreen.png	38	1	1602	39	41	49714	95.1219512195121978948	1274.7179487179487296089	33	33	43058	100	1304.7878787878787534282	32	33	38903	96.9696969696969688357	1215.71875	40	41	53869	97.5609756097560989474	1346.7249999999999090505	131.0062499999999090505
5.0.11.0	win	081418	12:09:44	NH_A_40	1	1	mixed_Word_shortCSI	14	mixed_repeat	227	Triangle	Green	Shape	Word	Repeat	200	Consistent	SHAPE	TriangleGreen.png	38	1	2032	39	41	49714	95.1219512195121978948	1274.7179487179487296089	34	34	45090	100	1326.1764705882353609923	33	34	40935	97.0588235294117680496	1240.4545454545454958861	40	41	53869	97.5609756097560989474	1346.7249999999999090505	106.2704545454544131644
5.0.11.0	win	081418	12:09:44	NH_A_40	1	1	mixed_Word_shortCSI	14	mixed_repeat	230	Circle	Green	Shape	Word	Repeat	200	Inconsistent	SHAPE	CircleGreen.png	30	1	1261	39	41	49714	95.1219512195121978948	1274.7179487179487296089	35	35	46351	100	1324.3142857142856883002	34	35	42196	97.1428571428571387969	1241.0588235294117112062	40	41	53869	97.5609756097560989474	1346.7249999999999090505	105.6661764705881978443
5.0.11.0	win	081418	12:09:44	NH_A_40	1	1	mixed_Word_shortCSI	14	mixed_shift	233	Triangle	Green	Color	Word	Shift	200	Consistent	COLOR	TriangleGreen.png	38	1	1816	40	42	51530	95.2380952380952265912	1288.25	35	35	46351	100	1324.3142857142856883002	34	35	42196	97.1428571428571387969	1241.0588235294117112062	41	42	55685	97.619047619047620401	1358.1707317073171452648	117.1119081779054340586
5.0.11.0	win	081418	12:09:44	NH_A_40	1	1	mixed_Word_shortCSI	14	mixed_repeat	236	Circle	Green	Color	Word	Repeat	200	Inconsistent	COLOR	CircleGreen.png	38	1	926	41	43	52456	95.3488372093023315301	1279.4146341463415410544	35	35	46351	100	1324.3142857142856883002	35	36	43122	97.2222222222222143273	1232.0571428571429350995	41	42	55685	97.619047619047620401	1358.1707317073171452648	126.1135888501742101653
5.0.11.0	win	081418	12:09:44	NH_A_40	1	1	mixed_Word_shortCSI	14	mixed_shift	239	Circle	Red	Shape	Word	Shift	200	Consistent	SHAPE	CircleRed.png	30	1	1031	41	43	52456	95.3488372093023315301	1279.4146341463415410544	36	36	47382	100	1316.1666666666667424579	35	36	43122	97.2222222222222143273	1232.0571428571429350995	42	43	56716	97.6744186046511515542	1350.3809523809522943338	118.3238095238093592343
5.0.11.0	win	081418	12:09:44	NH_A_40	1	1	mixed_Word_shortCSI	14	mixed_repeat	242	Circle	Red	Shape	Word	Repeat	200	Consistent	SHAPE	CircleRed.png	30	1	908	41	43	52456	95.3488372093023315301	1279.4146341463415410544	37	37	48290	100	1305.1351351351352150232	36	37	44030	97.2972972972973053629	1223.0555555555556566105	42	43	56716	97.6744186046511515542	1350.3809523809522943338	127.3253968253966377233
5.0.11.0	win	081418	12:09:44	NH_A_40	1	1	mixed_Word_shortCSI	14	Rest	244	Circle	Red	Shape	Word	Repeat	200	Consistent	Take a break for 60 s	CircleRed.png	0	0	59984	41	43	52456	95.3488372093023315301	1279.4146341463415410544	37	37	48290	100	1305.1351351351352150232	36	37	44030	97.2972972972973053629	1223.0555555555556566105	42	43	56716	97.6744186046511515542	1350.3809523809522943338	127.3253968253966377233
5.0.11.0	win	081418	12:09:44	NH_A_40	1	1	mixed_Word_shortCSI	14	mixed_repeat	246	Triangle	Green	Shape	Word	Repeat	200	Consistent	SHAPE	TriangleGreen.png	38	1	3412	41	43	52456	95.3488372093023315301	1279.4146341463415410544	38	38	51702	100	1360.5789473684210406645	37	38	47442	97.3684210526315752077	1282.2162162162162530876	42	43	56716	97.6744186046511515542	1350.3809523809522943338	68.1647361647360412462
5.0.11.0	win	081418	12:09:44	NH_A_40	1	1	mixed_Word_shortCSI	14	mixed_repeat	249	Triangle	Green	Shape	Word	Repeat	200	Consistent	SHAPE	TriangleGreen.png	38	1	698	41	43	52456	95.3488372093023315301	1279.4146341463415410544	39	39	52400	100	1343.5897435897436480445	38	39	48140	97.4358974358974307961	1266.8421052631579186709	42	43	56716	97.6744186046511515542	1350.3809523809522943338	83.5388471177943756629
5.0.11.0	win	081418	12:09:44	NH_A_40	1	1	mixed_Word_shortCSI	14	mixed_shift	252	Circle	Red	Color	Word	Shift	200	Consistent	COLOR	CircleRed.png	30	1	684	42	44	53140	95.4545454545454532536	1265.2380952380951839586	39	39	52400	100	1343.5897435897436480445	38	39	48140	97.4358974358974307961	1266.8421052631579186709	43	44	57400	97.7272727272727337322	1334.8837209302325845783	68.0416156670746659074
5.0.11.0	win	081418	12:09:44	NH_A_40	1	1	mixed_Word_shortCSI	14	mixed_shift	255	Triangle	Green	Shape	Word	Shift	200	Consistent	SHAPE	TriangleGreen.png	38	1	559	42	44	53140	95.4545454545454532536	1265.2380952380951839586	40	40	52959	100	1323.9749999999999090505	38	39	48140	97.4358974358974307961	1266.8421052631579186709	44	45	57959	97.7777777777777714618	1317.25	50.4078947368420813291
5.0.11.0	win	081418	12:09:44	NH_A_40	1	1	mixed_Word_shortCSI	14	mixed_shift	258	Triangle	Red	Color	Word	Shift	200	Inconsistent	COLOR	TriangleRed.png	30	1	711	43	45	53851	95.5555555555555571345	1252.348837209302246265	40	40	52959	100	1323.9749999999999090505	38	39	48140	97.4358974358974307961	1266.8421052631579186709	45	46	58670	97.8260869565217348054	1303.7777777777778283053	36.9356725146199096343
5.0.11.0	win	081418	12:09:44	NH_A_40	1	1	mixed_Word_shortCSI	14	mixed_repeat	261	Circle	Green	Color	Word	Repeat	200	Inconsistent	COLOR	CircleGreen.png	38	1	872	44	46	54723	95.6521739130434838216	1243.7045454545454958861	40	40	52959	100	1323.9749999999999090505	39	40	49012	97.5	1256.7179487179487296089	45	46	58670	97.8260869565217348054	1303.7777777777778283053	47.0598290598290986964
5.0.11.0	win	081418	12:09:44	NH_A_40	1	1	mixed_Word_shortCSI	14	mixed_repeat	264	Circle	Red	Color	Word	Repeat	200	Consistent	COLOR	CircleRed.png	30	1	548	45	47	55271	95.7446808510638334155	1228.2444444444445252884	40	40	52959	100	1323.9749999999999090505	40	41	49560	97.5609756097560989474	1239	45	46	58670	97.8260869565217348054	1303.7777777777778283053	64.7777777777778283053
5.0.11.0	win	081418	12:09:44	NH_A_40	1	1	mixed_Word_shortCSI	14	mixed_repeat	267	Triangle	Red	Color	Word	Repeat	200	Inconsistent	COLOR	TriangleRed.png	30	1	556	46	48	55827	95.8333333333333428072	1213.6304347826087450812	40	40	52959	100	1323.9749999999999090505	41	42	50116	97.619047619047620401	1222.341463414634063156	45	46	58670	97.8260869565217348054	1303.7777777777778283053	81.4363143631437651493
5.0.11.0	win	081418	12:09:44	NH_A_40	1	1	mixed_Word_shortCSI	14	mixed_shift	270	Circle	Red	Shape	Word	Shift	200	Consistent	SHAPE	CircleRed.png	30	1	660	46	48	55827	95.8333333333333428072	1213.6304347826087450812	41	41	53619	100	1307.780487804878021052	41	42	50116	97.619047619047620401	1222.341463414634063156	46	47	59330	97.8723404255319167078	1289.7826086956522431137	67.4411452810181799578
5.0.11.0	win	081418	12:09:44	NH_A_40	1	1	mixed_Word_shortCSI	14	mixed_shift	273	Circle	Green	Color	Word	Shift	200	Inconsistent	COLOR	CircleGreen.png	38	1	968	47	49	56795	95.9183673469387656496	1208.4042553191488877928	41	41	53619	100	1307.780487804878021052	41	42	50116	97.619047619047620401	1222.341463414634063156	47	48	60298	97.9166666666666571928	1282.9361702127660009864	60.5947067981319378305
5.0.11.0	win	081418	12:09:44	NH_A_40	1	1	mixed_Word_shortCSI	14	mixed_shift	276	Circle	Red	Shape	Word	Shift	200	Consistent	SHAPE	CircleRed.png	30	1	1024	47	49	56795	95.9183673469387656496	1208.4042553191488877928	42	42	54643	100	1301.0238095238096320827	41	42	50116	97.619047619047620401	1222.341463414634063156	48	49	61322	97.9591836734693828248	1277.5416666666667424579	55.2002032520326793019
5.0.11.0	win	081418	12:09:44	NH_A_40	1	1	mixed_Word_shortCSI	14	mixed_shift	279	Circle	Red	Color	Word	Shift	200	Consistent	COLOR	CircleRed.png	30	1	725	48	50	57520	96	1198.3333333333332575421	42	42	54643	100	1301.0238095238096320827	41	42	50116	97.619047619047620401	1222.341463414634063156	49	50	62047	98	1266.2653061224489192682	43.9238427078148561122
5.0.11.0	win	081418	12:09:44	NH_A_40	1	1	mixed_Word_shortCSI	14	mixed_repeat	282	Triangle	Green	Color	Word	Repeat	200	Consistent	COLOR	TriangleGreen.png	38	1	614	49	51	58134	96.0784313725490193292	1186.4081632653060296434	42	42	54643	100	1301.0238095238096320827	42	43	50730	97.6744186046511515542	1207.8571428571428896248	49	50	62047	98	1266.2653061224489192682	58.4081632653060296434
5.0.11.0	win	081418	12:09:44	NH_A_40	1	1	mixed_Word_shortCSI	14	mixed_repeat	285	Triangle	Red	Color	Word	Repeat	200	Inconsistent	COLOR	TriangleRed.png	30	1	796	50	52	58930	96.153846153846160405	1178.5999999999999090505	42	42	54643	100	1301.0238095238096320827	43	44	51526	97.7272727272727337322	1198.279069767441797012	49	50	62047	98	1266.2653061224489192682	67.9862363550071222562
5.0.11.0	win	081418	12:09:44	NH_A_40	1	1	mixed_Word_shortCSI	14	mixed_repeat	288	Triangle	Red	Color	Word	Repeat	200	Inconsistent	COLOR	TriangleRed.png	30	1	442	51	53	59372	96.2264150943396288085	1164.1568627450981239235	42	42	54643	100	1301.0238095238096320827	44	45	51968	97.7777777777777714618	1181.0909090909090082278	49	50	62047	98	1266.2653061224489192682	85.1743970315399110405
5.0.11.0	win	081418	12:09:44	NH_A_40	1	1	mixed_Word_shortCSI	14	mixed_shift	291	Triangle	Red	Shape	Word	Shift	200	Inconsistent	SHAPE	TriangleRed.png	38	1	758	51	53	59372	96.2264150943396288085	1164.1568627450981239235	43	43	55401	100	1288.3953488372092124337	44	45	51968	97.7777777777777714618	1181.0909090909090082278	50	51	62805	98.0392156862745025592	1256.0999999999999090505	75.0090909090909008228
5.0.11.0	win	081418	12:09:44	NH_A_40	1	1	mixed_Word_shortCSI	14	mixed_shift	294	Circle	Green	Color	Word	Shift	200	Inconsistent	COLOR	CircleGreen.png	38	1	1079	52	54	60451	96.2962962962962905067	1162.5192307692307167599	43	43	55401	100	1288.3953488372092124337	44	45	51968	97.7777777777777714618	1181.0909090909090082278	51	52	63884	98.0769230769230659917	1252.6274509803922683204	71.5365418894832600927
5.0.11.0	win	081418	12:09:44	NH_A_40	1	1	mixed_Word_shortCSI	14	mixed_repeat	297	Circle	Green	Color	Word	Repeat	200	Inconsistent	COLOR	CircleGreen.png	38	1	442	53	55	60893	96.3636363636363597607	1148.9245283018867667124	43	43	55401	100	1288.3953488372092124337	45	46	52410	97.8260869565217348054	1164.6666666666667424579	51	52	63884	98.0769230769230659917	1252.6274509803922683204	87.9607843137255258625
5.0.11.0	win	081418	12:09:44	NH_A_40	1	1	mixed_Word_shortCSI	14	mixed_repeat	300	Triangle	Green	Color	Word	Repeat	200	Consistent	COLOR	TriangleGreen.png	38	1	535	54	56	61428	96.4285714285714306016	1137.5555555555556566105	43	43	55401	100	1288.3953488372092124337	46	47	52945	97.8723404255319167078	1150.9782608695652470487	51	52	63884	98.0769230769230659917	1252.6274509803922683204	101.6491901108270212717
5.0.11.0	win	081418	12:09:44	NH_A_40	1	1	mixed_Word_shortCSI	14	mixed_shift	303	Circle	Green	Shape	Word	Shift	200	Inconsistent	SHAPE	CircleGreen.png	30	1	1200	54	56	61428	96.4285714285714306016	1137.5555555555556566105	44	44	56601	100	1286.3863636363637397153	46	47	52945	97.8723404255319167078	1150.9782608695652470487	52	53	65084	98.1132075471698072988	1251.6153846153845279332	100.6371237458192808845
5.0.11.0	win	081418	12:09:44	NH_A_40	1	1	mixed_Word_shortCSI	14	mixed_shift	306	Triangle	Green	Color	Word	Shift	200	Consistent	COLOR	TriangleGreen.png	38	1	749	55	57	62177	96.4912280701754383472	1130.4909090909090991772	44	44	56601	100	1286.3863636363637397153	46	47	52945	97.8723404255319167078	1150.9782608695652470487	53	54	65833	98.1481481481481523588	1242.1320754716980445664	91.1538146021327975177
5.0.11.0	win	081418	12:09:44	NH_A_40	1	1	mixed_Word_shortCSI	14	mixed_shift	309	Triangle	Red	Shape	Word	Shift	200	Inconsistent	SHAPE	TriangleRed.png	38	1	942	55	57	62177	96.4912280701754383472	1130.4909090909090991772	45	45	57543	100	1278.7333333333333484916	46	47	52945	97.8723404255319167078	1150.9782608695652470487	54	55	66775	98.1818181818181869858	1236.5740740740741330228	85.5958132045088859741
5.0.11.0	win	081418	12:09:44	NH_A_40	1	1	mixed_Word_shortCSI	14	mixed_shift	312	Circle	Red	Color	Word	Shift	200	Consistent	COLOR	CircleRed.png	30	1	966	56	58	63143	96.5517241379310320326	1127.5535714285713311256	45	45	57543	100	1278.7333333333333484916	46	47	52945	97.8723404255319167078	1150.9782608695652470487	55	56	67741	98.2142857142857081953	1231.6545454545455413609	80.6762845849802943121
5.0.11.0	win	081418	12:09:44	NH_A_40	1	1	mixed_Word_shortCSI	14	mixed_repeat	315	Triangle	Green	Color	Word	Repeat	200	Consistent	COLOR	TriangleGreen.png	38	1	1006	57	59	64149	96.6101694915254256557	1125.4210526315789593355	45	45	57543	100	1278.7333333333333484916	47	48	53951	97.9166666666666571928	1147.8936170212766683107	55	56	67741	98.2142857142857081953	1231.6545454545455413609	83.7609284332688730501
5.0.11.0	win	081418	12:09:44	NH_A_40	1	1	mixed_Word_shortCSI	14	mixed_shift	318	Circle	Red	Shape	Word	Shift	200	Consistent	SHAPE	CircleRed.png	30	1	1859	57	59	64149	96.6101694915254256557	1125.4210526315789593355	46	46	59402	100	1291.3478260869565019675	47	48	53951	97.9166666666666571928	1147.8936170212766683107	56	57	69600	98.2456140350877120682	1242.8571428571428896248	94.9635258358662213141
5.0.11.0	win	081418	12:09:44	NH_A_40	1	1	mixed_Word_shortCSI	14	mixed_repeat	321	Triangle	Green	Shape	Word	Repeat	200	Consistent	SHAPE	TriangleGreen.png	38	1	1512	57	59	64149	96.6101694915254256557	1125.4210526315789593355	47	47	60914	100	1296.0425531914893326757	48	49	55463	97.9591836734693828248	1155.4791666666667424579	56	57	69600	98.2456140350877120682	1242.8571428571428896248	87.3779761904761471669
5.0.11.0	win	081418	12:09:44	NH_A_40	1	1	mixed_Word_shortCSI	14	mixed_repeat	324	Triangle	Green	Shape	Word	Repeat	200	Consistent	SHAPE	TriangleGreen.png	38	1	698	57	59	64149	96.6101694915254256557	1125.4210526315789593355	48	48	61612	100	1283.5833333333332575421	49	50	56161	98	1146.1428571428571103752	56	57	69600	98.2456140350877120682	1242.8571428571428896248	96.7142857142857792496
5.0.11.0	win	081418	12:09:44	NH_A_40	1	1	mixed_Word_shortCSI	14	mixed_repeat	327	Circle	Green	Shape	Word	Repeat	200	Inconsistent	SHAPE	CircleGreen.png	30	1	1035	57	59	64149	96.6101694915254256557	1125.4210526315789593355	49	49	62647	100	1278.5102040816327644279	50	51	57196	98.0392156862745025592	1143.9200000000000727596	56	57	69600	98.2456140350877120682	1242.8571428571428896248	98.9371428571428168652
5.0.11.0	win	081418	12:09:44	NH_A_40	1	1	mixed_Word_shortCSI	14	mixed_shift	330	Triangle	Green	Color	Word	Shift	200	Consistent	COLOR	TriangleGreen.png	38	1	1552	58	60	65701	96.6666666666666714036	1132.7758620689655799652	49	49	62647	100	1278.5102040816327644279	50	51	57196	98.0392156862745025592	1143.9200000000000727596	57	58	71152	98.2758620689655089109	1248.2807017543859728903	104.3607017543859001307
5.0.11.0	win	081418	12:09:44	NH_A_40	1	1	mixed_Word_shortCSI	14	mixed_repeat	333	Triangle	Red	Color	Word	Repeat	200	Inconsistent	COLOR	TriangleRed.png	30	1	2112	59	61	67813	96.7213114754098342019	1149.3728813559321224602	49	49	62647	100	1278.5102040816327644279	51	52	59308	98.0769230769230659917	1162.9019607843138146563	57	58	71152	98.2758620689655089109	1248.2807017543859728903	85.378740970072158234
5.0.11.0	win	081418	12:09:44	NH_A_40	1	1	mixed_Word_shortCSI	14	mixed_repeat	336	Circle	Green	Color	Word	Repeat	200	Inconsistent	COLOR	CircleGreen.png	38	1	1226	60	62	69039	96.774193548387103192	1150.6500000000000909495	49	49	62647	100	1278.5102040816327644279	52	53	60534	98.1132075471698072988	1164.1153846153845279332	57	58	71152	98.2758620689655089109	1248.2807017543859728903	84.1653171390014449571
5.0.11.0	win	081418	12:09:44	NH_A_40	1	1	mixed_Word_shortCSI	14	mixed_repeat	339	Triangle	Green	Color	Word	Repeat	200	Consistent	COLOR	TriangleGreen.png	38	1	952	61	63	69991	96.8253968253968224644	1147.3934426229507153039	49	49	62647	100	1278.5102040816327644279	53	54	61486	98.1481481481481523588	1160.1132075471698499314	57	58	71152	98.2758620689655089109	1248.2807017543859728903	88.1674942072161229589
5.0.11.0	win	081418	12:09:44	NH_A_40	1	1	mixed_Word_shortCSI	14	mixed_repeat	342	Triangle	Green	Color	Word	Repeat	200	Consistent	COLOR	TriangleGreen.png	38	1	1551	62	64	71542	96.875	1153.9032258064517009188	49	49	62647	100	1278.5102040816327644279	54	55	63037	98.1818181818181869858	1167.3518518518519613281	57	58	71152	98.2758620689655089109	1248.2807017543859728903	80.9288499025340115622
5.0.11.0	win	081418	12:09:44	NH_A_40	1	1	mixed_Word_shortCSI	14	mixed_shift	345	Circle	Red	Shape	Word	Shift	200	Consistent	SHAPE	CircleRed.png	30	1	479	62	64	71542	96.875	1153.9032258064517009188	50	50	63126	100	1262.5199999999999818101	54	55	63037	98.1818181818181869858	1167.3518518518519613281	58	59	71631	98.3050847457627128279	1235.017241379310235061	67.6653895274582737329
5.0.11.0	win	081418	12:09:44	NH_A_40	1	1	mixed_Word_shortCSI	14	mixed_repeat	348	Circle	Red	Shape	Word	Repeat	200	Consistent	SHAPE	CircleRed.png	30	1	747	62	64	71542	96.875	1153.9032258064517009188	51	51	63873	100	1252.4117647058824331907	55	56	63784	98.2142857142857081953	1159.7090909090909462975	58	59	71631	98.3050847457627128279	1235.017241379310235061	75.3081504702192887635
5.0.11.0	win	081418	12:09:44	NH_A_40	1	1	mixed_Word_shortCSI	14	mixed_shift	351	Circle	Green	Color	Word	Shift	200	Inconsistent	COLOR	CircleGreen.png	38	1	651	63	65	72193	96.9230769230769197975	1145.9206349206349386805	51	51	63873	100	1252.4117647058824331907	55	56	63784	98.2142857142857081953	1159.7090909090909462975	59	60	72282	98.3333333333333285964	1225.1186440677965947543	65.4095531587056484568
5.0.11.0	win	081418	12:09:44	NH_A_40	1	1	mixed_Word_shortCSI	14	mixed_repeat	354	Triangle	Green	Color	Word	Repeat	200	Consistent	COLOR	TriangleGreen.png	38	1	863	64	66	73056	96.9696969696969688357	1141.5	51	51	63873	100	1252.4117647058824331907	56	57	64647	98.2456140350877120682	1154.4107142857142207504	59	60	72282	98.3333333333333285964	1225.1186440677965947543	70.7079297820823740039
5.0.11.0	win	081418	12:09:44	NH_A_40	1	1	mixed_Word_shortCSI	14	mixed_repeat	357	Triangle	Red	Color	Word	Repeat	200	Inconsistent	COLOR	TriangleRed.png	30	1	4363	65	67	77419	97.0149253731343321761	1191.0615384615384755307	51	51	63873	100	1252.4117647058824331907	57	58	69010	98.2758620689655089109	1210.7017543859649322258	59	60	72282	98.3333333333333285964	1225.1186440677965947543	14.4168896818316625286
5.0.11.0	win	081418	12:09:44	NH_A_40	1	1	mixed_Word_shortCSI	14	mixed_repeat	360	Circle	Red	Color	Word	Repeat	200	Consistent	COLOR	CircleRed.png	30	1	1275	66	68	78694	97.0588235294117680496	1192.3333333333332575421	51	51	63873	100	1252.4117647058824331907	58	59	70285	98.3050847457627128279	1211.8103448275862774608	59	60	72282	98.3333333333333285964	1225.1186440677965947543	13.3082992402103172935
5.0.11.0	win	081418	12:09:44	NH_A_40	1	1	mixed_Word_shortCSI	14	mixed_shift	363	Circle	Green	Shape	Word	Shift	200	Inconsistent	SHAPE	CircleGreen.png	30	1	1286	66	68	78694	97.0588235294117680496	1192.3333333333332575421	52	52	65159	100	1253.0576923076923776534	58	59	70285	98.3050847457627128279	1211.8103448275862774608	60	61	73568	98.3606557377049171009	1226.133333333333439441	14.3229885057471619803
5.0.11.0	win	081418	12:09:44	NH_A_40	1	1	mixed_Word_shortCSI	14	mixed_repeat	366	Circle	Red	Shape	Word	Repeat	200	Consistent	SHAPE	CircleRed.png	30	1	609	66	68	78694	97.0588235294117680496	1192.3333333333332575421	53	53	65768	100	1240.9056603773585720774	59	60	70894	98.3333333333333285964	1201.5932203389829737716	60	61	73568	98.3606557377049171009	1226.133333333333439441	24.5401129943504656694
5.0.11.0	win	081418	12:09:44	NH_A_40	1	1	mixed_Word_shortCSI	14	mixed_repeat	369	Triangle	Red	Shape	Word	Repeat	200	Inconsistent	SHAPE	TriangleRed.png	38	1	1271	66	68	78694	97.0588235294117680496	1192.3333333333332575421	54	54	67039	100	1241.4629629629630471754	60	61	72165	98.3606557377049171009	1202.75	60	61	73568	98.3606557377049171009	1226.133333333333439441	23.383333333333439441
5.0.11.0	win	081418	12:09:44	NH_A_40	1	1	mixed_Word_shortCSI	14	mixed_repeat	372	Triangle	Green	Shape	Word	Repeat	200	Consistent	SHAPE	TriangleGreen.png	38	1	451	66	68	78694	97.0588235294117680496	1192.3333333333332575421	55	55	67490	100	1227.0909090909090082278	61	62	72616	98.387096774193551596	1190.4262295081966840371	60	61	73568	98.3606557377049171009	1226.133333333333439441	35.7071038251367554039
5.0.11.0	win	081418	12:09:44	NH_A_40	1	1	mixed_Word_shortCSI	14	mixed_repeat	375	Triangle	Red	Shape	Word	Repeat	200	Inconsistent	SHAPE	TriangleRed.png	38	1	399	66	68	78694	97.0588235294117680496	1192.3333333333332575421	56	56	67889	100	1212.3035714285713311256	62	63	73015	98.4126984126984041268	1177.6612903225807258423	60	61	73568	98.3606557377049171009	1226.133333333333439441	48.4720430107527135988
5.0.11.0	win	081418	12:09:44	NH_A_40	1	1	mixed_Word_shortCSI	14	mixed_shift	378	Triangle	Green	Color	Word	Shift	200	Consistent	COLOR	TriangleGreen.png	38	1	541	67	69	79235	97.1014492753623130739	1182.6119402985075339529	56	56	67889	100	1212.3035714285713311256	62	63	73015	98.4126984126984041268	1177.6612903225807258423	61	62	74109	98.387096774193551596	1214.901639344262321174	37.2403490216815953318
5.0.11.0	win	081418	12:09:44	NH_A_40	1	1	mixed_Word_shortCSI	14	mixed_repeat	381	Triangle	Red	Color	Word	Repeat	200	Inconsistent	COLOR	TriangleRed.png	38	0	710	67	70	79235	95.7142857142857224062	1182.6119402985075339529	56	56	67889	100	1212.3035714285713311256	62	64	73015	96.875	1177.6612903225807258423	61	62	74109	98.387096774193551596	1214.901639344262321174	37.2403490216815953318
5.0.11.0	win	081418	12:09:44	NH_A_40	1	1	mixed_Word_shortCSI	14	mixed_shift	384	Circle	Green	Shape	Word	Shift	200	Inconsistent	SHAPE	CircleGreen.png	30	1	536	67	70	79235	95.7142857142857224062	1182.6119402985075339529	57	57	68425	100	1200.4385964912280542194	62	64	73015	96.875	1177.6612903225807258423	62	63	74645	98.4126984126984041268	1203.9516129032258504594	26.2903225806451246171
5.0.11.0	win	081418	12:09:44	NH_A_40	1	1	mixed_Word_shortCSI	14	mixed_shift	387	Triangle	Red	Color	Word	Shift	200	Inconsistent	COLOR	TriangleRed.png	38	0	512	67	71	79235	94.3661971830985919496	1182.6119402985075339529	57	57	68425	100	1200.4385964912280542194	62	64	73015	96.875	1177.6612903225807258423	62	64	74645	96.875	1203.9516129032258504594	26.2903225806451246171
5.0.11.0	win	081418	12:09:44	NH_A_40	1	1	mixed_Word_shortCSI	14	mixed_repeat	390	Circle	Red	Color	Word	Repeat	200	Consistent	COLOR	CircleRed.png	30	1	586	68	72	79821	94.4444444444444428655	1173.8382352941175668093	57	57	68425	100	1200.4385964912280542194	63	65	73601	96.9230769230769197975	1168.2698412698412084865	62	64	74645	96.875	1203.9516129032258504594	35.681771633384641973
5.0.11.0	win	081418	12:09:44	NH_A_40	1	1	mixed_Word_shortCSI	14	mixed_shift	393	Triangle	Green	Shape	Word	Shift	200	Consistent	SHAPE	TriangleGreen.png	38	1	1600	68	72	79821	94.4444444444444428655	1173.8382352941175668093	58	58	70025	100	1207.3275862068965125218	63	65	73601	96.9230769230769197975	1168.2698412698412084865	63	65	76245	96.9230769230769197975	1210.2380952380951839586	41.9682539682539754722
5.0.11.0	win	081418	12:09:44	NH_A_40	1	1	mixed_Word_shortCSI	14	mixed_repeat	396	Circle	Green	Shape	Word	Repeat	200	Inconsistent	SHAPE	CircleGreen.png	30	1	559	68	72	79821	94.4444444444444428655	1173.8382352941175668093	59	59	70584	100	1196.3389830508474460657	64	66	74160	96.9696969696969688357	1158.75	63	65	76245	96.9230769230769197975	1210.2380952380951839586	51.4880952380951839586
5.0.11.0	win	081418	12:09:44	NH_A_40	1	1	mixed_Word_shortCSI	14	mixed_repeat	399	Circle	Green	Shape	Word	Repeat	200	Inconsistent	SHAPE	CircleGreen.png	30	1	903	68	72	79821	94.4444444444444428655	1173.8382352941175668093	60	60	71487	100	1191.4500000000000454747	65	67	75063	97.0149253731343321761	1154.8153846153845734079	63	65	76245	96.9230769230769197975	1210.2380952380951839586	55.4227106227106105507
5.0.11.0	win	081418	12:09:44	NH_A_40	1	1	mixed_Word_shortCSI	14	mixed_shift	402	Circle	Red	Color	Word	Shift	200	Consistent	COLOR	CircleRed.png	30	1	560	69	73	80381	94.520547945205478868	1164.9420289855072496721	60	60	71487	100	1191.4500000000000454747	65	67	75063	97.0149253731343321761	1154.8153846153845734079	64	66	76805	96.9696969696969688357	1200.078125	45.2627403846154265921
5.0.11.0	win	081418	12:09:44	NH_A_40	1	1	mixed_Word_shortCSI	14	mixed_repeat	405	Triangle	Red	Color	Word	Repeat	200	Inconsistent	COLOR	TriangleRed.png	30	1	1129	70	74	81510	94.594594594594596515	1164.4285714285713311256	60	60	71487	100	1191.4500000000000454747	66	68	76192	97.0588235294117680496	1154.4242424242424931435	64	66	76805	96.9696969696969688357	1200.078125	45.6538825757575068565
5.0.11.0	win	081418	12:09:44	NH_A_40	1	1	mixed_Word_shortCSI	14	mixed_repeat	408	Triangle	Red	Color	Word	Repeat	200	Inconsistent	COLOR	TriangleRed.png	30	1	522	71	75	82032	94.6666666666666714036	1155.3802816901409187267	60	60	71487	100	1191.4500000000000454747	67	69	76714	97.1014492753623130739	1144.9850746268657530891	64	66	76805	96.9696969696969688357	1200.078125	55.0930503731342469109
5.0.11.0	win	081418	12:09:44	NH_A_40	1	1	mixed_Word_shortCSI	14	mixed_shift	411	Circle	Green	Shape	Word	Shift	200	Inconsistent	SHAPE	CircleGreen.png	30	1	644	71	75	82032	94.6666666666666714036	1155.3802816901409187267	61	61	72131	100	1182.4754098360656371369	67	69	76714	97.1014492753623130739	1144.9850746268657530891	65	67	77449	97.0149253731343321761	1191.5230769230768146372	46.5380022962110615481
5.0.11.0	win	081418	12:09:44	NH_A_40	1	1	mixed_Word_shortCSI	14	mixed_shift	414	Triangle	Red	Color	Word	Shift	200	Inconsistent	COLOR	TriangleRed.png	30	1	1448	72	76	83480	94.7368421052631504153	1159.4444444444443433895	61	61	72131	100	1182.4754098360656371369	67	69	76714	97.1014492753623130739	1144.9850746268657530891	66	68	78897	97.0588235294117680496	1195.4090909090909917722	50.4240162822252386832
5.0.11.0	win	081418	12:09:44	NH_A_40	1	1	mixed_Word_shortCSI	14	mixed_shift	417	Circle	Green	Shape	Word	Shift	200	Inconsistent	SHAPE	CircleGreen.png	30	1	604	72	76	83480	94.7368421052631504153	1159.4444444444443433895	62	62	72735	100	1173.1451612903226759954	67	69	76714	97.1014492753623130739	1144.9850746268657530891	67	69	79501	97.1014492753623130739	1186.5820895522388127574	41.5970149253730596683
5.0.11.0	win	081418	12:09:44	NH_A_40	1	1	mixed_Word_shortCSI	14	mixed_shift	420	Circle	Red	Color	Word	Shift	200	Consistent	COLOR	CircleRed.png	30	1	834	73	77	84314	94.8051948051948016882	1154.9863013698629856663	62	62	72735	100	1173.1451612903226759954	67	69	76714	97.1014492753623130739	1144.9850746268657530891	68	70	80335	97.1428571428571387969	1181.3970588235295053892	36.4119841966637523001
5.0.11.0	win	081418	12:09:44	NH_A_40	1	1	mixed_Word_shortCSI	14	mixed_repeat	423	Triangle	Red	Color	Word	Repeat	200	Inconsistent	COLOR	TriangleRed.png	30	1	591	74	78	84905	94.8717948717948615922	1147.3648648648647849768	62	62	72735	100	1173.1451612903226759954	68	70	77305	97.1428571428571387969	1136.8382352941175668093	68	70	80335	97.1428571428571387969	1181.3970588235295053892	44.5588235294119385799
5.0.11.0	win	081418	12:09:44	NH_A_40	1	1	mixed_Word_shortCSI	14	mixed_repeat	426	Circle	Green	Color	Word	Repeat	200	Inconsistent	COLOR	CircleGreen.png	38	1	565	75	79	85470	94.93670886075949511	1139.5999999999999090505	62	62	72735	100	1173.1451612903226759954	69	71	77870	97.1830985915492959748	1128.5507246376812418021	68	70	80335	97.1428571428571387969	1181.3970588235295053892	52.8463341858482635871
5.0.11.0	win	081418	12:09:44	NH_A_40	1	1	mixed_Word_shortCSI	14	mixed_shift	429	Circle	Green	Shape	Word	Shift	200	Inconsistent	SHAPE	CircleGreen.png	30	1	652	75	79	85470	94.93670886075949511	1139.5999999999999090505	63	63	73387	100	1164.8730158730159018887	69	71	77870	97.1830985915492959748	1128.5507246376812418021	69	71	80987	97.1830985915492959748	1173.7246376811594927858	45.1739130434782509838
5.0.11.0	win	081418	12:09:44	NH_A_40	1	1	mixed_Word_shortCSI	14	mixed_repeat	432	Circle	Green	Shape	Word	Repeat	200	Inconsistent	SHAPE	CircleGreen.png	30	1	1632	75	79	85470	94.93670886075949511	1139.5999999999999090505	64	64	75019	100	1172.171875	70	72	79502	97.2222222222222143273	1135.7428571428572467994	69	71	80987	97.1830985915492959748	1173.7246376811594927858	37.9817805383022459864
5.0.11.0	win	081418	12:09:44	NH_A_40	1	1	mixed_Word_shortCSI	14	mixed_shift	435	Circle	Green	Color	Word	Shift	200	Inconsistent	COLOR	CircleGreen.png	38	1	1613	76	80	87083	95	1145.8289473684210406645	64	64	75019	100	1172.171875	70	72	79502	97.2222222222222143273	1135.7428571428572467994	70	72	82600	97.2222222222222143273	1180	44.2571428571427532006
5.0.11.0	win	081418	12:09:44	NH_A_40	1	1	mixed_Word_shortCSI	14	mixed_shift	438	Triangle	Green	Shape	Word	Shift	200	Consistent	SHAPE	TriangleGreen.png	38	1	1563	76	80	87083	95	1145.8289473684210406645	65	65	76582	100	1178.1846153846154265921	70	72	79502	97.2222222222222143273	1135.7428571428572467994	71	73	84163	97.2602739726027465395	1185.3943661971829897084	49.651509054325742909
5.0.11.0	win	081418	12:09:44	NH_A_40	1	1	mixed_Word_shortCSI	14	mixed_repeat	441	Circle	Red	Shape	Word	Repeat	200	Consistent	SHAPE	CircleRed.png	30	1	587	76	80	87083	95	1145.8289473684210406645	66	66	77169	100	1169.2272727272727479431	71	73	80089	97.2602739726027465395	1128.0140845070422983554	71	73	84163	97.2602739726027465395	1185.3943661971829897084	57.380281690140691353
5.0.11.0	win	081418	12:09:44	NH_A_40	1	1	mixed_Word_shortCSI	14	mixed_repeat	444	Triangle	Red	Shape	Word	Repeat	200	Inconsistent	SHAPE	TriangleRed.png	38	1	802	76	80	87083	95	1145.8289473684210406645	67	67	77971	100	1163.7462686567164382723	72	74	80891	97.2972972972973053629	1123.4861111111110858474	71	73	84163	97.2602739726027465395	1185.3943661971829897084	61.908255086071903861
5.0.11.0	win	081418	12:09:44	NH_A_40	1	1	mixed_Word_shortCSI	14	mixed_repeat	447	Triangle	Green	Shape	Word	Repeat	200	Consistent	SHAPE	TriangleGreen.png	38	1	576	76	80	87083	95	1145.8289473684210406645	68	68	78547	100	1155.1029411764704946108	73	75	81467	97.3333333333333428072	1115.9863013698629856663	71	73	84163	97.2602739726027465395	1185.3943661971829897084	69.4080648273200040421
5.0.11.0	win	081418	12:09:44	NH_A_40	1	1	mixed_Word_shortCSI	14	mixed_repeat	450	Circle	Red	Shape	Word	Repeat	200	Consistent	SHAPE	CircleRed.png	30	1	1016	76	80	87083	95	1145.8289473684210406645	69	69	79563	100	1153.0869565217392391787	74	76	82483	97.3684210526315752077	1114.6351351351352150232	71	73	84163	97.2602739726027465395	1185.3943661971829897084	70.7592310620477746852
5.0.11.0	win	081418	12:09:44	NH_A_40	1	1	mixed_Word_shortCSI	14	mixed_shift	453	Triangle	Green	Color	Word	Shift	200	Consistent	COLOR	TriangleGreen.png	38	1	621	77	81	87704	95.0617283950617348864	1139.0129870129869686934	69	69	79563	100	1153.0869565217392391787	74	76	82483	97.3684210526315752077	1114.6351351351352150232	72	74	84784	97.2972972972973053629	1177.5555555555556566105	62.9204204204204415873
5.0.11.0	win	081418	12:09:44	NH_A_40	1	1	mixed_Word_shortCSI	14	mixed_shift	456	Triangle	Red	Shape	Word	Shift	200	Inconsistent	SHAPE	TriangleRed.png	38	1	994	77	81	87704	95.0617283950617348864	1139.0129870129869686934	70	70	80557	100	1150.8142857142856883002	74	76	82483	97.3684210526315752077	1114.6351351351352150232	73	75	85778	97.3333333333333428072	1175.0410958904110430012	60.405960755275827978
5.0.11.0	win	081418	12:09:44	NH_A_40	1	1	mixed_Word_shortCSI	14	mixed_shift	459	Triangle	Red	Color	Word	Shift	200	Inconsistent	COLOR	TriangleRed.png	30	1	873	78	82	88577	95.1219512195121978948	1135.6025641025642016757	70	70	80557	100	1150.8142857142856883002	74	76	82483	97.3684210526315752077	1114.6351351351352150232	74	76	86651	97.3684210526315752077	1170.9594594594593672809	56.3243243243241522578
5.0.11.0	win	081418	12:09:44	NH_A_40	1	1	mixed_Word_shortCSI	14	mixed_repeat	462	Triangle	Red	Color	Word	Repeat	200	Inconsistent	COLOR	TriangleRed.png	30	1	836	79	83	89413	95.1807228915662619784	1131.810126582278371643	70	70	80557	100	1150.8142857142856883002	75	77	83319	97.4025974025974079495	1110.9200000000000727596	74	76	86651	97.3684210526315752077	1170.9594594594593672809	60.0394594594592945214
5.0.11.0	win	081418	12:09:44	NH_A_40	1	1	mixed_Word_shortCSI	14	mixed_repeat	465	Circle	Red	Color	Word	Repeat	200	Consistent	COLOR	CircleRed.png	30	1	913	80	84	90326	95.2380952380952265912	1129.0750000000000454747	70	70	80557	100	1150.8142857142856883002	76	78	84232	97.4358974358974307961	1108.3157894736841626582	74	76	86651	97.3684210526315752077	1170.9594594594593672809	62.6436699857752046228
5.0.11.0	win	081418	12:09:44	NH_A_40	1	1	mixed_Word_shortCSI	14	mixed_repeat	468	Triangle	Red	Color	Word	Repeat	200	Inconsistent	COLOR	TriangleRed.png	30	1	395	81	85	90721	95.2941176470588118264	1120.012345679012241817	70	70	80557	100	1150.8142857142856883002	77	79	84627	97.468354430379747555	1099.0519480519481021474	74	76	86651	97.3684210526315752077	1170.9594594594593672809	71.9075114075112651335
5.0.11.0	win	081418	12:09:44	NH_A_40	1	1	mixed_Word_shortCSI	14	mixed_shift	471	Circle	Green	Shape	Word	Shift	200	Inconsistent	SHAPE	CircleGreen.png	30	1	985	81	85	90721	95.2941176470588118264	1120.012345679012241817	71	71	81542	100	1148.4788732394365524669	77	79	84627	97.468354430379747555	1099.0519480519481021474	75	77	87636	97.4025974025974079495	1168.4800000000000181899	69.4280519480519160425
5.0.11.0	win	081418	12:09:44	NH_A_40	1	1	mixed_Word_shortCSI	14	mixed_repeat	474	Circle	Red	Shape	Word	Repeat	200	Consistent	SHAPE	CircleRed.png	30	1	784	81	85	90721	95.2941176470588118264	1120.012345679012241817	72	72	82326	100	1143.4166666666667424579	78	80	85411	97.5	1095.0128205128205536312	75	77	87636	97.4025974025974079495	1168.4800000000000181899	73.4671794871794645587
5.0.11.0	win	081418	12:09:44	NH_A_40	1	1	mixed_Word_shortCSI	14	mixed_shift	477	Triangle	Red	Color	Word	Shift	200	Inconsistent	COLOR	TriangleRed.png	30	1	463	82	86	91184	95.3488372093023315301	1112	72	72	82326	100	1143.4166666666667424579	78	80	85411	97.5	1095.0128205128205536312	76	78	88099	97.4358974358974307961	1159.1973684210527153482	64.184547908232161717
5.0.11.0	win	081418	12:09:44	NH_A_40	1	1	mixed_Word_shortCSI	14	mixed_shift	480	Circle	Green	Shape	Word	Shift	200	Inconsistent	SHAPE	CircleGreen.png	30	1	1371	82	86	91184	95.3488372093023315301	1112	73	73	83697	100	1146.5342465753424221475	78	80	85411	97.5	1095.0128205128205536312	77	79	89470	97.468354430379747555	1161.9480519480518978526	66.9352314352313442214
5.0.11.0	win	081418	12:09:44	NH_A_40	1	1	mixed_Word_shortCSI	14	mixed_shift	483	Triangle	Green	Color	Word	Shift	200	Consistent	COLOR	TriangleGreen.png	38	1	946	83	87	92130	95.4022988505747093768	1110	73	73	83697	100	1146.5342465753424221475	78	80	85411	97.5	1095.0128205128205536312	78	80	90416	97.5	1159.1794871794870687154	64.1666666666665150842
