# Supplementary material for: Serial Recall Predicts Vocoded Sentence Recognition Across Spectral Resolutions
Source: J Speech Lang Hear Res. 2020 Mar 26;63(4):1282–98. doi: 10.1044/2020_JSLHR-19-00319 (PMC7242981; doi:10.1044/2020_JSLHR-19-00319)
Supplement: Supplemental Material S1 [file JSLHR-63-1282-s001.zip › Supplemental Material/EF Tasks/colorshapetask/Experiment Results/NH_A_41/colorshapetask_raw_NH_A_41_2018-08-15-21-09-24-027.iqdat]

build	computer.platform	date	time	subject	group	values.group	blockcode	blocknum	trialcode	trialnum	values.shape	values.color	values.categorizationtask	values.mixed_cuetask	values.mixed_shifttask	values.csi	values.responsekeymapping	stimulusitem1	values.stimulus	response	correct	latency	values.count_corrcolor	values.count_color	values.sumrt_corrcolor	expressions.percentcorrect_color	expressions.meanrt_color	values.count_corrshape	values.count_shape	values.sumrt_corrshape	expressions.percentcorrect_shape	expressions.meanrt_shape	values.count_corrrepeat	values.count_repeat	values.sumrt_corrrepeat	expressions.percentcorrect_repeat	expressions.meanrt_repeat	values.count_corrshift	values.count_shift	values.sumrt_corrshift	expressions.percentcorrect_shift	expressions.meanrt_shift	expressions.switchcost
5.0.11.0	win	081518	16:09:24	NH_A_41	1	1	generalintro	1	GeneralIntro	1						0		SC_GeneralIntro.htm		57	0	142449	0	0	0	0		0	0	0	0		0	0	0	0		0	0	0	0		0
5.0.11.0	win	081518	16:09:24	NH_A_41	1	1	blockedintro	2	BlockedIntro	1						0		SC_BlockedIntro1.htm		57	0	25213	0	0	0	0		0	0	0	0		0	0	0	0		0	0	0	0		0
5.0.11.0	win	081518	16:09:24	NH_A_41	1	1	blockedintro	2	BlockedIntro	2						0		SC_BlockedIntro2.htm		57	0	2732	0	0	0	0		0	0	0	0		0	0	0	0		0	0	0	0		0
5.0.11.0	win	081518	16:09:24	NH_A_41	1	1	blockedtask_shapetraining	3	BlockedPracticeInstruct	1						0		SC_Blocked_ShapeTraining.htm		57	0	9356	0	0	0	0		0	0	0	0		0	0	0	0		0	0	0	0		0
5.0.11.0	win	081518	16:09:24	NH_A_41	1	1	blockedtask_shapetraining	3	blockedtask_shapetraining	3	Circle		Shape			0		Circle.png	Circle.png	30	1	550	0	0	0	0		0	0	0	0		0	0	0	0		0	0	0	0		0
5.0.11.0	win	081518	16:09:24	NH_A_41	1	1	blockedtask_shapetraining	3	blockedtask_shapetraining	6	Circle		Shape			0		Circle.png	Circle.png	30	1	375	0	0	0	0		0	0	0	0		0	0	0	0		0	0	0	0		0
5.0.11.0	win	081518	16:09:24	NH_A_41	1	1	blockedtask_shapetraining	3	blockedtask_shapetraining	9	Circle		Shape			0		Circle.png	Circle.png	30	1	352	0	0	0	0		0	0	0	0		0	0	0	0		0	0	0	0		0
5.0.11.0	win	081518	16:09:24	NH_A_41	1	1	blockedtask_shapetraining	3	blockedtask_shapetraining	12	Triangle		Shape			0		Triangle.png	Triangle.png	38	1	362	0	0	0	0		0	0	0	0		0	0	0	0		0	0	0	0		0
5.0.11.0	win	081518	16:09:24	NH_A_41	1	1	blockedtask_shapetraining	3	blockedtask_shapetraining	15	Circle		Shape			0		Circle.png	Circle.png	30	1	403	0	0	0	0		0	0	0	0		0	0	0	0		0	0	0	0		0
5.0.11.0	win	081518	16:09:24	NH_A_41	1	1	blockedtask_shapetraining	3	blockedtask_shapetraining	18	Triangle		Shape			0		Triangle.png	Triangle.png	30	0	346	0	0	0	0		0	0	0	0		0	0	0	0		0	0	0	0		0
5.0.11.0	win	081518	16:09:24	NH_A_41	1	1	blockedtask_shapetraining	3	blockedtask_shapetraining	21	Triangle		Shape			0		Triangle.png	Triangle.png	38	1	747	0	0	0	0		0	0	0	0		0	0	0	0		0	0	0	0		0
5.0.11.0	win	081518	16:09:24	NH_A_41	1	1	blockedtask_shapetraining	3	blockedtask_shapetraining	24	Circle		Shape			0		Circle.png	Circle.png	30	1	468	0	0	0	0		0	0	0	0		0	0	0	0		0	0	0	0		0
5.0.11.0	win	081518	16:09:24	NH_A_41	1	1	blockedtask_shapetraining	3	blockedtask_shapetraining	27	Triangle		Shape			0		Triangle.png	Triangle.png	38	1	377	0	0	0	0		0	0	0	0		0	0	0	0		0	0	0	0		0
5.0.11.0	win	081518	16:09:24	NH_A_41	1	1	blockedtask_shapetraining	3	blockedtask_shapetraining	30	Circle		Shape			0		Circle.png	Circle.png	30	1	386	0	0	0	0		0	0	0	0		0	0	0	0		0	0	0	0		0
5.0.11.0	win	081518	16:09:24	NH_A_41	1	1	blockedtask_shapetraining	3	blockedtask_shapetraining	33	Circle		Shape			0		Circle.png	Circle.png	30	1	394	0	0	0	0		0	0	0	0		0	0	0	0		0	0	0	0		0
5.0.11.0	win	081518	16:09:24	NH_A_41	1	1	blockedtask_shapetraining	3	blockedtask_shapetraining	36	Triangle		Shape			0		Triangle.png	Triangle.png	30	0	322	0	0	0	0		0	0	0	0		0	0	0	0		0	0	0	0		0
5.0.11.0	win	081518	16:09:24	NH_A_41	1	1	blockedtask_shapetraining	3	blockedtask_shapetraining	39	Triangle		Shape			0		Triangle.png	Triangle.png	38	1	388	0	0	0	0		0	0	0	0		0	0	0	0		0	0	0	0		0
5.0.11.0	win	081518	16:09:24	NH_A_41	1	1	blockedtask_shapetraining	3	blockedtask_shapetraining	42	Triangle		Shape			0		Triangle.png	Triangle.png	38	1	381	0	0	0	0		0	0	0	0		0	0	0	0		0	0	0	0		0
5.0.11.0	win	081518	16:09:24	NH_A_41	1	1	blockedtask_shapetraining	3	blockedtask_shapetraining	45	Circle		Shape			0		Circle.png	Circle.png	30	1	452	0	0	0	0		0	0	0	0		0	0	0	0		0	0	0	0		0
5.0.11.0	win	081518	16:09:24	NH_A_41	1	1	blockedtask_shapetraining	3	blockedtask_shapetraining	48	Triangle		Shape			0		Triangle.png	Triangle.png	38	1	698	0	0	0	0		0	0	0	0		0	0	0	0		0	0	0	0		0
5.0.11.0	win	081518	16:09:24	NH_A_41	1	1	blockedtask_shapetraining	3	blockedtask_shapetraining	51	Circle		Shape			0		Circle.png	Circle.png	30	1	421	0	0	0	0		0	0	0	0		0	0	0	0		0	0	0	0		0
5.0.11.0	win	081518	16:09:24	NH_A_41	1	1	blockedtask_shapetraining	3	blockedtask_shapetraining	54	Triangle		Shape			0		Triangle.png	Triangle.png	38	1	524	0	0	0	0		0	0	0	0		0	0	0	0		0	0	0	0		0
5.0.11.0	win	081518	16:09:24	NH_A_41	1	1	blockedtask_shapetraining	3	blockedtask_shapetraining	57	Circle		Shape			0		Circle.png	Circle.png	30	1	431	0	0	0	0		0	0	0	0		0	0	0	0		0	0	0	0		0
5.0.11.0	win	081518	16:09:24	NH_A_41	1	1	blockedtask_shapetraining	3	blockedtask_shapetraining	60	Triangle		Shape			0		Triangle.png	Triangle.png	38	1	501	0	0	0	0		0	0	0	0		0	0	0	0		0	0	0	0		0
5.0.11.0	win	081518	16:09:24	NH_A_41	1	1	blockedtask_shapetraining	3	blockedtask_shapetraining	63	Circle		Shape			0		Circle.png	Circle.png	30	1	424	0	0	0	0		0	0	0	0		0	0	0	0		0	0	0	0		0
5.0.11.0	win	081518	16:09:24	NH_A_41	1	1	blockedtask_shapetraining	3	blockedtask_shapetraining	66	Circle		Shape			0		Circle.png	Circle.png	30	1	703	0	0	0	0		0	0	0	0		0	0	0	0		0	0	0	0		0
5.0.11.0	win	081518	16:09:24	NH_A_41	1	1	blockedtask_shapetraining	3	blockedtask_shapetraining	69	Triangle		Shape			0		Triangle.png	Triangle.png	38	1	362	0	0	0	0		0	0	0	0		0	0	0	0		0	0	0	0		0
5.0.11.0	win	081518	16:09:24	NH_A_41	1	1	blockedtask_shapetraining	3	blockedtask_shapetraining	72	Circle		Shape			0		Circle.png	Circle.png	30	1	500	0	0	0	0		0	0	0	0		0	0	0	0		0	0	0	0		0
5.0.11.0	win	081518	16:09:24	NH_A_41	1	1	blockedtask_shapetraining	3	blockedtask_shapetraining	75	Triangle		Shape			0		Triangle.png	Triangle.png	38	1	359	0	0	0	0		0	0	0	0		0	0	0	0		0	0	0	0		0
5.0.11.0	win	081518	16:09:24	NH_A_41	1	1	blockedtask_shapetraining	3	blockedtask_shapetraining	78	Triangle		Shape			0		Triangle.png	Triangle.png	38	1	880	0	0	0	0		0	0	0	0		0	0	0	0		0	0	0	0		0
5.0.11.0	win	081518	16:09:24	NH_A_41	1	1	blockedtask_shapetraining	3	blockedtask_shapetraining	81	Circle		Shape			0		Circle.png	Circle.png	30	1	468	0	0	0	0		0	0	0	0		0	0	0	0		0	0	0	0		0
5.0.11.0	win	081518	16:09:24	NH_A_41	1	1	blockedtask_shapetraining	3	blockedtask_shapetraining	84	Circle		Shape			0		Circle.png	Circle.png	30	1	362	0	0	0	0		0	0	0	0		0	0	0	0		0	0	0	0		0
5.0.11.0	win	081518	16:09:24	NH_A_41	1	1	blockedtask_shapetraining	3	blockedtask_shapetraining	87	Triangle		Shape			0		Triangle.png	Triangle.png	38	1	467	0	0	0	0		0	0	0	0		0	0	0	0		0	0	0	0		0
5.0.11.0	win	081518	16:09:24	NH_A_41	1	1	blockedtask_shapetraining	3	blockedtask_shapetraining	90	Triangle		Shape			0		Triangle.png	Triangle.png	38	1	408	0	0	0	0		0	0	0	0		0	0	0	0		0	0	0	0		0
5.0.11.0	win	081518	16:09:24	NH_A_41	1	1	blockedtask_shapetraining	3	blockedtask_shapetraining	93	Circle		Shape			0		Circle.png	Circle.png	30	1	431	0	0	0	0		0	0	0	0		0	0	0	0		0	0	0	0		0
5.0.11.0	win	081518	16:09:24	NH_A_41	1	1	blockedtask_shapetraining	3	blockedtask_shapetraining	96	Triangle		Shape			0		Triangle.png	Triangle.png	38	1	469	0	0	0	0		0	0	0	0		0	0	0	0		0	0	0	0		0
5.0.11.0	win	081518	16:09:24	NH_A_41	1	1	blockedtask_colortraining	4	BlockedPracticeInstruct	1	Triangle		Shape			0		SC_Blocked_ColorTraining.htm	Triangle.png	57	0	2953	0	0	0	0		0	0	0	0		0	0	0	0		0	0	0	0		0
5.0.11.0	win	081518	16:09:24	NH_A_41	1	1	blockedtask_colortraining	4	blockedtask_colortraining	3		Green	Color			0		Green.png	Green.png	38	1	818	0	0	0	0		0	0	0	0		0	0	0	0		0	0	0	0		0
5.0.11.0	win	081518	16:09:24	NH_A_41	1	1	blockedtask_colortraining	4	blockedtask_colortraining	6		Red	Color			0		Red.png	Red.png	30	1	521	0	0	0	0		0	0	0	0		0	0	0	0		0	0	0	0		0
5.0.11.0	win	081518	16:09:24	NH_A_41	1	1	blockedtask_colortraining	4	blockedtask_colortraining	9		Green	Color			0		Green.png	Green.png	38	1	380	0	0	0	0		0	0	0	0		0	0	0	0		0	0	0	0		0
5.0.11.0	win	081518	16:09:24	NH_A_41	1	1	blockedtask_colortraining	4	blockedtask_colortraining	12		Green	Color			0		Green.png	Green.png	38	1	436	0	0	0	0		0	0	0	0		0	0	0	0		0	0	0	0		0
5.0.11.0	win	081518	16:09:24	NH_A_41	1	1	blockedtask_colortraining	4	blockedtask_colortraining	15		Green	Color			0		Green.png	Green.png	38	1	363	0	0	0	0		0	0	0	0		0	0	0	0		0	0	0	0		0
5.0.11.0	win	081518	16:09:24	NH_A_41	1	1	blockedtask_colortraining	4	blockedtask_colortraining	18		Red	Color			0		Red.png	Red.png	30	1	372	0	0	0	0		0	0	0	0		0	0	0	0		0	0	0	0		0
5.0.11.0	win	081518	16:09:24	NH_A_41	1	1	blockedtask_colortraining	4	blockedtask_colortraining	21		Red	Color			0		Red.png	Red.png	30	1	349	0	0	0	0		0	0	0	0		0	0	0	0		0	0	0	0		0
5.0.11.0	win	081518	16:09:24	NH_A_41	1	1	blockedtask_colortraining	4	blockedtask_colortraining	24		Green	Color			0		Green.png	Green.png	38	1	390	0	0	0	0		0	0	0	0		0	0	0	0		0	0	0	0		0
5.0.11.0	win	081518	16:09:24	NH_A_41	1	1	blockedtask_colortraining	4	blockedtask_colortraining	27		Red	Color			0		Red.png	Red.png	30	1	446	0	0	0	0		0	0	0	0		0	0	0	0		0	0	0	0		0
5.0.11.0	win	081518	16:09:24	NH_A_41	1	1	blockedtask_colortraining	4	blockedtask_colortraining	30		Green	Color			0		Green.png	Green.png	38	1	420	0	0	0	0		0	0	0	0		0	0	0	0		0	0	0	0		0
5.0.11.0	win	081518	16:09:24	NH_A_41	1	1	blockedtask_colortraining	4	blockedtask_colortraining	33		Red	Color			0		Red.png	Red.png	30	1	331	0	0	0	0		0	0	0	0		0	0	0	0		0	0	0	0		0
5.0.11.0	win	081518	16:09:24	NH_A_41	1	1	blockedtask_colortraining	4	blockedtask_colortraining	36		Red	Color			0		Red.png	Red.png	30	1	324	0	0	0	0		0	0	0	0		0	0	0	0		0	0	0	0		0
5.0.11.0	win	081518	16:09:24	NH_A_41	1	1	blockedtask_colortraining	4	blockedtask_colortraining	39		Green	Color			0		Green.png	Green.png	38	1	447	0	0	0	0		0	0	0	0		0	0	0	0		0	0	0	0		0
5.0.11.0	win	081518	16:09:24	NH_A_41	1	1	blockedtask_colortraining	4	blockedtask_colortraining	42		Green	Color			0		Green.png	Green.png	38	1	373	0	0	0	0		0	0	0	0		0	0	0	0		0	0	0	0		0
5.0.11.0	win	081518	16:09:24	NH_A_41	1	1	blockedtask_colortraining	4	blockedtask_colortraining	45		Red	Color			0		Red.png	Red.png	30	1	318	0	0	0	0		0	0	0	0		0	0	0	0		0	0	0	0		0
5.0.11.0	win	081518	16:09:24	NH_A_41	1	1	blockedtask_colortraining	4	blockedtask_colortraining	48		Red	Color			0		Red.png	Red.png	30	1	345	0	0	0	0		0	0	0	0		0	0	0	0		0	0	0	0		0
5.0.11.0	win	081518	16:09:24	NH_A_41	1	1	blockedtask_colortraining	4	blockedtask_colortraining	51		Green	Color			0		Green.png	Green.png	38	1	419	0	0	0	0		0	0	0	0		0	0	0	0		0	0	0	0		0
5.0.11.0	win	081518	16:09:24	NH_A_41	1	1	blockedtask_colortraining	4	blockedtask_colortraining	54		Green	Color			0		Green.png	Green.png	38	1	553	0	0	0	0		0	0	0	0		0	0	0	0		0	0	0	0		0
5.0.11.0	win	081518	16:09:24	NH_A_41	1	1	blockedtask_colortraining	4	blockedtask_colortraining	57		Red	Color			0		Red.png	Red.png	30	1	330	0	0	0	0		0	0	0	0		0	0	0	0		0	0	0	0		0
5.0.11.0	win	081518	16:09:24	NH_A_41	1	1	blockedtask_colortraining	4	blockedtask_colortraining	60		Green	Color			0		Green.png	Green.png	38	1	422	0	0	0	0		0	0	0	0		0	0	0	0		0	0	0	0		0
5.0.11.0	win	081518	16:09:24	NH_A_41	1	1	blockedtask_colortraining	4	blockedtask_colortraining	63		Red	Color			0		Red.png	Red.png	30	1	332	0	0	0	0		0	0	0	0		0	0	0	0		0	0	0	0		0
5.0.11.0	win	081518	16:09:24	NH_A_41	1	1	blockedtask_colortraining	4	blockedtask_colortraining	66		Red	Color			0		Red.png	Red.png	30	1	342	0	0	0	0		0	0	0	0		0	0	0	0		0	0	0	0		0
5.0.11.0	win	081518	16:09:24	NH_A_41	1	1	blockedtask_colortraining	4	blockedtask_colortraining	69		Green	Color			0		Green.png	Green.png	38	1	288	0	0	0	0		0	0	0	0		0	0	0	0		0	0	0	0		0
5.0.11.0	win	081518	16:09:24	NH_A_41	1	1	blockedtask_colortraining	4	blockedtask_colortraining	72		Green	Color			0		Green.png	Green.png	38	1	316	0	0	0	0		0	0	0	0		0	0	0	0		0	0	0	0		0
5.0.11.0	win	081518	16:09:24	NH_A_41	1	1	blockedtask_colortraining	4	blockedtask_colortraining	75		Red	Color			0		Red.png	Red.png	30	1	246	0	0	0	0		0	0	0	0		0	0	0	0		0	0	0	0		0
5.0.11.0	win	081518	16:09:24	NH_A_41	1	1	blockedtask_colortraining	4	blockedtask_colortraining	78		Red	Color			0		Red.png	Red.png	38	0	292	0	0	0	0		0	0	0	0		0	0	0	0		0	0	0	0		0
5.0.11.0	win	081518	16:09:24	NH_A_41	1	1	blockedtask_colortraining	4	blockedtask_colortraining	81		Green	Color			0		Green.png	Green.png	38	1	408	0	0	0	0		0	0	0	0		0	0	0	0		0	0	0	0		0
5.0.11.0	win	081518	16:09:24	NH_A_41	1	1	blockedtask_colortraining	4	blockedtask_colortraining	84		Red	Color			0		Red.png	Red.png	30	1	384	0	0	0	0		0	0	0	0		0	0	0	0		0	0	0	0		0
5.0.11.0	win	081518	16:09:24	NH_A_41	1	1	blockedtask_colortraining	4	blockedtask_colortraining	87		Red	Color			0		Red.png	Red.png	30	1	360	0	0	0	0		0	0	0	0		0	0	0	0		0	0	0	0		0
5.0.11.0	win	081518	16:09:24	NH_A_41	1	1	blockedtask_colortraining	4	blockedtask_colortraining	90		Green	Color			0		Green.png	Green.png	38	1	449	0	0	0	0		0	0	0	0		0	0	0	0		0	0	0	0		0
5.0.11.0	win	081518	16:09:24	NH_A_41	1	1	blockedtask_colortraining	4	blockedtask_colortraining	93		Red	Color			0		Red.png	Red.png	30	1	406	0	0	0	0		0	0	0	0		0	0	0	0		0	0	0	0		0
5.0.11.0	win	081518	16:09:24	NH_A_41	1	1	blockedtask_colortraining	4	blockedtask_colortraining	96		Green	Color			0		Green.png	Green.png	30	0	462	0	0	0	0		0	0	0	0		0	0	0	0		0	0	0	0		0
5.0.11.0	win	081518	16:09:24	NH_A_41	1	1	blockedtask_colorshapetraining	5	BlockedPracticeInstruct	1		Green	Color			0		SC_Blocked_ColorShapeTraining.htm	Green.png	57	0	6346	0	0	0	0		0	0	0	0		0	0	0	0		0	0	0	0		0
5.0.11.0	win	081518	16:09:24	NH_A_41	1	1	blockedtask_colorshapetraining	5	blockedtask_colorshapetraining	3	Circle		Shape			0		Circle.png	Circle.png	30	1	1756	0	0	0	0		0	0	0	0		0	0	0	0		0	0	0	0		0
5.0.11.0	win	081518	16:09:24	NH_A_41	1	1	blockedtask_colorshapetraining	5	blockedtask_colorshapetraining	6		Green	Color			0		Green.png	Green.png	38	1	781	0	0	0	0		0	0	0	0		0	0	0	0		0	0	0	0		0
5.0.11.0	win	081518	16:09:24	NH_A_41	1	1	blockedtask_colorshapetraining	5	blockedtask_colorshapetraining	9		Red	Color			0		Red.png	Red.png	30	1	405	0	0	0	0		0	0	0	0		0	0	0	0		0	0	0	0		0
5.0.11.0	win	081518	16:09:24	NH_A_41	1	1	blockedtask_colorshapetraining	5	blockedtask_colorshapetraining	12	Triangle		Shape			0		Triangle.png	Triangle.png	38	1	413	0	0	0	0		0	0	0	0		0	0	0	0		0	0	0	0		0
5.0.11.0	win	081518	16:09:24	NH_A_41	1	1	blockedtask_colorshapetraining	5	blockedtask_colorshapetraining	15	Circle		Shape			0		Circle.png	Circle.png	38	0	436	0	0	0	0		0	0	0	0		0	0	0	0		0	0	0	0		0
5.0.11.0	win	081518	16:09:24	NH_A_41	1	1	blockedtask_colorshapetraining	5	blockedtask_colorshapetraining	18	Triangle		Shape			0		Triangle.png	Triangle.png	38	1	674	0	0	0	0		0	0	0	0		0	0	0	0		0	0	0	0		0
5.0.11.0	win	081518	16:09:24	NH_A_41	1	1	blockedtask_colorshapetraining	5	blockedtask_colorshapetraining	21	Circle		Shape			0		Circle.png	Circle.png	30	1	559	0	0	0	0		0	0	0	0		0	0	0	0		0	0	0	0		0
5.0.11.0	win	081518	16:09:24	NH_A_41	1	1	blockedtask_colorshapetraining	5	blockedtask_colorshapetraining	24	Triangle		Shape			0		Triangle.png	Triangle.png	38	1	608	0	0	0	0		0	0	0	0		0	0	0	0		0	0	0	0		0
5.0.11.0	win	081518	16:09:24	NH_A_41	1	1	blockedtask_colorshapetraining	5	blockedtask_colorshapetraining	27	Triangle		Shape			0		Triangle.png	Triangle.png	38	1	463	0	0	0	0		0	0	0	0		0	0	0	0		0	0	0	0		0
5.0.11.0	win	081518	16:09:24	NH_A_41	1	1	blockedtask_colorshapetraining	5	blockedtask_colorshapetraining	30		Red	Color			0		Red.png	Red.png	30	1	725	0	0	0	0		0	0	0	0		0	0	0	0		0	0	0	0		0
5.0.11.0	win	081518	16:09:24	NH_A_41	1	1	blockedtask_colorshapetraining	5	blockedtask_colorshapetraining	33		Green	Color			0		Green.png	Green.png	38	1	576	0	0	0	0		0	0	0	0		0	0	0	0		0	0	0	0		0
5.0.11.0	win	081518	16:09:24	NH_A_41	1	1	blockedtask_colorshapetraining	5	blockedtask_colorshapetraining	36		Green	Color			0		Green.png	Green.png	38	1	496	0	0	0	0		0	0	0	0		0	0	0	0		0	0	0	0		0
5.0.11.0	win	081518	16:09:24	NH_A_41	1	1	blockedtask_colorshapetraining	5	blockedtask_colorshapetraining	39		Red	Color			0		Red.png	Red.png	30	1	532	0	0	0	0		0	0	0	0		0	0	0	0		0	0	0	0		0
5.0.11.0	win	081518	16:09:24	NH_A_41	1	1	blockedtask_colorshapetraining	5	blockedtask_colorshapetraining	42	Circle		Shape			0		Circle.png	Circle.png	30	1	758	0	0	0	0		0	0	0	0		0	0	0	0		0	0	0	0		0
5.0.11.0	win	081518	16:09:24	NH_A_41	1	1	blockedtask_colorshapetraining	5	blockedtask_colorshapetraining	45	Circle		Shape			0		Circle.png	Circle.png	30	1	383	0	0	0	0		0	0	0	0		0	0	0	0		0	0	0	0		0
5.0.11.0	win	081518	16:09:24	NH_A_41	1	1	blockedtask_colorshapetraining	5	blockedtask_colorshapetraining	48	Triangle		Shape			0		Triangle.png	Triangle.png	38	1	279	0	0	0	0		0	0	0	0		0	0	0	0		0	0	0	0		0
5.0.11.0	win	081518	16:09:24	NH_A_41	1	1	blockedtask_colorshapetraining	5	blockedtask_colorshapetraining	51		Red	Color			0		Red.png	Red.png	30	1	532	0	0	0	0		0	0	0	0		0	0	0	0		0	0	0	0		0
5.0.11.0	win	081518	16:09:24	NH_A_41	1	1	blockedtask_colorshapetraining	5	blockedtask_colorshapetraining	54		Green	Color			0		Green.png	Green.png	38	1	342	0	0	0	0		0	0	0	0		0	0	0	0		0	0	0	0		0
5.0.11.0	win	081518	16:09:24	NH_A_41	1	1	blockedtask_colorshapetraining	5	blockedtask_colorshapetraining	57		Red	Color			0		Red.png	Red.png	30	1	704	0	0	0	0		0	0	0	0		0	0	0	0		0	0	0	0		0
5.0.11.0	win	081518	16:09:24	NH_A_41	1	1	blockedtask_colorshapetraining	5	blockedtask_colorshapetraining	60		Red	Color			0		Red.png	Red.png	30	1	1019	0	0	0	0		0	0	0	0		0	0	0	0		0	0	0	0		0
5.0.11.0	win	081518	16:09:24	NH_A_41	1	1	blockedtask_colorshapetraining	5	blockedtask_colorshapetraining	63		Green	Color			0		Green.png	Green.png	38	1	857	0	0	0	0		0	0	0	0		0	0	0	0		0	0	0	0		0
5.0.11.0	win	081518	16:09:24	NH_A_41	1	1	blockedtask_colorshapetraining	5	blockedtask_colorshapetraining	66	Triangle		Shape			0		Triangle.png	Triangle.png	38	1	623	0	0	0	0		0	0	0	0		0	0	0	0		0	0	0	0		0
5.0.11.0	win	081518	16:09:24	NH_A_41	1	1	blockedtask_colorshapetraining	5	blockedtask_colorshapetraining	69		Green	Color			0		Green.png	Green.png	38	1	478	0	0	0	0		0	0	0	0		0	0	0	0		0	0	0	0		0
5.0.11.0	win	081518	16:09:24	NH_A_41	1	1	blockedtask_colorshapetraining	5	blockedtask_colorshapetraining	72	Triangle		Shape			0		Triangle.png	Triangle.png	38	1	562	0	0	0	0		0	0	0	0		0	0	0	0		0	0	0	0		0
5.0.11.0	win	081518	16:09:24	NH_A_41	1	1	blockedtask_colorshapetraining	5	blockedtask_colorshapetraining	75		Red	Color			0		Red.png	Red.png	30	1	372	0	0	0	0		0	0	0	0		0	0	0	0		0	0	0	0		0
5.0.11.0	win	081518	16:09:24	NH_A_41	1	1	blockedtask_colorshapetraining	5	blockedtask_colorshapetraining	78	Triangle		Shape			0		Triangle.png	Triangle.png	38	1	508	0	0	0	0		0	0	0	0		0	0	0	0		0	0	0	0		0
5.0.11.0	win	081518	16:09:24	NH_A_41	1	1	blockedtask_colorshapetraining	5	blockedtask_colorshapetraining	81		Red	Color			0		Red.png	Red.png	30	1	944	0	0	0	0		0	0	0	0		0	0	0	0		0	0	0	0		0
5.0.11.0	win	081518	16:09:24	NH_A_41	1	1	blockedtask_colorshapetraining	5	blockedtask_colorshapetraining	84	Circle		Shape			0		Circle.png	Circle.png	30	1	450	0	0	0	0		0	0	0	0		0	0	0	0		0	0	0	0		0
5.0.11.0	win	081518	16:09:24	NH_A_41	1	1	blockedtask_colorshapetraining	5	blockedtask_colorshapetraining	87	Circle		Shape			0		Circle.png	Circle.png	30	1	407	0	0	0	0		0	0	0	0		0	0	0	0		0	0	0	0		0
5.0.11.0	win	081518	16:09:24	NH_A_41	1	1	blockedtask_colorshapetraining	5	blockedtask_colorshapetraining	90		Green	Color			0		Green.png	Green.png	38	1	511	0	0	0	0		0	0	0	0		0	0	0	0		0	0	0	0		0
5.0.11.0	win	081518	16:09:24	NH_A_41	1	1	blockedtask_colorshapetraining	5	blockedtask_colorshapetraining	93		Green	Color			0		Green.png	Green.png	38	1	354	0	0	0	0		0	0	0	0		0	0	0	0		0	0	0	0		0
5.0.11.0	win	081518	16:09:24	NH_A_41	1	1	blockedtask_colorshapetraining	5	blockedtask_colorshapetraining	96	Circle		Shape			0		Circle.png	Circle.png	30	1	443	0	0	0	0		0	0	0	0		0	0	0	0		0	0	0	0		0
5.0.11.0	win	081518	16:09:24	NH_A_41	1	1	blockedtask_bivalentshapetraining	6	BlockedPracticeInstruct	1	Circle		Shape			0		SC_Blocked_BivalentShapeTraining.htm	Circle.png	57	0	8384	0	0	0	0		0	0	0	0		0	0	0	0		0	0	0	0		0
5.0.11.0	win	081518	16:09:24	NH_A_41	1	1	blockedtask_bivalentshapetraining	6	blockedtask_bivalentshapetraining	3	Triangle	Red	Shape			0		TriangleRed.png	TriangleRed.png	38	1	1551	0	0	0	0		0	0	0	0		0	0	0	0		0	0	0	0		0
5.0.11.0	win	081518	16:09:24	NH_A_41	1	1	blockedtask_bivalentshapetraining	6	blockedtask_bivalentshapetraining	6	Triangle	Red	Shape			0		TriangleRed.png	TriangleRed.png	38	1	441	0	0	0	0		0	0	0	0		0	0	0	0		0	0	0	0		0
5.0.11.0	win	081518	16:09:24	NH_A_41	1	1	blockedtask_bivalentshapetraining	6	blockedtask_bivalentshapetraining	9	Circle	Red	Shape			0		CircleRed.png	CircleRed.png	30	1	335	0	0	0	0		0	0	0	0		0	0	0	0		0	0	0	0		0
5.0.11.0	win	081518	16:09:24	NH_A_41	1	1	blockedtask_bivalentshapetraining	6	blockedtask_bivalentshapetraining	12	Circle	Green	Shape			0		CircleGreen.png	CircleGreen.png	30	1	665	0	0	0	0		0	0	0	0		0	0	0	0		0	0	0	0		0
5.0.11.0	win	081518	16:09:24	NH_A_41	1	1	blockedtask_bivalentshapetraining	6	blockedtask_bivalentshapetraining	15	Circle	Green	Shape			0		CircleGreen.png	CircleGreen.png	30	1	422	0	0	0	0		0	0	0	0		0	0	0	0		0	0	0	0		0
5.0.11.0	win	081518	16:09:24	NH_A_41	1	1	blockedtask_bivalentshapetraining	6	blockedtask_bivalentshapetraining	18	Triangle	Red	Shape			0		TriangleRed.png	TriangleRed.png	38	1	621	0	0	0	0		0	0	0	0		0	0	0	0		0	0	0	0		0
5.0.11.0	win	081518	16:09:24	NH_A_41	1	1	blockedtask_bivalentshapetraining	6	blockedtask_bivalentshapetraining	21	Circle	Red	Shape			0		CircleRed.png	CircleRed.png	38	0	571	0	0	0	0		0	0	0	0		0	0	0	0		0	0	0	0		0
5.0.11.0	win	081518	16:09:24	NH_A_41	1	1	blockedtask_bivalentshapetraining	6	blockedtask_bivalentshapetraining	24	Circle	Red	Shape			0		CircleRed.png	CircleRed.png	30	1	596	0	0	0	0		0	0	0	0		0	0	0	0		0	0	0	0		0
5.0.11.0	win	081518	16:09:24	NH_A_41	1	1	blockedtask_bivalentshapetraining	6	blockedtask_bivalentshapetraining	27	Circle	Red	Shape			0		CircleRed.png	CircleRed.png	30	1	340	0	0	0	0		0	0	0	0		0	0	0	0		0	0	0	0		0
5.0.11.0	win	081518	16:09:24	NH_A_41	1	1	blockedtask_bivalentshapetraining	6	blockedtask_bivalentshapetraining	30	Circle	Green	Shape			0		CircleGreen.png	CircleGreen.png	30	1	782	0	0	0	0		0	0	0	0		0	0	0	0		0	0	0	0		0
5.0.11.0	win	081518	16:09:24	NH_A_41	1	1	blockedtask_bivalentshapetraining	6	blockedtask_bivalentshapetraining	33	Triangle	Green	Shape			0		TriangleGreen.png	TriangleGreen.png	38	1	454	0	0	0	0		0	0	0	0		0	0	0	0		0	0	0	0		0
5.0.11.0	win	081518	16:09:24	NH_A_41	1	1	blockedtask_bivalentshapetraining	6	blockedtask_bivalentshapetraining	36	Triangle	Red	Shape			0		TriangleRed.png	TriangleRed.png	38	1	347	0	0	0	0		0	0	0	0		0	0	0	0		0	0	0	0		0
5.0.11.0	win	081518	16:09:24	NH_A_41	1	1	blockedtask_bivalentshapetraining	6	blockedtask_bivalentshapetraining	39	Triangle	Red	Shape			0		TriangleRed.png	TriangleRed.png	38	1	405	0	0	0	0		0	0	0	0		0	0	0	0		0	0	0	0		0
5.0.11.0	win	081518	16:09:24	NH_A_41	1	1	blockedtask_bivalentshapetraining	6	blockedtask_bivalentshapetraining	42	Triangle	Red	Shape			0		TriangleRed.png	TriangleRed.png	38	1	812	0	0	0	0		0	0	0	0		0	0	0	0		0	0	0	0		0
5.0.11.0	win	081518	16:09:24	NH_A_41	1	1	blockedtask_bivalentshapetraining	6	blockedtask_bivalentshapetraining	45	Circle	Green	Shape			0		CircleGreen.png	CircleGreen.png	30	1	548	0	0	0	0		0	0	0	0		0	0	0	0		0	0	0	0		0
5.0.11.0	win	081518	16:09:24	NH_A_41	1	1	blockedtask_bivalentshapetraining	6	blockedtask_bivalentshapetraining	48	Triangle	Green	Shape			0		TriangleGreen.png	TriangleGreen.png	38	1	549	0	0	0	0		0	0	0	0		0	0	0	0		0	0	0	0		0
5.0.11.0	win	081518	16:09:24	NH_A_41	1	1	blockedtask_bivalentshapetraining	6	blockedtask_bivalentshapetraining	51	Circle	Red	Shape			0		CircleRed.png	CircleRed.png	30	1	470	0	0	0	0		0	0	0	0		0	0	0	0		0	0	0	0		0
5.0.11.0	win	081518	16:09:24	NH_A_41	1	1	blockedtask_bivalentshapetraining	6	blockedtask_bivalentshapetraining	54	Triangle	Red	Shape			0		TriangleRed.png	TriangleRed.png	38	1	492	0	0	0	0		0	0	0	0		0	0	0	0		0	0	0	0		0
5.0.11.0	win	081518	16:09:24	NH_A_41	1	1	blockedtask_bivalentshapetraining	6	blockedtask_bivalentshapetraining	57	Triangle	Green	Shape			0		TriangleGreen.png	TriangleGreen.png	38	1	623	0	0	0	0		0	0	0	0		0	0	0	0		0	0	0	0		0
5.0.11.0	win	081518	16:09:24	NH_A_41	1	1	blockedtask_bivalentshapetraining	6	blockedtask_bivalentshapetraining	60	Triangle	Green	Shape			0		TriangleGreen.png	TriangleGreen.png	38	1	494	0	0	0	0		0	0	0	0		0	0	0	0		0	0	0	0		0
5.0.11.0	win	081518	16:09:24	NH_A_41	1	1	blockedtask_bivalentshapetraining	6	blockedtask_bivalentshapetraining	63	Circle	Green	Shape			0		CircleGreen.png	CircleGreen.png	30	1	594	0	0	0	0		0	0	0	0		0	0	0	0		0	0	0	0		0
5.0.11.0	win	081518	16:09:24	NH_A_41	1	1	blockedtask_bivalentshapetraining	6	blockedtask_bivalentshapetraining	66	Circle	Red	Shape			0		CircleRed.png	CircleRed.png	30	1	450	0	0	0	0		0	0	0	0		0	0	0	0		0	0	0	0		0
5.0.11.0	win	081518	16:09:24	NH_A_41	1	1	blockedtask_bivalentshapetraining	6	blockedtask_bivalentshapetraining	69	Triangle	Red	Shape			0		TriangleRed.png	TriangleRed.png	38	1	567	0	0	0	0		0	0	0	0		0	0	0	0		0	0	0	0		0
5.0.11.0	win	081518	16:09:24	NH_A_41	1	1	blockedtask_bivalentshapetraining	6	blockedtask_bivalentshapetraining	72	Triangle	Green	Shape			0		TriangleGreen.png	TriangleGreen.png	38	1	520	0	0	0	0		0	0	0	0		0	0	0	0		0	0	0	0		0
5.0.11.0	win	081518	16:09:24	NH_A_41	1	1	blockedtask_bivalentshapetraining	6	blockedtask_bivalentshapetraining	75	Circle	Green	Shape			0		CircleGreen.png	CircleGreen.png	30	1	539	0	0	0	0		0	0	0	0		0	0	0	0		0	0	0	0		0
5.0.11.0	win	081518	16:09:24	NH_A_41	1	1	blockedtask_bivalentshapetraining	6	blockedtask_bivalentshapetraining	78	Triangle	Green	Shape			0		TriangleGreen.png	TriangleGreen.png	38	1	365	0	0	0	0		0	0	0	0		0	0	0	0		0	0	0	0		0
5.0.11.0	win	081518	16:09:24	NH_A_41	1	1	blockedtask_bivalentshapetraining	6	blockedtask_bivalentshapetraining	81	Circle	Green	Shape			0		CircleGreen.png	CircleGreen.png	30	1	534	0	0	0	0		0	0	0	0		0	0	0	0		0	0	0	0		0
5.0.11.0	win	081518	16:09:24	NH_A_41	1	1	blockedtask_bivalentshapetraining	6	blockedtask_bivalentshapetraining	84	Triangle	Green	Shape			0		TriangleGreen.png	TriangleGreen.png	38	1	935	0	0	0	0		0	0	0	0		0	0	0	0		0	0	0	0		0
5.0.11.0	win	081518	16:09:24	NH_A_41	1	1	blockedtask_bivalentshapetraining	6	blockedtask_bivalentshapetraining	87	Circle	Red	Shape			0		CircleRed.png	CircleRed.png	30	1	617	0	0	0	0		0	0	0	0		0	0	0	0		0	0	0	0		0
5.0.11.0	win	081518	16:09:24	NH_A_41	1	1	blockedtask_bivalentshapetraining	6	blockedtask_bivalentshapetraining	90	Circle	Green	Shape			0		CircleGreen.png	CircleGreen.png	30	1	552	0	0	0	0		0	0	0	0		0	0	0	0		0	0	0	0		0
5.0.11.0	win	081518	16:09:24	NH_A_41	1	1	blockedtask_bivalentshapetraining	6	blockedtask_bivalentshapetraining	93	Circle	Red	Shape			0		CircleRed.png	CircleRed.png	30	1	378	0	0	0	0		0	0	0	0		0	0	0	0		0	0	0	0		0
5.0.11.0	win	081518	16:09:24	NH_A_41	1	1	blockedtask_bivalentshapetraining	6	blockedtask_bivalentshapetraining	96	Triangle	Green	Shape			0		TriangleGreen.png	TriangleGreen.png	38	1	418	0	0	0	0		0	0	0	0		0	0	0	0		0	0	0	0		0
5.0.11.0	win	081518	16:09:24	NH_A_41	1	1	blockedtask_bivalentcolortraining	7	BlockedPracticeInstruct	1	Triangle	Green	Shape			0		SC_Blocked_BivalentColorTraining.htm	TriangleGreen.png	57	0	4377	0	0	0	0		0	0	0	0		0	0	0	0		0	0	0	0		0
5.0.11.0	win	081518	16:09:24	NH_A_41	1	1	blockedtask_bivalentcolortraining	7	blockedtask_bivalentcolortraining	3	Circle	Red	Color			0		CircleRed.png	CircleRed.png	30	1	761	0	0	0	0		0	0	0	0		0	0	0	0		0	0	0	0		0
5.0.11.0	win	081518	16:09:24	NH_A_41	1	1	blockedtask_bivalentcolortraining	7	blockedtask_bivalentcolortraining	6	Circle	Green	Color			0		CircleGreen.png	CircleGreen.png	38	1	354	0	0	0	0		0	0	0	0		0	0	0	0		0	0	0	0		0
5.0.11.0	win	081518	16:09:24	NH_A_41	1	1	blockedtask_bivalentcolortraining	7	blockedtask_bivalentcolortraining	9	Triangle	Green	Color			0		TriangleGreen.png	TriangleGreen.png	38	1	379	0	0	0	0		0	0	0	0		0	0	0	0		0	0	0	0		0
5.0.11.0	win	081518	16:09:24	NH_A_41	1	1	blockedtask_bivalentcolortraining	7	blockedtask_bivalentcolortraining	12	Circle	Red	Color			0		CircleRed.png	CircleRed.png	30	1	371	0	0	0	0		0	0	0	0		0	0	0	0		0	0	0	0		0
5.0.11.0	win	081518	16:09:24	NH_A_41	1	1	blockedtask_bivalentcolortraining	7	blockedtask_bivalentcolortraining	15	Circle	Red	Color			0		CircleRed.png	CircleRed.png	30	1	429	0	0	0	0		0	0	0	0		0	0	0	0		0	0	0	0		0
5.0.11.0	win	081518	16:09:24	NH_A_41	1	1	blockedtask_bivalentcolortraining	7	blockedtask_bivalentcolortraining	18	Circle	Green	Color			0		CircleGreen.png	CircleGreen.png	38	1	595	0	0	0	0		0	0	0	0		0	0	0	0		0	0	0	0		0
5.0.11.0	win	081518	16:09:24	NH_A_41	1	1	blockedtask_bivalentcolortraining	7	blockedtask_bivalentcolortraining	21	Triangle	Green	Color			0		TriangleGreen.png	TriangleGreen.png	30	0	259	0	0	0	0		0	0	0	0		0	0	0	0		0	0	0	0		0
5.0.11.0	win	081518	16:09:24	NH_A_41	1	1	blockedtask_bivalentcolortraining	7	blockedtask_bivalentcolortraining	24	Circle	Red	Color			0		CircleRed.png	CircleRed.png	30	1	489	0	0	0	0		0	0	0	0		0	0	0	0		0	0	0	0		0
5.0.11.0	win	081518	16:09:24	NH_A_41	1	1	blockedtask_bivalentcolortraining	7	blockedtask_bivalentcolortraining	27	Circle	Red	Color			0		CircleRed.png	CircleRed.png	30	1	444	0	0	0	0		0	0	0	0		0	0	0	0		0	0	0	0		0
5.0.11.0	win	081518	16:09:24	NH_A_41	1	1	blockedtask_bivalentcolortraining	7	blockedtask_bivalentcolortraining	30	Triangle	Green	Color			0		TriangleGreen.png	TriangleGreen.png	38	1	403	0	0	0	0		0	0	0	0		0	0	0	0		0	0	0	0		0
5.0.11.0	win	081518	16:09:24	NH_A_41	1	1	blockedtask_bivalentcolortraining	7	blockedtask_bivalentcolortraining	33	Circle	Green	Color			0		CircleGreen.png	CircleGreen.png	38	1	474	0	0	0	0		0	0	0	0		0	0	0	0		0	0	0	0		0
5.0.11.0	win	081518	16:09:24	NH_A_41	1	1	blockedtask_bivalentcolortraining	7	blockedtask_bivalentcolortraining	36	Circle	Red	Color			0		CircleRed.png	CircleRed.png	30	1	607	0	0	0	0		0	0	0	0		0	0	0	0		0	0	0	0		0
5.0.11.0	win	081518	16:09:24	NH_A_41	1	1	blockedtask_bivalentcolortraining	7	blockedtask_bivalentcolortraining	39	Triangle	Green	Color			0		TriangleGreen.png	TriangleGreen.png	38	1	574	0	0	0	0		0	0	0	0		0	0	0	0		0	0	0	0		0
5.0.11.0	win	081518	16:09:24	NH_A_41	1	1	blockedtask_bivalentcolortraining	7	blockedtask_bivalentcolortraining	42	Triangle	Red	Color			0		TriangleRed.png	TriangleRed.png	30	1	334	0	0	0	0		0	0	0	0		0	0	0	0		0	0	0	0		0
5.0.11.0	win	081518	16:09:24	NH_A_41	1	1	blockedtask_bivalentcolortraining	7	blockedtask_bivalentcolortraining	45	Triangle	Red	Color			0		TriangleRed.png	TriangleRed.png	30	1	408	0	0	0	0		0	0	0	0		0	0	0	0		0	0	0	0		0
5.0.11.0	win	081518	16:09:24	NH_A_41	1	1	blockedtask_bivalentcolortraining	7	blockedtask_bivalentcolortraining	48	Circle	Green	Color			0		CircleGreen.png	CircleGreen.png	38	1	496	0	0	0	0		0	0	0	0		0	0	0	0		0	0	0	0		0
5.0.11.0	win	081518	16:09:24	NH_A_41	1	1	blockedtask_bivalentcolortraining	7	blockedtask_bivalentcolortraining	51	Triangle	Green	Color			0		TriangleGreen.png	TriangleGreen.png	38	1	660	0	0	0	0		0	0	0	0		0	0	0	0		0	0	0	0		0
5.0.11.0	win	081518	16:09:24	NH_A_41	1	1	blockedtask_bivalentcolortraining	7	blockedtask_bivalentcolortraining	54	Triangle	Red	Color			0		TriangleRed.png	TriangleRed.png	30	1	401	0	0	0	0		0	0	0	0		0	0	0	0		0	0	0	0		0
5.0.11.0	win	081518	16:09:24	NH_A_41	1	1	blockedtask_bivalentcolortraining	7	blockedtask_bivalentcolortraining	57	Triangle	Red	Color			0		TriangleRed.png	TriangleRed.png	30	1	360	0	0	0	0		0	0	0	0		0	0	0	0		0	0	0	0		0
5.0.11.0	win	081518	16:09:24	NH_A_41	1	1	blockedtask_bivalentcolortraining	7	blockedtask_bivalentcolortraining	60	Circle	Red	Color			0		CircleRed.png	CircleRed.png	30	1	370	0	0	0	0		0	0	0	0		0	0	0	0		0	0	0	0		0
5.0.11.0	win	081518	16:09:24	NH_A_41	1	1	blockedtask_bivalentcolortraining	7	blockedtask_bivalentcolortraining	63	Triangle	Green	Color			0		TriangleGreen.png	TriangleGreen.png	38	1	330	0	0	0	0		0	0	0	0		0	0	0	0		0	0	0	0		0
5.0.11.0	win	081518	16:09:24	NH_A_41	1	1	blockedtask_bivalentcolortraining	7	blockedtask_bivalentcolortraining	66	Triangle	Red	Color			0		TriangleRed.png	TriangleRed.png	38	0	325	0	0	0	0		0	0	0	0		0	0	0	0		0	0	0	0		0
5.0.11.0	win	081518	16:09:24	NH_A_41	1	1	blockedtask_bivalentcolortraining	7	blockedtask_bivalentcolortraining	69	Triangle	Red	Color			0		TriangleRed.png	TriangleRed.png	30	1	680	0	0	0	0		0	0	0	0		0	0	0	0		0	0	0	0		0
5.0.11.0	win	081518	16:09:24	NH_A_41	1	1	blockedtask_bivalentcolortraining	7	blockedtask_bivalentcolortraining	72	Circle	Green	Color			0		CircleGreen.png	CircleGreen.png	38	1	356	0	0	0	0		0	0	0	0		0	0	0	0		0	0	0	0		0
5.0.11.0	win	081518	16:09:24	NH_A_41	1	1	blockedtask_bivalentcolortraining	7	blockedtask_bivalentcolortraining	75	Circle	Red	Color			0		CircleRed.png	CircleRed.png	30	1	382	0	0	0	0		0	0	0	0		0	0	0	0		0	0	0	0		0
5.0.11.0	win	081518	16:09:24	NH_A_41	1	1	blockedtask_bivalentcolortraining	7	blockedtask_bivalentcolortraining	78	Circle	Green	Color			0		CircleGreen.png	CircleGreen.png	38	1	454	0	0	0	0		0	0	0	0		0	0	0	0		0	0	0	0		0
5.0.11.0	win	081518	16:09:24	NH_A_41	1	1	blockedtask_bivalentcolortraining	7	blockedtask_bivalentcolortraining	81	Circle	Green	Color			0		CircleGreen.png	CircleGreen.png	38	1	331	0	0	0	0		0	0	0	0		0	0	0	0		0	0	0	0		0
5.0.11.0	win	081518	16:09:24	NH_A_41	1	1	blockedtask_bivalentcolortraining	7	blockedtask_bivalentcolortraining	84	Triangle	Green	Color			0		TriangleGreen.png	TriangleGreen.png	38	1	373	0	0	0	0		0	0	0	0		0	0	0	0		0	0	0	0		0
5.0.11.0	win	081518	16:09:24	NH_A_41	1	1	blockedtask_bivalentcolortraining	7	blockedtask_bivalentcolortraining	87	Triangle	Red	Color			0		TriangleRed.png	TriangleRed.png	30	1	349	0	0	0	0		0	0	0	0		0	0	0	0		0	0	0	0		0
5.0.11.0	win	081518	16:09:24	NH_A_41	1	1	blockedtask_bivalentcolortraining	7	blockedtask_bivalentcolortraining	90	Triangle	Green	Color			0		TriangleGreen.png	TriangleGreen.png	38	1	360	0	0	0	0		0	0	0	0		0	0	0	0		0	0	0	0		0
5.0.11.0	win	081518	16:09:24	NH_A_41	1	1	blockedtask_bivalentcolortraining	7	blockedtask_bivalentcolortraining	93	Triangle	Red	Color			0		TriangleRed.png	TriangleRed.png	30	1	464	0	0	0	0		0	0	0	0		0	0	0	0		0	0	0	0		0
5.0.11.0	win	081518	16:09:24	NH_A_41	1	1	blockedtask_bivalentcolortraining	7	blockedtask_bivalentcolortraining	96	Circle	Green	Color			0		CircleGreen.png	CircleGreen.png	38	1	357	0	0	0	0		0	0	0	0		0	0	0	0		0	0	0	0		0
5.0.11.0	win	081518	16:09:24	NH_A_41	1	1	blocked_testintro	8	BlockedPracticeInstruct	1	Circle	Green	Color			0		SC_Blocked_TestIntro.htm	CircleGreen.png	57	0	12558	0	0	0	0		0	0	0	0		0	0	0	0		0	0	0	0		0
5.0.11.0	win	081518	16:09:24	NH_A_41	1	1	blocked_shape	9	BlockedTestInstruct	1	Circle	Green	Color			0		SC_Blocked_BivalentShapeTest.htm	CircleGreen.png	57	0	1701	0	0	0	0		0	0	0	0		0	0	0	0		0	0	0	0		0
5.0.11.0	win	081518	16:09:24	NH_A_41	1	1	blocked_shape	9	blockedtask_bivalentshapetest	3	Circle	Green	Shape			0		CircleGreen.png	CircleGreen.png	30	1	1040	0	0	0	0		1	1	1040	100	1040	0	0	0	0		0	0	0	0		0
5.0.11.0	win	081518	16:09:24	NH_A_41	1	1	blocked_shape	9	blockedtask_bivalentshapetest	6	Triangle	Red	Shape			0		TriangleRed.png	TriangleRed.png	38	1	591	0	0	0	0		2	2	1631	100	815.5	0	0	0	0		0	0	0	0		0
5.0.11.0	win	081518	16:09:24	NH_A_41	1	1	blocked_shape	9	blockedtask_bivalentshapetest	9	Circle	Green	Shape			0		CircleGreen.png	CircleGreen.png	30	1	447	0	0	0	0		3	3	2078	100	692.6666666666666287711	0	0	0	0		0	0	0	0		0
5.0.11.0	win	081518	16:09:24	NH_A_41	1	1	blocked_shape	9	blockedtask_bivalentshapetest	12	Triangle	Green	Shape			0		TriangleGreen.png	TriangleGreen.png	38	1	1142	0	0	0	0		4	4	3220	100	805	0	0	0	0		0	0	0	0		0
5.0.11.0	win	081518	16:09:24	NH_A_41	1	1	blocked_shape	9	blockedtask_bivalentshapetest	15	Triangle	Green	Shape			0		TriangleGreen.png	TriangleGreen.png	38	1	447	0	0	0	0		5	5	3667	100	733.3999999999999772626	0	0	0	0		0	0	0	0		0
5.0.11.0	win	081518	16:09:24	NH_A_41	1	1	blocked_shape	9	blockedtask_bivalentshapetest	18	Circle	Red	Shape			0		CircleRed.png	CircleRed.png	30	1	373	0	0	0	0		6	6	4040	100	673.3333333333333712289	0	0	0	0		0	0	0	0		0
5.0.11.0	win	081518	16:09:24	NH_A_41	1	1	blocked_shape	9	blockedtask_bivalentshapetest	21	Triangle	Red	Shape			0		TriangleRed.png	TriangleRed.png	30	0	622	0	0	0	0		6	7	4040	85.7142857142857081953	673.3333333333333712289	0	0	0	0		0	0	0	0		0
5.0.11.0	win	081518	16:09:24	NH_A_41	1	1	blocked_shape	9	blockedtask_bivalentshapetest	24	Triangle	Red	Shape			0		TriangleRed.png	TriangleRed.png	38	1	540	0	0	0	0		7	8	4580	87.5	654.2857142857143344372	0	0	0	0		0	0	0	0		0
5.0.11.0	win	081518	16:09:24	NH_A_41	1	1	blocked_shape	9	blockedtask_bivalentshapetest	27	Triangle	Green	Shape			0		TriangleGreen.png	TriangleGreen.png	38	1	430	0	0	0	0		8	9	5010	88.8888888888888857309	626.25	0	0	0	0		0	0	0	0		0
5.0.11.0	win	081518	16:09:24	NH_A_41	1	1	blocked_shape	9	blockedtask_bivalentshapetest	30	Triangle	Red	Shape			0		TriangleRed.png	TriangleRed.png	38	1	389	0	0	0	0		9	10	5399	90	599.8888888888889141526	0	0	0	0		0	0	0	0		0
5.0.11.0	win	081518	16:09:24	NH_A_41	1	1	blocked_shape	9	blockedtask_bivalentshapetest	33	Triangle	Red	Shape			0		TriangleRed.png	TriangleRed.png	38	1	365	0	0	0	0		10	11	5764	90.9090909090909065071	576.3999999999999772626	0	0	0	0		0	0	0	0		0
5.0.11.0	win	081518	16:09:24	NH_A_41	1	1	blocked_shape	9	blockedtask_bivalentshapetest	36	Circle	Red	Shape			0		CircleRed.png	CircleRed.png	30	1	358	0	0	0	0		11	12	6122	91.6666666666666571928	556.5454545454545041139	0	0	0	0		0	0	0	0		0
5.0.11.0	win	081518	16:09:24	NH_A_41	1	1	blocked_shape	9	blockedtask_bivalentshapetest	39	Circle	Green	Shape			0		CircleGreen.png	CircleGreen.png	30	1	687	0	0	0	0		12	13	6809	92.3076923076923065992	567.4166666666666287711	0	0	0	0		0	0	0	0		0
5.0.11.0	win	081518	16:09:24	NH_A_41	1	1	blocked_shape	9	blockedtask_bivalentshapetest	42	Triangle	Red	Shape			0		TriangleRed.png	TriangleRed.png	38	1	396	0	0	0	0		13	14	7205	92.8571428571428612031	554.2307692307692832401	0	0	0	0		0	0	0	0		0
5.0.11.0	win	081518	16:09:24	NH_A_41	1	1	blocked_shape	9	blockedtask_bivalentshapetest	45	Circle	Red	Shape			0		CircleRed.png	CircleRed.png	30	1	739	0	0	0	0		14	15	7944	93.3333333333333285964	567.4285714285714448124	0	0	0	0		0	0	0	0		0
5.0.11.0	win	081518	16:09:24	NH_A_41	1	1	blocked_shape	9	blockedtask_bivalentshapetest	48	Triangle	Green	Shape			0		TriangleGreen.png	TriangleGreen.png	38	1	397	0	0	0	0		15	16	8341	93.75	556.0666666666667197205	0	0	0	0		0	0	0	0		0
5.0.11.0	win	081518	16:09:24	NH_A_41	1	1	blocked_shape	9	blockedtask_bivalentshapetest	51	Circle	Red	Shape			0		CircleRed.png	CircleRed.png	30	1	485	0	0	0	0		16	17	8826	94.1176470588235218884	551.625	0	0	0	0		0	0	0	0		0
5.0.11.0	win	081518	16:09:24	NH_A_41	1	1	blocked_shape	9	blockedtask_bivalentshapetest	54	Triangle	Red	Shape			0		TriangleRed.png	TriangleRed.png	38	1	521	0	0	0	0		17	18	9347	94.4444444444444428655	549.8235294117647526946	0	0	0	0		0	0	0	0		0
5.0.11.0	win	081518	16:09:24	NH_A_41	1	1	blocked_shape	9	blockedtask_bivalentshapetest	57	Circle	Green	Shape			0		CircleGreen.png	CircleGreen.png	30	1	444	0	0	0	0		18	19	9791	94.7368421052631504153	543.9444444444444570763	0	0	0	0		0	0	0	0		0
5.0.11.0	win	081518	16:09:24	NH_A_41	1	1	blocked_shape	9	blockedtask_bivalentshapetest	60	Triangle	Red	Shape			0		TriangleRed.png	TriangleRed.png	30	0	401	0	0	0	0		18	20	9791	90	543.9444444444444570763	0	0	0	0		0	0	0	0		0
5.0.11.0	win	081518	16:09:24	NH_A_41	1	1	blocked_shape	9	blockedtask_bivalentshapetest	63	Circle	Green	Shape			0		CircleGreen.png	CircleGreen.png	30	1	457	0	0	0	0		19	21	10248	90.4761904761904816041	539.3684210526315609968	0	0	0	0		0	0	0	0		0
5.0.11.0	win	081518	16:09:24	NH_A_41	1	1	blocked_shape	9	blockedtask_bivalentshapetest	66	Triangle	Red	Shape			0		TriangleRed.png	TriangleRed.png	38	1	415	0	0	0	0		20	22	10663	90.9090909090909065071	533.1499999999999772626	0	0	0	0		0	0	0	0		0
5.0.11.0	win	081518	16:09:24	NH_A_41	1	1	blocked_shape	9	blockedtask_bivalentshapetest	69	Triangle	Green	Shape			0		TriangleGreen.png	TriangleGreen.png	38	1	485	0	0	0	0		21	23	11148	91.3043478260869534324	530.8571428571428896248	0	0	0	0		0	0	0	0		0
5.0.11.0	win	081518	16:09:24	NH_A_41	1	1	blocked_shape	9	blockedtask_bivalentshapetest	72	Triangle	Red	Shape			0		TriangleRed.png	TriangleRed.png	38	1	601	0	0	0	0		22	24	11749	91.6666666666666571928	534.0454545454545041139	0	0	0	0		0	0	0	0		0
5.0.11.0	win	081518	16:09:24	NH_A_41	1	1	blocked_shape	9	blockedtask_bivalentshapetest	75	Circle	Red	Shape			0		CircleRed.png	CircleRed.png	30	1	457	0	0	0	0		23	25	12206	92	530.695652173913003935	0	0	0	0		0	0	0	0		0
5.0.11.0	win	081518	16:09:24	NH_A_41	1	1	blocked_shape	9	blockedtask_bivalentshapetest	78	Triangle	Red	Shape			0		TriangleRed.png	TriangleRed.png	38	1	478	0	0	0	0		24	26	12684	92.3076923076923065992	528.5	0	0	0	0		0	0	0	0		0
5.0.11.0	win	081518	16:09:24	NH_A_41	1	1	blocked_shape	9	blockedtask_bivalentshapetest	81	Triangle	Red	Shape			0		TriangleRed.png	TriangleRed.png	38	1	371	0	0	0	0		25	27	13055	92.5925925925925952242	522.2000000000000454747	0	0	0	0		0	0	0	0		0
5.0.11.0	win	081518	16:09:24	NH_A_41	1	1	blocked_shape	9	blockedtask_bivalentshapetest	84	Circle	Green	Shape			0		CircleGreen.png	CircleGreen.png	30	1	411	0	0	0	0		26	28	13466	92.8571428571428612031	517.9230769230769055866	0	0	0	0		0	0	0	0		0
5.0.11.0	win	081518	16:09:24	NH_A_41	1	1	blocked_shape	9	blockedtask_bivalentshapetest	87	Circle	Green	Shape			0		CircleGreen.png	CircleGreen.png	30	1	547	0	0	0	0		27	29	14013	93.1034482758620640652	519	0	0	0	0		0	0	0	0		0
5.0.11.0	win	081518	16:09:24	NH_A_41	1	1	blocked_shape	9	blockedtask_bivalentshapetest	90	Triangle	Red	Shape			0		TriangleRed.png	TriangleRed.png	38	1	405	0	0	0	0		28	30	14418	93.3333333333333285964	514.9285714285714448124	0	0	0	0		0	0	0	0		0
5.0.11.0	win	081518	16:09:24	NH_A_41	1	1	blocked_shape	9	blockedtask_bivalentshapetest	93	Triangle	Green	Shape			0		TriangleGreen.png	TriangleGreen.png	38	1	508	0	0	0	0		29	31	14926	93.5483870967741921731	514.689655172413836226	0	0	0	0		0	0	0	0		0
5.0.11.0	win	081518	16:09:24	NH_A_41	1	1	blocked_shape	9	blockedtask_bivalentshapetest	96	Circle	Red	Shape			0		CircleRed.png	CircleRed.png	30	1	511	0	0	0	0		30	32	15437	93.75	514.5666666666667197205	0	0	0	0		0	0	0	0		0
5.0.11.0	win	081518	16:09:24	NH_A_41	1	1	blocked_shape	9	blockedtask_bivalentshapetest	99	Triangle	Red	Shape			0		TriangleRed.png	TriangleRed.png	38	1	498	0	0	0	0		31	33	15935	93.9393939393939376714	514.0322580645160996937	0	0	0	0		0	0	0	0		0
5.0.11.0	win	081518	16:09:24	NH_A_41	1	1	blocked_shape	9	blockedtask_bivalentshapetest	102	Circle	Red	Shape			0		CircleRed.png	CircleRed.png	30	1	485	0	0	0	0		32	34	16420	94.1176470588235218884	513.125	0	0	0	0		0	0	0	0		0
5.0.11.0	win	081518	16:09:24	NH_A_41	1	1	blocked_shape	9	blockedtask_bivalentshapetest	105	Circle	Red	Shape			0		CircleRed.png	CircleRed.png	30	1	458	0	0	0	0		33	35	16878	94.2857142857142775938	511.4545454545454390427	0	0	0	0		0	0	0	0		0
5.0.11.0	win	081518	16:09:24	NH_A_41	1	1	blocked_shape	9	blockedtask_bivalentshapetest	108	Triangle	Green	Shape			0		TriangleGreen.png	TriangleGreen.png	38	1	511	0	0	0	0		34	36	17389	94.4444444444444428655	511.4411764705882319504	0	0	0	0		0	0	0	0		0
5.0.11.0	win	081518	16:09:24	NH_A_41	1	1	blocked_shape	9	blockedtask_bivalentshapetest	111	Triangle	Green	Shape			0		TriangleGreen.png	TriangleGreen.png	38	1	402	0	0	0	0		35	37	17791	94.594594594594596515	508.3142857142856883002	0	0	0	0		0	0	0	0		0
5.0.11.0	win	081518	16:09:24	NH_A_41	1	1	blocked_shape	9	blockedtask_bivalentshapetest	114	Circle	Green	Shape			0		CircleGreen.png	CircleGreen.png	30	1	538	0	0	0	0		36	38	18329	94.7368421052631504153	509.1388888888889141526	0	0	0	0		0	0	0	0		0
5.0.11.0	win	081518	16:09:24	NH_A_41	1	1	blocked_shape	9	blockedtask_bivalentshapetest	117	Triangle	Green	Shape			0		TriangleGreen.png	TriangleGreen.png	38	1	540	0	0	0	0		37	39	18869	94.8717948717948615922	509.972972972972968364	0	0	0	0		0	0	0	0		0
5.0.11.0	win	081518	16:09:24	NH_A_41	1	1	blocked_shape	9	blockedtask_bivalentshapetest	120	Triangle	Red	Shape			0		TriangleRed.png	TriangleRed.png	38	1	318	0	0	0	0		38	40	19187	95	504.9210526315789593355	0	0	0	0		0	0	0	0		0
5.0.11.0	win	081518	16:09:24	NH_A_41	1	1	blocked_shape	9	blockedtask_bivalentshapetest	123	Triangle	Red	Shape			0		TriangleRed.png	TriangleRed.png	38	1	393	0	0	0	0		39	41	19580	95.1219512195121978948	502.0512820512820439944	0	0	0	0		0	0	0	0		0
5.0.11.0	win	081518	16:09:24	NH_A_41	1	1	blocked_shape	9	blockedtask_bivalentshapetest	126	Triangle	Green	Shape			0		TriangleGreen.png	TriangleGreen.png	38	1	433	0	0	0	0		40	42	20013	95.2380952380952265912	500.3249999999999886313	0	0	0	0		0	0	0	0		0
5.0.11.0	win	081518	16:09:24	NH_A_41	1	1	blocked_shape	9	blockedtask_bivalentshapetest	129	Circle	Red	Shape			0		CircleRed.png	CircleRed.png	30	1	454	0	0	0	0		41	43	20467	95.3488372093023315301	499.195121951219505263	0	0	0	0		0	0	0	0		0
5.0.11.0	win	081518	16:09:24	NH_A_41	1	1	blocked_shape	9	blockedtask_bivalentshapetest	132	Triangle	Red	Shape			0		TriangleRed.png	TriangleRed.png	38	1	460	0	0	0	0		42	44	20927	95.4545454545454532536	498.2619047619047591979	0	0	0	0		0	0	0	0		0
5.0.11.0	win	081518	16:09:24	NH_A_41	1	1	blocked_shape	9	blockedtask_bivalentshapetest	135	Circle	Green	Shape			0		CircleGreen.png	CircleGreen.png	30	1	481	0	0	0	0		43	45	21408	95.5555555555555571345	497.8604651162790446506	0	0	0	0		0	0	0	0		0
5.0.11.0	win	081518	16:09:24	NH_A_41	1	1	blocked_shape	9	blockedtask_bivalentshapetest	138	Circle	Red	Shape			0		CircleRed.png	CircleRed.png	38	0	357	0	0	0	0		43	46	21408	93.478260869565218627	497.8604651162790446506	0	0	0	0		0	0	0	0		0
5.0.11.0	win	081518	16:09:24	NH_A_41	1	1	blocked_shape	9	blockedtask_bivalentshapetest	141	Triangle	Green	Shape			0		TriangleGreen.png	TriangleGreen.png	38	1	463	0	0	0	0		44	47	21871	93.6170212765957501233	497.0681818181818130142	0	0	0	0		0	0	0	0		0
5.0.11.0	win	081518	16:09:24	NH_A_41	1	1	blocked_shape	9	blockedtask_bivalentshapetest	144	Circle	Green	Shape			0		CircleGreen.png	CircleGreen.png	30	1	484	0	0	0	0		45	48	22355	93.75	496.7777777777777714618	0	0	0	0		0	0	0	0		0
5.0.11.0	win	081518	16:09:24	NH_A_41	1	1	blocked_shape	9	blockedtask_bivalentshapetest	147	Circle	Green	Shape			0		CircleGreen.png	CircleGreen.png	30	1	760	0	0	0	0		46	49	23115	93.8775510204081626853	502.5	0	0	0	0		0	0	0	0		0
5.0.11.0	win	081518	16:09:24	NH_A_41	1	1	blocked_shape	9	blockedtask_bivalentshapetest	150	Circle	Green	Shape			0		CircleGreen.png	CircleGreen.png	30	1	497	0	0	0	0		47	50	23612	94	502.3829787234042782984	0	0	0	0		0	0	0	0		0
5.0.11.0	win	081518	16:09:24	NH_A_41	1	1	blocked_shape	9	blockedtask_bivalentshapetest	153	Circle	Red	Shape			0		CircleRed.png	CircleRed.png	30	1	389	0	0	0	0		48	51	24001	94.1176470588235218884	500.0208333333333143855	0	0	0	0		0	0	0	0		0
5.0.11.0	win	081518	16:09:24	NH_A_41	1	1	blocked_shape	9	blockedtask_bivalentshapetest	156	Triangle	Green	Shape			0		TriangleGreen.png	TriangleGreen.png	38	1	413	0	0	0	0		49	52	24414	94.2307692307692263967	498.2448979591836746295	0	0	0	0		0	0	0	0		0
5.0.11.0	win	081518	16:09:24	NH_A_41	1	1	blocked_shape	9	blockedtask_bivalentshapetest	159	Circle	Red	Shape			0		CircleRed.png	CircleRed.png	30	1	661	0	0	0	0		50	53	25075	94.3396226415094361073	501.5	0	0	0	0		0	0	0	0		0
5.0.11.0	win	081518	16:09:24	NH_A_41	1	1	blocked_shape	9	blockedtask_bivalentshapetest	162	Triangle	Green	Shape			0		TriangleGreen.png	TriangleGreen.png	38	1	498	0	0	0	0		51	54	25573	94.4444444444444428655	501.431372549019613416	0	0	0	0		0	0	0	0		0
5.0.11.0	win	081518	16:09:24	NH_A_41	1	1	blocked_shape	9	blockedtask_bivalentshapetest	165	Circle	Red	Shape			0		CircleRed.png	CircleRed.png	30	1	437	0	0	0	0		52	55	26010	94.5454545454545467464	500.19230769230767919	0	0	0	0		0	0	0	0		0
5.0.11.0	win	081518	16:09:24	NH_A_41	1	1	blocked_shape	9	blockedtask_bivalentshapetest	168	Triangle	Red	Shape			0		TriangleRed.png	TriangleRed.png	38	1	380	0	0	0	0		53	56	26390	94.6428571428571387969	497.9245283018867667124	0	0	0	0		0	0	0	0		0
5.0.11.0	win	081518	16:09:24	NH_A_41	1	1	blocked_shape	9	blockedtask_bivalentshapetest	171	Circle	Red	Shape			0		CircleRed.png	CircleRed.png	30	1	435	0	0	0	0		54	57	26825	94.7368421052631504153	496.7592592592592382061	0	0	0	0		0	0	0	0		0
5.0.11.0	win	081518	16:09:24	NH_A_41	1	1	blocked_shape	9	blockedtask_bivalentshapetest	174	Triangle	Green	Shape			0		TriangleGreen.png	TriangleGreen.png	38	1	426	0	0	0	0		55	58	27251	94.8275862068965551543	495.4727272727272975317	0	0	0	0		0	0	0	0		0
5.0.11.0	win	081518	16:09:24	NH_A_41	1	1	blocked_shape	9	blockedtask_bivalentshapetest	177	Circle	Red	Shape			0		CircleRed.png	CircleRed.png	30	1	401	0	0	0	0		56	59	27652	94.9152542372881384836	493.7857142857142775938	0	0	0	0		0	0	0	0		0
5.0.11.0	win	081518	16:09:24	NH_A_41	1	1	blocked_shape	9	blockedtask_bivalentshapetest	180	Triangle	Green	Shape			0		TriangleGreen.png	TriangleGreen.png	38	1	328	0	0	0	0		57	60	27980	95	490.8771929824561652822	0	0	0	0		0	0	0	0		0
5.0.11.0	win	081518	16:09:24	NH_A_41	1	1	blocked_shape	9	blockedtask_bivalentshapetest	183	Circle	Red	Shape			0		CircleRed.png	CircleRed.png	30	1	339	0	0	0	0		58	61	28319	95.0819672131147513028	488.2586206896551743739	0	0	0	0		0	0	0	0		0
5.0.11.0	win	081518	16:09:24	NH_A_41	1	1	blocked_shape	9	blockedtask_bivalentshapetest	186	Circle	Green	Shape			0		CircleGreen.png	CircleGreen.png	30	1	492	0	0	0	0		59	62	28811	95.161290322580654788	488.3220338983051078685	0	0	0	0		0	0	0	0		0
5.0.11.0	win	081518	16:09:24	NH_A_41	1	1	blocked_shape	9	blockedtask_bivalentshapetest	189	Circle	Green	Shape			0		CircleGreen.png	CircleGreen.png	30	1	464	0	0	0	0		60	63	29275	95.2380952380952265912	487.9166666666666856145	0	0	0	0		0	0	0	0		0
5.0.11.0	win	081518	16:09:24	NH_A_41	1	1	blocked_shape	9	blockedtask_bivalentshapetest	192	Triangle	Green	Shape			0		TriangleGreen.png	TriangleGreen.png	38	1	405	0	0	0	0		61	64	29680	95.3125	486.5573770491803315963	0	0	0	0		0	0	0	0		0
5.0.11.0	win	081518	16:09:24	NH_A_41	1	1	blocked_shape	9	blockedtask_bivalentshapetest	195	Circle	Red	Shape			0		CircleRed.png	CircleRed.png	30	1	348	0	0	0	0		62	65	30028	95.3846153846153868017	484.3225806451612811543	0	0	0	0		0	0	0	0		0
5.0.11.0	win	081518	16:09:24	NH_A_41	1	1	blocked_shape	9	blockedtask_bivalentshapetest	198	Circle	Green	Shape			0		CircleGreen.png	CircleGreen.png	38	0	374	0	0	0	0		62	66	30028	93.9393939393939376714	484.3225806451612811543	0	0	0	0		0	0	0	0		0
5.0.11.0	win	081518	16:09:24	NH_A_41	1	1	blocked_shape	9	blockedtask_bivalentshapetest	201	Circle	Red	Shape			0		CircleRed.png	CircleRed.png	30	1	510	0	0	0	0		63	67	30538	94.0298507462686643521	484.7301587301587346701	0	0	0	0		0	0	0	0		0
5.0.11.0	win	081518	16:09:24	NH_A_41	1	1	blocked_shape	9	blockedtask_bivalentshapetest	204	Triangle	Green	Shape			0		TriangleGreen.png	TriangleGreen.png	38	1	466	0	0	0	0		64	68	31004	94.1176470588235218884	484.4375	0	0	0	0		0	0	0	0		0
5.0.11.0	win	081518	16:09:24	NH_A_41	1	1	blocked_shape	9	blockedtask_bivalentshapetest	207	Circle	Red	Shape			0		CircleRed.png	CircleRed.png	30	1	359	0	0	0	0		65	69	31363	94.2028985507246403586	482.5076923076923094413	0	0	0	0		0	0	0	0		0
5.0.11.0	win	081518	16:09:24	NH_A_41	1	1	blocked_shape	9	blockedtask_bivalentshapetest	210	Circle	Green	Shape			0		CircleGreen.png	CircleGreen.png	30	1	496	0	0	0	0		66	70	31859	94.2857142857142775938	482.7121212121211897284	0	0	0	0		0	0	0	0		0
5.0.11.0	win	081518	16:09:24	NH_A_41	1	1	blocked_shape	9	blockedtask_bivalentshapetest	213	Circle	Red	Shape			0		CircleRed.png	CircleRed.png	30	1	500	0	0	0	0		67	71	32359	94.3661971830985919496	482.9701492537313356479	0	0	0	0		0	0	0	0		0
5.0.11.0	win	081518	16:09:24	NH_A_41	1	1	blocked_shape	9	blockedtask_bivalentshapetest	216	Triangle	Red	Shape			0		TriangleRed.png	TriangleRed.png	38	1	391	0	0	0	0		68	72	32750	94.4444444444444428655	481.6176470588235360992	0	0	0	0		0	0	0	0		0
5.0.11.0	win	081518	16:09:24	NH_A_41	1	1	blocked_shape	9	blockedtask_bivalentshapetest	219	Circle	Green	Shape			0		CircleGreen.png	CircleGreen.png	30	1	432	0	0	0	0		69	73	33182	94.520547945205478868	480.8985507246376869261	0	0	0	0		0	0	0	0		0
5.0.11.0	win	081518	16:09:24	NH_A_41	1	1	blocked_shape	9	blockedtask_bivalentshapetest	222	Circle	Green	Shape			0		CircleGreen.png	CircleGreen.png	30	1	405	0	0	0	0		70	74	33587	94.594594594594596515	479.8142857142856883002	0	0	0	0		0	0	0	0		0
5.0.11.0	win	081518	16:09:24	NH_A_41	1	1	blocked_shape	9	blockedtask_bivalentshapetest	225	Triangle	Green	Shape			0		TriangleGreen.png	TriangleGreen.png	38	1	493	0	0	0	0		71	75	34080	94.6666666666666714036	480	0	0	0	0		0	0	0	0		0
5.0.11.0	win	081518	16:09:24	NH_A_41	1	1	blocked_shape	9	blockedtask_bivalentshapetest	228	Triangle	Green	Shape			0		TriangleGreen.png	TriangleGreen.png	38	1	385	0	0	0	0		72	76	34465	94.7368421052631504153	478.6805555555555429237	0	0	0	0		0	0	0	0		0
5.0.11.0	win	081518	16:09:24	NH_A_41	1	1	blocked_shape	9	blockedtask_bivalentshapetest	231	Circle	Green	Shape			0		CircleGreen.png	CircleGreen.png	30	1	456	0	0	0	0		73	77	34921	94.8051948051948016882	478.3698630136986480466	0	0	0	0		0	0	0	0		0
5.0.11.0	win	081518	16:09:24	NH_A_41	1	1	blocked_shape	9	blockedtask_bivalentshapetest	234	Triangle	Red	Shape			0		TriangleRed.png	TriangleRed.png	38	1	494	0	0	0	0		74	78	35415	94.8717948717948615922	478.5810810810810949079	0	0	0	0		0	0	0	0		0
5.0.11.0	win	081518	16:09:24	NH_A_41	1	1	blocked_shape	9	blockedtask_bivalentshapetest	237	Circle	Green	Shape			0		CircleGreen.png	CircleGreen.png	30	1	402	0	0	0	0		75	79	35817	94.93670886075949511	477.5600000000000022737	0	0	0	0		0	0	0	0		0
5.0.11.0	win	081518	16:09:24	NH_A_41	1	1	blocked_shape	9	blockedtask_bivalentshapetest	240	Triangle	Green	Shape			0		TriangleGreen.png	TriangleGreen.png	30	0	425	0	0	0	0		75	80	35817	93.75	477.5600000000000022737	0	0	0	0		0	0	0	0		0
5.0.11.0	win	081518	16:09:24	NH_A_41	1	1	blocked_color	10	BlockedTestInstruct	1	Triangle	Green	Shape			0		SC_Blocked_BivalentColorTest.htm	TriangleGreen.png	57	0	1371	0	0	0	0		0	0	0	0		0	0	0	0		0	0	0	0		0
5.0.11.0	win	081518	16:09:24	NH_A_41	1	1	blocked_color	10	blockedtask_bivalentcolortest	3	Triangle	Green	Color			0		TriangleGreen.png	TriangleGreen.png	38	1	1091	1	1	1091	100	1091	0	0	0	0		0	0	0	0		0	0	0	0		0
5.0.11.0	win	081518	16:09:24	NH_A_41	1	1	blocked_color	10	blockedtask_bivalentcolortest	6	Circle	Green	Color			0		CircleGreen.png	CircleGreen.png	38	1	463	2	2	1554	100	777	0	0	0	0		0	0	0	0		0	0	0	0		0
5.0.11.0	win	081518	16:09:24	NH_A_41	1	1	blocked_color	10	blockedtask_bivalentcolortest	9	Circle	Green	Color			0		CircleGreen.png	CircleGreen.png	38	1	373	3	3	1927	100	642.3333333333333712289	0	0	0	0		0	0	0	0		0	0	0	0		0
5.0.11.0	win	081518	16:09:24	NH_A_41	1	1	blocked_color	10	blockedtask_bivalentcolortest	12	Triangle	Green	Color			0		TriangleGreen.png	TriangleGreen.png	38	1	366	4	4	2293	100	573.25	0	0	0	0		0	0	0	0		0	0	0	0		0
5.0.11.0	win	081518	16:09:24	NH_A_41	1	1	blocked_color	10	blockedtask_bivalentcolortest	15	Circle	Red	Color			0		CircleRed.png	CircleRed.png	30	1	406	5	5	2699	100	539.7999999999999545253	0	0	0	0		0	0	0	0		0	0	0	0		0
5.0.11.0	win	081518	16:09:24	NH_A_41	1	1	blocked_color	10	blockedtask_bivalentcolortest	18	Circle	Green	Color			0		CircleGreen.png	CircleGreen.png	38	1	413	6	6	3112	100	518.6666666666666287711	0	0	0	0		0	0	0	0		0	0	0	0		0
5.0.11.0	win	081518	16:09:24	NH_A_41	1	1	blocked_color	10	blockedtask_bivalentcolortest	21	Circle	Green	Color			0		CircleGreen.png	CircleGreen.png	38	1	436	7	7	3548	100	506.8571428571428327814	0	0	0	0		0	0	0	0		0	0	0	0		0
5.0.11.0	win	081518	16:09:24	NH_A_41	1	1	blocked_color	10	blockedtask_bivalentcolortest	24	Triangle	Green	Color			0		TriangleGreen.png	TriangleGreen.png	38	1	427	8	8	3975	100	496.875	0	0	0	0		0	0	0	0		0	0	0	0		0
5.0.11.0	win	081518	16:09:24	NH_A_41	1	1	blocked_color	10	blockedtask_bivalentcolortest	27	Circle	Green	Color			0		CircleGreen.png	CircleGreen.png	38	1	369	9	9	4344	100	482.6666666666666856145	0	0	0	0		0	0	0	0		0	0	0	0		0
5.0.11.0	win	081518	16:09:24	NH_A_41	1	1	blocked_color	10	blockedtask_bivalentcolortest	30	Circle	Red	Color			0		CircleRed.png	CircleRed.png	30	1	458	10	10	4802	100	480.1999999999999886313	0	0	0	0		0	0	0	0		0	0	0	0		0
5.0.11.0	win	081518	16:09:24	NH_A_41	1	1	blocked_color	10	blockedtask_bivalentcolortest	33	Triangle	Red	Color			0		TriangleRed.png	TriangleRed.png	30	1	383	11	11	5185	100	471.3636363636363739715	0	0	0	0		0	0	0	0		0	0	0	0		0
5.0.11.0	win	081518	16:09:24	NH_A_41	1	1	blocked_color	10	blockedtask_bivalentcolortest	36	Triangle	Green	Color			0		TriangleGreen.png	TriangleGreen.png	38	1	407	12	12	5592	100	466	0	0	0	0		0	0	0	0		0	0	0	0		0
5.0.11.0	win	081518	16:09:24	NH_A_41	1	1	blocked_color	10	blockedtask_bivalentcolortest	39	Circle	Red	Color			0		CircleRed.png	CircleRed.png	38	0	399	12	13	5592	92.3076923076923065992	466	0	0	0	0		0	0	0	0		0	0	0	0		0
5.0.11.0	win	081518	16:09:24	NH_A_41	1	1	blocked_color	10	blockedtask_bivalentcolortest	42	Triangle	Red	Color			0		TriangleRed.png	TriangleRed.png	30	1	470	13	14	6062	92.8571428571428612031	466.30769230769232081	0	0	0	0		0	0	0	0		0	0	0	0		0
5.0.11.0	win	081518	16:09:24	NH_A_41	1	1	blocked_color	10	blockedtask_bivalentcolortest	45	Circle	Green	Color			0		CircleGreen.png	CircleGreen.png	38	1	443	14	15	6505	93.3333333333333285964	464.6428571428571672186	0	0	0	0		0	0	0	0		0	0	0	0		0
5.0.11.0	win	081518	16:09:24	NH_A_41	1	1	blocked_color	10	blockedtask_bivalentcolortest	48	Circle	Red	Color			0		CircleRed.png	CircleRed.png	30	1	433	15	16	6938	93.75	462.5333333333333598603	0	0	0	0		0	0	0	0		0	0	0	0		0
5.0.11.0	win	081518	16:09:24	NH_A_41	1	1	blocked_color	10	blockedtask_bivalentcolortest	51	Triangle	Green	Color			0		TriangleGreen.png	TriangleGreen.png	38	1	422	16	17	7360	94.1176470588235218884	460	0	0	0	0		0	0	0	0		0	0	0	0		0
5.0.11.0	win	081518	16:09:24	NH_A_41	1	1	blocked_color	10	blockedtask_bivalentcolortest	54	Triangle	Green	Color			0		TriangleGreen.png	TriangleGreen.png	38	1	525	17	18	7885	94.4444444444444428655	463.8235294117646958512	0	0	0	0		0	0	0	0		0	0	0	0		0
5.0.11.0	win	081518	16:09:24	NH_A_41	1	1	blocked_color	10	blockedtask_bivalentcolortest	57	Triangle	Red	Color			0		TriangleRed.png	TriangleRed.png	30	1	384	18	19	8269	94.7368421052631504153	459.3888888888889141526	0	0	0	0		0	0	0	0		0	0	0	0		0
5.0.11.0	win	081518	16:09:24	NH_A_41	1	1	blocked_color	10	blockedtask_bivalentcolortest	60	Triangle	Red	Color			0		TriangleRed.png	TriangleRed.png	30	1	344	19	20	8613	95	453.3157894736842195016	0	0	0	0		0	0	0	0		0	0	0	0		0
5.0.11.0	win	081518	16:09:24	NH_A_41	1	1	blocked_color	10	blockedtask_bivalentcolortest	63	Circle	Green	Color			0		CircleGreen.png	CircleGreen.png	38	1	721	20	21	9334	95.2380952380952265912	466.6999999999999886313	0	0	0	0		0	0	0	0		0	0	0	0		0
5.0.11.0	win	081518	16:09:24	NH_A_41	1	1	blocked_color	10	blockedtask_bivalentcolortest	66	Triangle	Green	Color			0		TriangleGreen.png	TriangleGreen.png	38	1	364	21	22	9698	95.4545454545454532536	461.8095238095237959897	0	0	0	0		0	0	0	0		0	0	0	0		0
5.0.11.0	win	081518	16:09:24	NH_A_41	1	1	blocked_color	10	blockedtask_bivalentcolortest	69	Circle	Green	Color			0		CircleGreen.png	CircleGreen.png	38	1	342	22	23	10040	95.6521739130434838216	456.3636363636363739715	0	0	0	0		0	0	0	0		0	0	0	0		0
5.0.11.0	win	081518	16:09:24	NH_A_41	1	1	blocked_color	10	blockedtask_bivalentcolortest	72	Triangle	Green	Color			0		TriangleGreen.png	TriangleGreen.png	38	1	368	23	24	10408	95.8333333333333428072	452.5217391304348097947	0	0	0	0		0	0	0	0		0	0	0	0		0
5.0.11.0	win	081518	16:09:24	NH_A_41	1	1	blocked_color	10	blockedtask_bivalentcolortest	75	Triangle	Red	Color			0		TriangleRed.png	TriangleRed.png	30	1	504	24	25	10912	96	454.6666666666666856145	0	0	0	0		0	0	0	0		0	0	0	0		0
5.0.11.0	win	081518	16:09:24	NH_A_41	1	1	blocked_color	10	blockedtask_bivalentcolortest	78	Triangle	Red	Color			0		TriangleRed.png	TriangleRed.png	30	1	348	25	26	11260	96.153846153846160405	450.3999999999999772626	0	0	0	0		0	0	0	0		0	0	0	0		0
5.0.11.0	win	081518	16:09:24	NH_A_41	1	1	blocked_color	10	blockedtask_bivalentcolortest	81	Triangle	Green	Color			0		TriangleGreen.png	TriangleGreen.png	38	1	677	26	27	11937	96.2962962962962905067	459.11538461538464162	0	0	0	0		0	0	0	0		0	0	0	0		0
5.0.11.0	win	081518	16:09:24	NH_A_41	1	1	blocked_color	10	blockedtask_bivalentcolortest	84	Triangle	Red	Color			0		TriangleRed.png	TriangleRed.png	30	1	482	27	28	12419	96.4285714285714306016	459.962962962962990332	0	0	0	0		0	0	0	0		0	0	0	0		0
5.0.11.0	win	081518	16:09:24	NH_A_41	1	1	blocked_color	10	blockedtask_bivalentcolortest	87	Circle	Red	Color			0		CircleRed.png	CircleRed.png	30	1	358	28	29	12777	96.5517241379310320326	456.3214285714285551876	0	0	0	0		0	0	0	0		0	0	0	0		0
5.0.11.0	win	081518	16:09:24	NH_A_41	1	1	blocked_color	10	blockedtask_bivalentcolortest	90	Circle	Red	Color			0		CircleRed.png	CircleRed.png	30	1	415	29	30	13192	96.6666666666666714036	454.8965517241379075131	0	0	0	0		0	0	0	0		0	0	0	0		0
5.0.11.0	win	081518	16:09:24	NH_A_41	1	1	blocked_color	10	blockedtask_bivalentcolortest	93	Triangle	Red	Color			0		TriangleRed.png	TriangleRed.png	30	1	406	30	31	13598	96.774193548387103192	453.2666666666666515084	0	0	0	0		0	0	0	0		0	0	0	0		0
5.0.11.0	win	081518	16:09:24	NH_A_41	1	1	blocked_color	10	blockedtask_bivalentcolortest	96	Triangle	Red	Color			0		TriangleRed.png	TriangleRed.png	30	1	429	31	32	14027	96.875	452.4838709677419501531	0	0	0	0		0	0	0	0		0	0	0	0		0
5.0.11.0	win	081518	16:09:24	NH_A_41	1	1	blocked_color	10	blockedtask_bivalentcolortest	99	Triangle	Green	Color			0		TriangleGreen.png	TriangleGreen.png	38	1	468	32	33	14495	96.9696969696969688357	452.96875	0	0	0	0		0	0	0	0		0	0	0	0		0
5.0.11.0	win	081518	16:09:24	NH_A_41	1	1	blocked_color	10	blockedtask_bivalentcolortest	102	Triangle	Red	Color			0		TriangleRed.png	TriangleRed.png	30	1	521	33	34	15016	97.0588235294117680496	455.0303030303030027426	0	0	0	0		0	0	0	0		0	0	0	0		0
5.0.11.0	win	081518	16:09:24	NH_A_41	1	1	blocked_color	10	blockedtask_bivalentcolortest	105	Triangle	Red	Color			0		TriangleRed.png	TriangleRed.png	30	1	427	34	35	15443	97.1428571428571387969	454.2058823529411597519	0	0	0	0		0	0	0	0		0	0	0	0		0
5.0.11.0	win	081518	16:09:24	NH_A_41	1	1	blocked_color	10	blockedtask_bivalentcolortest	108	Triangle	Red	Color			0		TriangleRed.png	TriangleRed.png	30	1	354	35	36	15797	97.2222222222222143273	451.3428571428571558499	0	0	0	0		0	0	0	0		0	0	0	0		0
5.0.11.0	win	081518	16:09:24	NH_A_41	1	1	blocked_color	10	blockedtask_bivalentcolortest	111	Triangle	Green	Color			0		TriangleGreen.png	TriangleGreen.png	38	1	364	36	37	16161	97.2972972972973053629	448.9166666666666856145	0	0	0	0		0	0	0	0		0	0	0	0		0
5.0.11.0	win	081518	16:09:24	NH_A_41	1	1	blocked_color	10	blockedtask_bivalentcolortest	114	Circle	Red	Color			0		CircleRed.png	CircleRed.png	30	1	373	37	38	16534	97.3684210526315752077	446.8648648648648418202	0	0	0	0		0	0	0	0		0	0	0	0		0
5.0.11.0	win	081518	16:09:24	NH_A_41	1	1	blocked_color	10	blockedtask_bivalentcolortest	117	Triangle	Red	Color			0		TriangleRed.png	TriangleRed.png	30	1	398	38	39	16932	97.4358974358974307961	445.5789473684210406645	0	0	0	0		0	0	0	0		0	0	0	0		0
5.0.11.0	win	081518	16:09:24	NH_A_41	1	1	blocked_color	10	blockedtask_bivalentcolortest	120	Circle	Red	Color			0		CircleRed.png	CircleRed.png	30	1	405	39	40	17337	97.5	444.5384615384615472067	0	0	0	0		0	0	0	0		0	0	0	0		0
5.0.11.0	win	081518	16:09:24	NH_A_41	1	1	blocked_color	10	blockedtask_bivalentcolortest	123	Circle	Green	Color			0		CircleGreen.png	CircleGreen.png	38	1	332	40	41	17669	97.5609756097560989474	441.7250000000000227374	0	0	0	0		0	0	0	0		0	0	0	0		0
5.0.11.0	win	081518	16:09:24	NH_A_41	1	1	blocked_color	10	blockedtask_bivalentcolortest	126	Triangle	Red	Color			0		TriangleRed.png	TriangleRed.png	30	1	422	41	42	18091	97.619047619047620401	441.2439024390243957896	0	0	0	0		0	0	0	0		0	0	0	0		0
5.0.11.0	win	081518	16:09:24	NH_A_41	1	1	blocked_color	10	blockedtask_bivalentcolortest	129	Circle	Red	Color			0		CircleRed.png	CircleRed.png	30	1	364	42	43	18455	97.6744186046511515542	439.4047619047619264165	0	0	0	0		0	0	0	0		0	0	0	0		0
5.0.11.0	win	081518	16:09:24	NH_A_41	1	1	blocked_color	10	blockedtask_bivalentcolortest	132	Circle	Red	Color			0		CircleRed.png	CircleRed.png	30	1	405	43	44	18860	97.7272727272727337322	438.6046511627906738795	0	0	0	0		0	0	0	0		0	0	0	0		0
5.0.11.0	win	081518	16:09:24	NH_A_41	1	1	blocked_color	10	blockedtask_bivalentcolortest	135	Circle	Red	Color			0		CircleRed.png	CircleRed.png	30	1	380	44	45	19240	97.7777777777777714618	437.2727272727272520569	0	0	0	0		0	0	0	0		0	0	0	0		0
5.0.11.0	win	081518	16:09:24	NH_A_41	1	1	blocked_color	10	blockedtask_bivalentcolortest	138	Triangle	Green	Color			0		TriangleGreen.png	TriangleGreen.png	38	1	421	45	46	19661	97.8260869565217348054	436.9111111111110972161	0	0	0	0		0	0	0	0		0	0	0	0		0
5.0.11.0	win	081518	16:09:24	NH_A_41	1	1	blocked_color	10	blockedtask_bivalentcolortest	141	Triangle	Green	Color			0		TriangleGreen.png	TriangleGreen.png	38	1	412	46	47	20073	97.8723404255319167078	436.3695652173913117622	0	0	0	0		0	0	0	0		0	0	0	0		0
5.0.11.0	win	081518	16:09:24	NH_A_41	1	1	blocked_color	10	blockedtask_bivalentcolortest	144	Circle	Green	Color			0		CircleGreen.png	CircleGreen.png	38	1	371	47	48	20444	97.9166666666666571928	434.9787234042553336621	0	0	0	0		0	0	0	0		0	0	0	0		0
5.0.11.0	win	081518	16:09:24	NH_A_41	1	1	blocked_color	10	blockedtask_bivalentcolortest	147	Triangle	Red	Color			0		TriangleRed.png	TriangleRed.png	30	1	396	48	49	20840	97.9591836734693828248	434.1666666666666856145	0	0	0	0		0	0	0	0		0	0	0	0		0
5.0.11.0	win	081518	16:09:24	NH_A_41	1	1	blocked_color	10	blockedtask_bivalentcolortest	150	Triangle	Red	Color			0		TriangleRed.png	TriangleRed.png	30	1	516	49	50	21356	98	435.8367346938775312992	0	0	0	0		0	0	0	0		0	0	0	0		0
5.0.11.0	win	081518	16:09:24	NH_A_41	1	1	blocked_color	10	blockedtask_bivalentcolortest	153	Circle	Red	Color			0		CircleRed.png	CircleRed.png	30	1	343	50	51	21699	98.0392156862745025592	433.9800000000000181899	0	0	0	0		0	0	0	0		0	0	0	0		0
5.0.11.0	win	081518	16:09:24	NH_A_41	1	1	blocked_color	10	blockedtask_bivalentcolortest	156	Triangle	Red	Color			0		TriangleRed.png	TriangleRed.png	30	1	369	51	52	22068	98.0769230769230659917	432.7058823529411597519	0	0	0	0		0	0	0	0		0	0	0	0		0
5.0.11.0	win	081518	16:09:24	NH_A_41	1	1	blocked_color	10	blockedtask_bivalentcolortest	159	Triangle	Red	Color			0		TriangleRed.png	TriangleRed.png	30	1	345	52	53	22413	98.1132075471698072988	431.0192307692307736033	0	0	0	0		0	0	0	0		0	0	0	0		0
5.0.11.0	win	081518	16:09:24	NH_A_41	1	1	blocked_color	10	blockedtask_bivalentcolortest	162	Circle	Green	Color			0		CircleGreen.png	CircleGreen.png	38	1	403	53	54	22816	98.1481481481481523588	430.4905660377358458391	0	0	0	0		0	0	0	0		0	0	0	0		0
5.0.11.0	win	081518	16:09:24	NH_A_41	1	1	blocked_color	10	blockedtask_bivalentcolortest	165	Circle	Green	Color			0		CircleGreen.png	CircleGreen.png	38	1	282	54	55	23098	98.1818181818181869858	427.7407407407407617939	0	0	0	0		0	0	0	0		0	0	0	0		0
5.0.11.0	win	081518	16:09:24	NH_A_41	1	1	blocked_color	10	blockedtask_bivalentcolortest	168	Circle	Green	Color			0		CircleGreen.png	CircleGreen.png	38	1	326	55	56	23424	98.2142857142857081953	425.8909090909090764399	0	0	0	0		0	0	0	0		0	0	0	0		0
5.0.11.0	win	081518	16:09:24	NH_A_41	1	1	blocked_color	10	blockedtask_bivalentcolortest	171	Circle	Green	Color			0		CircleGreen.png	CircleGreen.png	38	1	322	56	57	23746	98.2456140350877120682	424.0357142857142775938	0	0	0	0		0	0	0	0		0	0	0	0		0
5.0.11.0	win	081518	16:09:24	NH_A_41	1	1	blocked_color	10	blockedtask_bivalentcolortest	174	Triangle	Red	Color			0		TriangleRed.png	TriangleRed.png	30	1	363	57	58	24109	98.2758620689655089109	422.9649122807017533887	0	0	0	0		0	0	0	0		0	0	0	0		0
5.0.11.0	win	081518	16:09:24	NH_A_41	1	1	blocked_color	10	blockedtask_bivalentcolortest	177	Circle	Red	Color			0		CircleRed.png	CircleRed.png	30	1	373	58	59	24482	98.3050847457627128279	422.1034482758620924869	0	0	0	0		0	0	0	0		0	0	0	0		0
5.0.11.0	win	081518	16:09:24	NH_A_41	1	1	blocked_color	10	blockedtask_bivalentcolortest	180	Circle	Green	Color			0		CircleGreen.png	CircleGreen.png	38	1	398	59	60	24880	98.3333333333333285964	421.6949152542372871721	0	0	0	0		0	0	0	0		0	0	0	0		0
5.0.11.0	win	081518	16:09:24	NH_A_41	1	1	blocked_color	10	blockedtask_bivalentcolortest	183	Circle	Green	Color			0		CircleGreen.png	CircleGreen.png	38	1	357	60	61	25237	98.3606557377049171009	420.6166666666666742458	0	0	0	0		0	0	0	0		0	0	0	0		0
5.0.11.0	win	081518	16:09:24	NH_A_41	1	1	blocked_color	10	blockedtask_bivalentcolortest	186	Circle	Red	Color			0		CircleRed.png	CircleRed.png	30	1	334	61	62	25571	98.387096774193551596	419.1967213114754144954	0	0	0	0		0	0	0	0		0	0	0	0		0
5.0.11.0	win	081518	16:09:24	NH_A_41	1	1	blocked_color	10	blockedtask_bivalentcolortest	189	Circle	Red	Color			0		CircleRed.png	CircleRed.png	30	1	361	62	63	25932	98.4126984126984041268	418.2580645161290249234	0	0	0	0		0	0	0	0		0	0	0	0		0
5.0.11.0	win	081518	16:09:24	NH_A_41	1	1	blocked_color	10	blockedtask_bivalentcolortest	192	Triangle	Green	Color			0		TriangleGreen.png	TriangleGreen.png	38	1	450	63	64	26382	98.4375	418.7619047619047591979	0	0	0	0		0	0	0	0		0	0	0	0		0
5.0.11.0	win	081518	16:09:24	NH_A_41	1	1	blocked_color	10	blockedtask_bivalentcolortest	195	Circle	Red	Color			0		CircleRed.png	CircleRed.png	30	1	455	64	65	26837	98.4615384615384670042	419.328125	0	0	0	0		0	0	0	0		0	0	0	0		0
5.0.11.0	win	081518	16:09:24	NH_A_41	1	1	blocked_color	10	blockedtask_bivalentcolortest	198	Circle	Red	Color			0		CircleRed.png	CircleRed.png	30	1	413	65	66	27250	98.4848484848484844179	419.2307692307692263967	0	0	0	0		0	0	0	0		0	0	0	0		0
5.0.11.0	win	081518	16:09:24	NH_A_41	1	1	blocked_color	10	blockedtask_bivalentcolortest	201	Circle	Green	Color			0		CircleGreen.png	CircleGreen.png	30	0	356	65	67	27250	97.0149253731343321761	419.2307692307692263967	0	0	0	0		0	0	0	0		0	0	0	0		0
5.0.11.0	win	081518	16:09:24	NH_A_41	1	1	blocked_color	10	blockedtask_bivalentcolortest	204	Circle	Green	Color			0		CircleGreen.png	CircleGreen.png	38	1	509	66	68	27759	97.0588235294117680496	420.5909090909090650712	0	0	0	0		0	0	0	0		0	0	0	0		0
5.0.11.0	win	081518	16:09:24	NH_A_41	1	1	blocked_color	10	blockedtask_bivalentcolortest	207	Triangle	Green	Color			0		TriangleGreen.png	TriangleGreen.png	38	1	385	67	69	28144	97.1014492753623130739	420.0597014925373287042	0	0	0	0		0	0	0	0		0	0	0	0		0
5.0.11.0	win	081518	16:09:24	NH_A_41	1	1	blocked_color	10	blockedtask_bivalentcolortest	210	Triangle	Green	Color			0		TriangleGreen.png	TriangleGreen.png	38	1	329	68	70	28473	97.1428571428571387969	418.7205882352941443969	0	0	0	0		0	0	0	0		0	0	0	0		0
5.0.11.0	win	081518	16:09:24	NH_A_41	1	1	blocked_color	10	blockedtask_bivalentcolortest	213	Circle	Red	Color			0		CircleRed.png	CircleRed.png	30	1	323	69	71	28796	97.1830985915492959748	417.3333333333333143855	0	0	0	0		0	0	0	0		0	0	0	0		0
5.0.11.0	win	081518	16:09:24	NH_A_41	1	1	blocked_color	10	blockedtask_bivalentcolortest	216	Triangle	Green	Color			0		TriangleGreen.png	TriangleGreen.png	38	1	414	70	72	29210	97.2222222222222143273	417.2857142857142775938	0	0	0	0		0	0	0	0		0	0	0	0		0
5.0.11.0	win	081518	16:09:24	NH_A_41	1	1	blocked_color	10	blockedtask_bivalentcolortest	219	Triangle	Green	Color			0		TriangleGreen.png	TriangleGreen.png	38	1	373	71	73	29583	97.2602739726027465395	416.661971830985919496	0	0	0	0		0	0	0	0		0	0	0	0		0
5.0.11.0	win	081518	16:09:24	NH_A_41	1	1	blocked_color	10	blockedtask_bivalentcolortest	222	Triangle	Green	Color			0		TriangleGreen.png	TriangleGreen.png	38	1	334	72	74	29917	97.2972972972973053629	415.5138888888889141526	0	0	0	0		0	0	0	0		0	0	0	0		0
5.0.11.0	win	081518	16:09:24	NH_A_41	1	1	blocked_color	10	blockedtask_bivalentcolortest	225	Circle	Green	Color			0		CircleGreen.png	CircleGreen.png	38	1	312	73	75	30229	97.3333333333333428072	414.0958904109589298059	0	0	0	0		0	0	0	0		0	0	0	0		0
5.0.11.0	win	081518	16:09:24	NH_A_41	1	1	blocked_color	10	blockedtask_bivalentcolortest	228	Triangle	Green	Color			0		TriangleGreen.png	TriangleGreen.png	38	1	340	74	76	30569	97.3684210526315752077	413.0945945945945823041	0	0	0	0		0	0	0	0		0	0	0	0		0
5.0.11.0	win	081518	16:09:24	NH_A_41	1	1	blocked_color	10	blockedtask_bivalentcolortest	231	Circle	Red	Color			0		CircleRed.png	CircleRed.png	30	1	333	75	77	30902	97.4025974025974079495	412.0266666666666424135	0	0	0	0		0	0	0	0		0	0	0	0		0
5.0.11.0	win	081518	16:09:24	NH_A_41	1	1	blocked_color	10	blockedtask_bivalentcolortest	234	Circle	Green	Color			0		CircleGreen.png	CircleGreen.png	30	0	376	75	78	30902	96.153846153846160405	412.0266666666666424135	0	0	0	0		0	0	0	0		0	0	0	0		0
5.0.11.0	win	081518	16:09:24	NH_A_41	1	1	blocked_color	10	blockedtask_bivalentcolortest	237	Circle	Red	Color			0		CircleRed.png	CircleRed.png	30	1	336	76	79	31238	96.2025316455696213325	411.0263157894736991693	0	0	0	0		0	0	0	0		0	0	0	0		0
5.0.11.0	win	081518	16:09:24	NH_A_41	1	1	blocked_color	10	blockedtask_bivalentcolortest	240	Triangle	Red	Color			0		TriangleRed.png	TriangleRed.png	30	1	522	77	80	31760	96.25	412.4675324675324645796	0	0	0	0		0	0	0	0		0	0	0	0		0
5.0.11.0	win	081518	16:09:24	NH_A_41	1	1	mixedintro	11	MixedIntroInstruct	1	Triangle	Red	Color			0		SC_MixedIntro1.htm	TriangleRed.png	57	0	16032	77	80	31760	96.25	412.4675324675324645796	0	0	0	0		0	0	0	0		0	0	0	0		0
5.0.11.0	win	081518	16:09:24	NH_A_41	1	1	mixedintro	11	MixedIntroInstruct	2	Triangle	Red	Color			0		SC_MixedIntro2.htm	TriangleRed.png	57	0	2143	77	80	31760	96.25	412.4675324675324645796	0	0	0	0		0	0	0	0		0	0	0	0		0
5.0.11.0	win	081518	16:09:24	NH_A_41	1	1	mixed_practiceWord	12	MixedPracticeInstruct	1	Triangle	Red	Color	Word		200		SC_Mixed_WordTraining.htm	TriangleRed.png	57	0	7912	0	0	0	0		0	0	0	0		0	0	0	0		0	0	0	0		0
5.0.11.0	win	081518	16:09:24	NH_A_41	1	1	mixed_practiceWord	12	mixed_firsttask	2	Triangle	Red	Shape	Word	firsttrial	200	Inconsistent	SHAPE	TriangleRed.png	38	1	2137	0	0	0	0		0	0	0	0		0	0	0	0		0	0	0	0		0
5.0.11.0	win	081518	16:09:24	NH_A_41	1	1	mixed_practiceWord	12	mixed_repeat	5	Circle	Red	Shape	Word	Repeat	200	Consistent	SHAPE	CircleRed.png	30	1	1266	0	0	0	0		1	1	1266	100	1266	1	1	1266	100	1266	0	0	0	0		-1266
5.0.11.0	win	081518	16:09:24	NH_A_41	1	1	mixed_practiceWord	12	mixed_repeat	8	Triangle	Red	Shape	Word	Repeat	200	Inconsistent	SHAPE	TriangleRed.png	38	1	637	0	0	0	0		2	2	1903	100	951.5	2	2	1903	100	951.5	0	0	0	0		-951.5
5.0.11.0	win	081518	16:09:24	NH_A_41	1	1	mixed_practiceWord	12	mixed_repeat	11	Triangle	Red	Shape	Word	Repeat	200	Inconsistent	SHAPE	TriangleRed.png	38	1	450	0	0	0	0		3	3	2353	100	784.3333333333333712289	3	3	2353	100	784.3333333333333712289	0	0	0	0		-784.3333333333333712289
5.0.11.0	win	081518	16:09:24	NH_A_41	1	1	mixed_practiceWord	12	mixed_shift	14	Triangle	Green	Color	Word	Shift	200	Consistent	COLOR	TriangleGreen.png	38	1	1470	1	1	1470	100	1470	3	3	2353	100	784.3333333333333712289	3	3	2353	100	784.3333333333333712289	1	1	1470	100	1470	685.6666666666666287711
5.0.11.0	win	081518	16:09:24	NH_A_41	1	1	mixed_practiceWord	12	mixed_shift	17	Circle	Red	Shape	Word	Shift	200	Consistent	SHAPE	CircleRed.png	30	1	593	1	1	1470	100	1470	4	4	2946	100	736.5	3	3	2353	100	784.3333333333333712289	2	2	2063	100	1031.5	247.1666666666666287711
5.0.11.0	win	081518	16:09:24	NH_A_41	1	1	mixed_practiceWord	12	mixed_shift	20	Triangle	Red	Color	Word	Shift	200	Inconsistent	COLOR	TriangleRed.png	38	0	696	1	2	1470	50	1470	4	4	2946	100	736.5	3	3	2353	100	784.3333333333333712289	2	3	2063	66.6666666666666571928	1031.5	247.1666666666666287711
5.0.11.0	win	081518	16:09:24	NH_A_41	1	1	mixed_practiceWord	12	mixed_repeat	23	Circle	Green	Color	Word	Repeat	200	Inconsistent	COLOR	CircleGreen.png	38	1	1235	2	3	2705	66.6666666666666571928	1352.5	4	4	2946	100	736.5	4	4	3588	100	897	2	3	2063	66.6666666666666571928	1031.5	134.5
5.0.11.0	win	081518	16:09:24	NH_A_41	1	1	mixed_practiceWord	12	mixed_repeat	26	Circle	Red	Color	Word	Repeat	200	Consistent	COLOR	CircleRed.png	30	1	799	3	4	3504	75	1168	4	4	2946	100	736.5	5	5	4387	100	877.3999999999999772626	2	3	2063	66.6666666666666571928	1031.5	154.1000000000000227374
5.0.11.0	win	081518	16:09:24	NH_A_41	1	1	mixed_practiceWord	12	mixed_repeat	29	Circle	Green	Color	Word	Repeat	200	Inconsistent	COLOR	CircleGreen.png	38	1	477	4	5	3981	80	995.25	4	4	2946	100	736.5	6	6	4864	100	810.6666666666666287711	2	3	2063	66.6666666666666571928	1031.5	220.8333333333333712289
5.0.11.0	win	081518	16:09:24	NH_A_41	1	1	mixed_practiceWord	12	mixed_shift	32	Circle	Red	Shape	Word	Shift	200	Consistent	SHAPE	CircleRed.png	30	1	584	4	5	3981	80	995.25	5	5	3530	100	706	6	6	4864	100	810.6666666666666287711	3	4	2647	75	882.3333333333333712289	71.6666666666667424579
5.0.11.0	win	081518	16:09:24	NH_A_41	1	1	mixed_practiceWord	12	mixed_shift	35	Circle	Green	Color	Word	Shift	200	Inconsistent	COLOR	CircleGreen.png	38	1	623	5	6	4604	83.3333333333333428072	920.7999999999999545253	5	5	3530	100	706	6	6	4864	100	810.6666666666666287711	4	5	3270	80	817.5	6.8333333333333712289
5.0.11.0	win	081518	16:09:24	NH_A_41	1	1	mixed_practiceWord	12	mixed_repeat	38	Triangle	Red	Color	Word	Repeat	200	Inconsistent	COLOR	TriangleRed.png	30	1	949	6	7	5553	85.7142857142857081953	925.5	5	5	3530	100	706	7	7	5813	100	830.4285714285714448124	4	5	3270	80	817.5	-12.9285714285714448124
5.0.11.0	win	081518	16:09:24	NH_A_41	1	1	mixed_practiceWord	12	mixed_shift	41	Triangle	Green	Shape	Word	Shift	200	Consistent	SHAPE	TriangleGreen.png	38	1	829	6	7	5553	85.7142857142857081953	925.5	6	6	4359	100	726.5	7	7	5813	100	830.4285714285714448124	5	6	4099	83.3333333333333428072	819.7999999999999545253	-10.6285714285714902871
5.0.11.0	win	081518	16:09:24	NH_A_41	1	1	mixed_practiceWord	12	mixed_repeat	44	Triangle	Green	Shape	Word	Repeat	200	Consistent	SHAPE	TriangleGreen.png	38	1	426	6	7	5553	85.7142857142857081953	925.5	7	7	4785	100	683.5714285714285551876	8	8	6239	100	779.875	5	6	4099	83.3333333333333428072	819.7999999999999545253	39.9249999999999545253
5.0.11.0	win	081518	16:09:24	NH_A_41	1	1	mixed_practiceWord	12	mixed_shift	47	Triangle	Red	Color	Word	Shift	200	Inconsistent	COLOR	TriangleRed.png	30	1	1176	7	8	6729	87.5	961.2857142857143344372	7	7	4785	100	683.5714285714285551876	8	8	6239	100	779.875	6	7	5275	85.7142857142857081953	879.1666666666666287711	99.2916666666666287711
5.0.11.0	win	081518	16:09:24	NH_A_41	1	1	mixed_practiceWord	12	mixed_shift	50	Triangle	Green	Shape	Word	Shift	200	Consistent	SHAPE	TriangleGreen.png	38	1	535	7	8	6729	87.5	961.2857142857143344372	8	8	5320	100	665	8	8	6239	100	779.875	7	8	5810	87.5	830	50.125
5.0.11.0	win	081518	16:09:24	NH_A_41	1	1	mixed_practiceWord	12	mixed_shift	53	Triangle	Red	Color	Word	Shift	200	Inconsistent	COLOR	TriangleRed.png	30	1	831	8	9	7560	88.8888888888888857309	945	8	8	5320	100	665	8	8	6239	100	779.875	8	9	6641	88.8888888888888857309	830.125	50.25
5.0.11.0	win	081518	16:09:24	NH_A_41	1	1	mixed_practiceWord	12	mixed_shift	56	Triangle	Red	Shape	Word	Shift	200	Inconsistent	SHAPE	TriangleRed.png	38	1	1196	8	9	7560	88.8888888888888857309	945	9	9	6516	100	724	8	8	6239	100	779.875	9	10	7837	90	870.7777777777778283053	90.9027777777778283053
5.0.11.0	win	081518	16:09:24	NH_A_41	1	1	mixed_practiceWord	12	mixed_repeat	59	Triangle	Red	Shape	Word	Repeat	200	Inconsistent	SHAPE	TriangleRed.png	38	1	1067	8	9	7560	88.8888888888888857309	945	10	10	7583	100	758.2999999999999545253	9	9	7306	100	811.7777777777778283053	9	10	7837	90	870.7777777777778283053	59
5.0.11.0	win	081518	16:09:24	NH_A_41	1	1	mixed_practiceWord	12	mixed_repeat	62	Triangle	Green	Shape	Word	Repeat	200	Consistent	SHAPE	TriangleGreen.png	38	1	894	8	9	7560	88.8888888888888857309	945	11	11	8477	100	770.6363636363636260285	10	10	8200	100	820	9	10	7837	90	870.7777777777778283053	50.7777777777778283053
5.0.11.0	win	081518	16:09:24	NH_A_41	1	1	mixed_practiceWord	12	mixed_repeat	65	Circle	Green	Shape	Word	Repeat	200	Inconsistent	SHAPE	CircleGreen.png	30	1	585	8	9	7560	88.8888888888888857309	945	12	12	9062	100	755.1666666666666287711	11	11	8785	100	798.6363636363636260285	9	10	7837	90	870.7777777777778283053	72.1414141414142022768
5.0.11.0	win	081518	16:09:24	NH_A_41	1	1	mixed_practiceWord	12	mixed_repeat	68	Circle	Green	Shape	Word	Repeat	200	Inconsistent	SHAPE	CircleGreen.png	30	1	383	8	9	7560	88.8888888888888857309	945	13	13	9445	100	726.5384615384615472067	12	12	9168	100	764	9	10	7837	90	870.7777777777778283053	106.7777777777778283053
5.0.11.0	win	081518	16:09:24	NH_A_41	1	1	mixed_practiceWord	12	mixed_shift	71	Triangle	Red	Color	Word	Shift	200	Inconsistent	COLOR	TriangleRed.png	30	1	478	9	10	8038	90	893.1111111111110858474	13	13	9445	100	726.5384615384615472067	12	12	9168	100	764	10	11	8315	90.9090909090909065071	831.5	67.5
5.0.11.0	win	081518	16:09:24	NH_A_41	1	1	mixed_practiceWord	12	mixed_shift	74	Circle	Green	Shape	Word	Shift	200	Inconsistent	SHAPE	CircleGreen.png	30	1	1049	9	10	8038	90	893.1111111111110858474	14	14	10494	100	749.5714285714285551876	12	12	9168	100	764	11	12	9364	91.6666666666666571928	851.2727272727272520569	87.2727272727272520569
5.0.11.0	win	081518	16:09:24	NH_A_41	1	1	mixed_practiceWord	12	mixed_repeat	77	Triangle	Green	Shape	Word	Repeat	200	Consistent	SHAPE	TriangleGreen.png	38	1	973	9	10	8038	90	893.1111111111110858474	15	15	11467	100	764.4666666666666969832	13	13	10141	100	780.0769230769230944134	11	12	9364	91.6666666666666571928	851.2727272727272520569	71.1958041958041576436
5.0.11.0	win	081518	16:09:24	NH_A_41	1	1	mixed_practiceWord	12	mixed_shift	80	Circle	Green	Color	Word	Shift	200	Inconsistent	COLOR	CircleGreen.png	38	1	1061	10	11	9099	90.9090909090909065071	909.8999999999999772626	15	15	11467	100	764.4666666666666969832	13	13	10141	100	780.0769230769230944134	12	13	10425	92.3076923076923065992	868.75	88.6730769230769055866
5.0.11.0	win	081518	16:09:24	NH_A_41	1	1	mixed_practiceWord	12	mixed_shift	83	Triangle	Green	Shape	Word	Shift	200	Consistent	SHAPE	TriangleGreen.png	38	1	697	10	11	9099	90.9090909090909065071	909.8999999999999772626	16	16	12164	100	760.25	13	13	10141	100	780.0769230769230944134	13	14	11122	92.8571428571428612031	855.5384615384615472067	75.4615384615384527933
5.0.11.0	win	081518	16:09:24	NH_A_41	1	1	mixed_practiceWord	12	mixed_shift	86	Triangle	Red	Color	Word	Shift	200	Inconsistent	COLOR	TriangleRed.png	30	1	1258	11	12	10357	91.6666666666666571928	941.5454545454545041139	16	16	12164	100	760.25	13	13	10141	100	780.0769230769230944134	14	15	12380	93.3333333333333285964	884.2857142857143344372	104.2087912087912400239
5.0.11.0	win	081518	16:09:24	NH_A_41	1	1	mixed_practiceWord	12	mixed_shift	89	Circle	Red	Shape	Word	Shift	200	Consistent	SHAPE	CircleRed.png	30	1	1047	11	12	10357	91.6666666666666571928	941.5454545454545041139	17	17	13211	100	777.1176470588235360992	13	13	10141	100	780.0769230769230944134	15	16	13427	93.75	895.1333333333333257542	115.0564102564102313409
5.0.11.0	win	081518	16:09:24	NH_A_41	1	1	mixed_practiceWord	12	mixed_shift	92	Circle	Red	Color	Word	Shift	200	Consistent	COLOR	CircleRed.png	30	1	875	12	13	11232	92.3076923076923065992	936	17	17	13211	100	777.1176470588235360992	13	13	10141	100	780.0769230769230944134	16	17	14302	94.1176470588235218884	893.875	113.7980769230769055866
5.0.11.0	win	081518	16:09:24	NH_A_41	1	1	mixed_practiceWord	12	mixed_shift	95	Circle	Green	Shape	Word	Shift	200	Inconsistent	SHAPE	CircleGreen.png	30	1	1143	12	13	11232	92.3076923076923065992	936	18	18	14354	100	797.4444444444444570763	13	13	10141	100	780.0769230769230944134	17	18	15445	94.4444444444444428655	908.5294117647058556031	128.4524886877827611897
5.0.11.0	win	081518	16:09:24	NH_A_41	1	1	mixed_practiceWord	12	mixed_shift	98	Triangle	Green	Color	Word	Shift	200	Consistent	COLOR	TriangleGreen.png	38	1	967	13	14	12199	92.8571428571428612031	938.38461538461535838	18	18	14354	100	797.4444444444444570763	13	13	10141	100	780.0769230769230944134	18	19	16412	94.7368421052631504153	911.7777777777778283053	131.7008547008547338919
5.0.11.0	win	081518	16:09:24	NH_A_41	1	1	mixed_practiceWord	12	mixed_shift	101	Triangle	Red	Shape	Word	Shift	200	Inconsistent	SHAPE	TriangleRed.png	38	1	1071	13	14	12199	92.8571428571428612031	938.38461538461535838	19	19	15425	100	811.8421052631579186709	13	13	10141	100	780.0769230769230944134	19	20	17483	95	920.1578947368420813291	140.0809716599189869157
5.0.11.0	win	081518	16:09:24	NH_A_41	1	1	mixed_practiceWord	12	mixed_repeat	104	Circle	Green	Shape	Word	Repeat	200	Inconsistent	SHAPE	CircleGreen.png	30	1	1330	13	14	12199	92.8571428571428612031	938.38461538461535838	20	20	16755	100	837.75	14	14	11471	100	819.3571428571428896248	19	20	17483	95	920.1578947368420813291	100.8007518796991917043
5.0.11.0	win	081518	16:09:24	NH_A_41	1	1	mixed_practiceWord	12	mixed_shift	107	Circle	Red	Color	Word	Shift	200	Consistent	COLOR	CircleRed.png	30	1	828	14	15	13027	93.3333333333333285964	930.5	20	20	16755	100	837.75	14	14	11471	100	819.3571428571428896248	20	21	18311	95.2380952380952265912	915.5499999999999545253	96.1928571428570649005
5.0.11.0	win	081518	16:09:24	NH_A_41	1	1	mixed_practiceWord	12	mixed_repeat	110	Circle	Red	Color	Word	Repeat	200	Consistent	COLOR	CircleRed.png	30	1	920	15	16	13947	93.75	929.7999999999999545253	20	20	16755	100	837.75	15	15	12391	100	826.0666666666667197205	20	21	18311	95.2380952380952265912	915.5499999999999545253	89.4833333333332348047
5.0.11.0	win	081518	16:09:24	NH_A_41	1	1	mixed_practiceWord	12	mixed_shift	113	Triangle	Green	Shape	Word	Shift	200	Consistent	SHAPE	TriangleGreen.png	38	1	1714	15	16	13947	93.75	929.7999999999999545253	21	21	18469	100	879.4761904761904816041	15	15	12391	100	826.0666666666667197205	21	22	20025	95.4545454545454532536	953.5714285714285551876	127.5047619047618354671
5.0.11.0	win	081518	16:09:24	NH_A_41	1	1	mixed_practiceWord	12	mixed_repeat	116	Circle	Green	Shape	Word	Repeat	200	Inconsistent	SHAPE	CircleGreen.png	30	1	1100	15	16	13947	93.75	929.7999999999999545253	22	22	19569	100	889.5	16	16	13491	100	843.1875	21	22	20025	95.4545454545454532536	953.5714285714285551876	110.3839285714285551876
5.0.11.0	win	081518	16:09:24	NH_A_41	1	1	mixed_practiceWord	12	mixed_repeat	119	Circle	Red	Shape	Word	Repeat	200	Consistent	SHAPE	CircleRed.png	30	1	749	15	16	13947	93.75	929.7999999999999545253	23	23	20318	100	883.3913043478261215569	17	17	14240	100	837.6470588235293917023	21	22	20025	95.4545454545454532536	953.5714285714285551876	115.9243697478991634853
5.0.11.0	win	081518	16:09:24	NH_A_41	1	1	mixed_practiceWord	12	mixed_repeat	122	Triangle	Red	Shape	Word	Repeat	200	Inconsistent	SHAPE	TriangleRed.png	38	1	2190	15	16	13947	93.75	929.7999999999999545253	24	24	22508	100	937.8333333333333712289	18	18	16430	100	912.7777777777778283053	21	22	20025	95.4545454545454532536	953.5714285714285551876	40.7936507936507268823
5.0.11.0	win	081518	16:09:24	NH_A_41	1	1	mixed_practiceWord	12	mixed_shift	125	Triangle	Green	Color	Word	Shift	200	Consistent	COLOR	TriangleGreen.png	38	1	740	16	17	14687	94.1176470588235218884	917.9375	24	24	22508	100	937.8333333333333712289	18	18	16430	100	912.7777777777778283053	22	23	20765	95.6521739130434838216	943.8636363636363739715	31.0858585858585456663
5.0.11.0	win	081518	16:09:24	NH_A_41	1	1	mixed_practiceWord	12	mixed_repeat	128	Circle	Red	Color	Word	Repeat	200	Consistent	COLOR	CircleRed.png	30	1	516	17	18	15203	94.4444444444444428655	894.2941176470587834046	24	24	22508	100	937.8333333333333712289	19	19	16946	100	891.8947368421053170096	22	23	20765	95.6521739130434838216	943.8636363636363739715	51.968899521531056962
5.0.11.0	win	081518	16:09:24	NH_A_41	1	1	mixed_practiceWord	12	mixed_repeat	131	Circle	Green	Color	Word	Repeat	200	Inconsistent	COLOR	CircleGreen.png	38	1	558	18	19	15761	94.7368421052631504153	875.6111111111110858474	24	24	22508	100	937.8333333333333712289	20	20	17504	100	875.2000000000000454747	22	23	20765	95.6521739130434838216	943.8636363636363739715	68.6636363636363284968
5.0.11.0	win	081518	16:09:24	NH_A_41	1	1	mixed_practiceWord	12	mixed_repeat	134	Circle	Green	Color	Word	Repeat	200	Inconsistent	COLOR	CircleGreen.png	38	1	518	19	20	16279	95	856.7894736842105203323	24	24	22508	100	937.8333333333333712289	21	21	18022	100	858.1904761904761471669	22	23	20765	95.6521739130434838216	943.8636363636363739715	85.6731601731602268046
5.0.11.0	win	081518	16:09:24	NH_A_41	1	1	mixed_practiceWord	12	mixed_repeat	137	Triangle	Green	Color	Word	Repeat	200	Consistent	COLOR	TriangleGreen.png	38	1	255	20	21	16534	95.2380952380952265912	826.7000000000000454747	24	24	22508	100	937.8333333333333712289	22	22	18277	100	830.7727272727272520569	22	23	20765	95.6521739130434838216	943.8636363636363739715	113.0909090909091219146
5.0.11.0	win	081518	16:09:24	NH_A_41	1	1	mixed_practiceWord	12	mixed_repeat	140	Circle	Red	Color	Word	Repeat	200	Consistent	COLOR	CircleRed.png	38	0	147	20	22	16534	90.9090909090909065071	826.7000000000000454747	24	24	22508	100	937.8333333333333712289	22	23	18277	95.6521739130434838216	830.7727272727272520569	22	23	20765	95.6521739130434838216	943.8636363636363739715	113.0909090909091219146
5.0.11.0	win	081518	16:09:24	NH_A_41	1	1	mixed_practiceWord	12	mixed_repeat	143	Circle	Red	Color	Word	Repeat	200	Consistent	COLOR	CircleRed.png	30	1	1828	21	23	18362	91.3043478260869534324	874.3809523809524080207	24	24	22508	100	937.8333333333333712289	23	24	20105	95.8333333333333428072	874.1304347826087450812	22	23	20765	95.6521739130434838216	943.8636363636363739715	69.7332015810276288903
5.0.11.0	win	081518	16:09:24	NH_A_41	1	1	mixed_practiceWord	12	mixed_shift	146	Triangle	Green	Shape	Word	Shift	200	Consistent	SHAPE	TriangleGreen.png	38	1	569	21	23	18362	91.3043478260869534324	874.3809523809524080207	25	25	23077	100	923.0800000000000409273	23	24	20105	95.8333333333333428072	874.1304347826087450812	23	24	21334	95.8333333333333428072	927.5652173913043725406	53.4347826086956274594
5.0.11.0	win	081518	16:09:24	NH_A_41	1	1	mixed_testintro	13	MixedPracticeInstruct	1	Triangle	Green	Shape	Word	Shift	200	Consistent	SC_Mixed_TestIntro.htm	TriangleGreen.png	57	0	6151	21	23	18362	91.3043478260869534324	874.3809523809524080207	25	25	23077	100	923.0800000000000409273	23	24	20105	95.8333333333333428072	874.1304347826087450812	23	24	21334	95.8333333333333428072	927.5652173913043725406	53.4347826086956274594
5.0.11.0	win	081518	16:09:24	NH_A_41	1	1	mixed_Word_shortCSI	14	MixedTestInstruct	1	Triangle	Green	Shape	Word	Shift	200	Consistent	SC_Mixed_WordTest.htm	TriangleGreen.png	57	0	3744	0	0	0	0		0	0	0	0		0	0	0	0		0	0	0	0		0
5.0.11.0	win	081518	16:09:24	NH_A_41	1	1	mixed_Word_shortCSI	14	mixed_firsttask	2	Circle	Red	Color	Word	firsttrial	200	Consistent	COLOR	CircleRed.png	30	1	881	0	0	0	0		0	0	0	0		0	0	0	0		0	0	0	0		0
5.0.11.0	win	081518	16:09:24	NH_A_41	1	1	mixed_Word_shortCSI	14	mixed_shift	5	Triangle	Red	Shape	Word	Shift	200	Inconsistent	SHAPE	TriangleRed.png	38	1	652	0	0	0	0		1	1	652	100	652	0	0	0	0		1	1	652	100	652	652
5.0.11.0	win	081518	16:09:24	NH_A_41	1	1	mixed_Word_shortCSI	14	mixed_repeat	8	Triangle	Red	Shape	Word	Repeat	200	Inconsistent	SHAPE	TriangleRed.png	38	1	576	0	0	0	0		2	2	1228	100	614	1	1	576	100	576	1	1	652	100	652	76
5.0.11.0	win	081518	16:09:24	NH_A_41	1	1	mixed_Word_shortCSI	14	mixed_shift	11	Circle	Red	Color	Word	Shift	200	Consistent	COLOR	CircleRed.png	30	1	486	1	1	486	100	486	2	2	1228	100	614	1	1	576	100	576	2	2	1138	100	569	-7
5.0.11.0	win	081518	16:09:24	NH_A_41	1	1	mixed_Word_shortCSI	14	mixed_repeat	14	Triangle	Red	Color	Word	Repeat	200	Inconsistent	COLOR	TriangleRed.png	30	1	466	2	2	952	100	476	2	2	1228	100	614	2	2	1042	100	521	2	2	1138	100	569	48
5.0.11.0	win	081518	16:09:24	NH_A_41	1	1	mixed_Word_shortCSI	14	mixed_shift	17	Triangle	Red	Shape	Word	Shift	200	Inconsistent	SHAPE	TriangleRed.png	38	1	445	2	2	952	100	476	3	3	1673	100	557.6666666666666287711	2	2	1042	100	521	3	3	1583	100	527.6666666666666287711	6.6666666666666287711
5.0.11.0	win	081518	16:09:24	NH_A_41	1	1	mixed_Word_shortCSI	14	mixed_shift	20	Circle	Red	Color	Word	Shift	200	Consistent	COLOR	CircleRed.png	30	1	921	3	3	1873	100	624.3333333333333712289	3	3	1673	100	557.6666666666666287711	2	2	1042	100	521	4	4	2504	100	626	105
5.0.11.0	win	081518	16:09:24	NH_A_41	1	1	mixed_Word_shortCSI	14	mixed_repeat	23	Triangle	Red	Color	Word	Repeat	200	Inconsistent	COLOR	TriangleRed.png	30	1	1235	4	4	3108	100	777	3	3	1673	100	557.6666666666666287711	3	3	2277	100	759	4	4	2504	100	626	-133
5.0.11.0	win	081518	16:09:24	NH_A_41	1	1	mixed_Word_shortCSI	14	mixed_repeat	26	Circle	Green	Color	Word	Repeat	200	Inconsistent	COLOR	CircleGreen.png	38	1	416	5	5	3524	100	704.7999999999999545253	3	3	1673	100	557.6666666666666287711	4	4	2693	100	673.25	4	4	2504	100	626	-47.25
5.0.11.0	win	081518	16:09:24	NH_A_41	1	1	mixed_Word_shortCSI	14	mixed_repeat	29	Circle	Red	Color	Word	Repeat	200	Consistent	COLOR	CircleRed.png	30	1	412	6	6	3936	100	656	3	3	1673	100	557.6666666666666287711	5	5	3105	100	621	4	4	2504	100	626	5
5.0.11.0	win	081518	16:09:24	NH_A_41	1	1	mixed_Word_shortCSI	14	mixed_repeat	32	Triangle	Green	Color	Word	Repeat	200	Consistent	COLOR	TriangleGreen.png	30	0	922	6	7	3936	85.7142857142857081953	656	3	3	1673	100	557.6666666666666287711	5	6	3105	83.3333333333333428072	621	4	4	2504	100	626	5
5.0.11.0	win	081518	16:09:24	NH_A_41	1	1	mixed_Word_shortCSI	14	mixed_shift	35	Circle	Red	Shape	Word	Shift	200	Consistent	SHAPE	CircleRed.png	30	1	692	6	7	3936	85.7142857142857081953	656	4	4	2365	100	591.25	5	6	3105	83.3333333333333428072	621	5	5	3196	100	639.2000000000000454747	18.2000000000000454747
5.0.11.0	win	081518	16:09:24	NH_A_41	1	1	mixed_Word_shortCSI	14	mixed_repeat	38	Triangle	Green	Shape	Word	Repeat	200	Consistent	SHAPE	TriangleGreen.png	38	1	1142	6	7	3936	85.7142857142857081953	656	5	5	3507	100	701.3999999999999772626	6	7	4247	85.7142857142857081953	707.8333333333333712289	5	5	3196	100	639.2000000000000454747	-68.6333333333333257542
5.0.11.0	win	081518	16:09:24	NH_A_41	1	1	mixed_Word_shortCSI	14	mixed_repeat	41	Circle	Red	Shape	Word	Repeat	200	Consistent	SHAPE	CircleRed.png	30	1	632	6	7	3936	85.7142857142857081953	656	6	6	4139	100	689.8333333333333712289	7	8	4879	87.5	697	5	5	3196	100	639.2000000000000454747	-57.7999999999999545253
5.0.11.0	win	081518	16:09:24	NH_A_41	1	1	mixed_Word_shortCSI	14	mixed_repeat	44	Circle	Red	Shape	Word	Repeat	200	Consistent	SHAPE	CircleRed.png	30	1	540	6	7	3936	85.7142857142857081953	656	7	7	4679	100	668.4285714285714448124	8	9	5419	88.8888888888888857309	677.375	5	5	3196	100	639.2000000000000454747	-38.1749999999999545253
5.0.11.0	win	081518	16:09:24	NH_A_41	1	1	mixed_Word_shortCSI	14	mixed_repeat	47	Circle	Green	Shape	Word	Repeat	200	Inconsistent	SHAPE	CircleGreen.png	30	1	661	6	7	3936	85.7142857142857081953	656	8	8	5340	100	667.5	9	10	6080	90	675.5555555555555429237	5	5	3196	100	639.2000000000000454747	-36.3555555555554974489
5.0.11.0	win	081518	16:09:24	NH_A_41	1	1	mixed_Word_shortCSI	14	mixed_shift	50	Triangle	Green	Color	Word	Shift	200	Consistent	COLOR	TriangleGreen.png	38	1	520	7	8	4456	87.5	636.5714285714285551876	8	8	5340	100	667.5	9	10	6080	90	675.5555555555555429237	6	6	3716	100	619.3333333333333712289	-56.2222222222221716947
5.0.11.0	win	081518	16:09:24	NH_A_41	1	1	mixed_Word_shortCSI	14	mixed_repeat	53	Triangle	Green	Color	Word	Repeat	200	Consistent	COLOR	TriangleGreen.png	38	1	578	8	9	5034	88.8888888888888857309	629.25	8	8	5340	100	667.5	10	11	6658	90.9090909090909065071	665.7999999999999545253	6	6	3716	100	619.3333333333333712289	-46.4666666666665832963
5.0.11.0	win	081518	16:09:24	NH_A_41	1	1	mixed_Word_shortCSI	14	mixed_repeat	56	Triangle	Red	Color	Word	Repeat	200	Inconsistent	COLOR	TriangleRed.png	30	1	426	9	10	5460	90	606.6666666666666287711	8	8	5340	100	667.5	11	12	7084	91.6666666666666571928	644	6	6	3716	100	619.3333333333333712289	-24.6666666666666287711
5.0.11.0	win	081518	16:09:24	NH_A_41	1	1	mixed_Word_shortCSI	14	mixed_shift	59	Triangle	Red	Shape	Word	Shift	200	Inconsistent	SHAPE	TriangleRed.png	38	1	791	9	10	5460	90	606.6666666666666287711	9	9	6131	100	681.2222222222221716947	11	12	7084	91.6666666666666571928	644	7	7	4507	100	643.8571428571428896248	-0.1428571428571103752
5.0.11.0	win	081518	16:09:24	NH_A_41	1	1	mixed_Word_shortCSI	14	mixed_repeat	62	Triangle	Red	Shape	Word	Repeat	200	Inconsistent	SHAPE	TriangleRed.png	38	1	805	9	10	5460	90	606.6666666666666287711	10	10	6936	100	693.6000000000000227374	12	13	7889	92.3076923076923065992	657.4166666666666287711	7	7	4507	100	643.8571428571428896248	-13.5595238095237391462
5.0.11.0	win	081518	16:09:24	NH_A_41	1	1	mixed_Word_shortCSI	14	mixed_repeat	65	Circle	Red	Shape	Word	Repeat	200	Consistent	SHAPE	CircleRed.png	30	1	483	9	10	5460	90	606.6666666666666287711	11	11	7419	100	674.4545454545454958861	13	14	8372	92.8571428571428612031	644	7	7	4507	100	643.8571428571428896248	-0.1428571428571103752
5.0.11.0	win	081518	16:09:24	NH_A_41	1	1	mixed_Word_shortCSI	14	mixed_shift	68	Circle	Red	Color	Word	Shift	200	Consistent	COLOR	CircleRed.png	30	1	462	10	11	5922	90.9090909090909065071	592.2000000000000454747	11	11	7419	100	674.4545454545454958861	13	14	8372	92.8571428571428612031	644	8	8	4969	100	621.125	-22.875
5.0.11.0	win	081518	16:09:24	NH_A_41	1	1	mixed_Word_shortCSI	14	mixed_shift	71	Triangle	Green	Shape	Word	Shift	200	Consistent	SHAPE	TriangleGreen.png	38	1	778	10	11	5922	90.9090909090909065071	592.2000000000000454747	12	12	8197	100	683.0833333333333712289	13	14	8372	92.8571428571428612031	644	9	9	5747	100	638.5555555555555429237	-5.4444444444444570763
5.0.11.0	win	081518	16:09:24	NH_A_41	1	1	mixed_Word_shortCSI	14	mixed_shift	74	Triangle	Green	Color	Word	Shift	200	Consistent	COLOR	TriangleGreen.png	30	0	889	10	12	5922	83.3333333333333428072	592.2000000000000454747	12	12	8197	100	683.0833333333333712289	13	14	8372	92.8571428571428612031	644	9	10	5747	90	638.5555555555555429237	-5.4444444444444570763
5.0.11.0	win	081518	16:09:24	NH_A_41	1	1	mixed_Word_shortCSI	14	mixed_shift	77	Triangle	Red	Shape	Word	Shift	200	Inconsistent	SHAPE	TriangleRed.png	38	1	1492	10	12	5922	83.3333333333333428072	592.2000000000000454747	13	13	9689	100	745.3076923076922639666	13	14	8372	92.8571428571428612031	644	10	11	7239	90.9090909090909065071	723.8999999999999772626	79.8999999999999772626
5.0.11.0	win	081518	16:09:24	NH_A_41	1	1	mixed_Word_shortCSI	14	mixed_shift	80	Triangle	Green	Color	Word	Shift	200	Consistent	COLOR	TriangleGreen.png	38	1	998	11	13	6920	84.6153846153846131983	629.0909090909091219146	13	13	9689	100	745.3076923076922639666	13	14	8372	92.8571428571428612031	644	11	12	8237	91.6666666666666571928	748.8181818181818698577	104.8181818181818698577
5.0.11.0	win	081518	16:09:24	NH_A_41	1	1	mixed_Word_shortCSI	14	mixed_shift	83	Circle	Red	Shape	Word	Shift	200	Consistent	SHAPE	CircleRed.png	30	1	557	11	13	6920	84.6153846153846131983	629.0909090909091219146	14	14	10246	100	731.8571428571428896248	13	14	8372	92.8571428571428612031	644	12	13	8794	92.3076923076923065992	732.8333333333333712289	88.8333333333333712289
5.0.11.0	win	081518	16:09:24	NH_A_41	1	1	mixed_Word_shortCSI	14	mixed_shift	86	Triangle	Red	Color	Word	Shift	200	Inconsistent	COLOR	TriangleRed.png	30	1	869	12	14	7789	85.7142857142857081953	649.0833333333333712289	14	14	10246	100	731.8571428571428896248	13	14	8372	92.8571428571428612031	644	13	14	9663	92.8571428571428612031	743.3076923076922639666	99.3076923076922639666
5.0.11.0	win	081518	16:09:24	NH_A_41	1	1	mixed_Word_shortCSI	14	mixed_shift	89	Circle	Red	Shape	Word	Shift	200	Consistent	SHAPE	CircleRed.png	30	1	560	12	14	7789	85.7142857142857081953	649.0833333333333712289	15	15	10806	100	720.3999999999999772626	13	14	8372	92.8571428571428612031	644	14	15	10223	93.3333333333333285964	730.2142857142856655628	86.2142857142856655628
5.0.11.0	win	081518	16:09:24	NH_A_41	1	1	mixed_Word_shortCSI	14	mixed_shift	92	Circle	Green	Color	Word	Shift	200	Inconsistent	COLOR	CircleGreen.png	38	1	920	13	15	8709	86.6666666666666714036	669.9230769230769055866	15	15	10806	100	720.3999999999999772626	13	14	8372	92.8571428571428612031	644	15	16	11143	93.75	742.8666666666666742458	98.8666666666666742458
5.0.11.0	win	081518	16:09:24	NH_A_41	1	1	mixed_Word_shortCSI	14	mixed_repeat	95	Triangle	Red	Color	Word	Repeat	200	Inconsistent	COLOR	TriangleRed.png	30	1	433	14	16	9142	87.5	653	15	15	10806	100	720.3999999999999772626	14	15	8805	93.3333333333333285964	628.9285714285714448124	15	16	11143	93.75	742.8666666666666742458	113.9380952380952294334
5.0.11.0	win	081518	16:09:24	NH_A_41	1	1	mixed_Word_shortCSI	14	mixed_shift	98	Triangle	Green	Shape	Word	Shift	200	Consistent	SHAPE	TriangleGreen.png	38	1	542	14	16	9142	87.5	653	16	16	11348	100	709.25	14	15	8805	93.3333333333333285964	628.9285714285714448124	16	17	11685	94.1176470588235218884	730.3125	101.3839285714285551876
5.0.11.0	win	081518	16:09:24	NH_A_41	1	1	mixed_Word_shortCSI	14	mixed_repeat	101	Circle	Red	Shape	Word	Repeat	200	Consistent	SHAPE	CircleRed.png	30	1	631	14	16	9142	87.5	653	17	17	11979	100	704.6470588235293917023	15	16	9436	93.75	629.0666666666667197205	16	17	11685	94.1176470588235218884	730.3125	101.2458333333332802795
5.0.11.0	win	081518	16:09:24	NH_A_41	1	1	mixed_Word_shortCSI	14	mixed_shift	104	Triangle	Green	Color	Word	Shift	200	Consistent	COLOR	TriangleGreen.png	38	1	779	15	17	9921	88.2352941176470579876	661.3999999999999772626	17	17	11979	100	704.6470588235293917023	15	16	9436	93.75	629.0666666666667197205	17	18	12464	94.4444444444444428655	733.1764705882352473054	104.1098039215685275849
5.0.11.0	win	081518	16:09:24	NH_A_41	1	1	mixed_Word_shortCSI	14	mixed_shift	107	Circle	Green	Shape	Word	Shift	200	Inconsistent	SHAPE	CircleGreen.png	30	1	683	15	17	9921	88.2352941176470579876	661.3999999999999772626	18	18	12662	100	703.4444444444444570763	15	16	9436	93.75	629.0666666666667197205	18	19	13147	94.7368421052631504153	730.3888888888889141526	101.3222222222221944321
5.0.11.0	win	081518	16:09:24	NH_A_41	1	1	mixed_Word_shortCSI	14	mixed_repeat	110	Triangle	Green	Shape	Word	Repeat	200	Consistent	SHAPE	TriangleGreen.png	38	1	589	15	17	9921	88.2352941176470579876	661.3999999999999772626	19	19	13251	100	697.4210526315789593355	16	17	10025	94.1176470588235218884	626.5625	18	19	13147	94.7368421052631504153	730.3888888888889141526	103.8263888888889141526
5.0.11.0	win	081518	16:09:24	NH_A_41	1	1	mixed_Word_shortCSI	14	mixed_repeat	113	Circle	Green	Shape	Word	Repeat	200	Inconsistent	SHAPE	CircleGreen.png	30	1	532	15	17	9921	88.2352941176470579876	661.3999999999999772626	20	20	13783	100	689.1499999999999772626	17	18	10557	94.4444444444444428655	621	18	19	13147	94.7368421052631504153	730.3888888888889141526	109.3888888888889141526
5.0.11.0	win	081518	16:09:24	NH_A_41	1	1	mixed_Word_shortCSI	14	mixed_repeat	116	Triangle	Red	Shape	Word	Repeat	200	Inconsistent	SHAPE	TriangleRed.png	38	1	636	15	17	9921	88.2352941176470579876	661.3999999999999772626	21	21	14419	100	686.6190476190475919793	18	19	11193	94.7368421052631504153	621.8333333333333712289	18	19	13147	94.7368421052631504153	730.3888888888889141526	108.5555555555555429237
5.0.11.0	win	081518	16:09:24	NH_A_41	1	1	mixed_Word_shortCSI	14	mixed_repeat	119	Triangle	Green	Shape	Word	Repeat	200	Consistent	SHAPE	TriangleGreen.png	38	1	610	15	17	9921	88.2352941176470579876	661.3999999999999772626	22	22	15029	100	683.1363636363636260285	19	20	11803	95	621.2105263157894796677	18	19	13147	94.7368421052631504153	730.3888888888889141526	109.1783625730994344849
5.0.11.0	win	081518	16:09:24	NH_A_41	1	1	mixed_Word_shortCSI	14	mixed_shift	122	Triangle	Red	Color	Word	Shift	200	Inconsistent	COLOR	TriangleRed.png	30	1	663	16	18	10584	88.8888888888888857309	661.5	22	22	15029	100	683.1363636363636260285	19	20	11803	95	621.2105263157894796677	19	20	13810	95	726.8421052631579186709	105.6315789473684390032
5.0.11.0	win	081518	16:09:24	NH_A_41	1	1	mixed_Word_shortCSI	14	mixed_shift	125	Circle	Red	Shape	Word	Shift	200	Consistent	SHAPE	CircleRed.png	30	1	907	16	18	10584	88.8888888888888857309	661.5	23	23	15936	100	692.8695652173912549188	19	20	11803	95	621.2105263157894796677	20	21	14717	95.2380952380952265912	735.8500000000000227374	114.6394736842105430696
5.0.11.0	win	081518	16:09:24	NH_A_41	1	1	mixed_Word_shortCSI	14	mixed_shift	128	Triangle	Green	Color	Word	Shift	200	Consistent	COLOR	TriangleGreen.png	38	1	518	17	19	11102	89.4736842105263150415	653.0588235294117112062	23	23	15936	100	692.8695652173912549188	19	20	11803	95	621.2105263157894796677	21	22	15235	95.4545454545454532536	725.4761904761904816041	104.2656641604010019364
5.0.11.0	win	081518	16:09:24	NH_A_41	1	1	mixed_Word_shortCSI	14	mixed_shift	131	Triangle	Green	Shape	Word	Shift	200	Consistent	SHAPE	TriangleGreen.png	38	1	527	17	19	11102	89.4736842105263150415	653.0588235294117112062	24	24	16463	100	685.9583333333333712289	19	20	11803	95	621.2105263157894796677	22	23	15762	95.6521739130434838216	716.4545454545454958861	95.2440191387560162184
5.0.11.0	win	081518	16:09:24	NH_A_41	1	1	mixed_Word_shortCSI	14	mixed_repeat	134	Circle	Red	Shape	Word	Repeat	200	Consistent	SHAPE	CircleRed.png	30	1	856	17	19	11102	89.4736842105263150415	653.0588235294117112062	25	25	17319	100	692.7599999999999909051	20	21	12659	95.2380952380952265912	632.9500000000000454747	22	23	15762	95.6521739130434838216	716.4545454545454958861	83.5045454545454504114
5.0.11.0	win	081518	16:09:24	NH_A_41	1	1	mixed_Word_shortCSI	14	mixed_shift	137	Circle	Red	Color	Word	Shift	200	Consistent	COLOR	CircleRed.png	30	1	1236	18	20	12338	90	685.4444444444444570763	25	25	17319	100	692.7599999999999909051	20	21	12659	95.2380952380952265912	632.9500000000000454747	23	24	16998	95.8333333333333428072	739.0434782608696195894	106.0934782608695741146
5.0.11.0	win	081518	16:09:24	NH_A_41	1	1	mixed_Word_shortCSI	14	mixed_shift	140	Circle	Red	Shape	Word	Shift	200	Consistent	SHAPE	CircleRed.png	30	1	1361	18	20	12338	90	685.4444444444444570763	26	26	18680	100	718.4615384615384527933	20	21	12659	95.2380952380952265912	632.9500000000000454747	24	25	18359	96	764.9583333333333712289	132.0083333333333257542
5.0.11.0	win	081518	16:09:24	NH_A_41	1	1	mixed_Word_shortCSI	14	mixed_shift	143	Circle	Red	Color	Word	Shift	200	Consistent	COLOR	CircleRed.png	30	1	552	19	21	12890	90.4761904761904816041	678.4210526315789593355	26	26	18680	100	718.4615384615384527933	20	21	12659	95.2380952380952265912	632.9500000000000454747	25	26	18911	96.153846153846160405	756.4400000000000545697	123.4900000000000090949
5.0.11.0	win	081518	16:09:24	NH_A_41	1	1	mixed_Word_shortCSI	14	mixed_repeat	146	Circle	Green	Color	Word	Repeat	200	Inconsistent	COLOR	CircleGreen.png	38	1	1121	20	22	14011	90.9090909090909065071	700.5499999999999545253	26	26	18680	100	718.4615384615384527933	21	22	13780	95.4545454545454532536	656.1904761904761471669	25	26	18911	96.153846153846160405	756.4400000000000545697	100.2495238095239074028
5.0.11.0	win	081518	16:09:24	NH_A_41	1	1	mixed_Word_shortCSI	14	mixed_repeat	149	Triangle	Red	Color	Word	Repeat	200	Inconsistent	COLOR	TriangleRed.png	30	1	978	21	23	14989	91.3043478260869534324	713.7619047619048160414	26	26	18680	100	718.4615384615384527933	22	23	14758	95.6521739130434838216	670.8181818181818698577	25	26	18911	96.153846153846160405	756.4400000000000545697	85.621818181818184712
5.0.11.0	win	081518	16:09:24	NH_A_41	1	1	mixed_Word_shortCSI	14	mixed_repeat	152	Circle	Red	Color	Word	Repeat	200	Consistent	COLOR	CircleRed.png	30	1	1145	22	24	16134	91.6666666666666571928	733.3636363636363739715	26	26	18680	100	718.4615384615384527933	23	24	15903	95.8333333333333428072	691.4347826086956274594	25	26	18911	96.153846153846160405	756.4400000000000545697	65.0052173913044271103
5.0.11.0	win	081518	16:09:24	NH_A_41	1	1	mixed_Word_shortCSI	14	mixed_repeat	155	Triangle	Green	Color	Word	Repeat	200	Consistent	COLOR	TriangleGreen.png	38	1	602	23	25	16736	92	727.6521739130434980325	26	26	18680	100	718.4615384615384527933	24	25	16505	96	687.7083333333333712289	25	26	18911	96.153846153846160405	756.4400000000000545697	68.7316666666666833407
5.0.11.0	win	081518	16:09:24	NH_A_41	1	1	mixed_Word_shortCSI	14	mixed_shift	158	Circle	Red	Shape	Word	Shift	200	Consistent	SHAPE	CircleRed.png	30	1	1025	23	25	16736	92	727.6521739130434980325	27	27	19705	100	729.8148148148147811298	24	25	16505	96	687.7083333333333712289	26	27	19936	96.2962962962962905067	766.7692307692307167599	79.060897435897345531
5.0.11.0	win	081518	16:09:24	NH_A_41	1	1	mixed_Word_shortCSI	14	mixed_shift	161	Triangle	Green	Color	Word	Shift	200	Consistent	COLOR	TriangleGreen.png	38	1	901	24	26	17637	92.3076923076923065992	734.875	27	27	19705	100	729.8148148148147811298	24	25	16505	96	687.7083333333333712289	27	28	20837	96.4285714285714306016	771.7407407407407617939	84.0324074074073905649
5.0.11.0	win	081518	16:09:24	NH_A_41	1	1	mixed_Word_shortCSI	14	mixed_repeat	164	Circle	Green	Color	Word	Repeat	200	Inconsistent	COLOR	CircleGreen.png	38	1	1456	25	27	19093	92.5925925925925952242	763.7200000000000272848	27	27	19705	100	729.8148148148147811298	25	26	17961	96.153846153846160405	718.4400000000000545697	27	28	20837	96.4285714285714306016	771.7407407407407617939	53.3007407407407072242
5.0.11.0	win	081518	16:09:24	NH_A_41	1	1	mixed_Word_shortCSI	14	mixed_shift	167	Circle	Green	Shape	Word	Shift	200	Inconsistent	SHAPE	CircleGreen.png	30	1	884	25	27	19093	92.5925925925925952242	763.7200000000000272848	28	28	20589	100	735.3214285714285551876	25	26	17961	96.153846153846160405	718.4400000000000545697	28	29	21721	96.5517241379310320326	775.75	57.3099999999999454303
5.0.11.0	win	081518	16:09:24	NH_A_41	1	1	mixed_Word_shortCSI	14	mixed_repeat	170	Triangle	Red	Shape	Word	Repeat	200	Inconsistent	SHAPE	TriangleRed.png	38	1	910	25	27	19093	92.5925925925925952242	763.7200000000000272848	29	29	21499	100	741.3448275862068612696	26	27	18871	96.2962962962962905067	725.8076923076922639666	28	29	21721	96.5517241379310320326	775.75	49.9423076923077360334
5.0.11.0	win	081518	16:09:24	NH_A_41	1	1	mixed_Word_shortCSI	14	mixed_repeat	173	Circle	Green	Shape	Word	Repeat	200	Inconsistent	SHAPE	CircleGreen.png	30	1	696	25	27	19093	92.5925925925925952242	763.7200000000000272848	30	30	22195	100	739.8333333333333712289	27	28	19567	96.4285714285714306016	724.7037037037036952825	28	29	21721	96.5517241379310320326	775.75	51.0462962962963047175
5.0.11.0	win	081518	16:09:24	NH_A_41	1	1	mixed_Word_shortCSI	14	mixed_shift	176	Circle	Red	Color	Word	Shift	200	Consistent	COLOR	CircleRed.png	38	0	619	25	28	19093	89.2857142857142918047	763.7200000000000272848	30	30	22195	100	739.8333333333333712289	27	28	19567	96.4285714285714306016	724.7037037037036952825	28	30	21721	93.3333333333333285964	775.75	51.0462962962963047175
5.0.11.0	win	081518	16:09:24	NH_A_41	1	1	mixed_Word_shortCSI	14	mixed_repeat	179	Circle	Green	Color	Word	Repeat	200	Inconsistent	COLOR	CircleGreen.png	38	1	1008	26	29	20101	89.6551724137931103087	773.11538461538464162	30	30	22195	100	739.8333333333333712289	28	29	20575	96.5517241379310320326	734.8214285714285551876	28	30	21721	93.3333333333333285964	775.75	40.9285714285714448124
5.0.11.0	win	081518	16:09:24	NH_A_41	1	1	mixed_Word_shortCSI	14	mixed_repeat	182	Triangle	Red	Color	Word	Repeat	200	Inconsistent	COLOR	TriangleRed.png	30	1	1350	27	30	21451	90	794.4814814814815235877	30	30	22195	100	739.8333333333333712289	29	30	21925	96.6666666666666714036	756.0344827586206974956	28	30	21721	93.3333333333333285964	775.75	19.7155172413793025044
5.0.11.0	win	081518	16:09:24	NH_A_41	1	1	mixed_Word_shortCSI	14	mixed_shift	185	Triangle	Red	Shape	Word	Shift	200	Inconsistent	SHAPE	TriangleRed.png	38	1	509	27	30	21451	90	794.4814814814815235877	31	31	22704	100	732.3870967741935373851	29	30	21925	96.6666666666666714036	756.0344827586206974956	29	31	22230	93.5483870967741921731	766.5517241379310462435	10.5172413793103487478
5.0.11.0	win	081518	16:09:24	NH_A_41	1	1	mixed_Word_shortCSI	14	mixed_shift	188	Triangle	Red	Color	Word	Shift	200	Inconsistent	COLOR	TriangleRed.png	30	1	680	28	31	22131	90.3225806451612811543	790.3928571428571103752	31	31	22704	100	732.3870967741935373851	29	30	21925	96.6666666666666714036	756.0344827586206974956	30	32	22910	93.75	763.6666666666666287711	7.6321839080459312754
5.0.11.0	win	081518	16:09:24	NH_A_41	1	1	mixed_Word_shortCSI	14	mixed_shift	191	Triangle	Green	Shape	Word	Shift	200	Consistent	SHAPE	TriangleGreen.png	38	1	556	28	31	22131	90.3225806451612811543	790.3928571428571103752	32	32	23260	100	726.875	29	30	21925	96.6666666666666714036	756.0344827586206974956	31	33	23466	93.9393939393939376714	756.9677419354839003063	0.9332591768632028106
5.0.11.0	win	081518	16:09:24	NH_A_41	1	1	mixed_Word_shortCSI	14	mixed_repeat	194	Circle	Red	Shape	Word	Repeat	200	Consistent	SHAPE	CircleRed.png	30	1	707	28	31	22131	90.3225806451612811543	790.3928571428571103752	33	33	23967	100	726.2727272727272520569	30	31	22632	96.774193548387103192	754.3999999999999772626	31	33	23466	93.9393939393939376714	756.9677419354839003063	2.5677419354839230436
5.0.11.0	win	081518	16:09:24	NH_A_41	1	1	mixed_Word_shortCSI	14	mixed_repeat	197	Circle	Green	Shape	Word	Repeat	200	Inconsistent	SHAPE	CircleGreen.png	30	1	822	28	31	22131	90.3225806451612811543	790.3928571428571103752	34	34	24789	100	729.0882352941176804961	31	32	23454	96.875	756.5806451612903629211	31	33	23466	93.9393939393939376714	756.9677419354839003063	0.3870967741935373851
5.0.11.0	win	081518	16:09:24	NH_A_41	1	1	mixed_Word_shortCSI	14	mixed_repeat	200	Triangle	Green	Shape	Word	Repeat	200	Consistent	SHAPE	TriangleGreen.png	38	1	578	28	31	22131	90.3225806451612811543	790.3928571428571103752	35	35	25367	100	724.7714285714286006623	32	33	24032	96.9696969696969688357	751	31	33	23466	93.9393939393939376714	756.9677419354839003063	5.9677419354839003063
5.0.11.0	win	081518	16:09:24	NH_A_41	1	1	mixed_Word_shortCSI	14	mixed_shift	203	Circle	Red	Color	Word	Shift	200	Consistent	COLOR	CircleRed.png	30	1	874	29	32	23005	90.625	793.2758620689654662783	35	35	25367	100	724.7714285714286006623	32	33	24032	96.9696969696969688357	751	32	34	24340	94.1176470588235218884	760.625	9.625
5.0.11.0	win	081518	16:09:24	NH_A_41	1	1	mixed_Word_shortCSI	14	mixed_repeat	206	Circle	Red	Color	Word	Repeat	200	Consistent	COLOR	CircleRed.png	30	1	645	30	33	23650	90.9090909090909065071	788.3333333333333712289	35	35	25367	100	724.7714285714286006623	33	34	24677	97.0588235294117680496	747.7878787878787534282	32	34	24340	94.1176470588235218884	760.625	12.8371212121212465718
5.0.11.0	win	081518	16:09:24	NH_A_41	1	1	mixed_Word_shortCSI	14	mixed_repeat	209	Circle	Green	Color	Word	Repeat	200	Inconsistent	COLOR	CircleGreen.png	38	1	1162	31	34	24812	91.176470588235289938	800.3870967741935373851	35	35	25367	100	724.7714285714286006623	34	35	25839	97.1428571428571387969	759.9705882352941443969	32	34	24340	94.1176470588235218884	760.625	0.6544117647058556031
5.0.11.0	win	081518	16:09:24	NH_A_41	1	1	mixed_Word_shortCSI	14	mixed_shift	212	Triangle	Green	Shape	Word	Shift	200	Consistent	SHAPE	TriangleGreen.png	38	1	618	31	34	24812	91.176470588235289938	800.3870967741935373851	36	36	25985	100	721.8055555555555429237	34	35	25839	97.1428571428571387969	759.9705882352941443969	33	35	24958	94.2857142857142775938	756.3030303030302547995	-3.6675579322638895974
5.0.11.0	win	081518	16:09:24	NH_A_41	1	1	mixed_Word_shortCSI	14	mixed_repeat	215	Triangle	Green	Shape	Word	Repeat	200	Consistent	SHAPE	TriangleGreen.png	38	1	543	31	34	24812	91.176470588235289938	800.3870967741935373851	37	37	26528	100	716.9729729729730252075	35	36	26382	97.2222222222222143273	753.7714285714286006623	33	35	24958	94.2857142857142775938	756.3030303030302547995	2.5316017316016541372
5.0.11.0	win	081518	16:09:24	NH_A_41	1	1	mixed_Word_shortCSI	14	mixed_repeat	218	Triangle	Green	Shape	Word	Repeat	200	Consistent	SHAPE	TriangleGreen.png	38	1	504	31	34	24812	91.176470588235289938	800.3870967741935373851	38	38	27032	100	711.3684210526315609968	36	37	26886	97.2972972972973053629	746.8333333333333712289	33	35	24958	94.2857142857142775938	756.3030303030302547995	9.4696969696968835706
5.0.11.0	win	081518	16:09:24	NH_A_41	1	1	mixed_Word_shortCSI	14	mixed_shift	221	Triangle	Red	Color	Word	Shift	200	Inconsistent	COLOR	TriangleRed.png	30	1	466	32	35	25278	91.4285714285714306016	789.9375	38	38	27032	100	711.3684210526315609968	36	37	26886	97.2972972972973053629	746.8333333333333712289	34	36	25424	94.4444444444444428655	747.7647058823529278015	0.9313725490195565726
5.0.11.0	win	081518	16:09:24	NH_A_41	1	1	mixed_Word_shortCSI	14	mixed_shift	224	Triangle	Red	Shape	Word	Shift	200	Inconsistent	SHAPE	TriangleRed.png	38	1	718	32	35	25278	91.4285714285714306016	789.9375	39	39	27750	100	711.5384615384615472067	36	37	26886	97.2972972972973053629	746.8333333333333712289	35	37	26142	94.594594594594596515	746.9142857142857110375	0.0809523809523398086
5.0.11.0	win	081518	16:09:24	NH_A_41	1	1	mixed_Word_shortCSI	14	mixed_shift	227	Circle	Red	Color	Word	Shift	200	Consistent	COLOR	CircleRed.png	30	1	639	33	36	25917	91.6666666666666571928	785.3636363636363739715	39	39	27750	100	711.5384615384615472067	36	37	26886	97.2972972972973053629	746.8333333333333712289	36	38	26781	94.7368421052631504153	743.9166666666666287711	-2.9166666666667424579
5.0.11.0	win	081518	16:09:24	NH_A_41	1	1	mixed_Word_shortCSI	14	mixed_repeat	230	Triangle	Green	Color	Word	Repeat	200	Consistent	COLOR	TriangleGreen.png	38	1	563	34	37	26480	91.8918918918919018779	778.8235294117647526946	39	39	27750	100	711.5384615384615472067	37	38	27449	97.3684210526315752077	741.8648648648648986637	36	38	26781	94.7368421052631504153	743.9166666666666287711	2.0518018018017301074
5.0.11.0	win	081518	16:09:24	NH_A_41	1	1	mixed_Word_shortCSI	14	mixed_repeat	233	Triangle	Red	Color	Word	Repeat	200	Inconsistent	COLOR	TriangleRed.png	30	1	892	35	38	27372	92.1052631578947398339	782.0571428571428214127	39	39	27750	100	711.5384615384615472067	38	39	28341	97.4358974358974307961	745.8157894736841626582	36	38	26781	94.7368421052631504153	743.9166666666666287711	-1.8991228070175338871
5.0.11.0	win	081518	16:09:24	NH_A_41	1	1	mixed_Word_shortCSI	14	mixed_repeat	236	Circle	Red	Color	Word	Repeat	200	Consistent	COLOR	CircleRed.png	30	1	357	36	39	27729	92.3076923076923065992	770.25	39	39	27750	100	711.5384615384615472067	39	40	28698	97.5	735.8461538461538111733	36	38	26781	94.7368421052631504153	743.9166666666666287711	8.0705128205128175978
5.0.11.0	win	081518	16:09:24	NH_A_41	1	1	mixed_Word_shortCSI	14	mixed_repeat	239	Triangle	Red	Color	Word	Repeat	200	Inconsistent	COLOR	TriangleRed.png	30	1	422	37	40	28151	92.5	760.8378378378378101843	39	39	27750	100	711.5384615384615472067	40	41	29120	97.5609756097560989474	728	36	38	26781	94.7368421052631504153	743.9166666666666287711	15.9166666666666287711
5.0.11.0	win	081518	16:09:24	NH_A_41	1	1	mixed_Word_shortCSI	14	mixed_repeat	242	Triangle	Green	Color	Word	Repeat	200	Consistent	COLOR	TriangleGreen.png	38	1	371	38	41	28522	92.6829268292682968422	750.5789473684210406645	39	39	27750	100	711.5384615384615472067	41	42	29491	97.619047619047620401	719.2926829268292294728	36	38	26781	94.7368421052631504153	743.9166666666666287711	24.6239837398373992983
5.0.11.0	win	081518	16:09:24	NH_A_41	1	1	mixed_Word_shortCSI	14	Rest	244	Triangle	Green	Color	Word	Repeat	200	Consistent	Take a break for 60 s	TriangleGreen.png	0	0	59984	38	41	28522	92.6829268292682968422	750.5789473684210406645	39	39	27750	100	711.5384615384615472067	41	42	29491	97.619047619047620401	719.2926829268292294728	36	38	26781	94.7368421052631504153	743.9166666666666287711	24.6239837398373992983
5.0.11.0	win	081518	16:09:24	NH_A_41	1	1	mixed_Word_shortCSI	14	mixed_repeat	246	Triangle	Red	Color	Word	Repeat	200	Inconsistent	COLOR	TriangleRed.png	30	1	1456	39	42	29978	92.8571428571428612031	768.6666666666666287711	39	39	27750	100	711.5384615384615472067	42	43	30947	97.6744186046511515542	736.8333333333333712289	36	38	26781	94.7368421052631504153	743.9166666666666287711	7.0833333333332575421
5.0.11.0	win	081518	16:09:24	NH_A_41	1	1	mixed_Word_shortCSI	14	mixed_shift	249	Circle	Green	Shape	Word	Shift	200	Inconsistent	SHAPE	CircleGreen.png	30	1	916	39	42	29978	92.8571428571428612031	768.6666666666666287711	40	40	28666	100	716.6499999999999772626	42	43	30947	97.6744186046511515542	736.8333333333333712289	37	39	27697	94.8717948717948615922	748.5675675675676075116	11.7342342342342362826
5.0.11.0	win	081518	16:09:24	NH_A_41	1	1	mixed_Word_shortCSI	14	mixed_shift	252	Triangle	Red	Color	Word	Shift	200	Inconsistent	COLOR	TriangleRed.png	30	1	765	40	43	30743	93.0232558139534830843	768.5750000000000454747	40	40	28666	100	716.6499999999999772626	42	43	30947	97.6744186046511515542	736.8333333333333712289	38	40	28462	95	749	12.1666666666666287711
5.0.11.0	win	081518	16:09:24	NH_A_41	1	1	mixed_Word_shortCSI	14	mixed_shift	255	Circle	Red	Shape	Word	Shift	200	Consistent	SHAPE	CircleRed.png	30	1	829	40	43	30743	93.0232558139534830843	768.5750000000000454747	41	41	29495	100	719.390243902439010526	42	43	30947	97.6744186046511515542	736.8333333333333712289	39	41	29291	95.1219512195121978948	751.0512820512821008379	14.2179487179487296089
5.0.11.0	win	081518	16:09:24	NH_A_41	1	1	mixed_Word_shortCSI	14	mixed_shift	258	Circle	Red	Color	Word	Shift	200	Consistent	COLOR	CircleRed.png	30	1	442	41	44	31185	93.1818181818181727749	760.609756097560989474	41	41	29495	100	719.390243902439010526	42	43	30947	97.6744186046511515542	736.8333333333333712289	40	42	29733	95.2380952380952265912	743.3250000000000454747	6.4916666666666742458
5.0.11.0	win	081518	16:09:24	NH_A_41	1	1	mixed_Word_shortCSI	14	mixed_shift	261	Circle	Green	Shape	Word	Shift	200	Inconsistent	SHAPE	CircleGreen.png	30	1	999	41	44	31185	93.1818181818181727749	760.609756097560989474	42	42	30494	100	726.0476190476190367917	42	43	30947	97.6744186046511515542	736.8333333333333712289	41	43	30732	95.3488372093023315301	749.560975609756042104	12.727642276422670875
5.0.11.0	win	081518	16:09:24	NH_A_41	1	1	mixed_Word_shortCSI	14	mixed_repeat	264	Triangle	Green	Shape	Word	Repeat	200	Consistent	SHAPE	TriangleGreen.png	38	1	750	41	44	31185	93.1818181818181727749	760.609756097560989474	43	43	31244	100	726.6046511627906738795	43	44	31697	97.7272727272727337322	737.139534883720898506	41	43	30732	95.3488372093023315301	749.560975609756042104	12.421440726035143598
5.0.11.0	win	081518	16:09:24	NH_A_41	1	1	mixed_Word_shortCSI	14	mixed_shift	267	Circle	Green	Color	Word	Shift	200	Inconsistent	COLOR	CircleGreen.png	38	1	765	42	45	31950	93.3333333333333285964	760.7142857142856655628	43	43	31244	100	726.6046511627906738795	43	44	31697	97.7272727272727337322	737.139534883720898506	42	44	31497	95.4545454545454532536	749.9285714285714448124	12.7890365448505463064
5.0.11.0	win	081518	16:09:24	NH_A_41	1	1	mixed_Word_shortCSI	14	mixed_shift	270	Circle	Red	Shape	Word	Shift	200	Consistent	SHAPE	CircleRed.png	30	1	669	42	45	31950	93.3333333333333285964	760.7142857142856655628	44	44	31913	100	725.2954545454545041139	43	44	31697	97.7272727272727337322	737.139534883720898506	43	45	32166	95.5555555555555571345	748.0465116279069661687	10.9069767441860676627
5.0.11.0	win	081518	16:09:24	NH_A_41	1	1	mixed_Word_shortCSI	14	mixed_shift	273	Circle	Red	Color	Word	Shift	200	Consistent	COLOR	CircleRed.png	30	1	672	43	46	32622	93.478260869565218627	758.6511627906976400482	44	44	31913	100	725.2954545454545041139	43	44	31697	97.7272727272727337322	737.139534883720898506	44	46	32838	95.6521739130434838216	746.3181818181818698577	9.1786469344609713517
5.0.11.0	win	081518	16:09:24	NH_A_41	1	1	mixed_Word_shortCSI	14	mixed_shift	276	Triangle	Red	Shape	Word	Shift	200	Inconsistent	SHAPE	TriangleRed.png	38	1	468	43	46	32622	93.478260869565218627	758.6511627906976400482	45	45	32381	100	719.5777777777777828305	43	44	31697	97.7272727272727337322	737.139534883720898506	45	47	33306	95.7446808510638334155	740.1333333333333257542	2.9937984496124272482
5.0.11.0	win	081518	16:09:24	NH_A_41	1	1	mixed_Word_shortCSI	14	mixed_repeat	279	Circle	Green	Shape	Word	Repeat	200	Inconsistent	SHAPE	CircleGreen.png	30	1	559	43	46	32622	93.478260869565218627	758.6511627906976400482	46	46	32940	100	716.0869565217391254919	44	45	32256	97.7777777777777714618	733.0909090909091219146	45	47	33306	95.7446808510638334155	740.1333333333333257542	7.0424242424242038396
5.0.11.0	win	081518	16:09:24	NH_A_41	1	1	mixed_Word_shortCSI	14	mixed_repeat	282	Triangle	Red	Shape	Word	Repeat	200	Inconsistent	SHAPE	TriangleRed.png	38	1	695	43	46	32622	93.478260869565218627	758.6511627906976400482	47	47	33635	100	715.6382978723404448829	45	46	32951	97.8260869565217348054	732.2444444444444116016	45	47	33306	95.7446808510638334155	740.1333333333333257542	7.8888888888889141526
5.0.11.0	win	081518	16:09:24	NH_A_41	1	1	mixed_Word_shortCSI	14	mixed_repeat	285	Circle	Green	Shape	Word	Repeat	200	Inconsistent	SHAPE	CircleGreen.png	30	1	650	43	46	32622	93.478260869565218627	758.6511627906976400482	48	48	34285	100	714.2708333333333712289	46	47	33601	97.8723404255319167078	730.4565217391303804106	45	47	33306	95.7446808510638334155	740.1333333333333257542	9.6768115942029453436
5.0.11.0	win	081518	16:09:24	NH_A_41	1	1	mixed_Word_shortCSI	14	mixed_shift	288	Triangle	Red	Color	Word	Shift	200	Inconsistent	COLOR	TriangleRed.png	30	1	846	44	47	33468	93.6170212765957501233	760.6363636363636260285	48	48	34285	100	714.2708333333333712289	46	47	33601	97.8723404255319167078	730.4565217391303804106	46	48	34152	95.8333333333333428072	742.4347826086956274594	11.9782608695652470487
5.0.11.0	win	081518	16:09:24	NH_A_41	1	1	mixed_Word_shortCSI	14	mixed_repeat	291	Circle	Red	Color	Word	Repeat	200	Consistent	COLOR	CircleRed.png	30	1	1130	45	48	34598	93.75	768.8444444444444343389	48	48	34285	100	714.2708333333333712289	47	48	34731	97.9166666666666571928	738.9574468085106673243	46	48	34152	95.8333333333333428072	742.4347826086956274594	3.4773358001849601351
5.0.11.0	win	081518	16:09:24	NH_A_41	1	1	mixed_Word_shortCSI	14	mixed_repeat	294	Circle	Red	Color	Word	Repeat	200	Consistent	COLOR	CircleRed.png	30	1	940	46	49	35538	93.8775510204081626853	772.5652173913043725406	48	48	34285	100	714.2708333333333712289	48	49	35671	97.9591836734693828248	743.1458333333333712289	46	48	34152	95.8333333333333428072	742.4347826086956274594	-0.7110507246377437696
5.0.11.0	win	081518	16:09:24	NH_A_41	1	1	mixed_Word_shortCSI	14	mixed_repeat	297	Circle	Green	Color	Word	Repeat	200	Inconsistent	COLOR	CircleGreen.png	38	1	356	47	50	35894	94	763.7021276595744438964	48	48	34285	100	714.2708333333333712289	49	50	36027	98	735.244897959183617786	46	48	34152	95.8333333333333428072	742.4347826086956274594	7.1898846495120096733
5.0.11.0	win	081518	16:09:24	NH_A_41	1	1	mixed_Word_shortCSI	14	mixed_repeat	300	Circle	Green	Color	Word	Repeat	200	Inconsistent	COLOR	CircleGreen.png	38	1	420	48	51	36314	94.1176470588235218884	756.5416666666666287711	48	48	34285	100	714.2708333333333712289	50	51	36447	98.0392156862745025592	728.9400000000000545697	46	48	34152	95.8333333333333428072	742.4347826086956274594	13.4947826086955728897
5.0.11.0	win	081518	16:09:24	NH_A_41	1	1	mixed_Word_shortCSI	14	mixed_repeat	303	Circle	Green	Color	Word	Repeat	200	Inconsistent	COLOR	CircleGreen.png	38	1	370	49	52	36684	94.2307692307692263967	748.6530612244897611163	48	48	34285	100	714.2708333333333712289	51	52	36817	98.0769230769230659917	721.9019607843137009695	46	48	34152	95.8333333333333428072	742.4347826086956274594	20.5328218243819264899
5.0.11.0	win	081518	16:09:24	NH_A_41	1	1	mixed_Word_shortCSI	14	mixed_shift	306	Circle	Green	Shape	Word	Shift	200	Inconsistent	SHAPE	CircleGreen.png	30	1	609	49	52	36684	94.2307692307692263967	748.6530612244897611163	49	49	34894	100	712.122448979591808893	51	52	36817	98.0769230769230659917	721.9019607843137009695	47	49	34761	95.9183673469387656496	739.5957446808511122072	17.6937838965374112377
5.0.11.0	win	081518	16:09:24	NH_A_41	1	1	mixed_Word_shortCSI	14	mixed_shift	309	Circle	Green	Color	Word	Shift	200	Inconsistent	COLOR	CircleGreen.png	38	1	870	50	53	37554	94.3396226415094361073	751.0800000000000409273	49	49	34894	100	712.122448979591808893	51	52	36817	98.0769230769230659917	721.9019607843137009695	48	50	35631	96	742.3125	20.4105392156862990305
5.0.11.0	win	081518	16:09:24	NH_A_41	1	1	mixed_Word_shortCSI	14	mixed_shift	312	Triangle	Green	Shape	Word	Shift	200	Consistent	SHAPE	TriangleGreen.png	38	1	626	50	53	37554	94.3396226415094361073	751.0800000000000409273	50	50	35520	100	710.3999999999999772626	51	52	36817	98.0769230769230659917	721.9019607843137009695	49	51	36257	96.0784313725490193292	739.9387755102040955535	18.036814725890394584
5.0.11.0	win	081518	16:09:24	NH_A_41	1	1	mixed_Word_shortCSI	14	mixed_repeat	315	Circle	Green	Shape	Word	Repeat	200	Inconsistent	SHAPE	CircleGreen.png	30	1	664	50	53	37554	94.3396226415094361073	751.0800000000000409273	51	51	36184	100	709.4901960784313814656	52	53	37481	98.1132075471698072988	720.7884615384615472067	49	51	36257	96.0784313725490193292	739.9387755102040955535	19.1503139717425483468
5.0.11.0	win	081518	16:09:24	NH_A_41	1	1	mixed_Word_shortCSI	14	mixed_repeat	318	Circle	Red	Shape	Word	Repeat	200	Consistent	SHAPE	CircleRed.png	30	1	1052	50	53	37554	94.3396226415094361073	751.0800000000000409273	52	52	37236	100	716.0769230769230944134	53	54	38533	98.1481481481481523588	727.0377358490566166438	49	51	36257	96.0784313725490193292	739.9387755102040955535	12.9010396611474789097
5.0.11.0	win	081518	16:09:24	NH_A_41	1	1	mixed_Word_shortCSI	14	mixed_shift	321	Circle	Green	Color	Word	Shift	200	Inconsistent	COLOR	CircleGreen.png	38	1	912	51	54	38466	94.4444444444444428655	754.2352941176470721985	52	52	37236	100	716.0769230769230944134	53	54	38533	98.1481481481481523588	727.0377358490566166438	50	52	37169	96.153846153846160405	743.3799999999999954525	16.3422641509433788087
5.0.11.0	win	081518	16:09:24	NH_A_41	1	1	mixed_Word_shortCSI	14	mixed_shift	324	Triangle	Green	Shape	Word	Shift	200	Consistent	SHAPE	TriangleGreen.png	38	1	1162	51	54	38466	94.4444444444444428655	754.2352941176470721985	53	53	38398	100	724.4905660377359026825	53	54	38533	98.1481481481481523588	727.0377358490566166438	51	53	38331	96.2264150943396288085	751.5882352941176804961	24.5504994450610638523
5.0.11.0	win	081518	16:09:24	NH_A_41	1	1	mixed_Word_shortCSI	14	mixed_repeat	327	Triangle	Red	Shape	Word	Repeat	200	Inconsistent	SHAPE	TriangleRed.png	38	1	665	51	54	38466	94.4444444444444428655	754.2352941176470721985	54	54	39063	100	723.3888888888889141526	54	55	39198	98.1818181818181869858	725.8888888888889141526	51	53	38331	96.2264150943396288085	751.5882352941176804961	25.6993464052287663435
5.0.11.0	win	081518	16:09:24	NH_A_41	1	1	mixed_Word_shortCSI	14	mixed_repeat	330	Triangle	Green	Shape	Word	Repeat	200	Consistent	SHAPE	TriangleGreen.png	38	1	429	51	54	38466	94.4444444444444428655	754.2352941176470721985	55	55	39492	100	718.0363636363636032911	55	56	39627	98.2142857142857081953	720.4909090909090991772	51	53	38331	96.2264150943396288085	751.5882352941176804961	31.0973262032085813189
5.0.11.0	win	081518	16:09:24	NH_A_41	1	1	mixed_Word_shortCSI	14	mixed_repeat	333	Circle	Green	Shape	Word	Repeat	200	Inconsistent	SHAPE	CircleGreen.png	30	1	474	51	54	38466	94.4444444444444428655	754.2352941176470721985	56	56	39966	100	713.6785714285714448124	56	57	40101	98.2456140350877120682	716.0892857142856655628	51	53	38331	96.2264150943396288085	751.5882352941176804961	35.4989495798320149333
5.0.11.0	win	081518	16:09:24	NH_A_41	1	1	mixed_Word_shortCSI	14	mixed_repeat	336	Circle	Red	Shape	Word	Repeat	200	Consistent	SHAPE	CircleRed.png	30	1	774	51	54	38466	94.4444444444444428655	754.2352941176470721985	57	57	40740	100	714.7368421052631219936	57	58	40875	98.2758620689655089109	717.1052631578946829904	51	53	38331	96.2264150943396288085	751.5882352941176804961	34.4829721362229975057
5.0.11.0	win	081518	16:09:24	NH_A_41	1	1	mixed_Word_shortCSI	14	mixed_shift	339	Triangle	Red	Color	Word	Shift	200	Inconsistent	COLOR	TriangleRed.png	30	1	949	52	55	39415	94.5454545454545467464	757.9807692307692832401	57	57	40740	100	714.7368421052631219936	57	58	40875	98.2758620689655089109	717.1052631578946829904	52	54	39280	96.2962962962962905067	755.38461538461535838	38.2793522267206753895
5.0.11.0	win	081518	16:09:24	NH_A_41	1	1	mixed_Word_shortCSI	14	mixed_repeat	342	Circle	Green	Color	Word	Repeat	200	Inconsistent	COLOR	CircleGreen.png	38	1	493	53	56	39908	94.6428571428571387969	752.9811320754716916781	57	57	40740	100	714.7368421052631219936	58	59	41368	98.3050847457627128279	713.2413793103448824695	52	54	39280	96.2962962962962905067	755.38461538461535838	42.1432360742704759105
5.0.11.0	win	081518	16:09:24	NH_A_41	1	1	mixed_Word_shortCSI	14	mixed_shift	345	Triangle	Green	Shape	Word	Shift	200	Consistent	SHAPE	TriangleGreen.png	38	1	695	53	56	39908	94.6428571428571387969	752.9811320754716916781	58	58	41435	100	714.3965517241379075131	58	59	41368	98.3050847457627128279	713.2413793103448824695	53	55	39975	96.3636363636363597607	754.2452830188678944978	41.0039037085230120283
5.0.11.0	win	081518	16:09:24	NH_A_41	1	1	mixed_Word_shortCSI	14	mixed_shift	348	Triangle	Red	Color	Word	Shift	200	Inconsistent	COLOR	TriangleRed.png	30	1	874	54	57	40782	94.7368421052631504153	755.2222222222221716947	58	58	41435	100	714.3965517241379075131	58	59	41368	98.3050847457627128279	713.2413793103448824695	54	56	40849	96.4285714285714306016	756.4629629629629334886	43.2215836526180510191
5.0.11.0	win	081518	16:09:24	NH_A_41	1	1	mixed_Word_shortCSI	14	mixed_repeat	351	Circle	Green	Color	Word	Repeat	200	Inconsistent	COLOR	CircleGreen.png	38	1	486	55	58	41268	94.8275862068965551543	750.3272727272727706804	58	58	41435	100	714.3965517241379075131	59	60	41854	98.3333333333333285964	709.3898305084745743443	54	56	40849	96.4285714285714306016	756.4629629629629334886	47.0731324544883591443
5.0.11.0	win	081518	16:09:24	NH_A_41	1	1	mixed_Word_shortCSI	14	mixed_repeat	354	Circle	Red	Color	Word	Repeat	200	Consistent	COLOR	CircleRed.png	30	1	912	56	59	42180	94.9152542372881384836	753.2142857142856655628	58	58	41435	100	714.3965517241379075131	60	61	42766	98.3606557377049171009	712.7666666666666515084	54	56	40849	96.4285714285714306016	756.4629629629629334886	43.6962962962962819802
5.0.11.0	win	081518	16:09:24	NH_A_41	1	1	mixed_Word_shortCSI	14	mixed_shift	357	Circle	Green	Shape	Word	Shift	200	Inconsistent	SHAPE	CircleGreen.png	30	1	858	56	59	42180	94.9152542372881384836	753.2142857142856655628	59	59	42293	100	716.8305084745762769671	60	61	42766	98.3606557377049171009	712.7666666666666515084	55	57	41707	96.4912280701754383472	758.309090909090855348	45.5424242424242038396
5.0.11.0	win	081518	16:09:24	NH_A_41	1	1	mixed_Word_shortCSI	14	mixed_shift	360	Circle	Green	Color	Word	Shift	200	Inconsistent	COLOR	CircleGreen.png	30	0	726	56	60	42180	93.3333333333333285964	753.2142857142856655628	59	59	42293	100	716.8305084745762769671	60	61	42766	98.3606557377049171009	712.7666666666666515084	55	58	41707	94.8275862068965551543	758.309090909090855348	45.5424242424242038396
5.0.11.0	win	081518	16:09:24	NH_A_41	1	1	mixed_Word_shortCSI	14	mixed_shift	363	Circle	Green	Shape	Word	Shift	200	Inconsistent	SHAPE	CircleGreen.png	30	1	727	56	60	42180	93.3333333333333285964	753.2142857142856655628	60	60	43020	100	717	60	61	42766	98.3606557377049171009	712.7666666666666515084	56	59	42434	94.9152542372881384836	757.75	44.9833333333333484916
5.0.11.0	win	081518	16:09:24	NH_A_41	1	1	mixed_Word_shortCSI	14	mixed_shift	366	Triangle	Green	Color	Word	Shift	200	Consistent	COLOR	TriangleGreen.png	38	1	1161	57	61	43341	93.4426229508196826146	760.3684210526315609968	60	60	43020	100	717	60	61	42766	98.3606557377049171009	712.7666666666666515084	57	60	43595	95	764.824561403508823787	52.0578947368421722786
5.0.11.0	win	081518	16:09:24	NH_A_41	1	1	mixed_Word_shortCSI	14	mixed_repeat	369	Triangle	Red	Color	Word	Repeat	200	Inconsistent	COLOR	TriangleRed.png	30	1	1273	58	62	44614	93.5483870967741921731	769.2068965517241849739	60	60	43020	100	717	61	62	44039	98.387096774193551596	721.950819672131160587	57	60	43595	95	764.824561403508823787	42.8737417313776632
5.0.11.0	win	081518	16:09:24	NH_A_41	1	1	mixed_Word_shortCSI	14	mixed_repeat	372	Triangle	Green	Color	Word	Repeat	200	Consistent	COLOR	TriangleGreen.png	38	1	948	59	63	45562	93.6507936507936449289	772.2372881355931895087	60	60	43020	100	717	62	63	44987	98.4126984126984041268	725.596774193548412768	57	60	43595	95	764.824561403508823787	39.227787209960411019
5.0.11.0	win	081518	16:09:24	NH_A_41	1	1	mixed_Word_shortCSI	14	mixed_repeat	375	Triangle	Green	Color	Word	Repeat	200	Consistent	COLOR	TriangleGreen.png	38	1	332	60	64	45894	93.75	764.8999999999999772626	60	60	43020	100	717	63	64	45319	98.4375	719.3492063492063834929	57	60	43595	95	764.824561403508823787	45.4753550543024402941
5.0.11.0	win	081518	16:09:24	NH_A_41	1	1	mixed_Word_shortCSI	14	mixed_shift	378	Circle	Green	Shape	Word	Shift	200	Inconsistent	SHAPE	CircleGreen.png	30	1	621	60	64	45894	93.75	764.8999999999999772626	61	61	43641	100	715.4262295081966840371	63	64	45319	98.4375	719.3492063492063834929	58	61	44216	95.0819672131147513028	762.3448275862068612696	42.9956212370004777767
5.0.11.0	win	081518	16:09:24	NH_A_41	1	1	mixed_Word_shortCSI	14	mixed_shift	381	Triangle	Green	Color	Word	Shift	200	Consistent	COLOR	TriangleGreen.png	38	1	722	61	65	46616	93.846153846153839595	764.1967213114753576519	61	61	43641	100	715.4262295081966840371	63	64	45319	98.4375	719.3492063492063834929	59	62	44938	95.161290322580654788	761.6610169491525539343	42.3118105999461704414
5.0.11.0	win	081518	16:09:24	NH_A_41	1	1	mixed_Word_shortCSI	14	mixed_shift	384	Circle	Green	Shape	Word	Shift	200	Inconsistent	SHAPE	CircleGreen.png	30	1	1411	61	65	46616	93.846153846153839595	764.1967213114753576519	62	62	45052	100	726.6451612903225623086	63	64	45319	98.4375	719.3492063492063834929	60	63	46349	95.2380952380952265912	772.4833333333333484916	53.1341269841269649987
5.0.11.0	win	081518	16:09:24	NH_A_41	1	1	mixed_Word_shortCSI	14	mixed_shift	387	Triangle	Green	Color	Word	Shift	200	Consistent	COLOR	TriangleGreen.png	38	1	1018	62	66	47634	93.9393939393939376714	768.2903225806451246171	62	62	45052	100	726.6451612903225623086	63	64	45319	98.4375	719.3492063492063834929	61	64	47367	95.3125	776.5081967213114921833	57.1589903721051086904
5.0.11.0	win	081518	16:09:24	NH_A_41	1	1	mixed_Word_shortCSI	14	mixed_repeat	390	Triangle	Green	Color	Word	Repeat	200	Consistent	COLOR	TriangleGreen.png	38	1	495	63	67	48129	94.0298507462686643521	763.9523809523809632083	62	62	45052	100	726.6451612903225623086	64	65	45814	98.4615384615384670042	715.84375	61	64	47367	95.3125	776.5081967213114921833	60.6644467213114921833
5.0.11.0	win	081518	16:09:24	NH_A_41	1	1	mixed_Word_shortCSI	14	mixed_repeat	393	Circle	Red	Color	Word	Repeat	200	Consistent	COLOR	CircleRed.png	30	1	554	64	68	48683	94.1176470588235218884	760.671875	62	62	45052	100	726.6451612903225623086	65	66	46368	98.4848484848484844179	713.3538461538461206146	61	64	47367	95.3125	776.5081967213114921833	63.1543505674653715687
5.0.11.0	win	081518	16:09:24	NH_A_41	1	1	mixed_Word_shortCSI	14	mixed_shift	396	Circle	Green	Shape	Word	Shift	200	Inconsistent	SHAPE	CircleGreen.png	38	0	610	64	68	48683	94.1176470588235218884	760.671875	62	63	45052	98.4126984126984041268	726.6451612903225623086	65	66	46368	98.4848484848484844179	713.3538461538461206146	61	65	47367	93.846153846153839595	776.5081967213114921833	63.1543505674653715687
5.0.11.0	win	081518	16:09:24	NH_A_41	1	1	mixed_Word_shortCSI	14	mixed_repeat	399	Triangle	Green	Shape	Word	Repeat	200	Consistent	SHAPE	TriangleGreen.png	38	1	872	64	68	48683	94.1176470588235218884	760.671875	63	64	45924	98.4375	728.9523809523809632083	66	67	47240	98.507462686567166088	715.7575757575757506856	61	65	47367	93.846153846153839595	776.5081967213114921833	60.7506209637357414977
5.0.11.0	win	081518	16:09:24	NH_A_41	1	1	mixed_Word_shortCSI	14	mixed_repeat	402	Triangle	Green	Shape	Word	Repeat	200	Consistent	SHAPE	TriangleGreen.png	38	1	675	64	68	48683	94.1176470588235218884	760.671875	64	65	46599	98.4615384615384670042	728.109375	67	68	47915	98.5294117647058840248	715.1492537313432649171	61	65	47367	93.846153846153839595	776.5081967213114921833	61.3589429899682272662
5.0.11.0	win	081518	16:09:24	NH_A_41	1	1	mixed_Word_shortCSI	14	mixed_repeat	405	Triangle	Red	Shape	Word	Repeat	200	Inconsistent	SHAPE	TriangleRed.png	38	1	742	64	68	48683	94.1176470588235218884	760.671875	65	66	47341	98.4848484848484844179	728.3230769230768828493	68	69	48657	98.5507246376811707478	715.5441176470587834046	61	65	47367	93.846153846153839595	776.5081967213114921833	60.9640790742527087787
5.0.11.0	win	081518	16:09:24	NH_A_41	1	1	mixed_Word_shortCSI	14	mixed_repeat	408	Circle	Green	Shape	Word	Repeat	200	Inconsistent	SHAPE	CircleGreen.png	30	1	534	64	68	48683	94.1176470588235218884	760.671875	66	67	47875	98.507462686567166088	725.3787878787878753428	69	70	49191	98.5714285714285836093	712.9130434782608745081	61	65	47367	93.846153846153839595	776.5081967213114921833	63.5951532430506176752
5.0.11.0	win	081518	16:09:24	NH_A_41	1	1	mixed_Word_shortCSI	14	mixed_shift	411	Circle	Green	Color	Word	Shift	200	Inconsistent	COLOR	CircleGreen.png	38	1	1039	65	69	49722	94.2028985507246403586	764.953846153846143352	66	67	47875	98.507462686567166088	725.3787878787878753428	69	70	49191	98.5714285714285836093	712.9130434782608745081	62	66	48406	93.9393939393939376714	780.7419354838709750766	67.8288920056101005684
5.0.11.0	win	081518	16:09:24	NH_A_41	1	1	mixed_Word_shortCSI	14	mixed_shift	414	Circle	Red	Shape	Word	Shift	200	Consistent	SHAPE	CircleRed.png	30	1	1652	65	69	49722	94.2028985507246403586	764.953846153846143352	67	68	49527	98.5294117647058840248	739.2089552238805936213	69	70	49191	98.5714285714285836093	712.9130434782608745081	63	67	50058	94.0298507462686643521	794.5714285714285551876	81.6583850931676806795
5.0.11.0	win	081518	16:09:24	NH_A_41	1	1	mixed_Word_shortCSI	14	mixed_shift	417	Triangle	Green	Color	Word	Shift	200	Consistent	COLOR	TriangleGreen.png	38	1	608	66	70	50330	94.2857142857142775938	762.5757575757576205433	67	68	49527	98.5294117647058840248	739.2089552238805936213	69	70	49191	98.5714285714285836093	712.9130434782608745081	64	68	50666	94.1176470588235218884	791.65625	78.7432065217391254919
5.0.11.0	win	081518	16:09:24	NH_A_41	1	1	mixed_Word_shortCSI	14	mixed_repeat	420	Circle	Red	Color	Word	Repeat	200	Consistent	COLOR	CircleRed.png	30	1	934	67	71	51264	94.3661971830985919496	765.1343283582089043193	67	68	49527	98.5294117647058840248	739.2089552238805936213	70	71	50125	98.5915492957746550928	716.0714285714285551876	64	68	50666	94.1176470588235218884	791.65625	75.5848214285714448124
5.0.11.0	win	081518	16:09:24	NH_A_41	1	1	mixed_Word_shortCSI	14	mixed_repeat	423	Triangle	Red	Color	Word	Repeat	200	Inconsistent	COLOR	TriangleRed.png	30	1	718	68	72	51982	94.4444444444444428655	764.4411764705882887938	67	68	49527	98.5294117647058840248	739.2089552238805936213	71	72	50843	98.6111111111111142691	716.0985915492957474271	64	68	50666	94.1176470588235218884	791.65625	75.5576584507042525729
5.0.11.0	win	081518	16:09:24	NH_A_41	1	1	mixed_Word_shortCSI	14	mixed_shift	426	Triangle	Green	Shape	Word	Shift	200	Consistent	SHAPE	TriangleGreen.png	38	1	448	68	72	51982	94.4444444444444428655	764.4411764705882887938	68	69	49975	98.5507246376811707478	734.9264705882352473054	71	72	50843	98.6111111111111142691	716.0985915492957474271	65	69	51114	94.2028985507246403586	786.3692307692307394973	70.2706392199349920702
5.0.11.0	win	081518	16:09:24	NH_A_41	1	1	mixed_Word_shortCSI	14	mixed_repeat	429	Triangle	Red	Shape	Word	Repeat	200	Inconsistent	SHAPE	TriangleRed.png	38	1	1340	68	72	51982	94.4444444444444428655	764.4411764705882887938	69	70	51315	98.5714285714285836093	743.695652173913003935	72	73	52183	98.6301369863013661643	724.7638888888889141526	65	69	51114	94.2028985507246403586	786.3692307692307394973	61.6053418803418253447
5.0.11.0	win	081518	16:09:24	NH_A_41	1	1	mixed_Word_shortCSI	14	mixed_shift	432	Triangle	Red	Color	Word	Shift	200	Inconsistent	COLOR	TriangleRed.png	30	1	1029	69	73	53011	94.520547945205478868	768.275362318840620901	69	70	51315	98.5714285714285836093	743.695652173913003935	72	73	52183	98.6301369863013661643	724.7638888888889141526	66	70	52143	94.2857142857142775938	790.0454545454545041139	65.2815656565655899612
5.0.11.0	win	081518	16:09:24	NH_A_41	1	1	mixed_Word_shortCSI	14	mixed_shift	435	Triangle	Red	Shape	Word	Shift	200	Inconsistent	SHAPE	TriangleRed.png	38	1	2058	69	73	53011	94.520547945205478868	768.275362318840620901	70	71	53373	98.5915492957746550928	762.4714285714285324502	72	73	52183	98.6301369863013661643	724.7638888888889141526	67	71	54201	94.3661971830985919496	808.9701492537313924913	84.2062603648424783387
5.0.11.0	win	081518	16:09:24	NH_A_41	1	1	mixed_Word_shortCSI	14	mixed_repeat	438	Triangle	Red	Shape	Word	Repeat	200	Inconsistent	SHAPE	TriangleRed.png	38	1	438	69	73	53011	94.520547945205478868	768.275362318840620901	71	72	53811	98.6111111111111142691	757.9014084507042525729	73	74	52621	98.648648648648645576	720.8356164383561690556	67	71	54201	94.3661971830985919496	808.9701492537313924913	88.1345328153752234357
5.0.11.0	win	081518	16:09:24	NH_A_41	1	1	mixed_Word_shortCSI	14	mixed_repeat	441	Triangle	Green	Shape	Word	Repeat	200	Consistent	SHAPE	TriangleGreen.png	38	1	435	69	73	53011	94.520547945205478868	768.275362318840620901	72	73	54246	98.6301369863013661643	753.4166666666666287711	74	75	53056	98.6666666666666714036	716.9729729729730252075	67	71	54201	94.3661971830985919496	808.9701492537313924913	91.9971762807583672839
5.0.11.0	win	081518	16:09:24	NH_A_41	1	1	mixed_Word_shortCSI	14	mixed_repeat	444	Triangle	Red	Shape	Word	Repeat	200	Inconsistent	SHAPE	TriangleRed.png	38	1	448	69	73	53011	94.520547945205478868	768.275362318840620901	73	74	54694	98.648648648648645576	749.2328767123287889262	75	76	53504	98.6842105263157804984	713.3866666666666560559	67	71	54201	94.3661971830985919496	808.9701492537313924913	95.5834825870647364354
5.0.11.0	win	081518	16:09:24	NH_A_41	1	1	mixed_Word_shortCSI	14	mixed_shift	447	Circle	Red	Color	Word	Shift	200	Consistent	COLOR	CircleRed.png	30	1	651	70	74	53662	94.594594594594596515	766.6000000000000227374	73	74	54694	98.648648648648645576	749.2328767123287889262	75	76	53504	98.6842105263157804984	713.3866666666666560559	68	72	54852	94.4444444444444428655	806.6470588235293917023	93.2603921568627356464
5.0.11.0	win	081518	16:09:24	NH_A_41	1	1	mixed_Word_shortCSI	14	mixed_shift	450	Circle	Green	Shape	Word	Shift	200	Inconsistent	SHAPE	CircleGreen.png	30	1	703	70	74	53662	94.594594594594596515	766.6000000000000227374	74	75	55397	98.6666666666666714036	748.6081081081081265438	75	76	53504	98.6842105263157804984	713.3866666666666560559	69	73	55555	94.520547945205478868	805.1449275362318758198	91.7582608695652197639
5.0.11.0	win	081518	16:09:24	NH_A_41	1	1	mixed_Word_shortCSI	14	mixed_repeat	453	Circle	Green	Shape	Word	Repeat	200	Inconsistent	SHAPE	CircleGreen.png	30	1	497	70	74	53662	94.594594594594596515	766.6000000000000227374	75	76	55894	98.6842105263157804984	745.2533333333333303017	76	77	54001	98.7012987012986968693	710.5394736842105203323	69	73	55555	94.520547945205478868	805.1449275362318758198	94.6054538520213554875
5.0.11.0	win	081518	16:09:24	NH_A_41	1	1	mixed_Word_shortCSI	14	mixed_shift	456	Circle	Red	Color	Word	Shift	200	Consistent	COLOR	CircleRed.png	30	1	476	71	75	54138	94.6666666666666714036	762.5070422535211491777	75	76	55894	98.6842105263157804984	745.2533333333333303017	76	77	54001	98.7012987012986968693	710.5394736842105203323	70	74	56031	94.594594594594596515	800.4428571428571785873	89.903383458646658255
5.0.11.0	win	081518	16:09:24	NH_A_41	1	1	mixed_Word_shortCSI	14	mixed_shift	459	Triangle	Red	Shape	Word	Shift	200	Inconsistent	SHAPE	TriangleRed.png	38	1	760	71	75	54138	94.6666666666666714036	762.5070422535211491777	76	77	56654	98.7012987012986968693	745.4473684210526016614	76	77	54001	98.7012987012986968693	710.5394736842105203323	71	75	56791	94.6666666666666714036	799.873239436619769549	89.3337657524092492167
5.0.11.0	win	081518	16:09:24	NH_A_41	1	1	mixed_Word_shortCSI	14	mixed_repeat	462	Circle	Green	Shape	Word	Repeat	200	Inconsistent	SHAPE	CircleGreen.png	30	1	1160	71	75	54138	94.6666666666666714036	762.5070422535211491777	77	78	57814	98.7179487179487296089	750.8311688311688385511	77	78	55161	98.7179487179487296089	716.376623376623342665	71	75	56791	94.6666666666666714036	799.873239436619769549	83.496616059996426884
5.0.11.0	win	081518	16:09:24	NH_A_41	1	1	mixed_Word_shortCSI	14	mixed_repeat	465	Triangle	Red	Shape	Word	Repeat	200	Inconsistent	SHAPE	TriangleRed.png	38	1	552	71	75	54138	94.6666666666666714036	762.5070422535211491777	78	79	58366	98.7341772151898737775	748.2820512820512703911	78	79	55713	98.7341772151898737775	714.2692307692307167599	71	75	56791	94.6666666666666714036	799.873239436619769549	85.6040086673890527891
5.0.11.0	win	081518	16:09:24	NH_A_41	1	1	mixed_Word_shortCSI	14	mixed_shift	468	Circle	Green	Color	Word	Shift	200	Inconsistent	COLOR	CircleGreen.png	30	0	559	71	76	54138	93.4210526315789451246	762.5070422535211491777	78	79	58366	98.7341772151898737775	748.2820512820512703911	78	79	55713	98.7341772151898737775	714.2692307692307167599	71	76	56791	93.4210526315789451246	799.873239436619769549	85.6040086673890527891
5.0.11.0	win	081518	16:09:24	NH_A_41	1	1	mixed_Word_shortCSI	14	mixed_repeat	471	Circle	Red	Color	Word	Repeat	200	Consistent	COLOR	CircleRed.png	30	1	471	72	77	54609	93.5064935064934985576	758.4583333333333712289	78	79	58366	98.7341772151898737775	748.2820512820512703911	79	80	56184	98.75	711.1898734177215146701	71	76	56791	93.4210526315789451246	799.873239436619769549	88.6833660188982548789
5.0.11.0	win	081518	16:09:24	NH_A_41	1	1	mixed_Word_shortCSI	14	mixed_shift	474	Triangle	Green	Shape	Word	Shift	200	Consistent	SHAPE	TriangleGreen.png	38	1	787	72	77	54609	93.5064935064934985576	758.4583333333333712289	79	80	59153	98.75	748.7721518987341369211	79	80	56184	98.75	711.1898734177215146701	72	77	57578	93.5064935064934985576	799.6944444444444570763	88.5045710267229424062
5.0.11.0	win	081518	16:09:24	NH_A_41	1	1	mixed_Word_shortCSI	14	mixed_shift	477	Circle	Red	Color	Word	Shift	200	Consistent	COLOR	CircleRed.png	30	1	1105	73	78	55714	93.5897435897435912011	763.2054794520547602588	79	80	59153	98.75	748.7721518987341369211	79	80	56184	98.75	711.1898734177215146701	73	78	58683	93.5897435897435912011	803.87671232876709837	92.6868389110455836999
5.0.11.0	win	081518	16:09:24	NH_A_41	1	1	mixed_Word_shortCSI	14	mixed_shift	480	Circle	Green	Shape	Word	Shift	200	Inconsistent	SHAPE	CircleGreen.png	38	0	947	73	78	55714	93.5897435897435912011	763.2054794520547602588	79	81	59153	97.5308641975308603378	748.7721518987341369211	79	80	56184	98.75	711.1898734177215146701	73	79	58683	92.4050632911392426649	803.87671232876709837	92.6868389110455836999
5.0.11.0	win	081518	16:09:24	NH_A_41	1	1	mixed_Word_shortCSI	14	mixed_shift	483	Triangle	Green	Color	Word	Shift	200	Consistent	COLOR	TriangleGreen.png	30	0	1068	73	79	55714	92.4050632911392426649	763.2054794520547602588	79	81	59153	97.5308641975308603378	748.7721518987341369211	79	80	56184	98.75	711.1898734177215146701	73	80	58683	91.25	803.87671232876709837	92.6868389110455836999
