# Supplementary material for: Serial Recall Predicts Vocoded Sentence Recognition Across Spectral Resolutions
Source: J Speech Lang Hear Res. 2020 Mar 26;63(4):1282–98. doi: 10.1044/2020_JSLHR-19-00319 (PMC7242981; doi:10.1044/2020_JSLHR-19-00319)
Supplement: Supplemental Material S1 [file JSLHR-63-1282-s001.zip › Supplemental Material/EF Tasks/colorshapetask/Experiment Results/NH_A_42/colorshapetask_raw_NH_A_42_2018-08-20-18-53-21-926.iqdat]

build	computer.platform	date	time	subject	group	values.group	blockcode	blocknum	trialcode	trialnum	values.shape	values.color	values.categorizationtask	values.mixed_cuetask	values.mixed_shifttask	values.csi	values.responsekeymapping	stimulusitem1	values.stimulus	response	correct	latency	values.count_corrcolor	values.count_color	values.sumrt_corrcolor	expressions.percentcorrect_color	expressions.meanrt_color	values.count_corrshape	values.count_shape	values.sumrt_corrshape	expressions.percentcorrect_shape	expressions.meanrt_shape	values.count_corrrepeat	values.count_repeat	values.sumrt_corrrepeat	expressions.percentcorrect_repeat	expressions.meanrt_repeat	values.count_corrshift	values.count_shift	values.sumrt_corrshift	expressions.percentcorrect_shift	expressions.meanrt_shift	expressions.switchcost
5.0.11.0	win	082018	13:53:21	NH_A_42	1	1	generalintro	1	GeneralIntro	1						0		SC_GeneralIntro.htm		57	0	311549	0	0	0	0		0	0	0	0		0	0	0	0		0	0	0	0		0
5.0.11.0	win	082018	13:53:21	NH_A_42	1	1	blockedintro	2	BlockedIntro	1						0		SC_BlockedIntro1.htm		57	0	21021	0	0	0	0		0	0	0	0		0	0	0	0		0	0	0	0		0
5.0.11.0	win	082018	13:53:21	NH_A_42	1	1	blockedintro	2	BlockedIntro	2						0		SC_BlockedIntro2.htm		57	0	3460	0	0	0	0		0	0	0	0		0	0	0	0		0	0	0	0		0
5.0.11.0	win	082018	13:53:21	NH_A_42	1	1	blockedtask_shapetraining	3	BlockedPracticeInstruct	1						0		SC_Blocked_ShapeTraining.htm		57	0	8391	0	0	0	0		0	0	0	0		0	0	0	0		0	0	0	0		0
5.0.11.0	win	082018	13:53:21	NH_A_42	1	1	blockedtask_shapetraining	3	blockedtask_shapetraining	3	Circle		Shape			0		Circle.png	Circle.png	30	1	871	0	0	0	0		0	0	0	0		0	0	0	0		0	0	0	0		0
5.0.11.0	win	082018	13:53:21	NH_A_42	1	1	blockedtask_shapetraining	3	blockedtask_shapetraining	6	Triangle		Shape			0		Triangle.png	Triangle.png	38	1	476	0	0	0	0		0	0	0	0		0	0	0	0		0	0	0	0		0
5.0.11.0	win	082018	13:53:21	NH_A_42	1	1	blockedtask_shapetraining	3	blockedtask_shapetraining	9	Triangle		Shape			0		Triangle.png	Triangle.png	38	1	625	0	0	0	0		0	0	0	0		0	0	0	0		0	0	0	0		0
5.0.11.0	win	082018	13:53:21	NH_A_42	1	1	blockedtask_shapetraining	3	blockedtask_shapetraining	12	Circle		Shape			0		Circle.png	Circle.png	30	1	463	0	0	0	0		0	0	0	0		0	0	0	0		0	0	0	0		0
5.0.11.0	win	082018	13:53:21	NH_A_42	1	1	blockedtask_shapetraining	3	blockedtask_shapetraining	15	Triangle		Shape			0		Triangle.png	Triangle.png	38	1	389	0	0	0	0		0	0	0	0		0	0	0	0		0	0	0	0		0
5.0.11.0	win	082018	13:53:21	NH_A_42	1	1	blockedtask_shapetraining	3	blockedtask_shapetraining	18	Circle		Shape			0		Circle.png	Circle.png	30	1	509	0	0	0	0		0	0	0	0		0	0	0	0		0	0	0	0		0
5.0.11.0	win	082018	13:53:21	NH_A_42	1	1	blockedtask_shapetraining	3	blockedtask_shapetraining	21	Circle		Shape			0		Circle.png	Circle.png	30	1	432	0	0	0	0		0	0	0	0		0	0	0	0		0	0	0	0		0
5.0.11.0	win	082018	13:53:21	NH_A_42	1	1	blockedtask_shapetraining	3	blockedtask_shapetraining	24	Circle		Shape			0		Circle.png	Circle.png	30	1	390	0	0	0	0		0	0	0	0		0	0	0	0		0	0	0	0		0
5.0.11.0	win	082018	13:53:21	NH_A_42	1	1	blockedtask_shapetraining	3	blockedtask_shapetraining	27	Triangle		Shape			0		Triangle.png	Triangle.png	38	1	446	0	0	0	0		0	0	0	0		0	0	0	0		0	0	0	0		0
5.0.11.0	win	082018	13:53:21	NH_A_42	1	1	blockedtask_shapetraining	3	blockedtask_shapetraining	30	Circle		Shape			0		Circle.png	Circle.png	30	1	389	0	0	0	0		0	0	0	0		0	0	0	0		0	0	0	0		0
5.0.11.0	win	082018	13:53:21	NH_A_42	1	1	blockedtask_shapetraining	3	blockedtask_shapetraining	33	Triangle		Shape			0		Triangle.png	Triangle.png	38	1	460	0	0	0	0		0	0	0	0		0	0	0	0		0	0	0	0		0
5.0.11.0	win	082018	13:53:21	NH_A_42	1	1	blockedtask_shapetraining	3	blockedtask_shapetraining	36	Triangle		Shape			0		Triangle.png	Triangle.png	38	1	497	0	0	0	0		0	0	0	0		0	0	0	0		0	0	0	0		0
5.0.11.0	win	082018	13:53:21	NH_A_42	1	1	blockedtask_shapetraining	3	blockedtask_shapetraining	39	Circle		Shape			0		Circle.png	Circle.png	30	1	389	0	0	0	0		0	0	0	0		0	0	0	0		0	0	0	0		0
5.0.11.0	win	082018	13:53:21	NH_A_42	1	1	blockedtask_shapetraining	3	blockedtask_shapetraining	42	Circle		Shape			0		Circle.png	Circle.png	30	1	429	0	0	0	0		0	0	0	0		0	0	0	0		0	0	0	0		0
5.0.11.0	win	082018	13:53:21	NH_A_42	1	1	blockedtask_shapetraining	3	blockedtask_shapetraining	45	Triangle		Shape			0		Triangle.png	Triangle.png	38	1	452	0	0	0	0		0	0	0	0		0	0	0	0		0	0	0	0		0
5.0.11.0	win	082018	13:53:21	NH_A_42	1	1	blockedtask_shapetraining	3	blockedtask_shapetraining	48	Triangle		Shape			0		Triangle.png	Triangle.png	38	1	361	0	0	0	0		0	0	0	0		0	0	0	0		0	0	0	0		0
5.0.11.0	win	082018	13:53:21	NH_A_42	1	1	blockedtask_shapetraining	3	blockedtask_shapetraining	51	Circle		Shape			0		Circle.png	Circle.png	30	1	371	0	0	0	0		0	0	0	0		0	0	0	0		0	0	0	0		0
5.0.11.0	win	082018	13:53:21	NH_A_42	1	1	blockedtask_shapetraining	3	blockedtask_shapetraining	54	Circle		Shape			0		Circle.png	Circle.png	30	1	315	0	0	0	0		0	0	0	0		0	0	0	0		0	0	0	0		0
5.0.11.0	win	082018	13:53:21	NH_A_42	1	1	blockedtask_shapetraining	3	blockedtask_shapetraining	57	Triangle		Shape			0		Triangle.png	Triangle.png	38	1	326	0	0	0	0		0	0	0	0		0	0	0	0		0	0	0	0		0
5.0.11.0	win	082018	13:53:21	NH_A_42	1	1	blockedtask_shapetraining	3	blockedtask_shapetraining	60	Triangle		Shape			0		Triangle.png	Triangle.png	38	1	337	0	0	0	0		0	0	0	0		0	0	0	0		0	0	0	0		0
5.0.11.0	win	082018	13:53:21	NH_A_42	1	1	blockedtask_shapetraining	3	blockedtask_shapetraining	63	Triangle		Shape			0		Triangle.png	Triangle.png	38	1	635	0	0	0	0		0	0	0	0		0	0	0	0		0	0	0	0		0
5.0.11.0	win	082018	13:53:21	NH_A_42	1	1	blockedtask_shapetraining	3	blockedtask_shapetraining	66	Triangle		Shape			0		Triangle.png	Triangle.png	38	1	393	0	0	0	0		0	0	0	0		0	0	0	0		0	0	0	0		0
5.0.11.0	win	082018	13:53:21	NH_A_42	1	1	blockedtask_shapetraining	3	blockedtask_shapetraining	69	Circle		Shape			0		Circle.png	Circle.png	30	1	401	0	0	0	0		0	0	0	0		0	0	0	0		0	0	0	0		0
5.0.11.0	win	082018	13:53:21	NH_A_42	1	1	blockedtask_shapetraining	3	blockedtask_shapetraining	72	Triangle		Shape			0		Triangle.png	Triangle.png	38	1	376	0	0	0	0		0	0	0	0		0	0	0	0		0	0	0	0		0
5.0.11.0	win	082018	13:53:21	NH_A_42	1	1	blockedtask_shapetraining	3	blockedtask_shapetraining	75	Circle		Shape			0		Circle.png	Circle.png	30	1	433	0	0	0	0		0	0	0	0		0	0	0	0		0	0	0	0		0
5.0.11.0	win	082018	13:53:21	NH_A_42	1	1	blockedtask_shapetraining	3	blockedtask_shapetraining	78	Triangle		Shape			0		Triangle.png	Triangle.png	38	1	359	0	0	0	0		0	0	0	0		0	0	0	0		0	0	0	0		0
5.0.11.0	win	082018	13:53:21	NH_A_42	1	1	blockedtask_shapetraining	3	blockedtask_shapetraining	81	Circle		Shape			0		Circle.png	Circle.png	38	0	384	0	0	0	0		0	0	0	0		0	0	0	0		0	0	0	0		0
5.0.11.0	win	082018	13:53:21	NH_A_42	1	1	blockedtask_shapetraining	3	blockedtask_shapetraining	84	Triangle		Shape			0		Triangle.png	Triangle.png	38	1	576	0	0	0	0		0	0	0	0		0	0	0	0		0	0	0	0		0
5.0.11.0	win	082018	13:53:21	NH_A_42	1	1	blockedtask_shapetraining	3	blockedtask_shapetraining	87	Circle		Shape			0		Circle.png	Circle.png	30	1	448	0	0	0	0		0	0	0	0		0	0	0	0		0	0	0	0		0
5.0.11.0	win	082018	13:53:21	NH_A_42	1	1	blockedtask_shapetraining	3	blockedtask_shapetraining	90	Triangle		Shape			0		Triangle.png	Triangle.png	38	1	566	0	0	0	0		0	0	0	0		0	0	0	0		0	0	0	0		0
5.0.11.0	win	082018	13:53:21	NH_A_42	1	1	blockedtask_shapetraining	3	blockedtask_shapetraining	93	Circle		Shape			0		Circle.png	Circle.png	30	1	439	0	0	0	0		0	0	0	0		0	0	0	0		0	0	0	0		0
5.0.11.0	win	082018	13:53:21	NH_A_42	1	1	blockedtask_shapetraining	3	blockedtask_shapetraining	96	Circle		Shape			0		Circle.png	Circle.png	30	1	445	0	0	0	0		0	0	0	0		0	0	0	0		0	0	0	0		0
5.0.11.0	win	082018	13:53:21	NH_A_42	1	1	blockedtask_colortraining	4	BlockedPracticeInstruct	1	Circle		Shape			0		SC_Blocked_ColorTraining.htm	Circle.png	57	0	6162	0	0	0	0		0	0	0	0		0	0	0	0		0	0	0	0		0
5.0.11.0	win	082018	13:53:21	NH_A_42	1	1	blockedtask_colortraining	4	blockedtask_colortraining	3		Red	Color			0		Red.png	Red.png	30	1	571	0	0	0	0		0	0	0	0		0	0	0	0		0	0	0	0		0
5.0.11.0	win	082018	13:53:21	NH_A_42	1	1	blockedtask_colortraining	4	blockedtask_colortraining	6		Red	Color			0		Red.png	Red.png	30	1	459	0	0	0	0		0	0	0	0		0	0	0	0		0	0	0	0		0
5.0.11.0	win	082018	13:53:21	NH_A_42	1	1	blockedtask_colortraining	4	blockedtask_colortraining	9		Green	Color			0		Green.png	Green.png	38	1	321	0	0	0	0		0	0	0	0		0	0	0	0		0	0	0	0		0
5.0.11.0	win	082018	13:53:21	NH_A_42	1	1	blockedtask_colortraining	4	blockedtask_colortraining	12		Green	Color			0		Green.png	Green.png	38	1	379	0	0	0	0		0	0	0	0		0	0	0	0		0	0	0	0		0
5.0.11.0	win	082018	13:53:21	NH_A_42	1	1	blockedtask_colortraining	4	blockedtask_colortraining	15		Green	Color			0		Green.png	Green.png	38	1	372	0	0	0	0		0	0	0	0		0	0	0	0		0	0	0	0		0
5.0.11.0	win	082018	13:53:21	NH_A_42	1	1	blockedtask_colortraining	4	blockedtask_colortraining	18		Green	Color			0		Green.png	Green.png	38	1	333	0	0	0	0		0	0	0	0		0	0	0	0		0	0	0	0		0
5.0.11.0	win	082018	13:53:21	NH_A_42	1	1	blockedtask_colortraining	4	blockedtask_colortraining	21		Red	Color			0		Red.png	Red.png	30	1	391	0	0	0	0		0	0	0	0		0	0	0	0		0	0	0	0		0
5.0.11.0	win	082018	13:53:21	NH_A_42	1	1	blockedtask_colortraining	4	blockedtask_colortraining	24		Red	Color			0		Red.png	Red.png	30	1	335	0	0	0	0		0	0	0	0		0	0	0	0		0	0	0	0		0
5.0.11.0	win	082018	13:53:21	NH_A_42	1	1	blockedtask_colortraining	4	blockedtask_colortraining	27		Red	Color			0		Red.png	Red.png	30	1	345	0	0	0	0		0	0	0	0		0	0	0	0		0	0	0	0		0
5.0.11.0	win	082018	13:53:21	NH_A_42	1	1	blockedtask_colortraining	4	blockedtask_colortraining	30		Red	Color			0		Red.png	Red.png	30	1	339	0	0	0	0		0	0	0	0		0	0	0	0		0	0	0	0		0
5.0.11.0	win	082018	13:53:21	NH_A_42	1	1	blockedtask_colortraining	4	blockedtask_colortraining	33		Red	Color			0		Red.png	Red.png	30	1	332	0	0	0	0		0	0	0	0		0	0	0	0		0	0	0	0		0
5.0.11.0	win	082018	13:53:21	NH_A_42	1	1	blockedtask_colortraining	4	blockedtask_colortraining	36		Green	Color			0		Green.png	Green.png	38	1	327	0	0	0	0		0	0	0	0		0	0	0	0		0	0	0	0		0
5.0.11.0	win	082018	13:53:21	NH_A_42	1	1	blockedtask_colortraining	4	blockedtask_colortraining	39		Green	Color			0		Green.png	Green.png	38	1	321	0	0	0	0		0	0	0	0		0	0	0	0		0	0	0	0		0
5.0.11.0	win	082018	13:53:21	NH_A_42	1	1	blockedtask_colortraining	4	blockedtask_colortraining	42		Green	Color			0		Green.png	Green.png	38	1	284	0	0	0	0		0	0	0	0		0	0	0	0		0	0	0	0		0
5.0.11.0	win	082018	13:53:21	NH_A_42	1	1	blockedtask_colortraining	4	blockedtask_colortraining	45		Red	Color			0		Red.png	Red.png	30	1	376	0	0	0	0		0	0	0	0		0	0	0	0		0	0	0	0		0
5.0.11.0	win	082018	13:53:21	NH_A_42	1	1	blockedtask_colortraining	4	blockedtask_colortraining	48		Red	Color			0		Red.png	Red.png	30	1	385	0	0	0	0		0	0	0	0		0	0	0	0		0	0	0	0		0
5.0.11.0	win	082018	13:53:21	NH_A_42	1	1	blockedtask_colortraining	4	blockedtask_colortraining	51		Red	Color			0		Red.png	Red.png	30	1	329	0	0	0	0		0	0	0	0		0	0	0	0		0	0	0	0		0
5.0.11.0	win	082018	13:53:21	NH_A_42	1	1	blockedtask_colortraining	4	blockedtask_colortraining	54		Green	Color			0		Green.png	Green.png	38	1	371	0	0	0	0		0	0	0	0		0	0	0	0		0	0	0	0		0
5.0.11.0	win	082018	13:53:21	NH_A_42	1	1	blockedtask_colortraining	4	blockedtask_colortraining	57		Red	Color			0		Red.png	Red.png	30	1	348	0	0	0	0		0	0	0	0		0	0	0	0		0	0	0	0		0
5.0.11.0	win	082018	13:53:21	NH_A_42	1	1	blockedtask_colortraining	4	blockedtask_colortraining	60		Red	Color			0		Red.png	Red.png	30	1	341	0	0	0	0		0	0	0	0		0	0	0	0		0	0	0	0		0
5.0.11.0	win	082018	13:53:21	NH_A_42	1	1	blockedtask_colortraining	4	blockedtask_colortraining	63		Green	Color			0		Green.png	Green.png	38	1	367	0	0	0	0		0	0	0	0		0	0	0	0		0	0	0	0		0
5.0.11.0	win	082018	13:53:21	NH_A_42	1	1	blockedtask_colortraining	4	blockedtask_colortraining	66		Red	Color			0		Red.png	Red.png	30	1	360	0	0	0	0		0	0	0	0		0	0	0	0		0	0	0	0		0
5.0.11.0	win	082018	13:53:21	NH_A_42	1	1	blockedtask_colortraining	4	blockedtask_colortraining	69		Green	Color			0		Green.png	Green.png	38	1	353	0	0	0	0		0	0	0	0		0	0	0	0		0	0	0	0		0
5.0.11.0	win	082018	13:53:21	NH_A_42	1	1	blockedtask_colortraining	4	blockedtask_colortraining	72		Green	Color			0		Green.png	Green.png	38	1	587	0	0	0	0		0	0	0	0		0	0	0	0		0	0	0	0		0
5.0.11.0	win	082018	13:53:21	NH_A_42	1	1	blockedtask_colortraining	4	blockedtask_colortraining	75		Green	Color			0		Green.png	Green.png	38	1	331	0	0	0	0		0	0	0	0		0	0	0	0		0	0	0	0		0
5.0.11.0	win	082018	13:53:21	NH_A_42	1	1	blockedtask_colortraining	4	blockedtask_colortraining	78		Red	Color			0		Red.png	Red.png	30	1	277	0	0	0	0		0	0	0	0		0	0	0	0		0	0	0	0		0
5.0.11.0	win	082018	13:53:21	NH_A_42	1	1	blockedtask_colortraining	4	blockedtask_colortraining	81		Green	Color			0		Green.png	Green.png	38	1	338	0	0	0	0		0	0	0	0		0	0	0	0		0	0	0	0		0
5.0.11.0	win	082018	13:53:21	NH_A_42	1	1	blockedtask_colortraining	4	blockedtask_colortraining	84		Green	Color			0		Green.png	Green.png	38	1	364	0	0	0	0		0	0	0	0		0	0	0	0		0	0	0	0		0
5.0.11.0	win	082018	13:53:21	NH_A_42	1	1	blockedtask_colortraining	4	blockedtask_colortraining	87		Red	Color			0		Red.png	Red.png	30	1	405	0	0	0	0		0	0	0	0		0	0	0	0		0	0	0	0		0
5.0.11.0	win	082018	13:53:21	NH_A_42	1	1	blockedtask_colortraining	4	blockedtask_colortraining	90		Green	Color			0		Green.png	Green.png	38	1	397	0	0	0	0		0	0	0	0		0	0	0	0		0	0	0	0		0
5.0.11.0	win	082018	13:53:21	NH_A_42	1	1	blockedtask_colortraining	4	blockedtask_colortraining	93		Green	Color			0		Green.png	Green.png	38	1	405	0	0	0	0		0	0	0	0		0	0	0	0		0	0	0	0		0
5.0.11.0	win	082018	13:53:21	NH_A_42	1	1	blockedtask_colortraining	4	blockedtask_colortraining	96		Red	Color			0		Red.png	Red.png	30	1	412	0	0	0	0		0	0	0	0		0	0	0	0		0	0	0	0		0
5.0.11.0	win	082018	13:53:21	NH_A_42	1	1	blockedtask_colorshapetraining	5	BlockedPracticeInstruct	1		Red	Color			0		SC_Blocked_ColorShapeTraining.htm	Red.png	57	0	17106	0	0	0	0		0	0	0	0		0	0	0	0		0	0	0	0		0
5.0.11.0	win	082018	13:53:21	NH_A_42	1	1	blockedtask_colorshapetraining	5	blockedtask_colorshapetraining	3	Triangle		Shape			0		Triangle.png	Triangle.png	38	1	933	0	0	0	0		0	0	0	0		0	0	0	0		0	0	0	0		0
5.0.11.0	win	082018	13:53:21	NH_A_42	1	1	blockedtask_colorshapetraining	5	blockedtask_colorshapetraining	6	Circle		Shape			0		Circle.png	Circle.png	30	1	679	0	0	0	0		0	0	0	0		0	0	0	0		0	0	0	0		0
5.0.11.0	win	082018	13:53:21	NH_A_42	1	1	blockedtask_colorshapetraining	5	blockedtask_colorshapetraining	9		Red	Color			0		Red.png	Red.png	30	1	852	0	0	0	0		0	0	0	0		0	0	0	0		0	0	0	0		0
5.0.11.0	win	082018	13:53:21	NH_A_42	1	1	blockedtask_colorshapetraining	5	blockedtask_colorshapetraining	12		Red	Color			0		Red.png	Red.png	30	1	377	0	0	0	0		0	0	0	0		0	0	0	0		0	0	0	0		0
5.0.11.0	win	082018	13:53:21	NH_A_42	1	1	blockedtask_colorshapetraining	5	blockedtask_colorshapetraining	15		Green	Color			0		Green.png	Green.png	38	1	546	0	0	0	0		0	0	0	0		0	0	0	0		0	0	0	0		0
5.0.11.0	win	082018	13:53:21	NH_A_42	1	1	blockedtask_colorshapetraining	5	blockedtask_colorshapetraining	18		Red	Color			0		Red.png	Red.png	38	0	452	0	0	0	0		0	0	0	0		0	0	0	0		0	0	0	0		0
5.0.11.0	win	082018	13:53:21	NH_A_42	1	1	blockedtask_colorshapetraining	5	blockedtask_colorshapetraining	21		Red	Color			0		Red.png	Red.png	30	1	434	0	0	0	0		0	0	0	0		0	0	0	0		0	0	0	0		0
5.0.11.0	win	082018	13:53:21	NH_A_42	1	1	blockedtask_colorshapetraining	5	blockedtask_colorshapetraining	24	Triangle		Shape			0		Triangle.png	Triangle.png	38	1	423	0	0	0	0		0	0	0	0		0	0	0	0		0	0	0	0		0
5.0.11.0	win	082018	13:53:21	NH_A_42	1	1	blockedtask_colorshapetraining	5	blockedtask_colorshapetraining	27	Circle		Shape			0		Circle.png	Circle.png	30	1	478	0	0	0	0		0	0	0	0		0	0	0	0		0	0	0	0		0
5.0.11.0	win	082018	13:53:21	NH_A_42	1	1	blockedtask_colorshapetraining	5	blockedtask_colorshapetraining	30	Triangle		Shape			0		Triangle.png	Triangle.png	38	1	467	0	0	0	0		0	0	0	0		0	0	0	0		0	0	0	0		0
5.0.11.0	win	082018	13:53:21	NH_A_42	1	1	blockedtask_colorshapetraining	5	blockedtask_colorshapetraining	33		Red	Color			0		Red.png	Red.png	30	1	343	0	0	0	0		0	0	0	0		0	0	0	0		0	0	0	0		0
5.0.11.0	win	082018	13:53:21	NH_A_42	1	1	blockedtask_colorshapetraining	5	blockedtask_colorshapetraining	36		Red	Color			0		Red.png	Red.png	30	1	385	0	0	0	0		0	0	0	0		0	0	0	0		0	0	0	0		0
5.0.11.0	win	082018	13:53:21	NH_A_42	1	1	blockedtask_colorshapetraining	5	blockedtask_colorshapetraining	39		Green	Color			0		Green.png	Green.png	38	1	473	0	0	0	0		0	0	0	0		0	0	0	0		0	0	0	0		0
5.0.11.0	win	082018	13:53:21	NH_A_42	1	1	blockedtask_colorshapetraining	5	blockedtask_colorshapetraining	42	Circle		Shape			0		Circle.png	Circle.png	30	1	558	0	0	0	0		0	0	0	0		0	0	0	0		0	0	0	0		0
5.0.11.0	win	082018	13:53:21	NH_A_42	1	1	blockedtask_colorshapetraining	5	blockedtask_colorshapetraining	45	Circle		Shape			0		Circle.png	Circle.png	30	1	335	0	0	0	0		0	0	0	0		0	0	0	0		0	0	0	0		0
5.0.11.0	win	082018	13:53:21	NH_A_42	1	1	blockedtask_colorshapetraining	5	blockedtask_colorshapetraining	48		Red	Color			0		Red.png	Red.png	30	1	473	0	0	0	0		0	0	0	0		0	0	0	0		0	0	0	0		0
5.0.11.0	win	082018	13:53:21	NH_A_42	1	1	blockedtask_colorshapetraining	5	blockedtask_colorshapetraining	51	Triangle		Shape			0		Triangle.png	Triangle.png	38	1	382	0	0	0	0		0	0	0	0		0	0	0	0		0	0	0	0		0
5.0.11.0	win	082018	13:53:21	NH_A_42	1	1	blockedtask_colorshapetraining	5	blockedtask_colorshapetraining	54	Triangle		Shape			0		Triangle.png	Triangle.png	38	1	438	0	0	0	0		0	0	0	0		0	0	0	0		0	0	0	0		0
5.0.11.0	win	082018	13:53:21	NH_A_42	1	1	blockedtask_colorshapetraining	5	blockedtask_colorshapetraining	57	Circle		Shape			0		Circle.png	Circle.png	30	1	444	0	0	0	0		0	0	0	0		0	0	0	0		0	0	0	0		0
5.0.11.0	win	082018	13:53:21	NH_A_42	1	1	blockedtask_colorshapetraining	5	blockedtask_colorshapetraining	60	Triangle		Shape			0		Triangle.png	Triangle.png	38	1	482	0	0	0	0		0	0	0	0		0	0	0	0		0	0	0	0		0
5.0.11.0	win	082018	13:53:21	NH_A_42	1	1	blockedtask_colorshapetraining	5	blockedtask_colorshapetraining	63		Red	Color			0		Red.png	Red.png	30	1	390	0	0	0	0		0	0	0	0		0	0	0	0		0	0	0	0		0
5.0.11.0	win	082018	13:53:21	NH_A_42	1	1	blockedtask_colorshapetraining	5	blockedtask_colorshapetraining	66		Green	Color			0		Green.png	Green.png	38	1	350	0	0	0	0		0	0	0	0		0	0	0	0		0	0	0	0		0
5.0.11.0	win	082018	13:53:21	NH_A_42	1	1	blockedtask_colorshapetraining	5	blockedtask_colorshapetraining	69	Circle		Shape			0		Circle.png	Circle.png	30	1	407	0	0	0	0		0	0	0	0		0	0	0	0		0	0	0	0		0
5.0.11.0	win	082018	13:53:21	NH_A_42	1	1	blockedtask_colorshapetraining	5	blockedtask_colorshapetraining	72	Circle		Shape			0		Circle.png	Circle.png	30	1	447	0	0	0	0		0	0	0	0		0	0	0	0		0	0	0	0		0
5.0.11.0	win	082018	13:53:21	NH_A_42	1	1	blockedtask_colorshapetraining	5	blockedtask_colorshapetraining	75	Circle		Shape			0		Circle.png	Circle.png	30	1	421	0	0	0	0		0	0	0	0		0	0	0	0		0	0	0	0		0
5.0.11.0	win	082018	13:53:21	NH_A_42	1	1	blockedtask_colorshapetraining	5	blockedtask_colorshapetraining	78	Triangle		Shape			0		Triangle.png	Triangle.png	38	1	331	0	0	0	0		0	0	0	0		0	0	0	0		0	0	0	0		0
5.0.11.0	win	082018	13:53:21	NH_A_42	1	1	blockedtask_colorshapetraining	5	blockedtask_colorshapetraining	81	Triangle		Shape			0		Triangle.png	Triangle.png	38	1	389	0	0	0	0		0	0	0	0		0	0	0	0		0	0	0	0		0
5.0.11.0	win	082018	13:53:21	NH_A_42	1	1	blockedtask_colorshapetraining	5	blockedtask_colorshapetraining	84		Green	Color			0		Green.png	Green.png	30	0	333	0	0	0	0		0	0	0	0		0	0	0	0		0	0	0	0		0
5.0.11.0	win	082018	13:53:21	NH_A_42	1	1	blockedtask_colorshapetraining	5	blockedtask_colorshapetraining	87		Green	Color			0		Green.png	Green.png	38	1	512	0	0	0	0		0	0	0	0		0	0	0	0		0	0	0	0		0
5.0.11.0	win	082018	13:53:21	NH_A_42	1	1	blockedtask_colorshapetraining	5	blockedtask_colorshapetraining	90		Green	Color			0		Green.png	Green.png	38	1	339	0	0	0	0		0	0	0	0		0	0	0	0		0	0	0	0		0
5.0.11.0	win	082018	13:53:21	NH_A_42	1	1	blockedtask_colorshapetraining	5	blockedtask_colorshapetraining	93		Green	Color			0		Green.png	Green.png	38	1	348	0	0	0	0		0	0	0	0		0	0	0	0		0	0	0	0		0
5.0.11.0	win	082018	13:53:21	NH_A_42	1	1	blockedtask_colorshapetraining	5	blockedtask_colorshapetraining	96		Green	Color			0		Green.png	Green.png	38	1	294	0	0	0	0		0	0	0	0		0	0	0	0		0	0	0	0		0
5.0.11.0	win	082018	13:53:21	NH_A_42	1	1	blockedtask_bivalentshapetraining	6	BlockedPracticeInstruct	1		Green	Color			0		SC_Blocked_BivalentShapeTraining.htm	Green.png	57	0	9297	0	0	0	0		0	0	0	0		0	0	0	0		0	0	0	0		0
5.0.11.0	win	082018	13:53:21	NH_A_42	1	1	blockedtask_bivalentshapetraining	6	blockedtask_bivalentshapetraining	3	Triangle	Green	Shape			0		TriangleGreen.png	TriangleGreen.png	38	1	1404	0	0	0	0		0	0	0	0		0	0	0	0		0	0	0	0		0
5.0.11.0	win	082018	13:53:21	NH_A_42	1	1	blockedtask_bivalentshapetraining	6	blockedtask_bivalentshapetraining	6	Triangle	Red	Shape			0		TriangleRed.png	TriangleRed.png	38	1	940	0	0	0	0		0	0	0	0		0	0	0	0		0	0	0	0		0
5.0.11.0	win	082018	13:53:21	NH_A_42	1	1	blockedtask_bivalentshapetraining	6	blockedtask_bivalentshapetraining	9	Triangle	Red	Shape			0		TriangleRed.png	TriangleRed.png	38	1	349	0	0	0	0		0	0	0	0		0	0	0	0		0	0	0	0		0
5.0.11.0	win	082018	13:53:21	NH_A_42	1	1	blockedtask_bivalentshapetraining	6	blockedtask_bivalentshapetraining	12	Circle	Red	Shape			0		CircleRed.png	CircleRed.png	30	1	487	0	0	0	0		0	0	0	0		0	0	0	0		0	0	0	0		0
5.0.11.0	win	082018	13:53:21	NH_A_42	1	1	blockedtask_bivalentshapetraining	6	blockedtask_bivalentshapetraining	15	Circle	Red	Shape			0		CircleRed.png	CircleRed.png	30	1	362	0	0	0	0		0	0	0	0		0	0	0	0		0	0	0	0		0
5.0.11.0	win	082018	13:53:21	NH_A_42	1	1	blockedtask_bivalentshapetraining	6	blockedtask_bivalentshapetraining	18	Triangle	Red	Shape			0		TriangleRed.png	TriangleRed.png	30	0	324	0	0	0	0		0	0	0	0		0	0	0	0		0	0	0	0		0
5.0.11.0	win	082018	13:53:21	NH_A_42	1	1	blockedtask_bivalentshapetraining	6	blockedtask_bivalentshapetraining	21	Triangle	Red	Shape			0		TriangleRed.png	TriangleRed.png	38	1	455	0	0	0	0		0	0	0	0		0	0	0	0		0	0	0	0		0
5.0.11.0	win	082018	13:53:21	NH_A_42	1	1	blockedtask_bivalentshapetraining	6	blockedtask_bivalentshapetraining	24	Triangle	Green	Shape			0		TriangleGreen.png	TriangleGreen.png	38	1	716	0	0	0	0		0	0	0	0		0	0	0	0		0	0	0	0		0
5.0.11.0	win	082018	13:53:21	NH_A_42	1	1	blockedtask_bivalentshapetraining	6	blockedtask_bivalentshapetraining	27	Circle	Red	Shape			0		CircleRed.png	CircleRed.png	30	1	471	0	0	0	0		0	0	0	0		0	0	0	0		0	0	0	0		0
5.0.11.0	win	082018	13:53:21	NH_A_42	1	1	blockedtask_bivalentshapetraining	6	blockedtask_bivalentshapetraining	30	Circle	Green	Shape			0		CircleGreen.png	CircleGreen.png	38	0	363	0	0	0	0		0	0	0	0		0	0	0	0		0	0	0	0		0
5.0.11.0	win	082018	13:53:21	NH_A_42	1	1	blockedtask_bivalentshapetraining	6	blockedtask_bivalentshapetraining	33	Triangle	Green	Shape			0		TriangleGreen.png	TriangleGreen.png	38	1	669	0	0	0	0		0	0	0	0		0	0	0	0		0	0	0	0		0
5.0.11.0	win	082018	13:53:21	NH_A_42	1	1	blockedtask_bivalentshapetraining	6	blockedtask_bivalentshapetraining	36	Circle	Red	Shape			0		CircleRed.png	CircleRed.png	30	1	505	0	0	0	0		0	0	0	0		0	0	0	0		0	0	0	0		0
5.0.11.0	win	082018	13:53:21	NH_A_42	1	1	blockedtask_bivalentshapetraining	6	blockedtask_bivalentshapetraining	39	Circle	Red	Shape			0		CircleRed.png	CircleRed.png	30	1	365	0	0	0	0		0	0	0	0		0	0	0	0		0	0	0	0		0
5.0.11.0	win	082018	13:53:21	NH_A_42	1	1	blockedtask_bivalentshapetraining	6	blockedtask_bivalentshapetraining	42	Circle	Green	Shape			0		CircleGreen.png	CircleGreen.png	38	0	437	0	0	0	0		0	0	0	0		0	0	0	0		0	0	0	0		0
5.0.11.0	win	082018	13:53:21	NH_A_42	1	1	blockedtask_bivalentshapetraining	6	blockedtask_bivalentshapetraining	45	Triangle	Green	Shape			0		TriangleGreen.png	TriangleGreen.png	38	1	580	0	0	0	0		0	0	0	0		0	0	0	0		0	0	0	0		0
5.0.11.0	win	082018	13:53:21	NH_A_42	1	1	blockedtask_bivalentshapetraining	6	blockedtask_bivalentshapetraining	48	Circle	Red	Shape			0		CircleRed.png	CircleRed.png	30	1	436	0	0	0	0		0	0	0	0		0	0	0	0		0	0	0	0		0
5.0.11.0	win	082018	13:53:21	NH_A_42	1	1	blockedtask_bivalentshapetraining	6	blockedtask_bivalentshapetraining	51	Circle	Green	Shape			0		CircleGreen.png	CircleGreen.png	30	1	603	0	0	0	0		0	0	0	0		0	0	0	0		0	0	0	0		0
5.0.11.0	win	082018	13:53:21	NH_A_42	1	1	blockedtask_bivalentshapetraining	6	blockedtask_bivalentshapetraining	54	Circle	Green	Shape			0		CircleGreen.png	CircleGreen.png	30	1	409	0	0	0	0		0	0	0	0		0	0	0	0		0	0	0	0		0
5.0.11.0	win	082018	13:53:21	NH_A_42	1	1	blockedtask_bivalentshapetraining	6	blockedtask_bivalentshapetraining	57	Triangle	Green	Shape			0		TriangleGreen.png	TriangleGreen.png	38	1	433	0	0	0	0		0	0	0	0		0	0	0	0		0	0	0	0		0
5.0.11.0	win	082018	13:53:21	NH_A_42	1	1	blockedtask_bivalentshapetraining	6	blockedtask_bivalentshapetraining	60	Circle	Green	Shape			0		CircleGreen.png	CircleGreen.png	30	1	519	0	0	0	0		0	0	0	0		0	0	0	0		0	0	0	0		0
5.0.11.0	win	082018	13:53:21	NH_A_42	1	1	blockedtask_bivalentshapetraining	6	blockedtask_bivalentshapetraining	63	Circle	Red	Shape			0		CircleRed.png	CircleRed.png	30	1	521	0	0	0	0		0	0	0	0		0	0	0	0		0	0	0	0		0
5.0.11.0	win	082018	13:53:21	NH_A_42	1	1	blockedtask_bivalentshapetraining	6	blockedtask_bivalentshapetraining	66	Triangle	Red	Shape			0		TriangleRed.png	TriangleRed.png	38	1	508	0	0	0	0		0	0	0	0		0	0	0	0		0	0	0	0		0
5.0.11.0	win	082018	13:53:21	NH_A_42	1	1	blockedtask_bivalentshapetraining	6	blockedtask_bivalentshapetraining	69	Triangle	Green	Shape			0		TriangleGreen.png	TriangleGreen.png	38	1	703	0	0	0	0		0	0	0	0		0	0	0	0		0	0	0	0		0
5.0.11.0	win	082018	13:53:21	NH_A_42	1	1	blockedtask_bivalentshapetraining	6	blockedtask_bivalentshapetraining	72	Circle	Red	Shape			0		CircleRed.png	CircleRed.png	30	1	619	0	0	0	0		0	0	0	0		0	0	0	0		0	0	0	0		0
5.0.11.0	win	082018	13:53:21	NH_A_42	1	1	blockedtask_bivalentshapetraining	6	blockedtask_bivalentshapetraining	75	Circle	Green	Shape			0		CircleGreen.png	CircleGreen.png	30	1	585	0	0	0	0		0	0	0	0		0	0	0	0		0	0	0	0		0
5.0.11.0	win	082018	13:53:21	NH_A_42	1	1	blockedtask_bivalentshapetraining	6	blockedtask_bivalentshapetraining	78	Circle	Green	Shape			0		CircleGreen.png	CircleGreen.png	30	1	409	0	0	0	0		0	0	0	0		0	0	0	0		0	0	0	0		0
5.0.11.0	win	082018	13:53:21	NH_A_42	1	1	blockedtask_bivalentshapetraining	6	blockedtask_bivalentshapetraining	81	Triangle	Green	Shape			0		TriangleGreen.png	TriangleGreen.png	38	1	449	0	0	0	0		0	0	0	0		0	0	0	0		0	0	0	0		0
5.0.11.0	win	082018	13:53:21	NH_A_42	1	1	blockedtask_bivalentshapetraining	6	blockedtask_bivalentshapetraining	84	Circle	Green	Shape			0		CircleGreen.png	CircleGreen.png	30	1	518	0	0	0	0		0	0	0	0		0	0	0	0		0	0	0	0		0
5.0.11.0	win	082018	13:53:21	NH_A_42	1	1	blockedtask_bivalentshapetraining	6	blockedtask_bivalentshapetraining	87	Triangle	Red	Shape			0		TriangleRed.png	TriangleRed.png	38	1	553	0	0	0	0		0	0	0	0		0	0	0	0		0	0	0	0		0
5.0.11.0	win	082018	13:53:21	NH_A_42	1	1	blockedtask_bivalentshapetraining	6	blockedtask_bivalentshapetraining	90	Triangle	Green	Shape			0		TriangleGreen.png	TriangleGreen.png	38	1	458	0	0	0	0		0	0	0	0		0	0	0	0		0	0	0	0		0
5.0.11.0	win	082018	13:53:21	NH_A_42	1	1	blockedtask_bivalentshapetraining	6	blockedtask_bivalentshapetraining	93	Triangle	Red	Shape			0		TriangleRed.png	TriangleRed.png	38	1	351	0	0	0	0		0	0	0	0		0	0	0	0		0	0	0	0		0
5.0.11.0	win	082018	13:53:21	NH_A_42	1	1	blockedtask_bivalentshapetraining	6	blockedtask_bivalentshapetraining	96	Triangle	Red	Shape			0		TriangleRed.png	TriangleRed.png	38	1	409	0	0	0	0		0	0	0	0		0	0	0	0		0	0	0	0		0
5.0.11.0	win	082018	13:53:21	NH_A_42	1	1	blockedtask_bivalentcolortraining	7	BlockedPracticeInstruct	1	Triangle	Red	Shape			0		SC_Blocked_BivalentColorTraining.htm	TriangleRed.png	57	0	6782	0	0	0	0		0	0	0	0		0	0	0	0		0	0	0	0		0
5.0.11.0	win	082018	13:53:21	NH_A_42	1	1	blockedtask_bivalentcolortraining	7	blockedtask_bivalentcolortraining	3	Circle	Red	Color			0		CircleRed.png	CircleRed.png	30	1	671	0	0	0	0		0	0	0	0		0	0	0	0		0	0	0	0		0
5.0.11.0	win	082018	13:53:21	NH_A_42	1	1	blockedtask_bivalentcolortraining	7	blockedtask_bivalentcolortraining	6	Circle	Red	Color			0		CircleRed.png	CircleRed.png	30	1	316	0	0	0	0		0	0	0	0		0	0	0	0		0	0	0	0		0
5.0.11.0	win	082018	13:53:21	NH_A_42	1	1	blockedtask_bivalentcolortraining	7	blockedtask_bivalentcolortraining	9	Triangle	Red	Color			0		TriangleRed.png	TriangleRed.png	30	1	311	0	0	0	0		0	0	0	0		0	0	0	0		0	0	0	0		0
5.0.11.0	win	082018	13:53:21	NH_A_42	1	1	blockedtask_bivalentcolortraining	7	blockedtask_bivalentcolortraining	12	Triangle	Red	Color			0		TriangleRed.png	TriangleRed.png	30	1	354	0	0	0	0		0	0	0	0		0	0	0	0		0	0	0	0		0
5.0.11.0	win	082018	13:53:21	NH_A_42	1	1	blockedtask_bivalentcolortraining	7	blockedtask_bivalentcolortraining	15	Triangle	Green	Color			0		TriangleGreen.png	TriangleGreen.png	38	1	364	0	0	0	0		0	0	0	0		0	0	0	0		0	0	0	0		0
5.0.11.0	win	082018	13:53:21	NH_A_42	1	1	blockedtask_bivalentcolortraining	7	blockedtask_bivalentcolortraining	18	Circle	Green	Color			0		CircleGreen.png	CircleGreen.png	38	1	293	0	0	0	0		0	0	0	0		0	0	0	0		0	0	0	0		0
5.0.11.0	win	082018	13:53:21	NH_A_42	1	1	blockedtask_bivalentcolortraining	7	blockedtask_bivalentcolortraining	21	Triangle	Red	Color			0		TriangleRed.png	TriangleRed.png	30	1	433	0	0	0	0		0	0	0	0		0	0	0	0		0	0	0	0		0
5.0.11.0	win	082018	13:53:21	NH_A_42	1	1	blockedtask_bivalentcolortraining	7	blockedtask_bivalentcolortraining	24	Triangle	Green	Color			0		TriangleGreen.png	TriangleGreen.png	38	1	407	0	0	0	0		0	0	0	0		0	0	0	0		0	0	0	0		0
5.0.11.0	win	082018	13:53:21	NH_A_42	1	1	blockedtask_bivalentcolortraining	7	blockedtask_bivalentcolortraining	27	Triangle	Green	Color			0		TriangleGreen.png	TriangleGreen.png	30	0	270	0	0	0	0		0	0	0	0		0	0	0	0		0	0	0	0		0
5.0.11.0	win	082018	13:53:21	NH_A_42	1	1	blockedtask_bivalentcolortraining	7	blockedtask_bivalentcolortraining	30	Triangle	Green	Color			0		TriangleGreen.png	TriangleGreen.png	38	1	707	0	0	0	0		0	0	0	0		0	0	0	0		0	0	0	0		0
5.0.11.0	win	082018	13:53:21	NH_A_42	1	1	blockedtask_bivalentcolortraining	7	blockedtask_bivalentcolortraining	33	Circle	Red	Color			0		CircleRed.png	CircleRed.png	30	1	366	0	0	0	0		0	0	0	0		0	0	0	0		0	0	0	0		0
5.0.11.0	win	082018	13:53:21	NH_A_42	1	1	blockedtask_bivalentcolortraining	7	blockedtask_bivalentcolortraining	36	Triangle	Green	Color			0		TriangleGreen.png	TriangleGreen.png	38	1	471	0	0	0	0		0	0	0	0		0	0	0	0		0	0	0	0		0
5.0.11.0	win	082018	13:53:21	NH_A_42	1	1	blockedtask_bivalentcolortraining	7	blockedtask_bivalentcolortraining	39	Circle	Red	Color			0		CircleRed.png	CircleRed.png	38	0	395	0	0	0	0		0	0	0	0		0	0	0	0		0	0	0	0		0
5.0.11.0	win	082018	13:53:21	NH_A_42	1	1	blockedtask_bivalentcolortraining	7	blockedtask_bivalentcolortraining	42	Circle	Red	Color			0		CircleRed.png	CircleRed.png	30	1	540	0	0	0	0		0	0	0	0		0	0	0	0		0	0	0	0		0
5.0.11.0	win	082018	13:53:21	NH_A_42	1	1	blockedtask_bivalentcolortraining	7	blockedtask_bivalentcolortraining	45	Circle	Green	Color			0		CircleGreen.png	CircleGreen.png	38	1	429	0	0	0	0		0	0	0	0		0	0	0	0		0	0	0	0		0
5.0.11.0	win	082018	13:53:21	NH_A_42	1	1	blockedtask_bivalentcolortraining	7	blockedtask_bivalentcolortraining	48	Triangle	Green	Color			0		TriangleGreen.png	TriangleGreen.png	30	0	308	0	0	0	0		0	0	0	0		0	0	0	0		0	0	0	0		0
5.0.11.0	win	082018	13:53:21	NH_A_42	1	1	blockedtask_bivalentcolortraining	7	blockedtask_bivalentcolortraining	51	Circle	Green	Color			0		CircleGreen.png	CircleGreen.png	38	1	392	0	0	0	0		0	0	0	0		0	0	0	0		0	0	0	0		0
5.0.11.0	win	082018	13:53:21	NH_A_42	1	1	blockedtask_bivalentcolortraining	7	blockedtask_bivalentcolortraining	54	Circle	Green	Color			0		CircleGreen.png	CircleGreen.png	38	1	448	0	0	0	0		0	0	0	0		0	0	0	0		0	0	0	0		0
5.0.11.0	win	082018	13:53:21	NH_A_42	1	1	blockedtask_bivalentcolortraining	7	blockedtask_bivalentcolortraining	57	Circle	Red	Color			0		CircleRed.png	CircleRed.png	30	1	373	0	0	0	0		0	0	0	0		0	0	0	0		0	0	0	0		0
5.0.11.0	win	082018	13:53:21	NH_A_42	1	1	blockedtask_bivalentcolortraining	7	blockedtask_bivalentcolortraining	60	Triangle	Red	Color			0		TriangleRed.png	TriangleRed.png	30	1	493	0	0	0	0		0	0	0	0		0	0	0	0		0	0	0	0		0
5.0.11.0	win	082018	13:53:21	NH_A_42	1	1	blockedtask_bivalentcolortraining	7	blockedtask_bivalentcolortraining	63	Circle	Red	Color			0		CircleRed.png	CircleRed.png	30	1	354	0	0	0	0		0	0	0	0		0	0	0	0		0	0	0	0		0
5.0.11.0	win	082018	13:53:21	NH_A_42	1	1	blockedtask_bivalentcolortraining	7	blockedtask_bivalentcolortraining	66	Circle	Green	Color			0		CircleGreen.png	CircleGreen.png	38	1	363	0	0	0	0		0	0	0	0		0	0	0	0		0	0	0	0		0
5.0.11.0	win	082018	13:53:21	NH_A_42	1	1	blockedtask_bivalentcolortraining	7	blockedtask_bivalentcolortraining	69	Triangle	Red	Color			0		TriangleRed.png	TriangleRed.png	30	1	788	0	0	0	0		0	0	0	0		0	0	0	0		0	0	0	0		0
5.0.11.0	win	082018	13:53:21	NH_A_42	1	1	blockedtask_bivalentcolortraining	7	blockedtask_bivalentcolortraining	72	Triangle	Red	Color			0		TriangleRed.png	TriangleRed.png	30	1	348	0	0	0	0		0	0	0	0		0	0	0	0		0	0	0	0		0
5.0.11.0	win	082018	13:53:21	NH_A_42	1	1	blockedtask_bivalentcolortraining	7	blockedtask_bivalentcolortraining	75	Triangle	Green	Color			0		TriangleGreen.png	TriangleGreen.png	38	1	373	0	0	0	0		0	0	0	0		0	0	0	0		0	0	0	0		0
5.0.11.0	win	082018	13:53:21	NH_A_42	1	1	blockedtask_bivalentcolortraining	7	blockedtask_bivalentcolortraining	78	Triangle	Green	Color			0		TriangleGreen.png	TriangleGreen.png	38	1	414	0	0	0	0		0	0	0	0		0	0	0	0		0	0	0	0		0
5.0.11.0	win	082018	13:53:21	NH_A_42	1	1	blockedtask_bivalentcolortraining	7	blockedtask_bivalentcolortraining	81	Circle	Red	Color			0		CircleRed.png	CircleRed.png	30	1	389	0	0	0	0		0	0	0	0		0	0	0	0		0	0	0	0		0
5.0.11.0	win	082018	13:53:21	NH_A_42	1	1	blockedtask_bivalentcolortraining	7	blockedtask_bivalentcolortraining	84	Circle	Green	Color			0		CircleGreen.png	CircleGreen.png	38	1	381	0	0	0	0		0	0	0	0		0	0	0	0		0	0	0	0		0
5.0.11.0	win	082018	13:53:21	NH_A_42	1	1	blockedtask_bivalentcolortraining	7	blockedtask_bivalentcolortraining	87	Circle	Green	Color			0		CircleGreen.png	CircleGreen.png	38	1	389	0	0	0	0		0	0	0	0		0	0	0	0		0	0	0	0		0
5.0.11.0	win	082018	13:53:21	NH_A_42	1	1	blockedtask_bivalentcolortraining	7	blockedtask_bivalentcolortraining	90	Triangle	Red	Color			0		TriangleRed.png	TriangleRed.png	30	1	365	0	0	0	0		0	0	0	0		0	0	0	0		0	0	0	0		0
5.0.11.0	win	082018	13:53:21	NH_A_42	1	1	blockedtask_bivalentcolortraining	7	blockedtask_bivalentcolortraining	93	Triangle	Red	Color			0		TriangleRed.png	TriangleRed.png	38	0	357	0	0	0	0		0	0	0	0		0	0	0	0		0	0	0	0		0
5.0.11.0	win	082018	13:53:21	NH_A_42	1	1	blockedtask_bivalentcolortraining	7	blockedtask_bivalentcolortraining	96	Circle	Green	Color			0		CircleGreen.png	CircleGreen.png	38	1	487	0	0	0	0		0	0	0	0		0	0	0	0		0	0	0	0		0
5.0.11.0	win	082018	13:53:21	NH_A_42	1	1	blocked_testintro	8	BlockedPracticeInstruct	1	Circle	Green	Color			0		SC_Blocked_TestIntro.htm	CircleGreen.png	57	0	17322	0	0	0	0		0	0	0	0		0	0	0	0		0	0	0	0		0
5.0.11.0	win	082018	13:53:21	NH_A_42	1	1	blocked_shape	9	BlockedTestInstruct	1	Circle	Green	Color			0		SC_Blocked_BivalentShapeTest.htm	CircleGreen.png	57	0	4018	0	0	0	0		0	0	0	0		0	0	0	0		0	0	0	0		0
5.0.11.0	win	082018	13:53:21	NH_A_42	1	1	blocked_shape	9	blockedtask_bivalentshapetest	3	Triangle	Red	Shape			0		TriangleRed.png	TriangleRed.png	38	1	673	0	0	0	0		1	1	673	100	673	0	0	0	0		0	0	0	0		0
5.0.11.0	win	082018	13:53:21	NH_A_42	1	1	blocked_shape	9	blockedtask_bivalentshapetest	6	Circle	Green	Shape			0		CircleGreen.png	CircleGreen.png	30	1	479	0	0	0	0		2	2	1152	100	576	0	0	0	0		0	0	0	0		0
5.0.11.0	win	082018	13:53:21	NH_A_42	1	1	blocked_shape	9	blockedtask_bivalentshapetest	9	Triangle	Red	Shape			0		TriangleRed.png	TriangleRed.png	38	1	419	0	0	0	0		3	3	1571	100	523.6666666666666287711	0	0	0	0		0	0	0	0		0
5.0.11.0	win	082018	13:53:21	NH_A_42	1	1	blocked_shape	9	blockedtask_bivalentshapetest	12	Circle	Green	Shape			0		CircleGreen.png	CircleGreen.png	30	1	458	0	0	0	0		4	4	2029	100	507.25	0	0	0	0		0	0	0	0		0
5.0.11.0	win	082018	13:53:21	NH_A_42	1	1	blocked_shape	9	blockedtask_bivalentshapetest	15	Triangle	Green	Shape			0		TriangleGreen.png	TriangleGreen.png	30	0	528	0	0	0	0		4	5	2029	80	507.25	0	0	0	0		0	0	0	0		0
5.0.11.0	win	082018	13:53:21	NH_A_42	1	1	blocked_shape	9	blockedtask_bivalentshapetest	18	Circle	Green	Shape			0		CircleGreen.png	CircleGreen.png	30	1	834	0	0	0	0		5	6	2863	83.3333333333333428072	572.6000000000000227374	0	0	0	0		0	0	0	0		0
5.0.11.0	win	082018	13:53:21	NH_A_42	1	1	blocked_shape	9	blockedtask_bivalentshapetest	21	Triangle	Green	Shape			0		TriangleGreen.png	TriangleGreen.png	38	1	488	0	0	0	0		6	7	3351	85.7142857142857081953	558.5	0	0	0	0		0	0	0	0		0
5.0.11.0	win	082018	13:53:21	NH_A_42	1	1	blocked_shape	9	blockedtask_bivalentshapetest	24	Circle	Red	Shape			0		CircleRed.png	CircleRed.png	30	1	460	0	0	0	0		7	8	3811	87.5	544.4285714285714448124	0	0	0	0		0	0	0	0		0
5.0.11.0	win	082018	13:53:21	NH_A_42	1	1	blocked_shape	9	blockedtask_bivalentshapetest	27	Circle	Green	Shape			0		CircleGreen.png	CircleGreen.png	30	1	546	0	0	0	0		8	9	4357	88.8888888888888857309	544.625	0	0	0	0		0	0	0	0		0
5.0.11.0	win	082018	13:53:21	NH_A_42	1	1	blocked_shape	9	blockedtask_bivalentshapetest	30	Circle	Red	Shape			0		CircleRed.png	CircleRed.png	30	1	404	0	0	0	0		9	10	4761	90	529	0	0	0	0		0	0	0	0		0
5.0.11.0	win	082018	13:53:21	NH_A_42	1	1	blocked_shape	9	blockedtask_bivalentshapetest	33	Triangle	Red	Shape			0		TriangleRed.png	TriangleRed.png	38	1	411	0	0	0	0		10	11	5172	90.9090909090909065071	517.2000000000000454747	0	0	0	0		0	0	0	0		0
5.0.11.0	win	082018	13:53:21	NH_A_42	1	1	blocked_shape	9	blockedtask_bivalentshapetest	36	Triangle	Green	Shape			0		TriangleGreen.png	TriangleGreen.png	38	1	402	0	0	0	0		11	12	5574	91.6666666666666571928	506.7272727272727479431	0	0	0	0		0	0	0	0		0
5.0.11.0	win	082018	13:53:21	NH_A_42	1	1	blocked_shape	9	blockedtask_bivalentshapetest	39	Triangle	Red	Shape			0		TriangleRed.png	TriangleRed.png	30	0	473	0	0	0	0		11	13	5574	84.6153846153846131983	506.7272727272727479431	0	0	0	0		0	0	0	0		0
5.0.11.0	win	082018	13:53:21	NH_A_42	1	1	blocked_shape	9	blockedtask_bivalentshapetest	42	Circle	Green	Shape			0		CircleGreen.png	CircleGreen.png	30	1	430	0	0	0	0		12	14	6004	85.7142857142857081953	500.3333333333333143855	0	0	0	0		0	0	0	0		0
5.0.11.0	win	082018	13:53:21	NH_A_42	1	1	blocked_shape	9	blockedtask_bivalentshapetest	45	Triangle	Red	Shape			0		TriangleRed.png	TriangleRed.png	38	1	469	0	0	0	0		13	15	6473	86.6666666666666714036	497.9230769230769055866	0	0	0	0		0	0	0	0		0
5.0.11.0	win	082018	13:53:21	NH_A_42	1	1	blocked_shape	9	blockedtask_bivalentshapetest	48	Circle	Green	Shape			0		CircleGreen.png	CircleGreen.png	30	1	601	0	0	0	0		14	16	7074	87.5	505.2857142857142775938	0	0	0	0		0	0	0	0		0
5.0.11.0	win	082018	13:53:21	NH_A_42	1	1	blocked_shape	9	blockedtask_bivalentshapetest	51	Circle	Red	Shape			0		CircleRed.png	CircleRed.png	30	1	457	0	0	0	0		15	17	7531	88.2352941176470579876	502.0666666666666628771	0	0	0	0		0	0	0	0		0
5.0.11.0	win	082018	13:53:21	NH_A_42	1	1	blocked_shape	9	blockedtask_bivalentshapetest	54	Triangle	Green	Shape			0		TriangleGreen.png	TriangleGreen.png	30	0	366	0	0	0	0		15	18	7531	83.3333333333333428072	502.0666666666666628771	0	0	0	0		0	0	0	0		0
5.0.11.0	win	082018	13:53:21	NH_A_42	1	1	blocked_shape	9	blockedtask_bivalentshapetest	57	Triangle	Red	Shape			0		TriangleRed.png	TriangleRed.png	38	1	551	0	0	0	0		16	19	8082	84.2105263157894654569	505.125	0	0	0	0		0	0	0	0		0
5.0.11.0	win	082018	13:53:21	NH_A_42	1	1	blocked_shape	9	blockedtask_bivalentshapetest	60	Triangle	Green	Shape			0		TriangleGreen.png	TriangleGreen.png	38	1	392	0	0	0	0		17	20	8474	85	498.4705882352941443969	0	0	0	0		0	0	0	0		0
5.0.11.0	win	082018	13:53:21	NH_A_42	1	1	blocked_shape	9	blockedtask_bivalentshapetest	63	Circle	Red	Shape			0		CircleRed.png	CircleRed.png	30	1	512	0	0	0	0		18	21	8986	85.7142857142857081953	499.2222222222222285382	0	0	0	0		0	0	0	0		0
5.0.11.0	win	082018	13:53:21	NH_A_42	1	1	blocked_shape	9	blockedtask_bivalentshapetest	66	Circle	Red	Shape			0		CircleRed.png	CircleRed.png	30	1	611	0	0	0	0		19	22	9597	86.3636363636363597607	505.1052631578947398339	0	0	0	0		0	0	0	0		0
5.0.11.0	win	082018	13:53:21	NH_A_42	1	1	blocked_shape	9	blockedtask_bivalentshapetest	69	Triangle	Green	Shape			0		TriangleGreen.png	TriangleGreen.png	38	1	387	0	0	0	0		20	23	9984	86.9565217391304372541	499.1999999999999886313	0	0	0	0		0	0	0	0		0
5.0.11.0	win	082018	13:53:21	NH_A_42	1	1	blocked_shape	9	blockedtask_bivalentshapetest	72	Circle	Green	Shape			0		CircleGreen.png	CircleGreen.png	30	1	523	0	0	0	0		21	24	10507	87.5	500.3333333333333143855	0	0	0	0		0	0	0	0		0
5.0.11.0	win	082018	13:53:21	NH_A_42	1	1	blocked_shape	9	blockedtask_bivalentshapetest	75	Circle	Red	Shape			0		CircleRed.png	CircleRed.png	30	1	398	0	0	0	0		22	25	10905	88	495.6818181818181869858	0	0	0	0		0	0	0	0		0
5.0.11.0	win	082018	13:53:21	NH_A_42	1	1	blocked_shape	9	blockedtask_bivalentshapetest	78	Triangle	Green	Shape			0		TriangleGreen.png	TriangleGreen.png	30	0	422	0	0	0	0		22	26	10905	84.6153846153846131983	495.6818181818181869858	0	0	0	0		0	0	0	0		0
5.0.11.0	win	082018	13:53:21	NH_A_42	1	1	blocked_shape	9	blockedtask_bivalentshapetest	81	Circle	Green	Shape			0		CircleGreen.png	CircleGreen.png	30	1	476	0	0	0	0		23	27	11381	85.1851851851851904485	494.8260869565217490162	0	0	0	0		0	0	0	0		0
5.0.11.0	win	082018	13:53:21	NH_A_42	1	1	blocked_shape	9	blockedtask_bivalentshapetest	84	Circle	Red	Shape			0		CircleRed.png	CircleRed.png	30	1	465	0	0	0	0		24	28	11846	85.7142857142857081953	493.5833333333333143855	0	0	0	0		0	0	0	0		0
5.0.11.0	win	082018	13:53:21	NH_A_42	1	1	blocked_shape	9	blockedtask_bivalentshapetest	87	Triangle	Green	Shape			0		TriangleGreen.png	TriangleGreen.png	38	1	405	0	0	0	0		25	29	12251	86.2068965517241281304	490.0400000000000204636	0	0	0	0		0	0	0	0		0
5.0.11.0	win	082018	13:53:21	NH_A_42	1	1	blocked_shape	9	blockedtask_bivalentshapetest	90	Circle	Green	Shape			0		CircleGreen.png	CircleGreen.png	30	1	525	0	0	0	0		26	30	12776	86.6666666666666714036	491.38461538461535838	0	0	0	0		0	0	0	0		0
5.0.11.0	win	082018	13:53:21	NH_A_42	1	1	blocked_shape	9	blockedtask_bivalentshapetest	93	Triangle	Green	Shape			0		TriangleGreen.png	TriangleGreen.png	38	1	399	0	0	0	0		27	31	13175	87.0967741935483843463	487.962962962962990332	0	0	0	0		0	0	0	0		0
5.0.11.0	win	082018	13:53:21	NH_A_42	1	1	blocked_shape	9	blockedtask_bivalentshapetest	96	Circle	Red	Shape			0		CircleRed.png	CircleRed.png	30	1	455	0	0	0	0		28	32	13630	87.5	486.7857142857142775938	0	0	0	0		0	0	0	0		0
5.0.11.0	win	082018	13:53:21	NH_A_42	1	1	blocked_shape	9	blockedtask_bivalentshapetest	99	Circle	Red	Shape			0		CircleRed.png	CircleRed.png	30	1	476	0	0	0	0		29	33	14106	87.8787878787878753428	486.4137931034482562609	0	0	0	0		0	0	0	0		0
5.0.11.0	win	082018	13:53:21	NH_A_42	1	1	blocked_shape	9	blockedtask_bivalentshapetest	102	Triangle	Green	Shape			0		TriangleGreen.png	TriangleGreen.png	38	1	369	0	0	0	0		30	34	14475	88.2352941176470579876	482.5	0	0	0	0		0	0	0	0		0
5.0.11.0	win	082018	13:53:21	NH_A_42	1	1	blocked_shape	9	blockedtask_bivalentshapetest	105	Triangle	Red	Shape			0		TriangleRed.png	TriangleRed.png	38	1	682	0	0	0	0		31	35	15157	88.5714285714285693984	488.9354838709677437691	0	0	0	0		0	0	0	0		0
5.0.11.0	win	082018	13:53:21	NH_A_42	1	1	blocked_shape	9	blockedtask_bivalentshapetest	108	Triangle	Red	Shape			0		TriangleRed.png	TriangleRed.png	38	1	341	0	0	0	0		32	36	15498	88.8888888888888857309	484.3125	0	0	0	0		0	0	0	0		0
5.0.11.0	win	082018	13:53:21	NH_A_42	1	1	blocked_shape	9	blockedtask_bivalentshapetest	111	Triangle	Red	Shape			0		TriangleRed.png	TriangleRed.png	38	1	352	0	0	0	0		33	37	15850	89.18918918918919303	480.3030303030303116429	0	0	0	0		0	0	0	0		0
5.0.11.0	win	082018	13:53:21	NH_A_42	1	1	blocked_shape	9	blockedtask_bivalentshapetest	114	Triangle	Red	Shape			0		TriangleRed.png	TriangleRed.png	38	1	377	0	0	0	0		34	38	16227	89.4736842105263150415	477.2647058823529278015	0	0	0	0		0	0	0	0		0
5.0.11.0	win	082018	13:53:21	NH_A_42	1	1	blocked_shape	9	blockedtask_bivalentshapetest	117	Triangle	Green	Shape			0		TriangleGreen.png	TriangleGreen.png	38	1	417	0	0	0	0		35	39	16644	89.7435897435897516061	475.5428571428571444812	0	0	0	0		0	0	0	0		0
5.0.11.0	win	082018	13:53:21	NH_A_42	1	1	blocked_shape	9	blockedtask_bivalentshapetest	120	Triangle	Green	Shape			0		TriangleGreen.png	TriangleGreen.png	38	1	376	0	0	0	0		36	40	17020	90	472.7777777777777714618	0	0	0	0		0	0	0	0		0
5.0.11.0	win	082018	13:53:21	NH_A_42	1	1	blocked_shape	9	blockedtask_bivalentshapetest	123	Circle	Green	Shape			0		CircleGreen.png	CircleGreen.png	30	1	481	0	0	0	0		37	41	17501	90.2439024390243957896	473	0	0	0	0		0	0	0	0		0
5.0.11.0	win	082018	13:53:21	NH_A_42	1	1	blocked_shape	9	blockedtask_bivalentshapetest	126	Triangle	Green	Shape			0		TriangleGreen.png	TriangleGreen.png	38	1	453	0	0	0	0		38	42	17954	90.4761904761904816041	472.4736842105263008307	0	0	0	0		0	0	0	0		0
5.0.11.0	win	082018	13:53:21	NH_A_42	1	1	blocked_shape	9	blockedtask_bivalentshapetest	129	Triangle	Green	Shape			0		TriangleGreen.png	TriangleGreen.png	38	1	491	0	0	0	0		39	43	18445	90.6976744186046488494	472.9487179487179560056	0	0	0	0		0	0	0	0		0
5.0.11.0	win	082018	13:53:21	NH_A_42	1	1	blocked_shape	9	blockedtask_bivalentshapetest	132	Circle	Red	Shape			0		CircleRed.png	CircleRed.png	30	1	335	0	0	0	0		40	44	18780	90.9090909090909065071	469.5	0	0	0	0		0	0	0	0		0
5.0.11.0	win	082018	13:53:21	NH_A_42	1	1	blocked_shape	9	blockedtask_bivalentshapetest	135	Triangle	Green	Shape			0		TriangleGreen.png	TriangleGreen.png	38	1	393	0	0	0	0		41	45	19173	91.1111111111111142691	467.6341463414634063156	0	0	0	0		0	0	0	0		0
5.0.11.0	win	082018	13:53:21	NH_A_42	1	1	blocked_shape	9	blockedtask_bivalentshapetest	138	Triangle	Green	Shape			0		TriangleGreen.png	TriangleGreen.png	38	1	433	0	0	0	0		42	46	19606	91.3043478260869534324	466.8095238095237959897	0	0	0	0		0	0	0	0		0
5.0.11.0	win	082018	13:53:21	NH_A_42	1	1	blocked_shape	9	blockedtask_bivalentshapetest	141	Triangle	Red	Shape			0		TriangleRed.png	TriangleRed.png	38	1	359	0	0	0	0		43	47	19965	91.4893617021276526202	464.3023255813953369397	0	0	0	0		0	0	0	0		0
5.0.11.0	win	082018	13:53:21	NH_A_42	1	1	blocked_shape	9	blockedtask_bivalentshapetest	144	Circle	Red	Shape			0		CircleRed.png	CircleRed.png	30	1	416	0	0	0	0		44	48	20381	91.6666666666666571928	463.2045454545454390427	0	0	0	0		0	0	0	0		0
5.0.11.0	win	082018	13:53:21	NH_A_42	1	1	blocked_shape	9	blockedtask_bivalentshapetest	147	Circle	Red	Shape			0		CircleRed.png	CircleRed.png	30	1	391	0	0	0	0		45	49	20772	91.8367346938775597209	461.6000000000000227374	0	0	0	0		0	0	0	0		0
5.0.11.0	win	082018	13:53:21	NH_A_42	1	1	blocked_shape	9	blockedtask_bivalentshapetest	150	Triangle	Red	Shape			0		TriangleRed.png	TriangleRed.png	38	1	447	0	0	0	0		46	50	21219	92	461.2826086956521862703	0	0	0	0		0	0	0	0		0
5.0.11.0	win	082018	13:53:21	NH_A_42	1	1	blocked_shape	9	blockedtask_bivalentshapetest	153	Triangle	Red	Shape			0		TriangleRed.png	TriangleRed.png	38	1	373	0	0	0	0		47	51	21592	92.1568627450980386584	459.4042553191489446363	0	0	0	0		0	0	0	0		0
5.0.11.0	win	082018	13:53:21	NH_A_42	1	1	blocked_shape	9	blockedtask_bivalentshapetest	156	Circle	Green	Shape			0		CircleGreen.png	CircleGreen.png	30	1	462	0	0	0	0		48	52	22054	92.3076923076923065992	459.4583333333333143855	0	0	0	0		0	0	0	0		0
5.0.11.0	win	082018	13:53:21	NH_A_42	1	1	blocked_shape	9	blockedtask_bivalentshapetest	159	Circle	Green	Shape			0		CircleGreen.png	CircleGreen.png	30	1	403	0	0	0	0		49	53	22457	92.4528301886792434061	458.306122448979579076	0	0	0	0		0	0	0	0		0
5.0.11.0	win	082018	13:53:21	NH_A_42	1	1	blocked_shape	9	blockedtask_bivalentshapetest	162	Circle	Red	Shape			0		CircleRed.png	CircleRed.png	30	1	362	0	0	0	0		50	54	22819	92.5925925925925952242	456.3799999999999954525	0	0	0	0		0	0	0	0		0
5.0.11.0	win	082018	13:53:21	NH_A_42	1	1	blocked_shape	9	blockedtask_bivalentshapetest	165	Circle	Green	Shape			0		CircleGreen.png	CircleGreen.png	30	1	451	0	0	0	0		51	55	23270	92.7272727272727195214	456.2745098039215463359	0	0	0	0		0	0	0	0		0
5.0.11.0	win	082018	13:53:21	NH_A_42	1	1	blocked_shape	9	blockedtask_bivalentshapetest	168	Triangle	Red	Shape			0		TriangleRed.png	TriangleRed.png	30	0	344	0	0	0	0		51	56	23270	91.0714285714285693984	456.2745098039215463359	0	0	0	0		0	0	0	0		0
5.0.11.0	win	082018	13:53:21	NH_A_42	1	1	blocked_shape	9	blockedtask_bivalentshapetest	171	Circle	Green	Shape			0		CircleGreen.png	CircleGreen.png	30	1	371	0	0	0	0		52	57	23641	91.2280701754385887625	454.63461538461535838	0	0	0	0		0	0	0	0		0
5.0.11.0	win	082018	13:53:21	NH_A_42	1	1	blocked_shape	9	blockedtask_bivalentshapetest	174	Triangle	Green	Shape			0		TriangleGreen.png	TriangleGreen.png	38	1	427	0	0	0	0		53	58	24068	91.379310344827587187	454.113207547169793088	0	0	0	0		0	0	0	0		0
5.0.11.0	win	082018	13:53:21	NH_A_42	1	1	blocked_shape	9	blockedtask_bivalentshapetest	177	Circle	Red	Shape			0		CircleRed.png	CircleRed.png	30	1	434	0	0	0	0		54	59	24502	91.5254237288135641393	453.7407407407407617939	0	0	0	0		0	0	0	0		0
5.0.11.0	win	082018	13:53:21	NH_A_42	1	1	blocked_shape	9	blockedtask_bivalentshapetest	180	Circle	Red	Shape			0		CircleRed.png	CircleRed.png	30	1	552	0	0	0	0		55	60	25054	91.6666666666666571928	455.5272727272727024683	0	0	0	0		0	0	0	0		0
5.0.11.0	win	082018	13:53:21	NH_A_42	1	1	blocked_shape	9	blockedtask_bivalentshapetest	183	Circle	Red	Shape			0		CircleRed.png	CircleRed.png	30	1	537	0	0	0	0		56	61	25591	91.8032786885245855046	456.9821428571428327814	0	0	0	0		0	0	0	0		0
5.0.11.0	win	082018	13:53:21	NH_A_42	1	1	blocked_shape	9	blockedtask_bivalentshapetest	186	Circle	Red	Shape			0		CircleRed.png	CircleRed.png	30	1	379	0	0	0	0		57	62	25970	91.9354838709677437691	455.6140350877192872758	0	0	0	0		0	0	0	0		0
5.0.11.0	win	082018	13:53:21	NH_A_42	1	1	blocked_shape	9	blockedtask_bivalentshapetest	189	Triangle	Red	Shape			0		TriangleRed.png	TriangleRed.png	38	1	356	0	0	0	0		58	63	26326	92.0634920634920632665	453.8965517241379075131	0	0	0	0		0	0	0	0		0
5.0.11.0	win	082018	13:53:21	NH_A_42	1	1	blocked_shape	9	blockedtask_bivalentshapetest	192	Circle	Green	Shape			0		CircleGreen.png	CircleGreen.png	30	1	461	0	0	0	0		59	64	26787	92.1875	454.0169491525423950407	0	0	0	0		0	0	0	0		0
5.0.11.0	win	082018	13:53:21	NH_A_42	1	1	blocked_shape	9	blockedtask_bivalentshapetest	195	Triangle	Red	Shape			0		TriangleRed.png	TriangleRed.png	38	1	402	0	0	0	0		60	65	27189	92.3076923076923065992	453.1499999999999772626	0	0	0	0		0	0	0	0		0
5.0.11.0	win	082018	13:53:21	NH_A_42	1	1	blocked_shape	9	blockedtask_bivalentshapetest	198	Circle	Red	Shape			0		CircleRed.png	CircleRed.png	38	0	426	0	0	0	0		60	66	27189	90.9090909090909065071	453.1499999999999772626	0	0	0	0		0	0	0	0		0
5.0.11.0	win	082018	13:53:21	NH_A_42	1	1	blocked_shape	9	blockedtask_bivalentshapetest	201	Triangle	Green	Shape			0		TriangleGreen.png	TriangleGreen.png	38	1	385	0	0	0	0		61	67	27574	91.0447761194029823173	452.0327868852459118898	0	0	0	0		0	0	0	0		0
5.0.11.0	win	082018	13:53:21	NH_A_42	1	1	blocked_shape	9	blockedtask_bivalentshapetest	204	Circle	Green	Shape			0		CircleGreen.png	CircleGreen.png	30	1	457	0	0	0	0		62	68	28031	91.176470588235289938	452.1129032258064626149	0	0	0	0		0	0	0	0		0
5.0.11.0	win	082018	13:53:21	NH_A_42	1	1	blocked_shape	9	blockedtask_bivalentshapetest	207	Triangle	Red	Shape			0		TriangleRed.png	TriangleRed.png	38	1	414	0	0	0	0		63	69	28445	91.3043478260869534324	451.507936507936506132	0	0	0	0		0	0	0	0		0
5.0.11.0	win	082018	13:53:21	NH_A_42	1	1	blocked_shape	9	blockedtask_bivalentshapetest	210	Circle	Green	Shape			0		CircleGreen.png	CircleGreen.png	30	1	406	0	0	0	0		64	70	28851	91.4285714285714306016	450.796875	0	0	0	0		0	0	0	0		0
5.0.11.0	win	082018	13:53:21	NH_A_42	1	1	blocked_shape	9	blockedtask_bivalentshapetest	213	Triangle	Red	Shape			0		TriangleRed.png	TriangleRed.png	38	1	397	0	0	0	0		65	71	29248	91.5492957746478879244	449.9692307692307622347	0	0	0	0		0	0	0	0		0
5.0.11.0	win	082018	13:53:21	NH_A_42	1	1	blocked_shape	9	blockedtask_bivalentshapetest	216	Circle	Green	Shape			0		CircleGreen.png	CircleGreen.png	30	1	469	0	0	0	0		66	72	29717	91.6666666666666571928	450.2575757575757506856	0	0	0	0		0	0	0	0		0
5.0.11.0	win	082018	13:53:21	NH_A_42	1	1	blocked_shape	9	blockedtask_bivalentshapetest	219	Triangle	Red	Shape			0		TriangleRed.png	TriangleRed.png	38	1	361	0	0	0	0		67	73	30078	91.7808219178082254075	448.9253731343283675415	0	0	0	0		0	0	0	0		0
5.0.11.0	win	082018	13:53:21	NH_A_42	1	1	blocked_shape	9	blockedtask_bivalentshapetest	222	Triangle	Green	Shape			0		TriangleGreen.png	TriangleGreen.png	38	1	403	0	0	0	0		68	74	30481	91.8918918918919018779	448.25	0	0	0	0		0	0	0	0		0
5.0.11.0	win	082018	13:53:21	NH_A_42	1	1	blocked_shape	9	blockedtask_bivalentshapetest	225	Triangle	Green	Shape			0		TriangleGreen.png	TriangleGreen.png	38	1	698	0	0	0	0		69	75	31179	92	451.8695652173913117622	0	0	0	0		0	0	0	0		0
5.0.11.0	win	082018	13:53:21	NH_A_42	1	1	blocked_shape	9	blockedtask_bivalentshapetest	228	Circle	Green	Shape			0		CircleGreen.png	CircleGreen.png	30	1	469	0	0	0	0		70	76	31648	92.1052631578947398339	452.1142857142856996688	0	0	0	0		0	0	0	0		0
5.0.11.0	win	082018	13:53:21	NH_A_42	1	1	blocked_shape	9	blockedtask_bivalentshapetest	231	Circle	Red	Shape			0		CircleRed.png	CircleRed.png	38	0	426	0	0	0	0		70	77	31648	90.9090909090909065071	452.1142857142856996688	0	0	0	0		0	0	0	0		0
5.0.11.0	win	082018	13:53:21	NH_A_42	1	1	blocked_shape	9	blockedtask_bivalentshapetest	234	Circle	Green	Shape			0		CircleGreen.png	CircleGreen.png	30	1	481	0	0	0	0		71	78	32129	91.0256410256410219972	452.5211267605633906896	0	0	0	0		0	0	0	0		0
5.0.11.0	win	082018	13:53:21	NH_A_42	1	1	blocked_shape	9	blockedtask_bivalentshapetest	237	Triangle	Red	Shape			0		TriangleRed.png	TriangleRed.png	38	1	389	0	0	0	0		72	79	32518	91.1392405063291164424	451.6388888888889141526	0	0	0	0		0	0	0	0		0
5.0.11.0	win	082018	13:53:21	NH_A_42	1	1	blocked_shape	9	blockedtask_bivalentshapetest	240	Circle	Red	Shape			0		CircleRed.png	CircleRed.png	30	1	413	0	0	0	0		73	80	32931	91.25	451.1095890410958872963	0	0	0	0		0	0	0	0		0
5.0.11.0	win	082018	13:53:21	NH_A_42	1	1	blocked_color	10	BlockedTestInstruct	1	Circle	Red	Shape			0		SC_Blocked_BivalentColorTest.htm	CircleRed.png	57	0	4060	0	0	0	0		0	0	0	0		0	0	0	0		0	0	0	0		0
5.0.11.0	win	082018	13:53:21	NH_A_42	1	1	blocked_color	10	blockedtask_bivalentcolortest	3	Circle	Green	Color			0		CircleGreen.png	CircleGreen.png	38	1	650	1	1	650	100	650	0	0	0	0		0	0	0	0		0	0	0	0		0
5.0.11.0	win	082018	13:53:21	NH_A_42	1	1	blocked_color	10	blockedtask_bivalentcolortest	6	Triangle	Red	Color			0		TriangleRed.png	TriangleRed.png	30	1	407	2	2	1057	100	528.5	0	0	0	0		0	0	0	0		0	0	0	0		0
5.0.11.0	win	082018	13:53:21	NH_A_42	1	1	blocked_color	10	blockedtask_bivalentcolortest	9	Triangle	Red	Color			0		TriangleRed.png	TriangleRed.png	30	1	415	3	3	1472	100	490.6666666666666856145	0	0	0	0		0	0	0	0		0	0	0	0		0
5.0.11.0	win	082018	13:53:21	NH_A_42	1	1	blocked_color	10	blockedtask_bivalentcolortest	12	Triangle	Red	Color			0		TriangleRed.png	TriangleRed.png	30	1	341	4	4	1813	100	453.25	0	0	0	0		0	0	0	0		0	0	0	0		0
5.0.11.0	win	082018	13:53:21	NH_A_42	1	1	blocked_color	10	blockedtask_bivalentcolortest	15	Triangle	Red	Color			0		TriangleRed.png	TriangleRed.png	30	1	319	5	5	2132	100	426.3999999999999772626	0	0	0	0		0	0	0	0		0	0	0	0		0
5.0.11.0	win	082018	13:53:21	NH_A_42	1	1	blocked_color	10	blockedtask_bivalentcolortest	18	Circle	Red	Color			0		CircleRed.png	CircleRed.png	30	1	570	6	6	2702	100	450.3333333333333143855	0	0	0	0		0	0	0	0		0	0	0	0		0
5.0.11.0	win	082018	13:53:21	NH_A_42	1	1	blocked_color	10	blockedtask_bivalentcolortest	21	Circle	Green	Color			0		CircleGreen.png	CircleGreen.png	38	1	443	7	7	3145	100	449.2857142857142775938	0	0	0	0		0	0	0	0		0	0	0	0		0
5.0.11.0	win	082018	13:53:21	NH_A_42	1	1	blocked_color	10	blockedtask_bivalentcolortest	24	Triangle	Red	Color			0		TriangleRed.png	TriangleRed.png	30	1	448	8	8	3593	100	449.125	0	0	0	0		0	0	0	0		0	0	0	0		0
5.0.11.0	win	082018	13:53:21	NH_A_42	1	1	blocked_color	10	blockedtask_bivalentcolortest	27	Triangle	Green	Color			0		TriangleGreen.png	TriangleGreen.png	38	1	390	9	9	3983	100	442.5555555555555429237	0	0	0	0		0	0	0	0		0	0	0	0		0
5.0.11.0	win	082018	13:53:21	NH_A_42	1	1	blocked_color	10	blockedtask_bivalentcolortest	30	Triangle	Red	Color			0		TriangleRed.png	TriangleRed.png	30	1	526	10	10	4509	100	450.8999999999999772626	0	0	0	0		0	0	0	0		0	0	0	0		0
5.0.11.0	win	082018	13:53:21	NH_A_42	1	1	blocked_color	10	blockedtask_bivalentcolortest	33	Circle	Green	Color			0		CircleGreen.png	CircleGreen.png	38	1	417	11	11	4926	100	447.8181818181818130142	0	0	0	0		0	0	0	0		0	0	0	0		0
5.0.11.0	win	082018	13:53:21	NH_A_42	1	1	blocked_color	10	blockedtask_bivalentcolortest	36	Circle	Red	Color			0		CircleRed.png	CircleRed.png	30	1	456	12	12	5382	100	448.5	0	0	0	0		0	0	0	0		0	0	0	0		0
5.0.11.0	win	082018	13:53:21	NH_A_42	1	1	blocked_color	10	blockedtask_bivalentcolortest	39	Circle	Red	Color			0		CircleRed.png	CircleRed.png	30	1	493	13	13	5875	100	451.9230769230769055866	0	0	0	0		0	0	0	0		0	0	0	0		0
5.0.11.0	win	082018	13:53:21	NH_A_42	1	1	blocked_color	10	blockedtask_bivalentcolortest	42	Triangle	Green	Color			0		TriangleGreen.png	TriangleGreen.png	38	1	369	14	14	6244	100	446	0	0	0	0		0	0	0	0		0	0	0	0		0
5.0.11.0	win	082018	13:53:21	NH_A_42	1	1	blocked_color	10	blockedtask_bivalentcolortest	45	Circle	Red	Color			0		CircleRed.png	CircleRed.png	30	1	425	15	15	6669	100	444.6000000000000227374	0	0	0	0		0	0	0	0		0	0	0	0		0
5.0.11.0	win	082018	13:53:21	NH_A_42	1	1	blocked_color	10	blockedtask_bivalentcolortest	48	Triangle	Red	Color			0		TriangleRed.png	TriangleRed.png	30	1	384	16	16	7053	100	440.8125	0	0	0	0		0	0	0	0		0	0	0	0		0
5.0.11.0	win	082018	13:53:21	NH_A_42	1	1	blocked_color	10	blockedtask_bivalentcolortest	51	Triangle	Green	Color			0		TriangleGreen.png	TriangleGreen.png	38	1	376	17	17	7429	100	437	0	0	0	0		0	0	0	0		0	0	0	0		0
5.0.11.0	win	082018	13:53:21	NH_A_42	1	1	blocked_color	10	blockedtask_bivalentcolortest	54	Triangle	Green	Color			0		TriangleGreen.png	TriangleGreen.png	38	1	416	18	18	7845	100	435.8333333333333143855	0	0	0	0		0	0	0	0		0	0	0	0		0
5.0.11.0	win	082018	13:53:21	NH_A_42	1	1	blocked_color	10	blockedtask_bivalentcolortest	57	Circle	Green	Color			0		CircleGreen.png	CircleGreen.png	38	1	359	19	19	8204	100	431.7894736842105203323	0	0	0	0		0	0	0	0		0	0	0	0		0
5.0.11.0	win	082018	13:53:21	NH_A_42	1	1	blocked_color	10	blockedtask_bivalentcolortest	60	Circle	Green	Color			0		CircleGreen.png	CircleGreen.png	38	1	353	20	20	8557	100	427.8500000000000227374	0	0	0	0		0	0	0	0		0	0	0	0		0
5.0.11.0	win	082018	13:53:21	NH_A_42	1	1	blocked_color	10	blockedtask_bivalentcolortest	63	Triangle	Green	Color			0		TriangleGreen.png	TriangleGreen.png	38	1	330	21	21	8887	100	423.1904761904762040103	0	0	0	0		0	0	0	0		0	0	0	0		0
5.0.11.0	win	082018	13:53:21	NH_A_42	1	1	blocked_color	10	blockedtask_bivalentcolortest	66	Triangle	Red	Color			0		TriangleRed.png	TriangleRed.png	30	1	357	22	22	9244	100	420.1818181818181869858	0	0	0	0		0	0	0	0		0	0	0	0		0
5.0.11.0	win	082018	13:53:21	NH_A_42	1	1	blocked_color	10	blockedtask_bivalentcolortest	69	Triangle	Green	Color			0		TriangleGreen.png	TriangleGreen.png	38	1	366	23	23	9610	100	417.8260869565217490162	0	0	0	0		0	0	0	0		0	0	0	0		0
5.0.11.0	win	082018	13:53:21	NH_A_42	1	1	blocked_color	10	blockedtask_bivalentcolortest	72	Triangle	Green	Color			0		TriangleGreen.png	TriangleGreen.png	38	1	375	24	24	9985	100	416.0416666666666856145	0	0	0	0		0	0	0	0		0	0	0	0		0
5.0.11.0	win	082018	13:53:21	NH_A_42	1	1	blocked_color	10	blockedtask_bivalentcolortest	75	Circle	Red	Color			0		CircleRed.png	CircleRed.png	30	1	399	25	25	10384	100	415.3600000000000136424	0	0	0	0		0	0	0	0		0	0	0	0		0
5.0.11.0	win	082018	13:53:21	NH_A_42	1	1	blocked_color	10	blockedtask_bivalentcolortest	78	Triangle	Red	Color			0		TriangleRed.png	TriangleRed.png	30	1	359	26	26	10743	100	413.19230769230767919	0	0	0	0		0	0	0	0		0	0	0	0		0
5.0.11.0	win	082018	13:53:21	NH_A_42	1	1	blocked_color	10	blockedtask_bivalentcolortest	81	Triangle	Green	Color			0		TriangleGreen.png	TriangleGreen.png	38	1	384	27	27	11127	100	412.1111111111110858474	0	0	0	0		0	0	0	0		0	0	0	0		0
5.0.11.0	win	082018	13:53:21	NH_A_42	1	1	blocked_color	10	blockedtask_bivalentcolortest	84	Triangle	Green	Color			0		TriangleGreen.png	TriangleGreen.png	38	1	328	28	28	11455	100	409.1071428571428327814	0	0	0	0		0	0	0	0		0	0	0	0		0
5.0.11.0	win	082018	13:53:21	NH_A_42	1	1	blocked_color	10	blockedtask_bivalentcolortest	87	Triangle	Green	Color			0		TriangleGreen.png	TriangleGreen.png	38	1	371	29	29	11826	100	407.7931034482758718696	0	0	0	0		0	0	0	0		0	0	0	0		0
5.0.11.0	win	082018	13:53:21	NH_A_42	1	1	blocked_color	10	blockedtask_bivalentcolortest	90	Circle	Green	Color			0		CircleGreen.png	CircleGreen.png	38	1	332	30	30	12158	100	405.2666666666666515084	0	0	0	0		0	0	0	0		0	0	0	0		0
5.0.11.0	win	082018	13:53:21	NH_A_42	1	1	blocked_color	10	blockedtask_bivalentcolortest	93	Triangle	Red	Color			0		TriangleRed.png	TriangleRed.png	30	1	278	31	31	12436	100	401.1612903225806689989	0	0	0	0		0	0	0	0		0	0	0	0		0
5.0.11.0	win	082018	13:53:21	NH_A_42	1	1	blocked_color	10	blockedtask_bivalentcolortest	96	Triangle	Green	Color			0		TriangleGreen.png	TriangleGreen.png	38	1	402	32	32	12838	100	401.1875	0	0	0	0		0	0	0	0		0	0	0	0		0
5.0.11.0	win	082018	13:53:21	NH_A_42	1	1	blocked_color	10	blockedtask_bivalentcolortest	99	Triangle	Green	Color			0		TriangleGreen.png	TriangleGreen.png	38	1	377	33	33	13215	100	400.4545454545454390427	0	0	0	0		0	0	0	0		0	0	0	0		0
5.0.11.0	win	082018	13:53:21	NH_A_42	1	1	blocked_color	10	blockedtask_bivalentcolortest	102	Triangle	Green	Color			0		TriangleGreen.png	TriangleGreen.png	38	1	322	34	34	13537	100	398.1470588235293917023	0	0	0	0		0	0	0	0		0	0	0	0		0
5.0.11.0	win	082018	13:53:21	NH_A_42	1	1	blocked_color	10	blockedtask_bivalentcolortest	105	Circle	Red	Color			0		CircleRed.png	CircleRed.png	30	1	381	35	35	13918	100	397.6571428571428441501	0	0	0	0		0	0	0	0		0	0	0	0		0
5.0.11.0	win	082018	13:53:21	NH_A_42	1	1	blocked_color	10	blockedtask_bivalentcolortest	108	Circle	Green	Color			0		CircleGreen.png	CircleGreen.png	38	1	501	36	36	14419	100	400.5277777777777714618	0	0	0	0		0	0	0	0		0	0	0	0		0
5.0.11.0	win	082018	13:53:21	NH_A_42	1	1	blocked_color	10	blockedtask_bivalentcolortest	111	Circle	Green	Color			0		CircleGreen.png	CircleGreen.png	38	1	408	37	37	14827	100	400.7297297297297404839	0	0	0	0		0	0	0	0		0	0	0	0		0
5.0.11.0	win	082018	13:53:21	NH_A_42	1	1	blocked_color	10	blockedtask_bivalentcolortest	114	Circle	Red	Color			0		CircleRed.png	CircleRed.png	30	1	384	38	38	15211	100	400.2894736842105203323	0	0	0	0		0	0	0	0		0	0	0	0		0
5.0.11.0	win	082018	13:53:21	NH_A_42	1	1	blocked_color	10	blockedtask_bivalentcolortest	117	Triangle	Red	Color			0		TriangleRed.png	TriangleRed.png	30	1	455	39	39	15666	100	401.69230769230767919	0	0	0	0		0	0	0	0		0	0	0	0		0
5.0.11.0	win	082018	13:53:21	NH_A_42	1	1	blocked_color	10	blockedtask_bivalentcolortest	120	Triangle	Green	Color			0		TriangleGreen.png	TriangleGreen.png	38	1	381	40	40	16047	100	401.1750000000000113687	0	0	0	0		0	0	0	0		0	0	0	0		0
5.0.11.0	win	082018	13:53:21	NH_A_42	1	1	blocked_color	10	blockedtask_bivalentcolortest	123	Circle	Red	Color			0		CircleRed.png	CircleRed.png	30	1	645	41	41	16692	100	407.1219512195121978948	0	0	0	0		0	0	0	0		0	0	0	0		0
5.0.11.0	win	082018	13:53:21	NH_A_42	1	1	blocked_color	10	blockedtask_bivalentcolortest	126	Circle	Green	Color			0		CircleGreen.png	CircleGreen.png	38	1	419	42	42	17111	100	407.4047619047619264165	0	0	0	0		0	0	0	0		0	0	0	0		0
5.0.11.0	win	082018	13:53:21	NH_A_42	1	1	blocked_color	10	blockedtask_bivalentcolortest	129	Triangle	Green	Color			0		TriangleGreen.png	TriangleGreen.png	38	1	410	43	43	17521	100	407.4651162790697753735	0	0	0	0		0	0	0	0		0	0	0	0		0
5.0.11.0	win	082018	13:53:21	NH_A_42	1	1	blocked_color	10	blockedtask_bivalentcolortest	132	Circle	Green	Color			0		CircleGreen.png	CircleGreen.png	38	1	321	44	44	17842	100	405.5	0	0	0	0		0	0	0	0		0	0	0	0		0
5.0.11.0	win	082018	13:53:21	NH_A_42	1	1	blocked_color	10	blockedtask_bivalentcolortest	135	Triangle	Red	Color			0		TriangleRed.png	TriangleRed.png	30	1	348	45	45	18190	100	404.2222222222222285382	0	0	0	0		0	0	0	0		0	0	0	0		0
5.0.11.0	win	082018	13:53:21	NH_A_42	1	1	blocked_color	10	blockedtask_bivalentcolortest	138	Circle	Red	Color			0		CircleRed.png	CircleRed.png	30	1	309	46	46	18499	100	402.1521739130434980325	0	0	0	0		0	0	0	0		0	0	0	0		0
5.0.11.0	win	082018	13:53:21	NH_A_42	1	1	blocked_color	10	blockedtask_bivalentcolortest	141	Triangle	Red	Color			0		TriangleRed.png	TriangleRed.png	30	1	385	47	47	18884	100	401.7872340425531660912	0	0	0	0		0	0	0	0		0	0	0	0		0
5.0.11.0	win	082018	13:53:21	NH_A_42	1	1	blocked_color	10	blockedtask_bivalentcolortest	144	Triangle	Green	Color			0		TriangleGreen.png	TriangleGreen.png	38	1	361	48	48	19245	100	400.9375	0	0	0	0		0	0	0	0		0	0	0	0		0
5.0.11.0	win	082018	13:53:21	NH_A_42	1	1	blocked_color	10	blockedtask_bivalentcolortest	147	Triangle	Red	Color			0		TriangleRed.png	TriangleRed.png	30	1	306	49	49	19551	100	399	0	0	0	0		0	0	0	0		0	0	0	0		0
5.0.11.0	win	082018	13:53:21	NH_A_42	1	1	blocked_color	10	blockedtask_bivalentcolortest	150	Circle	Red	Color			0		CircleRed.png	CircleRed.png	30	1	350	50	50	19901	100	398.0199999999999818101	0	0	0	0		0	0	0	0		0	0	0	0		0
5.0.11.0	win	082018	13:53:21	NH_A_42	1	1	blocked_color	10	blockedtask_bivalentcolortest	153	Circle	Green	Color			0		CircleGreen.png	CircleGreen.png	38	1	375	51	51	20276	100	397.568627450980386584	0	0	0	0		0	0	0	0		0	0	0	0		0
5.0.11.0	win	082018	13:53:21	NH_A_42	1	1	blocked_color	10	blockedtask_bivalentcolortest	156	Circle	Green	Color			0		CircleGreen.png	CircleGreen.png	38	1	399	52	52	20675	100	397.5961538461538680167	0	0	0	0		0	0	0	0		0	0	0	0		0
5.0.11.0	win	082018	13:53:21	NH_A_42	1	1	blocked_color	10	blockedtask_bivalentcolortest	159	Circle	Red	Color			0		CircleRed.png	CircleRed.png	30	1	391	53	53	21066	100	397.4716981132075375172	0	0	0	0		0	0	0	0		0	0	0	0		0
5.0.11.0	win	082018	13:53:21	NH_A_42	1	1	blocked_color	10	blockedtask_bivalentcolortest	162	Circle	Green	Color			0		CircleGreen.png	CircleGreen.png	38	1	351	54	54	21417	100	396.6111111111110858474	0	0	0	0		0	0	0	0		0	0	0	0		0
5.0.11.0	win	082018	13:53:21	NH_A_42	1	1	blocked_color	10	blockedtask_bivalentcolortest	165	Circle	Green	Color			0		CircleGreen.png	CircleGreen.png	38	1	392	55	55	21809	100	396.5272727272727024683	0	0	0	0		0	0	0	0		0	0	0	0		0
5.0.11.0	win	082018	13:53:21	NH_A_42	1	1	blocked_color	10	blockedtask_bivalentcolortest	168	Circle	Green	Color			0		CircleGreen.png	CircleGreen.png	38	1	384	56	56	22193	100	396.3035714285714448124	0	0	0	0		0	0	0	0		0	0	0	0		0
5.0.11.0	win	082018	13:53:21	NH_A_42	1	1	blocked_color	10	blockedtask_bivalentcolortest	171	Circle	Red	Color			0		CircleRed.png	CircleRed.png	30	1	328	57	57	22521	100	395.1052631578947398339	0	0	0	0		0	0	0	0		0	0	0	0		0
5.0.11.0	win	082018	13:53:21	NH_A_42	1	1	blocked_color	10	blockedtask_bivalentcolortest	174	Circle	Green	Color			0		CircleGreen.png	CircleGreen.png	38	1	387	58	58	22908	100	394.9655172413793025044	0	0	0	0		0	0	0	0		0	0	0	0		0
5.0.11.0	win	082018	13:53:21	NH_A_42	1	1	blocked_color	10	blockedtask_bivalentcolortest	177	Triangle	Green	Color			0		TriangleGreen.png	TriangleGreen.png	38	1	363	59	59	23271	100	394.4237288135593075822	0	0	0	0		0	0	0	0		0	0	0	0		0
5.0.11.0	win	082018	13:53:21	NH_A_42	1	1	blocked_color	10	blockedtask_bivalentcolortest	180	Circle	Red	Color			0		CircleRed.png	CircleRed.png	30	1	372	60	60	23643	100	394.0500000000000113687	0	0	0	0		0	0	0	0		0	0	0	0		0
5.0.11.0	win	082018	13:53:21	NH_A_42	1	1	blocked_color	10	blockedtask_bivalentcolortest	183	Triangle	Red	Color			0		TriangleRed.png	TriangleRed.png	30	1	397	61	61	24040	100	394.098360655737678826	0	0	0	0		0	0	0	0		0	0	0	0		0
5.0.11.0	win	082018	13:53:21	NH_A_42	1	1	blocked_color	10	blockedtask_bivalentcolortest	186	Triangle	Green	Color			0		TriangleGreen.png	TriangleGreen.png	38	1	405	62	62	24445	100	394.2741935483870747703	0	0	0	0		0	0	0	0		0	0	0	0		0
5.0.11.0	win	082018	13:53:21	NH_A_42	1	1	blocked_color	10	blockedtask_bivalentcolortest	189	Circle	Green	Color			0		CircleGreen.png	CircleGreen.png	38	1	316	63	63	24761	100	393.0317460317460245278	0	0	0	0		0	0	0	0		0	0	0	0		0
5.0.11.0	win	082018	13:53:21	NH_A_42	1	1	blocked_color	10	blockedtask_bivalentcolortest	192	Triangle	Red	Color			0		TriangleRed.png	TriangleRed.png	30	1	311	64	64	25072	100	391.75	0	0	0	0		0	0	0	0		0	0	0	0		0
5.0.11.0	win	082018	13:53:21	NH_A_42	1	1	blocked_color	10	blockedtask_bivalentcolortest	195	Circle	Red	Color			0		CircleRed.png	CircleRed.png	30	1	354	65	65	25426	100	391.169230769230750866	0	0	0	0		0	0	0	0		0	0	0	0		0
5.0.11.0	win	082018	13:53:21	NH_A_42	1	1	blocked_color	10	blockedtask_bivalentcolortest	198	Triangle	Red	Color			0		TriangleRed.png	TriangleRed.png	30	1	412	66	66	25838	100	391.4848484848484986287	0	0	0	0		0	0	0	0		0	0	0	0		0
5.0.11.0	win	082018	13:53:21	NH_A_42	1	1	blocked_color	10	blockedtask_bivalentcolortest	201	Triangle	Red	Color			0		TriangleRed.png	TriangleRed.png	30	1	355	67	67	26193	100	390.9402985074626712958	0	0	0	0		0	0	0	0		0	0	0	0		0
5.0.11.0	win	082018	13:53:21	NH_A_42	1	1	blocked_color	10	blockedtask_bivalentcolortest	204	Circle	Red	Color			0		CircleRed.png	CircleRed.png	30	1	348	68	68	26541	100	390.3088235294117680496	0	0	0	0		0	0	0	0		0	0	0	0		0
5.0.11.0	win	082018	13:53:21	NH_A_42	1	1	blocked_color	10	blockedtask_bivalentcolortest	207	Circle	Green	Color			0		CircleGreen.png	CircleGreen.png	38	1	373	69	69	26914	100	390.0579710144927503279	0	0	0	0		0	0	0	0		0	0	0	0		0
5.0.11.0	win	082018	13:53:21	NH_A_42	1	1	blocked_color	10	blockedtask_bivalentcolortest	210	Circle	Green	Color			0		CircleGreen.png	CircleGreen.png	38	1	334	70	70	27248	100	389.2571428571428668874	0	0	0	0		0	0	0	0		0	0	0	0		0
5.0.11.0	win	082018	13:53:21	NH_A_42	1	1	blocked_color	10	blockedtask_bivalentcolortest	213	Triangle	Red	Color			0		TriangleRed.png	TriangleRed.png	38	0	312	70	71	27248	98.5915492957746550928	389.2571428571428668874	0	0	0	0		0	0	0	0		0	0	0	0		0
5.0.11.0	win	082018	13:53:21	NH_A_42	1	1	blocked_color	10	blockedtask_bivalentcolortest	216	Circle	Green	Color			0		CircleGreen.png	CircleGreen.png	38	1	628	71	72	27876	98.6111111111111142691	392.6197183098591381167	0	0	0	0		0	0	0	0		0	0	0	0		0
5.0.11.0	win	082018	13:53:21	NH_A_42	1	1	blocked_color	10	blockedtask_bivalentcolortest	219	Circle	Red	Color			0		CircleRed.png	CircleRed.png	30	1	354	72	73	28230	98.6301369863013661643	392.0833333333333143855	0	0	0	0		0	0	0	0		0	0	0	0		0
5.0.11.0	win	082018	13:53:21	NH_A_42	1	1	blocked_color	10	blockedtask_bivalentcolortest	222	Circle	Red	Color			0		CircleRed.png	CircleRed.png	30	1	427	73	74	28657	98.648648648648645576	392.561643835616450815	0	0	0	0		0	0	0	0		0	0	0	0		0
5.0.11.0	win	082018	13:53:21	NH_A_42	1	1	blocked_color	10	blockedtask_bivalentcolortest	225	Triangle	Green	Color			0		TriangleGreen.png	TriangleGreen.png	38	1	370	74	75	29027	98.6666666666666714036	392.2567567567567721198	0	0	0	0		0	0	0	0		0	0	0	0		0
5.0.11.0	win	082018	13:53:21	NH_A_42	1	1	blocked_color	10	blockedtask_bivalentcolortest	228	Circle	Red	Color			0		CircleRed.png	CircleRed.png	30	1	411	75	76	29438	98.6842105263157804984	392.5066666666666606034	0	0	0	0		0	0	0	0		0	0	0	0		0
5.0.11.0	win	082018	13:53:21	NH_A_42	1	1	blocked_color	10	blockedtask_bivalentcolortest	231	Circle	Red	Color			0		CircleRed.png	CircleRed.png	30	1	354	76	77	29792	98.7012987012986968693	392	0	0	0	0		0	0	0	0		0	0	0	0		0
5.0.11.0	win	082018	13:53:21	NH_A_42	1	1	blocked_color	10	blockedtask_bivalentcolortest	234	Triangle	Green	Color			0		TriangleGreen.png	TriangleGreen.png	38	1	364	77	78	30156	98.7179487179487296089	391.6363636363636260285	0	0	0	0		0	0	0	0		0	0	0	0		0
5.0.11.0	win	082018	13:53:21	NH_A_42	1	1	blocked_color	10	blockedtask_bivalentcolortest	237	Triangle	Red	Color			0		TriangleRed.png	TriangleRed.png	30	1	436	78	79	30592	98.7341772151898737775	392.2051282051282328212	0	0	0	0		0	0	0	0		0	0	0	0		0
5.0.11.0	win	082018	13:53:21	NH_A_42	1	1	blocked_color	10	blockedtask_bivalentcolortest	240	Circle	Red	Color			0		CircleRed.png	CircleRed.png	30	1	507	79	80	31099	98.75	393.6582278481012622251	0	0	0	0		0	0	0	0		0	0	0	0		0
5.0.11.0	win	082018	13:53:21	NH_A_42	1	1	mixedintro	11	MixedIntroInstruct	1	Circle	Red	Color			0		SC_MixedIntro1.htm	CircleRed.png	57	0	44996	79	80	31099	98.75	393.6582278481012622251	0	0	0	0		0	0	0	0		0	0	0	0		0
5.0.11.0	win	082018	13:53:21	NH_A_42	1	1	mixedintro	11	MixedIntroInstruct	2	Circle	Red	Color			0		SC_MixedIntro2.htm	CircleRed.png	57	0	11276	79	80	31099	98.75	393.6582278481012622251	0	0	0	0		0	0	0	0		0	0	0	0		0
5.0.11.0	win	082018	13:53:21	NH_A_42	1	1	mixed_practiceWord	12	MixedPracticeInstruct	1	Circle	Red	Color	Word		200		SC_Mixed_WordTraining.htm	CircleRed.png	57	0	11783	0	0	0	0		0	0	0	0		0	0	0	0		0	0	0	0		0
5.0.11.0	win	082018	13:53:21	NH_A_42	1	1	mixed_practiceWord	12	mixed_firsttask	2	Triangle	Green	Shape	Word	firsttrial	200	Consistent	SHAPE	TriangleGreen.png	38	1	1277	0	0	0	0		0	0	0	0		0	0	0	0		0	0	0	0		0
5.0.11.0	win	082018	13:53:21	NH_A_42	1	1	mixed_practiceWord	12	mixed_repeat	5	Triangle	Green	Shape	Word	Repeat	200	Consistent	SHAPE	TriangleGreen.png	38	1	505	0	0	0	0		1	1	505	100	505	1	1	505	100	505	0	0	0	0		-505
5.0.11.0	win	082018	13:53:21	NH_A_42	1	1	mixed_practiceWord	12	mixed_shift	8	Circle	Red	Color	Word	Shift	200	Consistent	COLOR	CircleRed.png	30	1	851	1	1	851	100	851	1	1	505	100	505	1	1	505	100	505	1	1	851	100	851	346
5.0.11.0	win	082018	13:53:21	NH_A_42	1	1	mixed_practiceWord	12	mixed_shift	11	Circle	Green	Shape	Word	Shift	200	Inconsistent	SHAPE	CircleGreen.png	30	1	1615	1	1	851	100	851	2	2	2120	100	1060	1	1	505	100	505	2	2	2466	100	1233	728
5.0.11.0	win	082018	13:53:21	NH_A_42	1	1	mixed_practiceWord	12	mixed_shift	14	Triangle	Red	Color	Word	Shift	200	Inconsistent	COLOR	TriangleRed.png	30	1	956	2	2	1807	100	903.5	2	2	2120	100	1060	1	1	505	100	505	3	3	3422	100	1140.6666666666667424579	635.6666666666667424579
5.0.11.0	win	082018	13:53:21	NH_A_42	1	1	mixed_practiceWord	12	mixed_shift	17	Circle	Green	Shape	Word	Shift	200	Inconsistent	SHAPE	CircleGreen.png	30	1	980	2	2	1807	100	903.5	3	3	3100	100	1033.3333333333332575421	1	1	505	100	505	4	4	4402	100	1100.5	595.5
5.0.11.0	win	082018	13:53:21	NH_A_42	1	1	mixed_practiceWord	12	mixed_repeat	20	Circle	Green	Shape	Word	Repeat	200	Inconsistent	SHAPE	CircleGreen.png	30	1	571	2	2	1807	100	903.5	4	4	3671	100	917.75	2	2	1076	100	538	4	4	4402	100	1100.5	562.5
5.0.11.0	win	082018	13:53:21	NH_A_42	1	1	mixed_practiceWord	12	mixed_shift	23	Triangle	Red	Color	Word	Shift	200	Inconsistent	COLOR	TriangleRed.png	38	0	771	2	3	1807	66.6666666666666571928	903.5	4	4	3671	100	917.75	2	2	1076	100	538	4	5	4402	80	1100.5	562.5
5.0.11.0	win	082018	13:53:21	NH_A_42	1	1	mixed_practiceWord	12	mixed_shift	26	Triangle	Red	Shape	Word	Shift	200	Inconsistent	SHAPE	TriangleRed.png	38	1	1034	2	3	1807	66.6666666666666571928	903.5	5	5	4705	100	941	2	2	1076	100	538	5	6	5436	83.3333333333333428072	1087.2000000000000454747	549.2000000000000454747
5.0.11.0	win	082018	13:53:21	NH_A_42	1	1	mixed_practiceWord	12	mixed_shift	29	Triangle	Red	Color	Word	Shift	200	Inconsistent	COLOR	TriangleRed.png	38	0	767	2	4	1807	50	903.5	5	5	4705	100	941	2	2	1076	100	538	5	7	5436	71.4285714285714306016	1087.2000000000000454747	549.2000000000000454747
5.0.11.0	win	082018	13:53:21	NH_A_42	1	1	mixed_practiceWord	12	mixed_repeat	32	Circle	Green	Color	Word	Repeat	200	Inconsistent	COLOR	CircleGreen.png	38	1	1606	3	5	3413	60	1137.6666666666667424579	5	5	4705	100	941	3	3	2682	100	894	5	7	5436	71.4285714285714306016	1087.2000000000000454747	193.2000000000000454747
5.0.11.0	win	082018	13:53:21	NH_A_42	1	1	mixed_practiceWord	12	mixed_repeat	35	Triangle	Red	Color	Word	Repeat	200	Inconsistent	COLOR	TriangleRed.png	30	1	548	4	6	3961	66.6666666666666571928	990.25	5	5	4705	100	941	4	4	3230	100	807.5	5	7	5436	71.4285714285714306016	1087.2000000000000454747	279.7000000000000454747
5.0.11.0	win	082018	13:53:21	NH_A_42	1	1	mixed_practiceWord	12	mixed_shift	38	Circle	Red	Shape	Word	Shift	200	Consistent	SHAPE	CircleRed.png	30	1	732	4	6	3961	66.6666666666666571928	990.25	6	6	5437	100	906.1666666666666287711	4	4	3230	100	807.5	6	8	6168	75	1028	220.5
5.0.11.0	win	082018	13:53:21	NH_A_42	1	1	mixed_practiceWord	12	mixed_repeat	41	Triangle	Red	Shape	Word	Repeat	200	Inconsistent	SHAPE	TriangleRed.png	30	0	461	4	6	3961	66.6666666666666571928	990.25	6	7	5437	85.7142857142857081953	906.1666666666666287711	4	5	3230	80	807.5	6	8	6168	75	1028	220.5
5.0.11.0	win	082018	13:53:21	NH_A_42	1	1	mixed_practiceWord	12	mixed_shift	44	Circle	Green	Color	Word	Shift	200	Inconsistent	COLOR	CircleGreen.png	38	1	1025	5	7	4986	71.4285714285714306016	997.2000000000000454747	6	7	5437	85.7142857142857081953	906.1666666666666287711	4	5	3230	80	807.5	7	9	7193	77.7777777777777856727	1027.5714285714286688744	220.0714285714286688744
5.0.11.0	win	082018	13:53:21	NH_A_42	1	1	mixed_practiceWord	12	mixed_repeat	47	Circle	Green	Color	Word	Repeat	200	Inconsistent	COLOR	CircleGreen.png	38	1	710	6	8	5696	75	949.3333333333333712289	6	7	5437	85.7142857142857081953	906.1666666666666287711	5	6	3940	83.3333333333333428072	788	7	9	7193	77.7777777777777856727	1027.5714285714286688744	239.5714285714286688744
5.0.11.0	win	082018	13:53:21	NH_A_42	1	1	mixed_practiceWord	12	mixed_shift	50	Triangle	Green	Shape	Word	Shift	200	Consistent	SHAPE	TriangleGreen.png	38	1	616	6	8	5696	75	949.3333333333333712289	7	8	6053	87.5	864.7142857142856655628	5	6	3940	83.3333333333333428072	788	8	10	7809	80	976.125	188.125
5.0.11.0	win	082018	13:53:21	NH_A_42	1	1	mixed_practiceWord	12	mixed_repeat	53	Circle	Red	Shape	Word	Repeat	200	Consistent	SHAPE	CircleRed.png	30	1	893	6	8	5696	75	949.3333333333333712289	8	9	6946	88.8888888888888857309	868.25	6	7	4833	85.7142857142857081953	805.5	8	10	7809	80	976.125	170.625
5.0.11.0	win	082018	13:53:21	NH_A_42	1	1	mixed_practiceWord	12	mixed_repeat	56	Triangle	Green	Shape	Word	Repeat	200	Consistent	SHAPE	TriangleGreen.png	38	1	680	6	8	5696	75	949.3333333333333712289	9	10	7626	90	847.3333333333333712289	7	8	5513	87.5	787.5714285714285551876	8	10	7809	80	976.125	188.5535714285714448124
5.0.11.0	win	082018	13:53:21	NH_A_42	1	1	mixed_practiceWord	12	mixed_repeat	59	Circle	Red	Shape	Word	Repeat	200	Consistent	SHAPE	CircleRed.png	30	1	619	6	8	5696	75	949.3333333333333712289	10	11	8245	90.9090909090909065071	824.5	8	9	6132	88.8888888888888857309	766.5	8	10	7809	80	976.125	209.625
5.0.11.0	win	082018	13:53:21	NH_A_42	1	1	mixed_practiceWord	12	mixed_shift	62	Triangle	Red	Color	Word	Shift	200	Inconsistent	COLOR	TriangleRed.png	30	1	704	7	9	6400	77.7777777777777856727	914.2857142857143344372	10	11	8245	90.9090909090909065071	824.5	8	9	6132	88.8888888888888857309	766.5	9	11	8513	81.8181818181818272251	945.8888888888889141526	179.3888888888889141526
5.0.11.0	win	082018	13:53:21	NH_A_42	1	1	mixed_practiceWord	12	mixed_repeat	65	Triangle	Green	Color	Word	Repeat	200	Consistent	COLOR	TriangleGreen.png	38	1	498	8	10	6898	80	862.25	10	11	8245	90.9090909090909065071	824.5	9	10	6630	90	736.6666666666666287711	9	11	8513	81.8181818181818272251	945.8888888888889141526	209.2222222222222853816
5.0.11.0	win	082018	13:53:21	NH_A_42	1	1	mixed_practiceWord	12	mixed_shift	68	Circle	Green	Shape	Word	Shift	200	Inconsistent	SHAPE	CircleGreen.png	30	1	540	8	10	6898	80	862.25	11	12	8785	91.6666666666666571928	798.6363636363636260285	9	10	6630	90	736.6666666666666287711	10	12	9053	83.3333333333333428072	905.2999999999999545253	168.6333333333333257542
5.0.11.0	win	082018	13:53:21	NH_A_42	1	1	mixed_practiceWord	12	mixed_shift	71	Triangle	Green	Color	Word	Shift	200	Consistent	COLOR	TriangleGreen.png	38	1	1253	9	11	8151	81.8181818181818272251	905.6666666666666287711	11	12	8785	91.6666666666666571928	798.6363636363636260285	9	10	6630	90	736.6666666666666287711	11	13	10306	84.6153846153846131983	936.9090909090908780854	200.2424242424242493144
5.0.11.0	win	082018	13:53:21	NH_A_42	1	1	mixed_practiceWord	12	mixed_shift	74	Circle	Red	Shape	Word	Shift	200	Consistent	SHAPE	CircleRed.png	30	1	577	9	11	8151	81.8181818181818272251	905.6666666666666287711	12	13	9362	92.3076923076923065992	780.1666666666666287711	9	10	6630	90	736.6666666666666287711	12	14	10883	85.7142857142857081953	906.9166666666666287711	170.25
5.0.11.0	win	082018	13:53:21	NH_A_42	1	1	mixed_practiceWord	12	mixed_shift	77	Triangle	Green	Color	Word	Shift	200	Consistent	COLOR	TriangleGreen.png	38	1	552	10	12	8703	83.3333333333333428072	870.2999999999999545253	12	13	9362	92.3076923076923065992	780.1666666666666287711	9	10	6630	90	736.6666666666666287711	13	15	11435	86.6666666666666714036	879.61538461538464162	142.948717948718012849
5.0.11.0	win	082018	13:53:21	NH_A_42	1	1	mixed_practiceWord	12	mixed_shift	80	Triangle	Green	Shape	Word	Shift	200	Consistent	SHAPE	TriangleGreen.png	38	1	640	10	12	8703	83.3333333333333428072	870.2999999999999545253	13	14	10002	92.8571428571428612031	769.38461538461535838	9	10	6630	90	736.6666666666666287711	14	16	12075	87.5	862.5	125.8333333333333712289
5.0.11.0	win	082018	13:53:21	NH_A_42	1	1	mixed_practiceWord	12	mixed_shift	83	Triangle	Green	Color	Word	Shift	200	Consistent	COLOR	TriangleGreen.png	30	0	789	10	13	8703	76.9230769230769340083	870.2999999999999545253	13	14	10002	92.8571428571428612031	769.38461538461535838	9	10	6630	90	736.6666666666666287711	14	17	12075	82.352941176470579876	862.5	125.8333333333333712289
5.0.11.0	win	082018	13:53:21	NH_A_42	1	1	mixed_practiceWord	12	mixed_shift	86	Circle	Red	Shape	Word	Shift	200	Consistent	SHAPE	CircleRed.png	30	1	827	10	13	8703	76.9230769230769340083	870.2999999999999545253	14	15	10829	93.3333333333333285964	773.5	9	10	6630	90	736.6666666666666287711	15	18	12902	83.3333333333333428072	860.1333333333333257542	123.4666666666666969832
5.0.11.0	win	082018	13:53:21	NH_A_42	1	1	mixed_practiceWord	12	mixed_shift	89	Circle	Red	Color	Word	Shift	200	Consistent	COLOR	CircleRed.png	30	1	505	11	14	9208	78.5714285714285693984	837.0909090909091219146	14	15	10829	93.3333333333333285964	773.5	9	10	6630	90	736.6666666666666287711	16	19	13407	84.2105263157894654569	837.9375	101.2708333333333712289
5.0.11.0	win	082018	13:53:21	NH_A_42	1	1	mixed_practiceWord	12	mixed_repeat	92	Circle	Red	Color	Word	Repeat	200	Consistent	COLOR	CircleRed.png	30	1	467	12	15	9675	80	806.25	14	15	10829	93.3333333333333285964	773.5	10	11	7097	90.9090909090909065071	709.7000000000000454747	16	19	13407	84.2105263157894654569	837.9375	128.2374999999999545253
5.0.11.0	win	082018	13:53:21	NH_A_42	1	1	mixed_practiceWord	12	mixed_repeat	95	Triangle	Red	Color	Word	Repeat	200	Inconsistent	COLOR	TriangleRed.png	30	1	366	13	16	10041	81.25	772.38461538461535838	14	15	10829	93.3333333333333285964	773.5	11	12	7463	91.6666666666666571928	678.4545454545454958861	16	19	13407	84.2105263157894654569	837.9375	159.4829545454545041139
5.0.11.0	win	082018	13:53:21	NH_A_42	1	1	mixed_practiceWord	12	mixed_repeat	98	Circle	Red	Color	Word	Repeat	200	Consistent	COLOR	CircleRed.png	30	1	478	14	17	10519	82.352941176470579876	751.3571428571428896248	14	15	10829	93.3333333333333285964	773.5	12	13	7941	92.3076923076923065992	661.75	16	19	13407	84.2105263157894654569	837.9375	176.1875
5.0.11.0	win	082018	13:53:21	NH_A_42	1	1	mixed_practiceWord	12	mixed_shift	101	Circle	Red	Shape	Word	Shift	200	Consistent	SHAPE	CircleRed.png	30	1	681	14	17	10519	82.352941176470579876	751.3571428571428896248	15	16	11510	93.75	767.3333333333333712289	12	13	7941	92.3076923076923065992	661.75	17	20	14088	85	828.7058823529412165954	166.9558823529412165954
5.0.11.0	win	082018	13:53:21	NH_A_42	1	1	mixed_practiceWord	12	mixed_repeat	104	Triangle	Red	Shape	Word	Repeat	200	Inconsistent	SHAPE	TriangleRed.png	38	1	539	14	17	10519	82.352941176470579876	751.3571428571428896248	16	17	12049	94.1176470588235218884	753.0625	13	14	8480	92.8571428571428612031	652.3076923076922639666	17	20	14088	85	828.7058823529412165954	176.3981900452489526288
5.0.11.0	win	082018	13:53:21	NH_A_42	1	1	mixed_practiceWord	12	mixed_shift	107	Triangle	Red	Color	Word	Shift	200	Inconsistent	COLOR	TriangleRed.png	30	1	548	15	18	11067	83.3333333333333428072	737.7999999999999545253	16	17	12049	94.1176470588235218884	753.0625	13	14	8480	92.8571428571428612031	652.3076923076922639666	18	21	14636	85.7142857142857081953	813.1111111111110858474	160.8034188034188218808
5.0.11.0	win	082018	13:53:21	NH_A_42	1	1	mixed_practiceWord	12	mixed_shift	110	Triangle	Red	Shape	Word	Shift	200	Inconsistent	SHAPE	TriangleRed.png	38	1	524	15	18	11067	83.3333333333333428072	737.7999999999999545253	17	18	12573	94.4444444444444428655	739.5882352941176804961	13	14	8480	92.8571428571428612031	652.3076923076922639666	19	22	15160	86.3636363636363597607	797.8947368421053170096	145.587044534413053043
5.0.11.0	win	082018	13:53:21	NH_A_42	1	1	mixed_practiceWord	12	mixed_repeat	113	Triangle	Green	Shape	Word	Repeat	200	Consistent	SHAPE	TriangleGreen.png	38	1	773	15	18	11067	83.3333333333333428072	737.7999999999999545253	18	19	13346	94.7368421052631504153	741.4444444444444570763	14	15	9253	93.3333333333333285964	660.9285714285714448124	19	22	15160	86.3636363636363597607	797.8947368421053170096	136.9661654135338721971
5.0.11.0	win	082018	13:53:21	NH_A_42	1	1	mixed_practiceWord	12	mixed_shift	116	Triangle	Green	Color	Word	Shift	200	Consistent	COLOR	TriangleGreen.png	38	1	597	16	19	11664	84.2105263157894654569	729	18	19	13346	94.7368421052631504153	741.4444444444444570763	14	15	9253	93.3333333333333285964	660.9285714285714448124	20	23	15757	86.9565217391304372541	787.8500000000000227374	126.921428571428577925
5.0.11.0	win	082018	13:53:21	NH_A_42	1	1	mixed_practiceWord	12	mixed_repeat	119	Triangle	Red	Color	Word	Repeat	200	Inconsistent	COLOR	TriangleRed.png	30	1	843	17	20	12507	85	735.7058823529412165954	18	19	13346	94.7368421052631504153	741.4444444444444570763	15	16	10096	93.75	673.0666666666667197205	20	23	15757	86.9565217391304372541	787.8500000000000227374	114.7833333333333030168
5.0.11.0	win	082018	13:53:21	NH_A_42	1	1	mixed_practiceWord	12	mixed_repeat	122	Circle	Green	Color	Word	Repeat	200	Inconsistent	COLOR	CircleGreen.png	38	1	1080	18	21	13587	85.7142857142857081953	754.8333333333333712289	18	19	13346	94.7368421052631504153	741.4444444444444570763	16	17	11176	94.1176470588235218884	698.5	20	23	15757	86.9565217391304372541	787.8500000000000227374	89.3500000000000227374
5.0.11.0	win	082018	13:53:21	NH_A_42	1	1	mixed_practiceWord	12	mixed_repeat	125	Circle	Green	Color	Word	Repeat	200	Inconsistent	COLOR	CircleGreen.png	38	1	444	19	22	14031	86.3636363636363597607	738.4736842105263576741	18	19	13346	94.7368421052631504153	741.4444444444444570763	17	18	11620	94.4444444444444428655	683.5294117647058556031	20	23	15757	86.9565217391304372541	787.8500000000000227374	104.3205882352941671343
5.0.11.0	win	082018	13:53:21	NH_A_42	1	1	mixed_practiceWord	12	mixed_repeat	128	Circle	Red	Color	Word	Repeat	200	Consistent	COLOR	CircleRed.png	30	1	472	20	23	14503	86.9565217391304372541	725.1499999999999772626	18	19	13346	94.7368421052631504153	741.4444444444444570763	18	19	12092	94.7368421052631504153	671.7777777777778283053	20	23	15757	86.9565217391304372541	787.8500000000000227374	116.0722222222221944321
5.0.11.0	win	082018	13:53:21	NH_A_42	1	1	mixed_practiceWord	12	mixed_repeat	131	Circle	Green	Color	Word	Repeat	200	Inconsistent	COLOR	CircleGreen.png	38	1	435	21	24	14938	87.5	711.3333333333333712289	18	19	13346	94.7368421052631504153	741.4444444444444570763	19	20	12527	95	659.3157894736841626582	20	23	15757	86.9565217391304372541	787.8500000000000227374	128.5342105263158600792
5.0.11.0	win	082018	13:53:21	NH_A_42	1	1	mixed_practiceWord	12	mixed_repeat	134	Circle	Green	Color	Word	Repeat	200	Inconsistent	COLOR	CircleGreen.png	38	1	496	22	25	15434	88	701.5454545454545041139	18	19	13346	94.7368421052631504153	741.4444444444444570763	20	21	13023	95.2380952380952265912	651.1499999999999772626	20	23	15757	86.9565217391304372541	787.8500000000000227374	136.7000000000000454747
5.0.11.0	win	082018	13:53:21	NH_A_42	1	1	mixed_practiceWord	12	mixed_shift	137	Triangle	Green	Shape	Word	Shift	200	Consistent	SHAPE	TriangleGreen.png	38	1	523	22	25	15434	88	701.5454545454545041139	19	20	13869	95	729.9473684210526016614	20	21	13023	95.2380952380952265912	651.1499999999999772626	21	24	16280	87.5	775.2380952380951839586	124.088095238095206696
5.0.11.0	win	082018	13:53:21	NH_A_42	1	1	mixed_practiceWord	12	mixed_repeat	140	Triangle	Green	Shape	Word	Repeat	200	Consistent	SHAPE	TriangleGreen.png	38	1	372	22	25	15434	88	701.5454545454545041139	20	21	14241	95.2380952380952265912	712.0499999999999545253	21	22	13395	95.4545454545454532536	637.8571428571428896248	21	24	16280	87.5	775.2380952380951839586	137.3809523809522943338
5.0.11.0	win	082018	13:53:21	NH_A_42	1	1	mixed_practiceWord	12	mixed_repeat	143	Circle	Red	Shape	Word	Repeat	200	Consistent	SHAPE	CircleRed.png	30	1	339	22	25	15434	88	701.5454545454545041139	21	22	14580	95.4545454545454532536	694.2857142857143344372	22	23	13734	95.6521739130434838216	624.2727272727272520569	21	24	16280	87.5	775.2380952380951839586	150.9653679653679319017
5.0.11.0	win	082018	13:53:21	NH_A_42	1	1	mixed_practiceWord	12	mixed_repeat	146	Circle	Green	Shape	Word	Repeat	200	Inconsistent	SHAPE	CircleGreen.png	30	1	740	22	25	15434	88	701.5454545454545041139	22	23	15320	95.6521739130434838216	696.3636363636363739715	23	24	14474	95.8333333333333428072	629.304347826086996065	21	24	16280	87.5	775.2380952380951839586	145.9337474120081878937
5.0.11.0	win	082018	13:53:21	NH_A_42	1	1	mixed_testintro	13	MixedPracticeInstruct	1	Circle	Green	Shape	Word	Repeat	200	Inconsistent	SC_Mixed_TestIntro.htm	CircleGreen.png	57	0	12749	22	25	15434	88	701.5454545454545041139	22	23	15320	95.6521739130434838216	696.3636363636363739715	23	24	14474	95.8333333333333428072	629.304347826086996065	21	24	16280	87.5	775.2380952380951839586	145.9337474120081878937
5.0.11.0	win	082018	13:53:21	NH_A_42	1	1	mixed_Word_shortCSI	14	MixedTestInstruct	1	Circle	Green	Shape	Word	Repeat	200	Inconsistent	SC_Mixed_WordTest.htm	CircleGreen.png	57	0	3037	0	0	0	0		0	0	0	0		0	0	0	0		0	0	0	0		0
5.0.11.0	win	082018	13:53:21	NH_A_42	1	1	mixed_Word_shortCSI	14	mixed_firsttask	2	Circle	Red	Color	Word	firsttrial	200	Consistent	COLOR	CircleRed.png	30	1	747	0	0	0	0		0	0	0	0		0	0	0	0		0	0	0	0		0
5.0.11.0	win	082018	13:53:21	NH_A_42	1	1	mixed_Word_shortCSI	14	mixed_repeat	5	Triangle	Red	Color	Word	Repeat	200	Inconsistent	COLOR	TriangleRed.png	30	1	811	1	1	811	100	811	0	0	0	0		1	1	811	100	811	0	0	0	0		-811
5.0.11.0	win	082018	13:53:21	NH_A_42	1	1	mixed_Word_shortCSI	14	mixed_shift	8	Circle	Red	Shape	Word	Shift	200	Consistent	SHAPE	CircleRed.png	30	1	746	1	1	811	100	811	1	1	746	100	746	1	1	811	100	811	1	1	746	100	746	-65
5.0.11.0	win	082018	13:53:21	NH_A_42	1	1	mixed_Word_shortCSI	14	mixed_shift	11	Circle	Red	Color	Word	Shift	200	Consistent	COLOR	CircleRed.png	30	1	522	2	2	1333	100	666.5	1	1	746	100	746	1	1	811	100	811	2	2	1268	100	634	-177
5.0.11.0	win	082018	13:53:21	NH_A_42	1	1	mixed_Word_shortCSI	14	mixed_shift	14	Circle	Green	Shape	Word	Shift	200	Inconsistent	SHAPE	CircleGreen.png	30	1	899	2	2	1333	100	666.5	2	2	1645	100	822.5	1	1	811	100	811	3	3	2167	100	722.3333333333333712289	-88.6666666666666287711
5.0.11.0	win	082018	13:53:21	NH_A_42	1	1	mixed_Word_shortCSI	14	mixed_repeat	17	Triangle	Red	Shape	Word	Repeat	200	Inconsistent	SHAPE	TriangleRed.png	38	1	590	2	2	1333	100	666.5	3	3	2235	100	745	2	2	1401	100	700.5	3	3	2167	100	722.3333333333333712289	21.8333333333333712289
5.0.11.0	win	082018	13:53:21	NH_A_42	1	1	mixed_Word_shortCSI	14	mixed_shift	20	Triangle	Red	Color	Word	Shift	200	Inconsistent	COLOR	TriangleRed.png	30	1	820	3	3	2153	100	717.6666666666666287711	3	3	2235	100	745	2	2	1401	100	700.5	4	4	2987	100	746.75	46.25
5.0.11.0	win	082018	13:53:21	NH_A_42	1	1	mixed_Word_shortCSI	14	mixed_shift	23	Circle	Green	Shape	Word	Shift	200	Inconsistent	SHAPE	CircleGreen.png	30	1	801	3	3	2153	100	717.6666666666666287711	4	4	3036	100	759	2	2	1401	100	700.5	5	5	3788	100	757.6000000000000227374	57.1000000000000227374
5.0.11.0	win	082018	13:53:21	NH_A_42	1	1	mixed_Word_shortCSI	14	mixed_repeat	26	Triangle	Green	Shape	Word	Repeat	200	Consistent	SHAPE	TriangleGreen.png	38	1	656	3	3	2153	100	717.6666666666666287711	5	5	3692	100	738.3999999999999772626	3	3	2057	100	685.6666666666666287711	5	5	3788	100	757.6000000000000227374	71.9333333333333939663
5.0.11.0	win	082018	13:53:21	NH_A_42	1	1	mixed_Word_shortCSI	14	mixed_shift	29	Circle	Green	Color	Word	Shift	200	Inconsistent	COLOR	CircleGreen.png	38	1	691	4	4	2844	100	711	5	5	3692	100	738.3999999999999772626	3	3	2057	100	685.6666666666666287711	6	6	4479	100	746.5	60.8333333333333712289
5.0.11.0	win	082018	13:53:21	NH_A_42	1	1	mixed_Word_shortCSI	14	mixed_shift	32	Triangle	Red	Shape	Word	Shift	200	Inconsistent	SHAPE	TriangleRed.png	38	1	630	4	4	2844	100	711	6	6	4322	100	720.3333333333333712289	3	3	2057	100	685.6666666666666287711	7	7	5109	100	729.8571428571428896248	44.1904761904762608538
5.0.11.0	win	082018	13:53:21	NH_A_42	1	1	mixed_Word_shortCSI	14	mixed_shift	35	Triangle	Green	Color	Word	Shift	200	Consistent	COLOR	TriangleGreen.png	38	1	588	5	5	3432	100	686.3999999999999772626	6	6	4322	100	720.3333333333333712289	3	3	2057	100	685.6666666666666287711	8	8	5697	100	712.125	26.4583333333333712289
5.0.11.0	win	082018	13:53:21	NH_A_42	1	1	mixed_Word_shortCSI	14	mixed_shift	38	Triangle	Red	Shape	Word	Shift	200	Inconsistent	SHAPE	TriangleRed.png	38	1	754	5	5	3432	100	686.3999999999999772626	7	7	5076	100	725.1428571428571103752	3	3	2057	100	685.6666666666666287711	9	9	6451	100	716.7777777777778283053	31.1111111111111995342
5.0.11.0	win	082018	13:53:21	NH_A_42	1	1	mixed_Word_shortCSI	14	mixed_repeat	41	Triangle	Green	Shape	Word	Repeat	200	Consistent	SHAPE	TriangleGreen.png	38	1	546	5	5	3432	100	686.3999999999999772626	8	8	5622	100	702.75	4	4	2603	100	650.75	9	9	6451	100	716.7777777777778283053	66.0277777777778283053
5.0.11.0	win	082018	13:53:21	NH_A_42	1	1	mixed_Word_shortCSI	14	mixed_repeat	44	Circle	Green	Shape	Word	Repeat	200	Inconsistent	SHAPE	CircleGreen.png	30	1	571	5	5	3432	100	686.3999999999999772626	9	9	6193	100	688.1111111111110858474	5	5	3174	100	634.7999999999999545253	9	9	6451	100	716.7777777777778283053	81.97777777777787378
5.0.11.0	win	082018	13:53:21	NH_A_42	1	1	mixed_Word_shortCSI	14	mixed_repeat	47	Triangle	Red	Shape	Word	Repeat	200	Inconsistent	SHAPE	TriangleRed.png	38	1	690	5	5	3432	100	686.3999999999999772626	10	10	6883	100	688.2999999999999545253	6	6	3864	100	644	9	9	6451	100	716.7777777777778283053	72.7777777777778283053
5.0.11.0	win	082018	13:53:21	NH_A_42	1	1	mixed_Word_shortCSI	14	mixed_repeat	50	Triangle	Green	Shape	Word	Repeat	200	Consistent	SHAPE	TriangleGreen.png	38	1	485	5	5	3432	100	686.3999999999999772626	11	11	7368	100	669.8181818181818698577	7	7	4349	100	621.2857142857143344372	9	9	6451	100	716.7777777777778283053	95.492063492063493868
5.0.11.0	win	082018	13:53:21	NH_A_42	1	1	mixed_Word_shortCSI	14	mixed_shift	53	Circle	Green	Color	Word	Shift	200	Inconsistent	COLOR	CircleGreen.png	38	1	543	6	6	3975	100	662.5	11	11	7368	100	669.8181818181818698577	7	7	4349	100	621.2857142857143344372	10	10	6994	100	699.3999999999999772626	78.1142857142856428254
5.0.11.0	win	082018	13:53:21	NH_A_42	1	1	mixed_Word_shortCSI	14	mixed_repeat	56	Circle	Red	Color	Word	Repeat	200	Consistent	COLOR	CircleRed.png	30	1	616	7	7	4591	100	655.8571428571428896248	11	11	7368	100	669.8181818181818698577	8	8	4965	100	620.625	10	10	6994	100	699.3999999999999772626	78.7749999999999772626
5.0.11.0	win	082018	13:53:21	NH_A_42	1	1	mixed_Word_shortCSI	14	mixed_shift	59	Triangle	Red	Shape	Word	Shift	200	Inconsistent	SHAPE	TriangleRed.png	38	1	653	7	7	4591	100	655.8571428571428896248	12	12	8021	100	668.4166666666666287711	8	8	4965	100	620.625	11	11	7647	100	695.1818181818181301423	74.5568181818181301423
5.0.11.0	win	082018	13:53:21	NH_A_42	1	1	mixed_Word_shortCSI	14	mixed_shift	62	Circle	Green	Color	Word	Shift	200	Inconsistent	COLOR	CircleGreen.png	38	1	818	8	8	5409	100	676.125	12	12	8021	100	668.4166666666666287711	8	8	4965	100	620.625	12	12	8465	100	705.4166666666666287711	84.7916666666666287711
5.0.11.0	win	082018	13:53:21	NH_A_42	1	1	mixed_Word_shortCSI	14	mixed_shift	65	Triangle	Green	Shape	Word	Shift	200	Consistent	SHAPE	TriangleGreen.png	38	1	655	8	8	5409	100	676.125	13	13	8676	100	667.38461538461535838	8	8	4965	100	620.625	13	13	9120	100	701.5384615384615472067	80.9134615384615472067
5.0.11.0	win	082018	13:53:21	NH_A_42	1	1	mixed_Word_shortCSI	14	mixed_shift	68	Triangle	Red	Color	Word	Shift	200	Inconsistent	COLOR	TriangleRed.png	30	1	467	9	9	5876	100	652.8888888888889141526	13	13	8676	100	667.38461538461535838	8	8	4965	100	620.625	14	14	9587	100	684.7857142857143344372	64.1607142857143344372
5.0.11.0	win	082018	13:53:21	NH_A_42	1	1	mixed_Word_shortCSI	14	mixed_repeat	71	Circle	Green	Color	Word	Repeat	200	Inconsistent	COLOR	CircleGreen.png	38	1	527	10	10	6403	100	640.2999999999999545253	13	13	8676	100	667.38461538461535838	9	9	5492	100	610.2222222222221716947	14	14	9587	100	684.7857142857143344372	74.5634920634921627425
5.0.11.0	win	082018	13:53:21	NH_A_42	1	1	mixed_Word_shortCSI	14	mixed_repeat	74	Circle	Green	Color	Word	Repeat	200	Inconsistent	COLOR	CircleGreen.png	38	1	439	11	11	6842	100	622	13	13	8676	100	667.38461538461535838	10	10	5931	100	593.1000000000000227374	14	14	9587	100	684.7857142857143344372	91.6857142857143116998
5.0.11.0	win	082018	13:53:21	NH_A_42	1	1	mixed_Word_shortCSI	14	mixed_repeat	77	Triangle	Green	Color	Word	Repeat	200	Consistent	COLOR	TriangleGreen.png	38	1	372	12	12	7214	100	601.1666666666666287711	13	13	8676	100	667.38461538461535838	11	11	6303	100	573	14	14	9587	100	684.7857142857143344372	111.7857142857143344372
5.0.11.0	win	082018	13:53:21	NH_A_42	1	1	mixed_Word_shortCSI	14	mixed_repeat	80	Triangle	Green	Color	Word	Repeat	200	Consistent	COLOR	TriangleGreen.png	38	1	388	13	13	7602	100	584.7692307692307167599	13	13	8676	100	667.38461538461535838	12	12	6691	100	557.5833333333333712289	14	14	9587	100	684.7857142857143344372	127.2023809523809632083
5.0.11.0	win	082018	13:53:21	NH_A_42	1	1	mixed_Word_shortCSI	14	mixed_shift	83	Circle	Green	Shape	Word	Shift	200	Inconsistent	SHAPE	CircleGreen.png	30	1	674	13	13	7602	100	584.7692307692307167599	14	14	9350	100	667.8571428571428896248	12	12	6691	100	557.5833333333333712289	15	15	10261	100	684.0666666666667197205	126.4833333333333484916
5.0.11.0	win	082018	13:53:21	NH_A_42	1	1	mixed_Word_shortCSI	14	mixed_shift	86	Circle	Red	Color	Word	Shift	200	Consistent	COLOR	CircleRed.png	30	1	549	14	14	8151	100	582.2142857142856655628	14	14	9350	100	667.8571428571428896248	12	12	6691	100	557.5833333333333712289	16	16	10810	100	675.625	118.0416666666666287711
5.0.11.0	win	082018	13:53:21	NH_A_42	1	1	mixed_Word_shortCSI	14	mixed_shift	89	Circle	Green	Shape	Word	Shift	200	Inconsistent	SHAPE	CircleGreen.png	30	1	669	14	14	8151	100	582.2142857142856655628	15	15	10019	100	667.9333333333332802795	12	12	6691	100	557.5833333333333712289	17	17	11479	100	675.2352941176470721985	117.6519607843137009695
5.0.11.0	win	082018	13:53:21	NH_A_42	1	1	mixed_Word_shortCSI	14	mixed_shift	92	Triangle	Green	Color	Word	Shift	200	Consistent	COLOR	TriangleGreen.png	38	1	545	15	15	8696	100	579.7333333333333484916	15	15	10019	100	667.9333333333332802795	12	12	6691	100	557.5833333333333712289	18	18	12024	100	668	110.4166666666666287711
5.0.11.0	win	082018	13:53:21	NH_A_42	1	1	mixed_Word_shortCSI	14	mixed_repeat	95	Circle	Green	Color	Word	Repeat	200	Inconsistent	COLOR	CircleGreen.png	38	1	410	16	16	9106	100	569.125	15	15	10019	100	667.9333333333332802795	13	13	7101	100	546.2307692307692832401	18	18	12024	100	668	121.7692307692307167599
5.0.11.0	win	082018	13:53:21	NH_A_42	1	1	mixed_Word_shortCSI	14	mixed_shift	98	Circle	Green	Shape	Word	Shift	200	Inconsistent	SHAPE	CircleGreen.png	30	1	615	16	16	9106	100	569.125	16	16	10634	100	664.625	13	13	7101	100	546.2307692307692832401	19	19	12639	100	665.2105263157894796677	118.9797570850201964276
5.0.11.0	win	082018	13:53:21	NH_A_42	1	1	mixed_Word_shortCSI	14	mixed_shift	101	Circle	Red	Color	Word	Shift	200	Consistent	COLOR	CircleRed.png	30	1	541	17	17	9647	100	567.4705882352941443969	16	16	10634	100	664.625	13	13	7101	100	546.2307692307692832401	20	20	13180	100	659	112.7692307692307167599
5.0.11.0	win	082018	13:53:21	NH_A_42	1	1	mixed_Word_shortCSI	14	mixed_shift	104	Triangle	Green	Shape	Word	Shift	200	Consistent	SHAPE	TriangleGreen.png	38	1	614	17	17	9647	100	567.4705882352941443969	17	17	11248	100	661.6470588235293917023	13	13	7101	100	546.2307692307692832401	21	21	13794	100	656.8571428571428896248	110.6263736263736063847
5.0.11.0	win	082018	13:53:21	NH_A_42	1	1	mixed_Word_shortCSI	14	mixed_repeat	107	Triangle	Green	Shape	Word	Repeat	200	Consistent	SHAPE	TriangleGreen.png	38	1	475	17	17	9647	100	567.4705882352941443969	18	18	11723	100	651.2777777777778283053	14	14	7576	100	541.1428571428571103752	21	21	13794	100	656.8571428571428896248	115.7142857142857792496
5.0.11.0	win	082018	13:53:21	NH_A_42	1	1	mixed_Word_shortCSI	14	mixed_shift	110	Triangle	Green	Color	Word	Shift	200	Consistent	COLOR	TriangleGreen.png	38	1	663	18	18	10310	100	572.7777777777778283053	18	18	11723	100	651.2777777777778283053	14	14	7576	100	541.1428571428571103752	22	22	14457	100	657.1363636363636260285	115.9935064935065156533
5.0.11.0	win	082018	13:53:21	NH_A_42	1	1	mixed_Word_shortCSI	14	mixed_repeat	113	Circle	Red	Color	Word	Repeat	200	Consistent	COLOR	CircleRed.png	30	1	555	19	19	10865	100	571.8421052631579186709	18	18	11723	100	651.2777777777778283053	15	15	8131	100	542.0666666666667197205	22	22	14457	100	657.1363636363636260285	115.0696969696969063079
5.0.11.0	win	082018	13:53:21	NH_A_42	1	1	mixed_Word_shortCSI	14	mixed_shift	116	Triangle	Green	Shape	Word	Shift	200	Consistent	SHAPE	TriangleGreen.png	38	1	531	19	19	10865	100	571.8421052631579186709	19	19	12254	100	644.9473684210526016614	15	15	8131	100	542.0666666666667197205	23	23	14988	100	651.6521739130434980325	109.585507246376778312
5.0.11.0	win	082018	13:53:21	NH_A_42	1	1	mixed_Word_shortCSI	14	mixed_shift	119	Triangle	Red	Color	Word	Shift	200	Inconsistent	COLOR	TriangleRed.png	30	1	523	20	20	11388	100	569.3999999999999772626	19	19	12254	100	644.9473684210526016614	15	15	8131	100	542.0666666666667197205	24	24	15511	100	646.2916666666666287711	104.2249999999999090505
5.0.11.0	win	082018	13:53:21	NH_A_42	1	1	mixed_Word_shortCSI	14	mixed_repeat	122	Triangle	Green	Color	Word	Repeat	200	Consistent	COLOR	TriangleGreen.png	38	1	469	21	21	11857	100	564.6190476190475919793	19	19	12254	100	644.9473684210526016614	16	16	8600	100	537.5	24	24	15511	100	646.2916666666666287711	108.7916666666666287711
5.0.11.0	win	082018	13:53:21	NH_A_42	1	1	mixed_Word_shortCSI	14	mixed_shift	125	Triangle	Green	Shape	Word	Shift	200	Consistent	SHAPE	TriangleGreen.png	38	1	576	21	21	11857	100	564.6190476190475919793	20	20	12830	100	641.5	16	16	8600	100	537.5	25	25	16087	100	643.4800000000000181899	105.9800000000000181899
5.0.11.0	win	082018	13:53:21	NH_A_42	1	1	mixed_Word_shortCSI	14	mixed_shift	128	Triangle	Green	Color	Word	Shift	200	Consistent	COLOR	TriangleGreen.png	38	1	503	22	22	12360	100	561.8181818181818698577	20	20	12830	100	641.5	16	16	8600	100	537.5	26	26	16590	100	638.0769230769230944134	100.5769230769230944134
5.0.11.0	win	082018	13:53:21	NH_A_42	1	1	mixed_Word_shortCSI	14	mixed_shift	131	Triangle	Red	Shape	Word	Shift	200	Inconsistent	SHAPE	TriangleRed.png	30	0	498	22	22	12360	100	561.8181818181818698577	20	21	12830	95.2380952380952265912	641.5	16	16	8600	100	537.5	26	27	16590	96.2962962962962905067	638.0769230769230944134	100.5769230769230944134
5.0.11.0	win	082018	13:53:21	NH_A_42	1	1	mixed_Word_shortCSI	14	mixed_shift	134	Circle	Red	Color	Word	Shift	200	Consistent	COLOR	CircleRed.png	30	1	1628	23	23	13988	100	608.1739130434782509838	20	21	12830	95.2380952380952265912	641.5	16	16	8600	100	537.5	27	28	18218	96.4285714285714306016	674.7407407407407617939	137.2407407407407617939
5.0.11.0	win	082018	13:53:21	NH_A_42	1	1	mixed_Word_shortCSI	14	mixed_repeat	137	Circle	Green	Color	Word	Repeat	200	Inconsistent	COLOR	CircleGreen.png	38	1	1145	24	24	15133	100	630.5416666666666287711	20	21	12830	95.2380952380952265912	641.5	17	17	9745	100	573.2352941176470721985	27	28	18218	96.4285714285714306016	674.7407407407407617939	101.5054466230936895954
5.0.11.0	win	082018	13:53:21	NH_A_42	1	1	mixed_Word_shortCSI	14	mixed_shift	140	Triangle	Red	Shape	Word	Shift	200	Inconsistent	SHAPE	TriangleRed.png	38	1	793	24	24	15133	100	630.5416666666666287711	21	22	13623	95.4545454545454532536	648.7142857142856655628	17	17	9745	100	573.2352941176470721985	28	29	19011	96.5517241379310320326	678.9642857142856655628	105.7289915966385933643
5.0.11.0	win	082018	13:53:21	NH_A_42	1	1	mixed_Word_shortCSI	14	mixed_repeat	143	Triangle	Red	Shape	Word	Repeat	200	Inconsistent	SHAPE	TriangleRed.png	38	1	392	24	24	15133	100	630.5416666666666287711	22	23	14015	95.6521739130434838216	637.0454545454545041139	18	18	10137	100	563.1666666666666287711	28	29	19011	96.5517241379310320326	678.9642857142856655628	115.7976190476190367917
5.0.11.0	win	082018	13:53:21	NH_A_42	1	1	mixed_Word_shortCSI	14	mixed_repeat	146	Triangle	Green	Shape	Word	Repeat	200	Consistent	SHAPE	TriangleGreen.png	38	1	663	24	24	15133	100	630.5416666666666287711	23	24	14678	95.8333333333333428072	638.1739130434782509838	19	19	10800	100	568.4210526315789593355	28	29	19011	96.5517241379310320326	678.9642857142856655628	110.5432330827067062273
5.0.11.0	win	082018	13:53:21	NH_A_42	1	1	mixed_Word_shortCSI	14	mixed_repeat	149	Triangle	Red	Shape	Word	Repeat	200	Inconsistent	SHAPE	TriangleRed.png	38	1	539	24	24	15133	100	630.5416666666666287711	24	25	15217	96	634.0416666666666287711	20	20	11339	100	566.9500000000000454747	28	29	19011	96.5517241379310320326	678.9642857142856655628	112.014285714285620088
5.0.11.0	win	082018	13:53:21	NH_A_42	1	1	mixed_Word_shortCSI	14	mixed_shift	152	Circle	Green	Color	Word	Shift	200	Inconsistent	COLOR	CircleGreen.png	38	1	563	25	25	15696	100	627.8400000000000318323	24	25	15217	96	634.0416666666666287711	20	20	11339	100	566.9500000000000454747	29	30	19574	96.6666666666666714036	674.9655172413793025044	108.0155172413792570296
5.0.11.0	win	082018	13:53:21	NH_A_42	1	1	mixed_Word_shortCSI	14	mixed_repeat	155	Triangle	Green	Color	Word	Repeat	200	Consistent	COLOR	TriangleGreen.png	38	1	363	26	26	16059	100	617.6538461538461888267	24	25	15217	96	634.0416666666666287711	21	21	11702	100	557.2380952380951839586	29	30	19574	96.6666666666666714036	674.9655172413793025044	117.7274220032841185457
5.0.11.0	win	082018	13:53:21	NH_A_42	1	1	mixed_Word_shortCSI	14	mixed_repeat	158	Triangle	Green	Color	Word	Repeat	200	Consistent	COLOR	TriangleGreen.png	38	1	507	27	27	16566	100	613.5555555555555429237	24	25	15217	96	634.0416666666666287711	22	22	12209	100	554.9545454545454958861	29	30	19574	96.6666666666666714036	674.9655172413793025044	120.0109717868338066182
5.0.11.0	win	082018	13:53:21	NH_A_42	1	1	mixed_Word_shortCSI	14	mixed_shift	161	Triangle	Red	Shape	Word	Shift	200	Inconsistent	SHAPE	TriangleRed.png	38	1	678	27	27	16566	100	613.5555555555555429237	25	26	15895	96.153846153846160405	635.7999999999999545253	22	22	12209	100	554.9545454545454958861	30	31	20252	96.774193548387103192	675.0666666666667197205	120.1121212121212238344
5.0.11.0	win	082018	13:53:21	NH_A_42	1	1	mixed_Word_shortCSI	14	mixed_shift	164	Circle	Green	Color	Word	Shift	200	Inconsistent	COLOR	CircleGreen.png	38	1	1353	28	28	17919	100	639.9642857142856655628	25	26	15895	96.153846153846160405	635.7999999999999545253	22	22	12209	100	554.9545454545454958861	31	32	21605	96.875	696.9354838709676869257	141.9809384164221910396
5.0.11.0	win	082018	13:53:21	NH_A_42	1	1	mixed_Word_shortCSI	14	mixed_repeat	167	Triangle	Green	Color	Word	Repeat	200	Consistent	COLOR	TriangleGreen.png	38	1	673	29	29	18592	100	641.1034482758620924869	25	26	15895	96.153846153846160405	635.7999999999999545253	23	23	12882	100	560.0869565217391254919	31	32	21605	96.875	696.9354838709676869257	136.8485273492285614338
5.0.11.0	win	082018	13:53:21	NH_A_42	1	1	mixed_Word_shortCSI	14	mixed_shift	170	Triangle	Green	Shape	Word	Shift	200	Consistent	SHAPE	TriangleGreen.png	38	1	628	29	29	18592	100	641.1034482758620924869	26	27	16523	96.2962962962962905067	635.5	23	23	12882	100	560.0869565217391254919	32	33	22233	96.9696969696969688357	694.78125	134.6942934782608745081
5.0.11.0	win	082018	13:53:21	NH_A_42	1	1	mixed_Word_shortCSI	14	mixed_repeat	173	Circle	Green	Shape	Word	Repeat	200	Inconsistent	SHAPE	CircleGreen.png	30	1	666	29	29	18592	100	641.1034482758620924869	27	28	17189	96.4285714285714306016	636.6296296296296759465	24	24	13548	100	564.5	32	33	22233	96.9696969696969688357	694.78125	130.28125
5.0.11.0	win	082018	13:53:21	NH_A_42	1	1	mixed_Word_shortCSI	14	mixed_shift	176	Circle	Red	Color	Word	Shift	200	Consistent	COLOR	CircleRed.png	30	1	509	30	30	19101	100	636.7000000000000454747	27	28	17189	96.4285714285714306016	636.6296296296296759465	24	24	13548	100	564.5	33	34	22742	97.0588235294117680496	689.1515151515151273998	124.6515151515151273998
5.0.11.0	win	082018	13:53:21	NH_A_42	1	1	mixed_Word_shortCSI	14	mixed_repeat	179	Circle	Green	Color	Word	Repeat	200	Inconsistent	COLOR	CircleGreen.png	38	1	983	31	31	20084	100	647.8709677419354875383	27	28	17189	96.4285714285714306016	636.6296296296296759465	25	25	14531	100	581.2400000000000090949	33	34	22742	97.0588235294117680496	689.1515151515151273998	107.9115151515151183048
5.0.11.0	win	082018	13:53:21	NH_A_42	1	1	mixed_Word_shortCSI	14	mixed_repeat	182	Triangle	Red	Color	Word	Repeat	200	Inconsistent	COLOR	TriangleRed.png	30	1	686	32	32	20770	100	649.0625	27	28	17189	96.4285714285714306016	636.6296296296296759465	26	26	15217	100	585.2692307692307167599	33	34	22742	97.0588235294117680496	689.1515151515151273998	103.8822843822844106398
5.0.11.0	win	082018	13:53:21	NH_A_42	1	1	mixed_Word_shortCSI	14	mixed_shift	185	Circle	Green	Shape	Word	Shift	200	Inconsistent	SHAPE	CircleGreen.png	30	1	592	32	32	20770	100	649.0625	28	29	17781	96.5517241379310320326	635.0357142857143344372	26	26	15217	100	585.2692307692307167599	34	35	23334	97.1428571428571387969	686.2941176470587834046	101.0248868778280666447
5.0.11.0	win	082018	13:53:21	NH_A_42	1	1	mixed_Word_shortCSI	14	mixed_repeat	188	Triangle	Red	Shape	Word	Repeat	200	Inconsistent	SHAPE	TriangleRed.png	38	1	615	32	32	20770	100	649.0625	29	30	18396	96.6666666666666714036	634.3448275862068612696	27	27	15832	100	586.3703703703703240535	34	35	23334	97.1428571428571387969	686.2941176470587834046	99.9237472766884593511
5.0.11.0	win	082018	13:53:21	NH_A_42	1	1	mixed_Word_shortCSI	14	mixed_shift	191	Triangle	Green	Color	Word	Shift	200	Consistent	COLOR	TriangleGreen.png	38	1	1132	33	33	21902	100	663.6969696969697452005	29	30	18396	96.6666666666666714036	634.3448275862068612696	27	27	15832	100	586.3703703703703240535	35	36	24466	97.2222222222222143273	699.0285714285714675498	112.6582010582011434963
5.0.11.0	win	082018	13:53:21	NH_A_42	1	1	mixed_Word_shortCSI	14	mixed_repeat	194	Triangle	Red	Color	Word	Repeat	200	Inconsistent	COLOR	TriangleRed.png	30	1	893	34	34	22795	100	670.4411764705882887938	29	30	18396	96.6666666666666714036	634.3448275862068612696	28	28	16725	100	597.3214285714285551876	35	36	24466	97.2222222222222143273	699.0285714285714675498	101.7071428571429123622
5.0.11.0	win	082018	13:53:21	NH_A_42	1	1	mixed_Word_shortCSI	14	mixed_shift	197	Triangle	Green	Shape	Word	Shift	200	Consistent	SHAPE	TriangleGreen.png	38	1	520	34	34	22795	100	670.4411764705882887938	30	31	18916	96.774193548387103192	630.5333333333333030168	28	28	16725	100	597.3214285714285551876	36	37	24986	97.2972972972973053629	694.0555555555555429237	96.7341269841269877361
5.0.11.0	win	082018	13:53:21	NH_A_42	1	1	mixed_Word_shortCSI	14	mixed_repeat	200	Circle	Green	Shape	Word	Repeat	200	Inconsistent	SHAPE	CircleGreen.png	30	1	609	34	34	22795	100	670.4411764705882887938	31	32	19525	96.875	629.8387096774193878446	29	29	17334	100	597.7241379310345337217	36	37	24986	97.2972972972973053629	694.0555555555555429237	96.331417624521009202
5.0.11.0	win	082018	13:53:21	NH_A_42	1	1	mixed_Word_shortCSI	14	mixed_shift	203	Circle	Red	Color	Word	Shift	200	Consistent	COLOR	CircleRed.png	30	1	615	35	35	23410	100	668.8571428571428896248	31	32	19525	96.875	629.8387096774193878446	29	29	17334	100	597.7241379310345337217	37	38	25601	97.3684210526315752077	691.9189189189189619356	94.1947809878844282139
5.0.11.0	win	082018	13:53:21	NH_A_42	1	1	mixed_Word_shortCSI	14	mixed_repeat	206	Circle	Green	Color	Word	Repeat	200	Inconsistent	COLOR	CircleGreen.png	38	1	428	36	36	23838	100	662.1666666666666287711	31	32	19525	96.875	629.8387096774193878446	30	30	17762	100	592.0666666666667197205	37	38	25601	97.3684210526315752077	691.9189189189189619356	99.852252252252242215
5.0.11.0	win	082018	13:53:21	NH_A_42	1	1	mixed_Word_shortCSI	14	mixed_shift	209	Circle	Green	Shape	Word	Shift	200	Inconsistent	SHAPE	CircleGreen.png	30	1	602	36	36	23838	100	662.1666666666666287711	32	33	20127	96.9696969696969688357	628.96875	30	30	17762	100	592.0666666666667197205	38	39	26203	97.4358974358974307961	689.5526315789473983386	97.4859649122806786181
5.0.11.0	win	082018	13:53:21	NH_A_42	1	1	mixed_Word_shortCSI	14	mixed_repeat	212	Circle	Red	Shape	Word	Repeat	200	Consistent	SHAPE	CircleRed.png	30	1	704	36	36	23838	100	662.1666666666666287711	33	34	20831	97.0588235294117680496	631.2424242424242493144	31	31	18466	100	595.6774193548386620023	38	39	26203	97.4358974358974307961	689.5526315789473983386	93.8752122241087363363
5.0.11.0	win	082018	13:53:21	NH_A_42	1	1	mixed_Word_shortCSI	14	mixed_shift	215	Circle	Red	Color	Word	Shift	200	Consistent	COLOR	CircleRed.png	30	1	578	37	37	24416	100	659.8918918918918734562	33	34	20831	97.0588235294117680496	631.2424242424242493144	31	31	18466	100	595.6774193548386620023	39	40	26781	97.5	686.6923076923077360334	91.0148883374690740311
5.0.11.0	win	082018	13:53:21	NH_A_42	1	1	mixed_Word_shortCSI	14	mixed_shift	218	Circle	Red	Shape	Word	Shift	200	Consistent	SHAPE	CircleRed.png	30	1	745	37	37	24416	100	659.8918918918918734562	34	35	21576	97.1428571428571387969	634.5882352941176804961	31	31	18466	100	595.6774193548386620023	40	41	27526	97.5609756097560989474	688.1499999999999772626	92.4725806451613152603
5.0.11.0	win	082018	13:53:21	NH_A_42	1	1	mixed_Word_shortCSI	14	mixed_shift	221	Triangle	Red	Color	Word	Shift	200	Inconsistent	COLOR	TriangleRed.png	30	1	1034	38	38	25450	100	669.7368421052631219936	34	35	21576	97.1428571428571387969	634.5882352941176804961	31	31	18466	100	595.6774193548386620023	41	42	28560	97.619047619047620401	696.5853658536585726324	100.9079464988199106301
5.0.11.0	win	082018	13:53:21	NH_A_42	1	1	mixed_Word_shortCSI	14	mixed_shift	224	Triangle	Red	Shape	Word	Shift	200	Inconsistent	SHAPE	TriangleRed.png	38	1	606	38	38	25450	100	669.7368421052631219936	35	36	22182	97.2222222222222143273	633.7714285714286006623	31	31	18466	100	595.6774193548386620023	42	43	29166	97.6744186046511515542	694.4285714285714448124	98.7511520737327828101
5.0.11.0	win	082018	13:53:21	NH_A_42	1	1	mixed_Word_shortCSI	14	mixed_shift	227	Circle	Red	Color	Word	Shift	200	Consistent	COLOR	CircleRed.png	30	1	596	39	39	26046	100	667.8461538461538111733	35	36	22182	97.2222222222222143273	633.7714285714286006623	31	31	18466	100	595.6774193548386620023	43	44	29762	97.7272727272727337322	692.139534883720898506	96.4621155288822365037
5.0.11.0	win	082018	13:53:21	NH_A_42	1	1	mixed_Word_shortCSI	14	mixed_shift	230	Circle	Green	Shape	Word	Shift	200	Inconsistent	SHAPE	CircleGreen.png	30	1	907	39	39	26046	100	667.8461538461538111733	36	37	23089	97.2972972972973053629	641.3611111111110858474	31	31	18466	100	595.6774193548386620023	44	45	30669	97.7777777777777714618	697.0227272727272520569	101.3453079178885900546
5.0.11.0	win	082018	13:53:21	NH_A_42	1	1	mixed_Word_shortCSI	14	mixed_repeat	233	Circle	Green	Shape	Word	Repeat	200	Inconsistent	SHAPE	CircleGreen.png	30	1	517	39	39	26046	100	667.8461538461538111733	37	38	23606	97.3684210526315752077	638	32	32	18983	100	593.21875	44	45	30669	97.7777777777777714618	697.0227272727272520569	103.8039772727272520569
5.0.11.0	win	082018	13:53:21	NH_A_42	1	1	mixed_Word_shortCSI	14	mixed_repeat	236	Circle	Red	Shape	Word	Repeat	200	Consistent	SHAPE	CircleRed.png	30	1	574	39	39	26046	100	667.8461538461538111733	38	39	24180	97.4358974358974307961	636.3157894736841626582	33	33	19557	100	592.6363636363636260285	44	45	30669	97.7777777777777714618	697.0227272727272520569	104.3863636363636260285
5.0.11.0	win	082018	13:53:21	NH_A_42	1	1	mixed_Word_shortCSI	14	mixed_repeat	239	Triangle	Green	Shape	Word	Repeat	200	Consistent	SHAPE	TriangleGreen.png	38	1	469	39	39	26046	100	667.8461538461538111733	39	40	24649	97.5	632.0256410256409935755	34	34	20026	100	589	44	45	30669	97.7777777777777714618	697.0227272727272520569	108.0227272727272520569
5.0.11.0	win	082018	13:53:21	NH_A_42	1	1	mixed_Word_shortCSI	14	mixed_repeat	242	Circle	Green	Shape	Word	Repeat	200	Inconsistent	SHAPE	CircleGreen.png	30	1	577	39	39	26046	100	667.8461538461538111733	40	41	25226	97.5609756097560989474	630.6499999999999772626	35	35	20603	100	588.6571428571428441501	44	45	30669	97.7777777777777714618	697.0227272727272520569	108.3655844155844079069
5.0.11.0	win	082018	13:53:21	NH_A_42	1	1	mixed_Word_shortCSI	14	Rest	244	Circle	Green	Shape	Word	Repeat	200	Inconsistent	Take a break for 60 s	CircleGreen.png	0	0	59984	39	39	26046	100	667.8461538461538111733	40	41	25226	97.5609756097560989474	630.6499999999999772626	35	35	20603	100	588.6571428571428441501	44	45	30669	97.7777777777777714618	697.0227272727272520569	108.3655844155844079069
5.0.11.0	win	082018	13:53:21	NH_A_42	1	1	mixed_Word_shortCSI	14	mixed_shift	246	Circle	Red	Color	Word	Shift	200	Consistent	COLOR	CircleRed.png	30	1	1462	40	40	27508	100	687.7000000000000454747	40	41	25226	97.5609756097560989474	630.6499999999999772626	35	35	20603	100	588.6571428571428441501	45	46	32131	97.8260869565217348054	714.0222222222222399068	125.3650793650793957568
5.0.11.0	win	082018	13:53:21	NH_A_42	1	1	mixed_Word_shortCSI	14	mixed_repeat	249	Circle	Red	Color	Word	Repeat	200	Consistent	COLOR	CircleRed.png	30	1	794	41	41	28302	100	690.2926829268292294728	40	41	25226	97.5609756097560989474	630.6499999999999772626	36	36	21397	100	594.3611111111110858474	45	46	32131	97.8260869565217348054	714.0222222222222399068	119.6611111111111540595
5.0.11.0	win	082018	13:53:21	NH_A_42	1	1	mixed_Word_shortCSI	14	mixed_shift	252	Triangle	Green	Shape	Word	Shift	200	Consistent	SHAPE	TriangleGreen.png	38	1	489	41	41	28302	100	690.2926829268292294728	41	42	25715	97.619047619047620401	627.1951219512195621064	36	36	21397	100	594.3611111111110858474	46	47	32620	97.8723404255319167078	709.1304347826087450812	114.7693236714976592339
5.0.11.0	win	082018	13:53:21	NH_A_42	1	1	mixed_Word_shortCSI	14	mixed_repeat	255	Circle	Green	Shape	Word	Repeat	200	Inconsistent	SHAPE	CircleGreen.png	30	1	1044	41	41	28302	100	690.2926829268292294728	42	43	26759	97.6744186046511515542	637.1190476190475919793	37	37	22441	100	606.5135135135135442397	46	47	32620	97.8723404255319167078	709.1304347826087450812	102.6169212690952008415
5.0.11.0	win	082018	13:53:21	NH_A_42	1	1	mixed_Word_shortCSI	14	mixed_repeat	258	Triangle	Red	Shape	Word	Repeat	200	Inconsistent	SHAPE	TriangleRed.png	38	1	616	41	41	28302	100	690.2926829268292294728	43	44	27375	97.7272727272727337322	636.6279069767441569638	38	38	23057	100	606.7631578947368780064	46	47	32620	97.8723404255319167078	709.1304347826087450812	102.3672768878718670749
5.0.11.0	win	082018	13:53:21	NH_A_42	1	1	mixed_Word_shortCSI	14	mixed_repeat	261	Triangle	Green	Shape	Word	Repeat	200	Consistent	SHAPE	TriangleGreen.png	38	1	413	41	41	28302	100	690.2926829268292294728	44	45	27788	97.7777777777777714618	631.5454545454545041139	39	39	23470	100	601.7948717948718240223	46	47	32620	97.8723404255319167078	709.1304347826087450812	107.335562987736921059
5.0.11.0	win	082018	13:53:21	NH_A_42	1	1	mixed_Word_shortCSI	14	mixed_repeat	264	Circle	Green	Shape	Word	Repeat	200	Inconsistent	SHAPE	CircleGreen.png	30	1	523	41	41	28302	100	690.2926829268292294728	45	46	28311	97.8260869565217348054	629.1333333333333257542	40	40	23993	100	599.8250000000000454747	46	47	32620	97.8723404255319167078	709.1304347826087450812	109.3054347826086996065
5.0.11.0	win	082018	13:53:21	NH_A_42	1	1	mixed_Word_shortCSI	14	mixed_repeat	267	Circle	Red	Shape	Word	Repeat	200	Consistent	SHAPE	CircleRed.png	30	1	469	41	41	28302	100	690.2926829268292294728	46	47	28780	97.8723404255319167078	625.6521739130434980325	41	41	24462	100	596.6341463414634063156	46	47	32620	97.8723404255319167078	709.1304347826087450812	112.4962884411453387656
5.0.11.0	win	082018	13:53:21	NH_A_42	1	1	mixed_Word_shortCSI	14	mixed_repeat	270	Triangle	Red	Shape	Word	Repeat	200	Inconsistent	SHAPE	TriangleRed.png	38	1	496	41	41	28302	100	690.2926829268292294728	47	48	29276	97.9166666666666571928	622.8936170212765546239	42	42	24958	100	594.2380952380951839586	46	47	32620	97.8723404255319167078	709.1304347826087450812	114.8923395445135611226
5.0.11.0	win	082018	13:53:21	NH_A_42	1	1	mixed_Word_shortCSI	14	mixed_repeat	273	Triangle	Green	Shape	Word	Repeat	200	Consistent	SHAPE	TriangleGreen.png	38	1	443	41	41	28302	100	690.2926829268292294728	48	49	29719	97.9591836734693828248	619.1458333333333712289	43	43	25401	100	590.7209302325580893012	46	47	32620	97.8723404255319167078	709.1304347826087450812	118.4095045500506557801
5.0.11.0	win	082018	13:53:21	NH_A_42	1	1	mixed_Word_shortCSI	14	mixed_shift	276	Triangle	Red	Color	Word	Shift	200	Inconsistent	COLOR	TriangleRed.png	30	1	552	42	42	28854	100	687	48	49	29719	97.9591836734693828248	619.1458333333333712289	43	43	25401	100	590.7209302325580893012	47	48	33172	97.9166666666666571928	705.7872340425532229347	115.0663038099951336335
5.0.11.0	win	082018	13:53:21	NH_A_42	1	1	mixed_Word_shortCSI	14	mixed_shift	279	Triangle	Green	Shape	Word	Shift	200	Consistent	SHAPE	TriangleGreen.png	38	1	559	42	42	28854	100	687	49	50	30278	98	617.9183673469387940713	43	43	25401	100	590.7209302325580893012	48	49	33731	97.9591836734693828248	702.7291666666666287711	112.0082364341085394699
5.0.11.0	win	082018	13:53:21	NH_A_42	1	1	mixed_Word_shortCSI	14	mixed_repeat	282	Triangle	Red	Shape	Word	Repeat	200	Inconsistent	SHAPE	TriangleRed.png	38	1	503	42	42	28854	100	687	50	51	30781	98.0392156862745025592	615.6200000000000045475	44	44	25904	100	588.7272727272727479431	48	49	33731	97.9591836734693828248	702.7291666666666287711	114.001893939393880828
5.0.11.0	win	082018	13:53:21	NH_A_42	1	1	mixed_Word_shortCSI	14	mixed_repeat	285	Circle	Red	Shape	Word	Repeat	200	Consistent	SHAPE	CircleRed.png	30	1	418	42	42	28854	100	687	51	52	31199	98.0769230769230659917	611.7450980392156907328	45	45	26322	100	584.9333333333332802795	48	49	33731	97.9591836734693828248	702.7291666666666287711	117.7958333333333484916
5.0.11.0	win	082018	13:53:21	NH_A_42	1	1	mixed_Word_shortCSI	14	mixed_repeat	288	Triangle	Red	Shape	Word	Repeat	200	Inconsistent	SHAPE	TriangleRed.png	38	1	527	42	42	28854	100	687	52	53	31726	98.1132075471698072988	610.11538461538464162	46	46	26849	100	583.6739130434782509838	48	49	33731	97.9591836734693828248	702.7291666666666287711	119.0552536231883777873
5.0.11.0	win	082018	13:53:21	NH_A_42	1	1	mixed_Word_shortCSI	14	mixed_repeat	291	Triangle	Green	Shape	Word	Repeat	200	Consistent	SHAPE	TriangleGreen.png	38	1	488	42	42	28854	100	687	53	54	32214	98.1481481481481523588	607.8113207547170304679	47	47	27337	100	581.6382978723404448829	48	49	33731	97.9591836734693828248	702.7291666666666287711	121.0908687943261838882
5.0.11.0	win	082018	13:53:21	NH_A_42	1	1	mixed_Word_shortCSI	14	mixed_shift	294	Triangle	Green	Color	Word	Shift	200	Consistent	COLOR	TriangleGreen.png	38	1	627	43	43	29481	100	685.6046511627906738795	53	54	32214	98.1481481481481523588	607.8113207547170304679	47	47	27337	100	581.6382978723404448829	49	50	34358	98	701.1836734693877133395	119.5453755970472684567
5.0.11.0	win	082018	13:53:21	NH_A_42	1	1	mixed_Word_shortCSI	14	mixed_shift	297	Circle	Red	Shape	Word	Shift	200	Consistent	SHAPE	CircleRed.png	30	1	536	43	43	29481	100	685.6046511627906738795	54	55	32750	98.1818181818181869858	606.4814814814815235877	47	47	27337	100	581.6382978723404448829	50	51	34894	98.0392156862745025592	697.8799999999999954525	116.2417021276595505697
5.0.11.0	win	082018	13:53:21	NH_A_42	1	1	mixed_Word_shortCSI	14	mixed_shift	300	Circle	Red	Color	Word	Shift	200	Consistent	COLOR	CircleRed.png	30	1	625	44	44	30106	100	684.2272727272727479431	54	55	32750	98.1818181818181869858	606.4814814814815235877	47	47	27337	100	581.6382978723404448829	51	52	35519	98.0769230769230659917	696.4509803921569073282	114.8126825198164624453
5.0.11.0	win	082018	13:53:21	NH_A_42	1	1	mixed_Word_shortCSI	14	mixed_shift	303	Triangle	Red	Shape	Word	Shift	200	Inconsistent	SHAPE	TriangleRed.png	38	1	486	44	44	30106	100	684.2272727272727479431	55	56	33236	98.2142857142857081953	604.2909090909090537025	47	47	27337	100	581.6382978723404448829	52	53	36005	98.1132075471698072988	692.4038461538461888267	110.7655482815057439439
5.0.11.0	win	082018	13:53:21	NH_A_42	1	1	mixed_Word_shortCSI	14	mixed_shift	306	Circle	Green	Color	Word	Shift	200	Inconsistent	COLOR	CircleGreen.png	30	0	769	44	45	30106	97.7777777777777714618	684.2272727272727479431	55	56	33236	98.2142857142857081953	604.2909090909090537025	47	47	27337	100	581.6382978723404448829	52	54	36005	96.2962962962962905067	692.4038461538461888267	110.7655482815057439439
5.0.11.0	win	082018	13:53:21	NH_A_42	1	1	mixed_Word_shortCSI	14	mixed_repeat	309	Circle	Green	Color	Word	Repeat	200	Inconsistent	COLOR	CircleGreen.png	38	1	992	45	46	31098	97.8260869565217348054	691.0666666666667197205	55	56	33236	98.2142857142857081953	604.2909090909090537025	48	48	28329	100	590.1875	52	54	36005	96.2962962962962905067	692.4038461538461888267	102.2163461538461888267
5.0.11.0	win	082018	13:53:21	NH_A_42	1	1	mixed_Word_shortCSI	14	mixed_shift	312	Triangle	Green	Shape	Word	Shift	200	Consistent	SHAPE	TriangleGreen.png	38	1	487	45	46	31098	97.8260869565217348054	691.0666666666667197205	56	57	33723	98.2456140350877120682	602.1964285714285551876	48	48	28329	100	590.1875	53	55	36492	96.3636363636363597607	688.5283018867924056394	98.3408018867924056394
5.0.11.0	win	082018	13:53:21	NH_A_42	1	1	mixed_Word_shortCSI	14	mixed_repeat	315	Circle	Green	Shape	Word	Repeat	200	Inconsistent	SHAPE	CircleGreen.png	38	0	833	45	46	31098	97.8260869565217348054	691.0666666666667197205	56	58	33723	96.5517241379310320326	602.1964285714285551876	48	49	28329	97.9591836734693828248	590.1875	53	55	36492	96.3636363636363597607	688.5283018867924056394	98.3408018867924056394
5.0.11.0	win	082018	13:53:21	NH_A_42	1	1	mixed_Word_shortCSI	14	mixed_repeat	318	Triangle	Red	Shape	Word	Repeat	200	Inconsistent	SHAPE	TriangleRed.png	38	1	830	45	46	31098	97.8260869565217348054	691.0666666666667197205	57	59	34553	96.6101694915254256557	606.1929824561403847838	49	50	29159	98	595.0816326530612059287	53	55	36492	96.3636363636363597607	688.5283018867924056394	93.4466692337311997107
5.0.11.0	win	082018	13:53:21	NH_A_42	1	1	mixed_Word_shortCSI	14	mixed_repeat	321	Triangle	Red	Shape	Word	Repeat	200	Inconsistent	SHAPE	TriangleRed.png	38	1	475	45	46	31098	97.8260869565217348054	691.0666666666667197205	58	60	35028	96.6666666666666714036	603.9310344827586050087	50	51	29634	98.0392156862745025592	592.6799999999999499778	53	55	36492	96.3636363636363597607	688.5283018867924056394	95.8483018867924556616
5.0.11.0	win	082018	13:53:21	NH_A_42	1	1	mixed_Word_shortCSI	14	mixed_repeat	324	Circle	Red	Shape	Word	Repeat	200	Consistent	SHAPE	CircleRed.png	30	1	487	45	46	31098	97.8260869565217348054	691.0666666666667197205	59	61	35515	96.7213114754098342019	601.9491525423728717215	51	52	30121	98.0769230769230659917	590.6078431372549175649	53	55	36492	96.3636363636363597607	688.5283018867924056394	97.9204587495374880746
5.0.11.0	win	082018	13:53:21	NH_A_42	1	1	mixed_Word_shortCSI	14	mixed_shift	327	Circle	Green	Color	Word	Shift	200	Inconsistent	COLOR	CircleGreen.png	38	1	609	46	47	31707	97.8723404255319167078	689.2826086956521294269	59	61	35515	96.7213114754098342019	601.9491525423728717215	51	52	30121	98.0769230769230659917	590.6078431372549175649	54	56	37101	96.4285714285714306016	687.0555555555555429237	96.4477124183006253588
5.0.11.0	win	082018	13:53:21	NH_A_42	1	1	mixed_Word_shortCSI	14	mixed_repeat	330	Triangle	Red	Color	Word	Repeat	200	Inconsistent	COLOR	TriangleRed.png	30	1	1048	47	48	32755	97.9166666666666571928	696.9148936170212209618	59	61	35515	96.7213114754098342019	601.9491525423728717215	52	53	31169	98.1132075471698072988	599.4038461538461888267	54	56	37101	96.4285714285714306016	687.0555555555555429237	87.651709401709354097
5.0.11.0	win	082018	13:53:21	NH_A_42	1	1	mixed_Word_shortCSI	14	mixed_shift	333	Circle	Red	Shape	Word	Shift	200	Consistent	SHAPE	CircleRed.png	30	1	1211	47	48	32755	97.9166666666666571928	696.9148936170212209618	60	62	36726	96.774193548387103192	612.1000000000000227374	52	53	31169	98.1132075471698072988	599.4038461538461888267	55	57	38312	96.4912280701754383472	696.5818181818182210918	97.1779720279720322651
5.0.11.0	win	082018	13:53:21	NH_A_42	1	1	mixed_Word_shortCSI	14	mixed_shift	336	Circle	Red	Color	Word	Shift	200	Consistent	COLOR	CircleRed.png	30	1	521	48	49	33276	97.9591836734693828248	693.25	60	62	36726	96.774193548387103192	612.1000000000000227374	52	53	31169	98.1132075471698072988	599.4038461538461888267	56	58	38833	96.5517241379310320326	693.4464285714285551876	94.0425824175823663609
5.0.11.0	win	082018	13:53:21	NH_A_42	1	1	mixed_Word_shortCSI	14	mixed_shift	339	Circle	Green	Shape	Word	Shift	200	Inconsistent	SHAPE	CircleGreen.png	30	1	1043	48	49	33276	97.9591836734693828248	693.25	61	63	37769	96.8253968253968224644	619.1639344262295026056	52	53	31169	98.1132075471698072988	599.4038461538461888267	57	59	39876	96.6101694915254256557	699.5789473684210406645	100.1751012145748518378
5.0.11.0	win	082018	13:53:21	NH_A_42	1	1	mixed_Word_shortCSI	14	mixed_shift	342	Triangle	Red	Color	Word	Shift	200	Inconsistent	COLOR	TriangleRed.png	30	1	600	49	50	33876	98	691.3469387755102388837	61	63	37769	96.8253968253968224644	619.1639344262295026056	52	53	31169	98.1132075471698072988	599.4038461538461888267	58	60	40476	96.6666666666666714036	697.8620689655172100174	98.4582228116710211907
5.0.11.0	win	082018	13:53:21	NH_A_42	1	1	mixed_Word_shortCSI	14	mixed_shift	345	Circle	Green	Shape	Word	Shift	200	Inconsistent	SHAPE	CircleGreen.png	30	1	621	49	50	33876	98	691.3469387755102388837	62	64	38390	96.875	619.193548387096825536	52	53	31169	98.1132075471698072988	599.4038461538461888267	59	61	41097	96.7213114754098342019	696.5593220338982973772	97.1554758800521085504
5.0.11.0	win	082018	13:53:21	NH_A_42	1	1	mixed_Word_shortCSI	14	mixed_repeat	348	Triangle	Red	Shape	Word	Repeat	200	Inconsistent	SHAPE	TriangleRed.png	38	1	531	49	50	33876	98	691.3469387755102388837	63	65	38921	96.9230769230769197975	617.7936507936508405692	53	54	31700	98.1481481481481523588	598.1132075471698499314	59	61	41097	96.7213114754098342019	696.5593220338982973772	98.4461144867284474458
5.0.11.0	win	082018	13:53:21	NH_A_42	1	1	mixed_Word_shortCSI	14	mixed_repeat	351	Triangle	Red	Shape	Word	Repeat	200	Inconsistent	SHAPE	TriangleRed.png	38	1	556	49	50	33876	98	691.3469387755102388837	64	66	39477	96.9696969696969688357	616.828125	54	55	32256	98.1818181818181869858	597.3333333333333712289	59	61	41097	96.7213114754098342019	696.5593220338982973772	99.2259887005649261482
5.0.11.0	win	082018	13:53:21	NH_A_42	1	1	mixed_Word_shortCSI	14	mixed_repeat	354	Triangle	Red	Shape	Word	Repeat	200	Inconsistent	SHAPE	TriangleRed.png	38	1	404	49	50	33876	98	691.3469387755102388837	65	67	39881	97.0149253731343321761	613.5538461538461660894	55	56	32660	98.2142857142857081953	593.8181818181818698577	59	61	41097	96.7213114754098342019	696.5593220338982973772	102.7411402157164275195
5.0.11.0	win	082018	13:53:21	NH_A_42	1	1	mixed_Word_shortCSI	14	mixed_repeat	357	Triangle	Red	Shape	Word	Repeat	200	Inconsistent	SHAPE	TriangleRed.png	38	1	418	49	50	33876	98	691.3469387755102388837	66	68	40299	97.0588235294117680496	610.5909090909091219146	56	57	33078	98.2456140350877120682	590.6785714285714448124	59	61	41097	96.7213114754098342019	696.5593220338982973772	105.8807506053268525648
5.0.11.0	win	082018	13:53:21	NH_A_42	1	1	mixed_Word_shortCSI	14	mixed_repeat	360	Circle	Red	Shape	Word	Repeat	200	Consistent	SHAPE	CircleRed.png	30	1	543	49	50	33876	98	691.3469387755102388837	67	69	40842	97.1014492753623130739	609.5820895522388127574	57	58	33621	98.2758620689655089109	589.8421052631579186709	59	61	41097	96.7213114754098342019	696.5593220338982973772	106.7172167707403787063
5.0.11.0	win	082018	13:53:21	NH_A_42	1	1	mixed_Word_shortCSI	14	mixed_shift	363	Triangle	Red	Color	Word	Shift	200	Inconsistent	COLOR	TriangleRed.png	30	1	680	50	51	34556	98.0392156862745025592	691.1200000000000045475	67	69	40842	97.1014492753623130739	609.5820895522388127574	57	58	33621	98.2758620689655089109	589.8421052631579186709	60	62	41777	96.774193548387103192	696.2833333333333030168	106.4412280701753843459
5.0.11.0	win	082018	13:53:21	NH_A_42	1	1	mixed_Word_shortCSI	14	mixed_repeat	366	Circle	Green	Color	Word	Repeat	200	Inconsistent	COLOR	CircleGreen.png	38	1	651	51	52	35207	98.0769230769230659917	690.3333333333333712289	67	69	40842	97.1014492753623130739	609.5820895522388127574	58	59	34272	98.3050847457627128279	590.8965517241379075131	60	62	41777	96.774193548387103192	696.2833333333333030168	105.3867816091953955038
5.0.11.0	win	082018	13:53:21	NH_A_42	1	1	mixed_Word_shortCSI	14	mixed_repeat	369	Triangle	Green	Color	Word	Repeat	200	Consistent	COLOR	TriangleGreen.png	38	1	383	52	53	35590	98.1132075471698072988	684.4230769230769055866	67	69	40842	97.1014492753623130739	609.5820895522388127574	59	60	34655	98.3333333333333285964	587.3728813559322361471	60	62	41777	96.774193548387103192	696.2833333333333030168	108.9104519774010668698
5.0.11.0	win	082018	13:53:21	NH_A_42	1	1	mixed_Word_shortCSI	14	mixed_shift	372	Circle	Red	Shape	Word	Shift	200	Consistent	SHAPE	CircleRed.png	30	1	429	52	53	35590	98.1132075471698072988	684.4230769230769055866	68	70	41271	97.1428571428571387969	606.9264705882352473054	59	60	34655	98.3333333333333285964	587.3728813559322361471	61	63	42206	96.8253968253968224644	691.901639344262321174	104.528757988330085027
5.0.11.0	win	082018	13:53:21	NH_A_42	1	1	mixed_Word_shortCSI	14	mixed_shift	375	Circle	Red	Color	Word	Shift	200	Consistent	COLOR	CircleRed.png	30	1	619	53	54	36209	98.1481481481481523588	683.1886792452829695321	68	70	41271	97.1428571428571387969	606.9264705882352473054	59	60	34655	98.3333333333333285964	587.3728813559322361471	62	64	42825	96.875	690.7258064516129252297	103.3529250956806890827
5.0.11.0	win	082018	13:53:21	NH_A_42	1	1	mixed_Word_shortCSI	14	mixed_repeat	378	Circle	Red	Color	Word	Repeat	200	Consistent	COLOR	CircleRed.png	30	1	416	54	55	36625	98.1818181818181869858	678.2407407407407617939	68	70	41271	97.1428571428571387969	606.9264705882352473054	60	61	35071	98.3606557377049171009	584.5166666666666515084	62	64	42825	96.875	690.7258064516129252297	106.2091397849462737213
5.0.11.0	win	082018	13:53:21	NH_A_42	1	1	mixed_Word_shortCSI	14	mixed_shift	381	Circle	Green	Shape	Word	Shift	200	Inconsistent	SHAPE	CircleGreen.png	38	0	413	54	55	36625	98.1818181818181869858	678.2407407407407617939	68	71	41271	95.7746478873239368568	606.9264705882352473054	60	61	35071	98.3606557377049171009	584.5166666666666515084	62	65	42825	95.3846153846153868017	690.7258064516129252297	106.2091397849462737213
5.0.11.0	win	082018	13:53:21	NH_A_42	1	1	mixed_Word_shortCSI	14	mixed_shift	384	Circle	Red	Color	Word	Shift	200	Consistent	COLOR	CircleRed.png	30	1	571	55	56	37196	98.2142857142857081953	676.2909090909090537025	68	71	41271	95.7746478873239368568	606.9264705882352473054	60	61	35071	98.3606557377049171009	584.5166666666666515084	63	66	43396	95.4545454545454532536	688.825396825396865097	104.3087301587302135886
5.0.11.0	win	082018	13:53:21	NH_A_42	1	1	mixed_Word_shortCSI	14	mixed_repeat	387	Circle	Red	Color	Word	Repeat	200	Consistent	COLOR	CircleRed.png	30	1	515	56	57	37711	98.2456140350877120682	673.4107142857143344372	68	71	41271	95.7746478873239368568	606.9264705882352473054	61	62	35586	98.387096774193551596	583.3770491803278446241	63	66	43396	95.4545454545454532536	688.825396825396865097	105.4483476450690204729
5.0.11.0	win	082018	13:53:21	NH_A_42	1	1	mixed_Word_shortCSI	14	mixed_shift	390	Circle	Red	Shape	Word	Shift	200	Consistent	SHAPE	CircleRed.png	30	1	589	56	57	37711	98.2456140350877120682	673.4107142857143344372	69	72	41860	95.8333333333333428072	606.6666666666666287711	61	62	35586	98.387096774193551596	583.3770491803278446241	64	67	43985	95.5223880597014840532	687.265625	103.8885758196721553759
5.0.11.0	win	082018	13:53:21	NH_A_42	1	1	mixed_Word_shortCSI	14	mixed_repeat	393	Circle	Red	Shape	Word	Repeat	200	Consistent	SHAPE	CircleRed.png	30	1	515	56	57	37711	98.2456140350877120682	673.4107142857143344372	70	73	42375	95.8904109589040984929	605.3571428571428896248	62	63	36101	98.4126984126984041268	582.2741935483870747703	64	67	43985	95.5223880597014840532	687.265625	104.9914314516129252297
5.0.11.0	win	082018	13:53:21	NH_A_42	1	1	mixed_Word_shortCSI	14	mixed_shift	396	Circle	Red	Color	Word	Shift	200	Consistent	COLOR	CircleRed.png	30	1	460	57	58	38171	98.2758620689655089109	669.6666666666666287711	70	73	42375	95.8904109589040984929	605.3571428571428896248	62	63	36101	98.4126984126984041268	582.2741935483870747703	65	68	44445	95.5882352941176520744	683.7692307692307167599	101.4950372208436419896
5.0.11.0	win	082018	13:53:21	NH_A_42	1	1	mixed_Word_shortCSI	14	mixed_repeat	399	Circle	Red	Color	Word	Repeat	200	Consistent	COLOR	CircleRed.png	30	1	440	58	59	38611	98.3050847457627128279	665.7068965517241849739	70	73	42375	95.8904109589040984929	605.3571428571428896248	63	64	36541	98.4375	580.0158730158730122639	65	68	44445	95.5882352941176520744	683.7692307692307167599	103.753357753357704496
5.0.11.0	win	082018	13:53:21	NH_A_42	1	1	mixed_Word_shortCSI	14	mixed_repeat	402	Circle	Green	Color	Word	Repeat	200	Inconsistent	COLOR	CircleGreen.png	38	1	437	59	60	39048	98.3333333333333285964	661.8305084745762769671	70	73	42375	95.8904109589040984929	605.3571428571428896248	64	65	36978	98.4615384615384670042	577.78125	65	68	44445	95.5882352941176520744	683.7692307692307167599	105.9879807692307167599
5.0.11.0	win	082018	13:53:21	NH_A_42	1	1	mixed_Word_shortCSI	14	mixed_repeat	405	Triangle	Red	Color	Word	Repeat	200	Inconsistent	COLOR	TriangleRed.png	30	1	561	60	61	39609	98.3606557377049171009	660.1499999999999772626	70	73	42375	95.8904109589040984929	605.3571428571428896248	65	66	37539	98.4848484848484844179	577.523076923076928324	65	68	44445	95.5882352941176520744	683.7692307692307167599	106.2461538461537884359
5.0.11.0	win	082018	13:53:21	NH_A_42	1	1	mixed_Word_shortCSI	14	mixed_repeat	408	Circle	Green	Color	Word	Repeat	200	Inconsistent	COLOR	CircleGreen.png	38	1	441	61	62	40050	98.387096774193551596	656.5573770491803315963	70	73	42375	95.8904109589040984929	605.3571428571428896248	66	67	37980	98.507462686567166088	575.4545454545454958861	65	68	44445	95.5882352941176520744	683.7692307692307167599	108.3146853146852208738
5.0.11.0	win	082018	13:53:21	NH_A_42	1	1	mixed_Word_shortCSI	14	mixed_shift	411	Circle	Red	Shape	Word	Shift	200	Consistent	SHAPE	CircleRed.png	30	1	662	61	62	40050	98.387096774193551596	656.5573770491803315963	71	74	43037	95.9459459459459367281	606.1549295774648271617	66	67	37980	98.507462686567166088	575.4545454545454958861	66	69	45107	95.6521739130434838216	683.4393939393939945148	107.9848484848484986287
5.0.11.0	win	082018	13:53:21	NH_A_42	1	1	mixed_Word_shortCSI	14	mixed_repeat	414	Circle	Red	Shape	Word	Repeat	200	Consistent	SHAPE	CircleRed.png	30	1	538	61	62	40050	98.387096774193551596	656.5573770491803315963	72	75	43575	96	605.2083333333333712289	67	68	38518	98.5294117647058840248	574.8955223880597031894	66	69	45107	95.6521739130434838216	683.4393939393939945148	108.5438715513342913255
5.0.11.0	win	082018	13:53:21	NH_A_42	1	1	mixed_Word_shortCSI	14	mixed_shift	417	Triangle	Green	Color	Word	Shift	200	Consistent	COLOR	TriangleGreen.png	38	1	739	62	63	40789	98.4126984126984041268	657.8870967741935373851	72	75	43575	96	605.2083333333333712289	67	68	38518	98.5294117647058840248	574.8955223880597031894	67	70	45846	95.7142857142857224062	684.2686567164179223255	109.3731343283582191361
5.0.11.0	win	082018	13:53:21	NH_A_42	1	1	mixed_Word_shortCSI	14	mixed_repeat	420	Triangle	Red	Color	Word	Repeat	200	Inconsistent	COLOR	TriangleRed.png	30	1	868	63	64	41657	98.4375	661.2222222222221716947	72	75	43575	96	605.2083333333333712289	68	69	39386	98.5507246376811707478	579.2058823529412165954	67	70	45846	95.7142857142857224062	684.2686567164179223255	105.0627743634767057301
5.0.11.0	win	082018	13:53:21	NH_A_42	1	1	mixed_Word_shortCSI	14	mixed_shift	423	Circle	Red	Shape	Word	Shift	200	Consistent	SHAPE	CircleRed.png	30	1	623	63	64	41657	98.4375	661.2222222222221716947	73	76	44198	96.0526315789473699169	605.4520547945205635187	68	69	39386	98.5507246376811707478	579.2058823529412165954	68	71	46469	95.7746478873239368568	683.3676470588235360992	104.1617647058823195039
5.0.11.0	win	082018	13:53:21	NH_A_42	1	1	mixed_Word_shortCSI	14	mixed_shift	426	Triangle	Green	Color	Word	Shift	200	Consistent	COLOR	TriangleGreen.png	38	1	548	64	65	42205	98.4615384615384670042	659.453125	73	76	44198	96.0526315789473699169	605.4520547945205635187	68	69	39386	98.5507246376811707478	579.2058823529412165954	69	72	47017	95.8333333333333428072	681.4057971014492522954	102.1999147485080357001
5.0.11.0	win	082018	13:53:21	NH_A_42	1	1	mixed_Word_shortCSI	14	mixed_repeat	429	Triangle	Green	Color	Word	Repeat	200	Consistent	COLOR	TriangleGreen.png	38	1	348	65	66	42553	98.4848484848484844179	654.6615384615384982681	73	76	44198	96.0526315789473699169	605.4520547945205635187	69	70	39734	98.5714285714285836093	575.8550724637681241802	69	72	47017	95.8333333333333428072	681.4057971014492522954	105.5507246376811281152
5.0.11.0	win	082018	13:53:21	NH_A_42	1	1	mixed_Word_shortCSI	14	mixed_shift	432	Triangle	Red	Shape	Word	Shift	200	Inconsistent	SHAPE	TriangleRed.png	38	1	908	65	66	42553	98.4848484848484844179	654.6615384615384982681	74	77	45106	96.1038961038961048189	609.5405405405405190322	69	70	39734	98.5714285714285836093	575.8550724637681241802	70	73	47925	95.8904109589040984929	684.6428571428571103752	108.787784679088986195
5.0.11.0	win	082018	13:53:21	NH_A_42	1	1	mixed_Word_shortCSI	14	mixed_shift	435	Triangle	Red	Color	Word	Shift	200	Inconsistent	COLOR	TriangleRed.png	30	1	838	66	67	43391	98.507462686567166088	657.4393939393939945148	74	77	45106	96.1038961038961048189	609.5405405405405190322	69	70	39734	98.5714285714285836093	575.8550724637681241802	71	74	48763	95.9459459459459367281	686.8028169014085051458	110.9477444376403809656
5.0.11.0	win	082018	13:53:21	NH_A_42	1	1	mixed_Word_shortCSI	14	mixed_repeat	438	Triangle	Green	Color	Word	Repeat	200	Consistent	COLOR	TriangleGreen.png	38	1	995	67	68	44386	98.5294117647058840248	662.4776119402985159468	74	77	45106	96.1038961038961048189	609.5405405405405190322	70	71	40729	98.5915492957746550928	581.8428571428571558499	71	74	48763	95.9459459459459367281	686.8028169014085051458	104.9599597585513492959
5.0.11.0	win	082018	13:53:21	NH_A_42	1	1	mixed_Word_shortCSI	14	mixed_shift	441	Triangle	Green	Shape	Word	Shift	200	Consistent	SHAPE	TriangleGreen.png	38	1	522	67	68	44386	98.5294117647058840248	662.4776119402985159468	75	78	45628	96.153846153846160405	608.3733333333333348492	70	71	40729	98.5915492957746550928	581.8428571428571558499	72	75	49285	96	684.5138888888889141526	102.6710317460317583027
5.0.11.0	win	082018	13:53:21	NH_A_42	1	1	mixed_Word_shortCSI	14	mixed_repeat	444	Circle	Green	Shape	Word	Repeat	200	Inconsistent	SHAPE	CircleGreen.png	30	1	483	67	68	44386	98.5294117647058840248	662.4776119402985159468	76	79	46111	96.2025316455696213325	606.7236842105263576741	71	72	41212	98.6111111111111142691	580.450704225352069443	72	75	49285	96	684.5138888888889141526	104.0631846635368447096
5.0.11.0	win	082018	13:53:21	NH_A_42	1	1	mixed_Word_shortCSI	14	mixed_repeat	447	Circle	Green	Shape	Word	Repeat	200	Inconsistent	SHAPE	CircleGreen.png	30	1	574	67	68	44386	98.5294117647058840248	662.4776119402985159468	77	80	46685	96.25	606.2987012987013031307	72	73	41786	98.6301369863013661643	580.3611111111110858474	72	75	49285	96	684.5138888888889141526	104.1527777777778283053
5.0.11.0	win	082018	13:53:21	NH_A_42	1	1	mixed_Word_shortCSI	14	mixed_repeat	450	Circle	Red	Shape	Word	Repeat	200	Consistent	SHAPE	CircleRed.png	30	1	565	67	68	44386	98.5294117647058840248	662.4776119402985159468	78	81	47250	96.2962962962962905067	605.7692307692307167599	73	74	42351	98.648648648648645576	580.1506849315068166106	72	75	49285	96	684.5138888888889141526	104.363203957382097542
5.0.11.0	win	082018	13:53:21	NH_A_42	1	1	mixed_Word_shortCSI	14	mixed_repeat	453	Triangle	Green	Shape	Word	Repeat	200	Consistent	SHAPE	TriangleGreen.png	38	1	556	67	68	44386	98.5294117647058840248	662.4776119402985159468	79	82	47806	96.3414634146341484211	605.1392405063290880207	74	75	42907	98.6666666666666714036	579.8243243243243796314	72	75	49285	96	684.5138888888889141526	104.6895645645645345212
5.0.11.0	win	082018	13:53:21	NH_A_42	1	1	mixed_Word_shortCSI	14	mixed_shift	456	Circle	Green	Color	Word	Shift	200	Inconsistent	COLOR	CircleGreen.png	38	1	836	68	69	45222	98.5507246376811707478	665.0294117647058556031	79	82	47806	96.3414634146341484211	605.1392405063290880207	74	75	42907	98.6666666666666714036	579.8243243243243796314	73	76	50121	96.0526315789473699169	686.5890410958903657956	106.7647167715659861642
5.0.11.0	win	082018	13:53:21	NH_A_42	1	1	mixed_Word_shortCSI	14	mixed_repeat	459	Circle	Red	Color	Word	Repeat	200	Consistent	COLOR	CircleRed.png	30	1	417	69	70	45639	98.5714285714285836093	661.4347826086956274594	79	82	47806	96.3414634146341484211	605.1392405063290880207	75	76	43324	98.6842105263157804984	577.6533333333333075643	73	76	50121	96.0526315789473699169	686.5890410958903657956	108.9357077625570582313
5.0.11.0	win	082018	13:53:21	NH_A_42	1	1	mixed_Word_shortCSI	14	mixed_repeat	462	Triangle	Red	Color	Word	Repeat	200	Inconsistent	COLOR	TriangleRed.png	30	1	478	70	71	46117	98.5915492957746550928	658.8142857142856883002	79	82	47806	96.3414634146341484211	605.1392405063290880207	76	77	43802	98.7012987012986968693	576.3421052631579186709	73	76	50121	96.0526315789473699169	686.5890410958903657956	110.2469358327324471247
5.0.11.0	win	082018	13:53:21	NH_A_42	1	1	mixed_Word_shortCSI	14	mixed_shift	465	Circle	Green	Shape	Word	Shift	200	Inconsistent	SHAPE	CircleGreen.png	30	1	681	70	71	46117	98.5915492957746550928	658.8142857142856883002	80	83	48487	96.3855421686747035892	606.0874999999999772626	76	77	43802	98.7012987012986968693	576.3421052631579186709	74	77	50802	96.1038961038961048189	686.5135135135135442397	110.1714082503556255688
5.0.11.0	win	082018	13:53:21	NH_A_42	1	1	mixed_Word_shortCSI	14	mixed_shift	468	Triangle	Green	Color	Word	Shift	200	Consistent	COLOR	TriangleGreen.png	38	1	700	71	72	46817	98.6111111111111142691	659.3943661971831033952	80	83	48487	96.3855421686747035892	606.0874999999999772626	76	77	43802	98.7012987012986968693	576.3421052631579186709	75	78	51502	96.153846153846160405	686.6933333333333848714	110.3512280701754662005
5.0.11.0	win	082018	13:53:21	NH_A_42	1	1	mixed_Word_shortCSI	14	mixed_repeat	471	Circle	Red	Color	Word	Repeat	200	Consistent	COLOR	CircleRed.png	30	1	430	72	73	47247	98.6301369863013661643	656.2083333333333712289	80	83	48487	96.3855421686747035892	606.0874999999999772626	77	78	44232	98.7179487179487296089	574.4415584415584135058	75	78	51502	96.153846153846160405	686.6933333333333848714	112.2517748917749713655
5.0.11.0	win	082018	13:53:21	NH_A_42	1	1	mixed_Word_shortCSI	14	mixed_repeat	474	Circle	Red	Color	Word	Repeat	200	Consistent	COLOR	CircleRed.png	30	1	379	73	74	47626	98.648648648648645576	652.4109589041096342044	80	83	48487	96.3855421686747035892	606.0874999999999772626	78	79	44611	98.7341772151898737775	571.9358974358974592178	75	78	51502	96.153846153846160405	686.6933333333333848714	114.7574358974359256536
5.0.11.0	win	082018	13:53:21	NH_A_42	1	1	mixed_Word_shortCSI	14	mixed_shift	477	Triangle	Green	Shape	Word	Shift	200	Consistent	SHAPE	TriangleGreen.png	38	1	507	73	74	47626	98.648648648648645576	652.4109589041096342044	81	84	48994	96.4285714285714306016	604.864197530864203145	78	79	44611	98.7341772151898737775	571.9358974358974592178	76	79	52009	96.2025316455696213325	684.3289473684210406645	112.3930499325235814467
5.0.11.0	win	082018	13:53:21	NH_A_42	1	1	mixed_Word_shortCSI	14	mixed_shift	480	Triangle	Red	Color	Word	Shift	200	Inconsistent	COLOR	TriangleRed.png	30	1	453	74	75	48079	98.6666666666666714036	649.7162162162162530876	81	84	48994	96.4285714285714306016	604.864197530864203145	78	79	44611	98.7341772151898737775	571.9358974358974592178	77	80	52462	96.25	681.3246753246753542044	109.3887778887778949866
5.0.11.0	win	082018	13:53:21	NH_A_42	1	1	mixed_Word_shortCSI	14	mixed_repeat	483	Triangle	Green	Color	Word	Repeat	200	Consistent	COLOR	TriangleGreen.png	38	1	417	75	76	48496	98.6842105263157804984	646.6133333333333439441	81	84	48994	96.4285714285714306016	604.864197530864203145	79	80	45028	98.75	569.9746835443038435187	77	80	52462	96.25	681.3246753246753542044	111.3499917803715106857
