# Supplementary material for: Serial Recall Predicts Vocoded Sentence Recognition Across Spectral Resolutions
Source: J Speech Lang Hear Res. 2020 Mar 26;63(4):1282–98. doi: 10.1044/2020_JSLHR-19-00319 (PMC7242981; doi:10.1044/2020_JSLHR-19-00319)
Supplement: Supplemental Material S1 [file JSLHR-63-1282-s001.zip › Supplemental Material/EF Tasks/colorshapetask/Experiment Results/NH_A_43/colorshapetask_raw_NH_A_43_2018-08-29-21-47-37-522.iqdat]

build	computer.platform	date	time	subject	group	values.group	blockcode	blocknum	trialcode	trialnum	values.shape	values.color	values.categorizationtask	values.mixed_cuetask	values.mixed_shifttask	values.csi	values.responsekeymapping	stimulusitem1	values.stimulus	response	correct	latency	values.count_corrcolor	values.count_color	values.sumrt_corrcolor	expressions.percentcorrect_color	expressions.meanrt_color	values.count_corrshape	values.count_shape	values.sumrt_corrshape	expressions.percentcorrect_shape	expressions.meanrt_shape	values.count_corrrepeat	values.count_repeat	values.sumrt_corrrepeat	expressions.percentcorrect_repeat	expressions.meanrt_repeat	values.count_corrshift	values.count_shift	values.sumrt_corrshift	expressions.percentcorrect_shift	expressions.meanrt_shift	expressions.switchcost
5.0.11.0	win	082918	16:47:37	NH_A_43	1	1	generalintro	1	GeneralIntro	1						0		SC_GeneralIntro.htm		57	0	205171	0	0	0	0		0	0	0	0		0	0	0	0		0	0	0	0		0
5.0.11.0	win	082918	16:47:37	NH_A_43	1	1	blockedintro	2	BlockedIntro	1						0		SC_BlockedIntro1.htm		57	0	52740	0	0	0	0		0	0	0	0		0	0	0	0		0	0	0	0		0
5.0.11.0	win	082918	16:47:37	NH_A_43	1	1	blockedintro	2	BlockedIntro	2						0		SC_BlockedIntro2.htm		57	0	7302	0	0	0	0		0	0	0	0		0	0	0	0		0	0	0	0		0
5.0.11.0	win	082918	16:47:37	NH_A_43	1	1	blockedtask_shapetraining	3	BlockedPracticeInstruct	1						0		SC_Blocked_ShapeTraining.htm		57	0	14399	0	0	0	0		0	0	0	0		0	0	0	0		0	0	0	0		0
5.0.11.0	win	082918	16:47:37	NH_A_43	1	1	blockedtask_shapetraining	3	blockedtask_shapetraining	3	Circle		Shape			0		Circle.png	Circle.png	30	1	1567	0	0	0	0		0	0	0	0		0	0	0	0		0	0	0	0		0
5.0.11.0	win	082918	16:47:37	NH_A_43	1	1	blockedtask_shapetraining	3	blockedtask_shapetraining	6	Triangle		Shape			0		Triangle.png	Triangle.png	38	1	1143	0	0	0	0		0	0	0	0		0	0	0	0		0	0	0	0		0
5.0.11.0	win	082918	16:47:37	NH_A_43	1	1	blockedtask_shapetraining	3	blockedtask_shapetraining	9	Circle		Shape			0		Circle.png	Circle.png	30	1	641	0	0	0	0		0	0	0	0		0	0	0	0		0	0	0	0		0
5.0.11.0	win	082918	16:47:37	NH_A_43	1	1	blockedtask_shapetraining	3	blockedtask_shapetraining	12	Circle		Shape			0		Circle.png	Circle.png	30	1	463	0	0	0	0		0	0	0	0		0	0	0	0		0	0	0	0		0
5.0.11.0	win	082918	16:47:37	NH_A_43	1	1	blockedtask_shapetraining	3	blockedtask_shapetraining	15	Triangle		Shape			0		Triangle.png	Triangle.png	38	1	709	0	0	0	0		0	0	0	0		0	0	0	0		0	0	0	0		0
5.0.11.0	win	082918	16:47:37	NH_A_43	1	1	blockedtask_shapetraining	3	blockedtask_shapetraining	18	Circle		Shape			0		Circle.png	Circle.png	30	1	576	0	0	0	0		0	0	0	0		0	0	0	0		0	0	0	0		0
5.0.11.0	win	082918	16:47:37	NH_A_43	1	1	blockedtask_shapetraining	3	blockedtask_shapetraining	21	Triangle		Shape			0		Triangle.png	Triangle.png	38	1	1041	0	0	0	0		0	0	0	0		0	0	0	0		0	0	0	0		0
5.0.11.0	win	082918	16:47:37	NH_A_43	1	1	blockedtask_shapetraining	3	blockedtask_shapetraining	24	Circle		Shape			0		Circle.png	Circle.png	30	1	686	0	0	0	0		0	0	0	0		0	0	0	0		0	0	0	0		0
5.0.11.0	win	082918	16:47:37	NH_A_43	1	1	blockedtask_shapetraining	3	blockedtask_shapetraining	27	Circle		Shape			0		Circle.png	Circle.png	30	1	699	0	0	0	0		0	0	0	0		0	0	0	0		0	0	0	0		0
5.0.11.0	win	082918	16:47:37	NH_A_43	1	1	blockedtask_shapetraining	3	blockedtask_shapetraining	30	Triangle		Shape			0		Triangle.png	Triangle.png	38	1	614	0	0	0	0		0	0	0	0		0	0	0	0		0	0	0	0		0
5.0.11.0	win	082918	16:47:37	NH_A_43	1	1	blockedtask_shapetraining	3	blockedtask_shapetraining	33	Triangle		Shape			0		Triangle.png	Triangle.png	38	1	676	0	0	0	0		0	0	0	0		0	0	0	0		0	0	0	0		0
5.0.11.0	win	082918	16:47:37	NH_A_43	1	1	blockedtask_shapetraining	3	blockedtask_shapetraining	36	Circle		Shape			0		Circle.png	Circle.png	30	1	529	0	0	0	0		0	0	0	0		0	0	0	0		0	0	0	0		0
5.0.11.0	win	082918	16:47:37	NH_A_43	1	1	blockedtask_shapetraining	3	blockedtask_shapetraining	39	Circle		Shape			0		Circle.png	Circle.png	30	1	452	0	0	0	0		0	0	0	0		0	0	0	0		0	0	0	0		0
5.0.11.0	win	082918	16:47:37	NH_A_43	1	1	blockedtask_shapetraining	3	blockedtask_shapetraining	42	Triangle		Shape			0		Triangle.png	Triangle.png	38	1	713	0	0	0	0		0	0	0	0		0	0	0	0		0	0	0	0		0
5.0.11.0	win	082918	16:47:37	NH_A_43	1	1	blockedtask_shapetraining	3	blockedtask_shapetraining	45	Triangle		Shape			0		Triangle.png	Triangle.png	38	1	1028	0	0	0	0		0	0	0	0		0	0	0	0		0	0	0	0		0
5.0.11.0	win	082918	16:47:37	NH_A_43	1	1	blockedtask_shapetraining	3	blockedtask_shapetraining	48	Triangle		Shape			0		Triangle.png	Triangle.png	38	1	531	0	0	0	0		0	0	0	0		0	0	0	0		0	0	0	0		0
5.0.11.0	win	082918	16:47:37	NH_A_43	1	1	blockedtask_shapetraining	3	blockedtask_shapetraining	51	Circle		Shape			0		Circle.png	Circle.png	30	1	485	0	0	0	0		0	0	0	0		0	0	0	0		0	0	0	0		0
5.0.11.0	win	082918	16:47:37	NH_A_43	1	1	blockedtask_shapetraining	3	blockedtask_shapetraining	54	Triangle		Shape			0		Triangle.png	Triangle.png	38	1	617	0	0	0	0		0	0	0	0		0	0	0	0		0	0	0	0		0
5.0.11.0	win	082918	16:47:37	NH_A_43	1	1	blockedtask_shapetraining	3	blockedtask_shapetraining	57	Circle		Shape			0		Circle.png	Circle.png	30	1	616	0	0	0	0		0	0	0	0		0	0	0	0		0	0	0	0		0
5.0.11.0	win	082918	16:47:37	NH_A_43	1	1	blockedtask_shapetraining	3	blockedtask_shapetraining	60	Circle		Shape			0		Circle.png	Circle.png	30	1	535	0	0	0	0		0	0	0	0		0	0	0	0		0	0	0	0		0
5.0.11.0	win	082918	16:47:37	NH_A_43	1	1	blockedtask_shapetraining	3	blockedtask_shapetraining	63	Triangle		Shape			0		Triangle.png	Triangle.png	38	1	665	0	0	0	0		0	0	0	0		0	0	0	0		0	0	0	0		0
5.0.11.0	win	082918	16:47:37	NH_A_43	1	1	blockedtask_shapetraining	3	blockedtask_shapetraining	66	Triangle		Shape			0		Triangle.png	Triangle.png	38	1	997	0	0	0	0		0	0	0	0		0	0	0	0		0	0	0	0		0
5.0.11.0	win	082918	16:47:37	NH_A_43	1	1	blockedtask_shapetraining	3	blockedtask_shapetraining	69	Triangle		Shape			0		Triangle.png	Triangle.png	38	1	565	0	0	0	0		0	0	0	0		0	0	0	0		0	0	0	0		0
5.0.11.0	win	082918	16:47:37	NH_A_43	1	1	blockedtask_shapetraining	3	blockedtask_shapetraining	72	Circle		Shape			0		Circle.png	Circle.png	30	1	405	0	0	0	0		0	0	0	0		0	0	0	0		0	0	0	0		0
5.0.11.0	win	082918	16:47:37	NH_A_43	1	1	blockedtask_shapetraining	3	blockedtask_shapetraining	75	Triangle		Shape			0		Triangle.png	Triangle.png	38	1	1053	0	0	0	0		0	0	0	0		0	0	0	0		0	0	0	0		0
5.0.11.0	win	082918	16:47:37	NH_A_43	1	1	blockedtask_shapetraining	3	blockedtask_shapetraining	78	Triangle		Shape			0		Triangle.png	Triangle.png	38	1	986	0	0	0	0		0	0	0	0		0	0	0	0		0	0	0	0		0
5.0.11.0	win	082918	16:47:37	NH_A_43	1	1	blockedtask_shapetraining	3	blockedtask_shapetraining	81	Triangle		Shape			0		Triangle.png	Triangle.png	38	1	458	0	0	0	0		0	0	0	0		0	0	0	0		0	0	0	0		0
5.0.11.0	win	082918	16:47:37	NH_A_43	1	1	blockedtask_shapetraining	3	blockedtask_shapetraining	84	Circle		Shape			0		Circle.png	Circle.png	30	1	511	0	0	0	0		0	0	0	0		0	0	0	0		0	0	0	0		0
5.0.11.0	win	082918	16:47:37	NH_A_43	1	1	blockedtask_shapetraining	3	blockedtask_shapetraining	87	Triangle		Shape			0		Triangle.png	Triangle.png	38	1	579	0	0	0	0		0	0	0	0		0	0	0	0		0	0	0	0		0
5.0.11.0	win	082918	16:47:37	NH_A_43	1	1	blockedtask_shapetraining	3	blockedtask_shapetraining	90	Circle		Shape			0		Circle.png	Circle.png	30	1	467	0	0	0	0		0	0	0	0		0	0	0	0		0	0	0	0		0
5.0.11.0	win	082918	16:47:37	NH_A_43	1	1	blockedtask_shapetraining	3	blockedtask_shapetraining	93	Circle		Shape			0		Circle.png	Circle.png	30	1	472	0	0	0	0		0	0	0	0		0	0	0	0		0	0	0	0		0
5.0.11.0	win	082918	16:47:37	NH_A_43	1	1	blockedtask_shapetraining	3	blockedtask_shapetraining	96	Circle		Shape			0		Circle.png	Circle.png	30	1	364	0	0	0	0		0	0	0	0		0	0	0	0		0	0	0	0		0
5.0.11.0	win	082918	16:47:37	NH_A_43	1	1	blockedtask_colortraining	4	BlockedPracticeInstruct	1	Circle		Shape			0		SC_Blocked_ColorTraining.htm	Circle.png	57	0	7604	0	0	0	0		0	0	0	0		0	0	0	0		0	0	0	0		0
5.0.11.0	win	082918	16:47:37	NH_A_43	1	1	blockedtask_colortraining	4	blockedtask_colortraining	3		Green	Color			0		Green.png	Green.png	38	1	1140	0	0	0	0		0	0	0	0		0	0	0	0		0	0	0	0		0
5.0.11.0	win	082918	16:47:37	NH_A_43	1	1	blockedtask_colortraining	4	blockedtask_colortraining	6		Red	Color			0		Red.png	Red.png	30	1	798	0	0	0	0		0	0	0	0		0	0	0	0		0	0	0	0		0
5.0.11.0	win	082918	16:47:37	NH_A_43	1	1	blockedtask_colortraining	4	blockedtask_colortraining	9		Red	Color			0		Red.png	Red.png	30	1	501	0	0	0	0		0	0	0	0		0	0	0	0		0	0	0	0		0
5.0.11.0	win	082918	16:47:37	NH_A_43	1	1	blockedtask_colortraining	4	blockedtask_colortraining	12		Red	Color			0		Red.png	Red.png	30	1	409	0	0	0	0		0	0	0	0		0	0	0	0		0	0	0	0		0
5.0.11.0	win	082918	16:47:37	NH_A_43	1	1	blockedtask_colortraining	4	blockedtask_colortraining	15		Red	Color			0		Red.png	Red.png	30	1	352	0	0	0	0		0	0	0	0		0	0	0	0		0	0	0	0		0
5.0.11.0	win	082918	16:47:37	NH_A_43	1	1	blockedtask_colortraining	4	blockedtask_colortraining	18		Green	Color			0		Green.png	Green.png	38	1	585	0	0	0	0		0	0	0	0		0	0	0	0		0	0	0	0		0
5.0.11.0	win	082918	16:47:37	NH_A_43	1	1	blockedtask_colortraining	4	blockedtask_colortraining	21		Red	Color			0		Red.png	Red.png	38	0	505	0	0	0	0		0	0	0	0		0	0	0	0		0	0	0	0		0
5.0.11.0	win	082918	16:47:37	NH_A_43	1	1	blockedtask_colortraining	4	blockedtask_colortraining	24		Red	Color			0		Red.png	Red.png	30	1	2340	0	0	0	0		0	0	0	0		0	0	0	0		0	0	0	0		0
5.0.11.0	win	082918	16:47:37	NH_A_43	1	1	blockedtask_colortraining	4	blockedtask_colortraining	27		Green	Color			0		Green.png	Green.png	38	1	671	0	0	0	0		0	0	0	0		0	0	0	0		0	0	0	0		0
5.0.11.0	win	082918	16:47:37	NH_A_43	1	1	blockedtask_colortraining	4	blockedtask_colortraining	30		Red	Color			0		Red.png	Red.png	30	1	635	0	0	0	0		0	0	0	0		0	0	0	0		0	0	0	0		0
5.0.11.0	win	082918	16:47:37	NH_A_43	1	1	blockedtask_colortraining	4	blockedtask_colortraining	33		Green	Color			0		Green.png	Green.png	38	1	553	0	0	0	0		0	0	0	0		0	0	0	0		0	0	0	0		0
5.0.11.0	win	082918	16:47:37	NH_A_43	1	1	blockedtask_colortraining	4	blockedtask_colortraining	36		Red	Color			0		Red.png	Red.png	30	1	699	0	0	0	0		0	0	0	0		0	0	0	0		0	0	0	0		0
5.0.11.0	win	082918	16:47:37	NH_A_43	1	1	blockedtask_colortraining	4	blockedtask_colortraining	39		Green	Color			0		Green.png	Green.png	38	1	1798	0	0	0	0		0	0	0	0		0	0	0	0		0	0	0	0		0
5.0.11.0	win	082918	16:47:37	NH_A_43	1	1	blockedtask_colortraining	4	blockedtask_colortraining	42		Red	Color			0		Red.png	Red.png	30	1	549	0	0	0	0		0	0	0	0		0	0	0	0		0	0	0	0		0
5.0.11.0	win	082918	16:47:37	NH_A_43	1	1	blockedtask_colortraining	4	blockedtask_colortraining	45		Green	Color			0		Green.png	Green.png	38	1	1318	0	0	0	0		0	0	0	0		0	0	0	0		0	0	0	0		0
5.0.11.0	win	082918	16:47:37	NH_A_43	1	1	blockedtask_colortraining	4	blockedtask_colortraining	48		Green	Color			0		Green.png	Green.png	38	1	761	0	0	0	0		0	0	0	0		0	0	0	0		0	0	0	0		0
5.0.11.0	win	082918	16:47:37	NH_A_43	1	1	blockedtask_colortraining	4	blockedtask_colortraining	51		Red	Color			0		Red.png	Red.png	30	1	467	0	0	0	0		0	0	0	0		0	0	0	0		0	0	0	0		0
5.0.11.0	win	082918	16:47:37	NH_A_43	1	1	blockedtask_colortraining	4	blockedtask_colortraining	54		Green	Color			0		Green.png	Green.png	38	1	855	0	0	0	0		0	0	0	0		0	0	0	0		0	0	0	0		0
5.0.11.0	win	082918	16:47:37	NH_A_43	1	1	blockedtask_colortraining	4	blockedtask_colortraining	57		Green	Color			0		Green.png	Green.png	38	1	621	0	0	0	0		0	0	0	0		0	0	0	0		0	0	0	0		0
5.0.11.0	win	082918	16:47:37	NH_A_43	1	1	blockedtask_colortraining	4	blockedtask_colortraining	60		Green	Color			0		Green.png	Green.png	38	1	459	0	0	0	0		0	0	0	0		0	0	0	0		0	0	0	0		0
5.0.11.0	win	082918	16:47:37	NH_A_43	1	1	blockedtask_colortraining	4	blockedtask_colortraining	63		Red	Color			0		Red.png	Red.png	30	1	417	0	0	0	0		0	0	0	0		0	0	0	0		0	0	0	0		0
5.0.11.0	win	082918	16:47:37	NH_A_43	1	1	blockedtask_colortraining	4	blockedtask_colortraining	66		Green	Color			0		Green.png	Green.png	38	1	583	0	0	0	0		0	0	0	0		0	0	0	0		0	0	0	0		0
5.0.11.0	win	082918	16:47:37	NH_A_43	1	1	blockedtask_colortraining	4	blockedtask_colortraining	69		Red	Color			0		Red.png	Red.png	30	1	519	0	0	0	0		0	0	0	0		0	0	0	0		0	0	0	0		0
5.0.11.0	win	082918	16:47:37	NH_A_43	1	1	blockedtask_colortraining	4	blockedtask_colortraining	72		Green	Color			0		Green.png	Green.png	38	1	634	0	0	0	0		0	0	0	0		0	0	0	0		0	0	0	0		0
5.0.11.0	win	082918	16:47:37	NH_A_43	1	1	blockedtask_colortraining	4	blockedtask_colortraining	75		Red	Color			0		Red.png	Red.png	30	1	616	0	0	0	0		0	0	0	0		0	0	0	0		0	0	0	0		0
5.0.11.0	win	082918	16:47:37	NH_A_43	1	1	blockedtask_colortraining	4	blockedtask_colortraining	78		Green	Color			0		Green.png	Green.png	38	1	567	0	0	0	0		0	0	0	0		0	0	0	0		0	0	0	0		0
5.0.11.0	win	082918	16:47:37	NH_A_43	1	1	blockedtask_colortraining	4	blockedtask_colortraining	81		Green	Color			0		Green.png	Green.png	38	1	519	0	0	0	0		0	0	0	0		0	0	0	0		0	0	0	0		0
5.0.11.0	win	082918	16:47:37	NH_A_43	1	1	blockedtask_colortraining	4	blockedtask_colortraining	84		Green	Color			0		Green.png	Green.png	38	1	586	0	0	0	0		0	0	0	0		0	0	0	0		0	0	0	0		0
5.0.11.0	win	082918	16:47:37	NH_A_43	1	1	blockedtask_colortraining	4	blockedtask_colortraining	87		Red	Color			0		Red.png	Red.png	30	1	554	0	0	0	0		0	0	0	0		0	0	0	0		0	0	0	0		0
5.0.11.0	win	082918	16:47:37	NH_A_43	1	1	blockedtask_colortraining	4	blockedtask_colortraining	90		Red	Color			0		Red.png	Red.png	30	1	475	0	0	0	0		0	0	0	0		0	0	0	0		0	0	0	0		0
5.0.11.0	win	082918	16:47:37	NH_A_43	1	1	blockedtask_colortraining	4	blockedtask_colortraining	93		Green	Color			0		Green.png	Green.png	38	1	528	0	0	0	0		0	0	0	0		0	0	0	0		0	0	0	0		0
5.0.11.0	win	082918	16:47:37	NH_A_43	1	1	blockedtask_colortraining	4	blockedtask_colortraining	96		Red	Color			0		Red.png	Red.png	30	1	898	0	0	0	0		0	0	0	0		0	0	0	0		0	0	0	0		0
5.0.11.0	win	082918	16:47:37	NH_A_43	1	1	blockedtask_colorshapetraining	5	BlockedPracticeInstruct	1		Red	Color			0		SC_Blocked_ColorShapeTraining.htm	Red.png	57	0	17526	0	0	0	0		0	0	0	0		0	0	0	0		0	0	0	0		0
5.0.11.0	win	082918	16:47:37	NH_A_43	1	1	blockedtask_colorshapetraining	5	blockedtask_colorshapetraining	3		Red	Color			0		Red.png	Red.png	30	1	2648	0	0	0	0		0	0	0	0		0	0	0	0		0	0	0	0		0
5.0.11.0	win	082918	16:47:37	NH_A_43	1	1	blockedtask_colorshapetraining	5	blockedtask_colorshapetraining	6		Green	Color			0		Green.png	Green.png	38	1	1109	0	0	0	0		0	0	0	0		0	0	0	0		0	0	0	0		0
5.0.11.0	win	082918	16:47:37	NH_A_43	1	1	blockedtask_colorshapetraining	5	blockedtask_colorshapetraining	9	Circle		Shape			0		Circle.png	Circle.png	30	1	1953	0	0	0	0		0	0	0	0		0	0	0	0		0	0	0	0		0
5.0.11.0	win	082918	16:47:37	NH_A_43	1	1	blockedtask_colorshapetraining	5	blockedtask_colorshapetraining	12	Triangle		Shape			0		Triangle.png	Triangle.png	38	1	1114	0	0	0	0		0	0	0	0		0	0	0	0		0	0	0	0		0
5.0.11.0	win	082918	16:47:37	NH_A_43	1	1	blockedtask_colorshapetraining	5	blockedtask_colorshapetraining	15		Green	Color			0		Green.png	Green.png	38	1	2309	0	0	0	0		0	0	0	0		0	0	0	0		0	0	0	0		0
5.0.11.0	win	082918	16:47:37	NH_A_43	1	1	blockedtask_colorshapetraining	5	blockedtask_colorshapetraining	18		Red	Color			0		Red.png	Red.png	30	1	768	0	0	0	0		0	0	0	0		0	0	0	0		0	0	0	0		0
5.0.11.0	win	082918	16:47:37	NH_A_43	1	1	blockedtask_colorshapetraining	5	blockedtask_colorshapetraining	21	Triangle		Shape			0		Triangle.png	Triangle.png	38	1	1240	0	0	0	0		0	0	0	0		0	0	0	0		0	0	0	0		0
5.0.11.0	win	082918	16:47:37	NH_A_43	1	1	blockedtask_colorshapetraining	5	blockedtask_colorshapetraining	24		Green	Color			0		Green.png	Green.png	38	1	1135	0	0	0	0		0	0	0	0		0	0	0	0		0	0	0	0		0
5.0.11.0	win	082918	16:47:37	NH_A_43	1	1	blockedtask_colorshapetraining	5	blockedtask_colorshapetraining	27	Circle		Shape			0		Circle.png	Circle.png	30	1	697	0	0	0	0		0	0	0	0		0	0	0	0		0	0	0	0		0
5.0.11.0	win	082918	16:47:37	NH_A_43	1	1	blockedtask_colorshapetraining	5	blockedtask_colorshapetraining	30	Circle		Shape			0		Circle.png	Circle.png	30	1	885	0	0	0	0		0	0	0	0		0	0	0	0		0	0	0	0		0
5.0.11.0	win	082918	16:47:37	NH_A_43	1	1	blockedtask_colorshapetraining	5	blockedtask_colorshapetraining	33	Triangle		Shape			0		Triangle.png	Triangle.png	38	1	713	0	0	0	0		0	0	0	0		0	0	0	0		0	0	0	0		0
5.0.11.0	win	082918	16:47:37	NH_A_43	1	1	blockedtask_colorshapetraining	5	blockedtask_colorshapetraining	36	Circle		Shape			0		Circle.png	Circle.png	30	1	708	0	0	0	0		0	0	0	0		0	0	0	0		0	0	0	0		0
5.0.11.0	win	082918	16:47:37	NH_A_43	1	1	blockedtask_colorshapetraining	5	blockedtask_colorshapetraining	39	Circle		Shape			0		Circle.png	Circle.png	30	1	511	0	0	0	0		0	0	0	0		0	0	0	0		0	0	0	0		0
5.0.11.0	win	082918	16:47:37	NH_A_43	1	1	blockedtask_colorshapetraining	5	blockedtask_colorshapetraining	42	Triangle		Shape			0		Triangle.png	Triangle.png	38	1	1187	0	0	0	0		0	0	0	0		0	0	0	0		0	0	0	0		0
5.0.11.0	win	082918	16:47:37	NH_A_43	1	1	blockedtask_colorshapetraining	5	blockedtask_colorshapetraining	45	Circle		Shape			0		Circle.png	Circle.png	38	0	843	0	0	0	0		0	0	0	0		0	0	0	0		0	0	0	0		0
5.0.11.0	win	082918	16:47:37	NH_A_43	1	1	blockedtask_colorshapetraining	5	blockedtask_colorshapetraining	48	Triangle		Shape			0		Triangle.png	Triangle.png	38	1	1017	0	0	0	0		0	0	0	0		0	0	0	0		0	0	0	0		0
5.0.11.0	win	082918	16:47:37	NH_A_43	1	1	blockedtask_colorshapetraining	5	blockedtask_colorshapetraining	51		Red	Color			0		Red.png	Red.png	30	1	1399	0	0	0	0		0	0	0	0		0	0	0	0		0	0	0	0		0
5.0.11.0	win	082918	16:47:37	NH_A_43	1	1	blockedtask_colorshapetraining	5	blockedtask_colorshapetraining	54		Red	Color			0		Red.png	Red.png	30	1	519	0	0	0	0		0	0	0	0		0	0	0	0		0	0	0	0		0
5.0.11.0	win	082918	16:47:37	NH_A_43	1	1	blockedtask_colorshapetraining	5	blockedtask_colorshapetraining	57		Green	Color			0		Green.png	Green.png	38	1	1257	0	0	0	0		0	0	0	0		0	0	0	0		0	0	0	0		0
5.0.11.0	win	082918	16:47:37	NH_A_43	1	1	blockedtask_colorshapetraining	5	blockedtask_colorshapetraining	60	Triangle		Shape			0		Triangle.png	Triangle.png	30	0	3599	0	0	0	0		0	0	0	0		0	0	0	0		0	0	0	0		0
5.0.11.0	win	082918	16:47:37	NH_A_43	1	1	blockedtask_colorshapetraining	5	blockedtask_colorshapetraining	63		Red	Color			0		Red.png	Red.png	30	1	2734	0	0	0	0		0	0	0	0		0	0	0	0		0	0	0	0		0
5.0.11.0	win	082918	16:47:37	NH_A_43	1	1	blockedtask_colorshapetraining	5	blockedtask_colorshapetraining	66	Triangle		Shape			0		Triangle.png	Triangle.png	38	1	2728	0	0	0	0		0	0	0	0		0	0	0	0		0	0	0	0		0
5.0.11.0	win	082918	16:47:37	NH_A_43	1	1	blockedtask_colorshapetraining	5	blockedtask_colorshapetraining	69		Green	Color			0		Green.png	Green.png	38	1	1187	0	0	0	0		0	0	0	0		0	0	0	0		0	0	0	0		0
5.0.11.0	win	082918	16:47:37	NH_A_43	1	1	blockedtask_colorshapetraining	5	blockedtask_colorshapetraining	72	Triangle		Shape			0		Triangle.png	Triangle.png	38	1	1419	0	0	0	0		0	0	0	0		0	0	0	0		0	0	0	0		0
5.0.11.0	win	082918	16:47:37	NH_A_43	1	1	blockedtask_colorshapetraining	5	blockedtask_colorshapetraining	75		Green	Color			0		Green.png	Green.png	38	1	713	0	0	0	0		0	0	0	0		0	0	0	0		0	0	0	0		0
5.0.11.0	win	082918	16:47:37	NH_A_43	1	1	blockedtask_colorshapetraining	5	blockedtask_colorshapetraining	78		Green	Color			0		Green.png	Green.png	38	1	2021	0	0	0	0		0	0	0	0		0	0	0	0		0	0	0	0		0
5.0.11.0	win	082918	16:47:37	NH_A_43	1	1	blockedtask_colorshapetraining	5	blockedtask_colorshapetraining	81		Red	Color			0		Red.png	Red.png	30	1	619	0	0	0	0		0	0	0	0		0	0	0	0		0	0	0	0		0
5.0.11.0	win	082918	16:47:37	NH_A_43	1	1	blockedtask_colorshapetraining	5	blockedtask_colorshapetraining	84		Red	Color			0		Red.png	Red.png	30	1	986	0	0	0	0		0	0	0	0		0	0	0	0		0	0	0	0		0
5.0.11.0	win	082918	16:47:37	NH_A_43	1	1	blockedtask_colorshapetraining	5	blockedtask_colorshapetraining	87		Green	Color			0		Green.png	Green.png	38	1	1274	0	0	0	0		0	0	0	0		0	0	0	0		0	0	0	0		0
5.0.11.0	win	082918	16:47:37	NH_A_43	1	1	blockedtask_colorshapetraining	5	blockedtask_colorshapetraining	90	Circle		Shape			0		Circle.png	Circle.png	30	1	911	0	0	0	0		0	0	0	0		0	0	0	0		0	0	0	0		0
5.0.11.0	win	082918	16:47:37	NH_A_43	1	1	blockedtask_colorshapetraining	5	blockedtask_colorshapetraining	93	Circle		Shape			0		Circle.png	Circle.png	30	1	818	0	0	0	0		0	0	0	0		0	0	0	0		0	0	0	0		0
5.0.11.0	win	082918	16:47:37	NH_A_43	1	1	blockedtask_colorshapetraining	5	blockedtask_colorshapetraining	96		Red	Color			0		Red.png	Red.png	30	1	473	0	0	0	0		0	0	0	0		0	0	0	0		0	0	0	0		0
5.0.11.0	win	082918	16:47:37	NH_A_43	1	1	blockedtask_bivalentshapetraining	6	BlockedPracticeInstruct	1		Red	Color			0		SC_Blocked_BivalentShapeTraining.htm	Red.png	57	0	15245	0	0	0	0		0	0	0	0		0	0	0	0		0	0	0	0		0
5.0.11.0	win	082918	16:47:37	NH_A_43	1	1	blockedtask_bivalentshapetraining	6	blockedtask_bivalentshapetraining	3	Triangle	Green	Shape			0		TriangleGreen.png	TriangleGreen.png	38	1	3530	0	0	0	0		0	0	0	0		0	0	0	0		0	0	0	0		0
5.0.11.0	win	082918	16:47:37	NH_A_43	1	1	blockedtask_bivalentshapetraining	6	blockedtask_bivalentshapetraining	6	Circle	Red	Shape			0		CircleRed.png	CircleRed.png	30	1	1860	0	0	0	0		0	0	0	0		0	0	0	0		0	0	0	0		0
5.0.11.0	win	082918	16:47:37	NH_A_43	1	1	blockedtask_bivalentshapetraining	6	blockedtask_bivalentshapetraining	9	Circle	Red	Shape			0		CircleRed.png	CircleRed.png	30	1	561	0	0	0	0		0	0	0	0		0	0	0	0		0	0	0	0		0
5.0.11.0	win	082918	16:47:37	NH_A_43	1	1	blockedtask_bivalentshapetraining	6	blockedtask_bivalentshapetraining	12	Triangle	Red	Shape			0		TriangleRed.png	TriangleRed.png	38	1	594	0	0	0	0		0	0	0	0		0	0	0	0		0	0	0	0		0
5.0.11.0	win	082918	16:47:37	NH_A_43	1	1	blockedtask_bivalentshapetraining	6	blockedtask_bivalentshapetraining	15	Circle	Red	Shape			0		CircleRed.png	CircleRed.png	30	1	1155	0	0	0	0		0	0	0	0		0	0	0	0		0	0	0	0		0
5.0.11.0	win	082918	16:47:37	NH_A_43	1	1	blockedtask_bivalentshapetraining	6	blockedtask_bivalentshapetraining	18	Circle	Red	Shape			0		CircleRed.png	CircleRed.png	30	1	476	0	0	0	0		0	0	0	0		0	0	0	0		0	0	0	0		0
5.0.11.0	win	082918	16:47:37	NH_A_43	1	1	blockedtask_bivalentshapetraining	6	blockedtask_bivalentshapetraining	21	Circle	Green	Shape			0		CircleGreen.png	CircleGreen.png	30	1	592	0	0	0	0		0	0	0	0		0	0	0	0		0	0	0	0		0
5.0.11.0	win	082918	16:47:37	NH_A_43	1	1	blockedtask_bivalentshapetraining	6	blockedtask_bivalentshapetraining	24	Circle	Green	Shape			0		CircleGreen.png	CircleGreen.png	30	1	481	0	0	0	0		0	0	0	0		0	0	0	0		0	0	0	0		0
5.0.11.0	win	082918	16:47:37	NH_A_43	1	1	blockedtask_bivalentshapetraining	6	blockedtask_bivalentshapetraining	27	Circle	Green	Shape			0		CircleGreen.png	CircleGreen.png	30	1	453	0	0	0	0		0	0	0	0		0	0	0	0		0	0	0	0		0
5.0.11.0	win	082918	16:47:37	NH_A_43	1	1	blockedtask_bivalentshapetraining	6	blockedtask_bivalentshapetraining	30	Triangle	Green	Shape			0		TriangleGreen.png	TriangleGreen.png	38	1	1322	0	0	0	0		0	0	0	0		0	0	0	0		0	0	0	0		0
5.0.11.0	win	082918	16:47:37	NH_A_43	1	1	blockedtask_bivalentshapetraining	6	blockedtask_bivalentshapetraining	33	Triangle	Green	Shape			0		TriangleGreen.png	TriangleGreen.png	38	1	685	0	0	0	0		0	0	0	0		0	0	0	0		0	0	0	0		0
5.0.11.0	win	082918	16:47:37	NH_A_43	1	1	blockedtask_bivalentshapetraining	6	blockedtask_bivalentshapetraining	36	Circle	Red	Shape			0		CircleRed.png	CircleRed.png	30	1	520	0	0	0	0		0	0	0	0		0	0	0	0		0	0	0	0		0
5.0.11.0	win	082918	16:47:37	NH_A_43	1	1	blockedtask_bivalentshapetraining	6	blockedtask_bivalentshapetraining	39	Circle	Green	Shape			0		CircleGreen.png	CircleGreen.png	30	1	587	0	0	0	0		0	0	0	0		0	0	0	0		0	0	0	0		0
5.0.11.0	win	082918	16:47:37	NH_A_43	1	1	blockedtask_bivalentshapetraining	6	blockedtask_bivalentshapetraining	42	Circle	Green	Shape			0		CircleGreen.png	CircleGreen.png	30	1	459	0	0	0	0		0	0	0	0		0	0	0	0		0	0	0	0		0
5.0.11.0	win	082918	16:47:37	NH_A_43	1	1	blockedtask_bivalentshapetraining	6	blockedtask_bivalentshapetraining	45	Triangle	Red	Shape			0		TriangleRed.png	TriangleRed.png	38	1	593	0	0	0	0		0	0	0	0		0	0	0	0		0	0	0	0		0
5.0.11.0	win	082918	16:47:37	NH_A_43	1	1	blockedtask_bivalentshapetraining	6	blockedtask_bivalentshapetraining	48	Triangle	Red	Shape			0		TriangleRed.png	TriangleRed.png	38	1	657	0	0	0	0		0	0	0	0		0	0	0	0		0	0	0	0		0
5.0.11.0	win	082918	16:47:37	NH_A_43	1	1	blockedtask_bivalentshapetraining	6	blockedtask_bivalentshapetraining	51	Circle	Green	Shape			0		CircleGreen.png	CircleGreen.png	30	1	590	0	0	0	0		0	0	0	0		0	0	0	0		0	0	0	0		0
5.0.11.0	win	082918	16:47:37	NH_A_43	1	1	blockedtask_bivalentshapetraining	6	blockedtask_bivalentshapetraining	54	Triangle	Green	Shape			0		TriangleGreen.png	TriangleGreen.png	38	1	2366	0	0	0	0		0	0	0	0		0	0	0	0		0	0	0	0		0
5.0.11.0	win	082918	16:47:37	NH_A_43	1	1	blockedtask_bivalentshapetraining	6	blockedtask_bivalentshapetraining	57	Triangle	Red	Shape			0		TriangleRed.png	TriangleRed.png	38	1	535	0	0	0	0		0	0	0	0		0	0	0	0		0	0	0	0		0
5.0.11.0	win	082918	16:47:37	NH_A_43	1	1	blockedtask_bivalentshapetraining	6	blockedtask_bivalentshapetraining	60	Circle	Red	Shape			0		CircleRed.png	CircleRed.png	30	1	665	0	0	0	0		0	0	0	0		0	0	0	0		0	0	0	0		0
5.0.11.0	win	082918	16:47:37	NH_A_43	1	1	blockedtask_bivalentshapetraining	6	blockedtask_bivalentshapetraining	63	Triangle	Green	Shape			0		TriangleGreen.png	TriangleGreen.png	38	1	581	0	0	0	0		0	0	0	0		0	0	0	0		0	0	0	0		0
5.0.11.0	win	082918	16:47:37	NH_A_43	1	1	blockedtask_bivalentshapetraining	6	blockedtask_bivalentshapetraining	66	Triangle	Red	Shape			0		TriangleRed.png	TriangleRed.png	38	1	517	0	0	0	0		0	0	0	0		0	0	0	0		0	0	0	0		0
5.0.11.0	win	082918	16:47:37	NH_A_43	1	1	blockedtask_bivalentshapetraining	6	blockedtask_bivalentshapetraining	69	Triangle	Green	Shape			0		TriangleGreen.png	TriangleGreen.png	38	1	600	0	0	0	0		0	0	0	0		0	0	0	0		0	0	0	0		0
5.0.11.0	win	082918	16:47:37	NH_A_43	1	1	blockedtask_bivalentshapetraining	6	blockedtask_bivalentshapetraining	72	Triangle	Red	Shape			0		TriangleRed.png	TriangleRed.png	38	1	503	0	0	0	0		0	0	0	0		0	0	0	0		0	0	0	0		0
5.0.11.0	win	082918	16:47:37	NH_A_43	1	1	blockedtask_bivalentshapetraining	6	blockedtask_bivalentshapetraining	75	Circle	Red	Shape			0		CircleRed.png	CircleRed.png	30	1	618	0	0	0	0		0	0	0	0		0	0	0	0		0	0	0	0		0
5.0.11.0	win	082918	16:47:37	NH_A_43	1	1	blockedtask_bivalentshapetraining	6	blockedtask_bivalentshapetraining	78	Circle	Green	Shape			0		CircleGreen.png	CircleGreen.png	30	1	2153	0	0	0	0		0	0	0	0		0	0	0	0		0	0	0	0		0
5.0.11.0	win	082918	16:47:37	NH_A_43	1	1	blockedtask_bivalentshapetraining	6	blockedtask_bivalentshapetraining	81	Circle	Red	Shape			0		CircleRed.png	CircleRed.png	30	1	891	0	0	0	0		0	0	0	0		0	0	0	0		0	0	0	0		0
5.0.11.0	win	082918	16:47:37	NH_A_43	1	1	blockedtask_bivalentshapetraining	6	blockedtask_bivalentshapetraining	84	Triangle	Red	Shape			0		TriangleRed.png	TriangleRed.png	38	1	2926	0	0	0	0		0	0	0	0		0	0	0	0		0	0	0	0		0
5.0.11.0	win	082918	16:47:37	NH_A_43	1	1	blockedtask_bivalentshapetraining	6	blockedtask_bivalentshapetraining	87	Triangle	Green	Shape			0		TriangleGreen.png	TriangleGreen.png	38	1	578	0	0	0	0		0	0	0	0		0	0	0	0		0	0	0	0		0
5.0.11.0	win	082918	16:47:37	NH_A_43	1	1	blockedtask_bivalentshapetraining	6	blockedtask_bivalentshapetraining	90	Circle	Green	Shape			0		CircleGreen.png	CircleGreen.png	30	1	626	0	0	0	0		0	0	0	0		0	0	0	0		0	0	0	0		0
5.0.11.0	win	082918	16:47:37	NH_A_43	1	1	blockedtask_bivalentshapetraining	6	blockedtask_bivalentshapetraining	93	Triangle	Green	Shape			0		TriangleGreen.png	TriangleGreen.png	38	1	705	0	0	0	0		0	0	0	0		0	0	0	0		0	0	0	0		0
5.0.11.0	win	082918	16:47:37	NH_A_43	1	1	blockedtask_bivalentshapetraining	6	blockedtask_bivalentshapetraining	96	Triangle	Red	Shape			0		TriangleRed.png	TriangleRed.png	38	1	668	0	0	0	0		0	0	0	0		0	0	0	0		0	0	0	0		0
5.0.11.0	win	082918	16:47:37	NH_A_43	1	1	blockedtask_bivalentcolortraining	7	BlockedPracticeInstruct	1	Triangle	Red	Shape			0		SC_Blocked_BivalentColorTraining.htm	TriangleRed.png	57	0	10616	0	0	0	0		0	0	0	0		0	0	0	0		0	0	0	0		0
5.0.11.0	win	082918	16:47:37	NH_A_43	1	1	blockedtask_bivalentcolortraining	7	blockedtask_bivalentcolortraining	3	Triangle	Green	Color			0		TriangleGreen.png	TriangleGreen.png	38	1	687	0	0	0	0		0	0	0	0		0	0	0	0		0	0	0	0		0
5.0.11.0	win	082918	16:47:37	NH_A_43	1	1	blockedtask_bivalentcolortraining	7	blockedtask_bivalentcolortraining	6	Triangle	Green	Color			0		TriangleGreen.png	TriangleGreen.png	38	1	651	0	0	0	0		0	0	0	0		0	0	0	0		0	0	0	0		0
5.0.11.0	win	082918	16:47:37	NH_A_43	1	1	blockedtask_bivalentcolortraining	7	blockedtask_bivalentcolortraining	9	Triangle	Green	Color			0		TriangleGreen.png	TriangleGreen.png	38	1	520	0	0	0	0		0	0	0	0		0	0	0	0		0	0	0	0		0
5.0.11.0	win	082918	16:47:37	NH_A_43	1	1	blockedtask_bivalentcolortraining	7	blockedtask_bivalentcolortraining	12	Circle	Green	Color			0		CircleGreen.png	CircleGreen.png	38	1	667	0	0	0	0		0	0	0	0		0	0	0	0		0	0	0	0		0
5.0.11.0	win	082918	16:47:37	NH_A_43	1	1	blockedtask_bivalentcolortraining	7	blockedtask_bivalentcolortraining	15	Circle	Red	Color			0		CircleRed.png	CircleRed.png	30	1	456	0	0	0	0		0	0	0	0		0	0	0	0		0	0	0	0		0
5.0.11.0	win	082918	16:47:37	NH_A_43	1	1	blockedtask_bivalentcolortraining	7	blockedtask_bivalentcolortraining	18	Circle	Red	Color			0		CircleRed.png	CircleRed.png	30	1	557	0	0	0	0		0	0	0	0		0	0	0	0		0	0	0	0		0
5.0.11.0	win	082918	16:47:37	NH_A_43	1	1	blockedtask_bivalentcolortraining	7	blockedtask_bivalentcolortraining	21	Circle	Red	Color			0		CircleRed.png	CircleRed.png	30	1	543	0	0	0	0		0	0	0	0		0	0	0	0		0	0	0	0		0
5.0.11.0	win	082918	16:47:37	NH_A_43	1	1	blockedtask_bivalentcolortraining	7	blockedtask_bivalentcolortraining	24	Circle	Green	Color			0		CircleGreen.png	CircleGreen.png	38	1	592	0	0	0	0		0	0	0	0		0	0	0	0		0	0	0	0		0
5.0.11.0	win	082918	16:47:37	NH_A_43	1	1	blockedtask_bivalentcolortraining	7	blockedtask_bivalentcolortraining	27	Circle	Green	Color			0		CircleGreen.png	CircleGreen.png	38	1	561	0	0	0	0		0	0	0	0		0	0	0	0		0	0	0	0		0
5.0.11.0	win	082918	16:47:37	NH_A_43	1	1	blockedtask_bivalentcolortraining	7	blockedtask_bivalentcolortraining	30	Circle	Red	Color			0		CircleRed.png	CircleRed.png	30	1	546	0	0	0	0		0	0	0	0		0	0	0	0		0	0	0	0		0
5.0.11.0	win	082918	16:47:37	NH_A_43	1	1	blockedtask_bivalentcolortraining	7	blockedtask_bivalentcolortraining	33	Triangle	Red	Color			0		TriangleRed.png	TriangleRed.png	30	1	516	0	0	0	0		0	0	0	0		0	0	0	0		0	0	0	0		0
5.0.11.0	win	082918	16:47:37	NH_A_43	1	1	blockedtask_bivalentcolortraining	7	blockedtask_bivalentcolortraining	36	Triangle	Red	Color			0		TriangleRed.png	TriangleRed.png	30	1	438	0	0	0	0		0	0	0	0		0	0	0	0		0	0	0	0		0
5.0.11.0	win	082918	16:47:37	NH_A_43	1	1	blockedtask_bivalentcolortraining	7	blockedtask_bivalentcolortraining	39	Triangle	Green	Color			0		TriangleGreen.png	TriangleGreen.png	38	1	476	0	0	0	0		0	0	0	0		0	0	0	0		0	0	0	0		0
5.0.11.0	win	082918	16:47:37	NH_A_43	1	1	blockedtask_bivalentcolortraining	7	blockedtask_bivalentcolortraining	42	Triangle	Red	Color			0		TriangleRed.png	TriangleRed.png	30	1	449	0	0	0	0		0	0	0	0		0	0	0	0		0	0	0	0		0
5.0.11.0	win	082918	16:47:37	NH_A_43	1	1	blockedtask_bivalentcolortraining	7	blockedtask_bivalentcolortraining	45	Triangle	Red	Color			0		TriangleRed.png	TriangleRed.png	30	1	583	0	0	0	0		0	0	0	0		0	0	0	0		0	0	0	0		0
5.0.11.0	win	082918	16:47:37	NH_A_43	1	1	blockedtask_bivalentcolortraining	7	blockedtask_bivalentcolortraining	48	Triangle	Red	Color			0		TriangleRed.png	TriangleRed.png	30	1	439	0	0	0	0		0	0	0	0		0	0	0	0		0	0	0	0		0
5.0.11.0	win	082918	16:47:37	NH_A_43	1	1	blockedtask_bivalentcolortraining	7	blockedtask_bivalentcolortraining	51	Circle	Green	Color			0		CircleGreen.png	CircleGreen.png	38	1	572	0	0	0	0		0	0	0	0		0	0	0	0		0	0	0	0		0
5.0.11.0	win	082918	16:47:37	NH_A_43	1	1	blockedtask_bivalentcolortraining	7	blockedtask_bivalentcolortraining	54	Circle	Red	Color			0		CircleRed.png	CircleRed.png	30	1	462	0	0	0	0		0	0	0	0		0	0	0	0		0	0	0	0		0
5.0.11.0	win	082918	16:47:37	NH_A_43	1	1	blockedtask_bivalentcolortraining	7	blockedtask_bivalentcolortraining	57	Circle	Green	Color			0		CircleGreen.png	CircleGreen.png	38	1	418	0	0	0	0		0	0	0	0		0	0	0	0		0	0	0	0		0
5.0.11.0	win	082918	16:47:37	NH_A_43	1	1	blockedtask_bivalentcolortraining	7	blockedtask_bivalentcolortraining	60	Triangle	Red	Color			0		TriangleRed.png	TriangleRed.png	30	1	553	0	0	0	0		0	0	0	0		0	0	0	0		0	0	0	0		0
5.0.11.0	win	082918	16:47:37	NH_A_43	1	1	blockedtask_bivalentcolortraining	7	blockedtask_bivalentcolortraining	63	Triangle	Red	Color			0		TriangleRed.png	TriangleRed.png	30	1	379	0	0	0	0		0	0	0	0		0	0	0	0		0	0	0	0		0
5.0.11.0	win	082918	16:47:37	NH_A_43	1	1	blockedtask_bivalentcolortraining	7	blockedtask_bivalentcolortraining	66	Triangle	Red	Color			0		TriangleRed.png	TriangleRed.png	30	1	387	0	0	0	0		0	0	0	0		0	0	0	0		0	0	0	0		0
5.0.11.0	win	082918	16:47:37	NH_A_43	1	1	blockedtask_bivalentcolortraining	7	blockedtask_bivalentcolortraining	69	Circle	Red	Color			0		CircleRed.png	CircleRed.png	30	1	395	0	0	0	0		0	0	0	0		0	0	0	0		0	0	0	0		0
5.0.11.0	win	082918	16:47:37	NH_A_43	1	1	blockedtask_bivalentcolortraining	7	blockedtask_bivalentcolortraining	72	Circle	Green	Color			0		CircleGreen.png	CircleGreen.png	38	1	611	0	0	0	0		0	0	0	0		0	0	0	0		0	0	0	0		0
5.0.11.0	win	082918	16:47:37	NH_A_43	1	1	blockedtask_bivalentcolortraining	7	blockedtask_bivalentcolortraining	75	Circle	Green	Color			0		CircleGreen.png	CircleGreen.png	38	1	483	0	0	0	0		0	0	0	0		0	0	0	0		0	0	0	0		0
5.0.11.0	win	082918	16:47:37	NH_A_43	1	1	blockedtask_bivalentcolortraining	7	blockedtask_bivalentcolortraining	78	Triangle	Green	Color			0		TriangleGreen.png	TriangleGreen.png	38	1	598	0	0	0	0		0	0	0	0		0	0	0	0		0	0	0	0		0
5.0.11.0	win	082918	16:47:37	NH_A_43	1	1	blockedtask_bivalentcolortraining	7	blockedtask_bivalentcolortraining	81	Circle	Red	Color			0		CircleRed.png	CircleRed.png	30	1	518	0	0	0	0		0	0	0	0		0	0	0	0		0	0	0	0		0
5.0.11.0	win	082918	16:47:37	NH_A_43	1	1	blockedtask_bivalentcolortraining	7	blockedtask_bivalentcolortraining	84	Circle	Red	Color			0		CircleRed.png	CircleRed.png	30	1	441	0	0	0	0		0	0	0	0		0	0	0	0		0	0	0	0		0
5.0.11.0	win	082918	16:47:37	NH_A_43	1	1	blockedtask_bivalentcolortraining	7	blockedtask_bivalentcolortraining	87	Triangle	Green	Color			0		TriangleGreen.png	TriangleGreen.png	38	1	559	0	0	0	0		0	0	0	0		0	0	0	0		0	0	0	0		0
5.0.11.0	win	082918	16:47:37	NH_A_43	1	1	blockedtask_bivalentcolortraining	7	blockedtask_bivalentcolortraining	90	Triangle	Green	Color			0		TriangleGreen.png	TriangleGreen.png	38	1	480	0	0	0	0		0	0	0	0		0	0	0	0		0	0	0	0		0
5.0.11.0	win	082918	16:47:37	NH_A_43	1	1	blockedtask_bivalentcolortraining	7	blockedtask_bivalentcolortraining	93	Circle	Green	Color			0		CircleGreen.png	CircleGreen.png	38	1	597	0	0	0	0		0	0	0	0		0	0	0	0		0	0	0	0		0
5.0.11.0	win	082918	16:47:37	NH_A_43	1	1	blockedtask_bivalentcolortraining	7	blockedtask_bivalentcolortraining	96	Triangle	Green	Color			0		TriangleGreen.png	TriangleGreen.png	38	1	436	0	0	0	0		0	0	0	0		0	0	0	0		0	0	0	0		0
5.0.11.0	win	082918	16:47:37	NH_A_43	1	1	blocked_testintro	8	BlockedPracticeInstruct	1	Triangle	Green	Color			0		SC_Blocked_TestIntro.htm	TriangleGreen.png	57	0	27579	0	0	0	0		0	0	0	0		0	0	0	0		0	0	0	0		0
5.0.11.0	win	082918	16:47:37	NH_A_43	1	1	blocked_color	9	BlockedTestInstruct	1	Triangle	Green	Color			0		SC_Blocked_BivalentColorTest.htm	TriangleGreen.png	57	0	6138	0	0	0	0		0	0	0	0		0	0	0	0		0	0	0	0		0
5.0.11.0	win	082918	16:47:37	NH_A_43	1	1	blocked_color	9	blockedtask_bivalentcolortest	3	Circle	Red	Color			0		CircleRed.png	CircleRed.png	30	1	1540	1	1	1540	100	1540	0	0	0	0		0	0	0	0		0	0	0	0		0
5.0.11.0	win	082918	16:47:37	NH_A_43	1	1	blocked_color	9	blockedtask_bivalentcolortest	6	Circle	Green	Color			0		CircleGreen.png	CircleGreen.png	38	1	3774	2	2	5314	100	2657	0	0	0	0		0	0	0	0		0	0	0	0		0
5.0.11.0	win	082918	16:47:37	NH_A_43	1	1	blocked_color	9	blockedtask_bivalentcolortest	9	Circle	Red	Color			0		CircleRed.png	CircleRed.png	30	1	559	3	3	5873	100	1957.6666666666667424579	0	0	0	0		0	0	0	0		0	0	0	0		0
5.0.11.0	win	082918	16:47:37	NH_A_43	1	1	blocked_color	9	blockedtask_bivalentcolortest	12	Triangle	Red	Color			0		TriangleRed.png	TriangleRed.png	30	1	480	4	4	6353	100	1588.25	0	0	0	0		0	0	0	0		0	0	0	0		0
5.0.11.0	win	082918	16:47:37	NH_A_43	1	1	blocked_color	9	blockedtask_bivalentcolortest	15	Circle	Red	Color			0		CircleRed.png	CircleRed.png	30	1	469	5	5	6822	100	1364.4000000000000909495	0	0	0	0		0	0	0	0		0	0	0	0		0
5.0.11.0	win	082918	16:47:37	NH_A_43	1	1	blocked_color	9	blockedtask_bivalentcolortest	18	Triangle	Green	Color			0		TriangleGreen.png	TriangleGreen.png	38	1	585	6	6	7407	100	1234.5	0	0	0	0		0	0	0	0		0	0	0	0		0
5.0.11.0	win	082918	16:47:37	NH_A_43	1	1	blocked_color	9	blockedtask_bivalentcolortest	21	Triangle	Green	Color			0		TriangleGreen.png	TriangleGreen.png	38	1	377	7	7	7784	100	1112	0	0	0	0		0	0	0	0		0	0	0	0		0
5.0.11.0	win	082918	16:47:37	NH_A_43	1	1	blocked_color	9	blockedtask_bivalentcolortest	24	Circle	Red	Color			0		CircleRed.png	CircleRed.png	30	1	1218	8	8	9002	100	1125.25	0	0	0	0		0	0	0	0		0	0	0	0		0
5.0.11.0	win	082918	16:47:37	NH_A_43	1	1	blocked_color	9	blockedtask_bivalentcolortest	27	Triangle	Red	Color			0		TriangleRed.png	TriangleRed.png	30	1	345	9	9	9347	100	1038.5555555555556566105	0	0	0	0		0	0	0	0		0	0	0	0		0
5.0.11.0	win	082918	16:47:37	NH_A_43	1	1	blocked_color	9	blockedtask_bivalentcolortest	30	Triangle	Green	Color			0		TriangleGreen.png	TriangleGreen.png	38	1	531	10	10	9878	100	987.7999999999999545253	0	0	0	0		0	0	0	0		0	0	0	0		0
5.0.11.0	win	082918	16:47:37	NH_A_43	1	1	blocked_color	9	blockedtask_bivalentcolortest	33	Triangle	Green	Color			0		TriangleGreen.png	TriangleGreen.png	38	1	437	11	11	10315	100	937.7272727272727479431	0	0	0	0		0	0	0	0		0	0	0	0		0
5.0.11.0	win	082918	16:47:37	NH_A_43	1	1	blocked_color	9	blockedtask_bivalentcolortest	36	Circle	Red	Color			0		CircleRed.png	CircleRed.png	30	1	475	12	12	10790	100	899.1666666666666287711	0	0	0	0		0	0	0	0		0	0	0	0		0
5.0.11.0	win	082918	16:47:37	NH_A_43	1	1	blocked_color	9	blockedtask_bivalentcolortest	39	Circle	Red	Color			0		CircleRed.png	CircleRed.png	30	1	400	13	13	11190	100	860.7692307692307167599	0	0	0	0		0	0	0	0		0	0	0	0		0
5.0.11.0	win	082918	16:47:37	NH_A_43	1	1	blocked_color	9	blockedtask_bivalentcolortest	42	Circle	Green	Color			0		CircleGreen.png	CircleGreen.png	38	1	487	14	14	11677	100	834.0714285714285551876	0	0	0	0		0	0	0	0		0	0	0	0		0
5.0.11.0	win	082918	16:47:37	NH_A_43	1	1	blocked_color	9	blockedtask_bivalentcolortest	45	Circle	Green	Color			0		CircleGreen.png	CircleGreen.png	38	1	443	15	15	12120	100	808	0	0	0	0		0	0	0	0		0	0	0	0		0
5.0.11.0	win	082918	16:47:37	NH_A_43	1	1	blocked_color	9	blockedtask_bivalentcolortest	48	Circle	Green	Color			0		CircleGreen.png	CircleGreen.png	38	1	369	16	16	12489	100	780.5625	0	0	0	0		0	0	0	0		0	0	0	0		0
5.0.11.0	win	082918	16:47:37	NH_A_43	1	1	blocked_color	9	blockedtask_bivalentcolortest	51	Circle	Green	Color			0		CircleGreen.png	CircleGreen.png	38	1	362	17	17	12851	100	755.9411764705882887938	0	0	0	0		0	0	0	0		0	0	0	0		0
5.0.11.0	win	082918	16:47:37	NH_A_43	1	1	blocked_color	9	blockedtask_bivalentcolortest	54	Circle	Red	Color			0		CircleRed.png	CircleRed.png	30	1	371	18	18	13222	100	734.5555555555555429237	0	0	0	0		0	0	0	0		0	0	0	0		0
5.0.11.0	win	082918	16:47:37	NH_A_43	1	1	blocked_color	9	blockedtask_bivalentcolortest	57	Triangle	Red	Color			0		TriangleRed.png	TriangleRed.png	30	1	524	19	19	13746	100	723.4736842105263576741	0	0	0	0		0	0	0	0		0	0	0	0		0
5.0.11.0	win	082918	16:47:37	NH_A_43	1	1	blocked_color	9	blockedtask_bivalentcolortest	60	Circle	Green	Color			0		CircleGreen.png	CircleGreen.png	38	1	527	20	20	14273	100	713.6499999999999772626	0	0	0	0		0	0	0	0		0	0	0	0		0
5.0.11.0	win	082918	16:47:37	NH_A_43	1	1	blocked_color	9	blockedtask_bivalentcolortest	63	Triangle	Green	Color			0		TriangleGreen.png	TriangleGreen.png	38	1	401	21	21	14674	100	698.7619047619048160414	0	0	0	0		0	0	0	0		0	0	0	0		0
5.0.11.0	win	082918	16:47:37	NH_A_43	1	1	blocked_color	9	blockedtask_bivalentcolortest	66	Circle	Red	Color			0		CircleRed.png	CircleRed.png	30	1	473	22	22	15147	100	688.5	0	0	0	0		0	0	0	0		0	0	0	0		0
5.0.11.0	win	082918	16:47:37	NH_A_43	1	1	blocked_color	9	blockedtask_bivalentcolortest	69	Triangle	Red	Color			0		TriangleRed.png	TriangleRed.png	30	1	493	23	23	15640	100	680	0	0	0	0		0	0	0	0		0	0	0	0		0
5.0.11.0	win	082918	16:47:37	NH_A_43	1	1	blocked_color	9	blockedtask_bivalentcolortest	72	Circle	Red	Color			0		CircleRed.png	CircleRed.png	30	1	401	24	24	16041	100	668.375	0	0	0	0		0	0	0	0		0	0	0	0		0
5.0.11.0	win	082918	16:47:37	NH_A_43	1	1	blocked_color	9	blockedtask_bivalentcolortest	75	Triangle	Green	Color			0		TriangleGreen.png	TriangleGreen.png	38	1	473	25	25	16514	100	660.5599999999999454303	0	0	0	0		0	0	0	0		0	0	0	0		0
5.0.11.0	win	082918	16:47:37	NH_A_43	1	1	blocked_color	9	blockedtask_bivalentcolortest	78	Circle	Green	Color			0		CircleGreen.png	CircleGreen.png	38	1	797	26	26	17311	100	665.8076923076922639666	0	0	0	0		0	0	0	0		0	0	0	0		0
5.0.11.0	win	082918	16:47:37	NH_A_43	1	1	blocked_color	9	blockedtask_bivalentcolortest	81	Circle	Red	Color			0		CircleRed.png	CircleRed.png	30	1	646	27	27	17957	100	665.074074074074019336	0	0	0	0		0	0	0	0		0	0	0	0		0
5.0.11.0	win	082918	16:47:37	NH_A_43	1	1	blocked_color	9	blockedtask_bivalentcolortest	84	Circle	Green	Color			0		CircleGreen.png	CircleGreen.png	38	1	483	28	28	18440	100	658.5714285714285551876	0	0	0	0		0	0	0	0		0	0	0	0		0
5.0.11.0	win	082918	16:47:37	NH_A_43	1	1	blocked_color	9	blockedtask_bivalentcolortest	87	Triangle	Green	Color			0		TriangleGreen.png	TriangleGreen.png	38	1	583	29	29	19023	100	655.9655172413793025044	0	0	0	0		0	0	0	0		0	0	0	0		0
5.0.11.0	win	082918	16:47:37	NH_A_43	1	1	blocked_color	9	blockedtask_bivalentcolortest	90	Triangle	Green	Color			0		TriangleGreen.png	TriangleGreen.png	38	1	471	30	30	19494	100	649.7999999999999545253	0	0	0	0		0	0	0	0		0	0	0	0		0
5.0.11.0	win	082918	16:47:37	NH_A_43	1	1	blocked_color	9	blockedtask_bivalentcolortest	93	Triangle	Red	Color			0		TriangleRed.png	TriangleRed.png	30	1	556	31	31	20050	100	646.7741935483870747703	0	0	0	0		0	0	0	0		0	0	0	0		0
5.0.11.0	win	082918	16:47:37	NH_A_43	1	1	blocked_color	9	blockedtask_bivalentcolortest	96	Circle	Green	Color			0		CircleGreen.png	CircleGreen.png	38	1	749	32	32	20799	100	649.96875	0	0	0	0		0	0	0	0		0	0	0	0		0
5.0.11.0	win	082918	16:47:37	NH_A_43	1	1	blocked_color	9	blockedtask_bivalentcolortest	99	Circle	Green	Color			0		CircleGreen.png	CircleGreen.png	38	1	775	33	33	21574	100	653.7575757575757506856	0	0	0	0		0	0	0	0		0	0	0	0		0
5.0.11.0	win	082918	16:47:37	NH_A_43	1	1	blocked_color	9	blockedtask_bivalentcolortest	102	Triangle	Green	Color			0		TriangleGreen.png	TriangleGreen.png	38	1	527	34	34	22101	100	650.0294117647058556031	0	0	0	0		0	0	0	0		0	0	0	0		0
5.0.11.0	win	082918	16:47:37	NH_A_43	1	1	blocked_color	9	blockedtask_bivalentcolortest	105	Triangle	Red	Color			0		TriangleRed.png	TriangleRed.png	30	1	562	35	35	22663	100	647.5142857142857337749	0	0	0	0		0	0	0	0		0	0	0	0		0
5.0.11.0	win	082918	16:47:37	NH_A_43	1	1	blocked_color	9	blockedtask_bivalentcolortest	108	Circle	Green	Color			0		CircleGreen.png	CircleGreen.png	38	1	563	36	36	23226	100	645.1666666666666287711	0	0	0	0		0	0	0	0		0	0	0	0		0
5.0.11.0	win	082918	16:47:37	NH_A_43	1	1	blocked_color	9	blockedtask_bivalentcolortest	111	Triangle	Red	Color			0		TriangleRed.png	TriangleRed.png	30	1	356	37	37	23582	100	637.351351351351354424	0	0	0	0		0	0	0	0		0	0	0	0		0
5.0.11.0	win	082918	16:47:37	NH_A_43	1	1	blocked_color	9	blockedtask_bivalentcolortest	114	Triangle	Red	Color			0		TriangleRed.png	TriangleRed.png	30	1	414	38	38	23996	100	631.4736842105263576741	0	0	0	0		0	0	0	0		0	0	0	0		0
5.0.11.0	win	082918	16:47:37	NH_A_43	1	1	blocked_color	9	blockedtask_bivalentcolortest	117	Triangle	Red	Color			0		TriangleRed.png	TriangleRed.png	30	1	437	39	39	24433	100	626.4871794871794463688	0	0	0	0		0	0	0	0		0	0	0	0		0
5.0.11.0	win	082918	16:47:37	NH_A_43	1	1	blocked_color	9	blockedtask_bivalentcolortest	120	Circle	Green	Color			0		CircleGreen.png	CircleGreen.png	38	1	523	40	40	24956	100	623.8999999999999772626	0	0	0	0		0	0	0	0		0	0	0	0		0
5.0.11.0	win	082918	16:47:37	NH_A_43	1	1	blocked_color	9	blockedtask_bivalentcolortest	123	Triangle	Green	Color			0		TriangleGreen.png	TriangleGreen.png	38	1	558	41	41	25514	100	622.2926829268292294728	0	0	0	0		0	0	0	0		0	0	0	0		0
5.0.11.0	win	082918	16:47:37	NH_A_43	1	1	blocked_color	9	blockedtask_bivalentcolortest	126	Circle	Green	Color			0		CircleGreen.png	CircleGreen.png	38	1	463	42	42	25977	100	618.5	0	0	0	0		0	0	0	0		0	0	0	0		0
5.0.11.0	win	082918	16:47:37	NH_A_43	1	1	blocked_color	9	blockedtask_bivalentcolortest	129	Triangle	Green	Color			0		TriangleGreen.png	TriangleGreen.png	38	1	612	43	43	26589	100	618.3488372093023599518	0	0	0	0		0	0	0	0		0	0	0	0		0
5.0.11.0	win	082918	16:47:37	NH_A_43	1	1	blocked_color	9	blockedtask_bivalentcolortest	132	Circle	Red	Color			0		CircleRed.png	CircleRed.png	30	1	516	44	44	27105	100	616.0227272727272520569	0	0	0	0		0	0	0	0		0	0	0	0		0
5.0.11.0	win	082918	16:47:37	NH_A_43	1	1	blocked_color	9	blockedtask_bivalentcolortest	135	Triangle	Green	Color			0		TriangleGreen.png	TriangleGreen.png	38	1	551	45	45	27656	100	614.5777777777777828305	0	0	0	0		0	0	0	0		0	0	0	0		0
5.0.11.0	win	082918	16:47:37	NH_A_43	1	1	blocked_color	9	blockedtask_bivalentcolortest	138	Circle	Green	Color			0		CircleGreen.png	CircleGreen.png	38	1	872	46	46	28528	100	620.1739130434782509838	0	0	0	0		0	0	0	0		0	0	0	0		0
5.0.11.0	win	082918	16:47:37	NH_A_43	1	1	blocked_color	9	blockedtask_bivalentcolortest	141	Triangle	Red	Color			0		TriangleRed.png	TriangleRed.png	30	1	477	47	47	29005	100	617.1276595744681117139	0	0	0	0		0	0	0	0		0	0	0	0		0
5.0.11.0	win	082918	16:47:37	NH_A_43	1	1	blocked_color	9	blockedtask_bivalentcolortest	144	Circle	Green	Color			0		CircleGreen.png	CircleGreen.png	38	1	562	48	48	29567	100	615.9791666666666287711	0	0	0	0		0	0	0	0		0	0	0	0		0
5.0.11.0	win	082918	16:47:37	NH_A_43	1	1	blocked_color	9	blockedtask_bivalentcolortest	147	Triangle	Red	Color			0		TriangleRed.png	TriangleRed.png	30	1	642	49	49	30209	100	616.5102040816326507411	0	0	0	0		0	0	0	0		0	0	0	0		0
5.0.11.0	win	082918	16:47:37	NH_A_43	1	1	blocked_color	9	blockedtask_bivalentcolortest	150	Triangle	Red	Color			0		TriangleRed.png	TriangleRed.png	30	1	512	50	50	30721	100	614.4199999999999590727	0	0	0	0		0	0	0	0		0	0	0	0		0
5.0.11.0	win	082918	16:47:37	NH_A_43	1	1	blocked_color	9	blockedtask_bivalentcolortest	153	Triangle	Red	Color			0		TriangleRed.png	TriangleRed.png	30	1	532	51	51	31253	100	612.803921568627401939	0	0	0	0		0	0	0	0		0	0	0	0		0
5.0.11.0	win	082918	16:47:37	NH_A_43	1	1	blocked_color	9	blockedtask_bivalentcolortest	156	Triangle	Green	Color			0		TriangleGreen.png	TriangleGreen.png	38	1	533	52	52	31786	100	611.2692307692307167599	0	0	0	0		0	0	0	0		0	0	0	0		0
5.0.11.0	win	082918	16:47:37	NH_A_43	1	1	blocked_color	9	blockedtask_bivalentcolortest	159	Triangle	Red	Color			0		TriangleRed.png	TriangleRed.png	30	1	488	53	53	32274	100	608.9433962264150750343	0	0	0	0		0	0	0	0		0	0	0	0		0
5.0.11.0	win	082918	16:47:37	NH_A_43	1	1	blocked_color	9	blockedtask_bivalentcolortest	162	Triangle	Red	Color			0		TriangleRed.png	TriangleRed.png	30	1	428	54	54	32702	100	605.5925925925926094351	0	0	0	0		0	0	0	0		0	0	0	0		0
5.0.11.0	win	082918	16:47:37	NH_A_43	1	1	blocked_color	9	blockedtask_bivalentcolortest	165	Circle	Red	Color			0		CircleRed.png	CircleRed.png	30	1	563	55	55	33265	100	604.8181818181818698577	0	0	0	0		0	0	0	0		0	0	0	0		0
5.0.11.0	win	082918	16:47:37	NH_A_43	1	1	blocked_color	9	blockedtask_bivalentcolortest	168	Triangle	Red	Color			0		TriangleRed.png	TriangleRed.png	30	1	404	56	56	33669	100	601.2321428571428896248	0	0	0	0		0	0	0	0		0	0	0	0		0
5.0.11.0	win	082918	16:47:37	NH_A_43	1	1	blocked_color	9	blockedtask_bivalentcolortest	171	Triangle	Red	Color			0		TriangleRed.png	TriangleRed.png	30	1	347	57	57	34016	100	596.7719298245614254483	0	0	0	0		0	0	0	0		0	0	0	0		0
5.0.11.0	win	082918	16:47:37	NH_A_43	1	1	blocked_color	9	blockedtask_bivalentcolortest	174	Triangle	Green	Color			0		TriangleGreen.png	TriangleGreen.png	38	1	565	58	58	34581	100	596.2241379310345337217	0	0	0	0		0	0	0	0		0	0	0	0		0
5.0.11.0	win	082918	16:47:37	NH_A_43	1	1	blocked_color	9	blockedtask_bivalentcolortest	177	Circle	Green	Color			0		CircleGreen.png	CircleGreen.png	38	1	502	59	59	35083	100	594.6271186440677638529	0	0	0	0		0	0	0	0		0	0	0	0		0
5.0.11.0	win	082918	16:47:37	NH_A_43	1	1	blocked_color	9	blockedtask_bivalentcolortest	180	Circle	Green	Color			0		CircleGreen.png	CircleGreen.png	38	1	441	60	60	35524	100	592.0666666666667197205	0	0	0	0		0	0	0	0		0	0	0	0		0
5.0.11.0	win	082918	16:47:37	NH_A_43	1	1	blocked_color	9	blockedtask_bivalentcolortest	183	Triangle	Green	Color			0		TriangleGreen.png	TriangleGreen.png	38	1	495	61	61	36019	100	590.4754098360655234501	0	0	0	0		0	0	0	0		0	0	0	0		0
5.0.11.0	win	082918	16:47:37	NH_A_43	1	1	blocked_color	9	blockedtask_bivalentcolortest	186	Triangle	Green	Color			0		TriangleGreen.png	TriangleGreen.png	38	1	387	62	62	36406	100	587.193548387096825536	0	0	0	0		0	0	0	0		0	0	0	0		0
5.0.11.0	win	082918	16:47:37	NH_A_43	1	1	blocked_color	9	blockedtask_bivalentcolortest	189	Circle	Red	Color			0		CircleRed.png	CircleRed.png	30	1	523	63	63	36929	100	586.174603174603134903	0	0	0	0		0	0	0	0		0	0	0	0		0
5.0.11.0	win	082918	16:47:37	NH_A_43	1	1	blocked_color	9	blockedtask_bivalentcolortest	192	Triangle	Green	Color			0		TriangleGreen.png	TriangleGreen.png	38	1	2350	64	64	39279	100	613.734375	0	0	0	0		0	0	0	0		0	0	0	0		0
5.0.11.0	win	082918	16:47:37	NH_A_43	1	1	blocked_color	9	blockedtask_bivalentcolortest	195	Triangle	Red	Color			0		TriangleRed.png	TriangleRed.png	30	1	423	65	65	39702	100	610.7999999999999545253	0	0	0	0		0	0	0	0		0	0	0	0		0
5.0.11.0	win	082918	16:47:37	NH_A_43	1	1	blocked_color	9	blockedtask_bivalentcolortest	198	Triangle	Green	Color			0		TriangleGreen.png	TriangleGreen.png	38	1	574	66	66	40276	100	610.2424242424242493144	0	0	0	0		0	0	0	0		0	0	0	0		0
5.0.11.0	win	082918	16:47:37	NH_A_43	1	1	blocked_color	9	blockedtask_bivalentcolortest	201	Circle	Red	Color			0		CircleRed.png	CircleRed.png	30	1	559	67	67	40835	100	609.4776119402985159468	0	0	0	0		0	0	0	0		0	0	0	0		0
5.0.11.0	win	082918	16:47:37	NH_A_43	1	1	blocked_color	9	blockedtask_bivalentcolortest	204	Circle	Green	Color			0		CircleGreen.png	CircleGreen.png	38	1	672	68	68	41507	100	610.3970588235293917023	0	0	0	0		0	0	0	0		0	0	0	0		0
5.0.11.0	win	082918	16:47:37	NH_A_43	1	1	blocked_color	9	blockedtask_bivalentcolortest	207	Circle	Red	Color			0		CircleRed.png	CircleRed.png	30	1	525	69	69	42032	100	609.1594202898551202452	0	0	0	0		0	0	0	0		0	0	0	0		0
5.0.11.0	win	082918	16:47:37	NH_A_43	1	1	blocked_color	9	blockedtask_bivalentcolortest	210	Circle	Red	Color			0		CircleRed.png	CircleRed.png	30	1	384	70	70	42416	100	605.9428571428571785873	0	0	0	0		0	0	0	0		0	0	0	0		0
5.0.11.0	win	082918	16:47:37	NH_A_43	1	1	blocked_color	9	blockedtask_bivalentcolortest	213	Circle	Red	Color			0		CircleRed.png	CircleRed.png	30	1	423	71	71	42839	100	603.3661971830986203713	0	0	0	0		0	0	0	0		0	0	0	0		0
5.0.11.0	win	082918	16:47:37	NH_A_43	1	1	blocked_color	9	blockedtask_bivalentcolortest	216	Triangle	Green	Color			0		TriangleGreen.png	TriangleGreen.png	38	1	542	72	72	43381	100	602.5138888888889141526	0	0	0	0		0	0	0	0		0	0	0	0		0
5.0.11.0	win	082918	16:47:37	NH_A_43	1	1	blocked_color	9	blockedtask_bivalentcolortest	219	Circle	Red	Color			0		CircleRed.png	CircleRed.png	30	1	1152	73	73	44533	100	610.0410958904109293144	0	0	0	0		0	0	0	0		0	0	0	0		0
5.0.11.0	win	082918	16:47:37	NH_A_43	1	1	blocked_color	9	blockedtask_bivalentcolortest	222	Circle	Green	Color			0		CircleGreen.png	CircleGreen.png	38	1	697	74	74	45230	100	611.2162162162162530876	0	0	0	0		0	0	0	0		0	0	0	0		0
5.0.11.0	win	082918	16:47:37	NH_A_43	1	1	blocked_color	9	blockedtask_bivalentcolortest	225	Circle	Green	Color			0		CircleGreen.png	CircleGreen.png	38	1	437	75	75	45667	100	608.8933333333333166593	0	0	0	0		0	0	0	0		0	0	0	0		0
5.0.11.0	win	082918	16:47:37	NH_A_43	1	1	blocked_color	9	blockedtask_bivalentcolortest	228	Triangle	Red	Color			0		TriangleRed.png	TriangleRed.png	30	1	475	76	76	46142	100	607.1315789473684390032	0	0	0	0		0	0	0	0		0	0	0	0		0
5.0.11.0	win	082918	16:47:37	NH_A_43	1	1	blocked_color	9	blockedtask_bivalentcolortest	231	Circle	Red	Color			0		CircleRed.png	CircleRed.png	30	1	688	77	77	46830	100	608.1818181818181301423	0	0	0	0		0	0	0	0		0	0	0	0		0
5.0.11.0	win	082918	16:47:37	NH_A_43	1	1	blocked_color	9	blockedtask_bivalentcolortest	234	Circle	Red	Color			0		CircleRed.png	CircleRed.png	30	1	396	78	78	47226	100	605.4615384615384527933	0	0	0	0		0	0	0	0		0	0	0	0		0
5.0.11.0	win	082918	16:47:37	NH_A_43	1	1	blocked_color	9	blockedtask_bivalentcolortest	237	Triangle	Red	Color			0		TriangleRed.png	TriangleRed.png	30	1	436	79	79	47662	100	603.3164556962025244502	0	0	0	0		0	0	0	0		0	0	0	0		0
5.0.11.0	win	082918	16:47:37	NH_A_43	1	1	blocked_color	9	blockedtask_bivalentcolortest	240	Triangle	Green	Color			0		TriangleGreen.png	TriangleGreen.png	38	1	537	80	80	48199	100	602.4874999999999545253	0	0	0	0		0	0	0	0		0	0	0	0		0
5.0.11.0	win	082918	16:47:37	NH_A_43	1	1	blocked_shape	10	BlockedTestInstruct	1	Triangle	Green	Color			0		SC_Blocked_BivalentShapeTest.htm	TriangleGreen.png	57	0	10865	0	0	0	0		0	0	0	0		0	0	0	0		0	0	0	0		0
5.0.11.0	win	082918	16:47:37	NH_A_43	1	1	blocked_shape	10	blockedtask_bivalentshapetest	3	Circle	Green	Shape			0		CircleGreen.png	CircleGreen.png	30	1	2606	0	0	0	0		1	1	2606	100	2606	0	0	0	0		0	0	0	0		0
5.0.11.0	win	082918	16:47:37	NH_A_43	1	1	blocked_shape	10	blockedtask_bivalentshapetest	6	Triangle	Red	Shape			0		TriangleRed.png	TriangleRed.png	38	1	2798	0	0	0	0		2	2	5404	100	2702	0	0	0	0		0	0	0	0		0
5.0.11.0	win	082918	16:47:37	NH_A_43	1	1	blocked_shape	10	blockedtask_bivalentshapetest	9	Circle	Red	Shape			0		CircleRed.png	CircleRed.png	30	1	1604	0	0	0	0		3	3	7008	100	2336	0	0	0	0		0	0	0	0		0
5.0.11.0	win	082918	16:47:37	NH_A_43	1	1	blocked_shape	10	blockedtask_bivalentshapetest	12	Circle	Red	Shape			0		CircleRed.png	CircleRed.png	30	1	1388	0	0	0	0		4	4	8396	100	2099	0	0	0	0		0	0	0	0		0
5.0.11.0	win	082918	16:47:37	NH_A_43	1	1	blocked_shape	10	blockedtask_bivalentshapetest	15	Circle	Red	Shape			0		CircleRed.png	CircleRed.png	30	1	652	0	0	0	0		5	5	9048	100	1809.5999999999999090505	0	0	0	0		0	0	0	0		0
5.0.11.0	win	082918	16:47:37	NH_A_43	1	1	blocked_shape	10	blockedtask_bivalentshapetest	18	Triangle	Green	Shape			0		TriangleGreen.png	TriangleGreen.png	38	1	649	0	0	0	0		6	6	9697	100	1616.1666666666667424579	0	0	0	0		0	0	0	0		0
5.0.11.0	win	082918	16:47:37	NH_A_43	1	1	blocked_shape	10	blockedtask_bivalentshapetest	21	Circle	Green	Shape			0		CircleGreen.png	CircleGreen.png	30	1	855	0	0	0	0		7	7	10552	100	1507.4285714285713311256	0	0	0	0		0	0	0	0		0
5.0.11.0	win	082918	16:47:37	NH_A_43	1	1	blocked_shape	10	blockedtask_bivalentshapetest	24	Triangle	Red	Shape			0		TriangleRed.png	TriangleRed.png	38	1	668	0	0	0	0		8	8	11220	100	1402.5	0	0	0	0		0	0	0	0		0
5.0.11.0	win	082918	16:47:37	NH_A_43	1	1	blocked_shape	10	blockedtask_bivalentshapetest	27	Circle	Red	Shape			0		CircleRed.png	CircleRed.png	30	1	681	0	0	0	0		9	9	11901	100	1322.3333333333332575421	0	0	0	0		0	0	0	0		0
5.0.11.0	win	082918	16:47:37	NH_A_43	1	1	blocked_shape	10	blockedtask_bivalentshapetest	30	Triangle	Green	Shape			0		TriangleGreen.png	TriangleGreen.png	38	1	742	0	0	0	0		10	10	12643	100	1264.2999999999999545253	0	0	0	0		0	0	0	0		0
5.0.11.0	win	082918	16:47:37	NH_A_43	1	1	blocked_shape	10	blockedtask_bivalentshapetest	33	Circle	Green	Shape			0		CircleGreen.png	CircleGreen.png	30	1	5055	0	0	0	0		11	11	17698	100	1608.9090909090909917722	0	0	0	0		0	0	0	0		0
5.0.11.0	win	082918	16:47:37	NH_A_43	1	1	blocked_shape	10	blockedtask_bivalentshapetest	36	Triangle	Green	Shape			0		TriangleGreen.png	TriangleGreen.png	38	1	1421	0	0	0	0		12	12	19119	100	1593.25	0	0	0	0		0	0	0	0		0
5.0.11.0	win	082918	16:47:37	NH_A_43	1	1	blocked_shape	10	blockedtask_bivalentshapetest	39	Triangle	Green	Shape			0		TriangleGreen.png	TriangleGreen.png	38	1	2155	0	0	0	0		13	13	21274	100	1636.4615384615385664802	0	0	0	0		0	0	0	0		0
5.0.11.0	win	082918	16:47:37	NH_A_43	1	1	blocked_shape	10	blockedtask_bivalentshapetest	42	Triangle	Red	Shape			0		TriangleRed.png	TriangleRed.png	38	1	1885	0	0	0	0		14	14	23159	100	1654.2142857142857792496	0	0	0	0		0	0	0	0		0
5.0.11.0	win	082918	16:47:37	NH_A_43	1	1	blocked_shape	10	blockedtask_bivalentshapetest	45	Circle	Red	Shape			0		CircleRed.png	CircleRed.png	30	1	1881	0	0	0	0		15	15	25040	100	1669.3333333333332575421	0	0	0	0		0	0	0	0		0
5.0.11.0	win	082918	16:47:37	NH_A_43	1	1	blocked_shape	10	blockedtask_bivalentshapetest	48	Triangle	Red	Shape			0		TriangleRed.png	TriangleRed.png	38	1	901	0	0	0	0		16	16	25941	100	1621.3125	0	0	0	0		0	0	0	0		0
5.0.11.0	win	082918	16:47:37	NH_A_43	1	1	blocked_shape	10	blockedtask_bivalentshapetest	51	Circle	Green	Shape			0		CircleGreen.png	CircleGreen.png	30	1	1016	0	0	0	0		17	17	26957	100	1585.7058823529412165954	0	0	0	0		0	0	0	0		0
5.0.11.0	win	082918	16:47:37	NH_A_43	1	1	blocked_shape	10	blockedtask_bivalentshapetest	54	Circle	Red	Shape			0		CircleRed.png	CircleRed.png	30	1	1111	0	0	0	0		18	18	28068	100	1559.3333333333332575421	0	0	0	0		0	0	0	0		0
5.0.11.0	win	082918	16:47:37	NH_A_43	1	1	blocked_shape	10	blockedtask_bivalentshapetest	57	Triangle	Red	Shape			0		TriangleRed.png	TriangleRed.png	38	1	1026	0	0	0	0		19	19	29094	100	1531.2631578947368780064	0	0	0	0		0	0	0	0		0
5.0.11.0	win	082918	16:47:37	NH_A_43	1	1	blocked_shape	10	blockedtask_bivalentshapetest	60	Circle	Green	Shape			0		CircleGreen.png	CircleGreen.png	30	1	2865	0	0	0	0		20	20	31959	100	1597.9500000000000454747	0	0	0	0		0	0	0	0		0
5.0.11.0	win	082918	16:47:37	NH_A_43	1	1	blocked_shape	10	blockedtask_bivalentshapetest	63	Triangle	Red	Shape			0		TriangleRed.png	TriangleRed.png	38	1	789	0	0	0	0		21	21	32748	100	1559.4285714285713311256	0	0	0	0		0	0	0	0		0
5.0.11.0	win	082918	16:47:37	NH_A_43	1	1	blocked_shape	10	blockedtask_bivalentshapetest	66	Circle	Green	Shape			0		CircleGreen.png	CircleGreen.png	30	1	845	0	0	0	0		22	22	33593	100	1526.9545454545454958861	0	0	0	0		0	0	0	0		0
5.0.11.0	win	082918	16:47:37	NH_A_43	1	1	blocked_shape	10	blockedtask_bivalentshapetest	69	Circle	Red	Shape			0		CircleRed.png	CircleRed.png	30	1	2659	0	0	0	0		23	23	36252	100	1576.1739130434782509838	0	0	0	0		0	0	0	0		0
5.0.11.0	win	082918	16:47:37	NH_A_43	1	1	blocked_shape	10	blockedtask_bivalentshapetest	72	Triangle	Red	Shape			0		TriangleRed.png	TriangleRed.png	38	1	497	0	0	0	0		24	24	36749	100	1531.2083333333332575421	0	0	0	0		0	0	0	0		0
5.0.11.0	win	082918	16:47:37	NH_A_43	1	1	blocked_shape	10	blockedtask_bivalentshapetest	75	Circle	Green	Shape			0		CircleGreen.png	CircleGreen.png	30	1	613	0	0	0	0		25	25	37362	100	1494.4800000000000181899	0	0	0	0		0	0	0	0		0
5.0.11.0	win	082918	16:47:37	NH_A_43	1	1	blocked_shape	10	blockedtask_bivalentshapetest	78	Circle	Red	Shape			0		CircleRed.png	CircleRed.png	30	1	612	0	0	0	0		26	26	37974	100	1460.5384615384614335198	0	0	0	0		0	0	0	0		0
5.0.11.0	win	082918	16:47:37	NH_A_43	1	1	blocked_shape	10	blockedtask_bivalentshapetest	81	Triangle	Green	Shape			0		TriangleGreen.png	TriangleGreen.png	38	1	771	0	0	0	0		27	27	38745	100	1435	0	0	0	0		0	0	0	0		0
5.0.11.0	win	082918	16:47:37	NH_A_43	1	1	blocked_shape	10	blockedtask_bivalentshapetest	84	Triangle	Red	Shape			0		TriangleRed.png	TriangleRed.png	38	1	508	0	0	0	0		28	28	39253	100	1401.8928571428571103752	0	0	0	0		0	0	0	0		0
5.0.11.0	win	082918	16:47:37	NH_A_43	1	1	blocked_shape	10	blockedtask_bivalentshapetest	87	Triangle	Red	Shape			0		TriangleRed.png	TriangleRed.png	38	1	735	0	0	0	0		29	29	39988	100	1378.8965517241379075131	0	0	0	0		0	0	0	0		0
5.0.11.0	win	082918	16:47:37	NH_A_43	1	1	blocked_shape	10	blockedtask_bivalentshapetest	90	Circle	Red	Shape			0		CircleRed.png	CircleRed.png	30	1	1210	0	0	0	0		30	30	41198	100	1373.2666666666666515084	0	0	0	0		0	0	0	0		0
5.0.11.0	win	082918	16:47:37	NH_A_43	1	1	blocked_shape	10	blockedtask_bivalentshapetest	93	Triangle	Red	Shape			0		TriangleRed.png	TriangleRed.png	38	1	3249	0	0	0	0		31	31	44447	100	1433.7741935483870747703	0	0	0	0		0	0	0	0		0
5.0.11.0	win	082918	16:47:37	NH_A_43	1	1	blocked_shape	10	blockedtask_bivalentshapetest	96	Triangle	Green	Shape			0		TriangleGreen.png	TriangleGreen.png	38	1	678	0	0	0	0		32	32	45125	100	1410.15625	0	0	0	0		0	0	0	0		0
5.0.11.0	win	082918	16:47:37	NH_A_43	1	1	blocked_shape	10	blockedtask_bivalentshapetest	99	Circle	Green	Shape			0		CircleGreen.png	CircleGreen.png	30	1	723	0	0	0	0		33	33	45848	100	1389.3333333333332575421	0	0	0	0		0	0	0	0		0
5.0.11.0	win	082918	16:47:37	NH_A_43	1	1	blocked_shape	10	blockedtask_bivalentshapetest	102	Circle	Green	Shape			0		CircleGreen.png	CircleGreen.png	30	1	493	0	0	0	0		34	34	46341	100	1362.9705882352941443969	0	0	0	0		0	0	0	0		0
5.0.11.0	win	082918	16:47:37	NH_A_43	1	1	blocked_shape	10	blockedtask_bivalentshapetest	105	Triangle	Green	Shape			0		TriangleGreen.png	TriangleGreen.png	38	1	721	0	0	0	0		35	35	47062	100	1344.6285714285713766003	0	0	0	0		0	0	0	0		0
5.0.11.0	win	082918	16:47:37	NH_A_43	1	1	blocked_shape	10	blockedtask_bivalentshapetest	108	Triangle	Red	Shape			0		TriangleRed.png	TriangleRed.png	38	1	972	0	0	0	0		36	36	48034	100	1334.2777777777778283053	0	0	0	0		0	0	0	0		0
5.0.11.0	win	082918	16:47:37	NH_A_43	1	1	blocked_shape	10	blockedtask_bivalentshapetest	111	Circle	Red	Shape			0		CircleRed.png	CircleRed.png	30	1	621	0	0	0	0		37	37	48655	100	1315	0	0	0	0		0	0	0	0		0
5.0.11.0	win	082918	16:47:37	NH_A_43	1	1	blocked_shape	10	blockedtask_bivalentshapetest	114	Triangle	Green	Shape			0		TriangleGreen.png	TriangleGreen.png	38	1	1307	0	0	0	0		38	38	49962	100	1314.7894736842106340191	0	0	0	0		0	0	0	0		0
5.0.11.0	win	082918	16:47:37	NH_A_43	1	1	blocked_shape	10	blockedtask_bivalentshapetest	117	Circle	Red	Shape			0		CircleRed.png	CircleRed.png	30	1	511	0	0	0	0		39	39	50473	100	1294.1794871794870687154	0	0	0	0		0	0	0	0		0
5.0.11.0	win	082918	16:47:37	NH_A_43	1	1	blocked_shape	10	blockedtask_bivalentshapetest	120	Triangle	Green	Shape			0		TriangleGreen.png	TriangleGreen.png	38	1	882	0	0	0	0		40	40	51355	100	1283.875	0	0	0	0		0	0	0	0		0
5.0.11.0	win	082918	16:47:37	NH_A_43	1	1	blocked_shape	10	blockedtask_bivalentshapetest	123	Circle	Red	Shape			0		CircleRed.png	CircleRed.png	30	1	1142	0	0	0	0		41	41	52497	100	1280.4146341463415410544	0	0	0	0		0	0	0	0		0
5.0.11.0	win	082918	16:47:37	NH_A_43	1	1	blocked_shape	10	blockedtask_bivalentshapetest	126	Triangle	Red	Shape			0		TriangleRed.png	TriangleRed.png	38	1	656	0	0	0	0		42	42	53153	100	1265.5476190476190367917	0	0	0	0		0	0	0	0		0
5.0.11.0	win	082918	16:47:37	NH_A_43	1	1	blocked_shape	10	blockedtask_bivalentshapetest	129	Triangle	Red	Shape			0		TriangleRed.png	TriangleRed.png	38	1	1325	0	0	0	0		43	43	54478	100	1266.930232558139550747	0	0	0	0		0	0	0	0		0
5.0.11.0	win	082918	16:47:37	NH_A_43	1	1	blocked_shape	10	blockedtask_bivalentshapetest	132	Triangle	Red	Shape			0		TriangleRed.png	TriangleRed.png	38	1	448	0	0	0	0		44	44	54926	100	1248.3181818181817561708	0	0	0	0		0	0	0	0		0
5.0.11.0	win	082918	16:47:37	NH_A_43	1	1	blocked_shape	10	blockedtask_bivalentshapetest	135	Triangle	Red	Shape			0		TriangleRed.png	TriangleRed.png	38	1	501	0	0	0	0		45	45	55427	100	1231.7111111111112222716	0	0	0	0		0	0	0	0		0
5.0.11.0	win	082918	16:47:37	NH_A_43	1	1	blocked_shape	10	blockedtask_bivalentshapetest	138	Circle	Green	Shape			0		CircleGreen.png	CircleGreen.png	30	1	617	0	0	0	0		46	46	56044	100	1218.3478260869565019675	0	0	0	0		0	0	0	0		0
5.0.11.0	win	082918	16:47:37	NH_A_43	1	1	blocked_shape	10	blockedtask_bivalentshapetest	141	Triangle	Green	Shape			0		TriangleGreen.png	TriangleGreen.png	38	1	1879	0	0	0	0		47	47	57923	100	1232.4042553191488877928	0	0	0	0		0	0	0	0		0
5.0.11.0	win	082918	16:47:37	NH_A_43	1	1	blocked_shape	10	blockedtask_bivalentshapetest	144	Triangle	Green	Shape			0		TriangleGreen.png	TriangleGreen.png	38	1	564	0	0	0	0		48	48	58487	100	1218.4791666666667424579	0	0	0	0		0	0	0	0		0
5.0.11.0	win	082918	16:47:37	NH_A_43	1	1	blocked_shape	10	blockedtask_bivalentshapetest	147	Circle	Red	Shape			0		CircleRed.png	CircleRed.png	30	1	597	0	0	0	0		49	49	59084	100	1205.7959183673469851783	0	0	0	0		0	0	0	0		0
5.0.11.0	win	082918	16:47:37	NH_A_43	1	1	blocked_shape	10	blockedtask_bivalentshapetest	150	Circle	Green	Shape			0		CircleGreen.png	CircleGreen.png	30	1	1621	0	0	0	0		50	50	60705	100	1214.0999999999999090505	0	0	0	0		0	0	0	0		0
5.0.11.0	win	082918	16:47:37	NH_A_43	1	1	blocked_shape	10	blockedtask_bivalentshapetest	153	Triangle	Green	Shape			0		TriangleGreen.png	TriangleGreen.png	38	1	572	0	0	0	0		51	51	61277	100	1201.5098039215686185344	0	0	0	0		0	0	0	0		0
5.0.11.0	win	082918	16:47:37	NH_A_43	1	1	blocked_shape	10	blockedtask_bivalentshapetest	156	Circle	Red	Shape			0		CircleRed.png	CircleRed.png	30	1	685	0	0	0	0		52	52	61962	100	1191.5769230769230944134	0	0	0	0		0	0	0	0		0
5.0.11.0	win	082918	16:47:37	NH_A_43	1	1	blocked_shape	10	blockedtask_bivalentshapetest	159	Triangle	Green	Shape			0		TriangleGreen.png	TriangleGreen.png	38	1	601	0	0	0	0		53	53	62563	100	1180.4339622641509777168	0	0	0	0		0	0	0	0		0
5.0.11.0	win	082918	16:47:37	NH_A_43	1	1	blocked_shape	10	blockedtask_bivalentshapetest	162	Circle	Red	Shape			0		CircleRed.png	CircleRed.png	30	1	1800	0	0	0	0		54	54	64363	100	1191.9074074074073905649	0	0	0	0		0	0	0	0		0
5.0.11.0	win	082918	16:47:37	NH_A_43	1	1	blocked_shape	10	blockedtask_bivalentshapetest	165	Triangle	Red	Shape			0		TriangleRed.png	TriangleRed.png	38	1	552	0	0	0	0		55	55	64915	100	1180.2727272727272520569	0	0	0	0		0	0	0	0		0
5.0.11.0	win	082918	16:47:37	NH_A_43	1	1	blocked_shape	10	blockedtask_bivalentshapetest	168	Circle	Green	Shape			0		CircleGreen.png	CircleGreen.png	30	1	585	0	0	0	0		56	56	65500	100	1169.6428571428571103752	0	0	0	0		0	0	0	0		0
5.0.11.0	win	082918	16:47:37	NH_A_43	1	1	blocked_shape	10	blockedtask_bivalentshapetest	171	Circle	Red	Shape			0		CircleRed.png	CircleRed.png	30	1	521	0	0	0	0		57	57	66021	100	1158.2631578947368780064	0	0	0	0		0	0	0	0		0
5.0.11.0	win	082918	16:47:37	NH_A_43	1	1	blocked_shape	10	blockedtask_bivalentshapetest	174	Triangle	Green	Shape			0		TriangleGreen.png	TriangleGreen.png	38	1	636	0	0	0	0		58	58	66657	100	1149.2586206896551175305	0	0	0	0		0	0	0	0		0
5.0.11.0	win	082918	16:47:37	NH_A_43	1	1	blocked_shape	10	blockedtask_bivalentshapetest	177	Triangle	Red	Shape			0		TriangleRed.png	TriangleRed.png	38	1	746	0	0	0	0		59	59	67403	100	1142.4237288135593644256	0	0	0	0		0	0	0	0		0
5.0.11.0	win	082918	16:47:37	NH_A_43	1	1	blocked_shape	10	blockedtask_bivalentshapetest	180	Circle	Green	Shape			0		CircleGreen.png	CircleGreen.png	30	1	611	0	0	0	0		60	60	68014	100	1133.5666666666666060337	0	0	0	0		0	0	0	0		0
5.0.11.0	win	082918	16:47:37	NH_A_43	1	1	blocked_shape	10	blockedtask_bivalentshapetest	183	Circle	Green	Shape			0		CircleGreen.png	CircleGreen.png	30	1	947	0	0	0	0		61	61	68961	100	1130.5081967213113784965	0	0	0	0		0	0	0	0		0
5.0.11.0	win	082918	16:47:37	NH_A_43	1	1	blocked_shape	10	blockedtask_bivalentshapetest	186	Triangle	Red	Shape			0		TriangleRed.png	TriangleRed.png	38	1	549	0	0	0	0		62	62	69510	100	1121.1290322580646261486	0	0	0	0		0	0	0	0		0
5.0.11.0	win	082918	16:47:37	NH_A_43	1	1	blocked_shape	10	blockedtask_bivalentshapetest	189	Triangle	Green	Shape			0		TriangleGreen.png	TriangleGreen.png	38	1	582	0	0	0	0		63	63	70092	100	1112.5714285714286688744	0	0	0	0		0	0	0	0		0
5.0.11.0	win	082918	16:47:37	NH_A_43	1	1	blocked_shape	10	blockedtask_bivalentshapetest	192	Circle	Green	Shape			0		CircleGreen.png	CircleGreen.png	30	1	678	0	0	0	0		64	64	70770	100	1105.78125	0	0	0	0		0	0	0	0		0
5.0.11.0	win	082918	16:47:37	NH_A_43	1	1	blocked_shape	10	blockedtask_bivalentshapetest	195	Circle	Red	Shape			0		CircleRed.png	CircleRed.png	30	1	2259	0	0	0	0		65	65	73029	100	1123.5230769230768146372	0	0	0	0		0	0	0	0		0
5.0.11.0	win	082918	16:47:37	NH_A_43	1	1	blocked_shape	10	blockedtask_bivalentshapetest	198	Triangle	Red	Shape			0		TriangleRed.png	TriangleRed.png	38	1	624	0	0	0	0		66	66	73653	100	1115.9545454545454958861	0	0	0	0		0	0	0	0		0
5.0.11.0	win	082918	16:47:37	NH_A_43	1	1	blocked_shape	10	blockedtask_bivalentshapetest	201	Circle	Green	Shape			0		CircleGreen.png	CircleGreen.png	30	1	591	0	0	0	0		67	67	74244	100	1108.1194029850746574084	0	0	0	0		0	0	0	0		0
5.0.11.0	win	082918	16:47:37	NH_A_43	1	1	blocked_shape	10	blockedtask_bivalentshapetest	204	Triangle	Green	Shape			0		TriangleGreen.png	TriangleGreen.png	38	1	719	0	0	0	0		68	68	74963	100	1102.3970588235295053892	0	0	0	0		0	0	0	0		0
5.0.11.0	win	082918	16:47:37	NH_A_43	1	1	blocked_shape	10	blockedtask_bivalentshapetest	207	Circle	Green	Shape			0		CircleGreen.png	CircleGreen.png	30	1	537	0	0	0	0		69	69	75500	100	1094.2028985507247398345	0	0	0	0		0	0	0	0		0
5.0.11.0	win	082918	16:47:37	NH_A_43	1	1	blocked_shape	10	blockedtask_bivalentshapetest	210	Circle	Green	Shape			0		CircleGreen.png	CircleGreen.png	30	1	539	0	0	0	0		70	70	76039	100	1086.2714285714284869755	0	0	0	0		0	0	0	0		0
5.0.11.0	win	082918	16:47:37	NH_A_43	1	1	blocked_shape	10	blockedtask_bivalentshapetest	213	Circle	Green	Shape			0		CircleGreen.png	CircleGreen.png	30	1	733	0	0	0	0		71	71	76772	100	1081.2957746478873559681	0	0	0	0		0	0	0	0		0
5.0.11.0	win	082918	16:47:37	NH_A_43	1	1	blocked_shape	10	blockedtask_bivalentshapetest	216	Triangle	Green	Shape			0		TriangleGreen.png	TriangleGreen.png	38	1	583	0	0	0	0		72	72	77355	100	1074.375	0	0	0	0		0	0	0	0		0
5.0.11.0	win	082918	16:47:37	NH_A_43	1	1	blocked_shape	10	blockedtask_bivalentshapetest	219	Circle	Red	Shape			0		CircleRed.png	CircleRed.png	30	1	775	0	0	0	0		73	73	78130	100	1070.2739726027398319275	0	0	0	0		0	0	0	0		0
5.0.11.0	win	082918	16:47:37	NH_A_43	1	1	blocked_shape	10	blockedtask_bivalentshapetest	222	Triangle	Green	Shape			0		TriangleGreen.png	TriangleGreen.png	38	1	704	0	0	0	0		74	74	78834	100	1065.3243243243243796314	0	0	0	0		0	0	0	0		0
5.0.11.0	win	082918	16:47:37	NH_A_43	1	1	blocked_shape	10	blockedtask_bivalentshapetest	225	Circle	Red	Shape			0		CircleRed.png	CircleRed.png	30	1	475	0	0	0	0		75	75	79309	100	1057.4533333333333757764	0	0	0	0		0	0	0	0		0
5.0.11.0	win	082918	16:47:37	NH_A_43	1	1	blocked_shape	10	blockedtask_bivalentshapetest	228	Triangle	Red	Shape			0		TriangleRed.png	TriangleRed.png	38	1	704	0	0	0	0		76	76	80013	100	1052.8026315789472846518	0	0	0	0		0	0	0	0		0
5.0.11.0	win	082918	16:47:37	NH_A_43	1	1	blocked_shape	10	blockedtask_bivalentshapetest	231	Triangle	Green	Shape			0		TriangleGreen.png	TriangleGreen.png	38	1	635	0	0	0	0		77	77	80648	100	1047.3766233766234563518	0	0	0	0		0	0	0	0		0
5.0.11.0	win	082918	16:47:37	NH_A_43	1	1	blocked_shape	10	blockedtask_bivalentshapetest	234	Circle	Red	Shape			0		CircleRed.png	CircleRed.png	30	1	601	0	0	0	0		78	78	81249	100	1041.6538461538461888267	0	0	0	0		0	0	0	0		0
5.0.11.0	win	082918	16:47:37	NH_A_43	1	1	blocked_shape	10	blockedtask_bivalentshapetest	237	Circle	Green	Shape			0		CircleGreen.png	CircleGreen.png	30	1	553	0	0	0	0		79	79	81802	100	1035.4683544303798043984	0	0	0	0		0	0	0	0		0
5.0.11.0	win	082918	16:47:37	NH_A_43	1	1	blocked_shape	10	blockedtask_bivalentshapetest	240	Triangle	Green	Shape			0		TriangleGreen.png	TriangleGreen.png	38	1	650	0	0	0	0		80	80	82452	100	1030.6500000000000909495	0	0	0	0		0	0	0	0		0
5.0.11.0	win	082918	16:47:37	NH_A_43	1	1	mixedintro	11	MixedIntroInstruct	1	Triangle	Green	Shape			0		SC_MixedIntro1.htm	TriangleGreen.png	57	0	94483	0	0	0	0		80	80	82452	100	1030.6500000000000909495	0	0	0	0		0	0	0	0		0
5.0.11.0	win	082918	16:47:37	NH_A_43	1	1	mixedintro	11	MixedIntroInstruct	2	Triangle	Green	Shape			0		SC_MixedIntro2.htm	TriangleGreen.png	57	0	5632	0	0	0	0		80	80	82452	100	1030.6500000000000909495	0	0	0	0		0	0	0	0		0
5.0.11.0	win	082918	16:47:37	NH_A_43	1	1	mixed_practiceWord	12	MixedPracticeInstruct	1	Triangle	Green	Shape	Word		200		SC_Mixed_WordTraining.htm	TriangleGreen.png	57	0	33229	0	0	0	0		0	0	0	0		0	0	0	0		0	0	0	0		0
5.0.11.0	win	082918	16:47:37	NH_A_43	1	1	mixed_practiceWord	12	mixed_firsttask	2	Triangle	Green	Shape	Word	firsttrial	200	Consistent	SHAPE	TriangleGreen.png	38	1	1706	0	0	0	0		0	0	0	0		0	0	0	0		0	0	0	0		0
5.0.11.0	win	082918	16:47:37	NH_A_43	1	1	mixed_practiceWord	12	mixed_repeat	5	Triangle	Green	Shape	Word	Repeat	200	Consistent	SHAPE	TriangleGreen.png	38	1	660	0	0	0	0		1	1	660	100	660	1	1	660	100	660	0	0	0	0		-660
5.0.11.0	win	082918	16:47:37	NH_A_43	1	1	mixed_practiceWord	12	mixed_shift	8	Circle	Green	Color	Word	Shift	200	Inconsistent	COLOR	CircleGreen.png	38	1	4504	1	1	4504	100	4504	1	1	660	100	660	1	1	660	100	660	1	1	4504	100	4504	3844
5.0.11.0	win	082918	16:47:37	NH_A_43	1	1	mixed_practiceWord	12	mixed_repeat	11	Triangle	Red	Color	Word	Repeat	200	Inconsistent	COLOR	TriangleRed.png	30	1	2050	2	2	6554	100	3277	1	1	660	100	660	2	2	2710	100	1355	1	1	4504	100	4504	3149
5.0.11.0	win	082918	16:47:37	NH_A_43	1	1	mixed_practiceWord	12	mixed_repeat	14	Circle	Green	Color	Word	Repeat	200	Inconsistent	COLOR	CircleGreen.png	38	1	1966	3	3	8520	100	2840	1	1	660	100	660	3	3	4676	100	1558.6666666666667424579	1	1	4504	100	4504	2945.3333333333330301684
5.0.11.0	win	082918	16:47:37	NH_A_43	1	1	mixed_practiceWord	12	mixed_shift	17	Triangle	Green	Shape	Word	Shift	200	Consistent	SHAPE	TriangleGreen.png	38	1	1758	3	3	8520	100	2840	2	2	2418	100	1209	3	3	4676	100	1558.6666666666667424579	2	2	6262	100	3131	1572.3333333333332575421
5.0.11.0	win	082918	16:47:37	NH_A_43	1	1	mixed_practiceWord	12	mixed_shift	20	Triangle	Green	Color	Word	Shift	200	Consistent	COLOR	TriangleGreen.png	38	1	1398	4	4	9918	100	2479.5	2	2	2418	100	1209	3	3	4676	100	1558.6666666666667424579	3	3	7660	100	2553.3333333333334849158	994.6666666666667424579
5.0.11.0	win	082918	16:47:37	NH_A_43	1	1	mixed_practiceWord	12	mixed_shift	23	Circle	Green	Shape	Word	Shift	200	Inconsistent	SHAPE	CircleGreen.png	30	1	1548	4	4	9918	100	2479.5	3	3	3966	100	1322	3	3	4676	100	1558.6666666666667424579	4	4	9208	100	2302	743.3333333333332575421
5.0.11.0	win	082918	16:47:37	NH_A_43	1	1	mixed_practiceWord	12	mixed_repeat	26	Triangle	Red	Shape	Word	Repeat	200	Inconsistent	SHAPE	TriangleRed.png	38	1	3196	4	4	9918	100	2479.5	4	4	7162	100	1790.5	4	4	7872	100	1968	4	4	9208	100	2302	334
5.0.11.0	win	082918	16:47:37	NH_A_43	1	1	mixed_practiceWord	12	mixed_shift	29	Circle	Red	Color	Word	Shift	200	Consistent	COLOR	CircleRed.png	30	1	2522	5	5	12440	100	2488	4	4	7162	100	1790.5	4	4	7872	100	1968	5	5	11730	100	2346	378
5.0.11.0	win	082918	16:47:37	NH_A_43	1	1	mixed_practiceWord	12	mixed_repeat	32	Triangle	Red	Color	Word	Repeat	200	Inconsistent	COLOR	TriangleRed.png	30	1	852	6	6	13292	100	2215.3333333333334849158	4	4	7162	100	1790.5	5	5	8724	100	1744.7999999999999545253	5	5	11730	100	2346	601.2000000000000454747
5.0.11.0	win	082918	16:47:37	NH_A_43	1	1	mixed_practiceWord	12	mixed_repeat	35	Circle	Green	Color	Word	Repeat	200	Inconsistent	COLOR	CircleGreen.png	38	1	1583	7	7	14875	100	2125	4	4	7162	100	1790.5	6	6	10307	100	1717.8333333333332575421	5	5	11730	100	2346	628.1666666666667424579
5.0.11.0	win	082918	16:47:37	NH_A_43	1	1	mixed_practiceWord	12	mixed_repeat	38	Triangle	Green	Color	Word	Repeat	200	Consistent	COLOR	TriangleGreen.png	38	1	1662	8	8	16537	100	2067.125	4	4	7162	100	1790.5	7	7	11969	100	1709.8571428571428896248	5	5	11730	100	2346	636.1428571428571103752
5.0.11.0	win	082918	16:47:37	NH_A_43	1	1	mixed_practiceWord	12	mixed_repeat	41	Circle	Green	Color	Word	Repeat	200	Inconsistent	COLOR	CircleGreen.png	38	1	1370	9	9	17907	100	1989.6666666666667424579	4	4	7162	100	1790.5	8	8	13339	100	1667.375	5	5	11730	100	2346	678.625
5.0.11.0	win	082918	16:47:37	NH_A_43	1	1	mixed_practiceWord	12	mixed_shift	44	Triangle	Red	Shape	Word	Shift	200	Inconsistent	SHAPE	TriangleRed.png	38	1	3761	9	9	17907	100	1989.6666666666667424579	5	5	10923	100	2184.5999999999999090505	8	8	13339	100	1667.375	6	6	15491	100	2581.8333333333334849158	914.4583333333334849158
5.0.11.0	win	082918	16:47:37	NH_A_43	1	1	mixed_practiceWord	12	mixed_repeat	47	Circle	Red	Shape	Word	Repeat	200	Consistent	SHAPE	CircleRed.png	30	1	2553	9	9	17907	100	1989.6666666666667424579	6	6	13476	100	2246	9	9	15892	100	1765.7777777777778283053	6	6	15491	100	2581.8333333333334849158	816.0555555555556566105
5.0.11.0	win	082918	16:47:37	NH_A_43	1	1	mixed_practiceWord	12	mixed_repeat	50	Circle	Green	Shape	Word	Repeat	200	Inconsistent	SHAPE	CircleGreen.png	30	1	2369	9	9	17907	100	1989.6666666666667424579	7	7	15845	100	2263.5714285714284415008	10	10	18261	100	1826.0999999999999090505	6	6	15491	100	2581.8333333333334849158	755.7333333333335758653
5.0.11.0	win	082918	16:47:37	NH_A_43	1	1	mixed_practiceWord	12	mixed_shift	53	Triangle	Red	Color	Word	Shift	200	Inconsistent	COLOR	TriangleRed.png	30	1	3937	10	10	21844	100	2184.4000000000000909495	7	7	15845	100	2263.5714285714284415008	10	10	18261	100	1826.0999999999999090505	7	7	19428	100	2775.4285714285715584992	949.3285714285716494487
5.0.11.0	win	082918	16:47:37	NH_A_43	1	1	mixed_practiceWord	12	mixed_shift	56	Circle	Red	Shape	Word	Shift	200	Consistent	SHAPE	CircleRed.png	30	1	4929	10	10	21844	100	2184.4000000000000909495	8	8	20774	100	2596.75	10	10	18261	100	1826.0999999999999090505	8	8	24357	100	3044.625	1218.5250000000000909495
5.0.11.0	win	082918	16:47:37	NH_A_43	1	1	mixed_practiceWord	12	mixed_shift	59	Triangle	Green	Color	Word	Shift	200	Consistent	COLOR	TriangleGreen.png	38	1	1355	11	11	23199	100	2109	8	8	20774	100	2596.75	10	10	18261	100	1826.0999999999999090505	9	9	25712	100	2856.888888888888686779	1030.7888888888887777284
5.0.11.0	win	082918	16:47:37	NH_A_43	1	1	mixed_practiceWord	12	mixed_repeat	62	Circle	Green	Color	Word	Repeat	200	Inconsistent	COLOR	CircleGreen.png	38	1	1347	12	12	24546	100	2045.5	8	8	20774	100	2596.75	11	11	19608	100	1782.5454545454545041139	9	9	25712	100	2856.888888888888686779	1074.3434343434341826651
5.0.11.0	win	082918	16:47:37	NH_A_43	1	1	mixed_practiceWord	12	mixed_shift	65	Triangle	Green	Shape	Word	Shift	200	Consistent	SHAPE	TriangleGreen.png	38	1	2059	12	12	24546	100	2045.5	9	9	22833	100	2537	11	11	19608	100	1782.5454545454545041139	10	10	27771	100	2777.0999999999999090505	994.5545454545454049367
5.0.11.0	win	082918	16:47:37	NH_A_43	1	1	mixed_practiceWord	12	mixed_shift	68	Triangle	Red	Color	Word	Shift	200	Inconsistent	COLOR	TriangleRed.png	30	1	1670	13	13	26216	100	2016.6153846153845279332	9	9	22833	100	2537	11	11	19608	100	1782.5454545454545041139	11	11	29441	100	2676.4545454545454958861	893.9090909090909917722
5.0.11.0	win	082918	16:47:37	NH_A_43	1	1	mixed_practiceWord	12	mixed_repeat	71	Circle	Red	Color	Word	Repeat	200	Consistent	COLOR	CircleRed.png	30	1	1378	14	14	27594	100	1971	9	9	22833	100	2537	12	12	20986	100	1748.8333333333332575421	11	11	29441	100	2676.4545454545454958861	927.621212121212238344
5.0.11.0	win	082918	16:47:37	NH_A_43	1	1	mixed_practiceWord	12	mixed_shift	74	Circle	Red	Shape	Word	Shift	200	Consistent	SHAPE	CircleRed.png	30	1	1850	14	14	27594	100	1971	10	10	24683	100	2468.3000000000001818989	12	12	20986	100	1748.8333333333332575421	12	12	31291	100	2607.5833333333334849158	858.7500000000002273737
5.0.11.0	win	082918	16:47:37	NH_A_43	1	1	mixed_practiceWord	12	mixed_shift	77	Circle	Red	Color	Word	Shift	200	Consistent	COLOR	CircleRed.png	30	1	1918	15	15	29512	100	1967.4666666666666969832	10	10	24683	100	2468.3000000000001818989	12	12	20986	100	1748.8333333333332575421	13	13	33209	100	2554.5384615384614335198	805.7051282051281759777
5.0.11.0	win	082918	16:47:37	NH_A_43	1	1	mixed_practiceWord	12	mixed_shift	80	Triangle	Green	Shape	Word	Shift	200	Consistent	SHAPE	TriangleGreen.png	38	1	1855	15	15	29512	100	1967.4666666666666969832	11	11	26538	100	2412.5454545454545041139	12	12	20986	100	1748.8333333333332575421	14	14	35064	100	2504.5714285714284415008	755.7380952380951839586
5.0.11.0	win	082918	16:47:37	NH_A_43	1	1	mixed_practiceWord	12	mixed_repeat	83	Triangle	Green	Shape	Word	Repeat	200	Consistent	SHAPE	TriangleGreen.png	38	1	915	15	15	29512	100	1967.4666666666666969832	12	12	27453	100	2287.75	13	13	21901	100	1684.6923076923076223466	14	14	35064	100	2504.5714285714284415008	819.8791208791208191542
5.0.11.0	win	082918	16:47:37	NH_A_43	1	1	mixed_practiceWord	12	mixed_repeat	86	Triangle	Green	Shape	Word	Repeat	200	Consistent	SHAPE	TriangleGreen.png	38	1	876	15	15	29512	100	1967.4666666666666969832	13	13	28329	100	2179.1538461538461888267	14	14	22777	100	1626.9285714285713311256	14	14	35064	100	2504.5714285714284415008	877.6428571428571103752
5.0.11.0	win	082918	16:47:37	NH_A_43	1	1	mixed_practiceWord	12	mixed_shift	89	Triangle	Green	Color	Word	Shift	200	Consistent	COLOR	TriangleGreen.png	38	1	2552	16	16	32064	100	2004	13	13	28329	100	2179.1538461538461888267	14	14	22777	100	1626.9285714285713311256	15	15	37616	100	2507.7333333333331211179	880.8047619047617899923
5.0.11.0	win	082918	16:47:37	NH_A_43	1	1	mixed_practiceWord	12	mixed_repeat	92	Circle	Red	Color	Word	Repeat	200	Consistent	COLOR	CircleRed.png	30	1	1280	17	17	33344	100	1961.4117647058824331907	13	13	28329	100	2179.1538461538461888267	15	15	24057	100	1603.7999999999999545253	15	15	37616	100	2507.7333333333331211179	903.9333333333331665926
5.0.11.0	win	082918	16:47:37	NH_A_43	1	1	mixed_practiceWord	12	mixed_repeat	95	Circle	Green	Color	Word	Repeat	200	Inconsistent	COLOR	CircleGreen.png	38	1	2443	18	18	35787	100	1988.1666666666667424579	13	13	28329	100	2179.1538461538461888267	16	16	26500	100	1656.25	15	15	37616	100	2507.7333333333331211179	851.4833333333331211179
5.0.11.0	win	082918	16:47:37	NH_A_43	1	1	mixed_practiceWord	12	mixed_shift	98	Circle	Red	Shape	Word	Shift	200	Consistent	SHAPE	CircleRed.png	30	1	1351	18	18	35787	100	1988.1666666666667424579	14	14	29680	100	2120	16	16	26500	100	1656.25	16	16	38967	100	2435.4375	779.1875
5.0.11.0	win	082918	16:47:37	NH_A_43	1	1	mixed_practiceWord	12	mixed_shift	101	Circle	Red	Color	Word	Shift	200	Consistent	COLOR	CircleRed.png	30	1	2511	19	19	38298	100	2015.6842105263158373418	14	14	29680	100	2120	16	16	26500	100	1656.25	17	17	41478	100	2439.8823529411765775876	783.6323529411765775876
5.0.11.0	win	082918	16:47:37	NH_A_43	1	1	mixed_practiceWord	12	mixed_repeat	104	Triangle	Red	Color	Word	Repeat	200	Inconsistent	COLOR	TriangleRed.png	30	1	2170	20	20	40468	100	2023.4000000000000909495	14	14	29680	100	2120	17	17	28670	100	1686.4705882352941443969	17	17	41478	100	2439.8823529411765775876	753.4117647058824331907
5.0.11.0	win	082918	16:47:37	NH_A_43	1	1	mixed_practiceWord	12	mixed_shift	107	Triangle	Red	Shape	Word	Shift	200	Inconsistent	SHAPE	TriangleRed.png	38	1	1136	20	20	40468	100	2023.4000000000000909495	15	15	30816	100	2054.4000000000000909495	17	17	28670	100	1686.4705882352941443969	18	18	42614	100	2367.4444444444443433895	680.9738562091501989926
5.0.11.0	win	082918	16:47:37	NH_A_43	1	1	mixed_practiceWord	12	mixed_shift	110	Circle	Red	Color	Word	Shift	200	Consistent	COLOR	CircleRed.png	30	1	2833	21	21	43301	100	2061.9523809523807358346	15	15	30816	100	2054.4000000000000909495	17	17	28670	100	1686.4705882352941443969	19	19	45447	100	2391.9473684210524879745	705.4767801857583435776
5.0.11.0	win	082918	16:47:37	NH_A_43	1	1	mixed_practiceWord	12	mixed_repeat	113	Triangle	Red	Color	Word	Repeat	200	Inconsistent	COLOR	TriangleRed.png	30	1	1278	22	22	44579	100	2026.3181818181817561708	15	15	30816	100	2054.4000000000000909495	18	18	29948	100	1663.7777777777778283053	19	19	45447	100	2391.9473684210524879745	728.1695906432746596693
5.0.11.0	win	082918	16:47:37	NH_A_43	1	1	mixed_practiceWord	12	mixed_shift	116	Circle	Red	Shape	Word	Shift	200	Consistent	SHAPE	CircleRed.png	30	1	2986	22	22	44579	100	2026.3181818181817561708	16	16	33802	100	2112.625	18	18	29948	100	1663.7777777777778283053	20	20	48433	100	2421.6500000000000909495	757.8722222222222626442
5.0.11.0	win	082918	16:47:37	NH_A_43	1	1	mixed_practiceWord	12	mixed_repeat	119	Circle	Red	Shape	Word	Repeat	200	Consistent	SHAPE	CircleRed.png	30	1	4257	22	22	44579	100	2026.3181818181817561708	17	17	38059	100	2238.7647058823531551752	19	19	34205	100	1800.2631578947368780064	20	20	48433	100	2421.6500000000000909495	621.3868421052632129431
5.0.11.0	win	082918	16:47:37	NH_A_43	1	1	mixed_practiceWord	12	mixed_shift	122	Circle	Green	Color	Word	Shift	200	Inconsistent	COLOR	CircleGreen.png	38	1	2084	23	23	46663	100	2028.8260869565217490162	17	17	38059	100	2238.7647058823531551752	19	19	34205	100	1800.2631578947368780064	21	21	50517	100	2405.5714285714284415008	605.3082706766915634944
5.0.11.0	win	082918	16:47:37	NH_A_43	1	1	mixed_practiceWord	12	mixed_repeat	125	Triangle	Red	Color	Word	Repeat	200	Inconsistent	COLOR	TriangleRed.png	30	1	1263	24	24	47926	100	1996.9166666666667424579	17	17	38059	100	2238.7647058823531551752	20	20	35468	100	1773.4000000000000909495	21	21	50517	100	2405.5714285714284415008	632.1714285714283505513
5.0.11.0	win	082918	16:47:37	NH_A_43	1	1	mixed_practiceWord	12	mixed_shift	128	Triangle	Green	Shape	Word	Shift	200	Consistent	SHAPE	TriangleGreen.png	38	1	3003	24	24	47926	100	1996.9166666666667424579	18	18	41062	100	2281.2222222222221716947	20	20	35468	100	1773.4000000000000909495	22	22	53520	100	2432.7272727272725205694	659.3272727272724296199
5.0.11.0	win	082918	16:47:37	NH_A_43	1	1	mixed_practiceWord	12	mixed_repeat	131	Circle	Green	Shape	Word	Repeat	200	Inconsistent	SHAPE	CircleGreen.png	30	1	2001	24	24	47926	100	1996.9166666666667424579	19	19	43063	100	2266.4736842105262439873	21	21	37469	100	1784.2380952380951839586	22	22	53520	100	2432.7272727272725205694	648.4891774891773366107
5.0.11.0	win	082918	16:47:37	NH_A_43	1	1	mixed_practiceWord	12	mixed_repeat	134	Triangle	Green	Shape	Word	Repeat	200	Consistent	SHAPE	TriangleGreen.png	38	1	3439	24	24	47926	100	1996.9166666666667424579	20	20	46502	100	2325.0999999999999090505	22	22	40908	100	1859.4545454545454958861	22	22	53520	100	2432.7272727272725205694	573.2727272727270246833
5.0.11.0	win	082918	16:47:37	NH_A_43	1	1	mixed_practiceWord	12	mixed_repeat	137	Triangle	Red	Shape	Word	Repeat	200	Inconsistent	SHAPE	TriangleRed.png	38	1	1780	24	24	47926	100	1996.9166666666667424579	21	21	48282	100	2299.1428571428573377489	23	23	42688	100	1856	22	22	53520	100	2432.7272727272725205694	576.7272727272725205694
5.0.11.0	win	082918	16:47:37	NH_A_43	1	1	mixed_practiceWord	12	mixed_repeat	140	Circle	Green	Shape	Word	Repeat	200	Inconsistent	SHAPE	CircleGreen.png	30	1	2539	24	24	47926	100	1996.9166666666667424579	22	22	50821	100	2310.0454545454545041139	24	24	45227	100	1884.4583333333332575421	22	22	53520	100	2432.7272727272725205694	548.2689393939392630273
5.0.11.0	win	082918	16:47:37	NH_A_43	1	1	mixed_practiceWord	12	mixed_shift	143	Triangle	Red	Color	Word	Shift	200	Inconsistent	COLOR	TriangleRed.png	30	1	2116	25	25	50042	100	2001.6800000000000636646	22	22	50821	100	2310.0454545454545041139	24	24	45227	100	1884.4583333333332575421	23	23	55636	100	2418.9565217391304940975	534.4981884057972365554
5.0.11.0	win	082918	16:47:37	NH_A_43	1	1	mixed_practiceWord	12	mixed_shift	146	Circle	Green	Shape	Word	Shift	200	Inconsistent	SHAPE	CircleGreen.png	30	1	2653	25	25	50042	100	2001.6800000000000636646	23	23	53474	100	2324.9565217391304940975	24	24	45227	100	1884.4583333333332575421	24	24	58289	100	2428.7083333333334849158	544.2500000000002273737
5.0.11.0	win	082918	16:47:37	NH_A_43	1	1	mixed_testintro	13	MixedPracticeInstruct	1	Circle	Green	Shape	Word	Shift	200	Inconsistent	SC_Mixed_TestIntro.htm	CircleGreen.png	57	0	20937	25	25	50042	100	2001.6800000000000636646	23	23	53474	100	2324.9565217391304940975	24	24	45227	100	1884.4583333333332575421	24	24	58289	100	2428.7083333333334849158	544.2500000000002273737
5.0.11.0	win	082918	16:47:37	NH_A_43	1	1	mixed_Word_shortCSI	14	MixedTestInstruct	1	Circle	Green	Shape	Word	Shift	200	Inconsistent	SC_Mixed_WordTest.htm	CircleGreen.png	57	0	5057	0	0	0	0		0	0	0	0		0	0	0	0		0	0	0	0		0
5.0.11.0	win	082918	16:47:37	NH_A_43	1	1	mixed_Word_shortCSI	14	mixed_firsttask	2	Triangle	Green	Shape	Word	firsttrial	200	Consistent	SHAPE	TriangleGreen.png	38	1	3790	0	0	0	0		0	0	0	0		0	0	0	0		0	0	0	0		0
5.0.11.0	win	082918	16:47:37	NH_A_43	1	1	mixed_Word_shortCSI	14	mixed_repeat	5	Circle	Red	Shape	Word	Repeat	200	Consistent	SHAPE	CircleRed.png	30	1	3060	0	0	0	0		1	1	3060	100	3060	1	1	3060	100	3060	0	0	0	0		-3060
5.0.11.0	win	082918	16:47:37	NH_A_43	1	1	mixed_Word_shortCSI	14	mixed_shift	8	Circle	Green	Color	Word	Shift	200	Inconsistent	COLOR	CircleGreen.png	38	1	1736	1	1	1736	100	1736	1	1	3060	100	3060	1	1	3060	100	3060	1	1	1736	100	1736	-1324
5.0.11.0	win	082918	16:47:37	NH_A_43	1	1	mixed_Word_shortCSI	14	mixed_repeat	11	Triangle	Red	Color	Word	Repeat	200	Inconsistent	COLOR	TriangleRed.png	30	1	2017	2	2	3753	100	1876.5	1	1	3060	100	3060	2	2	5077	100	2538.5	1	1	1736	100	1736	-802.5
5.0.11.0	win	082918	16:47:37	NH_A_43	1	1	mixed_Word_shortCSI	14	mixed_repeat	14	Circle	Green	Color	Word	Repeat	200	Inconsistent	COLOR	CircleGreen.png	38	1	1646	3	3	5399	100	1799.6666666666667424579	1	1	3060	100	3060	3	3	6723	100	2241	1	1	1736	100	1736	-505
5.0.11.0	win	082918	16:47:37	NH_A_43	1	1	mixed_Word_shortCSI	14	mixed_repeat	17	Circle	Red	Color	Word	Repeat	200	Consistent	COLOR	CircleRed.png	30	1	3579	4	4	8978	100	2244.5	1	1	3060	100	3060	4	4	10302	100	2575.5	1	1	1736	100	1736	-839.5
5.0.11.0	win	082918	16:47:37	NH_A_43	1	1	mixed_Word_shortCSI	14	mixed_shift	20	Circle	Red	Shape	Word	Shift	200	Consistent	SHAPE	CircleRed.png	30	1	1210	4	4	8978	100	2244.5	2	2	4270	100	2135	4	4	10302	100	2575.5	2	2	2946	100	1473	-1102.5
5.0.11.0	win	082918	16:47:37	NH_A_43	1	1	mixed_Word_shortCSI	14	mixed_repeat	23	Triangle	Red	Shape	Word	Repeat	200	Inconsistent	SHAPE	TriangleRed.png	38	1	4744	4	4	8978	100	2244.5	3	3	9014	100	3004.6666666666665150842	5	5	15046	100	3009.1999999999998181011	2	2	2946	100	1473	-1536.1999999999998181011
5.0.11.0	win	082918	16:47:37	NH_A_43	1	1	mixed_Word_shortCSI	14	mixed_shift	26	Circle	Red	Color	Word	Shift	200	Consistent	COLOR	CircleRed.png	30	1	2281	5	5	11259	100	2251.8000000000001818989	3	3	9014	100	3004.6666666666665150842	5	5	15046	100	3009.1999999999998181011	3	3	5227	100	1742.3333333333332575421	-1266.866666666666560559
5.0.11.0	win	082918	16:47:37	NH_A_43	1	1	mixed_Word_shortCSI	14	mixed_repeat	29	Triangle	Red	Color	Word	Repeat	200	Inconsistent	COLOR	TriangleRed.png	30	1	987	6	6	12246	100	2041	3	3	9014	100	3004.6666666666665150842	6	6	16033	100	2672.1666666666665150842	3	3	5227	100	1742.3333333333332575421	-929.8333333333332575421
5.0.11.0	win	082918	16:47:37	NH_A_43	1	1	mixed_Word_shortCSI	14	mixed_repeat	32	Triangle	Red	Color	Word	Repeat	200	Inconsistent	COLOR	TriangleRed.png	30	1	882	7	7	13128	100	1875.4285714285713311256	3	3	9014	100	3004.6666666666665150842	7	7	16915	100	2416.4285714285715584992	3	3	5227	100	1742.3333333333332575421	-674.0952380952383009571
5.0.11.0	win	082918	16:47:37	NH_A_43	1	1	mixed_Word_shortCSI	14	mixed_shift	35	Triangle	Red	Shape	Word	Shift	200	Inconsistent	SHAPE	TriangleRed.png	38	1	733	7	7	13128	100	1875.4285714285713311256	4	4	9747	100	2436.75	7	7	16915	100	2416.4285714285715584992	4	4	5960	100	1490	-926.4285714285715584992
5.0.11.0	win	082918	16:47:37	NH_A_43	1	1	mixed_Word_shortCSI	14	mixed_shift	38	Triangle	Green	Color	Word	Shift	200	Consistent	COLOR	TriangleGreen.png	38	1	2430	8	8	15558	100	1944.75	4	4	9747	100	2436.75	7	7	16915	100	2416.4285714285715584992	5	5	8390	100	1678	-738.4285714285715584992
5.0.11.0	win	082918	16:47:37	NH_A_43	1	1	mixed_Word_shortCSI	14	mixed_repeat	41	Triangle	Green	Color	Word	Repeat	200	Consistent	COLOR	TriangleGreen.png	38	1	1131	9	9	16689	100	1854.3333333333332575421	4	4	9747	100	2436.75	8	8	18046	100	2255.75	5	5	8390	100	1678	-577.75
5.0.11.0	win	082918	16:47:37	NH_A_43	1	1	mixed_Word_shortCSI	14	mixed_shift	44	Circle	Green	Shape	Word	Shift	200	Inconsistent	SHAPE	CircleGreen.png	30	1	4587	9	9	16689	100	1854.3333333333332575421	5	5	14334	100	2866.8000000000001818989	8	8	18046	100	2255.75	6	6	12977	100	2162.8333333333334849158	-92.9166666666665150842
5.0.11.0	win	082918	16:47:37	NH_A_43	1	1	mixed_Word_shortCSI	14	mixed_shift	47	Circle	Red	Color	Word	Shift	200	Consistent	COLOR	CircleRed.png	30	1	2530	10	10	19219	100	1921.9000000000000909495	5	5	14334	100	2866.8000000000001818989	8	8	18046	100	2255.75	7	7	15507	100	2215.2857142857142207504	-40.4642857142857792496
5.0.11.0	win	082918	16:47:37	NH_A_43	1	1	mixed_Word_shortCSI	14	mixed_repeat	50	Triangle	Red	Color	Word	Repeat	200	Inconsistent	COLOR	TriangleRed.png	30	1	1579	11	11	20798	100	1890.7272727272727479431	5	5	14334	100	2866.8000000000001818989	9	9	19625	100	2180.5555555555556566105	7	7	15507	100	2215.2857142857142207504	34.7301587301585641399
5.0.11.0	win	082918	16:47:37	NH_A_43	1	1	mixed_Word_shortCSI	14	mixed_repeat	53	Circle	Green	Color	Word	Repeat	200	Inconsistent	COLOR	CircleGreen.png	38	1	746	12	12	21544	100	1795.3333333333332575421	5	5	14334	100	2866.8000000000001818989	10	10	20371	100	2037.0999999999999090505	7	7	15507	100	2215.2857142857142207504	178.1857142857143116998
5.0.11.0	win	082918	16:47:37	NH_A_43	1	1	mixed_Word_shortCSI	14	mixed_shift	56	Circle	Green	Shape	Word	Shift	200	Inconsistent	SHAPE	CircleGreen.png	30	1	1211	12	12	21544	100	1795.3333333333332575421	6	6	15545	100	2590.8333333333334849158	10	10	20371	100	2037.0999999999999090505	8	8	16718	100	2089.75	52.6500000000000909495
5.0.11.0	win	082918	16:47:37	NH_A_43	1	1	mixed_Word_shortCSI	14	mixed_repeat	59	Triangle	Green	Shape	Word	Repeat	200	Consistent	SHAPE	TriangleGreen.png	38	1	1097	12	12	21544	100	1795.3333333333332575421	7	7	16642	100	2377.4285714285715584992	11	11	21468	100	1951.6363636363637397153	8	8	16718	100	2089.75	138.1136363636362602847
5.0.11.0	win	082918	16:47:37	NH_A_43	1	1	mixed_Word_shortCSI	14	mixed_shift	62	Circle	Red	Color	Word	Shift	200	Consistent	COLOR	CircleRed.png	30	1	2700	13	13	24244	100	1864.9230769230769055866	7	7	16642	100	2377.4285714285715584992	11	11	21468	100	1951.6363636363637397153	9	9	19418	100	2157.5555555555556566105	205.9191919191919168952
5.0.11.0	win	082918	16:47:37	NH_A_43	1	1	mixed_Word_shortCSI	14	mixed_repeat	65	Triangle	Green	Color	Word	Repeat	200	Consistent	COLOR	TriangleGreen.png	38	1	1277	14	14	25521	100	1822.9285714285713311256	7	7	16642	100	2377.4285714285715584992	12	12	22745	100	1895.4166666666667424579	9	9	19418	100	2157.5555555555556566105	262.1388888888889141526
5.0.11.0	win	082918	16:47:37	NH_A_43	1	1	mixed_Word_shortCSI	14	mixed_repeat	68	Triangle	Red	Color	Word	Repeat	200	Inconsistent	COLOR	TriangleRed.png	30	1	2329	15	15	27850	100	1856.6666666666667424579	7	7	16642	100	2377.4285714285715584992	13	13	25074	100	1928.7692307692307167599	9	9	19418	100	2157.5555555555556566105	228.7863247863249398506
5.0.11.0	win	082918	16:47:37	NH_A_43	1	1	mixed_Word_shortCSI	14	mixed_shift	71	Circle	Red	Shape	Word	Shift	200	Consistent	SHAPE	CircleRed.png	30	1	1610	15	15	27850	100	1856.6666666666667424579	8	8	18252	100	2281.5	13	13	25074	100	1928.7692307692307167599	10	10	21028	100	2102.8000000000001818989	174.030769230769465139
5.0.11.0	win	082918	16:47:37	NH_A_43	1	1	mixed_Word_shortCSI	14	mixed_shift	74	Triangle	Green	Color	Word	Shift	200	Consistent	COLOR	TriangleGreen.png	38	1	2264	16	16	30114	100	1882.125	8	8	18252	100	2281.5	13	13	25074	100	1928.7692307692307167599	11	11	23292	100	2117.4545454545454958861	188.6853146853147791262
5.0.11.0	win	082918	16:47:37	NH_A_43	1	1	mixed_Word_shortCSI	14	mixed_repeat	77	Circle	Red	Color	Word	Repeat	200	Consistent	COLOR	CircleRed.png	30	1	732	17	17	30846	100	1814.4705882352941443969	8	8	18252	100	2281.5	14	14	25806	100	1843.2857142857142207504	11	11	23292	100	2117.4545454545454958861	274.1688311688312751357
5.0.11.0	win	082918	16:47:37	NH_A_43	1	1	mixed_Word_shortCSI	14	mixed_repeat	80	Triangle	Green	Color	Word	Repeat	200	Consistent	COLOR	TriangleGreen.png	38	1	1356	18	18	32202	100	1789	8	8	18252	100	2281.5	15	15	27162	100	1810.7999999999999545253	11	11	23292	100	2117.4545454545454958861	306.6545454545455413609
5.0.11.0	win	082918	16:47:37	NH_A_43	1	1	mixed_Word_shortCSI	14	mixed_repeat	83	Circle	Green	Color	Word	Repeat	200	Inconsistent	COLOR	CircleGreen.png	38	1	1316	19	19	33518	100	1764.1052631578947966773	8	8	18252	100	2281.5	16	16	28478	100	1779.875	11	11	23292	100	2117.4545454545454958861	337.5795454545454958861
5.0.11.0	win	082918	16:47:37	NH_A_43	1	1	mixed_Word_shortCSI	14	mixed_shift	86	Circle	Green	Shape	Word	Shift	200	Inconsistent	SHAPE	CircleGreen.png	30	1	1726	19	19	33518	100	1764.1052631578947966773	9	9	19978	100	2219.7777777777778283053	16	16	28478	100	1779.875	12	12	25018	100	2084.8333333333334849158	304.9583333333334849158
5.0.11.0	win	082918	16:47:37	NH_A_43	1	1	mixed_Word_shortCSI	14	mixed_repeat	89	Circle	Green	Shape	Word	Repeat	200	Inconsistent	SHAPE	CircleGreen.png	30	1	4471	19	19	33518	100	1764.1052631578947966773	10	10	24449	100	2444.9000000000000909495	17	17	32949	100	1938.1764705882353609923	12	12	25018	100	2084.8333333333334849158	146.6568627450981239235
5.0.11.0	win	082918	16:47:37	NH_A_43	1	1	mixed_Word_shortCSI	14	mixed_repeat	92	Circle	Red	Shape	Word	Repeat	200	Consistent	SHAPE	CircleRed.png	30	1	850	19	19	33518	100	1764.1052631578947966773	11	11	25299	100	2299.9090909090909917722	18	18	33799	100	1877.7222222222221716947	12	12	25018	100	2084.8333333333334849158	207.111111111111313221
5.0.11.0	win	082918	16:47:37	NH_A_43	1	1	mixed_Word_shortCSI	14	mixed_repeat	95	Triangle	Red	Shape	Word	Repeat	200	Inconsistent	SHAPE	TriangleRed.png	38	1	1790	19	19	33518	100	1764.1052631578947966773	12	12	27089	100	2257.4166666666665150842	19	19	35589	100	1873.1052631578947966773	12	12	25018	100	2084.8333333333334849158	211.7280701754386882385
5.0.11.0	win	082918	16:47:37	NH_A_43	1	1	mixed_Word_shortCSI	14	mixed_repeat	98	Circle	Red	Shape	Word	Repeat	200	Consistent	SHAPE	CircleRed.png	30	1	3333	19	19	33518	100	1764.1052631578947966773	13	13	30422	100	2340.1538461538461888267	20	20	38922	100	1946.0999999999999090505	12	12	25018	100	2084.8333333333334849158	138.7333333333335758653
5.0.11.0	win	082918	16:47:37	NH_A_43	1	1	mixed_Word_shortCSI	14	mixed_shift	101	Triangle	Green	Color	Word	Shift	200	Consistent	COLOR	TriangleGreen.png	38	1	893	20	20	34411	100	1720.5499999999999545253	13	13	30422	100	2340.1538461538461888267	20	20	38922	100	1946.0999999999999090505	13	13	25911	100	1993.1538461538461888267	47.0538461538462797762
5.0.11.0	win	082918	16:47:37	NH_A_43	1	1	mixed_Word_shortCSI	14	mixed_repeat	104	Circle	Red	Color	Word	Repeat	200	Consistent	COLOR	CircleRed.png	30	1	2728	21	21	37139	100	1768.5238095238096320827	13	13	30422	100	2340.1538461538461888267	21	21	41650	100	1983.3333333333332575421	13	13	25911	100	1993.1538461538461888267	9.8205128205129312846
5.0.11.0	win	082918	16:47:37	NH_A_43	1	1	mixed_Word_shortCSI	14	mixed_shift	107	Triangle	Green	Shape	Word	Shift	200	Consistent	SHAPE	TriangleGreen.png	38	1	1689	21	21	37139	100	1768.5238095238096320827	14	14	32111	100	2293.6428571428573377489	21	21	41650	100	1983.3333333333332575421	14	14	27600	100	1971.4285714285713311256	-11.9047619047619264165
5.0.11.0	win	082918	16:47:37	NH_A_43	1	1	mixed_Word_shortCSI	14	mixed_repeat	110	Circle	Red	Shape	Word	Repeat	200	Consistent	SHAPE	CircleRed.png	30	1	1508	21	21	37139	100	1768.5238095238096320827	15	15	33619	100	2241.2666666666668788821	22	22	43158	100	1961.7272727272727479431	14	14	27600	100	1971.4285714285713311256	9.7012987012985831825
5.0.11.0	win	082918	16:47:37	NH_A_43	1	1	mixed_Word_shortCSI	14	mixed_repeat	113	Circle	Green	Shape	Word	Repeat	200	Inconsistent	SHAPE	CircleGreen.png	30	1	1766	21	21	37139	100	1768.5238095238096320827	16	16	35385	100	2211.5625	23	23	44924	100	1953.2173913043477568863	14	14	27600	100	1971.4285714285713311256	18.2111801242235742393
5.0.11.0	win	082918	16:47:37	NH_A_43	1	1	mixed_Word_shortCSI	14	mixed_repeat	116	Circle	Red	Shape	Word	Repeat	200	Consistent	SHAPE	CircleRed.png	30	1	1885	21	21	37139	100	1768.5238095238096320827	17	17	37270	100	2192.3529411764707219845	24	24	46809	100	1950.375	14	14	27600	100	1971.4285714285713311256	21.0535714285713311256
5.0.11.0	win	082918	16:47:37	NH_A_43	1	1	mixed_Word_shortCSI	14	mixed_shift	119	Triangle	Red	Color	Word	Shift	200	Inconsistent	COLOR	TriangleRed.png	30	1	1264	22	22	38403	100	1745.5909090909090082278	17	17	37270	100	2192.3529411764707219845	24	24	46809	100	1950.375	15	15	28864	100	1924.2666666666666515084	-26.1083333333333484916
5.0.11.0	win	082918	16:47:37	NH_A_43	1	1	mixed_Word_shortCSI	14	mixed_shift	122	Triangle	Green	Shape	Word	Shift	200	Consistent	SHAPE	TriangleGreen.png	38	1	1388	22	22	38403	100	1745.5909090909090082278	18	18	38658	100	2147.6666666666665150842	24	24	46809	100	1950.375	16	16	30252	100	1890.75	-59.625
5.0.11.0	win	082918	16:47:37	NH_A_43	1	1	mixed_Word_shortCSI	14	mixed_repeat	125	Circle	Green	Shape	Word	Repeat	200	Inconsistent	SHAPE	CircleGreen.png	30	1	1906	22	22	38403	100	1745.5909090909090082278	19	19	40564	100	2134.9473684210524879745	25	25	48715	100	1948.5999999999999090505	16	16	30252	100	1890.75	-57.8499999999999090505
5.0.11.0	win	082918	16:47:37	NH_A_43	1	1	mixed_Word_shortCSI	14	mixed_shift	128	Circle	Red	Color	Word	Shift	200	Consistent	COLOR	CircleRed.png	30	1	1476	23	23	39879	100	1733.8695652173912549188	19	19	40564	100	2134.9473684210524879745	25	25	48715	100	1948.5999999999999090505	17	17	31728	100	1866.3529411764704946108	-82.2470588235294144397
5.0.11.0	win	082918	16:47:37	NH_A_43	1	1	mixed_Word_shortCSI	14	mixed_repeat	131	Triangle	Red	Color	Word	Repeat	200	Inconsistent	COLOR	TriangleRed.png	30	1	2520	24	24	42399	100	1766.625	19	19	40564	100	2134.9473684210524879745	26	26	51235	100	1970.5769230769230944134	17	17	31728	100	1866.3529411764704946108	-104.2239819004525998025
5.0.11.0	win	082918	16:47:37	NH_A_43	1	1	mixed_Word_shortCSI	14	mixed_repeat	134	Triangle	Red	Color	Word	Repeat	200	Inconsistent	COLOR	TriangleRed.png	30	1	1136	25	25	43535	100	1741.4000000000000909495	19	19	40564	100	2134.9473684210524879745	27	27	52371	100	1939.6666666666667424579	17	17	31728	100	1866.3529411764704946108	-73.3137254901962478471
5.0.11.0	win	082918	16:47:37	NH_A_43	1	1	mixed_Word_shortCSI	14	mixed_shift	137	Triangle	Green	Shape	Word	Shift	200	Consistent	SHAPE	TriangleGreen.png	38	1	1346	25	25	43535	100	1741.4000000000000909495	20	20	41910	100	2095.5	27	27	52371	100	1939.6666666666667424579	18	18	33074	100	1837.4444444444443433895	-102.2222222222223990684
5.0.11.0	win	082918	16:47:37	NH_A_43	1	1	mixed_Word_shortCSI	14	mixed_shift	140	Triangle	Green	Color	Word	Shift	200	Consistent	COLOR	TriangleGreen.png	38	1	3642	26	26	47177	100	1814.5	20	20	41910	100	2095.5	27	27	52371	100	1939.6666666666667424579	19	19	36716	100	1932.4210526315789593355	-7.2456140350877831224
5.0.11.0	win	082918	16:47:37	NH_A_43	1	1	mixed_Word_shortCSI	14	mixed_repeat	143	Triangle	Red	Color	Word	Repeat	200	Inconsistent	COLOR	TriangleRed.png	30	1	1527	27	27	48704	100	1803.8518518518519613281	20	20	41910	100	2095.5	28	28	53898	100	1924.9285714285713311256	19	19	36716	100	1932.4210526315789593355	7.4924812030076282099
5.0.11.0	win	082918	16:47:37	NH_A_43	1	1	mixed_Word_shortCSI	14	mixed_repeat	146	Triangle	Red	Color	Word	Repeat	200	Inconsistent	COLOR	TriangleRed.png	30	1	3033	28	28	51737	100	1847.75	20	20	41910	100	2095.5	29	29	56931	100	1963.1379310344827899826	19	19	36716	100	1932.4210526315789593355	-30.7168784029038306471
5.0.11.0	win	082918	16:47:37	NH_A_43	1	1	mixed_Word_shortCSI	14	mixed_shift	149	Circle	Red	Shape	Word	Shift	200	Consistent	SHAPE	CircleRed.png	30	1	1805	28	28	51737	100	1847.75	21	21	43715	100	2081.6666666666665150842	29	29	56931	100	1963.1379310344827899826	20	20	38521	100	1926.0499999999999545253	-37.0879310344828354573
5.0.11.0	win	082918	16:47:37	NH_A_43	1	1	mixed_Word_shortCSI	14	mixed_shift	152	Circle	Red	Color	Word	Shift	200	Consistent	COLOR	CircleRed.png	30	1	1315	29	29	53052	100	1829.3793103448276724521	21	21	43715	100	2081.6666666666665150842	29	29	56931	100	1963.1379310344827899826	21	21	39836	100	1896.9523809523809632083	-66.1855500821018267743
5.0.11.0	win	082918	16:47:37	NH_A_43	1	1	mixed_Word_shortCSI	14	mixed_shift	155	Circle	Red	Shape	Word	Shift	200	Consistent	SHAPE	CircleRed.png	30	1	3436	29	29	53052	100	1829.3793103448276724521	22	22	47151	100	2143.2272727272725205694	29	29	56931	100	1963.1379310344827899826	22	22	43272	100	1966.9090909090909917722	3.7711598746082017897
5.0.11.0	win	082918	16:47:37	NH_A_43	1	1	mixed_Word_shortCSI	14	mixed_shift	158	Circle	Green	Color	Word	Shift	200	Inconsistent	COLOR	CircleGreen.png	38	1	1553	30	30	54605	100	1820.1666666666667424579	22	22	47151	100	2143.2272727272725205694	29	29	56931	100	1963.1379310344827899826	23	23	44825	100	1948.9130434782607608213	-14.2248875562220291613
5.0.11.0	win	082918	16:47:37	NH_A_43	1	1	mixed_Word_shortCSI	14	mixed_shift	161	Triangle	Green	Shape	Word	Shift	200	Consistent	SHAPE	TriangleGreen.png	38	1	1137	30	30	54605	100	1820.1666666666667424579	23	23	48288	100	2099.4782608695650196751	29	29	56931	100	1963.1379310344827899826	24	24	45962	100	1915.0833333333332575421	-48.0545977011495324405
5.0.11.0	win	082918	16:47:37	NH_A_43	1	1	mixed_Word_shortCSI	14	mixed_repeat	164	Triangle	Red	Shape	Word	Repeat	200	Inconsistent	SHAPE	TriangleRed.png	38	1	3169	30	30	54605	100	1820.1666666666667424579	24	24	51457	100	2144.0416666666665150842	30	30	60100	100	2003.3333333333332575421	24	24	45962	100	1915.0833333333332575421	-88.25
5.0.11.0	win	082918	16:47:37	NH_A_43	1	1	mixed_Word_shortCSI	14	mixed_shift	167	Triangle	Red	Color	Word	Shift	200	Inconsistent	COLOR	TriangleRed.png	30	1	2369	31	31	56974	100	1837.8709677419353738514	24	24	51457	100	2144.0416666666665150842	30	30	60100	100	2003.3333333333332575421	25	25	48331	100	1933.2400000000000090949	-70.0933333333332484472
5.0.11.0	win	082918	16:47:37	NH_A_43	1	1	mixed_Word_shortCSI	14	mixed_repeat	170	Circle	Red	Color	Word	Repeat	200	Consistent	COLOR	CircleRed.png	30	1	1088	32	32	58062	100	1814.4375	24	24	51457	100	2144.0416666666665150842	31	31	61188	100	1973.806451612903174464	25	25	48331	100	1933.2400000000000090949	-40.5664516129031653691
5.0.11.0	win	082918	16:47:37	NH_A_43	1	1	mixed_Word_shortCSI	14	mixed_shift	173	Triangle	Green	Shape	Word	Shift	200	Consistent	SHAPE	TriangleGreen.png	38	1	1251	32	32	58062	100	1814.4375	25	25	52708	100	2108.320000000000163709	31	31	61188	100	1973.806451612903174464	26	26	49582	100	1907	-66.806451612903174464
5.0.11.0	win	082918	16:47:37	NH_A_43	1	1	mixed_Word_shortCSI	14	mixed_shift	176	Triangle	Green	Color	Word	Shift	200	Consistent	COLOR	TriangleGreen.png	38	1	3775	33	33	61837	100	1873.8484848484847589134	25	25	52708	100	2108.320000000000163709	31	31	61188	100	1973.806451612903174464	27	27	53357	100	1976.1851851851852188702	2.3787335722820444062
5.0.11.0	win	082918	16:47:37	NH_A_43	1	1	mixed_Word_shortCSI	14	mixed_shift	179	Circle	Green	Shape	Word	Shift	200	Inconsistent	SHAPE	CircleGreen.png	30	1	1270	33	33	61837	100	1873.8484848484847589134	26	26	53978	100	2076.0769230769228670397	31	31	61188	100	1973.806451612903174464	28	28	54627	100	1950.9642857142857792496	-22.8421658986173952144
5.0.11.0	win	082918	16:47:37	NH_A_43	1	1	mixed_Word_shortCSI	14	mixed_shift	182	Triangle	Green	Color	Word	Shift	200	Consistent	COLOR	TriangleGreen.png	38	1	1409	34	34	63246	100	1860.1764705882353609923	26	26	53978	100	2076.0769230769228670397	31	31	61188	100	1973.806451612903174464	29	29	56036	100	1932.2758620689655799652	-41.5305895439375944989
5.0.11.0	win	082918	16:47:37	NH_A_43	1	1	mixed_Word_shortCSI	14	mixed_shift	185	Circle	Red	Shape	Word	Shift	200	Consistent	SHAPE	CircleRed.png	30	1	3592	34	34	63246	100	1860.1764705882353609923	27	27	57570	100	2132.2222222222221716947	31	31	61188	100	1973.806451612903174464	30	30	59628	100	1987.5999999999999090505	13.7935483870967345865
5.0.11.0	win	082918	16:47:37	NH_A_43	1	1	mixed_Word_shortCSI	14	mixed_repeat	188	Triangle	Red	Shape	Word	Repeat	200	Inconsistent	SHAPE	TriangleRed.png	38	1	6134	34	34	63246	100	1860.1764705882353609923	28	28	63704	100	2275.1428571428573377489	32	32	67322	100	2103.8125	30	30	59628	100	1987.5999999999999090505	-116.2125000000000909495
5.0.11.0	win	082918	16:47:37	NH_A_43	1	1	mixed_Word_shortCSI	14	mixed_shift	191	Circle	Green	Color	Word	Shift	200	Inconsistent	COLOR	CircleGreen.png	38	1	6575	35	35	69821	100	1994.8857142857143571746	28	28	63704	100	2275.1428571428573377489	32	32	67322	100	2103.8125	31	31	66203	100	2135.5806451612902492343	31.7681451612902492343
5.0.11.0	win	082918	16:47:37	NH_A_43	1	1	mixed_Word_shortCSI	14	mixed_repeat	194	Triangle	Green	Color	Word	Repeat	200	Consistent	COLOR	TriangleGreen.png	38	1	742	36	36	70563	100	1960.0833333333332575421	28	28	63704	100	2275.1428571428573377489	33	33	68064	100	2062.5454545454545041139	31	31	66203	100	2135.5806451612902492343	73.0351906158357451204
5.0.11.0	win	082918	16:47:37	NH_A_43	1	1	mixed_Word_shortCSI	14	mixed_shift	197	Triangle	Green	Shape	Word	Shift	200	Consistent	SHAPE	TriangleGreen.png	38	1	1222	36	36	70563	100	1960.0833333333332575421	29	29	64926	100	2238.8275862068967398955	33	33	68064	100	2062.5454545454545041139	32	32	67425	100	2107.03125	44.4857954545454958861
5.0.11.0	win	082918	16:47:37	NH_A_43	1	1	mixed_Word_shortCSI	14	mixed_repeat	200	Circle	Red	Shape	Word	Repeat	200	Consistent	SHAPE	CircleRed.png	30	1	1236	36	36	70563	100	1960.0833333333332575421	30	30	66162	100	2205.4000000000000909495	34	34	69300	100	2038.2352941176470721985	32	32	67425	100	2107.03125	68.7959558823529278015
5.0.11.0	win	082918	16:47:37	NH_A_43	1	1	mixed_Word_shortCSI	14	mixed_repeat	203	Circle	Green	Shape	Word	Repeat	200	Inconsistent	SHAPE	CircleGreen.png	30	1	1041	36	36	70563	100	1960.0833333333332575421	31	31	67203	100	2167.8387096774195015314	35	35	70341	100	2009.7428571428572467994	32	32	67425	100	2107.03125	97.2883928571427532006
5.0.11.0	win	082918	16:47:37	NH_A_43	1	1	mixed_Word_shortCSI	14	mixed_repeat	206	Circle	Green	Shape	Word	Repeat	200	Inconsistent	SHAPE	CircleGreen.png	30	1	2694	36	36	70563	100	1960.0833333333332575421	32	32	69897	100	2184.28125	36	36	73035	100	2028.75	32	32	67425	100	2107.03125	78.28125
5.0.11.0	win	082918	16:47:37	NH_A_43	1	1	mixed_Word_shortCSI	14	mixed_shift	209	Circle	Red	Color	Word	Shift	200	Consistent	COLOR	CircleRed.png	30	1	4648	37	37	75211	100	2032.7297297297297973273	32	32	69897	100	2184.28125	36	36	73035	100	2028.75	33	33	72073	100	2184.0303030303030027426	155.2803030303030027426
5.0.11.0	win	082918	16:47:37	NH_A_43	1	1	mixed_Word_shortCSI	14	mixed_repeat	212	Circle	Green	Color	Word	Repeat	200	Inconsistent	COLOR	CircleGreen.png	38	1	764	38	38	75975	100	1999.3421052631579186709	32	32	69897	100	2184.28125	37	37	73799	100	1994.5675675675674938248	33	33	72073	100	2184.0303030303030027426	189.4627354627355089178
5.0.11.0	win	082918	16:47:37	NH_A_43	1	1	mixed_Word_shortCSI	14	mixed_shift	215	Circle	Green	Shape	Word	Shift	200	Inconsistent	SHAPE	CircleGreen.png	30	1	4780	38	38	75975	100	1999.3421052631579186709	33	33	74677	100	2262.9393939393939945148	37	37	73799	100	1994.5675675675674938248	34	34	76853	100	2260.3823529411765775876	265.8147853736090837629
5.0.11.0	win	082918	16:47:37	NH_A_43	1	1	mixed_Word_shortCSI	14	mixed_shift	218	Circle	Green	Color	Word	Shift	200	Inconsistent	COLOR	CircleGreen.png	38	1	7339	39	39	83314	100	2136.2564102564101631287	33	33	74677	100	2262.9393939393939945148	37	37	73799	100	1994.5675675675674938248	35	35	84192	100	2405.4857142857144935988	410.918146718146999774
5.0.11.0	win	082918	16:47:37	NH_A_43	1	1	mixed_Word_shortCSI	14	mixed_repeat	221	Circle	Green	Color	Word	Repeat	200	Inconsistent	COLOR	CircleGreen.png	38	1	1043	40	40	84357	100	2108.9250000000001818989	33	33	74677	100	2262.9393939393939945148	38	38	74842	100	1969.5263157894737560127	35	35	84192	100	2405.4857142857144935988	435.959398496240737586
5.0.11.0	win	082918	16:47:37	NH_A_43	1	1	mixed_Word_shortCSI	14	mixed_shift	224	Circle	Green	Shape	Word	Shift	200	Inconsistent	SHAPE	CircleGreen.png	30	1	4392	40	40	84357	100	2108.9250000000001818989	34	34	79069	100	2325.5588235294117112062	38	38	74842	100	1969.5263157894737560127	36	36	88584	100	2460.6666666666665150842	491.1403508771927590715
5.0.11.0	win	082918	16:47:37	NH_A_43	1	1	mixed_Word_shortCSI	14	mixed_shift	227	Triangle	Red	Color	Word	Shift	200	Inconsistent	COLOR	TriangleRed.png	30	1	807	41	41	85164	100	2077.1707317073169178911	34	34	79069	100	2325.5588235294117112062	38	38	74842	100	1969.5263157894737560127	37	37	89391	100	2415.9729729729729115206	446.4466571834991555079
5.0.11.0	win	082918	16:47:37	NH_A_43	1	1	mixed_Word_shortCSI	14	mixed_shift	230	Circle	Green	Shape	Word	Shift	200	Inconsistent	SHAPE	CircleGreen.png	30	1	1173	41	41	85164	100	2077.1707317073169178911	35	35	80242	100	2292.6285714285713766003	38	38	74842	100	1969.5263157894737560127	38	38	90564	100	2383.2631578947366506327	413.73684210526289462
5.0.11.0	win	082918	16:47:37	NH_A_43	1	1	mixed_Word_shortCSI	14	mixed_repeat	233	Triangle	Red	Shape	Word	Repeat	200	Inconsistent	SHAPE	TriangleRed.png	38	1	932	41	41	85164	100	2077.1707317073169178911	36	36	81174	100	2254.8333333333334849158	39	39	75774	100	1942.9230769230769055866	38	38	90564	100	2383.2631578947366506327	440.3400809716597450461
5.0.11.0	win	082918	16:47:37	NH_A_43	1	1	mixed_Word_shortCSI	14	mixed_repeat	236	Circle	Red	Shape	Word	Repeat	200	Consistent	SHAPE	CircleRed.png	30	1	941	41	41	85164	100	2077.1707317073169178911	37	37	82115	100	2219.3243243243241522578	40	40	76715	100	1917.875	38	38	90564	100	2383.2631578947366506327	465.3881578947366506327
5.0.11.0	win	082918	16:47:37	NH_A_43	1	1	mixed_Word_shortCSI	14	mixed_shift	239	Triangle	Green	Color	Word	Shift	200	Consistent	COLOR	TriangleGreen.png	38	1	1765	42	42	86929	100	2069.7380952380954113323	37	37	82115	100	2219.3243243243241522578	40	40	76715	100	1917.875	39	39	92329	100	2367.4102564102563519555	449.5352564102563519555
5.0.11.0	win	082918	16:47:37	NH_A_43	1	1	mixed_Word_shortCSI	14	mixed_repeat	242	Triangle	Green	Color	Word	Repeat	200	Consistent	COLOR	TriangleGreen.png	38	1	1276	43	43	88205	100	2051.279069767441797012	37	37	82115	100	2219.3243243243241522578	41	41	77991	100	1902.219512195121978948	39	39	92329	100	2367.4102564102563519555	465.1907442151343730075
5.0.11.0	win	082918	16:47:37	NH_A_43	1	1	mixed_Word_shortCSI	14	Rest	244	Triangle	Green	Color	Word	Repeat	200	Consistent	Take a break for 60 s	TriangleGreen.png	0	0	59984	43	43	88205	100	2051.279069767441797012	37	37	82115	100	2219.3243243243241522578	41	41	77991	100	1902.219512195121978948	39	39	92329	100	2367.4102564102563519555	465.1907442151343730075
5.0.11.0	win	082918	16:47:37	NH_A_43	1	1	mixed_Word_shortCSI	14	mixed_shift	246	Triangle	Red	Shape	Word	Shift	200	Inconsistent	SHAPE	TriangleRed.png	38	1	2598	43	43	88205	100	2051.279069767441797012	38	38	84713	100	2229.2894736842104066454	41	41	77991	100	1902.219512195121978948	40	40	94927	100	2373.1750000000001818989	470.9554878048782029509
5.0.11.0	win	082918	16:47:37	NH_A_43	1	1	mixed_Word_shortCSI	14	mixed_repeat	249	Circle	Red	Shape	Word	Repeat	200	Consistent	SHAPE	CircleRed.png	30	1	1036	43	43	88205	100	2051.279069767441797012	39	39	85749	100	2198.6923076923076223466	42	42	79027	100	1881.5952380952380735835	40	40	94927	100	2373.1750000000001818989	491.5797619047621083155
5.0.11.0	win	082918	16:47:37	NH_A_43	1	1	mixed_Word_shortCSI	14	mixed_shift	252	Circle	Red	Color	Word	Shift	200	Consistent	COLOR	CircleRed.png	30	1	1617	44	44	89822	100	2041.4090909090909917722	39	39	85749	100	2198.6923076923076223466	42	42	79027	100	1881.5952380952380735835	41	41	96544	100	2354.7317073170729599951	473.1364692218348864117
5.0.11.0	win	082918	16:47:37	NH_A_43	1	1	mixed_Word_shortCSI	14	mixed_shift	255	Circle	Red	Shape	Word	Shift	200	Consistent	SHAPE	CircleRed.png	30	1	1070	44	44	89822	100	2041.4090909090909917722	40	40	86819	100	2170.4749999999999090505	42	42	79027	100	1881.5952380952380735835	42	42	97614	100	2324.1428571428573377489	442.5476190476192641654
5.0.11.0	win	082918	16:47:37	NH_A_43	1	1	mixed_Word_shortCSI	14	mixed_shift	258	Triangle	Green	Color	Word	Shift	200	Consistent	COLOR	TriangleGreen.png	38	1	1138	45	45	90960	100	2021.3333333333332575421	40	40	86819	100	2170.4749999999999090505	42	42	79027	100	1881.5952380952380735835	43	43	98752	100	2296.558139534883594024	414.9629014396455204405
5.0.11.0	win	082918	16:47:37	NH_A_43	1	1	mixed_Word_shortCSI	14	mixed_repeat	261	Circle	Green	Color	Word	Repeat	200	Inconsistent	COLOR	CircleGreen.png	38	1	11762	46	46	102722	100	2233.086956521739011805	40	40	86819	100	2170.4749999999999090505	43	43	90789	100	2111.3720930232557293493	43	43	98752	100	2296.558139534883594024	185.1860465116278646747
5.0.11.0	win	082918	16:47:37	NH_A_43	1	1	mixed_Word_shortCSI	14	mixed_repeat	264	Triangle	Red	Color	Word	Repeat	200	Inconsistent	COLOR	TriangleRed.png	30	1	954	47	47	103676	100	2205.8723404255320019729	40	40	86819	100	2170.4749999999999090505	44	44	91743	100	2085.0681818181819835445	43	43	98752	100	2296.558139534883594024	211.4899577167016104795
5.0.11.0	win	082918	16:47:37	NH_A_43	1	1	mixed_Word_shortCSI	14	mixed_repeat	267	Triangle	Green	Color	Word	Repeat	200	Consistent	COLOR	TriangleGreen.png	38	1	754	48	48	104430	100	2175.625	40	40	86819	100	2170.4749999999999090505	45	45	92497	100	2055.4888888888890505768	43	43	98752	100	2296.558139534883594024	241.0692506459945434472
5.0.11.0	win	082918	16:47:37	NH_A_43	1	1	mixed_Word_shortCSI	14	mixed_shift	270	Triangle	Green	Shape	Word	Shift	200	Consistent	SHAPE	TriangleGreen.png	38	1	3714	48	48	104430	100	2175.625	41	41	90533	100	2208.121951219512084208	45	45	92497	100	2055.4888888888890505768	44	44	102466	100	2328.7727272727274794306	273.2838383838384288538
5.0.11.0	win	082918	16:47:37	NH_A_43	1	1	mixed_Word_shortCSI	14	mixed_repeat	273	Triangle	Red	Shape	Word	Repeat	200	Inconsistent	SHAPE	TriangleRed.png	38	1	1084	48	48	104430	100	2175.625	42	42	91617	100	2181.3571428571426622511	46	46	93581	100	2034.3695652173912549188	44	44	102466	100	2328.7727272727274794306	294.4031620553362245118
5.0.11.0	win	082918	16:47:37	NH_A_43	1	1	mixed_Word_shortCSI	14	mixed_shift	276	Circle	Red	Color	Word	Shift	200	Consistent	COLOR	CircleRed.png	30	1	3006	49	49	107436	100	2192.5714285714284415008	42	42	91617	100	2181.3571428571426622511	46	46	93581	100	2034.3695652173912549188	45	45	105472	100	2343.8222222222220807453	309.4526570048308258265
5.0.11.0	win	082918	16:47:37	NH_A_43	1	1	mixed_Word_shortCSI	14	mixed_repeat	279	Triangle	Green	Color	Word	Repeat	200	Consistent	COLOR	TriangleGreen.png	38	1	1204	50	50	108640	100	2172.8000000000001818989	42	42	91617	100	2181.3571428571426622511	47	47	94785	100	2016.7021276595744438964	45	45	105472	100	2343.8222222222220807453	327.1200945626476368489
5.0.11.0	win	082918	16:47:37	NH_A_43	1	1	mixed_Word_shortCSI	14	mixed_shift	282	Circle	Green	Shape	Word	Shift	200	Inconsistent	SHAPE	CircleGreen.png	30	1	3378	50	50	108640	100	2172.8000000000001818989	43	43	94995	100	2209.1860465116278646747	47	47	94785	100	2016.7021276595744438964	46	46	108850	100	2366.304347826086996065	349.6022201665125521686
5.0.11.0	win	082918	16:47:37	NH_A_43	1	1	mixed_Word_shortCSI	14	mixed_shift	285	Circle	Green	Color	Word	Shift	200	Inconsistent	COLOR	CircleGreen.png	30	0	1642	50	51	108640	98.0392156862745025592	2172.8000000000001818989	43	43	94995	100	2209.1860465116278646747	47	47	94785	100	2016.7021276595744438964	46	47	108850	97.8723404255319167078	2366.304347826086996065	349.6022201665125521686
5.0.11.0	win	082918	16:47:37	NH_A_43	1	1	mixed_Word_shortCSI	14	mixed_shift	288	Triangle	Red	Shape	Word	Shift	200	Inconsistent	SHAPE	TriangleRed.png	38	1	3990	50	51	108640	98.0392156862745025592	2172.8000000000001818989	44	44	98985	100	2249.6590909090909917722	47	47	94785	100	2016.7021276595744438964	47	48	112840	97.9166666666666571928	2400.8510638297871082614	384.148936170212664365
5.0.11.0	win	082918	16:47:37	NH_A_43	1	1	mixed_Word_shortCSI	14	mixed_shift	291	Circle	Red	Color	Word	Shift	200	Consistent	COLOR	CircleRed.png	30	1	773	51	52	109413	98.0769230769230659917	2145.3529411764707219845	44	44	98985	100	2249.6590909090909917722	47	47	94785	100	2016.7021276595744438964	48	49	113613	97.9591836734693828248	2366.9375	350.2353723404255561036
5.0.11.0	win	082918	16:47:37	NH_A_43	1	1	mixed_Word_shortCSI	14	mixed_shift	294	Circle	Green	Shape	Word	Shift	200	Inconsistent	SHAPE	CircleGreen.png	30	1	3588	51	52	109413	98.0769230769230659917	2145.3529411764707219845	45	45	102573	100	2279.4000000000000909495	47	47	94785	100	2016.7021276595744438964	49	50	117201	98	2391.8571428571426622511	375.1550151975682183547
5.0.11.0	win	082918	16:47:37	NH_A_43	1	1	mixed_Word_shortCSI	14	mixed_shift	297	Circle	Green	Color	Word	Shift	200	Inconsistent	COLOR	CircleGreen.png	38	1	1923	52	53	111336	98.1132075471698072988	2141.0769230769228670397	45	45	102573	100	2279.4000000000000909495	47	47	94785	100	2016.7021276595744438964	50	51	119124	98.0392156862745025592	2382.4800000000000181899	365.7778723404255742935
5.0.11.0	win	082918	16:47:37	NH_A_43	1	1	mixed_Word_shortCSI	14	mixed_shift	300	Triangle	Red	Shape	Word	Shift	200	Inconsistent	SHAPE	TriangleRed.png	38	1	1380	52	53	111336	98.1132075471698072988	2141.0769230769228670397	46	46	103953	100	2259.8478260869565019675	47	47	94785	100	2016.7021276595744438964	51	52	120504	98.0769230769230659917	2362.8235294117648663814	346.121401752190422485
5.0.11.0	win	082918	16:47:37	NH_A_43	1	1	mixed_Word_shortCSI	14	mixed_repeat	303	Triangle	Red	Shape	Word	Repeat	200	Inconsistent	SHAPE	TriangleRed.png	38	1	1020	52	53	111336	98.1132075471698072988	2141.0769230769228670397	47	47	104973	100	2233.4680851063831141801	48	48	95805	100	1995.9375	51	52	120504	98.0769230769230659917	2362.8235294117648663814	366.8860294117648663814
5.0.11.0	win	082918	16:47:37	NH_A_43	1	1	mixed_Word_shortCSI	14	mixed_repeat	306	Triangle	Green	Shape	Word	Repeat	200	Consistent	SHAPE	TriangleGreen.png	38	1	992	52	53	111336	98.1132075471698072988	2141.0769230769228670397	48	48	105965	100	2207.6041666666665150842	49	49	96797	100	1975.4489795918366326077	51	52	120504	98.0769230769230659917	2362.8235294117648663814	387.3745498199282337737
5.0.11.0	win	082918	16:47:37	NH_A_43	1	1	mixed_Word_shortCSI	14	mixed_shift	309	Triangle	Green	Color	Word	Shift	200	Consistent	COLOR	TriangleGreen.png	38	1	1432	53	54	112768	98.1481481481481523588	2127.6981132075470668497	48	48	105965	100	2207.6041666666665150842	49	49	96797	100	1975.4489795918366326077	52	53	121936	98.1132075471698072988	2344.9230769230771329603	369.4740973312405003526
5.0.11.0	win	082918	16:47:37	NH_A_43	1	1	mixed_Word_shortCSI	14	mixed_repeat	312	Triangle	Green	Color	Word	Repeat	200	Consistent	COLOR	TriangleGreen.png	38	1	2012	54	55	114780	98.1818181818181869858	2125.5555555555556566105	48	48	105965	100	2207.6041666666665150842	50	50	98809	100	1976.1800000000000636646	52	53	121936	98.1132075471698072988	2344.9230769230771329603	368.7430769230770692957
5.0.11.0	win	082918	16:47:37	NH_A_43	1	1	mixed_Word_shortCSI	14	mixed_repeat	315	Circle	Green	Color	Word	Repeat	200	Inconsistent	COLOR	CircleGreen.png	38	1	4522	55	56	119302	98.2142857142857081953	2169.1272727272726115189	48	48	105965	100	2207.6041666666665150842	51	51	103331	100	2026.0980392156861853437	52	53	121936	98.1132075471698072988	2344.9230769230771329603	318.8250377073909476167
5.0.11.0	win	082918	16:47:37	NH_A_43	1	1	mixed_Word_shortCSI	14	mixed_shift	318	Triangle	Red	Shape	Word	Shift	200	Inconsistent	SHAPE	TriangleRed.png	38	1	2131	55	56	119302	98.2142857142857081953	2169.1272727272726115189	49	49	108096	100	2206.0408163265306029643	51	51	103331	100	2026.0980392156861853437	53	54	124067	98.1481481481481523588	2340.8867924528303774423	314.7887532371441920986
5.0.11.0	win	082918	16:47:37	NH_A_43	1	1	mixed_Word_shortCSI	14	mixed_shift	321	Triangle	Green	Color	Word	Shift	200	Consistent	COLOR	TriangleGreen.png	38	1	1932	56	57	121234	98.2456140350877120682	2164.8928571428573377489	49	49	108096	100	2206.0408163265306029643	51	51	103331	100	2026.0980392156861853437	54	55	125999	98.1818181818181869858	2333.3148148148147811298	307.2167755991285957862
5.0.11.0	win	082918	16:47:37	NH_A_43	1	1	mixed_Word_shortCSI	14	mixed_shift	324	Circle	Green	Shape	Word	Shift	200	Inconsistent	SHAPE	CircleGreen.png	30	1	1709	56	57	121234	98.2456140350877120682	2164.8928571428573377489	50	50	109805	100	2196.0999999999999090505	51	51	103331	100	2026.0980392156861853437	55	56	127708	98.2142857142857081953	2321.9636363636363967089	295.8655971479502113652
5.0.11.0	win	082918	16:47:37	NH_A_43	1	1	mixed_Word_shortCSI	14	mixed_shift	327	Triangle	Red	Color	Word	Shift	200	Inconsistent	COLOR	TriangleRed.png	30	1	1735	57	58	122969	98.2758620689655089109	2157.350877192982352426	50	50	109805	100	2196.0999999999999090505	51	51	103331	100	2026.0980392156861853437	56	57	129443	98.2456140350877120682	2311.4821428571426622511	285.3841036414564769075
5.0.11.0	win	082918	16:47:37	NH_A_43	1	1	mixed_Word_shortCSI	14	mixed_repeat	330	Triangle	Red	Color	Word	Repeat	200	Inconsistent	COLOR	TriangleRed.png	30	1	2208	58	59	125177	98.3050847457627128279	2158.2241379310344200348	50	50	109805	100	2196.0999999999999090505	52	52	105539	100	2029.5961538461538111733	56	57	129443	98.2456140350877120682	2311.4821428571426622511	281.8859890109888510779
5.0.11.0	win	082918	16:47:37	NH_A_43	1	1	mixed_Word_shortCSI	14	mixed_repeat	333	Triangle	Green	Color	Word	Repeat	200	Consistent	COLOR	TriangleGreen.png	38	1	5701	59	60	130878	98.3333333333333285964	2218.2711864406778659031	50	50	109805	100	2196.0999999999999090505	53	53	111240	100	2098.8679245283019554336	56	57	129443	98.2456140350877120682	2311.4821428571426622511	212.6142183288407068176
5.0.11.0	win	082918	16:47:37	NH_A_43	1	1	mixed_Word_shortCSI	14	mixed_repeat	336	Circle	Green	Color	Word	Repeat	200	Inconsistent	COLOR	CircleGreen.png	38	1	6863	60	61	137741	98.3606557377049171009	2295.6833333333333939663	50	50	109805	100	2196.0999999999999090505	54	54	118103	100	2187.0925925925926094351	56	57	129443	98.2456140350877120682	2311.4821428571426622511	124.389550264550052816
5.0.11.0	win	082918	16:47:37	NH_A_43	1	1	mixed_Word_shortCSI	14	mixed_shift	339	Circle	Green	Shape	Word	Shift	200	Inconsistent	SHAPE	CircleGreen.png	30	1	1356	60	61	137741	98.3606557377049171009	2295.6833333333333939663	51	51	111161	100	2179.6274509803920409468	54	54	118103	100	2187.0925925925926094351	57	58	130799	98.2758620689655089109	2294.7192982456140271097	107.6267056530214176746
5.0.11.0	win	082918	16:47:37	NH_A_43	1	1	mixed_Word_shortCSI	14	mixed_repeat	342	Circle	Red	Shape	Word	Repeat	200	Consistent	SHAPE	CircleRed.png	30	1	1363	60	61	137741	98.3606557377049171009	2295.6833333333333939663	52	52	112524	100	2163.9230769230771329603	55	55	119466	100	2172.1090909090908098733	57	58	130799	98.2758620689655089109	2294.7192982456140271097	122.6102073365232172364
5.0.11.0	win	082918	16:47:37	NH_A_43	1	1	mixed_Word_shortCSI	14	mixed_shift	345	Triangle	Red	Color	Word	Shift	200	Inconsistent	COLOR	TriangleRed.png	30	1	1868	61	62	139609	98.387096774193551596	2288.6721311475407674152	52	52	112524	100	2163.9230769230771329603	55	55	119466	100	2172.1090909090908098733	58	59	132667	98.3050847457627128279	2287.3620689655172100174	115.2529780564264001441
5.0.11.0	win	082918	16:47:37	NH_A_43	1	1	mixed_Word_shortCSI	14	mixed_shift	348	Triangle	Red	Shape	Word	Shift	200	Inconsistent	SHAPE	TriangleRed.png	38	1	4319	61	62	139609	98.387096774193551596	2288.6721311475407674152	53	53	116843	100	2204.584905660377444292	55	55	119466	100	2172.1090909090908098733	59	60	136986	98.3333333333333285964	2321.7966101694914868858	149.6875192604006770125
5.0.11.0	win	082918	16:47:37	NH_A_43	1	1	mixed_Word_shortCSI	14	mixed_repeat	351	Circle	Red	Shape	Word	Repeat	200	Consistent	SHAPE	CircleRed.png	30	1	1856	61	62	139609	98.387096774193551596	2288.6721311475407674152	54	54	118699	100	2198.1296296296295622597	56	56	121322	100	2166.4642857142857792496	59	60	136986	98.3333333333333285964	2321.7966101694914868858	155.3323244552057076362
5.0.11.0	win	082918	16:47:37	NH_A_43	1	1	mixed_Word_shortCSI	14	mixed_shift	354	Triangle	Green	Color	Word	Shift	200	Consistent	COLOR	TriangleGreen.png	38	1	1636	62	63	141245	98.4126984126984041268	2278.1451612903224486217	54	54	118699	100	2198.1296296296295622597	56	56	121322	100	2166.4642857142857792496	60	61	138622	98.3606557377049171009	2310.3666666666667879326	143.902380952381008683
5.0.11.0	win	082918	16:47:37	NH_A_43	1	1	mixed_Word_shortCSI	14	mixed_shift	357	Circle	Red	Shape	Word	Shift	200	Consistent	SHAPE	CircleRed.png	30	1	2753	62	63	141245	98.4126984126984041268	2278.1451612903224486217	55	55	121452	100	2208.2181818181816197466	56	56	121322	100	2166.4642857142857792496	61	62	141375	98.387096774193551596	2317.622950819672041689	151.1586651053862624394
5.0.11.0	win	082918	16:47:37	NH_A_43	1	1	mixed_Word_shortCSI	14	mixed_shift	360	Circle	Green	Color	Word	Shift	200	Inconsistent	COLOR	CircleGreen.png	38	1	2049	63	64	143294	98.4375	2274.5079365079363924451	55	55	121452	100	2208.2181818181816197466	56	56	121322	100	2166.4642857142857792496	62	63	143424	98.4126984126984041268	2313.2903225806453519908	146.8260368663595727412
5.0.11.0	win	082918	16:47:37	NH_A_43	1	1	mixed_Word_shortCSI	14	mixed_shift	363	Triangle	Red	Shape	Word	Shift	200	Inconsistent	SHAPE	TriangleRed.png	38	1	1645	63	64	143294	98.4375	2274.5079365079363924451	56	56	123097	100	2198.1607142857142207504	56	56	121322	100	2166.4642857142857792496	63	64	145069	98.4375	2302.6825396825397547218	136.2182539682539754722
5.0.11.0	win	082918	16:47:37	NH_A_43	1	1	mixed_Word_shortCSI	14	mixed_shift	366	Circle	Red	Color	Word	Shift	200	Consistent	COLOR	CircleRed.png	30	1	2218	64	65	145512	98.4615384615384670042	2273.625	56	56	123097	100	2198.1607142857142207504	56	56	121322	100	2166.4642857142857792496	64	65	147287	98.4615384615384670042	2301.359375	134.8950892857142207504
5.0.11.0	win	082918	16:47:37	NH_A_43	1	1	mixed_Word_shortCSI	14	mixed_shift	369	Triangle	Red	Shape	Word	Shift	200	Inconsistent	SHAPE	TriangleRed.png	38	1	4527	64	65	145512	98.4615384615384670042	2273.625	57	57	127624	100	2239.0175438596493222576	56	56	121322	100	2166.4642857142857792496	65	66	151814	98.4848484848484844179	2335.5999999999999090505	169.1357142857141298009
5.0.11.0	win	082918	16:47:37	NH_A_43	1	1	mixed_Word_shortCSI	14	mixed_repeat	372	Circle	Red	Shape	Word	Repeat	200	Consistent	SHAPE	CircleRed.png	30	1	776	64	65	145512	98.4615384615384670042	2273.625	58	58	128400	100	2213.7931034482758150261	57	57	122098	100	2142.0701754385963795357	65	66	151814	98.4848484848484844179	2335.5999999999999090505	193.5298245614035295148
5.0.11.0	win	082918	16:47:37	NH_A_43	1	1	mixed_Word_shortCSI	14	mixed_shift	375	Triangle	Red	Color	Word	Shift	200	Inconsistent	COLOR	TriangleRed.png	30	1	1496	65	66	147008	98.4848484848484844179	2261.6615384615383845812	58	58	128400	100	2213.7931034482758150261	57	57	122098	100	2142.0701754385963795357	66	67	153310	98.507462686567166088	2322.8787878787879890297	180.8086124401916094939
5.0.11.0	win	082918	16:47:37	NH_A_43	1	1	mixed_Word_shortCSI	14	mixed_repeat	378	Triangle	Red	Color	Word	Repeat	200	Inconsistent	COLOR	TriangleRed.png	30	1	2538	66	67	149546	98.507462686567166088	2265.8484848484849862871	58	58	128400	100	2213.7931034482758150261	58	58	124636	100	2148.8965517241381348867	66	67	153310	98.507462686567166088	2322.8787878787879890297	173.9822361546498541429
5.0.11.0	win	082918	16:47:37	NH_A_43	1	1	mixed_Word_shortCSI	14	mixed_repeat	381	Triangle	Green	Color	Word	Repeat	200	Consistent	COLOR	TriangleGreen.png	38	1	659	67	68	150205	98.5294117647058840248	2241.865671641790868307	58	58	128400	100	2213.7931034482758150261	59	59	125295	100	2123.644067796610215737	66	67	153310	98.507462686567166088	2322.8787878787879890297	199.2347200821777732926
5.0.11.0	win	082918	16:47:37	NH_A_43	1	1	mixed_Word_shortCSI	14	mixed_repeat	384	Circle	Red	Color	Word	Repeat	200	Consistent	COLOR	CircleRed.png	30	1	1047	68	69	151252	98.5507246376811707478	2224.2941176470590107783	58	58	128400	100	2213.7931034482758150261	60	60	126342	100	2105.6999999999998181011	66	67	153310	98.507462686567166088	2322.8787878787879890297	217.1787878787881709286
5.0.11.0	win	082918	16:47:37	NH_A_43	1	1	mixed_Word_shortCSI	14	mixed_shift	387	Circle	Green	Shape	Word	Shift	200	Inconsistent	SHAPE	CircleGreen.png	30	1	876	68	69	151252	98.5507246376811707478	2224.2941176470590107783	59	59	129276	100	2191.1186440677965947543	60	60	126342	100	2105.6999999999998181011	67	68	154186	98.5294117647058840248	2301.2835820895520555496	195.5835820895522374485
5.0.11.0	win	082918	16:47:37	NH_A_43	1	1	mixed_Word_shortCSI	14	mixed_repeat	390	Triangle	Red	Shape	Word	Repeat	200	Inconsistent	SHAPE	TriangleRed.png	38	1	1671	68	69	151252	98.5507246376811707478	2224.2941176470590107783	60	60	130947	100	2182.4499999999998181011	61	61	128013	100	2098.5737704918033159629	67	68	154186	98.5294117647058840248	2301.2835820895520555496	202.7098115977487395867
5.0.11.0	win	082918	16:47:37	NH_A_43	1	1	mixed_Word_shortCSI	14	mixed_shift	393	Circle	Green	Color	Word	Shift	200	Inconsistent	COLOR	CircleGreen.png	38	1	6162	69	70	157414	98.5714285714285836093	2281.3623188405795190192	60	60	130947	100	2182.4499999999998181011	61	61	128013	100	2098.5737704918033159629	68	69	160348	98.5507246376811707478	2358.0588235294117112062	259.4850530376083952433
5.0.11.0	win	082918	16:47:37	NH_A_43	1	1	mixed_Word_shortCSI	14	mixed_repeat	396	Triangle	Red	Color	Word	Repeat	200	Inconsistent	COLOR	TriangleRed.png	30	1	730	70	71	158144	98.5915492957746550928	2259.1999999999998181011	60	60	130947	100	2182.4499999999998181011	62	62	128743	100	2076.5	68	69	160348	98.5507246376811707478	2358.0588235294117112062	281.5588235294117112062
5.0.11.0	win	082918	16:47:37	NH_A_43	1	1	mixed_Word_shortCSI	14	mixed_shift	399	Circle	Green	Shape	Word	Shift	200	Inconsistent	SHAPE	CircleGreen.png	30	1	1532	70	71	158144	98.5915492957746550928	2259.1999999999998181011	61	61	132479	100	2171.7868852459014306078	62	62	128743	100	2076.5	69	70	161880	98.5714285714285836093	2346.086956521739011805	269.586956521739011805
5.0.11.0	win	082918	16:47:37	NH_A_43	1	1	mixed_Word_shortCSI	14	mixed_repeat	402	Triangle	Green	Shape	Word	Repeat	200	Consistent	SHAPE	TriangleGreen.png	38	1	3164	70	71	158144	98.5915492957746550928	2259.1999999999998181011	62	62	135643	100	2187.7903225806453519908	63	63	131907	100	2093.7619047619045886677	69	70	161880	98.5714285714285836093	2346.086956521739011805	252.3250517598344231374
5.0.11.0	win	082918	16:47:37	NH_A_43	1	1	mixed_Word_shortCSI	14	mixed_shift	405	Triangle	Red	Color	Word	Shift	200	Inconsistent	COLOR	TriangleRed.png	30	1	2267	71	72	160411	98.6111111111111142691	2259.3098591549296543235	62	62	135643	100	2187.7903225806453519908	63	63	131907	100	2093.7619047619045886677	70	71	164147	98.5915492957746550928	2344.957142857143026049	251.1952380952384373813
5.0.11.0	win	082918	16:47:37	NH_A_43	1	1	mixed_Word_shortCSI	14	mixed_shift	408	Circle	Red	Shape	Word	Shift	200	Consistent	SHAPE	CircleRed.png	30	1	9247	71	72	160411	98.6111111111111142691	2259.3098591549296543235	63	63	144890	100	2299.8412698412698773609	63	63	131907	100	2093.7619047619045886677	71	72	173394	98.6111111111111142691	2442.1690140845071255171	348.4071093226025368494
5.0.11.0	win	082918	16:47:37	NH_A_43	1	1	mixed_Word_shortCSI	14	mixed_shift	411	Circle	Red	Color	Word	Shift	200	Consistent	COLOR	CircleRed.png	30	1	7804	72	73	168215	98.6301369863013661643	2336.3194444444443433895	63	63	144890	100	2299.8412698412698773609	63	63	131907	100	2093.7619047619045886677	72	73	181198	98.6301369863013661643	2516.638888888888686779	422.8769841269840981113
5.0.11.0	win	082918	16:47:37	NH_A_43	1	1	mixed_Word_shortCSI	14	mixed_shift	414	Circle	Green	Shape	Word	Shift	200	Inconsistent	SHAPE	CircleGreen.png	30	1	5666	72	73	168215	98.6301369863013661643	2336.3194444444443433895	64	64	150556	100	2352.4375	63	63	131907	100	2093.7619047619045886677	73	74	186864	98.648648648648645576	2559.7808219178082254075	466.0189171559036367398
5.0.11.0	win	082918	16:47:37	NH_A_43	1	1	mixed_Word_shortCSI	14	mixed_repeat	417	Triangle	Green	Shape	Word	Repeat	200	Consistent	SHAPE	TriangleGreen.png	38	1	1565	72	73	168215	98.6301369863013661643	2336.3194444444443433895	65	65	152121	100	2340.3230769230767691624	64	64	133472	100	2085.5	73	74	186864	98.648648648648645576	2559.7808219178082254075	474.2808219178082254075
5.0.11.0	win	082918	16:47:37	NH_A_43	1	1	mixed_Word_shortCSI	14	mixed_repeat	420	Triangle	Green	Shape	Word	Repeat	200	Consistent	SHAPE	TriangleGreen.png	38	1	6060	72	73	168215	98.6301369863013661643	2336.3194444444443433895	66	66	158181	100	2396.6818181818180164555	65	65	139532	100	2146.6461538461539930722	73	74	186864	98.648648648648645576	2559.7808219178082254075	413.1346680716542323353
5.0.11.0	win	082918	16:47:37	NH_A_43	1	1	mixed_Word_shortCSI	14	mixed_repeat	423	Circle	Red	Shape	Word	Repeat	200	Consistent	SHAPE	CircleRed.png	30	1	792	72	73	168215	98.6301369863013661643	2336.3194444444443433895	67	67	158973	100	2372.7313432835821913613	66	66	140324	100	2126.1212121212120109703	73	74	186864	98.648648648648645576	2559.7808219178082254075	433.6596097965962144372
5.0.11.0	win	082918	16:47:37	NH_A_43	1	1	mixed_Word_shortCSI	14	mixed_repeat	426	Circle	Red	Shape	Word	Repeat	200	Consistent	SHAPE	CircleRed.png	30	1	583	72	73	168215	98.6301369863013661643	2336.3194444444443433895	68	68	159556	100	2346.4117647058824331907	67	67	140907	100	2103.0895522388059362129	73	74	186864	98.648648648648645576	2559.7808219178082254075	456.6912696790022891946
5.0.11.0	win	082918	16:47:37	NH_A_43	1	1	mixed_Word_shortCSI	14	mixed_shift	429	Circle	Green	Color	Word	Shift	200	Inconsistent	COLOR	CircleGreen.png	38	1	2446	73	74	170661	98.648648648648645576	2337.821917808219041035	68	68	159556	100	2346.4117647058824331907	67	67	140907	100	2103.0895522388059362129	74	75	189310	98.6666666666666714036	2558.243243243243341567	455.1536910044374053541
5.0.11.0	win	082918	16:47:37	NH_A_43	1	1	mixed_Word_shortCSI	14	mixed_repeat	432	Circle	Red	Color	Word	Repeat	200	Consistent	COLOR	CircleRed.png	30	1	4282	74	75	174943	98.6666666666666714036	2364.0945945945945823041	68	68	159556	100	2346.4117647058824331907	68	68	145189	100	2135.1323529411765775876	74	75	189310	98.6666666666666714036	2558.243243243243341567	423.1108903020667639794
5.0.11.0	win	082918	16:47:37	NH_A_43	1	1	mixed_Word_shortCSI	14	mixed_repeat	435	Circle	Red	Color	Word	Repeat	200	Consistent	COLOR	CircleRed.png	30	1	605	75	76	175548	98.6842105263157804984	2340.6399999999998726707	68	68	159556	100	2346.4117647058824331907	69	69	145794	100	2112.9565217391304940975	74	75	189310	98.6666666666666714036	2558.243243243243341567	445.2867215041128474695
5.0.11.0	win	082918	16:47:37	NH_A_43	1	1	mixed_Word_shortCSI	14	mixed_shift	438	Triangle	Green	Shape	Word	Shift	200	Consistent	SHAPE	TriangleGreen.png	38	1	1283	75	76	175548	98.6842105263157804984	2340.6399999999998726707	69	69	160839	100	2331	69	69	145794	100	2112.9565217391304940975	75	76	190593	98.6842105263157804984	2541.2399999999997817213	428.2834782608692876238
5.0.11.0	win	082918	16:47:37	NH_A_43	1	1	mixed_Word_shortCSI	14	mixed_repeat	441	Circle	Green	Shape	Word	Repeat	200	Inconsistent	SHAPE	CircleGreen.png	30	1	1917	75	76	175548	98.6842105263157804984	2340.6399999999998726707	70	70	162756	100	2325.0857142857144026493	70	70	147711	100	2110.1571428571428441501	75	76	190593	98.6842105263157804984	2541.2399999999997817213	431.0828571428569375712
5.0.11.0	win	082918	16:47:37	NH_A_43	1	1	mixed_Word_shortCSI	14	mixed_shift	444	Triangle	Red	Color	Word	Shift	200	Inconsistent	COLOR	TriangleRed.png	30	1	1247	76	77	176795	98.7012987012986968693	2326.25	70	70	162756	100	2325.0857142857144026493	70	70	147711	100	2110.1571428571428441501	76	77	191840	98.7012987012986968693	2524.2105263157895933546	414.0533834586467492045
5.0.11.0	win	082918	16:47:37	NH_A_43	1	1	mixed_Word_shortCSI	14	mixed_repeat	447	Triangle	Green	Color	Word	Repeat	200	Consistent	COLOR	TriangleGreen.png	38	1	5868	77	78	182663	98.7179487179487296089	2372.2467532467530872964	70	70	162756	100	2325.0857142857144026493	71	71	153579	100	2163.0845070422533353849	76	77	191840	98.7012987012986968693	2524.2105263157895933546	361.1260192735362579697
5.0.11.0	win	082918	16:47:37	NH_A_43	1	1	mixed_Word_shortCSI	14	mixed_repeat	450	Triangle	Green	Color	Word	Repeat	200	Consistent	COLOR	TriangleGreen.png	38	1	766	78	79	183429	98.7341772151898737775	2351.6538461538461888267	70	70	162756	100	2325.0857142857144026493	72	72	154345	100	2143.6805555555556566105	76	77	191840	98.7012987012986968693	2524.2105263157895933546	380.529970760233936744
5.0.11.0	win	082918	16:47:37	NH_A_43	1	1	mixed_Word_shortCSI	14	mixed_shift	453	Triangle	Red	Shape	Word	Shift	200	Inconsistent	SHAPE	TriangleRed.png	38	1	926	78	79	183429	98.7341772151898737775	2351.6538461538461888267	71	71	163682	100	2305.380281690140691353	72	72	154345	100	2143.6805555555556566105	77	78	192766	98.7179487179487296089	2503.4545454545454958861	359.7739898989898392756
5.0.11.0	win	082918	16:47:37	NH_A_43	1	1	mixed_Word_shortCSI	14	mixed_repeat	456	Triangle	Green	Shape	Word	Repeat	200	Consistent	SHAPE	TriangleGreen.png	38	1	4568	78	79	183429	98.7341772151898737775	2351.6538461538461888267	72	72	168250	100	2336.8055555555556566105	73	73	158913	100	2176.8904109589038853301	77	78	192766	98.7179487179487296089	2503.4545454545454958861	326.564134495641610556
5.0.11.0	win	082918	16:47:37	NH_A_43	1	1	mixed_Word_shortCSI	14	mixed_repeat	459	Triangle	Red	Shape	Word	Repeat	200	Inconsistent	SHAPE	TriangleRed.png	38	1	895	78	79	183429	98.7341772151898737775	2351.6538461538461888267	73	73	169145	100	2317.054794520548057335	74	74	159808	100	2159.5675675675674938248	77	78	192766	98.7179487179487296089	2503.4545454545454958861	343.8869778869780020614
5.0.11.0	win	082918	16:47:37	NH_A_43	1	1	mixed_Word_shortCSI	14	mixed_repeat	462	Triangle	Red	Shape	Word	Repeat	200	Inconsistent	SHAPE	TriangleRed.png	38	1	890	78	79	183429	98.7341772151898737775	2351.6538461538461888267	74	74	170035	100	2297.7702702702704300464	75	75	160698	100	2142.6399999999998726707	77	78	192766	98.7179487179487296089	2503.4545454545454958861	360.8145454545456232154
5.0.11.0	win	082918	16:47:37	NH_A_43	1	1	mixed_Word_shortCSI	14	mixed_repeat	465	Triangle	Green	Shape	Word	Repeat	200	Consistent	SHAPE	TriangleGreen.png	38	1	740	78	79	183429	98.7341772151898737775	2351.6538461538461888267	75	75	170775	100	2277	76	76	161438	100	2124.1842105263158373418	77	78	192766	98.7179487179487296089	2503.4545454545454958861	379.2703349282296585443
5.0.11.0	win	082918	16:47:37	NH_A_43	1	1	mixed_Word_shortCSI	14	mixed_repeat	468	Circle	Red	Shape	Word	Repeat	200	Consistent	SHAPE	CircleRed.png	30	1	549	78	79	183429	98.7341772151898737775	2351.6538461538461888267	76	76	171324	100	2254.2631578947366506327	77	77	161987	100	2103.7272727272725205694	77	78	192766	98.7179487179487296089	2503.4545454545454958861	399.7272727272729753167
5.0.11.0	win	082918	16:47:37	NH_A_43	1	1	mixed_Word_shortCSI	14	mixed_repeat	471	Triangle	Green	Shape	Word	Repeat	200	Consistent	SHAPE	TriangleGreen.png	38	1	701	78	79	183429	98.7341772151898737775	2351.6538461538461888267	77	77	172025	100	2234.0909090909090082278	78	78	162688	100	2085.7435897435898368713	77	78	192766	98.7179487179487296089	2503.4545454545454958861	417.7109557109556590149
5.0.11.0	win	082918	16:47:37	NH_A_43	1	1	mixed_Word_shortCSI	14	mixed_shift	474	Circle	Green	Color	Word	Shift	200	Inconsistent	COLOR	CircleGreen.png	38	1	1263	79	80	184692	98.75	2337.8734177215187628462	77	77	172025	100	2234.0909090909090082278	78	78	162688	100	2085.7435897435898368713	78	79	194029	98.7341772151898737775	2487.5512820512822145247	401.8076923076923776534
5.0.11.0	win	082918	16:47:37	NH_A_43	1	1	mixed_Word_shortCSI	14	mixed_shift	477	Circle	Green	Shape	Word	Shift	200	Inconsistent	SHAPE	CircleGreen.png	30	1	1387	79	80	184692	98.75	2337.8734177215187628462	78	78	173412	100	2223.2307692307690558664	78	78	162688	100	2085.7435897435898368713	79	80	195416	98.75	2473.6202531645567432861	387.8766634209669064148
5.0.11.0	win	082918	16:47:37	NH_A_43	1	1	mixed_Word_shortCSI	14	mixed_repeat	480	Triangle	Green	Shape	Word	Repeat	200	Consistent	SHAPE	TriangleGreen.png	38	1	4162	79	80	184692	98.75	2337.8734177215187628462	79	79	177574	100	2247.7721518987341369211	79	79	166850	100	2112.0253164556961564813	79	80	195416	98.75	2473.6202531645567432861	361.5949367088605868048
5.0.11.0	win	082918	16:47:37	NH_A_43	1	1	mixed_Word_shortCSI	14	mixed_repeat	483	Circle	Green	Shape	Word	Repeat	200	Inconsistent	SHAPE	CircleGreen.png	30	1	810	79	80	184692	98.75	2337.8734177215187628462	80	80	178384	100	2229.8000000000001818989	80	80	167660	100	2095.75	79	80	195416	98.75	2473.6202531645567432861	377.8702531645567432861
