# Supplementary material for: Serial Recall Predicts Vocoded Sentence Recognition Across Spectral Resolutions
Source: J Speech Lang Hear Res. 2020 Mar 26;63(4):1282–98. doi: 10.1044/2020_JSLHR-19-00319 (PMC7242981; doi:10.1044/2020_JSLHR-19-00319)
Supplement: Supplemental Material S1 [file JSLHR-63-1282-s001.zip › Supplemental Material/EF Tasks/colorshapetask/Experiment Results/NH_A_44/colorshapetask_raw_NH_A_44_2018-09-07-19-38-37-545.iqdat]

build	computer.platform	date	time	subject	group	values.group	blockcode	blocknum	trialcode	trialnum	values.shape	values.color	values.categorizationtask	values.mixed_cuetask	values.mixed_shifttask	values.csi	values.responsekeymapping	stimulusitem1	values.stimulus	response	correct	latency	values.count_corrcolor	values.count_color	values.sumrt_corrcolor	expressions.percentcorrect_color	expressions.meanrt_color	values.count_corrshape	values.count_shape	values.sumrt_corrshape	expressions.percentcorrect_shape	expressions.meanrt_shape	values.count_corrrepeat	values.count_repeat	values.sumrt_corrrepeat	expressions.percentcorrect_repeat	expressions.meanrt_repeat	values.count_corrshift	values.count_shift	values.sumrt_corrshift	expressions.percentcorrect_shift	expressions.meanrt_shift	expressions.switchcost
5.0.11.0	win	090718	14:38:37	NH_A_44	1	1	generalintro	1	GeneralIntro	1						0		SC_GeneralIntro.htm		57	0	334747	0	0	0	0		0	0	0	0		0	0	0	0		0	0	0	0		0
5.0.11.0	win	090718	14:38:37	NH_A_44	1	1	blockedintro	2	BlockedIntro	1						0		SC_BlockedIntro1.htm		57	0	40123	0	0	0	0		0	0	0	0		0	0	0	0		0	0	0	0		0
5.0.11.0	win	090718	14:38:37	NH_A_44	1	1	blockedintro	2	BlockedIntro	2						0		SC_BlockedIntro2.htm		57	0	2182	0	0	0	0		0	0	0	0		0	0	0	0		0	0	0	0		0
5.0.11.0	win	090718	14:38:37	NH_A_44	1	1	blockedtask_shapetraining	3	BlockedPracticeInstruct	1						0		SC_Blocked_ShapeTraining.htm		57	0	5868	0	0	0	0		0	0	0	0		0	0	0	0		0	0	0	0		0
5.0.11.0	win	090718	14:38:37	NH_A_44	1	1	blockedtask_shapetraining	3	blockedtask_shapetraining	3	Circle		Shape			0		Circle.png	Circle.png	30	1	592	0	0	0	0		0	0	0	0		0	0	0	0		0	0	0	0		0
5.0.11.0	win	090718	14:38:37	NH_A_44	1	1	blockedtask_shapetraining	3	blockedtask_shapetraining	6	Triangle		Shape			0		Triangle.png	Triangle.png	38	1	385	0	0	0	0		0	0	0	0		0	0	0	0		0	0	0	0		0
5.0.11.0	win	090718	14:38:37	NH_A_44	1	1	blockedtask_shapetraining	3	blockedtask_shapetraining	9	Triangle		Shape			0		Triangle.png	Triangle.png	38	1	409	0	0	0	0		0	0	0	0		0	0	0	0		0	0	0	0		0
5.0.11.0	win	090718	14:38:37	NH_A_44	1	1	blockedtask_shapetraining	3	blockedtask_shapetraining	12	Triangle		Shape			0		Triangle.png	Triangle.png	38	1	465	0	0	0	0		0	0	0	0		0	0	0	0		0	0	0	0		0
5.0.11.0	win	090718	14:38:37	NH_A_44	1	1	blockedtask_shapetraining	3	blockedtask_shapetraining	15	Triangle		Shape			0		Triangle.png	Triangle.png	38	1	389	0	0	0	0		0	0	0	0		0	0	0	0		0	0	0	0		0
5.0.11.0	win	090718	14:38:37	NH_A_44	1	1	blockedtask_shapetraining	3	blockedtask_shapetraining	18	Circle		Shape			0		Circle.png	Circle.png	30	1	477	0	0	0	0		0	0	0	0		0	0	0	0		0	0	0	0		0
5.0.11.0	win	090718	14:38:37	NH_A_44	1	1	blockedtask_shapetraining	3	blockedtask_shapetraining	21	Triangle		Shape			0		Triangle.png	Triangle.png	38	1	466	0	0	0	0		0	0	0	0		0	0	0	0		0	0	0	0		0
5.0.11.0	win	090718	14:38:37	NH_A_44	1	1	blockedtask_shapetraining	3	blockedtask_shapetraining	24	Triangle		Shape			0		Triangle.png	Triangle.png	30	0	295	0	0	0	0		0	0	0	0		0	0	0	0		0	0	0	0		0
5.0.11.0	win	090718	14:38:37	NH_A_44	1	1	blockedtask_shapetraining	3	blockedtask_shapetraining	27	Circle		Shape			0		Circle.png	Circle.png	30	1	489	0	0	0	0		0	0	0	0		0	0	0	0		0	0	0	0		0
5.0.11.0	win	090718	14:38:37	NH_A_44	1	1	blockedtask_shapetraining	3	blockedtask_shapetraining	30	Triangle		Shape			0		Triangle.png	Triangle.png	38	1	446	0	0	0	0		0	0	0	0		0	0	0	0		0	0	0	0		0
5.0.11.0	win	090718	14:38:37	NH_A_44	1	1	blockedtask_shapetraining	3	blockedtask_shapetraining	33	Circle		Shape			0		Circle.png	Circle.png	30	1	579	0	0	0	0		0	0	0	0		0	0	0	0		0	0	0	0		0
5.0.11.0	win	090718	14:38:37	NH_A_44	1	1	blockedtask_shapetraining	3	blockedtask_shapetraining	36	Circle		Shape			0		Circle.png	Circle.png	30	1	388	0	0	0	0		0	0	0	0		0	0	0	0		0	0	0	0		0
5.0.11.0	win	090718	14:38:37	NH_A_44	1	1	blockedtask_shapetraining	3	blockedtask_shapetraining	39	Circle		Shape			0		Circle.png	Circle.png	30	1	412	0	0	0	0		0	0	0	0		0	0	0	0		0	0	0	0		0
5.0.11.0	win	090718	14:38:37	NH_A_44	1	1	blockedtask_shapetraining	3	blockedtask_shapetraining	42	Triangle		Shape			0		Triangle.png	Triangle.png	38	1	691	0	0	0	0		0	0	0	0		0	0	0	0		0	0	0	0		0
5.0.11.0	win	090718	14:38:37	NH_A_44	1	1	blockedtask_shapetraining	3	blockedtask_shapetraining	45	Circle		Shape			0		Circle.png	Circle.png	30	1	399	0	0	0	0		0	0	0	0		0	0	0	0		0	0	0	0		0
5.0.11.0	win	090718	14:38:37	NH_A_44	1	1	blockedtask_shapetraining	3	blockedtask_shapetraining	48	Circle		Shape			0		Circle.png	Circle.png	30	1	535	0	0	0	0		0	0	0	0		0	0	0	0		0	0	0	0		0
5.0.11.0	win	090718	14:38:37	NH_A_44	1	1	blockedtask_shapetraining	3	blockedtask_shapetraining	51	Triangle		Shape			0		Triangle.png	Triangle.png	38	1	441	0	0	0	0		0	0	0	0		0	0	0	0		0	0	0	0		0
5.0.11.0	win	090718	14:38:37	NH_A_44	1	1	blockedtask_shapetraining	3	blockedtask_shapetraining	54	Triangle		Shape			0		Triangle.png	Triangle.png	38	1	559	0	0	0	0		0	0	0	0		0	0	0	0		0	0	0	0		0
5.0.11.0	win	090718	14:38:37	NH_A_44	1	1	blockedtask_shapetraining	3	blockedtask_shapetraining	57	Triangle		Shape			0		Triangle.png	Triangle.png	38	1	544	0	0	0	0		0	0	0	0		0	0	0	0		0	0	0	0		0
5.0.11.0	win	090718	14:38:37	NH_A_44	1	1	blockedtask_shapetraining	3	blockedtask_shapetraining	60	Circle		Shape			0		Circle.png	Circle.png	30	1	435	0	0	0	0		0	0	0	0		0	0	0	0		0	0	0	0		0
5.0.11.0	win	090718	14:38:37	NH_A_44	1	1	blockedtask_shapetraining	3	blockedtask_shapetraining	63	Circle		Shape			0		Circle.png	Circle.png	30	1	376	0	0	0	0		0	0	0	0		0	0	0	0		0	0	0	0		0
5.0.11.0	win	090718	14:38:37	NH_A_44	1	1	blockedtask_shapetraining	3	blockedtask_shapetraining	66	Circle		Shape			0		Circle.png	Circle.png	30	1	433	0	0	0	0		0	0	0	0		0	0	0	0		0	0	0	0		0
5.0.11.0	win	090718	14:38:37	NH_A_44	1	1	blockedtask_shapetraining	3	blockedtask_shapetraining	69	Circle		Shape			0		Circle.png	Circle.png	30	1	503	0	0	0	0		0	0	0	0		0	0	0	0		0	0	0	0		0
5.0.11.0	win	090718	14:38:37	NH_A_44	1	1	blockedtask_shapetraining	3	blockedtask_shapetraining	72	Triangle		Shape			0		Triangle.png	Triangle.png	38	1	490	0	0	0	0		0	0	0	0		0	0	0	0		0	0	0	0		0
5.0.11.0	win	090718	14:38:37	NH_A_44	1	1	blockedtask_shapetraining	3	blockedtask_shapetraining	75	Triangle		Shape			0		Triangle.png	Triangle.png	38	1	510	0	0	0	0		0	0	0	0		0	0	0	0		0	0	0	0		0
5.0.11.0	win	090718	14:38:37	NH_A_44	1	1	blockedtask_shapetraining	3	blockedtask_shapetraining	78	Circle		Shape			0		Circle.png	Circle.png	30	1	545	0	0	0	0		0	0	0	0		0	0	0	0		0	0	0	0		0
5.0.11.0	win	090718	14:38:37	NH_A_44	1	1	blockedtask_shapetraining	3	blockedtask_shapetraining	81	Circle		Shape			0		Circle.png	Circle.png	30	1	851	0	0	0	0		0	0	0	0		0	0	0	0		0	0	0	0		0
5.0.11.0	win	090718	14:38:37	NH_A_44	1	1	blockedtask_shapetraining	3	blockedtask_shapetraining	84	Triangle		Shape			0		Triangle.png	Triangle.png	38	1	488	0	0	0	0		0	0	0	0		0	0	0	0		0	0	0	0		0
5.0.11.0	win	090718	14:38:37	NH_A_44	1	1	blockedtask_shapetraining	3	blockedtask_shapetraining	87	Circle		Shape			0		Circle.png	Circle.png	30	1	669	0	0	0	0		0	0	0	0		0	0	0	0		0	0	0	0		0
5.0.11.0	win	090718	14:38:37	NH_A_44	1	1	blockedtask_shapetraining	3	blockedtask_shapetraining	90	Triangle		Shape			0		Triangle.png	Triangle.png	38	1	425	0	0	0	0		0	0	0	0		0	0	0	0		0	0	0	0		0
5.0.11.0	win	090718	14:38:37	NH_A_44	1	1	blockedtask_shapetraining	3	blockedtask_shapetraining	93	Triangle		Shape			0		Triangle.png	Triangle.png	38	1	416	0	0	0	0		0	0	0	0		0	0	0	0		0	0	0	0		0
5.0.11.0	win	090718	14:38:37	NH_A_44	1	1	blockedtask_shapetraining	3	blockedtask_shapetraining	96	Circle		Shape			0		Circle.png	Circle.png	30	1	471	0	0	0	0		0	0	0	0		0	0	0	0		0	0	0	0		0
5.0.11.0	win	090718	14:38:37	NH_A_44	1	1	blockedtask_colortraining	4	BlockedPracticeInstruct	1	Circle		Shape			0		SC_Blocked_ColorTraining.htm	Circle.png	57	0	5322	0	0	0	0		0	0	0	0		0	0	0	0		0	0	0	0		0
5.0.11.0	win	090718	14:38:37	NH_A_44	1	1	blockedtask_colortraining	4	blockedtask_colortraining	3		Red	Color			0		Red.png	Red.png	30	1	772	0	0	0	0		0	0	0	0		0	0	0	0		0	0	0	0		0
5.0.11.0	win	090718	14:38:37	NH_A_44	1	1	blockedtask_colortraining	4	blockedtask_colortraining	6		Red	Color			0		Red.png	Red.png	30	1	493	0	0	0	0		0	0	0	0		0	0	0	0		0	0	0	0		0
5.0.11.0	win	090718	14:38:37	NH_A_44	1	1	blockedtask_colortraining	4	blockedtask_colortraining	9		Red	Color			0		Red.png	Red.png	30	1	450	0	0	0	0		0	0	0	0		0	0	0	0		0	0	0	0		0
5.0.11.0	win	090718	14:38:37	NH_A_44	1	1	blockedtask_colortraining	4	blockedtask_colortraining	12		Red	Color			0		Red.png	Red.png	30	1	391	0	0	0	0		0	0	0	0		0	0	0	0		0	0	0	0		0
5.0.11.0	win	090718	14:38:37	NH_A_44	1	1	blockedtask_colortraining	4	blockedtask_colortraining	15		Red	Color			0		Red.png	Red.png	30	1	334	0	0	0	0		0	0	0	0		0	0	0	0		0	0	0	0		0
5.0.11.0	win	090718	14:38:37	NH_A_44	1	1	blockedtask_colortraining	4	blockedtask_colortraining	18		Green	Color			0		Green.png	Green.png	38	1	409	0	0	0	0		0	0	0	0		0	0	0	0		0	0	0	0		0
5.0.11.0	win	090718	14:38:37	NH_A_44	1	1	blockedtask_colortraining	4	blockedtask_colortraining	21		Green	Color			0		Green.png	Green.png	38	1	320	0	0	0	0		0	0	0	0		0	0	0	0		0	0	0	0		0
5.0.11.0	win	090718	14:38:37	NH_A_44	1	1	blockedtask_colortraining	4	blockedtask_colortraining	24		Green	Color			0		Green.png	Green.png	38	1	363	0	0	0	0		0	0	0	0		0	0	0	0		0	0	0	0		0
5.0.11.0	win	090718	14:38:37	NH_A_44	1	1	blockedtask_colortraining	4	blockedtask_colortraining	27		Green	Color			0		Green.png	Green.png	38	1	356	0	0	0	0		0	0	0	0		0	0	0	0		0	0	0	0		0
5.0.11.0	win	090718	14:38:37	NH_A_44	1	1	blockedtask_colortraining	4	blockedtask_colortraining	30		Green	Color			0		Green.png	Green.png	38	1	349	0	0	0	0		0	0	0	0		0	0	0	0		0	0	0	0		0
5.0.11.0	win	090718	14:38:37	NH_A_44	1	1	blockedtask_colortraining	4	blockedtask_colortraining	33		Red	Color			0		Red.png	Red.png	30	1	439	0	0	0	0		0	0	0	0		0	0	0	0		0	0	0	0		0
5.0.11.0	win	090718	14:38:37	NH_A_44	1	1	blockedtask_colortraining	4	blockedtask_colortraining	36		Red	Color			0		Red.png	Red.png	30	1	429	0	0	0	0		0	0	0	0		0	0	0	0		0	0	0	0		0
5.0.11.0	win	090718	14:38:37	NH_A_44	1	1	blockedtask_colortraining	4	blockedtask_colortraining	39		Red	Color			0		Red.png	Red.png	30	1	340	0	0	0	0		0	0	0	0		0	0	0	0		0	0	0	0		0
5.0.11.0	win	090718	14:38:37	NH_A_44	1	1	blockedtask_colortraining	4	blockedtask_colortraining	42		Red	Color			0		Red.png	Red.png	30	1	318	0	0	0	0		0	0	0	0		0	0	0	0		0	0	0	0		0
5.0.11.0	win	090718	14:38:37	NH_A_44	1	1	blockedtask_colortraining	4	blockedtask_colortraining	45		Green	Color			0		Green.png	Green.png	38	1	488	0	0	0	0		0	0	0	0		0	0	0	0		0	0	0	0		0
5.0.11.0	win	090718	14:38:37	NH_A_44	1	1	blockedtask_colortraining	4	blockedtask_colortraining	48		Red	Color			0		Red.png	Red.png	30	1	636	0	0	0	0		0	0	0	0		0	0	0	0		0	0	0	0		0
5.0.11.0	win	090718	14:38:37	NH_A_44	1	1	blockedtask_colortraining	4	blockedtask_colortraining	51		Green	Color			0		Green.png	Green.png	38	1	602	0	0	0	0		0	0	0	0		0	0	0	0		0	0	0	0		0
5.0.11.0	win	090718	14:38:37	NH_A_44	1	1	blockedtask_colortraining	4	blockedtask_colortraining	54		Red	Color			0		Red.png	Red.png	30	1	489	0	0	0	0		0	0	0	0		0	0	0	0		0	0	0	0		0
5.0.11.0	win	090718	14:38:37	NH_A_44	1	1	blockedtask_colortraining	4	blockedtask_colortraining	57		Red	Color			0		Red.png	Red.png	30	1	381	0	0	0	0		0	0	0	0		0	0	0	0		0	0	0	0		0
5.0.11.0	win	090718	14:38:37	NH_A_44	1	1	blockedtask_colortraining	4	blockedtask_colortraining	60		Red	Color			0		Red.png	Red.png	30	1	309	0	0	0	0		0	0	0	0		0	0	0	0		0	0	0	0		0
5.0.11.0	win	090718	14:38:37	NH_A_44	1	1	blockedtask_colortraining	4	blockedtask_colortraining	63		Red	Color			0		Red.png	Red.png	30	1	337	0	0	0	0		0	0	0	0		0	0	0	0		0	0	0	0		0
5.0.11.0	win	090718	14:38:37	NH_A_44	1	1	blockedtask_colortraining	4	blockedtask_colortraining	66		Green	Color			0		Green.png	Green.png	38	1	411	0	0	0	0		0	0	0	0		0	0	0	0		0	0	0	0		0
5.0.11.0	win	090718	14:38:37	NH_A_44	1	1	blockedtask_colortraining	4	blockedtask_colortraining	69		Red	Color			0		Red.png	Red.png	30	1	482	0	0	0	0		0	0	0	0		0	0	0	0		0	0	0	0		0
5.0.11.0	win	090718	14:38:37	NH_A_44	1	1	blockedtask_colortraining	4	blockedtask_colortraining	72		Green	Color			0		Green.png	Green.png	38	1	502	0	0	0	0		0	0	0	0		0	0	0	0		0	0	0	0		0
5.0.11.0	win	090718	14:38:37	NH_A_44	1	1	blockedtask_colortraining	4	blockedtask_colortraining	75		Green	Color			0		Green.png	Green.png	38	1	378	0	0	0	0		0	0	0	0		0	0	0	0		0	0	0	0		0
5.0.11.0	win	090718	14:38:37	NH_A_44	1	1	blockedtask_colortraining	4	blockedtask_colortraining	78		Red	Color			0		Red.png	Red.png	30	1	498	0	0	0	0		0	0	0	0		0	0	0	0		0	0	0	0		0
5.0.11.0	win	090718	14:38:37	NH_A_44	1	1	blockedtask_colortraining	4	blockedtask_colortraining	81		Green	Color			0		Green.png	Green.png	38	1	422	0	0	0	0		0	0	0	0		0	0	0	0		0	0	0	0		0
5.0.11.0	win	090718	14:38:37	NH_A_44	1	1	blockedtask_colortraining	4	blockedtask_colortraining	84		Green	Color			0		Green.png	Green.png	38	1	748	0	0	0	0		0	0	0	0		0	0	0	0		0	0	0	0		0
5.0.11.0	win	090718	14:38:37	NH_A_44	1	1	blockedtask_colortraining	4	blockedtask_colortraining	87		Green	Color			0		Green.png	Green.png	38	1	374	0	0	0	0		0	0	0	0		0	0	0	0		0	0	0	0		0
5.0.11.0	win	090718	14:38:37	NH_A_44	1	1	blockedtask_colortraining	4	blockedtask_colortraining	90		Green	Color			0		Green.png	Green.png	38	1	415	0	0	0	0		0	0	0	0		0	0	0	0		0	0	0	0		0
5.0.11.0	win	090718	14:38:37	NH_A_44	1	1	blockedtask_colortraining	4	blockedtask_colortraining	93		Green	Color			0		Green.png	Green.png	38	1	405	0	0	0	0		0	0	0	0		0	0	0	0		0	0	0	0		0
5.0.11.0	win	090718	14:38:37	NH_A_44	1	1	blockedtask_colortraining	4	blockedtask_colortraining	96		Green	Color			0		Green.png	Green.png	38	1	460	0	0	0	0		0	0	0	0		0	0	0	0		0	0	0	0		0
5.0.11.0	win	090718	14:38:37	NH_A_44	1	1	blockedtask_colorshapetraining	5	BlockedPracticeInstruct	1		Green	Color			0		SC_Blocked_ColorShapeTraining.htm	Green.png	57	0	8289	0	0	0	0		0	0	0	0		0	0	0	0		0	0	0	0		0
5.0.11.0	win	090718	14:38:37	NH_A_44	1	1	blockedtask_colorshapetraining	5	blockedtask_colorshapetraining	3	Triangle		Shape			0		Triangle.png	Triangle.png	38	1	596	0	0	0	0		0	0	0	0		0	0	0	0		0	0	0	0		0
5.0.11.0	win	090718	14:38:37	NH_A_44	1	1	blockedtask_colorshapetraining	5	blockedtask_colorshapetraining	6	Circle		Shape			0		Circle.png	Circle.png	30	1	564	0	0	0	0		0	0	0	0		0	0	0	0		0	0	0	0		0
5.0.11.0	win	090718	14:38:37	NH_A_44	1	1	blockedtask_colorshapetraining	5	blockedtask_colorshapetraining	9		Green	Color			0		Green.png	Green.png	38	1	645	0	0	0	0		0	0	0	0		0	0	0	0		0	0	0	0		0
5.0.11.0	win	090718	14:38:37	NH_A_44	1	1	blockedtask_colorshapetraining	5	blockedtask_colorshapetraining	12	Circle		Shape			0		Circle.png	Circle.png	30	1	691	0	0	0	0		0	0	0	0		0	0	0	0		0	0	0	0		0
5.0.11.0	win	090718	14:38:37	NH_A_44	1	1	blockedtask_colorshapetraining	5	blockedtask_colorshapetraining	15		Green	Color			0		Green.png	Green.png	38	1	687	0	0	0	0		0	0	0	0		0	0	0	0		0	0	0	0		0
5.0.11.0	win	090718	14:38:37	NH_A_44	1	1	blockedtask_colorshapetraining	5	blockedtask_colorshapetraining	18		Red	Color			0		Red.png	Red.png	30	1	667	0	0	0	0		0	0	0	0		0	0	0	0		0	0	0	0		0
5.0.11.0	win	090718	14:38:37	NH_A_44	1	1	blockedtask_colorshapetraining	5	blockedtask_colorshapetraining	21		Red	Color			0		Red.png	Red.png	30	1	472	0	0	0	0		0	0	0	0		0	0	0	0		0	0	0	0		0
5.0.11.0	win	090718	14:38:37	NH_A_44	1	1	blockedtask_colorshapetraining	5	blockedtask_colorshapetraining	24		Green	Color			0		Green.png	Green.png	38	1	572	0	0	0	0		0	0	0	0		0	0	0	0		0	0	0	0		0
5.0.11.0	win	090718	14:38:37	NH_A_44	1	1	blockedtask_colorshapetraining	5	blockedtask_colorshapetraining	27	Circle		Shape			0		Circle.png	Circle.png	30	1	541	0	0	0	0		0	0	0	0		0	0	0	0		0	0	0	0		0
5.0.11.0	win	090718	14:38:37	NH_A_44	1	1	blockedtask_colorshapetraining	5	blockedtask_colorshapetraining	30	Circle		Shape			0		Circle.png	Circle.png	30	1	495	0	0	0	0		0	0	0	0		0	0	0	0		0	0	0	0		0
5.0.11.0	win	090718	14:38:37	NH_A_44	1	1	blockedtask_colorshapetraining	5	blockedtask_colorshapetraining	33		Red	Color			0		Red.png	Red.png	30	1	835	0	0	0	0		0	0	0	0		0	0	0	0		0	0	0	0		0
5.0.11.0	win	090718	14:38:37	NH_A_44	1	1	blockedtask_colorshapetraining	5	blockedtask_colorshapetraining	36		Green	Color			0		Green.png	Green.png	38	1	569	0	0	0	0		0	0	0	0		0	0	0	0		0	0	0	0		0
5.0.11.0	win	090718	14:38:37	NH_A_44	1	1	blockedtask_colorshapetraining	5	blockedtask_colorshapetraining	39	Triangle		Shape			0		Triangle.png	Triangle.png	38	1	425	0	0	0	0		0	0	0	0		0	0	0	0		0	0	0	0		0
5.0.11.0	win	090718	14:38:37	NH_A_44	1	1	blockedtask_colorshapetraining	5	blockedtask_colorshapetraining	42	Circle		Shape			0		Circle.png	Circle.png	30	1	480	0	0	0	0		0	0	0	0		0	0	0	0		0	0	0	0		0
5.0.11.0	win	090718	14:38:37	NH_A_44	1	1	blockedtask_colorshapetraining	5	blockedtask_colorshapetraining	45		Green	Color			0		Green.png	Green.png	38	1	629	0	0	0	0		0	0	0	0		0	0	0	0		0	0	0	0		0
5.0.11.0	win	090718	14:38:37	NH_A_44	1	1	blockedtask_colorshapetraining	5	blockedtask_colorshapetraining	48	Circle		Shape			0		Circle.png	Circle.png	30	1	563	0	0	0	0		0	0	0	0		0	0	0	0		0	0	0	0		0
5.0.11.0	win	090718	14:38:37	NH_A_44	1	1	blockedtask_colorshapetraining	5	blockedtask_colorshapetraining	51	Triangle		Shape			0		Triangle.png	Triangle.png	38	1	517	0	0	0	0		0	0	0	0		0	0	0	0		0	0	0	0		0
5.0.11.0	win	090718	14:38:37	NH_A_44	1	1	blockedtask_colorshapetraining	5	blockedtask_colorshapetraining	54	Triangle		Shape			0		Triangle.png	Triangle.png	38	1	423	0	0	0	0		0	0	0	0		0	0	0	0		0	0	0	0		0
5.0.11.0	win	090718	14:38:37	NH_A_44	1	1	blockedtask_colorshapetraining	5	blockedtask_colorshapetraining	57		Green	Color			0		Green.png	Green.png	38	1	718	0	0	0	0		0	0	0	0		0	0	0	0		0	0	0	0		0
5.0.11.0	win	090718	14:38:37	NH_A_44	1	1	blockedtask_colorshapetraining	5	blockedtask_colorshapetraining	60		Green	Color			0		Green.png	Green.png	38	1	441	0	0	0	0		0	0	0	0		0	0	0	0		0	0	0	0		0
5.0.11.0	win	090718	14:38:37	NH_A_44	1	1	blockedtask_colorshapetraining	5	blockedtask_colorshapetraining	63	Circle		Shape			0		Circle.png	Circle.png	30	1	575	0	0	0	0		0	0	0	0		0	0	0	0		0	0	0	0		0
5.0.11.0	win	090718	14:38:37	NH_A_44	1	1	blockedtask_colorshapetraining	5	blockedtask_colorshapetraining	66		Red	Color			0		Red.png	Red.png	30	1	416	0	0	0	0		0	0	0	0		0	0	0	0		0	0	0	0		0
5.0.11.0	win	090718	14:38:37	NH_A_44	1	1	blockedtask_colorshapetraining	5	blockedtask_colorshapetraining	69		Red	Color			0		Red.png	Red.png	30	1	407	0	0	0	0		0	0	0	0		0	0	0	0		0	0	0	0		0
5.0.11.0	win	090718	14:38:37	NH_A_44	1	1	blockedtask_colorshapetraining	5	blockedtask_colorshapetraining	72		Green	Color			0		Green.png	Green.png	38	1	446	0	0	0	0		0	0	0	0		0	0	0	0		0	0	0	0		0
5.0.11.0	win	090718	14:38:37	NH_A_44	1	1	blockedtask_colorshapetraining	5	blockedtask_colorshapetraining	75	Triangle		Shape			0		Triangle.png	Triangle.png	38	1	515	0	0	0	0		0	0	0	0		0	0	0	0		0	0	0	0		0
5.0.11.0	win	090718	14:38:37	NH_A_44	1	1	blockedtask_colorshapetraining	5	blockedtask_colorshapetraining	78		Red	Color			0		Red.png	Red.png	30	1	694	0	0	0	0		0	0	0	0		0	0	0	0		0	0	0	0		0
5.0.11.0	win	090718	14:38:37	NH_A_44	1	1	blockedtask_colorshapetraining	5	blockedtask_colorshapetraining	81		Red	Color			0		Red.png	Red.png	30	1	466	0	0	0	0		0	0	0	0		0	0	0	0		0	0	0	0		0
5.0.11.0	win	090718	14:38:37	NH_A_44	1	1	blockedtask_colorshapetraining	5	blockedtask_colorshapetraining	84	Triangle		Shape			0		Triangle.png	Triangle.png	38	1	551	0	0	0	0		0	0	0	0		0	0	0	0		0	0	0	0		0
5.0.11.0	win	090718	14:38:37	NH_A_44	1	1	blockedtask_colorshapetraining	5	blockedtask_colorshapetraining	87	Circle		Shape			0		Circle.png	Circle.png	30	1	568	0	0	0	0		0	0	0	0		0	0	0	0		0	0	0	0		0
5.0.11.0	win	090718	14:38:37	NH_A_44	1	1	blockedtask_colorshapetraining	5	blockedtask_colorshapetraining	90	Triangle		Shape			0		Triangle.png	Triangle.png	38	1	585	0	0	0	0		0	0	0	0		0	0	0	0		0	0	0	0		0
5.0.11.0	win	090718	14:38:37	NH_A_44	1	1	blockedtask_colorshapetraining	5	blockedtask_colorshapetraining	93	Triangle		Shape			0		Triangle.png	Triangle.png	38	1	633	0	0	0	0		0	0	0	0		0	0	0	0		0	0	0	0		0
5.0.11.0	win	090718	14:38:37	NH_A_44	1	1	blockedtask_colorshapetraining	5	blockedtask_colorshapetraining	96		Red	Color			0		Red.png	Red.png	30	1	631	0	0	0	0		0	0	0	0		0	0	0	0		0	0	0	0		0
5.0.11.0	win	090718	14:38:37	NH_A_44	1	1	blockedtask_bivalentshapetraining	6	BlockedPracticeInstruct	1		Red	Color			0		SC_Blocked_BivalentShapeTraining.htm	Red.png	57	0	4196	0	0	0	0		0	0	0	0		0	0	0	0		0	0	0	0		0
5.0.11.0	win	090718	14:38:37	NH_A_44	1	1	blockedtask_bivalentshapetraining	6	blockedtask_bivalentshapetraining	3	Circle	Green	Shape			0		CircleGreen.png	CircleGreen.png	30	1	2509	0	0	0	0		0	0	0	0		0	0	0	0		0	0	0	0		0
5.0.11.0	win	090718	14:38:37	NH_A_44	1	1	blockedtask_bivalentshapetraining	6	blockedtask_bivalentshapetraining	6	Circle	Green	Shape			0		CircleGreen.png	CircleGreen.png	30	1	560	0	0	0	0		0	0	0	0		0	0	0	0		0	0	0	0		0
5.0.11.0	win	090718	14:38:37	NH_A_44	1	1	blockedtask_bivalentshapetraining	6	blockedtask_bivalentshapetraining	9	Triangle	Red	Shape			0		TriangleRed.png	TriangleRed.png	38	1	721	0	0	0	0		0	0	0	0		0	0	0	0		0	0	0	0		0
5.0.11.0	win	090718	14:38:37	NH_A_44	1	1	blockedtask_bivalentshapetraining	6	blockedtask_bivalentshapetraining	12	Triangle	Red	Shape			0		TriangleRed.png	TriangleRed.png	38	1	827	0	0	0	0		0	0	0	0		0	0	0	0		0	0	0	0		0
5.0.11.0	win	090718	14:38:37	NH_A_44	1	1	blockedtask_bivalentshapetraining	6	blockedtask_bivalentshapetraining	15	Triangle	Green	Shape			0		TriangleGreen.png	TriangleGreen.png	38	1	514	0	0	0	0		0	0	0	0		0	0	0	0		0	0	0	0		0
5.0.11.0	win	090718	14:38:37	NH_A_44	1	1	blockedtask_bivalentshapetraining	6	blockedtask_bivalentshapetraining	18	Circle	Green	Shape			0		CircleGreen.png	CircleGreen.png	30	1	613	0	0	0	0		0	0	0	0		0	0	0	0		0	0	0	0		0
5.0.11.0	win	090718	14:38:37	NH_A_44	1	1	blockedtask_bivalentshapetraining	6	blockedtask_bivalentshapetraining	21	Triangle	Red	Shape			0		TriangleRed.png	TriangleRed.png	38	1	468	0	0	0	0		0	0	0	0		0	0	0	0		0	0	0	0		0
5.0.11.0	win	090718	14:38:37	NH_A_44	1	1	blockedtask_bivalentshapetraining	6	blockedtask_bivalentshapetraining	24	Triangle	Red	Shape			0		TriangleRed.png	TriangleRed.png	38	1	457	0	0	0	0		0	0	0	0		0	0	0	0		0	0	0	0		0
5.0.11.0	win	090718	14:38:37	NH_A_44	1	1	blockedtask_bivalentshapetraining	6	blockedtask_bivalentshapetraining	27	Triangle	Green	Shape			0		TriangleGreen.png	TriangleGreen.png	38	1	414	0	0	0	0		0	0	0	0		0	0	0	0		0	0	0	0		0
5.0.11.0	win	090718	14:38:37	NH_A_44	1	1	blockedtask_bivalentshapetraining	6	blockedtask_bivalentshapetraining	30	Triangle	Green	Shape			0		TriangleGreen.png	TriangleGreen.png	38	1	437	0	0	0	0		0	0	0	0		0	0	0	0		0	0	0	0		0
5.0.11.0	win	090718	14:38:37	NH_A_44	1	1	blockedtask_bivalentshapetraining	6	blockedtask_bivalentshapetraining	33	Triangle	Red	Shape			0		TriangleRed.png	TriangleRed.png	38	1	539	0	0	0	0		0	0	0	0		0	0	0	0		0	0	0	0		0
5.0.11.0	win	090718	14:38:37	NH_A_44	1	1	blockedtask_bivalentshapetraining	6	blockedtask_bivalentshapetraining	36	Triangle	Green	Shape			0		TriangleGreen.png	TriangleGreen.png	38	1	413	0	0	0	0		0	0	0	0		0	0	0	0		0	0	0	0		0
5.0.11.0	win	090718	14:38:37	NH_A_44	1	1	blockedtask_bivalentshapetraining	6	blockedtask_bivalentshapetraining	39	Circle	Red	Shape			0		CircleRed.png	CircleRed.png	30	1	420	0	0	0	0		0	0	0	0		0	0	0	0		0	0	0	0		0
5.0.11.0	win	090718	14:38:37	NH_A_44	1	1	blockedtask_bivalentshapetraining	6	blockedtask_bivalentshapetraining	42	Circle	Green	Shape			0		CircleGreen.png	CircleGreen.png	30	1	427	0	0	0	0		0	0	0	0		0	0	0	0		0	0	0	0		0
5.0.11.0	win	090718	14:38:37	NH_A_44	1	1	blockedtask_bivalentshapetraining	6	blockedtask_bivalentshapetraining	45	Circle	Green	Shape			0		CircleGreen.png	CircleGreen.png	30	1	370	0	0	0	0		0	0	0	0		0	0	0	0		0	0	0	0		0
5.0.11.0	win	090718	14:38:37	NH_A_44	1	1	blockedtask_bivalentshapetraining	6	blockedtask_bivalentshapetraining	48	Circle	Red	Shape			0		CircleRed.png	CircleRed.png	30	1	426	0	0	0	0		0	0	0	0		0	0	0	0		0	0	0	0		0
5.0.11.0	win	090718	14:38:37	NH_A_44	1	1	blockedtask_bivalentshapetraining	6	blockedtask_bivalentshapetraining	51	Circle	Green	Shape			0		CircleGreen.png	CircleGreen.png	30	1	433	0	0	0	0		0	0	0	0		0	0	0	0		0	0	0	0		0
5.0.11.0	win	090718	14:38:37	NH_A_44	1	1	blockedtask_bivalentshapetraining	6	blockedtask_bivalentshapetraining	54	Triangle	Green	Shape			0		TriangleGreen.png	TriangleGreen.png	38	1	535	0	0	0	0		0	0	0	0		0	0	0	0		0	0	0	0		0
5.0.11.0	win	090718	14:38:37	NH_A_44	1	1	blockedtask_bivalentshapetraining	6	blockedtask_bivalentshapetraining	57	Circle	Red	Shape			0		CircleRed.png	CircleRed.png	30	1	537	0	0	0	0		0	0	0	0		0	0	0	0		0	0	0	0		0
5.0.11.0	win	090718	14:38:37	NH_A_44	1	1	blockedtask_bivalentshapetraining	6	blockedtask_bivalentshapetraining	60	Triangle	Green	Shape			0		TriangleGreen.png	TriangleGreen.png	38	1	651	0	0	0	0		0	0	0	0		0	0	0	0		0	0	0	0		0
5.0.11.0	win	090718	14:38:37	NH_A_44	1	1	blockedtask_bivalentshapetraining	6	blockedtask_bivalentshapetraining	63	Circle	Green	Shape			0		CircleGreen.png	CircleGreen.png	30	1	472	0	0	0	0		0	0	0	0		0	0	0	0		0	0	0	0		0
5.0.11.0	win	090718	14:38:37	NH_A_44	1	1	blockedtask_bivalentshapetraining	6	blockedtask_bivalentshapetraining	66	Triangle	Red	Shape			0		TriangleRed.png	TriangleRed.png	38	1	397	0	0	0	0		0	0	0	0		0	0	0	0		0	0	0	0		0
5.0.11.0	win	090718	14:38:37	NH_A_44	1	1	blockedtask_bivalentshapetraining	6	blockedtask_bivalentshapetraining	69	Triangle	Red	Shape			0		TriangleRed.png	TriangleRed.png	38	1	517	0	0	0	0		0	0	0	0		0	0	0	0		0	0	0	0		0
5.0.11.0	win	090718	14:38:37	NH_A_44	1	1	blockedtask_bivalentshapetraining	6	blockedtask_bivalentshapetraining	72	Circle	Green	Shape			0		CircleGreen.png	CircleGreen.png	30	1	520	0	0	0	0		0	0	0	0		0	0	0	0		0	0	0	0		0
5.0.11.0	win	090718	14:38:37	NH_A_44	1	1	blockedtask_bivalentshapetraining	6	blockedtask_bivalentshapetraining	75	Triangle	Green	Shape			0		TriangleGreen.png	TriangleGreen.png	38	1	362	0	0	0	0		0	0	0	0		0	0	0	0		0	0	0	0		0
5.0.11.0	win	090718	14:38:37	NH_A_44	1	1	blockedtask_bivalentshapetraining	6	blockedtask_bivalentshapetraining	78	Circle	Red	Shape			0		CircleRed.png	CircleRed.png	30	1	451	0	0	0	0		0	0	0	0		0	0	0	0		0	0	0	0		0
5.0.11.0	win	090718	14:38:37	NH_A_44	1	1	blockedtask_bivalentshapetraining	6	blockedtask_bivalentshapetraining	81	Circle	Red	Shape			0		CircleRed.png	CircleRed.png	30	1	425	0	0	0	0		0	0	0	0		0	0	0	0		0	0	0	0		0
5.0.11.0	win	090718	14:38:37	NH_A_44	1	1	blockedtask_bivalentshapetraining	6	blockedtask_bivalentshapetraining	84	Circle	Red	Shape			0		CircleRed.png	CircleRed.png	30	1	400	0	0	0	0		0	0	0	0		0	0	0	0		0	0	0	0		0
5.0.11.0	win	090718	14:38:37	NH_A_44	1	1	blockedtask_bivalentshapetraining	6	blockedtask_bivalentshapetraining	87	Triangle	Red	Shape			0		TriangleRed.png	TriangleRed.png	38	1	535	0	0	0	0		0	0	0	0		0	0	0	0		0	0	0	0		0
5.0.11.0	win	090718	14:38:37	NH_A_44	1	1	blockedtask_bivalentshapetraining	6	blockedtask_bivalentshapetraining	90	Triangle	Green	Shape			0		TriangleGreen.png	TriangleGreen.png	38	1	377	0	0	0	0		0	0	0	0		0	0	0	0		0	0	0	0		0
5.0.11.0	win	090718	14:38:37	NH_A_44	1	1	blockedtask_bivalentshapetraining	6	blockedtask_bivalentshapetraining	93	Circle	Red	Shape			0		CircleRed.png	CircleRed.png	30	1	498	0	0	0	0		0	0	0	0		0	0	0	0		0	0	0	0		0
5.0.11.0	win	090718	14:38:37	NH_A_44	1	1	blockedtask_bivalentshapetraining	6	blockedtask_bivalentshapetraining	96	Circle	Red	Shape			0		CircleRed.png	CircleRed.png	30	1	373	0	0	0	0		0	0	0	0		0	0	0	0		0	0	0	0		0
5.0.11.0	win	090718	14:38:37	NH_A_44	1	1	blockedtask_bivalentcolortraining	7	BlockedPracticeInstruct	1	Circle	Red	Shape			0		SC_Blocked_BivalentColorTraining.htm	CircleRed.png	57	0	4972	0	0	0	0		0	0	0	0		0	0	0	0		0	0	0	0		0
5.0.11.0	win	090718	14:38:37	NH_A_44	1	1	blockedtask_bivalentcolortraining	7	blockedtask_bivalentcolortraining	3	Triangle	Red	Color			0		TriangleRed.png	TriangleRed.png	30	1	916	0	0	0	0		0	0	0	0		0	0	0	0		0	0	0	0		0
5.0.11.0	win	090718	14:38:37	NH_A_44	1	1	blockedtask_bivalentcolortraining	7	blockedtask_bivalentcolortraining	6	Circle	Green	Color			0		CircleGreen.png	CircleGreen.png	38	1	871	0	0	0	0		0	0	0	0		0	0	0	0		0	0	0	0		0
5.0.11.0	win	090718	14:38:37	NH_A_44	1	1	blockedtask_bivalentcolortraining	7	blockedtask_bivalentcolortraining	9	Circle	Green	Color			0		CircleGreen.png	CircleGreen.png	38	1	492	0	0	0	0		0	0	0	0		0	0	0	0		0	0	0	0		0
5.0.11.0	win	090718	14:38:37	NH_A_44	1	1	blockedtask_bivalentcolortraining	7	blockedtask_bivalentcolortraining	12	Circle	Green	Color			0		CircleGreen.png	CircleGreen.png	38	1	336	0	0	0	0		0	0	0	0		0	0	0	0		0	0	0	0		0
5.0.11.0	win	090718	14:38:37	NH_A_44	1	1	blockedtask_bivalentcolortraining	7	blockedtask_bivalentcolortraining	15	Circle	Red	Color			0		CircleRed.png	CircleRed.png	30	1	378	0	0	0	0		0	0	0	0		0	0	0	0		0	0	0	0		0
5.0.11.0	win	090718	14:38:37	NH_A_44	1	1	blockedtask_bivalentcolortraining	7	blockedtask_bivalentcolortraining	18	Triangle	Green	Color			0		TriangleGreen.png	TriangleGreen.png	38	1	403	0	0	0	0		0	0	0	0		0	0	0	0		0	0	0	0		0
5.0.11.0	win	090718	14:38:37	NH_A_44	1	1	blockedtask_bivalentcolortraining	7	blockedtask_bivalentcolortraining	21	Triangle	Red	Color			0		TriangleRed.png	TriangleRed.png	30	1	394	0	0	0	0		0	0	0	0		0	0	0	0		0	0	0	0		0
5.0.11.0	win	090718	14:38:37	NH_A_44	1	1	blockedtask_bivalentcolortraining	7	blockedtask_bivalentcolortraining	24	Triangle	Red	Color			0		TriangleRed.png	TriangleRed.png	30	1	370	0	0	0	0		0	0	0	0		0	0	0	0		0	0	0	0		0
5.0.11.0	win	090718	14:38:37	NH_A_44	1	1	blockedtask_bivalentcolortraining	7	blockedtask_bivalentcolortraining	27	Triangle	Green	Color			0		TriangleGreen.png	TriangleGreen.png	38	1	603	0	0	0	0		0	0	0	0		0	0	0	0		0	0	0	0		0
5.0.11.0	win	090718	14:38:37	NH_A_44	1	1	blockedtask_bivalentcolortraining	7	blockedtask_bivalentcolortraining	30	Circle	Green	Color			0		CircleGreen.png	CircleGreen.png	38	1	474	0	0	0	0		0	0	0	0		0	0	0	0		0	0	0	0		0
5.0.11.0	win	090718	14:38:37	NH_A_44	1	1	blockedtask_bivalentcolortraining	7	blockedtask_bivalentcolortraining	33	Triangle	Red	Color			0		TriangleRed.png	TriangleRed.png	30	1	511	0	0	0	0		0	0	0	0		0	0	0	0		0	0	0	0		0
5.0.11.0	win	090718	14:38:37	NH_A_44	1	1	blockedtask_bivalentcolortraining	7	blockedtask_bivalentcolortraining	36	Triangle	Green	Color			0		TriangleGreen.png	TriangleGreen.png	38	1	578	0	0	0	0		0	0	0	0		0	0	0	0		0	0	0	0		0
5.0.11.0	win	090718	14:38:37	NH_A_44	1	1	blockedtask_bivalentcolortraining	7	blockedtask_bivalentcolortraining	39	Circle	Green	Color			0		CircleGreen.png	CircleGreen.png	38	1	531	0	0	0	0		0	0	0	0		0	0	0	0		0	0	0	0		0
5.0.11.0	win	090718	14:38:37	NH_A_44	1	1	blockedtask_bivalentcolortraining	7	blockedtask_bivalentcolortraining	42	Circle	Green	Color			0		CircleGreen.png	CircleGreen.png	38	1	597	0	0	0	0		0	0	0	0		0	0	0	0		0	0	0	0		0
5.0.11.0	win	090718	14:38:37	NH_A_44	1	1	blockedtask_bivalentcolortraining	7	blockedtask_bivalentcolortraining	45	Triangle	Red	Color			0		TriangleRed.png	TriangleRed.png	30	1	389	0	0	0	0		0	0	0	0		0	0	0	0		0	0	0	0		0
5.0.11.0	win	090718	14:38:37	NH_A_44	1	1	blockedtask_bivalentcolortraining	7	blockedtask_bivalentcolortraining	48	Circle	Red	Color			0		CircleRed.png	CircleRed.png	30	1	509	0	0	0	0		0	0	0	0		0	0	0	0		0	0	0	0		0
5.0.11.0	win	090718	14:38:37	NH_A_44	1	1	blockedtask_bivalentcolortraining	7	blockedtask_bivalentcolortraining	51	Circle	Red	Color			0		CircleRed.png	CircleRed.png	30	1	352	0	0	0	0		0	0	0	0		0	0	0	0		0	0	0	0		0
5.0.11.0	win	090718	14:38:37	NH_A_44	1	1	blockedtask_bivalentcolortraining	7	blockedtask_bivalentcolortraining	54	Circle	Green	Color			0		CircleGreen.png	CircleGreen.png	38	1	442	0	0	0	0		0	0	0	0		0	0	0	0		0	0	0	0		0
5.0.11.0	win	090718	14:38:37	NH_A_44	1	1	blockedtask_bivalentcolortraining	7	blockedtask_bivalentcolortraining	57	Circle	Red	Color			0		CircleRed.png	CircleRed.png	30	1	607	0	0	0	0		0	0	0	0		0	0	0	0		0	0	0	0		0
5.0.11.0	win	090718	14:38:37	NH_A_44	1	1	blockedtask_bivalentcolortraining	7	blockedtask_bivalentcolortraining	60	Triangle	Red	Color			0		TriangleRed.png	TriangleRed.png	30	1	447	0	0	0	0		0	0	0	0		0	0	0	0		0	0	0	0		0
5.0.11.0	win	090718	14:38:37	NH_A_44	1	1	blockedtask_bivalentcolortraining	7	blockedtask_bivalentcolortraining	63	Circle	Red	Color			0		CircleRed.png	CircleRed.png	30	1	372	0	0	0	0		0	0	0	0		0	0	0	0		0	0	0	0		0
5.0.11.0	win	090718	14:38:37	NH_A_44	1	1	blockedtask_bivalentcolortraining	7	blockedtask_bivalentcolortraining	66	Circle	Red	Color			0		CircleRed.png	CircleRed.png	30	1	493	0	0	0	0		0	0	0	0		0	0	0	0		0	0	0	0		0
5.0.11.0	win	090718	14:38:37	NH_A_44	1	1	blockedtask_bivalentcolortraining	7	blockedtask_bivalentcolortraining	69	Triangle	Green	Color			0		TriangleGreen.png	TriangleGreen.png	38	1	481	0	0	0	0		0	0	0	0		0	0	0	0		0	0	0	0		0
5.0.11.0	win	090718	14:38:37	NH_A_44	1	1	blockedtask_bivalentcolortraining	7	blockedtask_bivalentcolortraining	72	Triangle	Red	Color			0		TriangleRed.png	TriangleRed.png	30	1	453	0	0	0	0		0	0	0	0		0	0	0	0		0	0	0	0		0
5.0.11.0	win	090718	14:38:37	NH_A_44	1	1	blockedtask_bivalentcolortraining	7	blockedtask_bivalentcolortraining	75	Circle	Green	Color			0		CircleGreen.png	CircleGreen.png	38	1	330	0	0	0	0		0	0	0	0		0	0	0	0		0	0	0	0		0
5.0.11.0	win	090718	14:38:37	NH_A_44	1	1	blockedtask_bivalentcolortraining	7	blockedtask_bivalentcolortraining	78	Triangle	Green	Color			0		TriangleGreen.png	TriangleGreen.png	38	1	388	0	0	0	0		0	0	0	0		0	0	0	0		0	0	0	0		0
5.0.11.0	win	090718	14:38:37	NH_A_44	1	1	blockedtask_bivalentcolortraining	7	blockedtask_bivalentcolortraining	81	Triangle	Green	Color			0		TriangleGreen.png	TriangleGreen.png	38	1	444	0	0	0	0		0	0	0	0		0	0	0	0		0	0	0	0		0
5.0.11.0	win	090718	14:38:37	NH_A_44	1	1	blockedtask_bivalentcolortraining	7	blockedtask_bivalentcolortraining	84	Triangle	Green	Color			0		TriangleGreen.png	TriangleGreen.png	38	1	546	0	0	0	0		0	0	0	0		0	0	0	0		0	0	0	0		0
5.0.11.0	win	090718	14:38:37	NH_A_44	1	1	blockedtask_bivalentcolortraining	7	blockedtask_bivalentcolortraining	87	Circle	Red	Color			0		CircleRed.png	CircleRed.png	30	1	452	0	0	0	0		0	0	0	0		0	0	0	0		0	0	0	0		0
5.0.11.0	win	090718	14:38:37	NH_A_44	1	1	blockedtask_bivalentcolortraining	7	blockedtask_bivalentcolortraining	90	Circle	Red	Color			0		CircleRed.png	CircleRed.png	30	1	457	0	0	0	0		0	0	0	0		0	0	0	0		0	0	0	0		0
5.0.11.0	win	090718	14:38:37	NH_A_44	1	1	blockedtask_bivalentcolortraining	7	blockedtask_bivalentcolortraining	93	Triangle	Green	Color			0		TriangleGreen.png	TriangleGreen.png	38	1	543	0	0	0	0		0	0	0	0		0	0	0	0		0	0	0	0		0
5.0.11.0	win	090718	14:38:37	NH_A_44	1	1	blockedtask_bivalentcolortraining	7	blockedtask_bivalentcolortraining	96	Triangle	Red	Color			0		TriangleRed.png	TriangleRed.png	30	1	433	0	0	0	0		0	0	0	0		0	0	0	0		0	0	0	0		0
5.0.11.0	win	090718	14:38:37	NH_A_44	1	1	blocked_testintro	8	BlockedPracticeInstruct	1	Triangle	Red	Color			0		SC_Blocked_TestIntro.htm	TriangleRed.png	57	0	21990	0	0	0	0		0	0	0	0		0	0	0	0		0	0	0	0		0
5.0.11.0	win	090718	14:38:37	NH_A_44	1	1	blocked_shape	9	BlockedTestInstruct	1	Triangle	Red	Color			0		SC_Blocked_BivalentShapeTest.htm	TriangleRed.png	57	0	4085	0	0	0	0		0	0	0	0		0	0	0	0		0	0	0	0		0
5.0.11.0	win	090718	14:38:37	NH_A_44	1	1	blocked_shape	9	blockedtask_bivalentshapetest	3	Circle	Red	Shape			0		CircleRed.png	CircleRed.png	30	1	577	0	0	0	0		1	1	577	100	577	0	0	0	0		0	0	0	0		0
5.0.11.0	win	090718	14:38:37	NH_A_44	1	1	blocked_shape	9	blockedtask_bivalentshapetest	6	Circle	Red	Shape			0		CircleRed.png	CircleRed.png	30	1	306	0	0	0	0		2	2	883	100	441.5	0	0	0	0		0	0	0	0		0
5.0.11.0	win	090718	14:38:37	NH_A_44	1	1	blocked_shape	9	blockedtask_bivalentshapetest	9	Circle	Red	Shape			0		CircleRed.png	CircleRed.png	30	1	318	0	0	0	0		3	3	1201	100	400.3333333333333143855	0	0	0	0		0	0	0	0		0
5.0.11.0	win	090718	14:38:37	NH_A_44	1	1	blocked_shape	9	blockedtask_bivalentshapetest	12	Circle	Green	Shape			0		CircleGreen.png	CircleGreen.png	30	1	440	0	0	0	0		4	4	1641	100	410.25	0	0	0	0		0	0	0	0		0
5.0.11.0	win	090718	14:38:37	NH_A_44	1	1	blocked_shape	9	blockedtask_bivalentshapetest	15	Circle	Green	Shape			0		CircleGreen.png	CircleGreen.png	30	1	318	0	0	0	0		5	5	1959	100	391.8000000000000113687	0	0	0	0		0	0	0	0		0
5.0.11.0	win	090718	14:38:37	NH_A_44	1	1	blocked_shape	9	blockedtask_bivalentshapetest	18	Triangle	Red	Shape			0		TriangleRed.png	TriangleRed.png	38	1	505	0	0	0	0		6	6	2464	100	410.6666666666666856145	0	0	0	0		0	0	0	0		0
5.0.11.0	win	090718	14:38:37	NH_A_44	1	1	blocked_shape	9	blockedtask_bivalentshapetest	21	Triangle	Green	Shape			0		TriangleGreen.png	TriangleGreen.png	38	1	316	0	0	0	0		7	7	2780	100	397.1428571428571672186	0	0	0	0		0	0	0	0		0
5.0.11.0	win	090718	14:38:37	NH_A_44	1	1	blocked_shape	9	blockedtask_bivalentshapetest	24	Triangle	Green	Shape			0		TriangleGreen.png	TriangleGreen.png	38	1	327	0	0	0	0		8	8	3107	100	388.375	0	0	0	0		0	0	0	0		0
5.0.11.0	win	090718	14:38:37	NH_A_44	1	1	blocked_shape	9	blockedtask_bivalentshapetest	27	Circle	Green	Shape			0		CircleGreen.png	CircleGreen.png	30	1	466	0	0	0	0		9	9	3573	100	397	0	0	0	0		0	0	0	0		0
5.0.11.0	win	090718	14:38:37	NH_A_44	1	1	blocked_shape	9	blockedtask_bivalentshapetest	30	Triangle	Red	Shape			0		TriangleRed.png	TriangleRed.png	38	1	582	0	0	0	0		10	10	4155	100	415.5	0	0	0	0		0	0	0	0		0
5.0.11.0	win	090718	14:38:37	NH_A_44	1	1	blocked_shape	9	blockedtask_bivalentshapetest	33	Circle	Green	Shape			0		CircleGreen.png	CircleGreen.png	30	1	406	0	0	0	0		11	11	4561	100	414.6363636363636260285	0	0	0	0		0	0	0	0		0
5.0.11.0	win	090718	14:38:37	NH_A_44	1	1	blocked_shape	9	blockedtask_bivalentshapetest	36	Circle	Green	Shape			0		CircleGreen.png	CircleGreen.png	30	1	366	0	0	0	0		12	12	4927	100	410.5833333333333143855	0	0	0	0		0	0	0	0		0
5.0.11.0	win	090718	14:38:37	NH_A_44	1	1	blocked_shape	9	blockedtask_bivalentshapetest	39	Circle	Red	Shape			0		CircleRed.png	CircleRed.png	30	1	310	0	0	0	0		13	13	5237	100	402.8461538461538680167	0	0	0	0		0	0	0	0		0
5.0.11.0	win	090718	14:38:37	NH_A_44	1	1	blocked_shape	9	blockedtask_bivalentshapetest	42	Triangle	Red	Shape			0		TriangleRed.png	TriangleRed.png	38	1	625	0	0	0	0		14	14	5862	100	418.7142857142857224062	0	0	0	0		0	0	0	0		0
5.0.11.0	win	090718	14:38:37	NH_A_44	1	1	blocked_shape	9	blockedtask_bivalentshapetest	45	Triangle	Green	Shape			0		TriangleGreen.png	TriangleGreen.png	38	1	576	0	0	0	0		15	15	6438	100	429.1999999999999886313	0	0	0	0		0	0	0	0		0
5.0.11.0	win	090718	14:38:37	NH_A_44	1	1	blocked_shape	9	blockedtask_bivalentshapetest	48	Triangle	Red	Shape			0		TriangleRed.png	TriangleRed.png	38	1	385	0	0	0	0		16	16	6823	100	426.4375	0	0	0	0		0	0	0	0		0
5.0.11.0	win	090718	14:38:37	NH_A_44	1	1	blocked_shape	9	blockedtask_bivalentshapetest	51	Circle	Green	Shape			0		CircleGreen.png	CircleGreen.png	30	1	361	0	0	0	0		17	17	7184	100	422.5882352941176236527	0	0	0	0		0	0	0	0		0
5.0.11.0	win	090718	14:38:37	NH_A_44	1	1	blocked_shape	9	blockedtask_bivalentshapetest	54	Triangle	Red	Shape			0		TriangleRed.png	TriangleRed.png	38	1	499	0	0	0	0		18	18	7683	100	426.8333333333333143855	0	0	0	0		0	0	0	0		0
5.0.11.0	win	090718	14:38:37	NH_A_44	1	1	blocked_shape	9	blockedtask_bivalentshapetest	57	Triangle	Red	Shape			0		TriangleRed.png	TriangleRed.png	38	1	406	0	0	0	0		19	19	8089	100	425.736842105263178837	0	0	0	0		0	0	0	0		0
5.0.11.0	win	090718	14:38:37	NH_A_44	1	1	blocked_shape	9	blockedtask_bivalentshapetest	60	Circle	Green	Shape			0		CircleGreen.png	CircleGreen.png	30	1	429	0	0	0	0		20	20	8518	100	425.8999999999999772626	0	0	0	0		0	0	0	0		0
5.0.11.0	win	090718	14:38:37	NH_A_44	1	1	blocked_shape	9	blockedtask_bivalentshapetest	63	Triangle	Green	Shape			0		TriangleGreen.png	TriangleGreen.png	38	1	643	0	0	0	0		21	21	9161	100	436.2380952380952408021	0	0	0	0		0	0	0	0		0
5.0.11.0	win	090718	14:38:37	NH_A_44	1	1	blocked_shape	9	blockedtask_bivalentshapetest	66	Circle	Green	Shape			0		CircleGreen.png	CircleGreen.png	30	1	353	0	0	0	0		22	22	9514	100	432.4545454545454390427	0	0	0	0		0	0	0	0		0
5.0.11.0	win	090718	14:38:37	NH_A_44	1	1	blocked_shape	9	blockedtask_bivalentshapetest	69	Circle	Red	Shape			0		CircleRed.png	CircleRed.png	30	1	443	0	0	0	0		23	23	9957	100	432.9130434782608745081	0	0	0	0		0	0	0	0		0
5.0.11.0	win	090718	14:38:37	NH_A_44	1	1	blocked_shape	9	blockedtask_bivalentshapetest	72	Circle	Green	Shape			0		CircleGreen.png	CircleGreen.png	30	1	321	0	0	0	0		24	24	10278	100	428.25	0	0	0	0		0	0	0	0		0
5.0.11.0	win	090718	14:38:37	NH_A_44	1	1	blocked_shape	9	blockedtask_bivalentshapetest	75	Triangle	Red	Shape			0		TriangleRed.png	TriangleRed.png	38	1	556	0	0	0	0		25	25	10834	100	433.3600000000000136424	0	0	0	0		0	0	0	0		0
5.0.11.0	win	090718	14:38:37	NH_A_44	1	1	blocked_shape	9	blockedtask_bivalentshapetest	78	Triangle	Green	Shape			0		TriangleGreen.png	TriangleGreen.png	38	1	461	0	0	0	0		26	26	11295	100	434.4230769230769055866	0	0	0	0		0	0	0	0		0
5.0.11.0	win	090718	14:38:37	NH_A_44	1	1	blocked_shape	9	blockedtask_bivalentshapetest	81	Circle	Green	Shape			0		CircleGreen.png	CircleGreen.png	30	1	435	0	0	0	0		27	27	11730	100	434.4444444444444570763	0	0	0	0		0	0	0	0		0
5.0.11.0	win	090718	14:38:37	NH_A_44	1	1	blocked_shape	9	blockedtask_bivalentshapetest	84	Triangle	Green	Shape			0		TriangleGreen.png	TriangleGreen.png	30	0	344	0	0	0	0		27	28	11730	96.4285714285714306016	434.4444444444444570763	0	0	0	0		0	0	0	0		0
5.0.11.0	win	090718	14:38:37	NH_A_44	1	1	blocked_shape	9	blockedtask_bivalentshapetest	87	Circle	Green	Shape			0		CircleGreen.png	CircleGreen.png	30	1	418	0	0	0	0		28	29	12148	96.5517241379310320326	433.8571428571428327814	0	0	0	0		0	0	0	0		0
5.0.11.0	win	090718	14:38:37	NH_A_44	1	1	blocked_shape	9	blockedtask_bivalentshapetest	90	Triangle	Green	Shape			0		TriangleGreen.png	TriangleGreen.png	38	1	617	0	0	0	0		29	30	12765	96.6666666666666714036	440.1724137931034306348	0	0	0	0		0	0	0	0		0
5.0.11.0	win	090718	14:38:37	NH_A_44	1	1	blocked_shape	9	blockedtask_bivalentshapetest	93	Circle	Green	Shape			0		CircleGreen.png	CircleGreen.png	30	1	503	0	0	0	0		30	31	13268	96.774193548387103192	442.2666666666666515084	0	0	0	0		0	0	0	0		0
5.0.11.0	win	090718	14:38:37	NH_A_44	1	1	blocked_shape	9	blockedtask_bivalentshapetest	96	Triangle	Red	Shape			0		TriangleRed.png	TriangleRed.png	38	1	443	0	0	0	0		31	32	13711	96.875	442.2903225806451814606	0	0	0	0		0	0	0	0		0
5.0.11.0	win	090718	14:38:37	NH_A_44	1	1	blocked_shape	9	blockedtask_bivalentshapetest	99	Circle	Green	Shape			0		CircleGreen.png	CircleGreen.png	30	1	465	0	0	0	0		32	33	14176	96.9696969696969688357	443	0	0	0	0		0	0	0	0		0
5.0.11.0	win	090718	14:38:37	NH_A_44	1	1	blocked_shape	9	blockedtask_bivalentshapetest	102	Triangle	Red	Shape			0		TriangleRed.png	TriangleRed.png	38	1	373	0	0	0	0		33	34	14549	97.0588235294117680496	440.8787878787878753428	0	0	0	0		0	0	0	0		0
5.0.11.0	win	090718	14:38:37	NH_A_44	1	1	blocked_shape	9	blockedtask_bivalentshapetest	105	Circle	Red	Shape			0		CircleRed.png	CircleRed.png	30	1	414	0	0	0	0		34	35	14963	97.1428571428571387969	440.0882352941176236527	0	0	0	0		0	0	0	0		0
5.0.11.0	win	090718	14:38:37	NH_A_44	1	1	blocked_shape	9	blockedtask_bivalentshapetest	108	Triangle	Red	Shape			0		TriangleRed.png	TriangleRed.png	38	1	421	0	0	0	0		35	36	15384	97.2222222222222143273	439.5428571428571444812	0	0	0	0		0	0	0	0		0
5.0.11.0	win	090718	14:38:37	NH_A_44	1	1	blocked_shape	9	blockedtask_bivalentshapetest	111	Circle	Red	Shape			0		CircleRed.png	CircleRed.png	30	1	363	0	0	0	0		36	37	15747	97.2972972972973053629	437.4166666666666856145	0	0	0	0		0	0	0	0		0
5.0.11.0	win	090718	14:38:37	NH_A_44	1	1	blocked_shape	9	blockedtask_bivalentshapetest	114	Circle	Red	Shape			0		CircleRed.png	CircleRed.png	30	1	501	0	0	0	0		37	38	16248	97.3684210526315752077	439.1351351351351581798	0	0	0	0		0	0	0	0		0
5.0.11.0	win	090718	14:38:37	NH_A_44	1	1	blocked_shape	9	blockedtask_bivalentshapetest	117	Circle	Green	Shape			0		CircleGreen.png	CircleGreen.png	30	1	568	0	0	0	0		38	39	16816	97.4358974358974307961	442.5263157894736991693	0	0	0	0		0	0	0	0		0
5.0.11.0	win	090718	14:38:37	NH_A_44	1	1	blocked_shape	9	blockedtask_bivalentshapetest	120	Circle	Red	Shape			0		CircleRed.png	CircleRed.png	30	1	489	0	0	0	0		39	40	17305	97.5	443.7179487179487296089	0	0	0	0		0	0	0	0		0
5.0.11.0	win	090718	14:38:37	NH_A_44	1	1	blocked_shape	9	blockedtask_bivalentshapetest	123	Circle	Red	Shape			0		CircleRed.png	CircleRed.png	30	1	461	0	0	0	0		40	41	17766	97.5609756097560989474	444.1499999999999772626	0	0	0	0		0	0	0	0		0
5.0.11.0	win	090718	14:38:37	NH_A_44	1	1	blocked_shape	9	blockedtask_bivalentshapetest	126	Triangle	Green	Shape			0		TriangleGreen.png	TriangleGreen.png	38	1	482	0	0	0	0		41	42	18248	97.619047619047620401	445.0731707317073073682	0	0	0	0		0	0	0	0		0
5.0.11.0	win	090718	14:38:37	NH_A_44	1	1	blocked_shape	9	blockedtask_bivalentshapetest	129	Triangle	Red	Shape			0		TriangleRed.png	TriangleRed.png	38	1	390	0	0	0	0		42	43	18638	97.6744186046511515542	443.7619047619047591979	0	0	0	0		0	0	0	0		0
5.0.11.0	win	090718	14:38:37	NH_A_44	1	1	blocked_shape	9	blockedtask_bivalentshapetest	132	Circle	Red	Shape			0		CircleRed.png	CircleRed.png	30	1	478	0	0	0	0		43	44	19116	97.7272727272727337322	444.5581395348837077108	0	0	0	0		0	0	0	0		0
5.0.11.0	win	090718	14:38:37	NH_A_44	1	1	blocked_shape	9	blockedtask_bivalentshapetest	135	Circle	Red	Shape			0		CircleRed.png	CircleRed.png	30	1	371	0	0	0	0		44	45	19487	97.7777777777777714618	442.8863636363636260285	0	0	0	0		0	0	0	0		0
5.0.11.0	win	090718	14:38:37	NH_A_44	1	1	blocked_shape	9	blockedtask_bivalentshapetest	138	Triangle	Green	Shape			0		TriangleGreen.png	TriangleGreen.png	38	1	508	0	0	0	0		45	46	19995	97.8260869565217348054	444.3333333333333143855	0	0	0	0		0	0	0	0		0
5.0.11.0	win	090718	14:38:37	NH_A_44	1	1	blocked_shape	9	blockedtask_bivalentshapetest	141	Circle	Green	Shape			0		CircleGreen.png	CircleGreen.png	30	1	591	0	0	0	0		46	47	20586	97.8723404255319167078	447.5217391304348097947	0	0	0	0		0	0	0	0		0
5.0.11.0	win	090718	14:38:37	NH_A_44	1	1	blocked_shape	9	blockedtask_bivalentshapetest	144	Triangle	Red	Shape			0		TriangleRed.png	TriangleRed.png	38	1	383	0	0	0	0		47	48	20969	97.9166666666666571928	446.1489361702127780518	0	0	0	0		0	0	0	0		0
5.0.11.0	win	090718	14:38:37	NH_A_44	1	1	blocked_shape	9	blockedtask_bivalentshapetest	147	Triangle	Green	Shape			0		TriangleGreen.png	TriangleGreen.png	38	1	535	0	0	0	0		48	49	21504	97.9591836734693828248	448	0	0	0	0		0	0	0	0		0
5.0.11.0	win	090718	14:38:37	NH_A_44	1	1	blocked_shape	9	blockedtask_bivalentshapetest	150	Triangle	Green	Shape			0		TriangleGreen.png	TriangleGreen.png	38	1	441	0	0	0	0		49	50	21945	98	447.8571428571428327814	0	0	0	0		0	0	0	0		0
5.0.11.0	win	090718	14:38:37	NH_A_44	1	1	blocked_shape	9	blockedtask_bivalentshapetest	153	Circle	Red	Shape			0		CircleRed.png	CircleRed.png	30	1	463	0	0	0	0		50	51	22408	98.0392156862745025592	448.1600000000000250111	0	0	0	0		0	0	0	0		0
5.0.11.0	win	090718	14:38:37	NH_A_44	1	1	blocked_shape	9	blockedtask_bivalentshapetest	156	Triangle	Green	Shape			0		TriangleGreen.png	TriangleGreen.png	38	1	436	0	0	0	0		51	52	22844	98.0769230769230659917	447.9215686274509948817	0	0	0	0		0	0	0	0		0
5.0.11.0	win	090718	14:38:37	NH_A_44	1	1	blocked_shape	9	blockedtask_bivalentshapetest	159	Triangle	Red	Shape			0		TriangleRed.png	TriangleRed.png	38	1	522	0	0	0	0		52	53	23366	98.1132075471698072988	449.3461538461538680167	0	0	0	0		0	0	0	0		0
5.0.11.0	win	090718	14:38:37	NH_A_44	1	1	blocked_shape	9	blockedtask_bivalentshapetest	162	Triangle	Green	Shape			0		TriangleGreen.png	TriangleGreen.png	38	1	461	0	0	0	0		53	54	23827	98.1481481481481523588	449.5660377358490791266	0	0	0	0		0	0	0	0		0
5.0.11.0	win	090718	14:38:37	NH_A_44	1	1	blocked_shape	9	blockedtask_bivalentshapetest	165	Circle	Red	Shape			0		CircleRed.png	CircleRed.png	30	1	434	0	0	0	0		54	55	24261	98.1818181818181869858	449.2777777777777714618	0	0	0	0		0	0	0	0		0
5.0.11.0	win	090718	14:38:37	NH_A_44	1	1	blocked_shape	9	blockedtask_bivalentshapetest	168	Triangle	Red	Shape			0		TriangleRed.png	TriangleRed.png	38	1	408	0	0	0	0		55	56	24669	98.2142857142857081953	448.5272727272727024683	0	0	0	0		0	0	0	0		0
5.0.11.0	win	090718	14:38:37	NH_A_44	1	1	blocked_shape	9	blockedtask_bivalentshapetest	171	Circle	Green	Shape			0		CircleGreen.png	CircleGreen.png	30	1	528	0	0	0	0		56	57	25197	98.2456140350877120682	449.9464285714285551876	0	0	0	0		0	0	0	0		0
5.0.11.0	win	090718	14:38:37	NH_A_44	1	1	blocked_shape	9	blockedtask_bivalentshapetest	174	Triangle	Red	Shape			0		TriangleRed.png	TriangleRed.png	38	1	402	0	0	0	0		57	58	25599	98.2758620689655089109	449.1052631578947398339	0	0	0	0		0	0	0	0		0
5.0.11.0	win	090718	14:38:37	NH_A_44	1	1	blocked_shape	9	blockedtask_bivalentshapetest	177	Triangle	Green	Shape			0		TriangleGreen.png	TriangleGreen.png	38	1	410	0	0	0	0		58	59	26009	98.3050847457627128279	448.4310344827586050087	0	0	0	0		0	0	0	0		0
5.0.11.0	win	090718	14:38:37	NH_A_44	1	1	blocked_shape	9	blockedtask_bivalentshapetest	180	Triangle	Green	Shape			0		TriangleGreen.png	TriangleGreen.png	38	1	721	0	0	0	0		59	60	26730	98.3333333333333285964	453.0508474576271282785	0	0	0	0		0	0	0	0		0
5.0.11.0	win	090718	14:38:37	NH_A_44	1	1	blocked_shape	9	blockedtask_bivalentshapetest	183	Circle	Green	Shape			0		CircleGreen.png	CircleGreen.png	30	1	491	0	0	0	0		60	61	27221	98.3606557377049171009	453.6833333333333371229	0	0	0	0		0	0	0	0		0
5.0.11.0	win	090718	14:38:37	NH_A_44	1	1	blocked_shape	9	blockedtask_bivalentshapetest	186	Circle	Red	Shape			0		CircleRed.png	CircleRed.png	30	1	560	0	0	0	0		61	62	27781	98.387096774193551596	455.4262295081967408805	0	0	0	0		0	0	0	0		0
5.0.11.0	win	090718	14:38:37	NH_A_44	1	1	blocked_shape	9	blockedtask_bivalentshapetest	189	Circle	Red	Shape			0		CircleRed.png	CircleRed.png	30	1	609	0	0	0	0		62	63	28390	98.4126984126984041268	457.903225806451587232	0	0	0	0		0	0	0	0		0
5.0.11.0	win	090718	14:38:37	NH_A_44	1	1	blocked_shape	9	blockedtask_bivalentshapetest	192	Circle	Green	Shape			0		CircleGreen.png	CircleGreen.png	30	1	400	0	0	0	0		63	64	28790	98.4375	456.9841269841269877361	0	0	0	0		0	0	0	0		0
5.0.11.0	win	090718	14:38:37	NH_A_44	1	1	blocked_shape	9	blockedtask_bivalentshapetest	195	Triangle	Green	Shape			0		TriangleGreen.png	TriangleGreen.png	38	1	519	0	0	0	0		64	65	29309	98.4615384615384670042	457.953125	0	0	0	0		0	0	0	0		0
5.0.11.0	win	090718	14:38:37	NH_A_44	1	1	blocked_shape	9	blockedtask_bivalentshapetest	198	Circle	Red	Shape			0		CircleRed.png	CircleRed.png	30	1	395	0	0	0	0		65	66	29704	98.4848484848484844179	456.9846153846153811173	0	0	0	0		0	0	0	0		0
5.0.11.0	win	090718	14:38:37	NH_A_44	1	1	blocked_shape	9	blockedtask_bivalentshapetest	201	Triangle	Red	Shape			0		TriangleRed.png	TriangleRed.png	38	1	514	0	0	0	0		66	67	30218	98.507462686567166088	457.8484848484848726002	0	0	0	0		0	0	0	0		0
5.0.11.0	win	090718	14:38:37	NH_A_44	1	1	blocked_shape	9	blockedtask_bivalentshapetest	204	Triangle	Green	Shape			0		TriangleGreen.png	TriangleGreen.png	38	1	485	0	0	0	0		67	68	30703	98.5294117647058840248	458.2537313432835617277	0	0	0	0		0	0	0	0		0
5.0.11.0	win	090718	14:38:37	NH_A_44	1	1	blocked_shape	9	blockedtask_bivalentshapetest	207	Triangle	Green	Shape			0		TriangleGreen.png	TriangleGreen.png	38	1	506	0	0	0	0		68	69	31209	98.5507246376811707478	458.9558823529411597519	0	0	0	0		0	0	0	0		0
5.0.11.0	win	090718	14:38:37	NH_A_44	1	1	blocked_shape	9	blockedtask_bivalentshapetest	210	Circle	Red	Shape			0		CircleRed.png	CircleRed.png	30	1	493	0	0	0	0		69	70	31702	98.5714285714285836093	459.4492753623188150414	0	0	0	0		0	0	0	0		0
5.0.11.0	win	090718	14:38:37	NH_A_44	1	1	blocked_shape	9	blockedtask_bivalentshapetest	213	Triangle	Green	Shape			0		TriangleGreen.png	TriangleGreen.png	38	1	609	0	0	0	0		70	71	32311	98.5915492957746550928	461.5857142857142889625	0	0	0	0		0	0	0	0		0
5.0.11.0	win	090718	14:38:37	NH_A_44	1	1	blocked_shape	9	blockedtask_bivalentshapetest	216	Circle	Red	Shape			0		CircleRed.png	CircleRed.png	30	1	448	0	0	0	0		71	72	32759	98.6111111111111142691	461.3943661971831033952	0	0	0	0		0	0	0	0		0
5.0.11.0	win	090718	14:38:37	NH_A_44	1	1	blocked_shape	9	blockedtask_bivalentshapetest	219	Triangle	Red	Shape			0		TriangleRed.png	TriangleRed.png	38	1	438	0	0	0	0		72	73	33197	98.6301369863013661643	461.0694444444444570763	0	0	0	0		0	0	0	0		0
5.0.11.0	win	090718	14:38:37	NH_A_44	1	1	blocked_shape	9	blockedtask_bivalentshapetest	222	Circle	Red	Shape			0		CircleRed.png	CircleRed.png	30	1	428	0	0	0	0		73	74	33625	98.648648648648645576	460.6164383561643944631	0	0	0	0		0	0	0	0		0
5.0.11.0	win	090718	14:38:37	NH_A_44	1	1	blocked_shape	9	blockedtask_bivalentshapetest	225	Circle	Green	Shape			0		CircleGreen.png	CircleGreen.png	30	1	499	0	0	0	0		74	75	34124	98.6666666666666714036	461.1351351351351581798	0	0	0	0		0	0	0	0		0
5.0.11.0	win	090718	14:38:37	NH_A_44	1	1	blocked_shape	9	blockedtask_bivalentshapetest	228	Circle	Green	Shape			0		CircleGreen.png	CircleGreen.png	30	1	438	0	0	0	0		75	76	34562	98.6842105263157804984	460.8266666666666537822	0	0	0	0		0	0	0	0		0
5.0.11.0	win	090718	14:38:37	NH_A_44	1	1	blocked_shape	9	blockedtask_bivalentshapetest	231	Triangle	Red	Shape			0		TriangleRed.png	TriangleRed.png	38	1	444	0	0	0	0		76	77	35006	98.7012987012986968693	460.6052631578947398339	0	0	0	0		0	0	0	0		0
5.0.11.0	win	090718	14:38:37	NH_A_44	1	1	blocked_shape	9	blockedtask_bivalentshapetest	234	Triangle	Red	Shape			0		TriangleRed.png	TriangleRed.png	38	1	465	0	0	0	0		77	78	35471	98.7179487179487296089	460.6623376623376771022	0	0	0	0		0	0	0	0		0
5.0.11.0	win	090718	14:38:37	NH_A_44	1	1	blocked_shape	9	blockedtask_bivalentshapetest	237	Triangle	Green	Shape			0		TriangleGreen.png	TriangleGreen.png	38	1	342	0	0	0	0		78	79	35813	98.7341772151898737775	459.1410256410256351955	0	0	0	0		0	0	0	0		0
5.0.11.0	win	090718	14:38:37	NH_A_44	1	1	blocked_shape	9	blockedtask_bivalentshapetest	240	Triangle	Red	Shape			0		TriangleRed.png	TriangleRed.png	38	1	400	0	0	0	0		79	80	36213	98.75	458.3924050632911644243	0	0	0	0		0	0	0	0		0
5.0.11.0	win	090718	14:38:37	NH_A_44	1	1	blocked_color	10	BlockedTestInstruct	1	Triangle	Red	Shape			0		SC_Blocked_BivalentColorTest.htm	TriangleRed.png	57	0	8546	0	0	0	0		0	0	0	0		0	0	0	0		0	0	0	0		0
5.0.11.0	win	090718	14:38:37	NH_A_44	1	1	blocked_color	10	blockedtask_bivalentcolortest	3	Circle	Red	Color			0		CircleRed.png	CircleRed.png	30	1	700	1	1	700	100	700	0	0	0	0		0	0	0	0		0	0	0	0		0
5.0.11.0	win	090718	14:38:37	NH_A_44	1	1	blocked_color	10	blockedtask_bivalentcolortest	6	Triangle	Green	Color			0		TriangleGreen.png	TriangleGreen.png	38	1	487	2	2	1187	100	593.5	0	0	0	0		0	0	0	0		0	0	0	0		0
5.0.11.0	win	090718	14:38:37	NH_A_44	1	1	blocked_color	10	blockedtask_bivalentcolortest	9	Circle	Red	Color			0		CircleRed.png	CircleRed.png	30	1	428	3	3	1615	100	538.3333333333333712289	0	0	0	0		0	0	0	0		0	0	0	0		0
5.0.11.0	win	090718	14:38:37	NH_A_44	1	1	blocked_color	10	blockedtask_bivalentcolortest	12	Triangle	Green	Color			0		TriangleGreen.png	TriangleGreen.png	38	1	386	4	4	2001	100	500.25	0	0	0	0		0	0	0	0		0	0	0	0		0
5.0.11.0	win	090718	14:38:37	NH_A_44	1	1	blocked_color	10	blockedtask_bivalentcolortest	15	Triangle	Red	Color			0		TriangleRed.png	TriangleRed.png	30	1	474	5	5	2475	100	495	0	0	0	0		0	0	0	0		0	0	0	0		0
5.0.11.0	win	090718	14:38:37	NH_A_44	1	1	blocked_color	10	blockedtask_bivalentcolortest	18	Triangle	Green	Color			0		TriangleGreen.png	TriangleGreen.png	38	1	367	6	6	2842	100	473.6666666666666856145	0	0	0	0		0	0	0	0		0	0	0	0		0
5.0.11.0	win	090718	14:38:37	NH_A_44	1	1	blocked_color	10	blockedtask_bivalentcolortest	21	Circle	Green	Color			0		CircleGreen.png	CircleGreen.png	38	1	328	7	7	3170	100	452.8571428571428327814	0	0	0	0		0	0	0	0		0	0	0	0		0
5.0.11.0	win	090718	14:38:37	NH_A_44	1	1	blocked_color	10	blockedtask_bivalentcolortest	24	Circle	Green	Color			0		CircleGreen.png	CircleGreen.png	38	1	323	8	8	3493	100	436.625	0	0	0	0		0	0	0	0		0	0	0	0		0
5.0.11.0	win	090718	14:38:37	NH_A_44	1	1	blocked_color	10	blockedtask_bivalentcolortest	27	Circle	Green	Color			0		CircleGreen.png	CircleGreen.png	38	1	365	9	9	3858	100	428.6666666666666856145	0	0	0	0		0	0	0	0		0	0	0	0		0
5.0.11.0	win	090718	14:38:37	NH_A_44	1	1	blocked_color	10	blockedtask_bivalentcolortest	30	Triangle	Red	Color			0		TriangleRed.png	TriangleRed.png	30	1	341	10	10	4199	100	419.8999999999999772626	0	0	0	0		0	0	0	0		0	0	0	0		0
5.0.11.0	win	090718	14:38:37	NH_A_44	1	1	blocked_color	10	blockedtask_bivalentcolortest	33	Circle	Red	Color			0		CircleRed.png	CircleRed.png	30	1	367	11	11	4566	100	415.0909090909090650712	0	0	0	0		0	0	0	0		0	0	0	0		0
5.0.11.0	win	090718	14:38:37	NH_A_44	1	1	blocked_color	10	blockedtask_bivalentcolortest	36	Circle	Green	Color			0		CircleGreen.png	CircleGreen.png	38	1	392	12	12	4958	100	413.1666666666666856145	0	0	0	0		0	0	0	0		0	0	0	0		0
5.0.11.0	win	090718	14:38:37	NH_A_44	1	1	blocked_color	10	blockedtask_bivalentcolortest	39	Triangle	Red	Color			0		TriangleRed.png	TriangleRed.png	30	1	432	13	13	5390	100	414.61538461538464162	0	0	0	0		0	0	0	0		0	0	0	0		0
5.0.11.0	win	090718	14:38:37	NH_A_44	1	1	blocked_color	10	blockedtask_bivalentcolortest	42	Triangle	Green	Color			0		TriangleGreen.png	TriangleGreen.png	38	1	374	14	14	5764	100	411.7142857142857224062	0	0	0	0		0	0	0	0		0	0	0	0		0
5.0.11.0	win	090718	14:38:37	NH_A_44	1	1	blocked_color	10	blockedtask_bivalentcolortest	45	Triangle	Red	Color			0		TriangleRed.png	TriangleRed.png	30	1	575	15	15	6339	100	422.6000000000000227374	0	0	0	0		0	0	0	0		0	0	0	0		0
5.0.11.0	win	090718	14:38:37	NH_A_44	1	1	blocked_color	10	blockedtask_bivalentcolortest	48	Circle	Red	Color			0		CircleRed.png	CircleRed.png	30	1	543	16	16	6882	100	430.125	0	0	0	0		0	0	0	0		0	0	0	0		0
5.0.11.0	win	090718	14:38:37	NH_A_44	1	1	blocked_color	10	blockedtask_bivalentcolortest	51	Triangle	Red	Color			0		TriangleRed.png	TriangleRed.png	30	1	450	17	17	7332	100	431.2941176470588402481	0	0	0	0		0	0	0	0		0	0	0	0		0
5.0.11.0	win	090718	14:38:37	NH_A_44	1	1	blocked_color	10	blockedtask_bivalentcolortest	54	Triangle	Green	Color			0		TriangleGreen.png	TriangleGreen.png	38	1	311	18	18	7643	100	424.6111111111110858474	0	0	0	0		0	0	0	0		0	0	0	0		0
5.0.11.0	win	090718	14:38:37	NH_A_44	1	1	blocked_color	10	blockedtask_bivalentcolortest	57	Triangle	Green	Color			0		TriangleGreen.png	TriangleGreen.png	38	1	322	19	19	7965	100	419.2105263157894796677	0	0	0	0		0	0	0	0		0	0	0	0		0
5.0.11.0	win	090718	14:38:37	NH_A_44	1	1	blocked_color	10	blockedtask_bivalentcolortest	60	Circle	Green	Color			0		CircleGreen.png	CircleGreen.png	38	1	333	20	20	8298	100	414.8999999999999772626	0	0	0	0		0	0	0	0		0	0	0	0		0
5.0.11.0	win	090718	14:38:37	NH_A_44	1	1	blocked_color	10	blockedtask_bivalentcolortest	63	Circle	Green	Color			0		CircleGreen.png	CircleGreen.png	38	1	359	21	21	8657	100	412.2380952380952408021	0	0	0	0		0	0	0	0		0	0	0	0		0
5.0.11.0	win	090718	14:38:37	NH_A_44	1	1	blocked_color	10	blockedtask_bivalentcolortest	66	Triangle	Green	Color			0		TriangleGreen.png	TriangleGreen.png	38	1	352	22	22	9009	100	409.5	0	0	0	0		0	0	0	0		0	0	0	0		0
5.0.11.0	win	090718	14:38:37	NH_A_44	1	1	blocked_color	10	blockedtask_bivalentcolortest	69	Circle	Green	Color			0		CircleGreen.png	CircleGreen.png	38	1	313	23	23	9322	100	405.3043478260869392216	0	0	0	0		0	0	0	0		0	0	0	0		0
5.0.11.0	win	090718	14:38:37	NH_A_44	1	1	blocked_color	10	blockedtask_bivalentcolortest	72	Circle	Red	Color			0		CircleRed.png	CircleRed.png	30	1	405	24	24	9727	100	405.2916666666666856145	0	0	0	0		0	0	0	0		0	0	0	0		0
5.0.11.0	win	090718	14:38:37	NH_A_44	1	1	blocked_color	10	blockedtask_bivalentcolortest	75	Triangle	Green	Color			0		TriangleGreen.png	TriangleGreen.png	38	1	445	25	25	10172	100	406.8799999999999954525	0	0	0	0		0	0	0	0		0	0	0	0		0
5.0.11.0	win	090718	14:38:37	NH_A_44	1	1	blocked_color	10	blockedtask_bivalentcolortest	78	Triangle	Red	Color			0		TriangleRed.png	TriangleRed.png	30	1	530	26	26	10702	100	411.61538461538464162	0	0	0	0		0	0	0	0		0	0	0	0		0
5.0.11.0	win	090718	14:38:37	NH_A_44	1	1	blocked_color	10	blockedtask_bivalentcolortest	81	Circle	Red	Color			0		CircleRed.png	CircleRed.png	30	1	485	27	27	11187	100	414.3333333333333143855	0	0	0	0		0	0	0	0		0	0	0	0		0
5.0.11.0	win	090718	14:38:37	NH_A_44	1	1	blocked_color	10	blockedtask_bivalentcolortest	84	Circle	Green	Color			0		CircleGreen.png	CircleGreen.png	38	1	473	28	28	11660	100	416.4285714285714448124	0	0	0	0		0	0	0	0		0	0	0	0		0
5.0.11.0	win	090718	14:38:37	NH_A_44	1	1	blocked_color	10	blockedtask_bivalentcolortest	87	Circle	Green	Color			0		CircleGreen.png	CircleGreen.png	38	1	637	29	29	12297	100	424.0344827586206974956	0	0	0	0		0	0	0	0		0	0	0	0		0
5.0.11.0	win	090718	14:38:37	NH_A_44	1	1	blocked_color	10	blockedtask_bivalentcolortest	90	Circle	Red	Color			0		CircleRed.png	CircleRed.png	30	1	796	30	30	13093	100	436.4333333333333371229	0	0	0	0		0	0	0	0		0	0	0	0		0
5.0.11.0	win	090718	14:38:37	NH_A_44	1	1	blocked_color	10	blockedtask_bivalentcolortest	93	Circle	Green	Color			0		CircleGreen.png	CircleGreen.png	38	1	452	31	31	13545	100	436.9354838709677437691	0	0	0	0		0	0	0	0		0	0	0	0		0
5.0.11.0	win	090718	14:38:37	NH_A_44	1	1	blocked_color	10	blockedtask_bivalentcolortest	96	Circle	Red	Color			0		CircleRed.png	CircleRed.png	30	1	441	32	32	13986	100	437.0625	0	0	0	0		0	0	0	0		0	0	0	0		0
5.0.11.0	win	090718	14:38:37	NH_A_44	1	1	blocked_color	10	blockedtask_bivalentcolortest	99	Triangle	Green	Color			0		TriangleGreen.png	TriangleGreen.png	38	1	415	33	33	14401	100	436.3939393939393767141	0	0	0	0		0	0	0	0		0	0	0	0		0
5.0.11.0	win	090718	14:38:37	NH_A_44	1	1	blocked_color	10	blockedtask_bivalentcolortest	102	Triangle	Green	Color			0		TriangleGreen.png	TriangleGreen.png	38	1	406	34	34	14807	100	435.5	0	0	0	0		0	0	0	0		0	0	0	0		0
5.0.11.0	win	090718	14:38:37	NH_A_44	1	1	blocked_color	10	blockedtask_bivalentcolortest	105	Circle	Green	Color			0		CircleGreen.png	CircleGreen.png	38	1	429	35	35	15236	100	435.3142857142856883002	0	0	0	0		0	0	0	0		0	0	0	0		0
5.0.11.0	win	090718	14:38:37	NH_A_44	1	1	blocked_color	10	blockedtask_bivalentcolortest	108	Circle	Red	Color			0		CircleRed.png	CircleRed.png	30	1	340	36	36	15576	100	432.6666666666666856145	0	0	0	0		0	0	0	0		0	0	0	0		0
5.0.11.0	win	090718	14:38:37	NH_A_44	1	1	blocked_color	10	blockedtask_bivalentcolortest	111	Circle	Red	Color			0		CircleRed.png	CircleRed.png	30	1	398	37	37	15974	100	431.7297297297297404839	0	0	0	0		0	0	0	0		0	0	0	0		0
5.0.11.0	win	090718	14:38:37	NH_A_44	1	1	blocked_color	10	blockedtask_bivalentcolortest	114	Circle	Green	Color			0		CircleGreen.png	CircleGreen.png	38	1	405	38	38	16379	100	431.0263157894736991693	0	0	0	0		0	0	0	0		0	0	0	0		0
5.0.11.0	win	090718	14:38:37	NH_A_44	1	1	blocked_color	10	blockedtask_bivalentcolortest	117	Triangle	Red	Color			0		TriangleRed.png	TriangleRed.png	30	1	460	39	39	16839	100	431.7692307692307736033	0	0	0	0		0	0	0	0		0	0	0	0		0
5.0.11.0	win	090718	14:38:37	NH_A_44	1	1	blocked_color	10	blockedtask_bivalentcolortest	120	Circle	Green	Color			0		CircleGreen.png	CircleGreen.png	38	1	450	40	40	17289	100	432.2250000000000227374	0	0	0	0		0	0	0	0		0	0	0	0		0
5.0.11.0	win	090718	14:38:37	NH_A_44	1	1	blocked_color	10	blockedtask_bivalentcolortest	123	Triangle	Green	Color			0		TriangleGreen.png	TriangleGreen.png	38	1	439	41	41	17728	100	432.390243902439010526	0	0	0	0		0	0	0	0		0	0	0	0		0
5.0.11.0	win	090718	14:38:37	NH_A_44	1	1	blocked_color	10	blockedtask_bivalentcolortest	126	Circle	Green	Color			0		CircleGreen.png	CircleGreen.png	38	1	381	42	42	18109	100	431.1666666666666856145	0	0	0	0		0	0	0	0		0	0	0	0		0
5.0.11.0	win	090718	14:38:37	NH_A_44	1	1	blocked_color	10	blockedtask_bivalentcolortest	129	Triangle	Green	Color			0		TriangleGreen.png	TriangleGreen.png	38	1	421	43	43	18530	100	430.930232558139550747	0	0	0	0		0	0	0	0		0	0	0	0		0
5.0.11.0	win	090718	14:38:37	NH_A_44	1	1	blocked_color	10	blockedtask_bivalentcolortest	132	Triangle	Red	Color			0		TriangleRed.png	TriangleRed.png	30	1	508	44	44	19038	100	432.6818181818181869858	0	0	0	0		0	0	0	0		0	0	0	0		0
5.0.11.0	win	090718	14:38:37	NH_A_44	1	1	blocked_color	10	blockedtask_bivalentcolortest	135	Circle	Green	Color			0		CircleGreen.png	CircleGreen.png	38	1	399	45	45	19437	100	431.9333333333333371229	0	0	0	0		0	0	0	0		0	0	0	0		0
5.0.11.0	win	090718	14:38:37	NH_A_44	1	1	blocked_color	10	blockedtask_bivalentcolortest	138	Triangle	Green	Color			0		TriangleGreen.png	TriangleGreen.png	38	1	390	46	46	19827	100	431.0217391304348097947	0	0	0	0		0	0	0	0		0	0	0	0		0
5.0.11.0	win	090718	14:38:37	NH_A_44	1	1	blocked_color	10	blockedtask_bivalentcolortest	141	Triangle	Red	Color			0		TriangleRed.png	TriangleRed.png	30	1	430	47	47	20257	100	431	0	0	0	0		0	0	0	0		0	0	0	0		0
5.0.11.0	win	090718	14:38:37	NH_A_44	1	1	blocked_color	10	blockedtask_bivalentcolortest	144	Triangle	Green	Color			0		TriangleGreen.png	TriangleGreen.png	38	1	421	48	48	20678	100	430.7916666666666856145	0	0	0	0		0	0	0	0		0	0	0	0		0
5.0.11.0	win	090718	14:38:37	NH_A_44	1	1	blocked_color	10	blockedtask_bivalentcolortest	147	Circle	Red	Color			0		CircleRed.png	CircleRed.png	30	1	427	49	49	21105	100	430.7142857142857224062	0	0	0	0		0	0	0	0		0	0	0	0		0
5.0.11.0	win	090718	14:38:37	NH_A_44	1	1	blocked_color	10	blockedtask_bivalentcolortest	150	Circle	Red	Color			0		CircleRed.png	CircleRed.png	30	1	450	50	50	21555	100	431.1000000000000227374	0	0	0	0		0	0	0	0		0	0	0	0		0
5.0.11.0	win	090718	14:38:37	NH_A_44	1	1	blocked_color	10	blockedtask_bivalentcolortest	153	Circle	Green	Color			0		CircleGreen.png	CircleGreen.png	38	1	520	51	51	22075	100	432.8431372549019329199	0	0	0	0		0	0	0	0		0	0	0	0		0
5.0.11.0	win	090718	14:38:37	NH_A_44	1	1	blocked_color	10	blockedtask_bivalentcolortest	156	Circle	Red	Color			0		CircleRed.png	CircleRed.png	30	1	442	52	52	22517	100	433.0192307692307736033	0	0	0	0		0	0	0	0		0	0	0	0		0
5.0.11.0	win	090718	14:38:37	NH_A_44	1	1	blocked_color	10	blockedtask_bivalentcolortest	159	Triangle	Green	Color			0		TriangleGreen.png	TriangleGreen.png	38	1	448	53	53	22965	100	433.3018867924528194635	0	0	0	0		0	0	0	0		0	0	0	0		0
5.0.11.0	win	090718	14:38:37	NH_A_44	1	1	blocked_color	10	blockedtask_bivalentcolortest	162	Circle	Red	Color			0		CircleRed.png	CircleRed.png	30	1	389	54	54	23354	100	432.4814814814814667443	0	0	0	0		0	0	0	0		0	0	0	0		0
5.0.11.0	win	090718	14:38:37	NH_A_44	1	1	blocked_color	10	blockedtask_bivalentcolortest	165	Circle	Red	Color			0		CircleRed.png	CircleRed.png	30	1	414	55	55	23768	100	432.1454545454545268512	0	0	0	0		0	0	0	0		0	0	0	0		0
5.0.11.0	win	090718	14:38:37	NH_A_44	1	1	blocked_color	10	blockedtask_bivalentcolortest	168	Triangle	Red	Color			0		TriangleRed.png	TriangleRed.png	30	1	389	56	56	24157	100	431.375	0	0	0	0		0	0	0	0		0	0	0	0		0
5.0.11.0	win	090718	14:38:37	NH_A_44	1	1	blocked_color	10	blockedtask_bivalentcolortest	171	Circle	Green	Color			0		CircleGreen.png	CircleGreen.png	38	1	333	57	57	24490	100	429.6491228070175338871	0	0	0	0		0	0	0	0		0	0	0	0		0
5.0.11.0	win	090718	14:38:37	NH_A_44	1	1	blocked_color	10	blockedtask_bivalentcolortest	174	Triangle	Red	Color			0		TriangleRed.png	TriangleRed.png	30	1	439	58	58	24929	100	429.8103448275862206174	0	0	0	0		0	0	0	0		0	0	0	0		0
5.0.11.0	win	090718	14:38:37	NH_A_44	1	1	blocked_color	10	blockedtask_bivalentcolortest	177	Triangle	Red	Color			0		TriangleRed.png	TriangleRed.png	30	1	413	59	59	25342	100	429.5254237288135641393	0	0	0	0		0	0	0	0		0	0	0	0		0
5.0.11.0	win	090718	14:38:37	NH_A_44	1	1	blocked_color	10	blockedtask_bivalentcolortest	180	Circle	Green	Color			0		CircleGreen.png	CircleGreen.png	38	1	436	60	60	25778	100	429.6333333333333257542	0	0	0	0		0	0	0	0		0	0	0	0		0
5.0.11.0	win	090718	14:38:37	NH_A_44	1	1	blocked_color	10	blockedtask_bivalentcolortest	183	Circle	Red	Color			0		CircleRed.png	CircleRed.png	30	1	395	61	61	26173	100	429.0655737704918237796	0	0	0	0		0	0	0	0		0	0	0	0		0
5.0.11.0	win	090718	14:38:37	NH_A_44	1	1	blocked_color	10	blockedtask_bivalentcolortest	186	Triangle	Red	Color			0		TriangleRed.png	TriangleRed.png	30	1	418	62	62	26591	100	428.8870967741935373851	0	0	0	0		0	0	0	0		0	0	0	0		0
5.0.11.0	win	090718	14:38:37	NH_A_44	1	1	blocked_color	10	blockedtask_bivalentcolortest	189	Triangle	Green	Color			0		TriangleGreen.png	TriangleGreen.png	38	1	409	63	63	27000	100	428.5714285714285551876	0	0	0	0		0	0	0	0		0	0	0	0		0
5.0.11.0	win	090718	14:38:37	NH_A_44	1	1	blocked_color	10	blockedtask_bivalentcolortest	192	Triangle	Green	Color			0		TriangleGreen.png	TriangleGreen.png	38	1	448	64	64	27448	100	428.875	0	0	0	0		0	0	0	0		0	0	0	0		0
5.0.11.0	win	090718	14:38:37	NH_A_44	1	1	blocked_color	10	blockedtask_bivalentcolortest	195	Triangle	Green	Color			0		TriangleGreen.png	TriangleGreen.png	38	1	421	65	65	27869	100	428.7538461538461547207	0	0	0	0		0	0	0	0		0	0	0	0		0
5.0.11.0	win	090718	14:38:37	NH_A_44	1	1	blocked_color	10	blockedtask_bivalentcolortest	198	Triangle	Red	Color			0		TriangleRed.png	TriangleRed.png	30	1	428	66	66	28297	100	428.7424242424242493144	0	0	0	0		0	0	0	0		0	0	0	0		0
5.0.11.0	win	090718	14:38:37	NH_A_44	1	1	blocked_color	10	blockedtask_bivalentcolortest	201	Circle	Green	Color			0		CircleGreen.png	CircleGreen.png	38	1	403	67	67	28700	100	428.3582089552238585384	0	0	0	0		0	0	0	0		0	0	0	0		0
5.0.11.0	win	090718	14:38:37	NH_A_44	1	1	blocked_color	10	blockedtask_bivalentcolortest	204	Triangle	Red	Color			0		TriangleRed.png	TriangleRed.png	30	1	410	68	68	29110	100	428.0882352941176236527	0	0	0	0		0	0	0	0		0	0	0	0		0
5.0.11.0	win	090718	14:38:37	NH_A_44	1	1	blocked_color	10	blockedtask_bivalentcolortest	207	Triangle	Green	Color			0		TriangleGreen.png	TriangleGreen.png	38	1	449	69	69	29559	100	428.3913043478260647134	0	0	0	0		0	0	0	0		0	0	0	0		0
5.0.11.0	win	090718	14:38:37	NH_A_44	1	1	blocked_color	10	blockedtask_bivalentcolortest	210	Circle	Red	Color			0		CircleRed.png	CircleRed.png	30	1	375	70	70	29934	100	427.6285714285714334437	0	0	0	0		0	0	0	0		0	0	0	0		0
5.0.11.0	win	090718	14:38:37	NH_A_44	1	1	blocked_color	10	blockedtask_bivalentcolortest	213	Triangle	Red	Color			0		TriangleRed.png	TriangleRed.png	30	1	352	71	71	30286	100	426.5633802816901152255	0	0	0	0		0	0	0	0		0	0	0	0		0
5.0.11.0	win	090718	14:38:37	NH_A_44	1	1	blocked_color	10	blockedtask_bivalentcolortest	216	Circle	Red	Color			0		CircleRed.png	CircleRed.png	30	1	361	72	72	30647	100	425.6527777777777714618	0	0	0	0		0	0	0	0		0	0	0	0		0
5.0.11.0	win	090718	14:38:37	NH_A_44	1	1	blocked_color	10	blockedtask_bivalentcolortest	219	Triangle	Red	Color			0		TriangleRed.png	TriangleRed.png	30	1	402	73	73	31049	100	425.3287671232876618888	0	0	0	0		0	0	0	0		0	0	0	0		0
5.0.11.0	win	090718	14:38:37	NH_A_44	1	1	blocked_color	10	blockedtask_bivalentcolortest	222	Triangle	Red	Color			0		TriangleRed.png	TriangleRed.png	30	1	458	74	74	31507	100	425.7702702702702595161	0	0	0	0		0	0	0	0		0	0	0	0		0
5.0.11.0	win	090718	14:38:37	NH_A_44	1	1	blocked_color	10	blockedtask_bivalentcolortest	225	Triangle	Green	Color			0		TriangleGreen.png	TriangleGreen.png	38	1	399	75	75	31906	100	425.4133333333333553128	0	0	0	0		0	0	0	0		0	0	0	0		0
5.0.11.0	win	090718	14:38:37	NH_A_44	1	1	blocked_color	10	blockedtask_bivalentcolortest	228	Circle	Green	Color			0		CircleGreen.png	CircleGreen.png	38	1	438	76	76	32344	100	425.5789473684210406645	0	0	0	0		0	0	0	0		0	0	0	0		0
5.0.11.0	win	090718	14:38:37	NH_A_44	1	1	blocked_color	10	blockedtask_bivalentcolortest	231	Circle	Red	Color			0		CircleRed.png	CircleRed.png	30	1	396	77	77	32740	100	425.1948051948052125226	0	0	0	0		0	0	0	0		0	0	0	0		0
5.0.11.0	win	090718	14:38:37	NH_A_44	1	1	blocked_color	10	blockedtask_bivalentcolortest	234	Circle	Red	Color			0		CircleRed.png	CircleRed.png	30	1	357	78	78	33097	100	424.3205128205128175978	0	0	0	0		0	0	0	0		0	0	0	0		0
5.0.11.0	win	090718	14:38:37	NH_A_44	1	1	blocked_color	10	blockedtask_bivalentcolortest	237	Triangle	Red	Color			0		TriangleRed.png	TriangleRed.png	30	1	397	79	79	33494	100	423.9746835443037866753	0	0	0	0		0	0	0	0		0	0	0	0		0
5.0.11.0	win	090718	14:38:37	NH_A_44	1	1	blocked_color	10	blockedtask_bivalentcolortest	240	Triangle	Red	Color			0		TriangleRed.png	TriangleRed.png	30	1	405	80	80	33899	100	423.7375000000000113687	0	0	0	0		0	0	0	0		0	0	0	0		0
5.0.11.0	win	090718	14:38:37	NH_A_44	1	1	mixedintro	11	MixedIntroInstruct	1	Triangle	Red	Color			0		SC_MixedIntro1.htm	TriangleRed.png	57	0	22136	80	80	33899	100	423.7375000000000113687	0	0	0	0		0	0	0	0		0	0	0	0		0
5.0.11.0	win	090718	14:38:37	NH_A_44	1	1	mixedintro	11	MixedIntroInstruct	2	Triangle	Red	Color			0		SC_MixedIntro2.htm	TriangleRed.png	57	0	2674	80	80	33899	100	423.7375000000000113687	0	0	0	0		0	0	0	0		0	0	0	0		0
5.0.11.0	win	090718	14:38:37	NH_A_44	1	1	mixed_practiceWord	12	MixedPracticeInstruct	1	Triangle	Red	Color	Word		200		SC_Mixed_WordTraining.htm	TriangleRed.png	57	0	27813	0	0	0	0		0	0	0	0		0	0	0	0		0	0	0	0		0
5.0.11.0	win	090718	14:38:37	NH_A_44	1	1	mixed_practiceWord	12	mixed_firsttask	2	Triangle	Green	Shape	Word	firsttrial	200	Consistent	SHAPE	TriangleGreen.png	38	1	2139	0	0	0	0		0	0	0	0		0	0	0	0		0	0	0	0		0
5.0.11.0	win	090718	14:38:37	NH_A_44	1	1	mixed_practiceWord	12	mixed_shift	5	Circle	Red	Color	Word	Shift	200	Consistent	COLOR	CircleRed.png	30	1	516	1	1	516	100	516	0	0	0	0		0	0	0	0		1	1	516	100	516	516
5.0.11.0	win	090718	14:38:37	NH_A_44	1	1	mixed_practiceWord	12	mixed_shift	8	Circle	Red	Shape	Word	Shift	200	Consistent	SHAPE	CircleRed.png	30	1	1085	1	1	516	100	516	1	1	1085	100	1085	0	0	0	0		2	2	1601	100	800.5	800.5
5.0.11.0	win	090718	14:38:37	NH_A_44	1	1	mixed_practiceWord	12	mixed_repeat	11	Triangle	Red	Shape	Word	Repeat	200	Inconsistent	SHAPE	TriangleRed.png	38	1	624	1	1	516	100	516	2	2	1709	100	854.5	1	1	624	100	624	2	2	1601	100	800.5	176.5
5.0.11.0	win	090718	14:38:37	NH_A_44	1	1	mixed_practiceWord	12	mixed_repeat	14	Triangle	Red	Shape	Word	Repeat	200	Inconsistent	SHAPE	TriangleRed.png	38	1	677	1	1	516	100	516	3	3	2386	100	795.3333333333333712289	2	2	1301	100	650.5	2	2	1601	100	800.5	150
5.0.11.0	win	090718	14:38:37	NH_A_44	1	1	mixed_practiceWord	12	mixed_repeat	17	Triangle	Green	Shape	Word	Repeat	200	Consistent	SHAPE	TriangleGreen.png	38	1	1321	1	1	516	100	516	4	4	3707	100	926.75	3	3	2622	100	874	2	2	1601	100	800.5	-73.5
5.0.11.0	win	090718	14:38:37	NH_A_44	1	1	mixed_practiceWord	12	mixed_shift	20	Triangle	Red	Color	Word	Shift	200	Inconsistent	COLOR	TriangleRed.png	30	1	1010	2	2	1526	100	763	4	4	3707	100	926.75	3	3	2622	100	874	3	3	2611	100	870.3333333333333712289	-3.6666666666666287711
5.0.11.0	win	090718	14:38:37	NH_A_44	1	1	mixed_practiceWord	12	mixed_shift	23	Circle	Green	Shape	Word	Shift	200	Inconsistent	SHAPE	CircleGreen.png	30	1	664	2	2	1526	100	763	5	5	4371	100	874.2000000000000454747	3	3	2622	100	874	4	4	3275	100	818.75	-55.25
5.0.11.0	win	090718	14:38:37	NH_A_44	1	1	mixed_practiceWord	12	mixed_shift	26	Triangle	Green	Color	Word	Shift	200	Consistent	COLOR	TriangleGreen.png	38	1	1387	3	3	2913	100	971	5	5	4371	100	874.2000000000000454747	3	3	2622	100	874	5	5	4662	100	932.3999999999999772626	58.3999999999999772626
5.0.11.0	win	090718	14:38:37	NH_A_44	1	1	mixed_practiceWord	12	mixed_shift	29	Circle	Green	Shape	Word	Shift	200	Inconsistent	SHAPE	CircleGreen.png	30	1	915	3	3	2913	100	971	6	6	5286	100	881	3	3	2622	100	874	6	6	5577	100	929.5	55.5
5.0.11.0	win	090718	14:38:37	NH_A_44	1	1	mixed_practiceWord	12	mixed_repeat	32	Triangle	Green	Shape	Word	Repeat	200	Consistent	SHAPE	TriangleGreen.png	38	1	700	3	3	2913	100	971	7	7	5986	100	855.1428571428571103752	4	4	3322	100	830.5	6	6	5577	100	929.5	99
5.0.11.0	win	090718	14:38:37	NH_A_44	1	1	mixed_practiceWord	12	mixed_shift	35	Triangle	Red	Color	Word	Shift	200	Inconsistent	COLOR	TriangleRed.png	38	0	926	3	4	2913	75	971	7	7	5986	100	855.1428571428571103752	4	4	3322	100	830.5	6	7	5577	85.7142857142857081953	929.5	99
5.0.11.0	win	090718	14:38:37	NH_A_44	1	1	mixed_practiceWord	12	mixed_shift	38	Circle	Green	Shape	Word	Shift	200	Inconsistent	SHAPE	CircleGreen.png	30	1	703	3	4	2913	75	971	8	8	6689	100	836.125	4	4	3322	100	830.5	7	8	6280	87.5	897.1428571428571103752	66.6428571428571103752
5.0.11.0	win	090718	14:38:37	NH_A_44	1	1	mixed_practiceWord	12	mixed_shift	41	Circle	Green	Color	Word	Shift	200	Inconsistent	COLOR	CircleGreen.png	30	0	689	3	5	2913	60	971	8	8	6689	100	836.125	4	4	3322	100	830.5	7	9	6280	77.7777777777777856727	897.1428571428571103752	66.6428571428571103752
5.0.11.0	win	090718	14:38:37	NH_A_44	1	1	mixed_practiceWord	12	mixed_shift	44	Triangle	Green	Shape	Word	Shift	200	Consistent	SHAPE	TriangleGreen.png	38	1	1276	3	5	2913	60	971	9	9	7965	100	885	4	4	3322	100	830.5	8	10	7556	80	944.5	114
5.0.11.0	win	090718	14:38:37	NH_A_44	1	1	mixed_practiceWord	12	mixed_shift	47	Circle	Red	Color	Word	Shift	200	Consistent	COLOR	CircleRed.png	30	1	471	4	6	3384	66.6666666666666571928	846	9	9	7965	100	885	4	4	3322	100	830.5	9	11	8027	81.8181818181818272251	891.8888888888889141526	61.3888888888889141526
5.0.11.0	win	090718	14:38:37	NH_A_44	1	1	mixed_practiceWord	12	mixed_shift	50	Triangle	Green	Shape	Word	Shift	200	Consistent	SHAPE	TriangleGreen.png	38	1	530	4	6	3384	66.6666666666666571928	846	10	10	8495	100	849.5	4	4	3322	100	830.5	10	12	8557	83.3333333333333428072	855.7000000000000454747	25.2000000000000454747
5.0.11.0	win	090718	14:38:37	NH_A_44	1	1	mixed_practiceWord	12	mixed_shift	53	Triangle	Red	Color	Word	Shift	200	Inconsistent	COLOR	TriangleRed.png	30	1	1675	5	7	5059	71.4285714285714306016	1011.7999999999999545253	10	10	8495	100	849.5	4	4	3322	100	830.5	11	13	10232	84.6153846153846131983	930.1818181818181301423	99.6818181818181301423
5.0.11.0	win	090718	14:38:37	NH_A_44	1	1	mixed_practiceWord	12	mixed_repeat	56	Circle	Red	Color	Word	Repeat	200	Consistent	COLOR	CircleRed.png	30	1	374	6	8	5433	75	905.5	10	10	8495	100	849.5	5	5	3696	100	739.2000000000000454747	11	13	10232	84.6153846153846131983	930.1818181818181301423	190.9818181818180846676
5.0.11.0	win	090718	14:38:37	NH_A_44	1	1	mixed_practiceWord	12	mixed_repeat	59	Triangle	Green	Color	Word	Repeat	200	Consistent	COLOR	TriangleGreen.png	38	1	790	7	9	6223	77.7777777777777856727	889	10	10	8495	100	849.5	6	6	4486	100	747.6666666666666287711	11	13	10232	84.6153846153846131983	930.1818181818181301423	182.5151515151515013713
5.0.11.0	win	090718	14:38:37	NH_A_44	1	1	mixed_practiceWord	12	mixed_repeat	62	Circle	Green	Color	Word	Repeat	200	Inconsistent	COLOR	CircleGreen.png	38	1	804	8	10	7027	80	878.375	10	10	8495	100	849.5	7	7	5290	100	755.7142857142856655628	11	13	10232	84.6153846153846131983	930.1818181818181301423	174.4675324675324645796
5.0.11.0	win	090718	14:38:37	NH_A_44	1	1	mixed_practiceWord	12	mixed_shift	65	Circle	Red	Shape	Word	Shift	200	Consistent	SHAPE	CircleRed.png	30	1	946	8	10	7027	80	878.375	11	11	9441	100	858.2727272727272520569	7	7	5290	100	755.7142857142856655628	12	14	11178	85.7142857142857081953	931.5	175.7857142857143344372
5.0.11.0	win	090718	14:38:37	NH_A_44	1	1	mixed_practiceWord	12	mixed_shift	68	Circle	Green	Color	Word	Shift	200	Inconsistent	COLOR	CircleGreen.png	38	1	731	9	11	7758	81.8181818181818272251	862	11	11	9441	100	858.2727272727272520569	7	7	5290	100	755.7142857142856655628	13	15	11909	86.6666666666666714036	916.0769230769230944134	160.3626373626374288506
5.0.11.0	win	090718	14:38:37	NH_A_44	1	1	mixed_practiceWord	12	mixed_shift	71	Circle	Red	Shape	Word	Shift	200	Consistent	SHAPE	CircleRed.png	30	1	1147	9	11	7758	81.8181818181818272251	862	12	12	10588	100	882.3333333333333712289	7	7	5290	100	755.7142857142856655628	14	16	13056	87.5	932.5714285714285551876	176.8571428571428896248
5.0.11.0	win	090718	14:38:37	NH_A_44	1	1	mixed_practiceWord	12	mixed_shift	74	Circle	Red	Color	Word	Shift	200	Consistent	COLOR	CircleRed.png	30	1	508	10	12	8266	83.3333333333333428072	826.6000000000000227374	12	12	10588	100	882.3333333333333712289	7	7	5290	100	755.7142857142856655628	15	17	13564	88.2352941176470579876	904.2666666666666515084	148.5523809523809859456
5.0.11.0	win	090718	14:38:37	NH_A_44	1	1	mixed_practiceWord	12	mixed_repeat	77	Circle	Red	Color	Word	Repeat	200	Consistent	COLOR	CircleRed.png	30	1	405	11	13	8671	84.6153846153846131983	788.2727272727272520569	12	12	10588	100	882.3333333333333712289	8	8	5695	100	711.875	15	17	13564	88.2352941176470579876	904.2666666666666515084	192.3916666666666515084
5.0.11.0	win	090718	14:38:37	NH_A_44	1	1	mixed_practiceWord	12	mixed_shift	80	Triangle	Red	Shape	Word	Shift	200	Inconsistent	SHAPE	TriangleRed.png	38	1	515	11	13	8671	84.6153846153846131983	788.2727272727272520569	13	13	11103	100	854.0769230769230944134	8	8	5695	100	711.875	16	18	14079	88.8888888888888857309	879.9375	168.0625
5.0.11.0	win	090718	14:38:37	NH_A_44	1	1	mixed_practiceWord	12	mixed_repeat	83	Triangle	Red	Shape	Word	Repeat	200	Inconsistent	SHAPE	TriangleRed.png	38	1	445	11	13	8671	84.6153846153846131983	788.2727272727272520569	14	14	11548	100	824.8571428571428896248	9	9	6140	100	682.2222222222221716947	16	18	14079	88.8888888888888857309	879.9375	197.7152777777778283053
5.0.11.0	win	090718	14:38:37	NH_A_44	1	1	mixed_practiceWord	12	mixed_repeat	86	Circle	Red	Shape	Word	Repeat	200	Consistent	SHAPE	CircleRed.png	30	1	889	11	13	8671	84.6153846153846131983	788.2727272727272520569	15	15	12437	100	829.1333333333333257542	10	10	7029	100	702.8999999999999772626	16	18	14079	88.8888888888888857309	879.9375	177.0375000000000227374
5.0.11.0	win	090718	14:38:37	NH_A_44	1	1	mixed_practiceWord	12	mixed_repeat	89	Triangle	Green	Shape	Word	Repeat	200	Consistent	SHAPE	TriangleGreen.png	38	1	516	11	13	8671	84.6153846153846131983	788.2727272727272520569	16	16	12953	100	809.5625	11	11	7545	100	685.9090909090908780854	16	18	14079	88.8888888888888857309	879.9375	194.0284090909091219146
5.0.11.0	win	090718	14:38:37	NH_A_44	1	1	mixed_practiceWord	12	mixed_repeat	92	Circle	Green	Shape	Word	Repeat	200	Inconsistent	SHAPE	CircleGreen.png	30	1	574	11	13	8671	84.6153846153846131983	788.2727272727272520569	17	17	13527	100	795.7058823529412165954	12	12	8119	100	676.5833333333333712289	16	18	14079	88.8888888888888857309	879.9375	203.3541666666666287711
5.0.11.0	win	090718	14:38:37	NH_A_44	1	1	mixed_practiceWord	12	mixed_repeat	95	Triangle	Red	Shape	Word	Repeat	200	Inconsistent	SHAPE	TriangleRed.png	38	1	421	11	13	8671	84.6153846153846131983	788.2727272727272520569	18	18	13948	100	774.8888888888889141526	13	13	8540	100	656.9230769230769055866	16	18	14079	88.8888888888888857309	879.9375	223.0144230769230944134
5.0.11.0	win	090718	14:38:37	NH_A_44	1	1	mixed_practiceWord	12	mixed_shift	98	Triangle	Red	Color	Word	Shift	200	Inconsistent	COLOR	TriangleRed.png	30	1	1474	12	14	10145	85.7142857142857081953	845.4166666666666287711	18	18	13948	100	774.8888888888889141526	13	13	8540	100	656.9230769230769055866	17	19	15553	89.4736842105263150415	914.8823529411764639008	257.9592760180995583141
5.0.11.0	win	090718	14:38:37	NH_A_44	1	1	mixed_practiceWord	12	mixed_repeat	101	Triangle	Green	Color	Word	Repeat	200	Consistent	COLOR	TriangleGreen.png	38	1	933	13	15	11078	86.6666666666666714036	852.1538461538461888267	18	18	13948	100	774.8888888888889141526	14	14	9473	100	676.6428571428571103752	17	19	15553	89.4736842105263150415	914.8823529411764639008	238.2394957983193535256
5.0.11.0	win	090718	14:38:37	NH_A_44	1	1	mixed_practiceWord	12	mixed_shift	104	Circle	Green	Shape	Word	Shift	200	Inconsistent	SHAPE	CircleGreen.png	30	1	702	13	15	11078	86.6666666666666714036	852.1538461538461888267	19	19	14650	100	771.0526315789473983386	14	14	9473	100	676.6428571428571103752	18	20	16255	90	903.0555555555555429237	226.4126984126984325485
5.0.11.0	win	090718	14:38:37	NH_A_44	1	1	mixed_practiceWord	12	mixed_shift	107	Circle	Green	Color	Word	Shift	200	Inconsistent	COLOR	CircleGreen.png	38	1	736	14	16	11814	87.5	843.8571428571428896248	19	19	14650	100	771.0526315789473983386	14	14	9473	100	676.6428571428571103752	19	21	16991	90.4761904761904816041	894.2631578947368780064	217.6203007518797676312
5.0.11.0	win	090718	14:38:37	NH_A_44	1	1	mixed_practiceWord	12	mixed_repeat	110	Circle	Red	Color	Word	Repeat	200	Consistent	COLOR	CircleRed.png	30	1	737	15	17	12551	88.2352941176470579876	836.7333333333333484916	19	19	14650	100	771.0526315789473983386	15	15	10210	100	680.6666666666666287711	19	21	16991	90.4761904761904816041	894.2631578947368780064	213.5964912280702492353
5.0.11.0	win	090718	14:38:37	NH_A_44	1	1	mixed_practiceWord	12	mixed_repeat	113	Triangle	Red	Color	Word	Repeat	200	Inconsistent	COLOR	TriangleRed.png	30	1	849	16	18	13400	88.8888888888888857309	837.5	19	19	14650	100	771.0526315789473983386	16	16	11059	100	691.1875	19	21	16991	90.4761904761904816041	894.2631578947368780064	203.0756578947368780064
5.0.11.0	win	090718	14:38:37	NH_A_44	1	1	mixed_practiceWord	12	mixed_repeat	116	Circle	Green	Color	Word	Repeat	200	Inconsistent	COLOR	CircleGreen.png	38	1	621	17	19	14021	89.4736842105263150415	824.7647058823529278015	19	19	14650	100	771.0526315789473983386	17	17	11680	100	687.0588235294117112062	19	21	16991	90.4761904761904816041	894.2631578947368780064	207.2043343653251668002
5.0.11.0	win	090718	14:38:37	NH_A_44	1	1	mixed_practiceWord	12	mixed_repeat	119	Triangle	Red	Color	Word	Repeat	200	Inconsistent	COLOR	TriangleRed.png	30	1	675	18	20	14696	90	816.4444444444444570763	19	19	14650	100	771.0526315789473983386	18	18	12355	100	686.3888888888889141526	19	21	16991	90.4761904761904816041	894.2631578947368780064	207.8742690058479638537
5.0.11.0	win	090718	14:38:37	NH_A_44	1	1	mixed_practiceWord	12	mixed_repeat	122	Circle	Green	Color	Word	Repeat	200	Inconsistent	COLOR	CircleGreen.png	38	1	566	19	21	15262	90.4761904761904816041	803.2631578947368780064	19	19	14650	100	771.0526315789473983386	19	19	12921	100	680.0526315789473983386	19	21	16991	90.4761904761904816041	894.2631578947368780064	214.2105263157894796677
5.0.11.0	win	090718	14:38:37	NH_A_44	1	1	mixed_practiceWord	12	mixed_repeat	125	Triangle	Red	Color	Word	Repeat	200	Inconsistent	COLOR	TriangleRed.png	30	1	669	20	22	15931	90.9090909090909065071	796.5499999999999545253	19	19	14650	100	771.0526315789473983386	20	20	13590	100	679.5	19	21	16991	90.4761904761904816041	894.2631578947368780064	214.7631578947368780064
5.0.11.0	win	090718	14:38:37	NH_A_44	1	1	mixed_practiceWord	12	mixed_shift	128	Triangle	Green	Shape	Word	Shift	200	Consistent	SHAPE	TriangleGreen.png	38	1	561	20	22	15931	90.9090909090909065071	796.5499999999999545253	20	20	15211	100	760.5499999999999545253	20	20	13590	100	679.5	20	22	17552	90.9090909090909065071	877.6000000000000227374	198.1000000000000227374
5.0.11.0	win	090718	14:38:37	NH_A_44	1	1	mixed_practiceWord	12	mixed_shift	131	Circle	Red	Color	Word	Shift	200	Consistent	COLOR	CircleRed.png	30	1	601	21	23	16532	91.3043478260869534324	787.2380952380951839586	20	20	15211	100	760.5499999999999545253	20	20	13590	100	679.5	21	23	18153	91.3043478260869534324	864.4285714285714448124	184.9285714285714448124
5.0.11.0	win	090718	14:38:37	NH_A_44	1	1	mixed_practiceWord	12	mixed_repeat	134	Triangle	Green	Color	Word	Repeat	200	Consistent	COLOR	TriangleGreen.png	38	1	559	22	24	17091	91.6666666666666571928	776.8636363636363739715	20	20	15211	100	760.5499999999999545253	21	21	14149	100	673.7619047619048160414	21	23	18153	91.3043478260869534324	864.4285714285714448124	190.6666666666666287711
5.0.11.0	win	090718	14:38:37	NH_A_44	1	1	mixed_practiceWord	12	mixed_shift	137	Circle	Green	Shape	Word	Shift	200	Inconsistent	SHAPE	CircleGreen.png	30	1	999	22	24	17091	91.6666666666666571928	776.8636363636363739715	21	21	16210	100	771.9047619047619264165	21	21	14149	100	673.7619047619048160414	22	24	19152	91.6666666666666571928	870.5454545454545041139	196.7835497835496880725
5.0.11.0	win	090718	14:38:37	NH_A_44	1	1	mixed_practiceWord	12	mixed_repeat	140	Triangle	Green	Shape	Word	Repeat	200	Consistent	SHAPE	TriangleGreen.png	38	1	717	22	24	17091	91.6666666666666571928	776.8636363636363739715	22	22	16927	100	769.4090909090908780854	22	22	14866	100	675.7272727272727479431	22	24	19152	91.6666666666666571928	870.5454545454545041139	194.8181818181817561708
5.0.11.0	win	090718	14:38:37	NH_A_44	1	1	mixed_practiceWord	12	mixed_repeat	143	Circle	Red	Shape	Word	Repeat	200	Consistent	SHAPE	CircleRed.png	30	1	590	22	24	17091	91.6666666666666571928	776.8636363636363739715	23	23	17517	100	761.6086956521738784431	23	23	15456	100	672	22	24	19152	91.6666666666666571928	870.5454545454545041139	198.5454545454545041139
5.0.11.0	win	090718	14:38:37	NH_A_44	1	1	mixed_practiceWord	12	mixed_repeat	146	Triangle	Green	Shape	Word	Repeat	200	Consistent	SHAPE	TriangleGreen.png	38	1	501	22	24	17091	91.6666666666666571928	776.8636363636363739715	24	24	18018	100	750.75	24	24	15957	100	664.875	22	24	19152	91.6666666666666571928	870.5454545454545041139	205.6704545454545041139
5.0.11.0	win	090718	14:38:37	NH_A_44	1	1	mixed_testintro	13	MixedPracticeInstruct	1	Triangle	Green	Shape	Word	Repeat	200	Consistent	SC_Mixed_TestIntro.htm	TriangleGreen.png	57	0	10103	22	24	17091	91.6666666666666571928	776.8636363636363739715	24	24	18018	100	750.75	24	24	15957	100	664.875	22	24	19152	91.6666666666666571928	870.5454545454545041139	205.6704545454545041139
5.0.11.0	win	090718	14:38:37	NH_A_44	1	1	mixed_Word_shortCSI	14	MixedTestInstruct	1	Triangle	Green	Shape	Word	Repeat	200	Consistent	SC_Mixed_WordTest.htm	TriangleGreen.png	57	0	3809	0	0	0	0		0	0	0	0		0	0	0	0		0	0	0	0		0
5.0.11.0	win	090718	14:38:37	NH_A_44	1	1	mixed_Word_shortCSI	14	mixed_firsttask	2	Circle	Green	Shape	Word	firsttrial	200	Inconsistent	SHAPE	CircleGreen.png	30	1	1295	0	0	0	0		0	0	0	0		0	0	0	0		0	0	0	0		0
5.0.11.0	win	090718	14:38:37	NH_A_44	1	1	mixed_Word_shortCSI	14	mixed_shift	5	Circle	Green	Color	Word	Shift	200	Inconsistent	COLOR	CircleGreen.png	30	0	682	0	1	0	0		0	0	0	0		0	0	0	0		0	1	0	0		0
5.0.11.0	win	090718	14:38:37	NH_A_44	1	1	mixed_Word_shortCSI	14	mixed_repeat	8	Triangle	Red	Color	Word	Repeat	200	Inconsistent	COLOR	TriangleRed.png	30	1	1293	1	2	1293	50	1293	0	0	0	0		1	1	1293	100	1293	0	1	0	0		-1293
5.0.11.0	win	090718	14:38:37	NH_A_44	1	1	mixed_Word_shortCSI	14	mixed_repeat	11	Circle	Red	Color	Word	Repeat	200	Consistent	COLOR	CircleRed.png	30	1	1528	2	3	2821	66.6666666666666571928	1410.5	0	0	0	0		2	2	2821	100	1410.5	0	1	0	0		-1410.5
5.0.11.0	win	090718	14:38:37	NH_A_44	1	1	mixed_Word_shortCSI	14	mixed_shift	14	Circle	Red	Shape	Word	Shift	200	Consistent	SHAPE	CircleRed.png	30	1	985	2	3	2821	66.6666666666666571928	1410.5	1	1	985	100	985	2	2	2821	100	1410.5	1	2	985	50	985	-425.5
5.0.11.0	win	090718	14:38:37	NH_A_44	1	1	mixed_Word_shortCSI	14	mixed_shift	17	Circle	Red	Color	Word	Shift	200	Consistent	COLOR	CircleRed.png	30	1	624	3	4	3445	75	1148.3333333333332575421	1	1	985	100	985	2	2	2821	100	1410.5	2	3	1609	66.6666666666666571928	804.5	-606
5.0.11.0	win	090718	14:38:37	NH_A_44	1	1	mixed_Word_shortCSI	14	mixed_repeat	20	Triangle	Green	Color	Word	Repeat	200	Consistent	COLOR	TriangleGreen.png	38	1	917	4	5	4362	80	1090.5	1	1	985	100	985	3	3	3738	100	1246	2	3	1609	66.6666666666666571928	804.5	-441.5
5.0.11.0	win	090718	14:38:37	NH_A_44	1	1	mixed_Word_shortCSI	14	mixed_shift	23	Circle	Green	Shape	Word	Shift	200	Inconsistent	SHAPE	CircleGreen.png	30	1	670	4	5	4362	80	1090.5	2	2	1655	100	827.5	3	3	3738	100	1246	3	4	2279	75	759.6666666666666287711	-486.3333333333333712289
5.0.11.0	win	090718	14:38:37	NH_A_44	1	1	mixed_Word_shortCSI	14	mixed_shift	26	Circle	Green	Color	Word	Shift	200	Inconsistent	COLOR	CircleGreen.png	30	0	658	4	6	4362	66.6666666666666571928	1090.5	2	2	1655	100	827.5	3	3	3738	100	1246	3	5	2279	60	759.6666666666666287711	-486.3333333333333712289
5.0.11.0	win	090718	14:38:37	NH_A_44	1	1	mixed_Word_shortCSI	14	mixed_shift	29	Circle	Green	Shape	Word	Shift	200	Inconsistent	SHAPE	CircleGreen.png	30	1	1621	4	6	4362	66.6666666666666571928	1090.5	3	3	3276	100	1092	3	3	3738	100	1246	4	6	3900	66.6666666666666571928	975	-271
5.0.11.0	win	090718	14:38:37	NH_A_44	1	1	mixed_Word_shortCSI	14	mixed_shift	32	Circle	Green	Color	Word	Shift	200	Inconsistent	COLOR	CircleGreen.png	38	1	1379	5	7	5741	71.4285714285714306016	1148.2000000000000454747	3	3	3276	100	1092	3	3	3738	100	1246	5	7	5279	71.4285714285714306016	1055.7999999999999545253	-190.2000000000000454747
5.0.11.0	win	090718	14:38:37	NH_A_44	1	1	mixed_Word_shortCSI	14	mixed_repeat	35	Triangle	Red	Color	Word	Repeat	200	Inconsistent	COLOR	TriangleRed.png	30	1	618	6	8	6359	75	1059.8333333333332575421	3	3	3276	100	1092	4	4	4356	100	1089	5	7	5279	71.4285714285714306016	1055.7999999999999545253	-33.2000000000000454747
5.0.11.0	win	090718	14:38:37	NH_A_44	1	1	mixed_Word_shortCSI	14	mixed_shift	38	Triangle	Red	Shape	Word	Shift	200	Inconsistent	SHAPE	TriangleRed.png	38	1	1056	6	8	6359	75	1059.8333333333332575421	4	4	4332	100	1083	4	4	4356	100	1089	6	8	6335	75	1055.8333333333332575421	-33.1666666666667424579
5.0.11.0	win	090718	14:38:37	NH_A_44	1	1	mixed_Word_shortCSI	14	mixed_shift	41	Circle	Green	Color	Word	Shift	200	Inconsistent	COLOR	CircleGreen.png	30	0	756	6	9	6359	66.6666666666666571928	1059.8333333333332575421	4	4	4332	100	1083	4	4	4356	100	1089	6	9	6335	66.6666666666666571928	1055.8333333333332575421	-33.1666666666667424579
5.0.11.0	win	090718	14:38:37	NH_A_44	1	1	mixed_Word_shortCSI	14	mixed_repeat	44	Circle	Red	Color	Word	Repeat	200	Consistent	COLOR	CircleRed.png	30	1	1603	7	10	7962	70	1137.4285714285713311256	4	4	4332	100	1083	5	5	5959	100	1191.7999999999999545253	6	9	6335	66.6666666666666571928	1055.8333333333332575421	-135.9666666666666969832
5.0.11.0	win	090718	14:38:37	NH_A_44	1	1	mixed_Word_shortCSI	14	mixed_shift	47	Triangle	Green	Shape	Word	Shift	200	Consistent	SHAPE	TriangleGreen.png	38	1	690	7	10	7962	70	1137.4285714285713311256	5	5	5022	100	1004.3999999999999772626	5	5	5959	100	1191.7999999999999545253	7	10	7025	70	1003.5714285714285551876	-188.2285714285713993377
5.0.11.0	win	090718	14:38:37	NH_A_44	1	1	mixed_Word_shortCSI	14	mixed_repeat	50	Triangle	Red	Shape	Word	Repeat	200	Inconsistent	SHAPE	TriangleRed.png	38	1	660	7	10	7962	70	1137.4285714285713311256	6	6	5682	100	947	6	6	6619	100	1103.1666666666667424579	7	10	7025	70	1003.5714285714285551876	-99.5952380952381872703
5.0.11.0	win	090718	14:38:37	NH_A_44	1	1	mixed_Word_shortCSI	14	mixed_repeat	53	Circle	Red	Shape	Word	Repeat	200	Consistent	SHAPE	CircleRed.png	30	1	712	7	10	7962	70	1137.4285714285713311256	7	7	6394	100	913.4285714285714448124	7	7	7331	100	1047.2857142857142207504	7	10	7025	70	1003.5714285714285551876	-43.7142857142856655628
5.0.11.0	win	090718	14:38:37	NH_A_44	1	1	mixed_Word_shortCSI	14	mixed_repeat	56	Triangle	Green	Shape	Word	Repeat	200	Consistent	SHAPE	TriangleGreen.png	38	1	490	7	10	7962	70	1137.4285714285713311256	8	8	6884	100	860.5	8	8	7821	100	977.625	7	10	7025	70	1003.5714285714285551876	25.9464285714285551876
5.0.11.0	win	090718	14:38:37	NH_A_44	1	1	mixed_Word_shortCSI	14	mixed_repeat	59	Circle	Red	Shape	Word	Repeat	200	Consistent	SHAPE	CircleRed.png	30	1	517	7	10	7962	70	1137.4285714285713311256	9	9	7401	100	822.3333333333333712289	9	9	8338	100	926.4444444444444570763	7	10	7025	70	1003.5714285714285551876	77.1269841269840981113
5.0.11.0	win	090718	14:38:37	NH_A_44	1	1	mixed_Word_shortCSI	14	mixed_repeat	62	Circle	Green	Shape	Word	Repeat	200	Inconsistent	SHAPE	CircleGreen.png	30	1	638	7	10	7962	70	1137.4285714285713311256	10	10	8039	100	803.8999999999999772626	10	10	8976	100	897.6000000000000227374	7	10	7025	70	1003.5714285714285551876	105.9714285714285324502
5.0.11.0	win	090718	14:38:37	NH_A_44	1	1	mixed_Word_shortCSI	14	mixed_repeat	65	Circle	Green	Shape	Word	Repeat	200	Inconsistent	SHAPE	CircleGreen.png	30	1	563	7	10	7962	70	1137.4285714285713311256	11	11	8602	100	782	11	11	9539	100	867.1818181818181301423	7	10	7025	70	1003.5714285714285551876	136.3896103896104250452
5.0.11.0	win	090718	14:38:37	NH_A_44	1	1	mixed_Word_shortCSI	14	mixed_repeat	68	Circle	Green	Shape	Word	Repeat	200	Inconsistent	SHAPE	CircleGreen.png	30	1	475	7	10	7962	70	1137.4285714285713311256	12	12	9077	100	756.4166666666666287711	12	12	10014	100	834.5	7	10	7025	70	1003.5714285714285551876	169.0714285714285551876
5.0.11.0	win	090718	14:38:37	NH_A_44	1	1	mixed_Word_shortCSI	14	mixed_shift	71	Triangle	Red	Color	Word	Shift	200	Inconsistent	COLOR	TriangleRed.png	30	1	1958	8	11	9920	72.7272727272727337322	1240	12	12	9077	100	756.4166666666666287711	12	12	10014	100	834.5	8	11	8983	72.7272727272727337322	1122.875	288.375
5.0.11.0	win	090718	14:38:37	NH_A_44	1	1	mixed_Word_shortCSI	14	mixed_shift	74	Triangle	Green	Shape	Word	Shift	200	Consistent	SHAPE	TriangleGreen.png	38	1	566	8	11	9920	72.7272727272727337322	1240	13	13	9643	100	741.7692307692307167599	12	12	10014	100	834.5	9	12	9549	75	1061	226.5
5.0.11.0	win	090718	14:38:37	NH_A_44	1	1	mixed_Word_shortCSI	14	mixed_shift	77	Triangle	Red	Color	Word	Shift	200	Inconsistent	COLOR	TriangleRed.png	30	1	989	9	12	10909	75	1212.1111111111110858474	13	13	9643	100	741.7692307692307167599	12	12	10014	100	834.5	10	13	10538	76.9230769230769340083	1053.7999999999999545253	219.2999999999999545253
5.0.11.0	win	090718	14:38:37	NH_A_44	1	1	mixed_Word_shortCSI	14	mixed_shift	80	Circle	Green	Shape	Word	Shift	200	Inconsistent	SHAPE	CircleGreen.png	30	1	900	9	12	10909	75	1212.1111111111110858474	14	14	10543	100	753.0714285714285551876	12	12	10014	100	834.5	11	14	11438	78.5714285714285693984	1039.8181818181817561708	205.3181818181817561708
5.0.11.0	win	090718	14:38:37	NH_A_44	1	1	mixed_Word_shortCSI	14	mixed_shift	83	Circle	Red	Color	Word	Shift	200	Consistent	COLOR	CircleRed.png	30	1	622	10	13	11531	76.9230769230769340083	1153.0999999999999090505	14	14	10543	100	753.0714285714285551876	12	12	10014	100	834.5	12	15	12060	80	1005	170.5
5.0.11.0	win	090718	14:38:37	NH_A_44	1	1	mixed_Word_shortCSI	14	mixed_repeat	86	Triangle	Red	Color	Word	Repeat	200	Inconsistent	COLOR	TriangleRed.png	30	1	548	11	14	12079	78.5714285714285693984	1098.0909090909090082278	14	14	10543	100	753.0714285714285551876	13	13	10562	100	812.4615384615384527933	12	15	12060	80	1005	192.5384615384615472067
5.0.11.0	win	090718	14:38:37	NH_A_44	1	1	mixed_Word_shortCSI	14	mixed_shift	89	Circle	Green	Shape	Word	Shift	200	Inconsistent	SHAPE	CircleGreen.png	30	1	1228	11	14	12079	78.5714285714285693984	1098.0909090909090082278	15	15	11771	100	784.7333333333333484916	13	13	10562	100	812.4615384615384527933	13	16	13288	81.25	1022.1538461538461888267	209.6923076923077360334
5.0.11.0	win	090718	14:38:37	NH_A_44	1	1	mixed_Word_shortCSI	14	mixed_repeat	92	Triangle	Green	Shape	Word	Repeat	200	Consistent	SHAPE	TriangleGreen.png	38	1	601	11	14	12079	78.5714285714285693984	1098.0909090909090082278	16	16	12372	100	773.25	14	14	11163	100	797.3571428571428896248	13	16	13288	81.25	1022.1538461538461888267	224.7967032967032992019
5.0.11.0	win	090718	14:38:37	NH_A_44	1	1	mixed_Word_shortCSI	14	mixed_repeat	95	Triangle	Red	Shape	Word	Repeat	200	Inconsistent	SHAPE	TriangleRed.png	38	1	543	11	14	12079	78.5714285714285693984	1098.0909090909090082278	17	17	12915	100	759.7058823529412165954	15	15	11706	100	780.3999999999999772626	13	16	13288	81.25	1022.1538461538461888267	241.7538461538462115641
5.0.11.0	win	090718	14:38:37	NH_A_44	1	1	mixed_Word_shortCSI	14	mixed_repeat	98	Circle	Green	Shape	Word	Repeat	200	Inconsistent	SHAPE	CircleGreen.png	30	1	696	11	14	12079	78.5714285714285693984	1098.0909090909090082278	18	18	13611	100	756.1666666666666287711	16	16	12402	100	775.125	13	16	13288	81.25	1022.1538461538461888267	247.0288461538461888267
5.0.11.0	win	090718	14:38:37	NH_A_44	1	1	mixed_Word_shortCSI	14	mixed_repeat	101	Triangle	Green	Shape	Word	Repeat	200	Consistent	SHAPE	TriangleGreen.png	38	1	458	11	14	12079	78.5714285714285693984	1098.0909090909090082278	19	19	14069	100	740.4736842105263576741	17	17	12860	100	756.4705882352941443969	13	16	13288	81.25	1022.1538461538461888267	265.6832579185520444298
5.0.11.0	win	090718	14:38:37	NH_A_44	1	1	mixed_Word_shortCSI	14	mixed_shift	104	Circle	Red	Color	Word	Shift	200	Consistent	COLOR	CircleRed.png	30	1	438	12	15	12517	80	1043.0833333333332575421	19	19	14069	100	740.4736842105263576741	17	17	12860	100	756.4705882352941443969	14	17	13726	82.352941176470579876	980.4285714285714448124	223.9579831932773004155
5.0.11.0	win	090718	14:38:37	NH_A_44	1	1	mixed_Word_shortCSI	14	mixed_repeat	107	Triangle	Green	Color	Word	Repeat	200	Consistent	COLOR	TriangleGreen.png	38	1	643	13	16	13160	81.25	1012.3076923076922639666	19	19	14069	100	740.4736842105263576741	18	18	13503	100	750.1666666666666287711	14	17	13726	82.352941176470579876	980.4285714285714448124	230.2619047619048160414
5.0.11.0	win	090718	14:38:37	NH_A_44	1	1	mixed_Word_shortCSI	14	mixed_shift	110	Circle	Red	Shape	Word	Shift	200	Consistent	SHAPE	CircleRed.png	30	1	472	13	16	13160	81.25	1012.3076923076922639666	20	20	14541	100	727.0499999999999545253	18	18	13503	100	750.1666666666666287711	15	18	14198	83.3333333333333428072	946.5333333333333030168	196.3666666666666742458
5.0.11.0	win	090718	14:38:37	NH_A_44	1	1	mixed_Word_shortCSI	14	mixed_shift	113	Circle	Green	Color	Word	Shift	200	Inconsistent	COLOR	CircleGreen.png	38	1	1907	14	17	15067	82.352941176470579876	1076.2142857142857792496	20	20	14541	100	727.0499999999999545253	18	18	13503	100	750.1666666666666287711	16	19	16105	84.2105263157894654569	1006.5625	256.3958333333333712289
5.0.11.0	win	090718	14:38:37	NH_A_44	1	1	mixed_Word_shortCSI	14	mixed_repeat	116	Triangle	Red	Color	Word	Repeat	200	Inconsistent	COLOR	TriangleRed.png	30	1	677	15	18	15744	83.3333333333333428072	1049.5999999999999090505	20	20	14541	100	727.0499999999999545253	19	19	14180	100	746.3157894736841626582	16	19	16105	84.2105263157894654569	1006.5625	260.2467105263158373418
5.0.11.0	win	090718	14:38:37	NH_A_44	1	1	mixed_Word_shortCSI	14	mixed_repeat	119	Circle	Red	Color	Word	Repeat	200	Consistent	COLOR	CircleRed.png	30	1	408	16	19	16152	84.2105263157894654569	1009.5	20	20	14541	100	727.0499999999999545253	20	20	14588	100	729.3999999999999772626	16	19	16105	84.2105263157894654569	1006.5625	277.1625000000000227374
5.0.11.0	win	090718	14:38:37	NH_A_44	1	1	mixed_Word_shortCSI	14	mixed_shift	122	Triangle	Red	Shape	Word	Shift	200	Inconsistent	SHAPE	TriangleRed.png	38	1	790	16	19	16152	84.2105263157894654569	1009.5	21	21	15331	100	730.0476190476190367917	20	20	14588	100	729.3999999999999772626	17	20	16895	85	993.8235294117647526946	264.4235294117647754319
5.0.11.0	win	090718	14:38:37	NH_A_44	1	1	mixed_Word_shortCSI	14	mixed_repeat	125	Triangle	Red	Shape	Word	Repeat	200	Inconsistent	SHAPE	TriangleRed.png	38	1	1269	16	19	16152	84.2105263157894654569	1009.5	22	22	16600	100	754.5454545454545041139	21	21	15857	100	755.0952380952380735835	17	20	16895	85	993.8235294117647526946	238.7282913165266791111
5.0.11.0	win	090718	14:38:37	NH_A_44	1	1	mixed_Word_shortCSI	14	mixed_shift	128	Circle	Red	Color	Word	Shift	200	Consistent	COLOR	CircleRed.png	30	1	481	17	20	16633	85	978.4117647058823195039	22	22	16600	100	754.5454545454545041139	21	21	15857	100	755.0952380952380735835	18	21	17376	85.7142857142857081953	965.3333333333333712289	210.2380952380952976455
5.0.11.0	win	090718	14:38:37	NH_A_44	1	1	mixed_Word_shortCSI	14	mixed_shift	131	Circle	Red	Shape	Word	Shift	200	Consistent	SHAPE	CircleRed.png	30	1	1611	17	20	16633	85	978.4117647058823195039	23	23	18211	100	791.7826086956521294269	21	21	15857	100	755.0952380952380735835	19	22	18987	86.3636363636363597607	999.3157894736841626582	244.2205513784460890747
5.0.11.0	win	090718	14:38:37	NH_A_44	1	1	mixed_Word_shortCSI	14	mixed_repeat	134	Circle	Red	Shape	Word	Repeat	200	Consistent	SHAPE	CircleRed.png	30	1	697	17	20	16633	85	978.4117647058823195039	24	24	18908	100	787.8333333333333712289	22	22	16554	100	752.4545454545454958861	19	22	18987	86.3636363636363597607	999.3157894736841626582	246.8612440191386667721
5.0.11.0	win	090718	14:38:37	NH_A_44	1	1	mixed_Word_shortCSI	14	mixed_repeat	137	Triangle	Red	Shape	Word	Repeat	200	Inconsistent	SHAPE	TriangleRed.png	38	1	876	17	20	16633	85	978.4117647058823195039	25	25	19784	100	791.3600000000000136424	23	23	17430	100	757.8260869565217490162	19	22	18987	86.3636363636363597607	999.3157894736841626582	241.4897025171624136419
5.0.11.0	win	090718	14:38:37	NH_A_44	1	1	mixed_Word_shortCSI	14	mixed_repeat	140	Triangle	Green	Shape	Word	Repeat	200	Consistent	SHAPE	TriangleGreen.png	38	1	567	17	20	16633	85	978.4117647058823195039	26	26	20351	100	782.7307692307692832401	24	24	17997	100	749.875	19	22	18987	86.3636363636363597607	999.3157894736841626582	249.4407894736841626582
5.0.11.0	win	090718	14:38:37	NH_A_44	1	1	mixed_Word_shortCSI	14	mixed_repeat	143	Triangle	Green	Shape	Word	Repeat	200	Consistent	SHAPE	TriangleGreen.png	38	1	494	17	20	16633	85	978.4117647058823195039	27	27	20845	100	772.0370370370370665114	25	25	18491	100	739.6399999999999863576	19	22	18987	86.3636363636363597607	999.3157894736841626582	259.6757894736841763006
5.0.11.0	win	090718	14:38:37	NH_A_44	1	1	mixed_Word_shortCSI	14	mixed_repeat	146	Triangle	Red	Shape	Word	Repeat	200	Inconsistent	SHAPE	TriangleRed.png	38	1	537	17	20	16633	85	978.4117647058823195039	28	28	21382	100	763.6428571428571103752	26	26	19028	100	731.8461538461538111733	19	22	18987	86.3636363636363597607	999.3157894736841626582	267.4696356275303514849
5.0.11.0	win	090718	14:38:37	NH_A_44	1	1	mixed_Word_shortCSI	14	mixed_shift	149	Circle	Green	Color	Word	Shift	200	Inconsistent	COLOR	CircleGreen.png	38	1	1506	18	21	18139	85.7142857142857081953	1007.7222222222221716947	28	28	21382	100	763.6428571428571103752	26	26	19028	100	731.8461538461538111733	20	23	20493	86.9565217391304372541	1024.6500000000000909495	292.8038461538462797762
5.0.11.0	win	090718	14:38:37	NH_A_44	1	1	mixed_Word_shortCSI	14	mixed_shift	152	Triangle	Red	Shape	Word	Shift	200	Inconsistent	SHAPE	TriangleRed.png	38	1	580	18	21	18139	85.7142857142857081953	1007.7222222222221716947	29	29	21962	100	757.310344827586163774	26	26	19028	100	731.8461538461538111733	21	24	21073	87.5	1003.4761904761904816041	271.6300366300366704309
5.0.11.0	win	090718	14:38:37	NH_A_44	1	1	mixed_Word_shortCSI	14	mixed_shift	155	Triangle	Green	Color	Word	Shift	200	Consistent	COLOR	TriangleGreen.png	38	1	795	19	22	18934	86.3636363636363597607	996.5263157894736423259	29	29	21962	100	757.310344827586163774	26	26	19028	100	731.8461538461538111733	22	25	21868	88	994	262.1538461538461888267
5.0.11.0	win	090718	14:38:37	NH_A_44	1	1	mixed_Word_shortCSI	14	mixed_shift	158	Circle	Green	Shape	Word	Shift	200	Inconsistent	SHAPE	CircleGreen.png	30	1	697	19	22	18934	86.3636363636363597607	996.5263157894736423259	30	30	22659	100	755.2999999999999545253	26	26	19028	100	731.8461538461538111733	23	26	22565	88.4615384615384527933	981.0869565217391254919	249.2408026755853143186
5.0.11.0	win	090718	14:38:37	NH_A_44	1	1	mixed_Word_shortCSI	14	mixed_shift	161	Circle	Green	Color	Word	Shift	200	Inconsistent	COLOR	CircleGreen.png	38	1	1132	20	23	20066	86.9565217391304372541	1003.2999999999999545253	30	30	22659	100	755.2999999999999545253	26	26	19028	100	731.8461538461538111733	24	27	23697	88.8888888888888857309	987.375	255.5288461538461888267
5.0.11.0	win	090718	14:38:37	NH_A_44	1	1	mixed_Word_shortCSI	14	mixed_shift	164	Triangle	Green	Shape	Word	Shift	200	Consistent	SHAPE	TriangleGreen.png	38	1	812	20	23	20066	86.9565217391304372541	1003.2999999999999545253	31	31	23471	100	757.1290322580645124617	26	26	19028	100	731.8461538461538111733	25	28	24509	89.2857142857142918047	980.3600000000000136424	248.5138461538462024691
5.0.11.0	win	090718	14:38:37	NH_A_44	1	1	mixed_Word_shortCSI	14	mixed_repeat	167	Triangle	Green	Shape	Word	Repeat	200	Consistent	SHAPE	TriangleGreen.png	38	1	458	20	23	20066	86.9565217391304372541	1003.2999999999999545253	32	32	23929	100	747.78125	27	27	19486	100	721.7037037037036952825	25	28	24509	89.2857142857142918047	980.3600000000000136424	258.65629629629631836
5.0.11.0	win	090718	14:38:37	NH_A_44	1	1	mixed_Word_shortCSI	14	mixed_shift	170	Circle	Red	Color	Word	Shift	200	Consistent	COLOR	CircleRed.png	30	1	758	21	24	20824	87.5	991.6190476190475919793	32	32	23929	100	747.78125	27	27	19486	100	721.7037037037036952825	26	29	25267	89.6551724137931103087	971.8076923076922639666	250.1039886039885686841
5.0.11.0	win	090718	14:38:37	NH_A_44	1	1	mixed_Word_shortCSI	14	mixed_repeat	173	Circle	Green	Color	Word	Repeat	200	Inconsistent	COLOR	CircleGreen.png	30	0	502	21	25	20824	84	991.6190476190475919793	32	32	23929	100	747.78125	27	28	19486	96.4285714285714306016	721.7037037037036952825	26	29	25267	89.6551724137931103087	971.8076923076922639666	250.1039886039885686841
5.0.11.0	win	090718	14:38:37	NH_A_44	1	1	mixed_Word_shortCSI	14	mixed_repeat	176	Triangle	Red	Color	Word	Repeat	200	Inconsistent	COLOR	TriangleRed.png	30	1	864	22	26	21688	84.6153846153846131983	985.8181818181818698577	32	32	23929	100	747.78125	28	29	20350	96.5517241379310320326	726.7857142857143344372	26	29	25267	89.6551724137931103087	971.8076923076922639666	245.0219780219779295294
5.0.11.0	win	090718	14:38:37	NH_A_44	1	1	mixed_Word_shortCSI	14	mixed_shift	179	Triangle	Red	Shape	Word	Shift	200	Inconsistent	SHAPE	TriangleRed.png	38	1	715	22	26	21688	84.6153846153846131983	985.8181818181818698577	33	33	24644	100	746.7878787878787534282	28	29	20350	96.5517241379310320326	726.7857142857143344372	27	30	25982	90	962.2962962962963047175	235.5105820105819702803
5.0.11.0	win	090718	14:38:37	NH_A_44	1	1	mixed_Word_shortCSI	14	mixed_repeat	182	Triangle	Green	Shape	Word	Repeat	200	Consistent	SHAPE	TriangleGreen.png	38	1	461	22	26	21688	84.6153846153846131983	985.8181818181818698577	34	34	25105	100	738.3823529411764639008	29	30	20811	96.6666666666666714036	717.6206896551724412348	27	30	25982	90	962.2962962962963047175	244.6756066411238634828
5.0.11.0	win	090718	14:38:37	NH_A_44	1	1	mixed_Word_shortCSI	14	mixed_repeat	185	Circle	Green	Shape	Word	Repeat	200	Inconsistent	SHAPE	CircleGreen.png	30	1	857	22	26	21688	84.6153846153846131983	985.8181818181818698577	35	35	25962	100	741.7714285714286006623	30	31	21668	96.774193548387103192	722.2666666666666515084	27	30	25982	90	962.2962962962963047175	240.0296296296296532091
5.0.11.0	win	090718	14:38:37	NH_A_44	1	1	mixed_Word_shortCSI	14	mixed_repeat	188	Triangle	Green	Shape	Word	Repeat	200	Consistent	SHAPE	TriangleGreen.png	38	1	549	22	26	21688	84.6153846153846131983	985.8181818181818698577	36	36	26511	100	736.4166666666666287711	31	32	22217	96.875	716.6774193548386620023	27	30	25982	90	962.2962962962963047175	245.6188769414576427152
5.0.11.0	win	090718	14:38:37	NH_A_44	1	1	mixed_Word_shortCSI	14	mixed_shift	191	Circle	Red	Color	Word	Shift	200	Consistent	COLOR	CircleRed.png	30	1	525	23	27	22213	85.1851851851851904485	965.7826086956521294269	36	36	26511	100	736.4166666666666287711	31	32	22217	96.875	716.6774193548386620023	28	31	26507	90.3225806451612811543	946.6785714285714448124	230.0011520737327828101
5.0.11.0	win	090718	14:38:37	NH_A_44	1	1	mixed_Word_shortCSI	14	mixed_repeat	194	Circle	Red	Color	Word	Repeat	200	Consistent	COLOR	CircleRed.png	30	1	374	24	28	22587	85.7142857142857081953	941.125	36	36	26511	100	736.4166666666666287711	32	33	22591	96.9696969696969688357	705.96875	28	31	26507	90.3225806451612811543	946.6785714285714448124	240.7098214285714448124
5.0.11.0	win	090718	14:38:37	NH_A_44	1	1	mixed_Word_shortCSI	14	mixed_shift	197	Circle	Green	Shape	Word	Shift	200	Inconsistent	SHAPE	CircleGreen.png	30	1	726	24	28	22587	85.7142857142857081953	941.125	37	37	27237	100	736.1351351351351013363	32	33	22591	96.9696969696969688357	705.96875	29	32	27233	90.625	939.0689655172413949913	233.1002155172413949913
5.0.11.0	win	090718	14:38:37	NH_A_44	1	1	mixed_Word_shortCSI	14	mixed_shift	200	Triangle	Green	Color	Word	Shift	200	Consistent	COLOR	TriangleGreen.png	38	1	695	25	29	23282	86.2068965517241281304	931.2799999999999727152	37	37	27237	100	736.1351351351351013363	32	33	22591	96.9696969696969688357	705.96875	30	33	27928	90.9090909090909065071	930.9333333333332802795	224.9645833333332802795
5.0.11.0	win	090718	14:38:37	NH_A_44	1	1	mixed_Word_shortCSI	14	mixed_repeat	203	Triangle	Red	Color	Word	Repeat	200	Inconsistent	COLOR	TriangleRed.png	30	1	586	26	30	23868	86.6666666666666714036	918	37	37	27237	100	736.1351351351351013363	33	34	23177	97.0588235294117680496	702.3333333333333712289	30	33	27928	90.9090909090909065071	930.9333333333332802795	228.5999999999999090505
5.0.11.0	win	090718	14:38:37	NH_A_44	1	1	mixed_Word_shortCSI	14	mixed_repeat	206	Circle	Red	Color	Word	Repeat	200	Consistent	COLOR	CircleRed.png	30	1	496	27	31	24364	87.0967741935483843463	902.3703703703703240535	37	37	27237	100	736.1351351351351013363	34	35	23673	97.1428571428571387969	696.2647058823529278015	30	33	27928	90.9090909090909065071	930.9333333333332802795	234.6686274509803524779
5.0.11.0	win	090718	14:38:37	NH_A_44	1	1	mixed_Word_shortCSI	14	mixed_shift	209	Circle	Red	Shape	Word	Shift	200	Consistent	SHAPE	CircleRed.png	30	1	1179	27	31	24364	87.0967741935483843463	902.3703703703703240535	38	38	28416	100	747.7894736842105203323	34	35	23673	97.1428571428571387969	696.2647058823529278015	31	34	29107	91.176470588235289938	938.9354838709676869257	242.6707779886147591242
5.0.11.0	win	090718	14:38:37	NH_A_44	1	1	mixed_Word_shortCSI	14	mixed_repeat	212	Circle	Green	Shape	Word	Repeat	200	Inconsistent	SHAPE	CircleGreen.png	30	1	538	27	31	24364	87.0967741935483843463	902.3703703703703240535	39	39	28954	100	742.4102564102564656423	35	36	24211	97.2222222222222143273	691.7428571428571331126	31	34	29107	91.176470588235289938	938.9354838709676869257	247.1926267281105538132
5.0.11.0	win	090718	14:38:37	NH_A_44	1	1	mixed_Word_shortCSI	14	mixed_shift	215	Circle	Red	Color	Word	Shift	200	Consistent	COLOR	CircleRed.png	30	1	579	28	32	24943	87.5	890.8214285714285551876	39	39	28954	100	742.4102564102564656423	35	36	24211	97.2222222222222143273	691.7428571428571331126	32	35	29686	91.4285714285714306016	927.6875	235.9446428571428668874
5.0.11.0	win	090718	14:38:37	NH_A_44	1	1	mixed_Word_shortCSI	14	mixed_shift	218	Triangle	Red	Shape	Word	Shift	200	Inconsistent	SHAPE	TriangleRed.png	38	1	618	28	32	24943	87.5	890.8214285714285551876	40	40	29572	100	739.2999999999999545253	35	36	24211	97.2222222222222143273	691.7428571428571331126	33	36	30304	91.6666666666666571928	918.3030303030302547995	226.560173160173121687
5.0.11.0	win	090718	14:38:37	NH_A_44	1	1	mixed_Word_shortCSI	14	mixed_shift	221	Triangle	Red	Color	Word	Shift	200	Inconsistent	COLOR	TriangleRed.png	30	1	704	29	33	25647	87.8787878787878753428	884.3793103448275587652	40	40	29572	100	739.2999999999999545253	35	36	24211	97.2222222222222143273	691.7428571428571331126	34	37	31008	91.8918918918919018779	912	220.2571428571428668874
5.0.11.0	win	090718	14:38:37	NH_A_44	1	1	mixed_Word_shortCSI	14	mixed_repeat	224	Circle	Red	Color	Word	Repeat	200	Consistent	COLOR	CircleRed.png	30	1	946	30	34	26593	88.2352941176470579876	886.4333333333332802795	40	40	29572	100	739.2999999999999545253	36	37	25157	97.2972972972973053629	698.8055555555555429237	34	37	31008	91.8918918918919018779	912	213.1944444444444570763
5.0.11.0	win	090718	14:38:37	NH_A_44	1	1	mixed_Word_shortCSI	14	mixed_repeat	227	Triangle	Green	Color	Word	Repeat	200	Consistent	COLOR	TriangleGreen.png	38	1	826	31	35	27419	88.5714285714285693984	884.4838709677419501531	40	40	29572	100	739.2999999999999545253	37	38	25983	97.3684210526315752077	702.2432432432432278802	34	37	31008	91.8918918918919018779	912	209.7567567567567721198
5.0.11.0	win	090718	14:38:37	NH_A_44	1	1	mixed_Word_shortCSI	14	mixed_repeat	230	Circle	Green	Color	Word	Repeat	200	Inconsistent	COLOR	CircleGreen.png	38	1	408	32	36	27827	88.8888888888888857309	869.59375	40	40	29572	100	739.2999999999999545253	38	39	26391	97.4358974358974307961	694.5	34	37	31008	91.8918918918919018779	912	217.5
5.0.11.0	win	090718	14:38:37	NH_A_44	1	1	mixed_Word_shortCSI	14	mixed_repeat	233	Circle	Green	Color	Word	Repeat	200	Inconsistent	COLOR	CircleGreen.png	38	1	469	33	37	28296	89.18918918918919303	857.4545454545454958861	40	40	29572	100	739.2999999999999545253	39	40	26860	97.5	688.7179487179487296089	34	37	31008	91.8918918918919018779	912	223.2820512820512703911
5.0.11.0	win	090718	14:38:37	NH_A_44	1	1	mixed_Word_shortCSI	14	mixed_shift	236	Circle	Red	Shape	Word	Shift	200	Consistent	SHAPE	CircleRed.png	30	1	609	33	37	28296	89.18918918918919303	857.4545454545454958861	41	41	30181	100	736.1219512195121978948	39	40	26860	97.5	688.7179487179487296089	35	38	31617	92.1052631578947398339	903.3428571428571558499	214.624908424908426241
5.0.11.0	win	090718	14:38:37	NH_A_44	1	1	mixed_Word_shortCSI	14	mixed_shift	239	Circle	Red	Color	Word	Shift	200	Consistent	COLOR	CircleRed.png	30	1	871	34	38	29167	89.4736842105263150415	857.8529411764706082977	41	41	30181	100	736.1219512195121978948	39	40	26860	97.5	688.7179487179487296089	36	39	32488	92.3076923076923065992	902.4444444444444570763	213.7264957264957274674
5.0.11.0	win	090718	14:38:37	NH_A_44	1	1	mixed_Word_shortCSI	14	mixed_repeat	242	Triangle	Green	Color	Word	Repeat	200	Consistent	COLOR	TriangleGreen.png	38	1	482	35	39	29649	89.7435897435897516061	847.1142857142857565123	41	41	30181	100	736.1219512195121978948	40	41	27342	97.5609756097560989474	683.5499999999999545253	36	39	32488	92.3076923076923065992	902.4444444444444570763	218.8944444444445025511
5.0.11.0	win	090718	14:38:37	NH_A_44	1	1	mixed_Word_shortCSI	14	Rest	244	Triangle	Green	Color	Word	Repeat	200	Consistent	Take a break for 60 s	TriangleGreen.png	0	0	59984	35	39	29649	89.7435897435897516061	847.1142857142857565123	41	41	30181	100	736.1219512195121978948	40	41	27342	97.5609756097560989474	683.5499999999999545253	36	39	32488	92.3076923076923065992	902.4444444444444570763	218.8944444444445025511
5.0.11.0	win	090718	14:38:37	NH_A_44	1	1	mixed_Word_shortCSI	14	mixed_shift	246	Circle	Red	Shape	Word	Shift	200	Consistent	SHAPE	CircleRed.png	30	1	1707	35	39	29649	89.7435897435897516061	847.1142857142857565123	42	42	31888	100	759.2380952380951839586	40	41	27342	97.5609756097560989474	683.5499999999999545253	37	40	34195	92.5	924.1891891891891646083	240.639189189189210083
5.0.11.0	win	090718	14:38:37	NH_A_44	1	1	mixed_Word_shortCSI	14	mixed_shift	249	Triangle	Red	Color	Word	Shift	200	Inconsistent	COLOR	TriangleRed.png	30	1	837	36	40	30486	90	846.8333333333333712289	42	42	31888	100	759.2380952380951839586	40	41	27342	97.5609756097560989474	683.5499999999999545253	38	41	35032	92.6829268292682968422	921.8947368421053170096	238.3447368421053624843
5.0.11.0	win	090718	14:38:37	NH_A_44	1	1	mixed_Word_shortCSI	14	mixed_repeat	252	Circle	Red	Color	Word	Repeat	200	Consistent	COLOR	CircleRed.png	30	1	1105	37	41	31591	90.2439024390243957896	853.8108108108108353917	42	42	31888	100	759.2380952380951839586	41	42	28447	97.619047619047620401	693.829268292682968422	38	41	35032	92.6829268292682968422	921.8947368421053170096	228.0654685494223485875
5.0.11.0	win	090718	14:38:37	NH_A_44	1	1	mixed_Word_shortCSI	14	mixed_shift	255	Triangle	Green	Shape	Word	Shift	200	Consistent	SHAPE	TriangleGreen.png	38	1	612	37	41	31591	90.2439024390243957896	853.8108108108108353917	43	43	32500	100	755.8139534883721353253	41	42	28447	97.619047619047620401	693.829268292682968422	39	42	35644	92.8571428571428612031	913.9487179487178991621	220.1194496560349307401
5.0.11.0	win	090718	14:38:37	NH_A_44	1	1	mixed_Word_shortCSI	14	mixed_repeat	258	Circle	Red	Shape	Word	Repeat	200	Consistent	SHAPE	CircleRed.png	30	1	826	37	41	31591	90.2439024390243957896	853.8108108108108353917	44	44	33326	100	757.4090909090908780854	42	43	29273	97.6744186046511515542	696.9761904761904816041	39	42	35644	92.8571428571428612031	913.9487179487178991621	216.972527472527417558
5.0.11.0	win	090718	14:38:37	NH_A_44	1	1	mixed_Word_shortCSI	14	mixed_repeat	261	Circle	Red	Shape	Word	Repeat	200	Consistent	SHAPE	CircleRed.png	30	1	407	37	41	31591	90.2439024390243957896	853.8108108108108353917	45	45	33733	100	749.6222222222222626442	43	44	29680	97.7272727272727337322	690.2325581395348308433	39	42	35644	92.8571428571428612031	913.9487179487178991621	223.7161598091830683188
5.0.11.0	win	090718	14:38:37	NH_A_44	1	1	mixed_Word_shortCSI	14	mixed_repeat	264	Triangle	Green	Shape	Word	Repeat	200	Consistent	SHAPE	TriangleGreen.png	38	1	549	37	41	31591	90.2439024390243957896	853.8108108108108353917	46	46	34282	100	745.2608695652173764756	44	45	30229	97.7777777777777714618	687.0227272727272520569	39	42	35644	92.8571428571428612031	913.9487179487178991621	226.9259906759906471052
5.0.11.0	win	090718	14:38:37	NH_A_44	1	1	mixed_Word_shortCSI	14	mixed_shift	267	Triangle	Green	Color	Word	Shift	200	Consistent	COLOR	TriangleGreen.png	38	1	941	38	42	32532	90.4761904761904816041	856.1052631578946829904	46	46	34282	100	745.2608695652173764756	44	45	30229	97.7777777777777714618	687.0227272727272520569	40	43	36585	93.0232558139534830843	914.625	227.6022727272727479431
5.0.11.0	win	090718	14:38:37	NH_A_44	1	1	mixed_Word_shortCSI	14	mixed_shift	270	Triangle	Green	Shape	Word	Shift	200	Consistent	SHAPE	TriangleGreen.png	38	1	790	38	42	32532	90.4761904761904816041	856.1052631578946829904	47	47	35072	100	746.2127659574467770653	44	45	30229	97.7777777777777714618	687.0227272727272520569	41	44	37375	93.1818181818181727749	911.5853658536585726324	224.5626385809313205755
5.0.11.0	win	090718	14:38:37	NH_A_44	1	1	mixed_Word_shortCSI	14	mixed_shift	273	Circle	Green	Color	Word	Shift	200	Inconsistent	COLOR	CircleGreen.png	38	1	724	39	43	33256	90.6976744186046488494	852.7179487179487296089	47	47	35072	100	746.2127659574467770653	44	45	30229	97.7777777777777714618	687.0227272727272520569	42	45	38099	93.3333333333333285964	907.1190476190475919793	220.0963203463203399224
5.0.11.0	win	090718	14:38:37	NH_A_44	1	1	mixed_Word_shortCSI	14	mixed_repeat	276	Triangle	Green	Color	Word	Repeat	200	Consistent	COLOR	TriangleGreen.png	38	1	422	40	44	33678	90.9090909090909065071	841.9500000000000454747	47	47	35072	100	746.2127659574467770653	45	46	30651	97.8260869565217348054	681.1333333333333257542	42	45	38099	93.3333333333333285964	907.1190476190475919793	225.9857142857142662251
5.0.11.0	win	090718	14:38:37	NH_A_44	1	1	mixed_Word_shortCSI	14	mixed_shift	279	Triangle	Red	Shape	Word	Shift	200	Inconsistent	SHAPE	TriangleRed.png	38	1	499	40	44	33678	90.9090909090909065071	841.9500000000000454747	48	48	35571	100	741.0625	45	46	30651	97.8260869565217348054	681.1333333333333257542	43	46	38598	93.478260869565218627	897.6279069767441569638	216.4945736434108312096
5.0.11.0	win	090718	14:38:37	NH_A_44	1	1	mixed_Word_shortCSI	14	mixed_repeat	282	Triangle	Green	Shape	Word	Repeat	200	Consistent	SHAPE	TriangleGreen.png	38	1	509	40	44	33678	90.9090909090909065071	841.9500000000000454747	49	49	36080	100	736.3265306122449374016	46	47	31160	97.8723404255319167078	677.3913043478261215569	43	46	38598	93.478260869565218627	897.6279069767441569638	220.236602628918035407
5.0.11.0	win	090718	14:38:37	NH_A_44	1	1	mixed_Word_shortCSI	14	mixed_repeat	285	Circle	Red	Shape	Word	Repeat	200	Consistent	SHAPE	CircleRed.png	30	1	567	40	44	33678	90.9090909090909065071	841.9500000000000454747	50	50	36647	100	732.9400000000000545697	47	48	31727	97.9166666666666571928	675.0425531914893326757	43	46	38598	93.478260869565218627	897.6279069767441569638	222.5853537852548242881
5.0.11.0	win	090718	14:38:37	NH_A_44	1	1	mixed_Word_shortCSI	14	mixed_shift	288	Triangle	Green	Color	Word	Shift	200	Consistent	COLOR	TriangleGreen.png	38	1	590	41	45	34268	91.1111111111111142691	835.8048780487804378936	50	50	36647	100	732.9400000000000545697	47	48	31727	97.9166666666666571928	675.0425531914893326757	44	47	39188	93.6170212765957501233	890.6363636363636260285	215.5938104448742933528
5.0.11.0	win	090718	14:38:37	NH_A_44	1	1	mixed_Word_shortCSI	14	mixed_shift	291	Circle	Green	Shape	Word	Shift	200	Inconsistent	SHAPE	CircleGreen.png	30	1	725	41	45	34268	91.1111111111111142691	835.8048780487804378936	51	51	37372	100	732.7843137254901648703	47	48	31727	97.9166666666666571928	675.0425531914893326757	45	48	39913	93.75	886.9555555555555201863	211.9130023640661875106
5.0.11.0	win	090718	14:38:37	NH_A_44	1	1	mixed_Word_shortCSI	14	mixed_shift	294	Circle	Red	Color	Word	Shift	200	Consistent	COLOR	CircleRed.png	30	1	726	42	46	34994	91.3043478260869534324	833.1904761904761471669	51	51	37372	100	732.7843137254901648703	47	48	31727	97.9166666666666571928	675.0425531914893326757	46	49	40639	93.8775510204081626853	883.4565217391303804106	208.4139685476410477349
5.0.11.0	win	090718	14:38:37	NH_A_44	1	1	mixed_Word_shortCSI	14	mixed_repeat	297	Circle	Red	Color	Word	Repeat	200	Consistent	COLOR	CircleRed.png	30	1	599	43	47	35593	91.4893617021276526202	827.7441860465115723855	51	51	37372	100	732.7843137254901648703	48	49	32326	97.9591836734693828248	673.4583333333333712289	46	49	40639	93.8775510204081626853	883.4565217391303804106	209.9981884057970091817
5.0.11.0	win	090718	14:38:37	NH_A_44	1	1	mixed_Word_shortCSI	14	mixed_shift	300	Circle	Red	Shape	Word	Shift	200	Consistent	SHAPE	CircleRed.png	30	1	797	43	47	35593	91.4893617021276526202	827.7441860465115723855	52	52	38169	100	734.0192307692307167599	48	49	32326	97.9591836734693828248	673.4583333333333712289	47	50	41436	94	881.617021276595778545	208.1586879432624073161
5.0.11.0	win	090718	14:38:37	NH_A_44	1	1	mixed_Word_shortCSI	14	mixed_repeat	303	Circle	Green	Shape	Word	Repeat	200	Inconsistent	SHAPE	CircleGreen.png	38	0	972	43	47	35593	91.4893617021276526202	827.7441860465115723855	52	53	38169	98.1132075471698072988	734.0192307692307167599	48	50	32326	96	673.4583333333333712289	47	50	41436	94	881.617021276595778545	208.1586879432624073161
5.0.11.0	win	090718	14:38:37	NH_A_44	1	1	mixed_Word_shortCSI	14	mixed_shift	306	Circle	Green	Color	Word	Shift	200	Inconsistent	COLOR	CircleGreen.png	38	1	1619	44	48	37212	91.6666666666666571928	845.7272727272727479431	52	53	38169	98.1132075471698072988	734.0192307692307167599	48	50	32326	96	673.4583333333333712289	48	51	43055	94.1176470588235218884	896.9791666666666287711	223.5208333333332575421
5.0.11.0	win	090718	14:38:37	NH_A_44	1	1	mixed_Word_shortCSI	14	mixed_shift	309	Circle	Green	Shape	Word	Shift	200	Inconsistent	SHAPE	CircleGreen.png	30	1	672	44	48	37212	91.6666666666666571928	845.7272727272727479431	53	54	38841	98.1481481481481523588	732.8490566037735334248	48	50	32326	96	673.4583333333333712289	49	52	43727	94.2307692307692263967	892.3877551020408418481	218.9294217687074706191
5.0.11.0	win	090718	14:38:37	NH_A_44	1	1	mixed_Word_shortCSI	14	mixed_shift	312	Triangle	Green	Color	Word	Shift	200	Consistent	COLOR	TriangleGreen.png	38	1	804	45	49	38016	91.8367346938775597209	844.7999999999999545253	53	54	38841	98.1481481481481523588	732.8490566037735334248	48	50	32326	96	673.4583333333333712289	50	53	44531	94.3396226415094361073	890.6200000000000045475	217.1616666666666333185
5.0.11.0	win	090718	14:38:37	NH_A_44	1	1	mixed_Word_shortCSI	14	mixed_repeat	315	Circle	Green	Color	Word	Repeat	200	Inconsistent	COLOR	CircleGreen.png	38	1	401	46	50	38417	92	835.1521739130434980325	53	54	38841	98.1481481481481523588	732.8490566037735334248	49	51	32727	96.0784313725490193292	667.8979591836734925892	50	53	44531	94.3396226415094361073	890.6200000000000045475	222.7220408163265119583
5.0.11.0	win	090718	14:38:37	NH_A_44	1	1	mixed_Word_shortCSI	14	mixed_repeat	318	Triangle	Red	Color	Word	Repeat	200	Inconsistent	COLOR	TriangleRed.png	30	1	432	47	51	38849	92.1568627450980386584	826.5744680851063321825	53	54	38841	98.1481481481481523588	732.8490566037735334248	50	52	33159	96.153846153846160405	663.1799999999999499778	50	53	44531	94.3396226415094361073	890.6200000000000045475	227.4400000000000545697
5.0.11.0	win	090718	14:38:37	NH_A_44	1	1	mixed_Word_shortCSI	14	mixed_shift	321	Circle	Green	Shape	Word	Shift	200	Inconsistent	SHAPE	CircleGreen.png	30	1	684	47	51	38849	92.1568627450980386584	826.5744680851063321825	54	55	39525	98.1818181818181869858	731.9444444444444570763	50	52	33159	96.153846153846160405	663.1799999999999499778	51	54	45215	94.4444444444444428655	886.5686274509804434274	223.3886274509804934496
5.0.11.0	win	090718	14:38:37	NH_A_44	1	1	mixed_Word_shortCSI	14	mixed_shift	324	Circle	Green	Color	Word	Shift	200	Inconsistent	COLOR	CircleGreen.png	38	1	1055	48	52	39904	92.3076923076923065992	831.3333333333333712289	54	55	39525	98.1818181818181869858	731.9444444444444570763	50	52	33159	96.153846153846160405	663.1799999999999499778	52	55	46270	94.5454545454545467464	889.8076923076922639666	226.6276923076923139888
5.0.11.0	win	090718	14:38:37	NH_A_44	1	1	mixed_Word_shortCSI	14	mixed_repeat	327	Triangle	Green	Color	Word	Repeat	200	Consistent	COLOR	TriangleGreen.png	38	1	387	49	53	40291	92.4528301886792434061	822.265306122449032955	54	55	39525	98.1818181818181869858	731.9444444444444570763	51	53	33546	96.2264150943396288085	657.7647058823529278015	52	55	46270	94.5454545454545467464	889.8076923076922639666	232.0429864253393361651
5.0.11.0	win	090718	14:38:37	NH_A_44	1	1	mixed_Word_shortCSI	14	mixed_repeat	330	Triangle	Green	Color	Word	Repeat	200	Consistent	COLOR	TriangleGreen.png	38	1	450	50	54	40741	92.5925925925925952242	814.8200000000000500222	54	55	39525	98.1818181818181869858	731.9444444444444570763	52	54	33996	96.2962962962962905067	653.7692307692307167599	52	55	46270	94.5454545454545467464	889.8076923076922639666	236.0384615384615472067
5.0.11.0	win	090718	14:38:37	NH_A_44	1	1	mixed_Word_shortCSI	14	mixed_shift	333	Triangle	Red	Shape	Word	Shift	200	Inconsistent	SHAPE	TriangleRed.png	38	1	925	50	54	40741	92.5925925925925952242	814.8200000000000500222	55	56	40450	98.2142857142857081953	735.4545454545454958861	52	54	33996	96.2962962962962905067	653.7692307692307167599	53	56	47195	94.6428571428571387969	890.4716981132075943606	236.7024673439768776007
5.0.11.0	win	090718	14:38:37	NH_A_44	1	1	mixed_Word_shortCSI	14	mixed_shift	336	Triangle	Red	Color	Word	Shift	200	Inconsistent	COLOR	TriangleRed.png	30	1	711	51	55	41452	92.7272727272727195214	812.7843137254901648703	55	56	40450	98.2142857142857081953	735.4545454545454958861	52	54	33996	96.2962962962962905067	653.7692307692307167599	54	57	47906	94.7368421052631504153	887.1481481481481523588	233.3789173789174355989
5.0.11.0	win	090718	14:38:37	NH_A_44	1	1	mixed_Word_shortCSI	14	mixed_repeat	339	Triangle	Red	Color	Word	Repeat	200	Inconsistent	COLOR	TriangleRed.png	30	1	649	52	56	42101	92.8571428571428612031	809.63461538461535838	55	56	40450	98.2142857142857081953	735.4545454545454958861	53	55	34645	96.3636363636363597607	653.6792452830188722146	54	57	47906	94.7368421052631504153	887.1481481481481523588	233.4689028651292801442
5.0.11.0	win	090718	14:38:37	NH_A_44	1	1	mixed_Word_shortCSI	14	mixed_shift	342	Circle	Green	Shape	Word	Shift	200	Inconsistent	SHAPE	CircleGreen.png	30	1	1421	52	56	42101	92.8571428571428612031	809.63461538461535838	56	57	41871	98.2456140350877120682	747.6964285714285551876	53	55	34645	96.3636363636363597607	653.6792452830188722146	55	58	49327	94.8275862068965551543	896.8545454545454731488	243.1753001715266009342
5.0.11.0	win	090718	14:38:37	NH_A_44	1	1	mixed_Word_shortCSI	14	mixed_shift	345	Triangle	Green	Color	Word	Shift	200	Consistent	COLOR	TriangleGreen.png	38	1	611	53	57	42712	92.9824561403508766944	805.8867924528301500686	56	57	41871	98.2456140350877120682	747.6964285714285551876	53	55	34645	96.3636363636363597607	653.6792452830188722146	56	59	49938	94.9152542372881384836	891.75	238.0707547169811277854
5.0.11.0	win	090718	14:38:37	NH_A_44	1	1	mixed_Word_shortCSI	14	mixed_repeat	348	Circle	Green	Color	Word	Repeat	200	Inconsistent	COLOR	CircleGreen.png	38	1	792	54	58	43504	93.1034482758620640652	805.6296296296296759465	56	57	41871	98.2456140350877120682	747.6964285714285551876	54	56	35437	96.4285714285714306016	656.2407407407407617939	56	59	49938	94.9152542372881384836	891.75	235.5092592592592382061
5.0.11.0	win	090718	14:38:37	NH_A_44	1	1	mixed_Word_shortCSI	14	mixed_shift	351	Circle	Red	Shape	Word	Shift	200	Consistent	SHAPE	CircleRed.png	30	1	1255	54	58	43504	93.1034482758620640652	805.6296296296296759465	57	58	43126	98.2758620689655089109	756.5964912280701355485	54	56	35437	96.4285714285714306016	656.2407407407407617939	57	60	51193	95	898.1228070175438915612	241.8820662768031297674
5.0.11.0	win	090718	14:38:37	NH_A_44	1	1	mixed_Word_shortCSI	14	mixed_repeat	354	Triangle	Red	Shape	Word	Repeat	200	Inconsistent	SHAPE	TriangleRed.png	38	1	723	54	58	43504	93.1034482758620640652	805.6296296296296759465	58	59	43849	98.3050847457627128279	756.0172413793103487478	55	57	36160	96.4912280701754383472	657.4545454545454958861	57	60	51193	95	898.1228070175438915612	240.6682615629983956751
5.0.11.0	win	090718	14:38:37	NH_A_44	1	1	mixed_Word_shortCSI	14	mixed_shift	357	Triangle	Green	Color	Word	Shift	200	Consistent	COLOR	TriangleGreen.png	38	1	964	55	59	44468	93.2203389830508371006	808.5090909090909008228	58	59	43849	98.3050847457627128279	756.0172413793103487478	55	57	36160	96.4912280701754383472	657.4545454545454958861	58	61	52157	95.0819672131147513028	899.2586206896551175305	241.8040752351096216444
5.0.11.0	win	090718	14:38:37	NH_A_44	1	1	mixed_Word_shortCSI	14	mixed_repeat	360	Triangle	Red	Color	Word	Repeat	200	Inconsistent	COLOR	TriangleRed.png	30	1	539	56	60	45007	93.3333333333333285964	803.6964285714285551876	58	59	43849	98.3050847457627128279	756.0172413793103487478	56	58	36699	96.5517241379310320326	655.3392857142856655628	58	61	52157	95.0819672131147513028	899.2586206896551175305	243.9193349753694519677
5.0.11.0	win	090718	14:38:37	NH_A_44	1	1	mixed_Word_shortCSI	14	mixed_repeat	363	Circle	Green	Color	Word	Repeat	200	Inconsistent	COLOR	CircleGreen.png	38	1	596	57	61	45603	93.4426229508196826146	800.0526315789473983386	58	59	43849	98.3050847457627128279	756.0172413793103487478	57	59	37295	96.6101694915254256557	654.2982456140350677742	58	61	52157	95.0819672131147513028	899.2586206896551175305	244.9603750756200497563
5.0.11.0	win	090718	14:38:37	NH_A_44	1	1	mixed_Word_shortCSI	14	mixed_shift	366	Circle	Green	Shape	Word	Shift	200	Inconsistent	SHAPE	CircleGreen.png	30	1	747	57	61	45603	93.4426229508196826146	800.0526315789473983386	59	60	44596	98.3333333333333285964	755.8644067796610670484	57	59	37295	96.6101694915254256557	654.2982456140350677742	59	62	52904	95.161290322580654788	896.6779661016948921315	242.3797204876598243573
5.0.11.0	win	090718	14:38:37	NH_A_44	1	1	mixed_Word_shortCSI	14	mixed_shift	369	Triangle	Red	Color	Word	Shift	200	Inconsistent	COLOR	TriangleRed.png	30	1	1531	58	62	47134	93.5483870967741921731	812.6551724137931387304	59	60	44596	98.3333333333333285964	755.8644067796610670484	57	59	37295	96.6101694915254256557	654.2982456140350677742	60	63	54435	95.2380952380952265912	907.25	252.9517543859649322258
5.0.11.0	win	090718	14:38:37	NH_A_44	1	1	mixed_Word_shortCSI	14	mixed_shift	372	Triangle	Green	Shape	Word	Shift	200	Consistent	SHAPE	TriangleGreen.png	38	1	460	58	62	47134	93.5483870967741921731	812.6551724137931387304	60	61	45056	98.3606557377049171009	750.9333333333332802795	57	59	37295	96.6101694915254256557	654.2982456140350677742	61	64	54895	95.3125	899.9180327868851918538	245.6197871728501240796
5.0.11.0	win	090718	14:38:37	NH_A_44	1	1	mixed_Word_shortCSI	14	mixed_repeat	375	Triangle	Red	Shape	Word	Repeat	200	Inconsistent	SHAPE	TriangleRed.png	38	1	440	58	62	47134	93.5483870967741921731	812.6551724137931387304	61	62	45496	98.387096774193551596	745.8360655737704973944	58	60	37735	96.6666666666666714036	650.6034482758620924869	61	64	54895	95.3125	899.9180327868851918538	249.3145845110230993669
5.0.11.0	win	090718	14:38:37	NH_A_44	1	1	mixed_Word_shortCSI	14	mixed_repeat	378	Triangle	Red	Shape	Word	Repeat	200	Inconsistent	SHAPE	TriangleRed.png	38	1	436	58	62	47134	93.5483870967741921731	812.6551724137931387304	62	63	45932	98.4126984126984041268	740.8387096774193878446	59	61	38171	96.7213114754098342019	646.9661016949152099187	61	64	54895	95.3125	899.9180327868851918538	252.9519310919699819351
5.0.11.0	win	090718	14:38:37	NH_A_44	1	1	mixed_Word_shortCSI	14	mixed_shift	381	Triangle	Green	Color	Word	Shift	200	Consistent	COLOR	TriangleGreen.png	38	1	625	59	63	47759	93.6507936507936449289	809.4745762711864927041	62	63	45932	98.4126984126984041268	740.8387096774193878446	59	61	38171	96.7213114754098342019	646.9661016949152099187	62	65	55520	95.3846153846153868017	895.4838709677419501531	248.5177692728267402344
5.0.11.0	win	090718	14:38:37	NH_A_44	1	1	mixed_Word_shortCSI	14	mixed_shift	384	Triangle	Red	Shape	Word	Shift	200	Inconsistent	SHAPE	TriangleRed.png	38	1	454	59	63	47759	93.6507936507936449289	809.4745762711864927041	63	64	46386	98.4375	736.2857142857143344372	59	61	38171	96.7213114754098342019	646.9661016949152099187	63	66	55974	95.4545454545454532536	888.4761904761904816041	241.5100887812752716854
5.0.11.0	win	090718	14:38:37	NH_A_44	1	1	mixed_Word_shortCSI	14	mixed_repeat	387	Circle	Green	Shape	Word	Repeat	200	Inconsistent	SHAPE	CircleGreen.png	30	1	578	59	63	47759	93.6507936507936449289	809.4745762711864927041	64	65	46964	98.4615384615384670042	733.8125	60	62	38749	96.774193548387103192	645.8166666666667197205	63	66	55974	95.4545454545454532536	888.4761904761904816041	242.6595238095237618836
5.0.11.0	win	090718	14:38:37	NH_A_44	1	1	mixed_Word_shortCSI	14	mixed_repeat	390	Triangle	Red	Shape	Word	Repeat	200	Inconsistent	SHAPE	TriangleRed.png	38	1	538	59	63	47759	93.6507936507936449289	809.4745762711864927041	65	66	47502	98.4848484848484844179	730.7999999999999545253	61	63	39287	96.8253968253968224644	644.049180327868839413	63	66	55974	95.4545454545454532536	888.4761904761904816041	244.4270101483216421911
5.0.11.0	win	090718	14:38:37	NH_A_44	1	1	mixed_Word_shortCSI	14	mixed_shift	393	Triangle	Green	Color	Word	Shift	200	Consistent	COLOR	TriangleGreen.png	38	1	802	60	64	48561	93.75	809.3500000000000227374	65	66	47502	98.4848484848484844179	730.7999999999999545253	61	63	39287	96.8253968253968224644	644.049180327868839413	64	67	56776	95.5223880597014840532	887.125	243.075819672131160587
5.0.11.0	win	090718	14:38:37	NH_A_44	1	1	mixed_Word_shortCSI	14	mixed_shift	396	Triangle	Green	Shape	Word	Shift	200	Consistent	SHAPE	TriangleGreen.png	38	1	928	60	64	48561	93.75	809.3500000000000227374	66	67	48430	98.507462686567166088	733.7878787878787534282	61	63	39287	96.8253968253968224644	644.049180327868839413	65	68	57704	95.5882352941176520744	887.7538461538460978772	243.7046658259772584643
5.0.11.0	win	090718	14:38:37	NH_A_44	1	1	mixed_Word_shortCSI	14	mixed_repeat	399	Circle	Red	Shape	Word	Repeat	200	Consistent	SHAPE	CircleRed.png	30	1	841	60	64	48561	93.75	809.3500000000000227374	67	68	49271	98.5294117647058840248	735.3880597014925797339	62	64	40128	96.875	647.2258064516129252297	65	68	57704	95.5882352941176520744	887.7538461538460978772	240.5280397022331726475
5.0.11.0	win	090718	14:38:37	NH_A_44	1	1	mixed_Word_shortCSI	14	mixed_repeat	402	Triangle	Green	Shape	Word	Repeat	200	Consistent	SHAPE	TriangleGreen.png	38	1	535	60	64	48561	93.75	809.3500000000000227374	68	69	49806	98.5507246376811707478	732.4411764705882887938	63	65	40663	96.9230769230769197975	645.4444444444444570763	65	68	57704	95.5882352941176520744	887.7538461538460978772	242.3094017094016408009
5.0.11.0	win	090718	14:38:37	NH_A_44	1	1	mixed_Word_shortCSI	14	mixed_repeat	405	Triangle	Red	Shape	Word	Repeat	200	Inconsistent	SHAPE	TriangleRed.png	38	1	719	60	64	48561	93.75	809.3500000000000227374	69	70	50525	98.5714285714285836093	732.2463768115942457371	64	66	41382	96.9696969696969688357	646.59375	65	68	57704	95.5882352941176520744	887.7538461538460978772	241.1600961538460978772
5.0.11.0	win	090718	14:38:37	NH_A_44	1	1	mixed_Word_shortCSI	14	mixed_repeat	408	Triangle	Green	Shape	Word	Repeat	200	Consistent	SHAPE	TriangleGreen.png	38	1	480	60	64	48561	93.75	809.3500000000000227374	70	71	51005	98.5915492957746550928	728.6428571428571103752	65	67	41862	97.0149253731343321761	644.0307692307692377653	65	68	57704	95.5882352941176520744	887.7538461538460978772	243.7230769230768601119
5.0.11.0	win	090718	14:38:37	NH_A_44	1	1	mixed_Word_shortCSI	14	mixed_shift	411	Triangle	Red	Color	Word	Shift	200	Inconsistent	COLOR	TriangleRed.png	30	1	587	61	65	49148	93.846153846153839595	805.7049180327868498352	70	71	51005	98.5915492957746550928	728.6428571428571103752	65	67	41862	97.0149253731343321761	644.0307692307692377653	66	69	58291	95.6521739130434838216	883.1969696969697452005	239.1662004662005074351
5.0.11.0	win	090718	14:38:37	NH_A_44	1	1	mixed_Word_shortCSI	14	mixed_repeat	414	Triangle	Red	Color	Word	Repeat	200	Inconsistent	COLOR	TriangleRed.png	30	1	626	62	66	49774	93.9393939393939376714	802.806451612903174464	70	71	51005	98.5915492957746550928	728.6428571428571103752	66	68	42488	97.0588235294117680496	643.7575757575757506856	66	69	58291	95.6521739130434838216	883.1969696969697452005	239.4393939393939945148
5.0.11.0	win	090718	14:38:37	NH_A_44	1	1	mixed_Word_shortCSI	14	mixed_shift	417	Triangle	Red	Shape	Word	Shift	200	Inconsistent	SHAPE	TriangleRed.png	38	1	903	62	66	49774	93.9393939393939376714	802.806451612903174464	71	72	51908	98.6111111111111142691	731.0985915492957474271	66	68	42488	97.0588235294117680496	643.7575757575757506856	67	70	59194	95.7142857142857224062	883.4925373134328765445	239.7349615558571258589
5.0.11.0	win	090718	14:38:37	NH_A_44	1	1	mixed_Word_shortCSI	14	mixed_repeat	420	Circle	Red	Shape	Word	Repeat	200	Consistent	SHAPE	CircleRed.png	30	1	529	62	66	49774	93.9393939393939376714	802.806451612903174464	72	73	52437	98.6301369863013661643	728.2916666666666287711	67	69	43017	97.1014492753623130739	642.0447761194029681064	67	70	59194	95.7142857142857224062	883.4925373134328765445	241.4477611940299084381
5.0.11.0	win	090718	14:38:37	NH_A_44	1	1	mixed_Word_shortCSI	14	mixed_shift	423	Circle	Green	Color	Word	Shift	200	Inconsistent	COLOR	CircleGreen.png	38	1	634	63	67	50408	94.0298507462686643521	800.1269841269840981113	72	73	52437	98.6301369863013661643	728.2916666666666287711	67	69	43017	97.1014492753623130739	642.0447761194029681064	68	71	59828	95.7746478873239368568	879.8235294117647526946	237.7787532923617845881
5.0.11.0	win	090718	14:38:37	NH_A_44	1	1	mixed_Word_shortCSI	14	mixed_repeat	426	Circle	Red	Color	Word	Repeat	200	Consistent	COLOR	CircleRed.png	30	1	559	64	68	50967	94.1176470588235218884	796.359375	72	73	52437	98.6301369863013661643	728.2916666666666287711	68	70	43576	97.1428571428571387969	640.8235294117647526946	68	71	59828	95.7746478873239368568	879.8235294117647526946	239
5.0.11.0	win	090718	14:38:37	NH_A_44	1	1	mixed_Word_shortCSI	14	mixed_shift	429	Triangle	Green	Shape	Word	Shift	200	Consistent	SHAPE	TriangleGreen.png	38	1	503	64	68	50967	94.1176470588235218884	796.359375	73	74	52940	98.648648648648645576	725.2054794520547602588	68	70	43576	97.1428571428571387969	640.8235294117647526946	69	72	60331	95.8333333333333428072	874.3623188405797463929	233.5387894288149936983
5.0.11.0	win	090718	14:38:37	NH_A_44	1	1	mixed_Word_shortCSI	14	mixed_shift	432	Circle	Red	Color	Word	Shift	200	Consistent	COLOR	CircleRed.png	30	1	929	65	69	51896	94.2028985507246403586	798.3999999999999772626	73	74	52940	98.648648648648645576	725.2054794520547602588	68	70	43576	97.1428571428571387969	640.8235294117647526946	70	73	61260	95.8904109589040984929	875.1428571428571103752	234.3193277310923576806
5.0.11.0	win	090718	14:38:37	NH_A_44	1	1	mixed_Word_shortCSI	14	mixed_shift	435	Circle	Green	Shape	Word	Shift	200	Inconsistent	SHAPE	CircleGreen.png	30	1	1418	65	69	51896	94.2028985507246403586	798.3999999999999772626	74	75	54358	98.6666666666666714036	734.5675675675676075116	68	70	43576	97.1428571428571387969	640.8235294117647526946	71	74	62678	95.9459459459459367281	882.7887323943662067904	241.9652029826014540959
5.0.11.0	win	090718	14:38:37	NH_A_44	1	1	mixed_Word_shortCSI	14	mixed_shift	438	Triangle	Green	Color	Word	Shift	200	Consistent	COLOR	TriangleGreen.png	38	1	511	66	70	52407	94.2857142857142775938	794.0454545454545041139	74	75	54358	98.6666666666666714036	734.5675675675676075116	68	70	43576	97.1428571428571387969	640.8235294117647526946	72	75	63189	96	877.625	236.8014705882352473054
5.0.11.0	win	090718	14:38:37	NH_A_44	1	1	mixed_Word_shortCSI	14	mixed_repeat	441	Circle	Red	Color	Word	Repeat	200	Consistent	COLOR	CircleRed.png	30	1	825	67	71	53232	94.3661971830985919496	794.5074626865671234555	74	75	54358	98.6666666666666714036	734.5675675675676075116	69	71	44401	97.1830985915492959748	643.4927536231883777873	72	75	63189	96	877.625	234.1322463768116222127
5.0.11.0	win	090718	14:38:37	NH_A_44	1	1	mixed_Word_shortCSI	14	mixed_repeat	444	Circle	Red	Color	Word	Repeat	200	Consistent	COLOR	CircleRed.png	30	1	374	68	72	53606	94.4444444444444428655	788.3235294117647526946	74	75	54358	98.6666666666666714036	734.5675675675676075116	70	72	44775	97.2222222222222143273	639.6428571428571103752	72	75	63189	96	877.625	237.9821428571428896248
5.0.11.0	win	090718	14:38:37	NH_A_44	1	1	mixed_Word_shortCSI	14	mixed_shift	447	Triangle	Green	Shape	Word	Shift	200	Consistent	SHAPE	TriangleGreen.png	38	1	438	68	72	53606	94.4444444444444428655	788.3235294117647526946	75	76	54796	98.6842105263157804984	730.6133333333333439441	70	72	44775	97.2222222222222143273	639.6428571428571103752	73	76	63627	96.0526315789473699169	871.6027397260273801294	231.9598825831702697542
5.0.11.0	win	090718	14:38:37	NH_A_44	1	1	mixed_Word_shortCSI	14	mixed_repeat	450	Triangle	Red	Shape	Word	Repeat	200	Inconsistent	SHAPE	TriangleRed.png	38	1	947	68	72	53606	94.4444444444444428655	788.3235294117647526946	76	77	55743	98.7012987012986968693	733.4605263157894796677	71	73	45722	97.2602739726027465395	643.9718309859155169761	73	76	63627	96.0526315789473699169	871.6027397260273801294	227.6309087401118631533
5.0.11.0	win	090718	14:38:37	NH_A_44	1	1	mixed_Word_shortCSI	14	mixed_repeat	453	Triangle	Green	Shape	Word	Repeat	200	Consistent	SHAPE	TriangleGreen.png	38	1	732	68	72	53606	94.4444444444444428655	788.3235294117647526946	77	78	56475	98.7179487179487296089	733.4415584415584135058	72	74	46454	97.2972972972973053629	645.1944444444444570763	73	76	63627	96.0526315789473699169	871.6027397260273801294	226.4082952815829230531
5.0.11.0	win	090718	14:38:37	NH_A_44	1	1	mixed_Word_shortCSI	14	mixed_shift	456	Triangle	Green	Color	Word	Shift	200	Consistent	COLOR	TriangleGreen.png	38	1	668	69	73	54274	94.520547945205478868	786.5797101449275032792	77	78	56475	98.7179487179487296089	733.4415584415584135058	72	74	46454	97.2972972972973053629	645.1944444444444570763	74	77	64295	96.1038961038961048189	868.851351351351354424	223.6569069069068973477
5.0.11.0	win	090718	14:38:37	NH_A_44	1	1	mixed_Word_shortCSI	14	mixed_repeat	459	Circle	Green	Color	Word	Repeat	200	Inconsistent	COLOR	CircleGreen.png	38	1	383	70	74	54657	94.594594594594596515	780.8142857142856883002	77	78	56475	98.7179487179487296089	733.4415584415584135058	73	75	46837	97.3333333333333428072	641.6027397260273801294	74	77	64295	96.1038961038961048189	868.851351351351354424	227.2486116253239742946
5.0.11.0	win	090718	14:38:37	NH_A_44	1	1	mixed_Word_shortCSI	14	mixed_repeat	462	Circle	Green	Color	Word	Repeat	200	Inconsistent	COLOR	CircleGreen.png	38	1	398	71	75	55055	94.6666666666666714036	775.4225352112675864191	77	78	56475	98.7179487179487296089	733.4415584415584135058	74	76	47235	97.3684210526315752077	638.3108108108108353917	74	77	64295	96.1038961038961048189	868.851351351351354424	230.5405405405405190322
5.0.11.0	win	090718	14:38:37	NH_A_44	1	1	mixed_Word_shortCSI	14	mixed_repeat	465	Triangle	Red	Color	Word	Repeat	200	Inconsistent	COLOR	TriangleRed.png	30	1	380	72	76	55435	94.7368421052631504153	769.9305555555555429237	77	78	56475	98.7179487179487296089	733.4415584415584135058	75	77	47615	97.4025974025974079495	634.8666666666666742458	74	77	64295	96.1038961038961048189	868.851351351351354424	233.9846846846846801782
5.0.11.0	win	090718	14:38:37	NH_A_44	1	1	mixed_Word_shortCSI	14	mixed_repeat	468	Triangle	Red	Color	Word	Repeat	200	Inconsistent	COLOR	TriangleRed.png	30	1	331	73	77	55766	94.8051948051948016882	763.9178082191780276844	77	78	56475	98.7179487179487296089	733.4415584415584135058	76	78	47946	97.4358974358974307961	630.8684210526315609968	74	77	64295	96.1038961038961048189	868.851351351351354424	237.9829302987197934272
5.0.11.0	win	090718	14:38:37	NH_A_44	1	1	mixed_Word_shortCSI	14	mixed_repeat	471	Circle	Green	Color	Word	Repeat	200	Inconsistent	COLOR	CircleGreen.png	38	1	427	74	78	56193	94.8717948717948615922	759.3648648648648986637	77	78	56475	98.7179487179487296089	733.4415584415584135058	77	79	48373	97.468354430379747555	628.2207792207792635963	74	77	64295	96.1038961038961048189	868.851351351351354424	240.6305721305720908276
5.0.11.0	win	090718	14:38:37	NH_A_44	1	1	mixed_Word_shortCSI	14	mixed_shift	474	Circle	Red	Shape	Word	Shift	200	Consistent	SHAPE	CircleRed.png	30	1	681	74	78	56193	94.8717948717948615922	759.3648648648648986637	78	79	57156	98.7341772151898737775	732.7692307692307167599	77	79	48373	97.468354430379747555	628.2207792207792635963	75	78	64976	96.153846153846160405	866.3466666666666924357	238.1258874458874288393
5.0.11.0	win	090718	14:38:37	NH_A_44	1	1	mixed_Word_shortCSI	14	mixed_shift	477	Circle	Red	Color	Word	Shift	200	Consistent	COLOR	CircleRed.png	30	1	2075	75	79	58268	94.93670886075949511	776.906666666666637866	78	79	57156	98.7341772151898737775	732.7692307692307167599	77	79	48373	97.468354430379747555	628.2207792207792635963	76	79	67051	96.2025316455696213325	882.25	254.0292207792207364037
5.0.11.0	win	090718	14:38:37	NH_A_44	1	1	mixed_Word_shortCSI	14	mixed_shift	480	Triangle	Red	Shape	Word	Shift	200	Inconsistent	SHAPE	TriangleRed.png	38	1	567	75	79	58268	94.93670886075949511	776.906666666666637866	79	80	57723	98.75	730.6708860759493973092	77	79	48373	97.468354430379747555	628.2207792207792635963	77	80	67618	96.25	878.1558441558441927555	249.9350649350649291591
5.0.11.0	win	090718	14:38:37	NH_A_44	1	1	mixed_Word_shortCSI	14	mixed_repeat	483	Circle	Red	Shape	Word	Repeat	200	Consistent	SHAPE	CircleRed.png	30	1	1054	75	79	58268	94.93670886075949511	776.906666666666637866	80	81	58777	98.7654320987654301689	734.7124999999999772626	78	80	49427	97.5	633.6794871794871824022	77	80	67618	96.25	878.1558441558441927555	244.4763569763570103532
