# Supplementary material for: Serial Recall Predicts Vocoded Sentence Recognition Across Spectral Resolutions
Source: J Speech Lang Hear Res. 2020 Mar 26;63(4):1282–98. doi: 10.1044/2020_JSLHR-19-00319 (PMC7242981; doi:10.1044/2020_JSLHR-19-00319)
Supplement: Supplemental Material S1 [file JSLHR-63-1282-s001.zip › Supplemental Material/EF Tasks/colorshapetask/Experiment Results/NH_A_45/colorshapetask_raw_NH_A_45_2018-09-07-22-16-02-653.iqdat]

build	computer.platform	date	time	subject	group	values.group	blockcode	blocknum	trialcode	trialnum	values.shape	values.color	values.categorizationtask	values.mixed_cuetask	values.mixed_shifttask	values.csi	values.responsekeymapping	stimulusitem1	values.stimulus	response	correct	latency	values.count_corrcolor	values.count_color	values.sumrt_corrcolor	expressions.percentcorrect_color	expressions.meanrt_color	values.count_corrshape	values.count_shape	values.sumrt_corrshape	expressions.percentcorrect_shape	expressions.meanrt_shape	values.count_corrrepeat	values.count_repeat	values.sumrt_corrrepeat	expressions.percentcorrect_repeat	expressions.meanrt_repeat	values.count_corrshift	values.count_shift	values.sumrt_corrshift	expressions.percentcorrect_shift	expressions.meanrt_shift	expressions.switchcost
5.0.11.0	win	090718	17:16:02	NH_A_45	1	1	generalintro	1	GeneralIntro	1						0		SC_GeneralIntro.htm		57	0	142718	0	0	0	0		0	0	0	0		0	0	0	0		0	0	0	0		0
5.0.11.0	win	090718	17:16:02	NH_A_45	1	1	blockedintro	2	BlockedIntro	1						0		SC_BlockedIntro1.htm		57	0	42160	0	0	0	0		0	0	0	0		0	0	0	0		0	0	0	0		0
5.0.11.0	win	090718	17:16:02	NH_A_45	1	1	blockedintro	2	BlockedIntro	2						0		SC_BlockedIntro2.htm		57	0	4617	0	0	0	0		0	0	0	0		0	0	0	0		0	0	0	0		0
5.0.11.0	win	090718	17:16:02	NH_A_45	1	1	blockedtask_shapetraining	3	BlockedPracticeInstruct	1						0		SC_Blocked_ShapeTraining.htm		57	0	8207	0	0	0	0		0	0	0	0		0	0	0	0		0	0	0	0		0
5.0.11.0	win	090718	17:16:02	NH_A_45	1	1	blockedtask_shapetraining	3	blockedtask_shapetraining	3	Triangle		Shape			0		Triangle.png	Triangle.png	38	1	1477	0	0	0	0		0	0	0	0		0	0	0	0		0	0	0	0		0
5.0.11.0	win	090718	17:16:02	NH_A_45	1	1	blockedtask_shapetraining	3	blockedtask_shapetraining	6	Circle		Shape			0		Circle.png	Circle.png	30	1	978	0	0	0	0		0	0	0	0		0	0	0	0		0	0	0	0		0
5.0.11.0	win	090718	17:16:02	NH_A_45	1	1	blockedtask_shapetraining	3	blockedtask_shapetraining	9	Circle		Shape			0		Circle.png	Circle.png	30	1	770	0	0	0	0		0	0	0	0		0	0	0	0		0	0	0	0		0
5.0.11.0	win	090718	17:16:02	NH_A_45	1	1	blockedtask_shapetraining	3	blockedtask_shapetraining	12	Triangle		Shape			0		Triangle.png	Triangle.png	38	1	859	0	0	0	0		0	0	0	0		0	0	0	0		0	0	0	0		0
5.0.11.0	win	090718	17:16:02	NH_A_45	1	1	blockedtask_shapetraining	3	blockedtask_shapetraining	15	Circle		Shape			0		Circle.png	Circle.png	30	1	577	0	0	0	0		0	0	0	0		0	0	0	0		0	0	0	0		0
5.0.11.0	win	090718	17:16:02	NH_A_45	1	1	blockedtask_shapetraining	3	blockedtask_shapetraining	18	Circle		Shape			0		Circle.png	Circle.png	30	1	657	0	0	0	0		0	0	0	0		0	0	0	0		0	0	0	0		0
5.0.11.0	win	090718	17:16:02	NH_A_45	1	1	blockedtask_shapetraining	3	blockedtask_shapetraining	21	Circle		Shape			0		Circle.png	Circle.png	30	1	479	0	0	0	0		0	0	0	0		0	0	0	0		0	0	0	0		0
5.0.11.0	win	090718	17:16:02	NH_A_45	1	1	blockedtask_shapetraining	3	blockedtask_shapetraining	24	Circle		Shape			0		Circle.png	Circle.png	30	1	547	0	0	0	0		0	0	0	0		0	0	0	0		0	0	0	0		0
5.0.11.0	win	090718	17:16:02	NH_A_45	1	1	blockedtask_shapetraining	3	blockedtask_shapetraining	27	Triangle		Shape			0		Triangle.png	Triangle.png	38	1	405	0	0	0	0		0	0	0	0		0	0	0	0		0	0	0	0		0
5.0.11.0	win	090718	17:16:02	NH_A_45	1	1	blockedtask_shapetraining	3	blockedtask_shapetraining	30	Triangle		Shape			0		Triangle.png	Triangle.png	38	1	284	0	0	0	0		0	0	0	0		0	0	0	0		0	0	0	0		0
5.0.11.0	win	090718	17:16:02	NH_A_45	1	1	blockedtask_shapetraining	3	blockedtask_shapetraining	33	Triangle		Shape			0		Triangle.png	Triangle.png	38	1	280	0	0	0	0		0	0	0	0		0	0	0	0		0	0	0	0		0
5.0.11.0	win	090718	17:16:02	NH_A_45	1	1	blockedtask_shapetraining	3	blockedtask_shapetraining	36	Triangle		Shape			0		Triangle.png	Triangle.png	38	1	309	0	0	0	0		0	0	0	0		0	0	0	0		0	0	0	0		0
5.0.11.0	win	090718	17:16:02	NH_A_45	1	1	blockedtask_shapetraining	3	blockedtask_shapetraining	39	Triangle		Shape			0		Triangle.png	Triangle.png	38	1	288	0	0	0	0		0	0	0	0		0	0	0	0		0	0	0	0		0
5.0.11.0	win	090718	17:16:02	NH_A_45	1	1	blockedtask_shapetraining	3	blockedtask_shapetraining	42	Circle		Shape			0		Circle.png	Circle.png	38	0	268	0	0	0	0		0	0	0	0		0	0	0	0		0	0	0	0		0
5.0.11.0	win	090718	17:16:02	NH_A_45	1	1	blockedtask_shapetraining	3	blockedtask_shapetraining	45	Circle		Shape			0		Circle.png	Circle.png	30	1	433	0	0	0	0		0	0	0	0		0	0	0	0		0	0	0	0		0
5.0.11.0	win	090718	17:16:02	NH_A_45	1	1	blockedtask_shapetraining	3	blockedtask_shapetraining	48	Triangle		Shape			0		Triangle.png	Triangle.png	38	1	471	0	0	0	0		0	0	0	0		0	0	0	0		0	0	0	0		0
5.0.11.0	win	090718	17:16:02	NH_A_45	1	1	blockedtask_shapetraining	3	blockedtask_shapetraining	51	Triangle		Shape			0		Triangle.png	Triangle.png	30	0	332	0	0	0	0		0	0	0	0		0	0	0	0		0	0	0	0		0
5.0.11.0	win	090718	17:16:02	NH_A_45	1	1	blockedtask_shapetraining	3	blockedtask_shapetraining	54	Circle		Shape			0		Circle.png	Circle.png	38	0	285	0	0	0	0		0	0	0	0		0	0	0	0		0	0	0	0		0
5.0.11.0	win	090718	17:16:02	NH_A_45	1	1	blockedtask_shapetraining	3	blockedtask_shapetraining	57	Circle		Shape			0		Circle.png	Circle.png	30	1	418	0	0	0	0		0	0	0	0		0	0	0	0		0	0	0	0		0
5.0.11.0	win	090718	17:16:02	NH_A_45	1	1	blockedtask_shapetraining	3	blockedtask_shapetraining	60	Circle		Shape			0		Circle.png	Circle.png	30	1	424	0	0	0	0		0	0	0	0		0	0	0	0		0	0	0	0		0
5.0.11.0	win	090718	17:16:02	NH_A_45	1	1	blockedtask_shapetraining	3	blockedtask_shapetraining	63	Circle		Shape			0		Circle.png	Circle.png	30	1	351	0	0	0	0		0	0	0	0		0	0	0	0		0	0	0	0		0
5.0.11.0	win	090718	17:16:02	NH_A_45	1	1	blockedtask_shapetraining	3	blockedtask_shapetraining	66	Triangle		Shape			0		Triangle.png	Triangle.png	38	1	552	0	0	0	0		0	0	0	0		0	0	0	0		0	0	0	0		0
5.0.11.0	win	090718	17:16:02	NH_A_45	1	1	blockedtask_shapetraining	3	blockedtask_shapetraining	69	Triangle		Shape			0		Triangle.png	Triangle.png	38	1	378	0	0	0	0		0	0	0	0		0	0	0	0		0	0	0	0		0
5.0.11.0	win	090718	17:16:02	NH_A_45	1	1	blockedtask_shapetraining	3	blockedtask_shapetraining	72	Triangle		Shape			0		Triangle.png	Triangle.png	38	1	305	0	0	0	0		0	0	0	0		0	0	0	0		0	0	0	0		0
5.0.11.0	win	090718	17:16:02	NH_A_45	1	1	blockedtask_shapetraining	3	blockedtask_shapetraining	75	Triangle		Shape			0		Triangle.png	Triangle.png	38	1	366	0	0	0	0		0	0	0	0		0	0	0	0		0	0	0	0		0
5.0.11.0	win	090718	17:16:02	NH_A_45	1	1	blockedtask_shapetraining	3	blockedtask_shapetraining	78	Circle		Shape			0		Circle.png	Circle.png	30	1	598	0	0	0	0		0	0	0	0		0	0	0	0		0	0	0	0		0
5.0.11.0	win	090718	17:16:02	NH_A_45	1	1	blockedtask_shapetraining	3	blockedtask_shapetraining	81	Triangle		Shape			0		Triangle.png	Triangle.png	38	1	645	0	0	0	0		0	0	0	0		0	0	0	0		0	0	0	0		0
5.0.11.0	win	090718	17:16:02	NH_A_45	1	1	blockedtask_shapetraining	3	blockedtask_shapetraining	84	Triangle		Shape			0		Triangle.png	Triangle.png	38	1	579	0	0	0	0		0	0	0	0		0	0	0	0		0	0	0	0		0
5.0.11.0	win	090718	17:16:02	NH_A_45	1	1	blockedtask_shapetraining	3	blockedtask_shapetraining	87	Triangle		Shape			0		Triangle.png	Triangle.png	38	1	404	0	0	0	0		0	0	0	0		0	0	0	0		0	0	0	0		0
5.0.11.0	win	090718	17:16:02	NH_A_45	1	1	blockedtask_shapetraining	3	blockedtask_shapetraining	90	Circle		Shape			0		Circle.png	Circle.png	30	1	556	0	0	0	0		0	0	0	0		0	0	0	0		0	0	0	0		0
5.0.11.0	win	090718	17:16:02	NH_A_45	1	1	blockedtask_shapetraining	3	blockedtask_shapetraining	93	Circle		Shape			0		Circle.png	Circle.png	30	1	429	0	0	0	0		0	0	0	0		0	0	0	0		0	0	0	0		0
5.0.11.0	win	090718	17:16:02	NH_A_45	1	1	blockedtask_shapetraining	3	blockedtask_shapetraining	96	Circle		Shape			0		Circle.png	Circle.png	30	1	499	0	0	0	0		0	0	0	0		0	0	0	0		0	0	0	0		0
5.0.11.0	win	090718	17:16:02	NH_A_45	1	1	blockedtask_colortraining	4	BlockedPracticeInstruct	1	Circle		Shape			0		SC_Blocked_ColorTraining.htm	Circle.png	57	0	7190	0	0	0	0		0	0	0	0		0	0	0	0		0	0	0	0		0
5.0.11.0	win	090718	17:16:02	NH_A_45	1	1	blockedtask_colortraining	4	blockedtask_colortraining	3		Red	Color			0		Red.png	Red.png	30	1	582	0	0	0	0		0	0	0	0		0	0	0	0		0	0	0	0		0
5.0.11.0	win	090718	17:16:02	NH_A_45	1	1	blockedtask_colortraining	4	blockedtask_colortraining	6		Red	Color			0		Red.png	Red.png	30	1	406	0	0	0	0		0	0	0	0		0	0	0	0		0	0	0	0		0
5.0.11.0	win	090718	17:16:02	NH_A_45	1	1	blockedtask_colortraining	4	blockedtask_colortraining	9		Red	Color			0		Red.png	Red.png	30	1	333	0	0	0	0		0	0	0	0		0	0	0	0		0	0	0	0		0
5.0.11.0	win	090718	17:16:02	NH_A_45	1	1	blockedtask_colortraining	4	blockedtask_colortraining	12		Green	Color			0		Green.png	Green.png	38	1	535	0	0	0	0		0	0	0	0		0	0	0	0		0	0	0	0		0
5.0.11.0	win	090718	17:16:02	NH_A_45	1	1	blockedtask_colortraining	4	blockedtask_colortraining	15		Green	Color			0		Green.png	Green.png	38	1	377	0	0	0	0		0	0	0	0		0	0	0	0		0	0	0	0		0
5.0.11.0	win	090718	17:16:02	NH_A_45	1	1	blockedtask_colortraining	4	blockedtask_colortraining	18		Green	Color			0		Green.png	Green.png	38	1	498	0	0	0	0		0	0	0	0		0	0	0	0		0	0	0	0		0
5.0.11.0	win	090718	17:16:02	NH_A_45	1	1	blockedtask_colortraining	4	blockedtask_colortraining	21		Green	Color			0		Green.png	Green.png	38	1	341	0	0	0	0		0	0	0	0		0	0	0	0		0	0	0	0		0
5.0.11.0	win	090718	17:16:02	NH_A_45	1	1	blockedtask_colortraining	4	blockedtask_colortraining	24		Red	Color			0		Red.png	Red.png	30	1	479	0	0	0	0		0	0	0	0		0	0	0	0		0	0	0	0		0
5.0.11.0	win	090718	17:16:02	NH_A_45	1	1	blockedtask_colortraining	4	blockedtask_colortraining	27		Green	Color			0		Green.png	Green.png	38	1	564	0	0	0	0		0	0	0	0		0	0	0	0		0	0	0	0		0
5.0.11.0	win	090718	17:16:02	NH_A_45	1	1	blockedtask_colortraining	4	blockedtask_colortraining	30		Red	Color			0		Red.png	Red.png	30	1	405	0	0	0	0		0	0	0	0		0	0	0	0		0	0	0	0		0
5.0.11.0	win	090718	17:16:02	NH_A_45	1	1	blockedtask_colortraining	4	blockedtask_colortraining	33		Green	Color			0		Green.png	Green.png	38	1	332	0	0	0	0		0	0	0	0		0	0	0	0		0	0	0	0		0
5.0.11.0	win	090718	17:16:02	NH_A_45	1	1	blockedtask_colortraining	4	blockedtask_colortraining	36		Red	Color			0		Red.png	Red.png	30	1	454	0	0	0	0		0	0	0	0		0	0	0	0		0	0	0	0		0
5.0.11.0	win	090718	17:16:02	NH_A_45	1	1	blockedtask_colortraining	4	blockedtask_colortraining	39		Red	Color			0		Red.png	Red.png	30	1	524	0	0	0	0		0	0	0	0		0	0	0	0		0	0	0	0		0
5.0.11.0	win	090718	17:16:02	NH_A_45	1	1	blockedtask_colortraining	4	blockedtask_colortraining	42		Green	Color			0		Green.png	Green.png	38	1	702	0	0	0	0		0	0	0	0		0	0	0	0		0	0	0	0		0
5.0.11.0	win	090718	17:16:02	NH_A_45	1	1	blockedtask_colortraining	4	blockedtask_colortraining	45		Red	Color			0		Red.png	Red.png	30	1	569	0	0	0	0		0	0	0	0		0	0	0	0		0	0	0	0		0
5.0.11.0	win	090718	17:16:02	NH_A_45	1	1	blockedtask_colortraining	4	blockedtask_colortraining	48		Green	Color			0		Green.png	Green.png	38	1	314	0	0	0	0		0	0	0	0		0	0	0	0		0	0	0	0		0
5.0.11.0	win	090718	17:16:02	NH_A_45	1	1	blockedtask_colortraining	4	blockedtask_colortraining	51		Green	Color			0		Green.png	Green.png	38	1	726	0	0	0	0		0	0	0	0		0	0	0	0		0	0	0	0		0
5.0.11.0	win	090718	17:16:02	NH_A_45	1	1	blockedtask_colortraining	4	blockedtask_colortraining	54		Red	Color			0		Red.png	Red.png	30	1	528	0	0	0	0		0	0	0	0		0	0	0	0		0	0	0	0		0
5.0.11.0	win	090718	17:16:02	NH_A_45	1	1	blockedtask_colortraining	4	blockedtask_colortraining	57		Green	Color			0		Green.png	Green.png	38	1	707	0	0	0	0		0	0	0	0		0	0	0	0		0	0	0	0		0
5.0.11.0	win	090718	17:16:02	NH_A_45	1	1	blockedtask_colortraining	4	blockedtask_colortraining	60		Red	Color			0		Red.png	Red.png	30	1	462	0	0	0	0		0	0	0	0		0	0	0	0		0	0	0	0		0
5.0.11.0	win	090718	17:16:02	NH_A_45	1	1	blockedtask_colortraining	4	blockedtask_colortraining	63		Red	Color			0		Red.png	Red.png	38	0	292	0	0	0	0		0	0	0	0		0	0	0	0		0	0	0	0		0
5.0.11.0	win	090718	17:16:02	NH_A_45	1	1	blockedtask_colortraining	4	blockedtask_colortraining	66		Red	Color			0		Red.png	Red.png	30	1	872	0	0	0	0		0	0	0	0		0	0	0	0		0	0	0	0		0
5.0.11.0	win	090718	17:16:02	NH_A_45	1	1	blockedtask_colortraining	4	blockedtask_colortraining	69		Green	Color			0		Green.png	Green.png	38	1	428	0	0	0	0		0	0	0	0		0	0	0	0		0	0	0	0		0
5.0.11.0	win	090718	17:16:02	NH_A_45	1	1	blockedtask_colortraining	4	blockedtask_colortraining	72		Green	Color			0		Green.png	Green.png	38	1	482	0	0	0	0		0	0	0	0		0	0	0	0		0	0	0	0		0
5.0.11.0	win	090718	17:16:02	NH_A_45	1	1	blockedtask_colortraining	4	blockedtask_colortraining	75		Green	Color			0		Green.png	Green.png	38	1	455	0	0	0	0		0	0	0	0		0	0	0	0		0	0	0	0		0
5.0.11.0	win	090718	17:16:02	NH_A_45	1	1	blockedtask_colortraining	4	blockedtask_colortraining	78		Red	Color			0		Red.png	Red.png	30	1	572	0	0	0	0		0	0	0	0		0	0	0	0		0	0	0	0		0
5.0.11.0	win	090718	17:16:02	NH_A_45	1	1	blockedtask_colortraining	4	blockedtask_colortraining	81		Red	Color			0		Red.png	Red.png	30	1	445	0	0	0	0		0	0	0	0		0	0	0	0		0	0	0	0		0
5.0.11.0	win	090718	17:16:02	NH_A_45	1	1	blockedtask_colortraining	4	blockedtask_colortraining	84		Green	Color			0		Green.png	Green.png	38	1	467	0	0	0	0		0	0	0	0		0	0	0	0		0	0	0	0		0
5.0.11.0	win	090718	17:16:02	NH_A_45	1	1	blockedtask_colortraining	4	blockedtask_colortraining	87		Red	Color			0		Red.png	Red.png	30	1	488	0	0	0	0		0	0	0	0		0	0	0	0		0	0	0	0		0
5.0.11.0	win	090718	17:16:02	NH_A_45	1	1	blockedtask_colortraining	4	blockedtask_colortraining	90		Green	Color			0		Green.png	Green.png	38	1	332	0	0	0	0		0	0	0	0		0	0	0	0		0	0	0	0		0
5.0.11.0	win	090718	17:16:02	NH_A_45	1	1	blockedtask_colortraining	4	blockedtask_colortraining	93		Red	Color			0		Red.png	Red.png	30	1	1462	0	0	0	0		0	0	0	0		0	0	0	0		0	0	0	0		0
5.0.11.0	win	090718	17:16:02	NH_A_45	1	1	blockedtask_colortraining	4	blockedtask_colortraining	96		Green	Color			0		Green.png	Green.png	38	1	291	0	0	0	0		0	0	0	0		0	0	0	0		0	0	0	0		0
5.0.11.0	win	090718	17:16:02	NH_A_45	1	1	blockedtask_colorshapetraining	5	BlockedPracticeInstruct	1		Green	Color			0		SC_Blocked_ColorShapeTraining.htm	Green.png	57	0	23822	0	0	0	0		0	0	0	0		0	0	0	0		0	0	0	0		0
5.0.11.0	win	090718	17:16:02	NH_A_45	1	1	blockedtask_colorshapetraining	5	blockedtask_colorshapetraining	3		Green	Color			0		Green.png	Green.png	38	1	851	0	0	0	0		0	0	0	0		0	0	0	0		0	0	0	0		0
5.0.11.0	win	090718	17:16:02	NH_A_45	1	1	blockedtask_colorshapetraining	5	blockedtask_colorshapetraining	6		Green	Color			0		Green.png	Green.png	38	1	666	0	0	0	0		0	0	0	0		0	0	0	0		0	0	0	0		0
5.0.11.0	win	090718	17:16:02	NH_A_45	1	1	blockedtask_colorshapetraining	5	blockedtask_colorshapetraining	9		Red	Color			0		Red.png	Red.png	30	1	1062	0	0	0	0		0	0	0	0		0	0	0	0		0	0	0	0		0
5.0.11.0	win	090718	17:16:02	NH_A_45	1	1	blockedtask_colorshapetraining	5	blockedtask_colorshapetraining	12	Circle		Shape			0		Circle.png	Circle.png	30	1	787	0	0	0	0		0	0	0	0		0	0	0	0		0	0	0	0		0
5.0.11.0	win	090718	17:16:02	NH_A_45	1	1	blockedtask_colorshapetraining	5	blockedtask_colorshapetraining	15		Green	Color			0		Green.png	Green.png	38	1	987	0	0	0	0		0	0	0	0		0	0	0	0		0	0	0	0		0
5.0.11.0	win	090718	17:16:02	NH_A_45	1	1	blockedtask_colorshapetraining	5	blockedtask_colorshapetraining	18	Circle		Shape			0		Circle.png	Circle.png	30	1	604	0	0	0	0		0	0	0	0		0	0	0	0		0	0	0	0		0
5.0.11.0	win	090718	17:16:02	NH_A_45	1	1	blockedtask_colorshapetraining	5	blockedtask_colorshapetraining	21	Circle		Shape			0		Circle.png	Circle.png	30	1	427	0	0	0	0		0	0	0	0		0	0	0	0		0	0	0	0		0
5.0.11.0	win	090718	17:16:02	NH_A_45	1	1	blockedtask_colorshapetraining	5	blockedtask_colorshapetraining	24		Red	Color			0		Red.png	Red.png	30	1	1585	0	0	0	0		0	0	0	0		0	0	0	0		0	0	0	0		0
5.0.11.0	win	090718	17:16:02	NH_A_45	1	1	blockedtask_colorshapetraining	5	blockedtask_colorshapetraining	27	Circle		Shape			0		Circle.png	Circle.png	38	0	762	0	0	0	0		0	0	0	0		0	0	0	0		0	0	0	0		0
5.0.11.0	win	090718	17:16:02	NH_A_45	1	1	blockedtask_colorshapetraining	5	blockedtask_colorshapetraining	30		Red	Color			0		Red.png	Red.png	30	1	235	0	0	0	0		0	0	0	0		0	0	0	0		0	0	0	0		0
5.0.11.0	win	090718	17:16:02	NH_A_45	1	1	blockedtask_colorshapetraining	5	blockedtask_colorshapetraining	33	Circle		Shape			0		Circle.png	Circle.png	30	1	856	0	0	0	0		0	0	0	0		0	0	0	0		0	0	0	0		0
5.0.11.0	win	090718	17:16:02	NH_A_45	1	1	blockedtask_colorshapetraining	5	blockedtask_colorshapetraining	36		Green	Color			0		Green.png	Green.png	38	1	606	0	0	0	0		0	0	0	0		0	0	0	0		0	0	0	0		0
5.0.11.0	win	090718	17:16:02	NH_A_45	1	1	blockedtask_colorshapetraining	5	blockedtask_colorshapetraining	39		Red	Color			0		Red.png	Red.png	30	1	606	0	0	0	0		0	0	0	0		0	0	0	0		0	0	0	0		0
5.0.11.0	win	090718	17:16:02	NH_A_45	1	1	blockedtask_colorshapetraining	5	blockedtask_colorshapetraining	42		Green	Color			0		Green.png	Green.png	38	1	525	0	0	0	0		0	0	0	0		0	0	0	0		0	0	0	0		0
5.0.11.0	win	090718	17:16:02	NH_A_45	1	1	blockedtask_colorshapetraining	5	blockedtask_colorshapetraining	45		Green	Color			0		Green.png	Green.png	38	1	687	0	0	0	0		0	0	0	0		0	0	0	0		0	0	0	0		0
5.0.11.0	win	090718	17:16:02	NH_A_45	1	1	blockedtask_colorshapetraining	5	blockedtask_colorshapetraining	48	Triangle		Shape			0		Triangle.png	Triangle.png	38	1	683	0	0	0	0		0	0	0	0		0	0	0	0		0	0	0	0		0
5.0.11.0	win	090718	17:16:02	NH_A_45	1	1	blockedtask_colorshapetraining	5	blockedtask_colorshapetraining	51	Triangle		Shape			0		Triangle.png	Triangle.png	38	1	392	0	0	0	0		0	0	0	0		0	0	0	0		0	0	0	0		0
5.0.11.0	win	090718	17:16:02	NH_A_45	1	1	blockedtask_colorshapetraining	5	blockedtask_colorshapetraining	54	Triangle		Shape			0		Triangle.png	Triangle.png	38	1	352	0	0	0	0		0	0	0	0		0	0	0	0		0	0	0	0		0
5.0.11.0	win	090718	17:16:02	NH_A_45	1	1	blockedtask_colorshapetraining	5	blockedtask_colorshapetraining	57		Green	Color			0		Green.png	Green.png	30	0	537	0	0	0	0		0	0	0	0		0	0	0	0		0	0	0	0		0
5.0.11.0	win	090718	17:16:02	NH_A_45	1	1	blockedtask_colorshapetraining	5	blockedtask_colorshapetraining	60		Red	Color			0		Red.png	Red.png	30	1	675	0	0	0	0		0	0	0	0		0	0	0	0		0	0	0	0		0
5.0.11.0	win	090718	17:16:02	NH_A_45	1	1	blockedtask_colorshapetraining	5	blockedtask_colorshapetraining	63		Red	Color			0		Red.png	Red.png	30	1	607	0	0	0	0		0	0	0	0		0	0	0	0		0	0	0	0		0
5.0.11.0	win	090718	17:16:02	NH_A_45	1	1	blockedtask_colorshapetraining	5	blockedtask_colorshapetraining	66	Triangle		Shape			0		Triangle.png	Triangle.png	38	1	639	0	0	0	0		0	0	0	0		0	0	0	0		0	0	0	0		0
5.0.11.0	win	090718	17:16:02	NH_A_45	1	1	blockedtask_colorshapetraining	5	blockedtask_colorshapetraining	69	Triangle		Shape			0		Triangle.png	Triangle.png	38	1	460	0	0	0	0		0	0	0	0		0	0	0	0		0	0	0	0		0
5.0.11.0	win	090718	17:16:02	NH_A_45	1	1	blockedtask_colorshapetraining	5	blockedtask_colorshapetraining	72	Circle		Shape			0		Circle.png	Circle.png	30	1	610	0	0	0	0		0	0	0	0		0	0	0	0		0	0	0	0		0
5.0.11.0	win	090718	17:16:02	NH_A_45	1	1	blockedtask_colorshapetraining	5	blockedtask_colorshapetraining	75	Circle		Shape			0		Circle.png	Circle.png	30	1	1330	0	0	0	0		0	0	0	0		0	0	0	0		0	0	0	0		0
5.0.11.0	win	090718	17:16:02	NH_A_45	1	1	blockedtask_colorshapetraining	5	blockedtask_colorshapetraining	78		Red	Color			0		Red.png	Red.png	38	0	645	0	0	0	0		0	0	0	0		0	0	0	0		0	0	0	0		0
5.0.11.0	win	090718	17:16:02	NH_A_45	1	1	blockedtask_colorshapetraining	5	blockedtask_colorshapetraining	81		Red	Color			0		Red.png	Red.png	30	1	330	0	0	0	0		0	0	0	0		0	0	0	0		0	0	0	0		0
5.0.11.0	win	090718	17:16:02	NH_A_45	1	1	blockedtask_colorshapetraining	5	blockedtask_colorshapetraining	84	Triangle		Shape			0		Triangle.png	Triangle.png	38	1	692	0	0	0	0		0	0	0	0		0	0	0	0		0	0	0	0		0
5.0.11.0	win	090718	17:16:02	NH_A_45	1	1	blockedtask_colorshapetraining	5	blockedtask_colorshapetraining	87	Circle		Shape			0		Circle.png	Circle.png	30	1	609	0	0	0	0		0	0	0	0		0	0	0	0		0	0	0	0		0
5.0.11.0	win	090718	17:16:02	NH_A_45	1	1	blockedtask_colorshapetraining	5	blockedtask_colorshapetraining	90	Triangle		Shape			0		Triangle.png	Triangle.png	38	1	544	0	0	0	0		0	0	0	0		0	0	0	0		0	0	0	0		0
5.0.11.0	win	090718	17:16:02	NH_A_45	1	1	blockedtask_colorshapetraining	5	blockedtask_colorshapetraining	93	Triangle		Shape			0		Triangle.png	Triangle.png	38	1	562	0	0	0	0		0	0	0	0		0	0	0	0		0	0	0	0		0
5.0.11.0	win	090718	17:16:02	NH_A_45	1	1	blockedtask_colorshapetraining	5	blockedtask_colorshapetraining	96		Green	Color			0		Green.png	Green.png	38	1	723	0	0	0	0		0	0	0	0		0	0	0	0		0	0	0	0		0
5.0.11.0	win	090718	17:16:02	NH_A_45	1	1	blockedtask_bivalentshapetraining	6	BlockedPracticeInstruct	1		Green	Color			0		SC_Blocked_BivalentShapeTraining.htm	Green.png	57	0	13564	0	0	0	0		0	0	0	0		0	0	0	0		0	0	0	0		0
5.0.11.0	win	090718	17:16:02	NH_A_45	1	1	blockedtask_bivalentshapetraining	6	blockedtask_bivalentshapetraining	3	Triangle	Red	Shape			0		TriangleRed.png	TriangleRed.png	38	1	4990	0	0	0	0		0	0	0	0		0	0	0	0		0	0	0	0		0
5.0.11.0	win	090718	17:16:02	NH_A_45	1	1	blockedtask_bivalentshapetraining	6	blockedtask_bivalentshapetraining	6	Circle	Red	Shape			0		CircleRed.png	CircleRed.png	30	1	638	0	0	0	0		0	0	0	0		0	0	0	0		0	0	0	0		0
5.0.11.0	win	090718	17:16:02	NH_A_45	1	1	blockedtask_bivalentshapetraining	6	blockedtask_bivalentshapetraining	9	Circle	Green	Shape			0		CircleGreen.png	CircleGreen.png	38	0	988	0	0	0	0		0	0	0	0		0	0	0	0		0	0	0	0		0
5.0.11.0	win	090718	17:16:02	NH_A_45	1	1	blockedtask_bivalentshapetraining	6	blockedtask_bivalentshapetraining	12	Triangle	Green	Shape			0		TriangleGreen.png	TriangleGreen.png	30	0	372	0	0	0	0		0	0	0	0		0	0	0	0		0	0	0	0		0
5.0.11.0	win	090718	17:16:02	NH_A_45	1	1	blockedtask_bivalentshapetraining	6	blockedtask_bivalentshapetraining	15	Circle	Green	Shape			0		CircleGreen.png	CircleGreen.png	30	1	709	0	0	0	0		0	0	0	0		0	0	0	0		0	0	0	0		0
5.0.11.0	win	090718	17:16:02	NH_A_45	1	1	blockedtask_bivalentshapetraining	6	blockedtask_bivalentshapetraining	18	Triangle	Green	Shape			0		TriangleGreen.png	TriangleGreen.png	38	1	480	0	0	0	0		0	0	0	0		0	0	0	0		0	0	0	0		0
5.0.11.0	win	090718	17:16:02	NH_A_45	1	1	blockedtask_bivalentshapetraining	6	blockedtask_bivalentshapetraining	21	Triangle	Red	Shape			0		TriangleRed.png	TriangleRed.png	38	1	965	0	0	0	0		0	0	0	0		0	0	0	0		0	0	0	0		0
5.0.11.0	win	090718	17:16:02	NH_A_45	1	1	blockedtask_bivalentshapetraining	6	blockedtask_bivalentshapetraining	24	Circle	Red	Shape			0		CircleRed.png	CircleRed.png	30	1	1462	0	0	0	0		0	0	0	0		0	0	0	0		0	0	0	0		0
5.0.11.0	win	090718	17:16:02	NH_A_45	1	1	blockedtask_bivalentshapetraining	6	blockedtask_bivalentshapetraining	27	Circle	Green	Shape			0		CircleGreen.png	CircleGreen.png	38	0	1571	0	0	0	0		0	0	0	0		0	0	0	0		0	0	0	0		0
5.0.11.0	win	090718	17:16:02	NH_A_45	1	1	blockedtask_bivalentshapetraining	6	blockedtask_bivalentshapetraining	30	Circle	Red	Shape			0		CircleRed.png	CircleRed.png	30	1	1523	0	0	0	0		0	0	0	0		0	0	0	0		0	0	0	0		0
5.0.11.0	win	090718	17:16:02	NH_A_45	1	1	blockedtask_bivalentshapetraining	6	blockedtask_bivalentshapetraining	33	Triangle	Red	Shape			0		TriangleRed.png	TriangleRed.png	38	1	1918	0	0	0	0		0	0	0	0		0	0	0	0		0	0	0	0		0
5.0.11.0	win	090718	17:16:02	NH_A_45	1	1	blockedtask_bivalentshapetraining	6	blockedtask_bivalentshapetraining	36	Circle	Red	Shape			0		CircleRed.png	CircleRed.png	30	1	985	0	0	0	0		0	0	0	0		0	0	0	0		0	0	0	0		0
5.0.11.0	win	090718	17:16:02	NH_A_45	1	1	blockedtask_bivalentshapetraining	6	blockedtask_bivalentshapetraining	39	Triangle	Green	Shape			0		TriangleGreen.png	TriangleGreen.png	38	1	841	0	0	0	0		0	0	0	0		0	0	0	0		0	0	0	0		0
5.0.11.0	win	090718	17:16:02	NH_A_45	1	1	blockedtask_bivalentshapetraining	6	blockedtask_bivalentshapetraining	42	Circle	Red	Shape			0		CircleRed.png	CircleRed.png	30	1	1199	0	0	0	0		0	0	0	0		0	0	0	0		0	0	0	0		0
5.0.11.0	win	090718	17:16:02	NH_A_45	1	1	blockedtask_bivalentshapetraining	6	blockedtask_bivalentshapetraining	45	Circle	Green	Shape			0		CircleGreen.png	CircleGreen.png	38	0	725	0	0	0	0		0	0	0	0		0	0	0	0		0	0	0	0		0
5.0.11.0	win	090718	17:16:02	NH_A_45	1	1	blockedtask_bivalentshapetraining	6	blockedtask_bivalentshapetraining	48	Triangle	Red	Shape			0		TriangleRed.png	TriangleRed.png	30	0	1049	0	0	0	0		0	0	0	0		0	0	0	0		0	0	0	0		0
5.0.11.0	win	090718	17:16:02	NH_A_45	1	1	blockedtask_bivalentshapetraining	6	blockedtask_bivalentshapetraining	51	Circle	Red	Shape			0		CircleRed.png	CircleRed.png	30	1	718	0	0	0	0		0	0	0	0		0	0	0	0		0	0	0	0		0
5.0.11.0	win	090718	17:16:02	NH_A_45	1	1	blockedtask_bivalentshapetraining	6	blockedtask_bivalentshapetraining	54	Triangle	Red	Shape			0		TriangleRed.png	TriangleRed.png	38	1	376	0	0	0	0		0	0	0	0		0	0	0	0		0	0	0	0		0
5.0.11.0	win	090718	17:16:02	NH_A_45	1	1	blockedtask_bivalentshapetraining	6	blockedtask_bivalentshapetraining	57	Triangle	Red	Shape			0		TriangleRed.png	TriangleRed.png	38	1	561	0	0	0	0		0	0	0	0		0	0	0	0		0	0	0	0		0
5.0.11.0	win	090718	17:16:02	NH_A_45	1	1	blockedtask_bivalentshapetraining	6	blockedtask_bivalentshapetraining	60	Circle	Red	Shape			0		CircleRed.png	CircleRed.png	30	1	707	0	0	0	0		0	0	0	0		0	0	0	0		0	0	0	0		0
5.0.11.0	win	090718	17:16:02	NH_A_45	1	1	blockedtask_bivalentshapetraining	6	blockedtask_bivalentshapetraining	63	Triangle	Green	Shape			0		TriangleGreen.png	TriangleGreen.png	38	1	1006	0	0	0	0		0	0	0	0		0	0	0	0		0	0	0	0		0
5.0.11.0	win	090718	17:16:02	NH_A_45	1	1	blockedtask_bivalentshapetraining	6	blockedtask_bivalentshapetraining	66	Triangle	Green	Shape			0		TriangleGreen.png	TriangleGreen.png	38	1	525	0	0	0	0		0	0	0	0		0	0	0	0		0	0	0	0		0
5.0.11.0	win	090718	17:16:02	NH_A_45	1	1	blockedtask_bivalentshapetraining	6	blockedtask_bivalentshapetraining	69	Triangle	Green	Shape			0		TriangleGreen.png	TriangleGreen.png	38	1	480	0	0	0	0		0	0	0	0		0	0	0	0		0	0	0	0		0
5.0.11.0	win	090718	17:16:02	NH_A_45	1	1	blockedtask_bivalentshapetraining	6	blockedtask_bivalentshapetraining	72	Circle	Green	Shape			0		CircleGreen.png	CircleGreen.png	30	1	677	0	0	0	0		0	0	0	0		0	0	0	0		0	0	0	0		0
5.0.11.0	win	090718	17:16:02	NH_A_45	1	1	blockedtask_bivalentshapetraining	6	blockedtask_bivalentshapetraining	75	Triangle	Green	Shape			0		TriangleGreen.png	TriangleGreen.png	38	1	785	0	0	0	0		0	0	0	0		0	0	0	0		0	0	0	0		0
5.0.11.0	win	090718	17:16:02	NH_A_45	1	1	blockedtask_bivalentshapetraining	6	blockedtask_bivalentshapetraining	78	Circle	Red	Shape			0		CircleRed.png	CircleRed.png	30	1	441	0	0	0	0		0	0	0	0		0	0	0	0		0	0	0	0		0
5.0.11.0	win	090718	17:16:02	NH_A_45	1	1	blockedtask_bivalentshapetraining	6	blockedtask_bivalentshapetraining	81	Triangle	Red	Shape			0		TriangleRed.png	TriangleRed.png	38	1	543	0	0	0	0		0	0	0	0		0	0	0	0		0	0	0	0		0
5.0.11.0	win	090718	17:16:02	NH_A_45	1	1	blockedtask_bivalentshapetraining	6	blockedtask_bivalentshapetraining	84	Circle	Green	Shape			0		CircleGreen.png	CircleGreen.png	30	1	466	0	0	0	0		0	0	0	0		0	0	0	0		0	0	0	0		0
5.0.11.0	win	090718	17:16:02	NH_A_45	1	1	blockedtask_bivalentshapetraining	6	blockedtask_bivalentshapetraining	87	Circle	Green	Shape			0		CircleGreen.png	CircleGreen.png	30	1	694	0	0	0	0		0	0	0	0		0	0	0	0		0	0	0	0		0
5.0.11.0	win	090718	17:16:02	NH_A_45	1	1	blockedtask_bivalentshapetraining	6	blockedtask_bivalentshapetraining	90	Triangle	Red	Shape			0		TriangleRed.png	TriangleRed.png	38	1	578	0	0	0	0		0	0	0	0		0	0	0	0		0	0	0	0		0
5.0.11.0	win	090718	17:16:02	NH_A_45	1	1	blockedtask_bivalentshapetraining	6	blockedtask_bivalentshapetraining	93	Triangle	Green	Shape			0		TriangleGreen.png	TriangleGreen.png	38	1	579	0	0	0	0		0	0	0	0		0	0	0	0		0	0	0	0		0
5.0.11.0	win	090718	17:16:02	NH_A_45	1	1	blockedtask_bivalentshapetraining	6	blockedtask_bivalentshapetraining	96	Circle	Green	Shape			0		CircleGreen.png	CircleGreen.png	30	1	707	0	0	0	0		0	0	0	0		0	0	0	0		0	0	0	0		0
5.0.11.0	win	090718	17:16:02	NH_A_45	1	1	blockedtask_bivalentcolortraining	7	BlockedPracticeInstruct	1	Circle	Green	Shape			0		SC_Blocked_BivalentColorTraining.htm	CircleGreen.png	57	0	13006	0	0	0	0		0	0	0	0		0	0	0	0		0	0	0	0		0
5.0.11.0	win	090718	17:16:02	NH_A_45	1	1	blockedtask_bivalentcolortraining	7	blockedtask_bivalentcolortraining	3	Circle	Green	Color			0		CircleGreen.png	CircleGreen.png	38	1	1460	0	0	0	0		0	0	0	0		0	0	0	0		0	0	0	0		0
5.0.11.0	win	090718	17:16:02	NH_A_45	1	1	blockedtask_bivalentcolortraining	7	blockedtask_bivalentcolortraining	6	Triangle	Red	Color			0		TriangleRed.png	TriangleRed.png	30	1	530	0	0	0	0		0	0	0	0		0	0	0	0		0	0	0	0		0
5.0.11.0	win	090718	17:16:02	NH_A_45	1	1	blockedtask_bivalentcolortraining	7	blockedtask_bivalentcolortraining	9	Triangle	Red	Color			0		TriangleRed.png	TriangleRed.png	30	1	629	0	0	0	0		0	0	0	0		0	0	0	0		0	0	0	0		0
5.0.11.0	win	090718	17:16:02	NH_A_45	1	1	blockedtask_bivalentcolortraining	7	blockedtask_bivalentcolortraining	12	Circle	Red	Color			0		CircleRed.png	CircleRed.png	30	1	451	0	0	0	0		0	0	0	0		0	0	0	0		0	0	0	0		0
5.0.11.0	win	090718	17:16:02	NH_A_45	1	1	blockedtask_bivalentcolortraining	7	blockedtask_bivalentcolortraining	15	Triangle	Red	Color			0		TriangleRed.png	TriangleRed.png	30	1	473	0	0	0	0		0	0	0	0		0	0	0	0		0	0	0	0		0
5.0.11.0	win	090718	17:16:02	NH_A_45	1	1	blockedtask_bivalentcolortraining	7	blockedtask_bivalentcolortraining	18	Triangle	Red	Color			0		TriangleRed.png	TriangleRed.png	30	1	317	0	0	0	0		0	0	0	0		0	0	0	0		0	0	0	0		0
5.0.11.0	win	090718	17:16:02	NH_A_45	1	1	blockedtask_bivalentcolortraining	7	blockedtask_bivalentcolortraining	21	Circle	Red	Color			0		CircleRed.png	CircleRed.png	30	1	728	0	0	0	0		0	0	0	0		0	0	0	0		0	0	0	0		0
5.0.11.0	win	090718	17:16:02	NH_A_45	1	1	blockedtask_bivalentcolortraining	7	blockedtask_bivalentcolortraining	24	Circle	Green	Color			0		CircleGreen.png	CircleGreen.png	38	1	706	0	0	0	0		0	0	0	0		0	0	0	0		0	0	0	0		0
5.0.11.0	win	090718	17:16:02	NH_A_45	1	1	blockedtask_bivalentcolortraining	7	blockedtask_bivalentcolortraining	27	Triangle	Green	Color			0		TriangleGreen.png	TriangleGreen.png	38	1	398	0	0	0	0		0	0	0	0		0	0	0	0		0	0	0	0		0
5.0.11.0	win	090718	17:16:02	NH_A_45	1	1	blockedtask_bivalentcolortraining	7	blockedtask_bivalentcolortraining	30	Circle	Red	Color			0		CircleRed.png	CircleRed.png	30	1	533	0	0	0	0		0	0	0	0		0	0	0	0		0	0	0	0		0
5.0.11.0	win	090718	17:16:02	NH_A_45	1	1	blockedtask_bivalentcolortraining	7	blockedtask_bivalentcolortraining	33	Triangle	Green	Color			0		TriangleGreen.png	TriangleGreen.png	38	1	343	0	0	0	0		0	0	0	0		0	0	0	0		0	0	0	0		0
5.0.11.0	win	090718	17:16:02	NH_A_45	1	1	blockedtask_bivalentcolortraining	7	blockedtask_bivalentcolortraining	36	Circle	Green	Color			0		CircleGreen.png	CircleGreen.png	38	1	866	0	0	0	0		0	0	0	0		0	0	0	0		0	0	0	0		0
5.0.11.0	win	090718	17:16:02	NH_A_45	1	1	blockedtask_bivalentcolortraining	7	blockedtask_bivalentcolortraining	39	Circle	Red	Color			0		CircleRed.png	CircleRed.png	30	1	1046	0	0	0	0		0	0	0	0		0	0	0	0		0	0	0	0		0
5.0.11.0	win	090718	17:16:02	NH_A_45	1	1	blockedtask_bivalentcolortraining	7	blockedtask_bivalentcolortraining	42	Triangle	Green	Color			0		TriangleGreen.png	TriangleGreen.png	38	1	1348	0	0	0	0		0	0	0	0		0	0	0	0		0	0	0	0		0
5.0.11.0	win	090718	17:16:02	NH_A_45	1	1	blockedtask_bivalentcolortraining	7	blockedtask_bivalentcolortraining	45	Circle	Green	Color			0		CircleGreen.png	CircleGreen.png	38	1	486	0	0	0	0		0	0	0	0		0	0	0	0		0	0	0	0		0
5.0.11.0	win	090718	17:16:02	NH_A_45	1	1	blockedtask_bivalentcolortraining	7	blockedtask_bivalentcolortraining	48	Circle	Green	Color			0		CircleGreen.png	CircleGreen.png	38	1	314	0	0	0	0		0	0	0	0		0	0	0	0		0	0	0	0		0
5.0.11.0	win	090718	17:16:02	NH_A_45	1	1	blockedtask_bivalentcolortraining	7	blockedtask_bivalentcolortraining	51	Triangle	Green	Color			0		TriangleGreen.png	TriangleGreen.png	38	1	341	0	0	0	0		0	0	0	0		0	0	0	0		0	0	0	0		0
5.0.11.0	win	090718	17:16:02	NH_A_45	1	1	blockedtask_bivalentcolortraining	7	blockedtask_bivalentcolortraining	54	Triangle	Green	Color			0		TriangleGreen.png	TriangleGreen.png	38	1	367	0	0	0	0		0	0	0	0		0	0	0	0		0	0	0	0		0
5.0.11.0	win	090718	17:16:02	NH_A_45	1	1	blockedtask_bivalentcolortraining	7	blockedtask_bivalentcolortraining	57	Circle	Red	Color			0		CircleRed.png	CircleRed.png	30	1	488	0	0	0	0		0	0	0	0		0	0	0	0		0	0	0	0		0
5.0.11.0	win	090718	17:16:02	NH_A_45	1	1	blockedtask_bivalentcolortraining	7	blockedtask_bivalentcolortraining	60	Circle	Green	Color			0		CircleGreen.png	CircleGreen.png	38	1	523	0	0	0	0		0	0	0	0		0	0	0	0		0	0	0	0		0
5.0.11.0	win	090718	17:16:02	NH_A_45	1	1	blockedtask_bivalentcolortraining	7	blockedtask_bivalentcolortraining	63	Triangle	Green	Color			0		TriangleGreen.png	TriangleGreen.png	38	1	478	0	0	0	0		0	0	0	0		0	0	0	0		0	0	0	0		0
5.0.11.0	win	090718	17:16:02	NH_A_45	1	1	blockedtask_bivalentcolortraining	7	blockedtask_bivalentcolortraining	66	Triangle	Green	Color			0		TriangleGreen.png	TriangleGreen.png	38	1	307	0	0	0	0		0	0	0	0		0	0	0	0		0	0	0	0		0
5.0.11.0	win	090718	17:16:02	NH_A_45	1	1	blockedtask_bivalentcolortraining	7	blockedtask_bivalentcolortraining	69	Triangle	Red	Color			0		TriangleRed.png	TriangleRed.png	30	1	510	0	0	0	0		0	0	0	0		0	0	0	0		0	0	0	0		0
5.0.11.0	win	090718	17:16:02	NH_A_45	1	1	blockedtask_bivalentcolortraining	7	blockedtask_bivalentcolortraining	72	Circle	Green	Color			0		CircleGreen.png	CircleGreen.png	38	1	609	0	0	0	0		0	0	0	0		0	0	0	0		0	0	0	0		0
5.0.11.0	win	090718	17:16:02	NH_A_45	1	1	blockedtask_bivalentcolortraining	7	blockedtask_bivalentcolortraining	75	Triangle	Red	Color			0		TriangleRed.png	TriangleRed.png	30	1	320	0	0	0	0		0	0	0	0		0	0	0	0		0	0	0	0		0
5.0.11.0	win	090718	17:16:02	NH_A_45	1	1	blockedtask_bivalentcolortraining	7	blockedtask_bivalentcolortraining	78	Circle	Red	Color			0		CircleRed.png	CircleRed.png	38	0	395	0	0	0	0		0	0	0	0		0	0	0	0		0	0	0	0		0
5.0.11.0	win	090718	17:16:02	NH_A_45	1	1	blockedtask_bivalentcolortraining	7	blockedtask_bivalentcolortraining	81	Circle	Red	Color			0		CircleRed.png	CircleRed.png	30	1	555	0	0	0	0		0	0	0	0		0	0	0	0		0	0	0	0		0
5.0.11.0	win	090718	17:16:02	NH_A_45	1	1	blockedtask_bivalentcolortraining	7	blockedtask_bivalentcolortraining	84	Circle	Green	Color			0		CircleGreen.png	CircleGreen.png	38	1	397	0	0	0	0		0	0	0	0		0	0	0	0		0	0	0	0		0
5.0.11.0	win	090718	17:16:02	NH_A_45	1	1	blockedtask_bivalentcolortraining	7	blockedtask_bivalentcolortraining	87	Triangle	Red	Color			0		TriangleRed.png	TriangleRed.png	30	1	357	0	0	0	0		0	0	0	0		0	0	0	0		0	0	0	0		0
5.0.11.0	win	090718	17:16:02	NH_A_45	1	1	blockedtask_bivalentcolortraining	7	blockedtask_bivalentcolortraining	90	Triangle	Green	Color			0		TriangleGreen.png	TriangleGreen.png	38	1	542	0	0	0	0		0	0	0	0		0	0	0	0		0	0	0	0		0
5.0.11.0	win	090718	17:16:02	NH_A_45	1	1	blockedtask_bivalentcolortraining	7	blockedtask_bivalentcolortraining	93	Triangle	Red	Color			0		TriangleRed.png	TriangleRed.png	30	1	528	0	0	0	0		0	0	0	0		0	0	0	0		0	0	0	0		0
5.0.11.0	win	090718	17:16:02	NH_A_45	1	1	blockedtask_bivalentcolortraining	7	blockedtask_bivalentcolortraining	96	Circle	Red	Color			0		CircleRed.png	CircleRed.png	30	1	1571	0	0	0	0		0	0	0	0		0	0	0	0		0	0	0	0		0
5.0.11.0	win	090718	17:16:02	NH_A_45	1	1	blocked_testintro	8	BlockedPracticeInstruct	1	Circle	Red	Color			0		SC_Blocked_TestIntro.htm	CircleRed.png	57	0	23579	0	0	0	0		0	0	0	0		0	0	0	0		0	0	0	0		0
5.0.11.0	win	090718	17:16:02	NH_A_45	1	1	blocked_shape	9	BlockedTestInstruct	1	Circle	Red	Color			0		SC_Blocked_BivalentShapeTest.htm	CircleRed.png	57	0	9561	0	0	0	0		0	0	0	0		0	0	0	0		0	0	0	0		0
5.0.11.0	win	090718	17:16:02	NH_A_45	1	1	blocked_shape	9	blockedtask_bivalentshapetest	3	Triangle	Green	Shape			0		TriangleGreen.png	TriangleGreen.png	38	1	1754	0	0	0	0		1	1	1754	100	1754	0	0	0	0		0	0	0	0		0
5.0.11.0	win	090718	17:16:02	NH_A_45	1	1	blocked_shape	9	blockedtask_bivalentshapetest	6	Circle	Red	Shape			0		CircleRed.png	CircleRed.png	30	1	588	0	0	0	0		2	2	2342	100	1171	0	0	0	0		0	0	0	0		0
5.0.11.0	win	090718	17:16:02	NH_A_45	1	1	blocked_shape	9	blockedtask_bivalentshapetest	9	Triangle	Red	Shape			0		TriangleRed.png	TriangleRed.png	38	1	636	0	0	0	0		3	3	2978	100	992.6666666666666287711	0	0	0	0		0	0	0	0		0
5.0.11.0	win	090718	17:16:02	NH_A_45	1	1	blocked_shape	9	blockedtask_bivalentshapetest	12	Circle	Red	Shape			0		CircleRed.png	CircleRed.png	30	1	810	0	0	0	0		4	4	3788	100	947	0	0	0	0		0	0	0	0		0
5.0.11.0	win	090718	17:16:02	NH_A_45	1	1	blocked_shape	9	blockedtask_bivalentshapetest	15	Triangle	Green	Shape			0		TriangleGreen.png	TriangleGreen.png	38	1	609	0	0	0	0		5	5	4397	100	879.3999999999999772626	0	0	0	0		0	0	0	0		0
5.0.11.0	win	090718	17:16:02	NH_A_45	1	1	blocked_shape	9	blockedtask_bivalentshapetest	18	Circle	Green	Shape			0		CircleGreen.png	CircleGreen.png	30	1	817	0	0	0	0		6	6	5214	100	869	0	0	0	0		0	0	0	0		0
5.0.11.0	win	090718	17:16:02	NH_A_45	1	1	blocked_shape	9	blockedtask_bivalentshapetest	21	Circle	Red	Shape			0		CircleRed.png	CircleRed.png	30	1	759	0	0	0	0		7	7	5973	100	853.2857142857143344372	0	0	0	0		0	0	0	0		0
5.0.11.0	win	090718	17:16:02	NH_A_45	1	1	blocked_shape	9	blockedtask_bivalentshapetest	24	Triangle	Green	Shape			0		TriangleGreen.png	TriangleGreen.png	38	1	592	0	0	0	0		8	8	6565	100	820.625	0	0	0	0		0	0	0	0		0
5.0.11.0	win	090718	17:16:02	NH_A_45	1	1	blocked_shape	9	blockedtask_bivalentshapetest	27	Triangle	Green	Shape			0		TriangleGreen.png	TriangleGreen.png	38	1	641	0	0	0	0		9	9	7206	100	800.6666666666666287711	0	0	0	0		0	0	0	0		0
5.0.11.0	win	090718	17:16:02	NH_A_45	1	1	blocked_shape	9	blockedtask_bivalentshapetest	30	Triangle	Green	Shape			0		TriangleGreen.png	TriangleGreen.png	38	1	527	0	0	0	0		10	10	7733	100	773.2999999999999545253	0	0	0	0		0	0	0	0		0
5.0.11.0	win	090718	17:16:02	NH_A_45	1	1	blocked_shape	9	blockedtask_bivalentshapetest	33	Triangle	Red	Shape			0		TriangleRed.png	TriangleRed.png	38	1	546	0	0	0	0		11	11	8279	100	752.6363636363636260285	0	0	0	0		0	0	0	0		0
5.0.11.0	win	090718	17:16:02	NH_A_45	1	1	blocked_shape	9	blockedtask_bivalentshapetest	36	Circle	Green	Shape			0		CircleGreen.png	CircleGreen.png	30	1	803	0	0	0	0		12	12	9082	100	756.8333333333333712289	0	0	0	0		0	0	0	0		0
5.0.11.0	win	090718	17:16:02	NH_A_45	1	1	blocked_shape	9	blockedtask_bivalentshapetest	39	Triangle	Red	Shape			0		TriangleRed.png	TriangleRed.png	38	1	475	0	0	0	0		13	13	9557	100	735.1538461538461888267	0	0	0	0		0	0	0	0		0
5.0.11.0	win	090718	17:16:02	NH_A_45	1	1	blocked_shape	9	blockedtask_bivalentshapetest	42	Circle	Red	Shape			0		CircleRed.png	CircleRed.png	30	1	927	0	0	0	0		14	14	10484	100	748.8571428571428896248	0	0	0	0		0	0	0	0		0
5.0.11.0	win	090718	17:16:02	NH_A_45	1	1	blocked_shape	9	blockedtask_bivalentshapetest	45	Circle	Green	Shape			0		CircleGreen.png	CircleGreen.png	30	1	626	0	0	0	0		15	15	11110	100	740.6666666666666287711	0	0	0	0		0	0	0	0		0
5.0.11.0	win	090718	17:16:02	NH_A_45	1	1	blocked_shape	9	blockedtask_bivalentshapetest	48	Circle	Red	Shape			0		CircleRed.png	CircleRed.png	30	1	512	0	0	0	0		16	16	11622	100	726.375	0	0	0	0		0	0	0	0		0
5.0.11.0	win	090718	17:16:02	NH_A_45	1	1	blocked_shape	9	blockedtask_bivalentshapetest	51	Triangle	Red	Shape			0		TriangleRed.png	TriangleRed.png	38	1	724	0	0	0	0		17	17	12346	100	726.2352941176470721985	0	0	0	0		0	0	0	0		0
5.0.11.0	win	090718	17:16:02	NH_A_45	1	1	blocked_shape	9	blockedtask_bivalentshapetest	54	Circle	Red	Shape			0		CircleRed.png	CircleRed.png	30	1	495	0	0	0	0		18	18	12841	100	713.3888888888889141526	0	0	0	0		0	0	0	0		0
5.0.11.0	win	090718	17:16:02	NH_A_45	1	1	blocked_shape	9	blockedtask_bivalentshapetest	57	Circle	Red	Shape			0		CircleRed.png	CircleRed.png	30	1	882	0	0	0	0		19	19	13723	100	722.2631578947368780064	0	0	0	0		0	0	0	0		0
5.0.11.0	win	090718	17:16:02	NH_A_45	1	1	blocked_shape	9	blockedtask_bivalentshapetest	60	Triangle	Red	Shape			0		TriangleRed.png	TriangleRed.png	38	1	551	0	0	0	0		20	20	14274	100	713.7000000000000454747	0	0	0	0		0	0	0	0		0
5.0.11.0	win	090718	17:16:02	NH_A_45	1	1	blocked_shape	9	blockedtask_bivalentshapetest	63	Circle	Green	Shape			0		CircleGreen.png	CircleGreen.png	30	1	552	0	0	0	0		21	21	14826	100	706	0	0	0	0		0	0	0	0		0
5.0.11.0	win	090718	17:16:02	NH_A_45	1	1	blocked_shape	9	blockedtask_bivalentshapetest	66	Triangle	Red	Shape			0		TriangleRed.png	TriangleRed.png	38	1	489	0	0	0	0		22	22	15315	100	696.1363636363636260285	0	0	0	0		0	0	0	0		0
5.0.11.0	win	090718	17:16:02	NH_A_45	1	1	blocked_shape	9	blockedtask_bivalentshapetest	69	Triangle	Red	Shape			0		TriangleRed.png	TriangleRed.png	38	1	701	0	0	0	0		23	23	16016	100	696.3478260869565019675	0	0	0	0		0	0	0	0		0
5.0.11.0	win	090718	17:16:02	NH_A_45	1	1	blocked_shape	9	blockedtask_bivalentshapetest	72	Triangle	Red	Shape			0		TriangleRed.png	TriangleRed.png	38	1	457	0	0	0	0		24	24	16473	100	686.375	0	0	0	0		0	0	0	0		0
5.0.11.0	win	090718	17:16:02	NH_A_45	1	1	blocked_shape	9	blockedtask_bivalentshapetest	75	Triangle	Green	Shape			0		TriangleGreen.png	TriangleGreen.png	38	1	510	0	0	0	0		25	25	16983	100	679.3200000000000500222	0	0	0	0		0	0	0	0		0
5.0.11.0	win	090718	17:16:02	NH_A_45	1	1	blocked_shape	9	blockedtask_bivalentshapetest	78	Triangle	Red	Shape			0		TriangleRed.png	TriangleRed.png	38	1	433	0	0	0	0		26	26	17416	100	669.8461538461538111733	0	0	0	0		0	0	0	0		0
5.0.11.0	win	090718	17:16:02	NH_A_45	1	1	blocked_shape	9	blockedtask_bivalentshapetest	81	Circle	Red	Shape			0		CircleRed.png	CircleRed.png	30	1	519	0	0	0	0		27	27	17935	100	664.2592592592592382061	0	0	0	0		0	0	0	0		0
5.0.11.0	win	090718	17:16:02	NH_A_45	1	1	blocked_shape	9	blockedtask_bivalentshapetest	84	Circle	Green	Shape			0		CircleGreen.png	CircleGreen.png	30	1	426	0	0	0	0		28	28	18361	100	655.75	0	0	0	0		0	0	0	0		0
5.0.11.0	win	090718	17:16:02	NH_A_45	1	1	blocked_shape	9	blockedtask_bivalentshapetest	87	Circle	Green	Shape			0		CircleGreen.png	CircleGreen.png	30	1	481	0	0	0	0		29	29	18842	100	649.7241379310345337217	0	0	0	0		0	0	0	0		0
5.0.11.0	win	090718	17:16:02	NH_A_45	1	1	blocked_shape	9	blockedtask_bivalentshapetest	90	Triangle	Red	Shape			0		TriangleRed.png	TriangleRed.png	38	1	582	0	0	0	0		30	30	19424	100	647.4666666666666969832	0	0	0	0		0	0	0	0		0
5.0.11.0	win	090718	17:16:02	NH_A_45	1	1	blocked_shape	9	blockedtask_bivalentshapetest	93	Circle	Green	Shape			0		CircleGreen.png	CircleGreen.png	30	1	1077	0	0	0	0		31	31	20501	100	661.3225806451613379977	0	0	0	0		0	0	0	0		0
5.0.11.0	win	090718	17:16:02	NH_A_45	1	1	blocked_shape	9	blockedtask_bivalentshapetest	96	Circle	Green	Shape			0		CircleGreen.png	CircleGreen.png	30	1	674	0	0	0	0		32	32	21175	100	661.71875	0	0	0	0		0	0	0	0		0
5.0.11.0	win	090718	17:16:02	NH_A_45	1	1	blocked_shape	9	blockedtask_bivalentshapetest	99	Circle	Green	Shape			0		CircleGreen.png	CircleGreen.png	30	1	702	0	0	0	0		33	33	21877	100	662.9393939393939945148	0	0	0	0		0	0	0	0		0
5.0.11.0	win	090718	17:16:02	NH_A_45	1	1	blocked_shape	9	blockedtask_bivalentshapetest	102	Triangle	Red	Shape			0		TriangleRed.png	TriangleRed.png	38	1	1018	0	0	0	0		34	34	22895	100	673.3823529411764639008	0	0	0	0		0	0	0	0		0
5.0.11.0	win	090718	17:16:02	NH_A_45	1	1	blocked_shape	9	blockedtask_bivalentshapetest	105	Circle	Red	Shape			0		CircleRed.png	CircleRed.png	30	1	617	0	0	0	0		35	35	23512	100	671.7714285714286006623	0	0	0	0		0	0	0	0		0
5.0.11.0	win	090718	17:16:02	NH_A_45	1	1	blocked_shape	9	blockedtask_bivalentshapetest	108	Circle	Green	Shape			0		CircleGreen.png	CircleGreen.png	30	1	1192	0	0	0	0		36	36	24704	100	686.2222222222221716947	0	0	0	0		0	0	0	0		0
5.0.11.0	win	090718	17:16:02	NH_A_45	1	1	blocked_shape	9	blockedtask_bivalentshapetest	111	Circle	Red	Shape			0		CircleRed.png	CircleRed.png	30	1	576	0	0	0	0		37	37	25280	100	683.2432432432432278802	0	0	0	0		0	0	0	0		0
5.0.11.0	win	090718	17:16:02	NH_A_45	1	1	blocked_shape	9	blockedtask_bivalentshapetest	114	Triangle	Green	Shape			0		TriangleGreen.png	TriangleGreen.png	38	1	704	0	0	0	0		38	38	25984	100	683.7894736842105203323	0	0	0	0		0	0	0	0		0
5.0.11.0	win	090718	17:16:02	NH_A_45	1	1	blocked_shape	9	blockedtask_bivalentshapetest	117	Circle	Red	Shape			0		CircleRed.png	CircleRed.png	30	1	604	0	0	0	0		39	39	26588	100	681.7435897435897231844	0	0	0	0		0	0	0	0		0
5.0.11.0	win	090718	17:16:02	NH_A_45	1	1	blocked_shape	9	blockedtask_bivalentshapetest	120	Circle	Red	Shape			0		CircleRed.png	CircleRed.png	30	1	699	0	0	0	0		40	40	27287	100	682.1749999999999545253	0	0	0	0		0	0	0	0		0
5.0.11.0	win	090718	17:16:02	NH_A_45	1	1	blocked_shape	9	blockedtask_bivalentshapetest	123	Triangle	Red	Shape			0		TriangleRed.png	TriangleRed.png	38	1	1254	0	0	0	0		41	41	28541	100	696.1219512195121978948	0	0	0	0		0	0	0	0		0
5.0.11.0	win	090718	17:16:02	NH_A_45	1	1	blocked_shape	9	blockedtask_bivalentshapetest	126	Circle	Red	Shape			0		CircleRed.png	CircleRed.png	30	1	1580	0	0	0	0		42	42	30121	100	717.1666666666666287711	0	0	0	0		0	0	0	0		0
5.0.11.0	win	090718	17:16:02	NH_A_45	1	1	blocked_shape	9	blockedtask_bivalentshapetest	129	Triangle	Red	Shape			0		TriangleRed.png	TriangleRed.png	38	1	964	0	0	0	0		43	43	31085	100	722.9069767441860676627	0	0	0	0		0	0	0	0		0
5.0.11.0	win	090718	17:16:02	NH_A_45	1	1	blocked_shape	9	blockedtask_bivalentshapetest	132	Triangle	Green	Shape			0		TriangleGreen.png	TriangleGreen.png	38	1	1877	0	0	0	0		44	44	32962	100	749.1363636363636260285	0	0	0	0		0	0	0	0		0
5.0.11.0	win	090718	17:16:02	NH_A_45	1	1	blocked_shape	9	blockedtask_bivalentshapetest	135	Triangle	Green	Shape			0		TriangleGreen.png	TriangleGreen.png	38	1	546	0	0	0	0		45	45	33508	100	744.6222222222222626442	0	0	0	0		0	0	0	0		0
5.0.11.0	win	090718	17:16:02	NH_A_45	1	1	blocked_shape	9	blockedtask_bivalentshapetest	138	Circle	Red	Shape			0		CircleRed.png	CircleRed.png	30	1	644	0	0	0	0		46	46	34152	100	742.4347826086956274594	0	0	0	0		0	0	0	0		0
5.0.11.0	win	090718	17:16:02	NH_A_45	1	1	blocked_shape	9	blockedtask_bivalentshapetest	141	Triangle	Green	Shape			0		TriangleGreen.png	TriangleGreen.png	38	1	594	0	0	0	0		47	47	34746	100	739.2765957446808897657	0	0	0	0		0	0	0	0		0
5.0.11.0	win	090718	17:16:02	NH_A_45	1	1	blocked_shape	9	blockedtask_bivalentshapetest	144	Circle	Red	Shape			0		CircleRed.png	CircleRed.png	30	1	530	0	0	0	0		48	48	35276	100	734.9166666666666287711	0	0	0	0		0	0	0	0		0
5.0.11.0	win	090718	17:16:02	NH_A_45	1	1	blocked_shape	9	blockedtask_bivalentshapetest	147	Triangle	Green	Shape			0		TriangleGreen.png	TriangleGreen.png	38	1	405	0	0	0	0		49	49	35681	100	728.1836734693877133395	0	0	0	0		0	0	0	0		0
5.0.11.0	win	090718	17:16:02	NH_A_45	1	1	blocked_shape	9	blockedtask_bivalentshapetest	150	Circle	Green	Shape			0		CircleGreen.png	CircleGreen.png	30	1	444	0	0	0	0		50	50	36125	100	722.5	0	0	0	0		0	0	0	0		0
5.0.11.0	win	090718	17:16:02	NH_A_45	1	1	blocked_shape	9	blockedtask_bivalentshapetest	153	Triangle	Red	Shape			0		TriangleRed.png	TriangleRed.png	38	1	498	0	0	0	0		51	51	36623	100	718.0980392156862990305	0	0	0	0		0	0	0	0		0
5.0.11.0	win	090718	17:16:02	NH_A_45	1	1	blocked_shape	9	blockedtask_bivalentshapetest	156	Triangle	Red	Shape			0		TriangleRed.png	TriangleRed.png	30	0	358	0	0	0	0		51	52	36623	98.0769230769230659917	718.0980392156862990305	0	0	0	0		0	0	0	0		0
5.0.11.0	win	090718	17:16:02	NH_A_45	1	1	blocked_shape	9	blockedtask_bivalentshapetest	159	Triangle	Green	Shape			0		TriangleGreen.png	TriangleGreen.png	38	1	1167	0	0	0	0		52	53	37790	98.1132075471698072988	726.7307692307692832401	0	0	0	0		0	0	0	0		0
5.0.11.0	win	090718	17:16:02	NH_A_45	1	1	blocked_shape	9	blockedtask_bivalentshapetest	162	Circle	Green	Shape			0		CircleGreen.png	CircleGreen.png	30	1	696	0	0	0	0		53	54	38486	98.1481481481481523588	726.1509433962264665752	0	0	0	0		0	0	0	0		0
5.0.11.0	win	090718	17:16:02	NH_A_45	1	1	blocked_shape	9	blockedtask_bivalentshapetest	165	Triangle	Red	Shape			0		TriangleRed.png	TriangleRed.png	38	1	819	0	0	0	0		54	55	39305	98.1818181818181869858	727.8703703703703240535	0	0	0	0		0	0	0	0		0
5.0.11.0	win	090718	17:16:02	NH_A_45	1	1	blocked_shape	9	blockedtask_bivalentshapetest	168	Triangle	Red	Shape			0		TriangleRed.png	TriangleRed.png	38	1	650	0	0	0	0		55	56	39955	98.2142857142857081953	726.4545454545454958861	0	0	0	0		0	0	0	0		0
5.0.11.0	win	090718	17:16:02	NH_A_45	1	1	blocked_shape	9	blockedtask_bivalentshapetest	171	Triangle	Green	Shape			0		TriangleGreen.png	TriangleGreen.png	38	1	584	0	0	0	0		56	57	40539	98.2456140350877120682	723.9107142857143344372	0	0	0	0		0	0	0	0		0
5.0.11.0	win	090718	17:16:02	NH_A_45	1	1	blocked_shape	9	blockedtask_bivalentshapetest	174	Circle	Green	Shape			0		CircleGreen.png	CircleGreen.png	30	1	584	0	0	0	0		57	58	41123	98.2758620689655089109	721.4561403508771491033	0	0	0	0		0	0	0	0		0
5.0.11.0	win	090718	17:16:02	NH_A_45	1	1	blocked_shape	9	blockedtask_bivalentshapetest	177	Triangle	Green	Shape			0		TriangleGreen.png	TriangleGreen.png	38	1	679	0	0	0	0		58	59	41802	98.3050847457627128279	720.7241379310345337217	0	0	0	0		0	0	0	0		0
5.0.11.0	win	090718	17:16:02	NH_A_45	1	1	blocked_shape	9	blockedtask_bivalentshapetest	180	Triangle	Green	Shape			0		TriangleGreen.png	TriangleGreen.png	38	1	596	0	0	0	0		59	60	42398	98.3333333333333285964	718.6101694915254256557	0	0	0	0		0	0	0	0		0
5.0.11.0	win	090718	17:16:02	NH_A_45	1	1	blocked_shape	9	blockedtask_bivalentshapetest	183	Triangle	Green	Shape			0		TriangleGreen.png	TriangleGreen.png	38	1	420	0	0	0	0		60	61	42818	98.3606557377049171009	713.6333333333333257542	0	0	0	0		0	0	0	0		0
5.0.11.0	win	090718	17:16:02	NH_A_45	1	1	blocked_shape	9	blockedtask_bivalentshapetest	186	Circle	Green	Shape			0		CircleGreen.png	CircleGreen.png	30	1	827	0	0	0	0		61	62	43645	98.387096774193551596	715.4918032786885078167	0	0	0	0		0	0	0	0		0
5.0.11.0	win	090718	17:16:02	NH_A_45	1	1	blocked_shape	9	blockedtask_bivalentshapetest	189	Circle	Red	Shape			0		CircleRed.png	CircleRed.png	30	1	465	0	0	0	0		62	63	44110	98.4126984126984041268	711.4516129032258504594	0	0	0	0		0	0	0	0		0
5.0.11.0	win	090718	17:16:02	NH_A_45	1	1	blocked_shape	9	blockedtask_bivalentshapetest	192	Triangle	Green	Shape			0		TriangleGreen.png	TriangleGreen.png	38	1	518	0	0	0	0		63	64	44628	98.4375	708.3809523809524080207	0	0	0	0		0	0	0	0		0
5.0.11.0	win	090718	17:16:02	NH_A_45	1	1	blocked_shape	9	blockedtask_bivalentshapetest	195	Triangle	Red	Shape			0		TriangleRed.png	TriangleRed.png	38	1	425	0	0	0	0		64	65	45053	98.4615384615384670042	703.953125	0	0	0	0		0	0	0	0		0
5.0.11.0	win	090718	17:16:02	NH_A_45	1	1	blocked_shape	9	blockedtask_bivalentshapetest	198	Circle	Green	Shape			0		CircleGreen.png	CircleGreen.png	30	1	592	0	0	0	0		65	66	45645	98.4848484848484844179	702.2307692307692832401	0	0	0	0		0	0	0	0		0
5.0.11.0	win	090718	17:16:02	NH_A_45	1	1	blocked_shape	9	blockedtask_bivalentshapetest	201	Circle	Green	Shape			0		CircleGreen.png	CircleGreen.png	30	1	559	0	0	0	0		66	67	46204	98.507462686567166088	700.0606060606060054852	0	0	0	0		0	0	0	0		0
5.0.11.0	win	090718	17:16:02	NH_A_45	1	1	blocked_shape	9	blockedtask_bivalentshapetest	204	Triangle	Green	Shape			0		TriangleGreen.png	TriangleGreen.png	38	1	1040	0	0	0	0		67	68	47244	98.5294117647058840248	705.1343283582089043193	0	0	0	0		0	0	0	0		0
5.0.11.0	win	090718	17:16:02	NH_A_45	1	1	blocked_shape	9	blockedtask_bivalentshapetest	207	Circle	Green	Shape			0		CircleGreen.png	CircleGreen.png	30	1	1167	0	0	0	0		68	69	48411	98.5507246376811707478	711.9264705882352473054	0	0	0	0		0	0	0	0		0
5.0.11.0	win	090718	17:16:02	NH_A_45	1	1	blocked_shape	9	blockedtask_bivalentshapetest	210	Circle	Green	Shape			0		CircleGreen.png	CircleGreen.png	30	1	567	0	0	0	0		69	70	48978	98.5714285714285836093	709.8260869565217490162	0	0	0	0		0	0	0	0		0
5.0.11.0	win	090718	17:16:02	NH_A_45	1	1	blocked_shape	9	blockedtask_bivalentshapetest	213	Circle	Red	Shape			0		CircleRed.png	CircleRed.png	30	1	952	0	0	0	0		70	71	49930	98.5915492957746550928	713.2857142857143344372	0	0	0	0		0	0	0	0		0
5.0.11.0	win	090718	17:16:02	NH_A_45	1	1	blocked_shape	9	blockedtask_bivalentshapetest	216	Triangle	Red	Shape			0		TriangleRed.png	TriangleRed.png	38	1	649	0	0	0	0		71	72	50579	98.6111111111111142691	712.3802816901408050398	0	0	0	0		0	0	0	0		0
5.0.11.0	win	090718	17:16:02	NH_A_45	1	1	blocked_shape	9	blockedtask_bivalentshapetest	219	Circle	Green	Shape			0		CircleGreen.png	CircleGreen.png	30	1	583	0	0	0	0		72	73	51162	98.6301369863013661643	710.5833333333333712289	0	0	0	0		0	0	0	0		0
5.0.11.0	win	090718	17:16:02	NH_A_45	1	1	blocked_shape	9	blockedtask_bivalentshapetest	222	Triangle	Green	Shape			0		TriangleGreen.png	TriangleGreen.png	38	1	422	0	0	0	0		73	74	51584	98.648648648648645576	706.6301369863014087969	0	0	0	0		0	0	0	0		0
5.0.11.0	win	090718	17:16:02	NH_A_45	1	1	blocked_shape	9	blockedtask_bivalentshapetest	225	Circle	Red	Shape			0		CircleRed.png	CircleRed.png	30	1	829	0	0	0	0		74	75	52413	98.6666666666666714036	708.2837837837837469124	0	0	0	0		0	0	0	0		0
5.0.11.0	win	090718	17:16:02	NH_A_45	1	1	blocked_shape	9	blockedtask_bivalentshapetest	228	Triangle	Red	Shape			0		TriangleRed.png	TriangleRed.png	38	1	372	0	0	0	0		75	76	52785	98.6842105263157804984	703.7999999999999545253	0	0	0	0		0	0	0	0		0
5.0.11.0	win	090718	17:16:02	NH_A_45	1	1	blocked_shape	9	blockedtask_bivalentshapetest	231	Circle	Green	Shape			0		CircleGreen.png	CircleGreen.png	30	1	1229	0	0	0	0		76	77	54014	98.7012987012986968693	710.7105263157894796677	0	0	0	0		0	0	0	0		0
5.0.11.0	win	090718	17:16:02	NH_A_45	1	1	blocked_shape	9	blockedtask_bivalentshapetest	234	Triangle	Green	Shape			0		TriangleGreen.png	TriangleGreen.png	38	1	739	0	0	0	0		77	78	54753	98.7179487179487296089	711.0779220779220395343	0	0	0	0		0	0	0	0		0
5.0.11.0	win	090718	17:16:02	NH_A_45	1	1	blocked_shape	9	blockedtask_bivalentshapetest	237	Circle	Red	Shape			0		CircleRed.png	CircleRed.png	30	1	1342	0	0	0	0		78	79	56095	98.7341772151898737775	719.1666666666666287711	0	0	0	0		0	0	0	0		0
5.0.11.0	win	090718	17:16:02	NH_A_45	1	1	blocked_shape	9	blockedtask_bivalentshapetest	240	Circle	Red	Shape			0		CircleRed.png	CircleRed.png	30	1	624	0	0	0	0		79	80	56719	98.75	717.9620253164556515912	0	0	0	0		0	0	0	0		0
5.0.11.0	win	090718	17:16:02	NH_A_45	1	1	blocked_color	10	BlockedTestInstruct	1	Circle	Red	Shape			0		SC_Blocked_BivalentColorTest.htm	CircleRed.png	57	0	6191	0	0	0	0		0	0	0	0		0	0	0	0		0	0	0	0		0
5.0.11.0	win	090718	17:16:02	NH_A_45	1	1	blocked_color	10	blockedtask_bivalentcolortest	3	Triangle	Green	Color			0		TriangleGreen.png	TriangleGreen.png	38	1	3495	1	1	3495	100	3495	0	0	0	0		0	0	0	0		0	0	0	0		0
5.0.11.0	win	090718	17:16:02	NH_A_45	1	1	blocked_color	10	blockedtask_bivalentcolortest	6	Triangle	Green	Color			0		TriangleGreen.png	TriangleGreen.png	38	1	468	2	2	3963	100	1981.5	0	0	0	0		0	0	0	0		0	0	0	0		0
5.0.11.0	win	090718	17:16:02	NH_A_45	1	1	blocked_color	10	blockedtask_bivalentcolortest	9	Circle	Green	Color			0		CircleGreen.png	CircleGreen.png	38	1	344	3	3	4307	100	1435.6666666666667424579	0	0	0	0		0	0	0	0		0	0	0	0		0
5.0.11.0	win	090718	17:16:02	NH_A_45	1	1	blocked_color	10	blockedtask_bivalentcolortest	12	Triangle	Green	Color			0		TriangleGreen.png	TriangleGreen.png	38	1	466	4	4	4773	100	1193.25	0	0	0	0		0	0	0	0		0	0	0	0		0
5.0.11.0	win	090718	17:16:02	NH_A_45	1	1	blocked_color	10	blockedtask_bivalentcolortest	15	Circle	Green	Color			0		CircleGreen.png	CircleGreen.png	38	1	407	5	5	5180	100	1036	0	0	0	0		0	0	0	0		0	0	0	0		0
5.0.11.0	win	090718	17:16:02	NH_A_45	1	1	blocked_color	10	blockedtask_bivalentcolortest	18	Triangle	Red	Color			0		TriangleRed.png	TriangleRed.png	30	1	926	6	6	6106	100	1017.6666666666666287711	0	0	0	0		0	0	0	0		0	0	0	0		0
5.0.11.0	win	090718	17:16:02	NH_A_45	1	1	blocked_color	10	blockedtask_bivalentcolortest	21	Circle	Red	Color			0		CircleRed.png	CircleRed.png	30	1	433	7	7	6539	100	934.1428571428571103752	0	0	0	0		0	0	0	0		0	0	0	0		0
5.0.11.0	win	090718	17:16:02	NH_A_45	1	1	blocked_color	10	blockedtask_bivalentcolortest	24	Triangle	Red	Color			0		TriangleRed.png	TriangleRed.png	30	1	342	8	8	6881	100	860.125	0	0	0	0		0	0	0	0		0	0	0	0		0
5.0.11.0	win	090718	17:16:02	NH_A_45	1	1	blocked_color	10	blockedtask_bivalentcolortest	27	Triangle	Red	Color			0		TriangleRed.png	TriangleRed.png	30	1	465	9	9	7346	100	816.2222222222221716947	0	0	0	0		0	0	0	0		0	0	0	0		0
5.0.11.0	win	090718	17:16:02	NH_A_45	1	1	blocked_color	10	blockedtask_bivalentcolortest	30	Circle	Green	Color			0		CircleGreen.png	CircleGreen.png	38	1	566	10	10	7912	100	791.2000000000000454747	0	0	0	0		0	0	0	0		0	0	0	0		0
5.0.11.0	win	090718	17:16:02	NH_A_45	1	1	blocked_color	10	blockedtask_bivalentcolortest	33	Circle	Green	Color			0		CircleGreen.png	CircleGreen.png	38	1	454	11	11	8366	100	760.5454545454545041139	0	0	0	0		0	0	0	0		0	0	0	0		0
5.0.11.0	win	090718	17:16:02	NH_A_45	1	1	blocked_color	10	blockedtask_bivalentcolortest	36	Circle	Green	Color			0		CircleGreen.png	CircleGreen.png	38	1	396	12	12	8762	100	730.1666666666666287711	0	0	0	0		0	0	0	0		0	0	0	0		0
5.0.11.0	win	090718	17:16:02	NH_A_45	1	1	blocked_color	10	blockedtask_bivalentcolortest	39	Triangle	Green	Color			0		TriangleGreen.png	TriangleGreen.png	38	1	435	13	13	9197	100	707.4615384615384527933	0	0	0	0		0	0	0	0		0	0	0	0		0
5.0.11.0	win	090718	17:16:02	NH_A_45	1	1	blocked_color	10	blockedtask_bivalentcolortest	42	Triangle	Red	Color			0		TriangleRed.png	TriangleRed.png	30	1	489	14	14	9686	100	691.8571428571428896248	0	0	0	0		0	0	0	0		0	0	0	0		0
5.0.11.0	win	090718	17:16:02	NH_A_45	1	1	blocked_color	10	blockedtask_bivalentcolortest	45	Circle	Green	Color			0		CircleGreen.png	CircleGreen.png	38	1	1069	15	15	10755	100	717	0	0	0	0		0	0	0	0		0	0	0	0		0
5.0.11.0	win	090718	17:16:02	NH_A_45	1	1	blocked_color	10	blockedtask_bivalentcolortest	48	Circle	Red	Color			0		CircleRed.png	CircleRed.png	30	1	442	16	16	11197	100	699.8125	0	0	0	0		0	0	0	0		0	0	0	0		0
5.0.11.0	win	090718	17:16:02	NH_A_45	1	1	blocked_color	10	blockedtask_bivalentcolortest	51	Triangle	Red	Color			0		TriangleRed.png	TriangleRed.png	30	1	864	17	17	12061	100	709.4705882352941443969	0	0	0	0		0	0	0	0		0	0	0	0		0
5.0.11.0	win	090718	17:16:02	NH_A_45	1	1	blocked_color	10	blockedtask_bivalentcolortest	54	Triangle	Red	Color			0		TriangleRed.png	TriangleRed.png	30	1	389	18	18	12450	100	691.6666666666666287711	0	0	0	0		0	0	0	0		0	0	0	0		0
5.0.11.0	win	090718	17:16:02	NH_A_45	1	1	blocked_color	10	blockedtask_bivalentcolortest	57	Triangle	Red	Color			0		TriangleRed.png	TriangleRed.png	30	1	445	19	19	12895	100	678.6842105263158373418	0	0	0	0		0	0	0	0		0	0	0	0		0
5.0.11.0	win	090718	17:16:02	NH_A_45	1	1	blocked_color	10	blockedtask_bivalentcolortest	60	Triangle	Green	Color			0		TriangleGreen.png	TriangleGreen.png	38	1	642	20	20	13537	100	676.8500000000000227374	0	0	0	0		0	0	0	0		0	0	0	0		0
5.0.11.0	win	090718	17:16:02	NH_A_45	1	1	blocked_color	10	blockedtask_bivalentcolortest	63	Circle	Red	Color			0		CircleRed.png	CircleRed.png	30	1	465	21	21	14002	100	666.7619047619048160414	0	0	0	0		0	0	0	0		0	0	0	0		0
5.0.11.0	win	090718	17:16:02	NH_A_45	1	1	blocked_color	10	blockedtask_bivalentcolortest	66	Circle	Red	Color			0		CircleRed.png	CircleRed.png	30	1	629	22	22	14631	100	665.0454545454545041139	0	0	0	0		0	0	0	0		0	0	0	0		0
5.0.11.0	win	090718	17:16:02	NH_A_45	1	1	blocked_color	10	blockedtask_bivalentcolortest	69	Circle	Green	Color			0		CircleGreen.png	CircleGreen.png	38	1	436	23	23	15067	100	655.0869565217391254919	0	0	0	0		0	0	0	0		0	0	0	0		0
5.0.11.0	win	090718	17:16:02	NH_A_45	1	1	blocked_color	10	blockedtask_bivalentcolortest	72	Circle	Red	Color			0		CircleRed.png	CircleRed.png	30	1	490	24	24	15557	100	648.2083333333333712289	0	0	0	0		0	0	0	0		0	0	0	0		0
5.0.11.0	win	090718	17:16:02	NH_A_45	1	1	blocked_color	10	blockedtask_bivalentcolortest	75	Triangle	Green	Color			0		TriangleGreen.png	TriangleGreen.png	38	1	670	25	25	16227	100	649.0800000000000409273	0	0	0	0		0	0	0	0		0	0	0	0		0
5.0.11.0	win	090718	17:16:02	NH_A_45	1	1	blocked_color	10	blockedtask_bivalentcolortest	78	Circle	Red	Color			0		CircleRed.png	CircleRed.png	30	1	811	26	26	17038	100	655.3076923076922639666	0	0	0	0		0	0	0	0		0	0	0	0		0
5.0.11.0	win	090718	17:16:02	NH_A_45	1	1	blocked_color	10	blockedtask_bivalentcolortest	81	Triangle	Red	Color			0		TriangleRed.png	TriangleRed.png	30	1	530	27	27	17568	100	650.6666666666666287711	0	0	0	0		0	0	0	0		0	0	0	0		0
5.0.11.0	win	090718	17:16:02	NH_A_45	1	1	blocked_color	10	blockedtask_bivalentcolortest	84	Circle	Red	Color			0		CircleRed.png	CircleRed.png	30	1	500	28	28	18068	100	645.2857142857143344372	0	0	0	0		0	0	0	0		0	0	0	0		0
5.0.11.0	win	090718	17:16:02	NH_A_45	1	1	blocked_color	10	blockedtask_bivalentcolortest	87	Circle	Green	Color			0		CircleGreen.png	CircleGreen.png	38	1	712	29	29	18780	100	647.5862068965517437391	0	0	0	0		0	0	0	0		0	0	0	0		0
5.0.11.0	win	090718	17:16:02	NH_A_45	1	1	blocked_color	10	blockedtask_bivalentcolortest	90	Triangle	Green	Color			0		TriangleGreen.png	TriangleGreen.png	38	1	403	30	30	19183	100	639.4333333333332802795	0	0	0	0		0	0	0	0		0	0	0	0		0
5.0.11.0	win	090718	17:16:02	NH_A_45	1	1	blocked_color	10	blockedtask_bivalentcolortest	93	Circle	Green	Color			0		CircleGreen.png	CircleGreen.png	38	1	443	31	31	19626	100	633.096774193548412768	0	0	0	0		0	0	0	0		0	0	0	0		0
5.0.11.0	win	090718	17:16:02	NH_A_45	1	1	blocked_color	10	blockedtask_bivalentcolortest	96	Circle	Red	Color			0		CircleRed.png	CircleRed.png	30	1	512	32	32	20138	100	629.3125	0	0	0	0		0	0	0	0		0	0	0	0		0
5.0.11.0	win	090718	17:16:02	NH_A_45	1	1	blocked_color	10	blockedtask_bivalentcolortest	99	Triangle	Green	Color			0		TriangleGreen.png	TriangleGreen.png	38	1	932	33	33	21070	100	638.4848484848484986287	0	0	0	0		0	0	0	0		0	0	0	0		0
5.0.11.0	win	090718	17:16:02	NH_A_45	1	1	blocked_color	10	blockedtask_bivalentcolortest	102	Circle	Red	Color			0		CircleRed.png	CircleRed.png	30	1	422	34	34	21492	100	632.1176470588235360992	0	0	0	0		0	0	0	0		0	0	0	0		0
5.0.11.0	win	090718	17:16:02	NH_A_45	1	1	blocked_color	10	blockedtask_bivalentcolortest	105	Circle	Red	Color			0		CircleRed.png	CircleRed.png	30	1	957	35	35	22449	100	641.3999999999999772626	0	0	0	0		0	0	0	0		0	0	0	0		0
5.0.11.0	win	090718	17:16:02	NH_A_45	1	1	blocked_color	10	blockedtask_bivalentcolortest	108	Triangle	Red	Color			0		TriangleRed.png	TriangleRed.png	30	1	494	36	36	22943	100	637.3055555555555429237	0	0	0	0		0	0	0	0		0	0	0	0		0
5.0.11.0	win	090718	17:16:02	NH_A_45	1	1	blocked_color	10	blockedtask_bivalentcolortest	111	Triangle	Red	Color			0		TriangleRed.png	TriangleRed.png	30	1	466	37	37	23409	100	632.6756756756756203686	0	0	0	0		0	0	0	0		0	0	0	0		0
5.0.11.0	win	090718	17:16:02	NH_A_45	1	1	blocked_color	10	blockedtask_bivalentcolortest	114	Circle	Green	Color			0		CircleGreen.png	CircleGreen.png	38	1	535	38	38	23944	100	630.1052631578946829904	0	0	0	0		0	0	0	0		0	0	0	0		0
5.0.11.0	win	090718	17:16:02	NH_A_45	1	1	blocked_color	10	blockedtask_bivalentcolortest	117	Circle	Red	Color			0		CircleRed.png	CircleRed.png	30	1	472	39	39	24416	100	626.0512820512821008379	0	0	0	0		0	0	0	0		0	0	0	0		0
5.0.11.0	win	090718	17:16:02	NH_A_45	1	1	blocked_color	10	blockedtask_bivalentcolortest	120	Triangle	Green	Color			0		TriangleGreen.png	TriangleGreen.png	38	1	477	40	40	24893	100	622.3250000000000454747	0	0	0	0		0	0	0	0		0	0	0	0		0
5.0.11.0	win	090718	17:16:02	NH_A_45	1	1	blocked_color	10	blockedtask_bivalentcolortest	123	Circle	Green	Color			0		CircleGreen.png	CircleGreen.png	38	1	530	41	41	25423	100	620.0731707317073642116	0	0	0	0		0	0	0	0		0	0	0	0		0
5.0.11.0	win	090718	17:16:02	NH_A_45	1	1	blocked_color	10	blockedtask_bivalentcolortest	126	Triangle	Red	Color			0		TriangleRed.png	TriangleRed.png	30	1	548	42	42	25971	100	618.3571428571428896248	0	0	0	0		0	0	0	0		0	0	0	0		0
5.0.11.0	win	090718	17:16:02	NH_A_45	1	1	blocked_color	10	blockedtask_bivalentcolortest	129	Triangle	Red	Color			0		TriangleRed.png	TriangleRed.png	30	1	550	43	43	26521	100	616.7674418604651691567	0	0	0	0		0	0	0	0		0	0	0	0		0
5.0.11.0	win	090718	17:16:02	NH_A_45	1	1	blocked_color	10	blockedtask_bivalentcolortest	132	Circle	Red	Color			0		CircleRed.png	CircleRed.png	30	1	536	44	44	27057	100	614.9318181818181301423	0	0	0	0		0	0	0	0		0	0	0	0		0
5.0.11.0	win	090718	17:16:02	NH_A_45	1	1	blocked_color	10	blockedtask_bivalentcolortest	135	Triangle	Green	Color			0		TriangleGreen.png	TriangleGreen.png	38	1	1097	45	45	28154	100	625.6444444444443888642	0	0	0	0		0	0	0	0		0	0	0	0		0
5.0.11.0	win	090718	17:16:02	NH_A_45	1	1	blocked_color	10	blockedtask_bivalentcolortest	138	Triangle	Red	Color			0		TriangleRed.png	TriangleRed.png	30	1	1093	46	46	29247	100	635.804347826086996065	0	0	0	0		0	0	0	0		0	0	0	0		0
5.0.11.0	win	090718	17:16:02	NH_A_45	1	1	blocked_color	10	blockedtask_bivalentcolortest	141	Triangle	Red	Color			0		TriangleRed.png	TriangleRed.png	30	1	449	47	47	29696	100	631.8297872340425556104	0	0	0	0		0	0	0	0		0	0	0	0		0
5.0.11.0	win	090718	17:16:02	NH_A_45	1	1	blocked_color	10	blockedtask_bivalentcolortest	144	Circle	Red	Color			0		CircleRed.png	CircleRed.png	30	1	406	48	48	30102	100	627.125	0	0	0	0		0	0	0	0		0	0	0	0		0
5.0.11.0	win	090718	17:16:02	NH_A_45	1	1	blocked_color	10	blockedtask_bivalentcolortest	147	Triangle	Green	Color			0		TriangleGreen.png	TriangleGreen.png	38	1	718	49	49	30820	100	628.9795918367346985178	0	0	0	0		0	0	0	0		0	0	0	0		0
5.0.11.0	win	090718	17:16:02	NH_A_45	1	1	blocked_color	10	blockedtask_bivalentcolortest	150	Triangle	Green	Color			0		TriangleGreen.png	TriangleGreen.png	38	1	521	50	50	31341	100	626.8200000000000500222	0	0	0	0		0	0	0	0		0	0	0	0		0
5.0.11.0	win	090718	17:16:02	NH_A_45	1	1	blocked_color	10	blockedtask_bivalentcolortest	153	Circle	Red	Color			0		CircleRed.png	CircleRed.png	30	1	508	51	51	31849	100	624.4901960784313814656	0	0	0	0		0	0	0	0		0	0	0	0		0
5.0.11.0	win	090718	17:16:02	NH_A_45	1	1	blocked_color	10	blockedtask_bivalentcolortest	156	Circle	Green	Color			0		CircleGreen.png	CircleGreen.png	38	1	399	52	52	32248	100	620.1538461538461888267	0	0	0	0		0	0	0	0		0	0	0	0		0
5.0.11.0	win	090718	17:16:02	NH_A_45	1	1	blocked_color	10	blockedtask_bivalentcolortest	159	Triangle	Green	Color			0		TriangleGreen.png	TriangleGreen.png	38	1	486	53	53	32734	100	617.6226415094339472489	0	0	0	0		0	0	0	0		0	0	0	0		0
5.0.11.0	win	090718	17:16:02	NH_A_45	1	1	blocked_color	10	blockedtask_bivalentcolortest	162	Circle	Green	Color			0		CircleGreen.png	CircleGreen.png	38	1	570	54	54	33304	100	616.7407407407407617939	0	0	0	0		0	0	0	0		0	0	0	0		0
5.0.11.0	win	090718	17:16:02	NH_A_45	1	1	blocked_color	10	blockedtask_bivalentcolortest	165	Triangle	Red	Color			0		TriangleRed.png	TriangleRed.png	30	1	458	55	55	33762	100	613.8545454545454731488	0	0	0	0		0	0	0	0		0	0	0	0		0
5.0.11.0	win	090718	17:16:02	NH_A_45	1	1	blocked_color	10	blockedtask_bivalentcolortest	168	Circle	Green	Color			0		CircleGreen.png	CircleGreen.png	38	1	528	56	56	34290	100	612.3214285714285551876	0	0	0	0		0	0	0	0		0	0	0	0		0
5.0.11.0	win	090718	17:16:02	NH_A_45	1	1	blocked_color	10	blockedtask_bivalentcolortest	171	Triangle	Green	Color			0		TriangleGreen.png	TriangleGreen.png	38	1	611	57	57	34901	100	612.2982456140350677742	0	0	0	0		0	0	0	0		0	0	0	0		0
5.0.11.0	win	090718	17:16:02	NH_A_45	1	1	blocked_color	10	blockedtask_bivalentcolortest	174	Circle	Red	Color			0		CircleRed.png	CircleRed.png	30	1	483	58	58	35384	100	610.0689655172413949913	0	0	0	0		0	0	0	0		0	0	0	0		0
5.0.11.0	win	090718	17:16:02	NH_A_45	1	1	blocked_color	10	blockedtask_bivalentcolortest	177	Circle	Red	Color			0		CircleRed.png	CircleRed.png	30	1	518	59	59	35902	100	608.5084745762711690986	0	0	0	0		0	0	0	0		0	0	0	0		0
5.0.11.0	win	090718	17:16:02	NH_A_45	1	1	blocked_color	10	blockedtask_bivalentcolortest	180	Triangle	Red	Color			0		TriangleRed.png	TriangleRed.png	30	1	409	60	60	36311	100	605.1833333333332802795	0	0	0	0		0	0	0	0		0	0	0	0		0
5.0.11.0	win	090718	17:16:02	NH_A_45	1	1	blocked_color	10	blockedtask_bivalentcolortest	183	Triangle	Green	Color			0		TriangleGreen.png	TriangleGreen.png	38	1	512	61	61	36823	100	603.6557377049180104223	0	0	0	0		0	0	0	0		0	0	0	0		0
5.0.11.0	win	090718	17:16:02	NH_A_45	1	1	blocked_color	10	blockedtask_bivalentcolortest	186	Triangle	Red	Color			0		TriangleRed.png	TriangleRed.png	30	1	435	62	62	37258	100	600.9354838709676869257	0	0	0	0		0	0	0	0		0	0	0	0		0
5.0.11.0	win	090718	17:16:02	NH_A_45	1	1	blocked_color	10	blockedtask_bivalentcolortest	189	Triangle	Red	Color			0		TriangleRed.png	TriangleRed.png	30	1	474	63	63	37732	100	598.9206349206349386805	0	0	0	0		0	0	0	0		0	0	0	0		0
5.0.11.0	win	090718	17:16:02	NH_A_45	1	1	blocked_color	10	blockedtask_bivalentcolortest	192	Circle	Green	Color			0		CircleGreen.png	CircleGreen.png	38	1	398	64	64	38130	100	595.78125	0	0	0	0		0	0	0	0		0	0	0	0		0
5.0.11.0	win	090718	17:16:02	NH_A_45	1	1	blocked_color	10	blockedtask_bivalentcolortest	195	Triangle	Green	Color			0		TriangleGreen.png	TriangleGreen.png	38	1	581	65	65	38711	100	595.5538461538461660894	0	0	0	0		0	0	0	0		0	0	0	0		0
5.0.11.0	win	090718	17:16:02	NH_A_45	1	1	blocked_color	10	blockedtask_bivalentcolortest	198	Circle	Green	Color			0		CircleGreen.png	CircleGreen.png	38	1	630	66	66	39341	100	596.0757575757576205433	0	0	0	0		0	0	0	0		0	0	0	0		0
5.0.11.0	win	090718	17:16:02	NH_A_45	1	1	blocked_color	10	blockedtask_bivalentcolortest	201	Triangle	Green	Color			0		TriangleGreen.png	TriangleGreen.png	38	1	452	67	67	39793	100	593.925373134328310698	0	0	0	0		0	0	0	0		0	0	0	0		0
5.0.11.0	win	090718	17:16:02	NH_A_45	1	1	blocked_color	10	blockedtask_bivalentcolortest	204	Circle	Green	Color			0		CircleGreen.png	CircleGreen.png	38	1	362	68	68	40155	100	590.5147058823529278015	0	0	0	0		0	0	0	0		0	0	0	0		0
5.0.11.0	win	090718	17:16:02	NH_A_45	1	1	blocked_color	10	blockedtask_bivalentcolortest	207	Circle	Green	Color			0		CircleGreen.png	CircleGreen.png	38	1	451	69	69	40606	100	588.4927536231883777873	0	0	0	0		0	0	0	0		0	0	0	0		0
5.0.11.0	win	090718	17:16:02	NH_A_45	1	1	blocked_color	10	blockedtask_bivalentcolortest	210	Circle	Red	Color			0		CircleRed.png	CircleRed.png	30	1	600	70	70	41206	100	588.6571428571428441501	0	0	0	0		0	0	0	0		0	0	0	0		0
5.0.11.0	win	090718	17:16:02	NH_A_45	1	1	blocked_color	10	blockedtask_bivalentcolortest	213	Triangle	Red	Color			0		TriangleRed.png	TriangleRed.png	30	1	456	71	71	41662	100	586.7887323943662067904	0	0	0	0		0	0	0	0		0	0	0	0		0
5.0.11.0	win	090718	17:16:02	NH_A_45	1	1	blocked_color	10	blockedtask_bivalentcolortest	216	Triangle	Red	Color			0		TriangleRed.png	TriangleRed.png	30	1	397	72	72	42059	100	584.1527777777778283053	0	0	0	0		0	0	0	0		0	0	0	0		0
5.0.11.0	win	090718	17:16:02	NH_A_45	1	1	blocked_color	10	blockedtask_bivalentcolortest	219	Circle	Green	Color			0		CircleGreen.png	CircleGreen.png	38	1	565	73	73	42624	100	583.8904109589041127037	0	0	0	0		0	0	0	0		0	0	0	0		0
5.0.11.0	win	090718	17:16:02	NH_A_45	1	1	blocked_color	10	blockedtask_bivalentcolortest	222	Circle	Green	Color			0		CircleGreen.png	CircleGreen.png	38	1	1381	74	74	44005	100	594.6621621621621898157	0	0	0	0		0	0	0	0		0	0	0	0		0
5.0.11.0	win	090718	17:16:02	NH_A_45	1	1	blocked_color	10	blockedtask_bivalentcolortest	225	Triangle	Green	Color			0		TriangleGreen.png	TriangleGreen.png	38	1	581	75	75	44586	100	594.4800000000000181899	0	0	0	0		0	0	0	0		0	0	0	0		0
5.0.11.0	win	090718	17:16:02	NH_A_45	1	1	blocked_color	10	blockedtask_bivalentcolortest	228	Circle	Red	Color			0		CircleRed.png	CircleRed.png	30	1	501	76	76	45087	100	593.25	0	0	0	0		0	0	0	0		0	0	0	0		0
5.0.11.0	win	090718	17:16:02	NH_A_45	1	1	blocked_color	10	blockedtask_bivalentcolortest	231	Triangle	Green	Color			0		TriangleGreen.png	TriangleGreen.png	38	1	489	77	77	45576	100	591.896103896103909392	0	0	0	0		0	0	0	0		0	0	0	0		0
5.0.11.0	win	090718	17:16:02	NH_A_45	1	1	blocked_color	10	blockedtask_bivalentcolortest	234	Triangle	Green	Color			0		TriangleGreen.png	TriangleGreen.png	38	1	557	78	78	46133	100	591.4487179487178991621	0	0	0	0		0	0	0	0		0	0	0	0		0
5.0.11.0	win	090718	17:16:02	NH_A_45	1	1	blocked_color	10	blockedtask_bivalentcolortest	237	Circle	Red	Color			0		CircleRed.png	CircleRed.png	30	1	526	79	79	46659	100	590.6202531645569706598	0	0	0	0		0	0	0	0		0	0	0	0		0
5.0.11.0	win	090718	17:16:02	NH_A_45	1	1	blocked_color	10	blockedtask_bivalentcolortest	240	Circle	Red	Color			0		CircleRed.png	CircleRed.png	30	1	785	80	80	47444	100	593.0499999999999545253	0	0	0	0		0	0	0	0		0	0	0	0		0
5.0.11.0	win	090718	17:16:02	NH_A_45	1	1	mixedintro	11	MixedIntroInstruct	1	Circle	Red	Color			0		SC_MixedIntro1.htm	CircleRed.png	57	0	39040	80	80	47444	100	593.0499999999999545253	0	0	0	0		0	0	0	0		0	0	0	0		0
5.0.11.0	win	090718	17:16:02	NH_A_45	1	1	mixedintro	11	MixedIntroInstruct	2	Circle	Red	Color			0		SC_MixedIntro2.htm	CircleRed.png	57	0	9253	80	80	47444	100	593.0499999999999545253	0	0	0	0		0	0	0	0		0	0	0	0		0
5.0.11.0	win	090718	17:16:02	NH_A_45	1	1	mixed_practiceWord	12	MixedPracticeInstruct	1	Circle	Red	Color	Word		200		SC_Mixed_WordTraining.htm	CircleRed.png	57	0	10161	0	0	0	0		0	0	0	0		0	0	0	0		0	0	0	0		0
5.0.11.0	win	090718	17:16:02	NH_A_45	1	1	mixed_practiceWord	12	mixed_firsttask	2	Triangle	Red	Shape	Word	firsttrial	200	Inconsistent	SHAPE	TriangleRed.png	38	1	5433	0	0	0	0		0	0	0	0		0	0	0	0		0	0	0	0		0
5.0.11.0	win	090718	17:16:02	NH_A_45	1	1	mixed_practiceWord	12	mixed_repeat	5	Circle	Red	Shape	Word	Repeat	200	Consistent	SHAPE	CircleRed.png	30	1	1054	0	0	0	0		1	1	1054	100	1054	1	1	1054	100	1054	0	0	0	0		-1054
5.0.11.0	win	090718	17:16:02	NH_A_45	1	1	mixed_practiceWord	12	mixed_repeat	8	Triangle	Red	Shape	Word	Repeat	200	Inconsistent	SHAPE	TriangleRed.png	38	1	994	0	0	0	0		2	2	2048	100	1024	2	2	2048	100	1024	0	0	0	0		-1024
5.0.11.0	win	090718	17:16:02	NH_A_45	1	1	mixed_practiceWord	12	mixed_shift	11	Triangle	Green	Color	Word	Shift	200	Consistent	COLOR	TriangleGreen.png	38	1	1752	1	1	1752	100	1752	2	2	2048	100	1024	2	2	2048	100	1024	1	1	1752	100	1752	728
5.0.11.0	win	090718	17:16:02	NH_A_45	1	1	mixed_practiceWord	12	mixed_repeat	14	Triangle	Red	Color	Word	Repeat	200	Inconsistent	COLOR	TriangleRed.png	30	1	528	2	2	2280	100	1140	2	2	2048	100	1024	3	3	2576	100	858.6666666666666287711	1	1	1752	100	1752	893.3333333333333712289
5.0.11.0	win	090718	17:16:02	NH_A_45	1	1	mixed_practiceWord	12	mixed_shift	17	Triangle	Green	Shape	Word	Shift	200	Consistent	SHAPE	TriangleGreen.png	38	1	1626	2	2	2280	100	1140	3	3	3674	100	1224.6666666666667424579	3	3	2576	100	858.6666666666666287711	2	2	3378	100	1689	830.3333333333333712289
5.0.11.0	win	090718	17:16:02	NH_A_45	1	1	mixed_practiceWord	12	mixed_shift	20	Circle	Green	Color	Word	Shift	200	Inconsistent	COLOR	CircleGreen.png	30	0	727	2	3	2280	66.6666666666666571928	1140	3	3	3674	100	1224.6666666666667424579	3	3	2576	100	858.6666666666666287711	2	3	3378	66.6666666666666571928	1689	830.3333333333333712289
5.0.11.0	win	090718	17:16:02	NH_A_45	1	1	mixed_practiceWord	12	mixed_shift	23	Circle	Red	Shape	Word	Shift	200	Consistent	SHAPE	CircleRed.png	30	1	1569	2	3	2280	66.6666666666666571928	1140	4	4	5243	100	1310.75	3	3	2576	100	858.6666666666666287711	3	4	4947	75	1649	790.3333333333333712289
5.0.11.0	win	090718	17:16:02	NH_A_45	1	1	mixed_practiceWord	12	mixed_shift	26	Circle	Green	Color	Word	Shift	200	Inconsistent	COLOR	CircleGreen.png	38	1	1039	3	4	3319	75	1106.3333333333332575421	4	4	5243	100	1310.75	3	3	2576	100	858.6666666666666287711	4	5	5986	80	1496.5	637.8333333333333712289
5.0.11.0	win	090718	17:16:02	NH_A_45	1	1	mixed_practiceWord	12	mixed_shift	29	Triangle	Red	Shape	Word	Shift	200	Inconsistent	SHAPE	TriangleRed.png	38	1	2004	3	4	3319	75	1106.3333333333332575421	5	5	7247	100	1449.4000000000000909495	3	3	2576	100	858.6666666666666287711	5	6	7990	83.3333333333333428072	1598	739.3333333333333712289
5.0.11.0	win	090718	17:16:02	NH_A_45	1	1	mixed_practiceWord	12	mixed_repeat	32	Circle	Green	Shape	Word	Repeat	200	Inconsistent	SHAPE	CircleGreen.png	30	1	1331	3	4	3319	75	1106.3333333333332575421	6	6	8578	100	1429.6666666666667424579	4	4	3907	100	976.75	5	6	7990	83.3333333333333428072	1598	621.25
5.0.11.0	win	090718	17:16:02	NH_A_45	1	1	mixed_practiceWord	12	mixed_shift	35	Triangle	Green	Color	Word	Shift	200	Consistent	COLOR	TriangleGreen.png	38	1	987	4	5	4306	80	1076.5	6	6	8578	100	1429.6666666666667424579	4	4	3907	100	976.75	6	7	8977	85.7142857142857081953	1496.1666666666667424579	519.4166666666667424579
5.0.11.0	win	090718	17:16:02	NH_A_45	1	1	mixed_practiceWord	12	mixed_repeat	38	Circle	Green	Color	Word	Repeat	200	Inconsistent	COLOR	CircleGreen.png	38	1	418	5	6	4724	83.3333333333333428072	944.7999999999999545253	6	6	8578	100	1429.6666666666667424579	5	5	4325	100	865	6	7	8977	85.7142857142857081953	1496.1666666666667424579	631.1666666666667424579
5.0.11.0	win	090718	17:16:02	NH_A_45	1	1	mixed_practiceWord	12	mixed_shift	41	Triangle	Green	Shape	Word	Shift	200	Consistent	SHAPE	TriangleGreen.png	38	1	831	5	6	4724	83.3333333333333428072	944.7999999999999545253	7	7	9409	100	1344.1428571428571103752	5	5	4325	100	865	7	8	9808	87.5	1401.1428571428571103752	536.1428571428571103752
5.0.11.0	win	090718	17:16:02	NH_A_45	1	1	mixed_practiceWord	12	mixed_repeat	44	Circle	Green	Shape	Word	Repeat	200	Inconsistent	SHAPE	CircleGreen.png	30	1	684	5	6	4724	83.3333333333333428072	944.7999999999999545253	8	8	10093	100	1261.625	6	6	5009	100	834.8333333333333712289	7	8	9808	87.5	1401.1428571428571103752	566.3095238095237391462
5.0.11.0	win	090718	17:16:02	NH_A_45	1	1	mixed_practiceWord	12	mixed_shift	47	Circle	Red	Color	Word	Shift	200	Consistent	COLOR	CircleRed.png	30	1	638	6	7	5362	85.7142857142857081953	893.6666666666666287711	8	8	10093	100	1261.625	6	6	5009	100	834.8333333333333712289	8	9	10446	88.8888888888888857309	1305.75	470.9166666666666287711
5.0.11.0	win	090718	17:16:02	NH_A_45	1	1	mixed_practiceWord	12	mixed_repeat	50	Triangle	Red	Color	Word	Repeat	200	Inconsistent	COLOR	TriangleRed.png	30	1	2627	7	8	7989	87.5	1141.2857142857142207504	8	8	10093	100	1261.625	7	7	7636	100	1090.8571428571428896248	8	9	10446	88.8888888888888857309	1305.75	214.8928571428571103752
5.0.11.0	win	090718	17:16:02	NH_A_45	1	1	mixed_practiceWord	12	mixed_repeat	53	Triangle	Red	Color	Word	Repeat	200	Inconsistent	COLOR	TriangleRed.png	30	1	712	8	9	8701	88.8888888888888857309	1087.625	8	8	10093	100	1261.625	8	8	8348	100	1043.5	8	9	10446	88.8888888888888857309	1305.75	262.25
5.0.11.0	win	090718	17:16:02	NH_A_45	1	1	mixed_practiceWord	12	mixed_repeat	56	Triangle	Red	Color	Word	Repeat	200	Inconsistent	COLOR	TriangleRed.png	30	1	378	9	10	9079	90	1008.7777777777778283053	8	8	10093	100	1261.625	9	9	8726	100	969.5555555555555429237	8	9	10446	88.8888888888888857309	1305.75	336.1944444444444570763
5.0.11.0	win	090718	17:16:02	NH_A_45	1	1	mixed_practiceWord	12	mixed_repeat	59	Circle	Green	Color	Word	Repeat	200	Inconsistent	COLOR	CircleGreen.png	38	1	505	10	11	9584	90.9090909090909065071	958.3999999999999772626	8	8	10093	100	1261.625	10	10	9231	100	923.1000000000000227374	8	9	10446	88.8888888888888857309	1305.75	382.6499999999999772626
5.0.11.0	win	090718	17:16:02	NH_A_45	1	1	mixed_practiceWord	12	mixed_repeat	62	Triangle	Green	Color	Word	Repeat	200	Consistent	COLOR	TriangleGreen.png	30	0	1315	10	12	9584	83.3333333333333428072	958.3999999999999772626	8	8	10093	100	1261.625	10	11	9231	90.9090909090909065071	923.1000000000000227374	8	9	10446	88.8888888888888857309	1305.75	382.6499999999999772626
5.0.11.0	win	090718	17:16:02	NH_A_45	1	1	mixed_practiceWord	12	mixed_repeat	65	Triangle	Green	Color	Word	Repeat	200	Consistent	COLOR	TriangleGreen.png	38	1	645	11	13	10229	84.6153846153846131983	929.9090909090908780854	8	8	10093	100	1261.625	11	12	9876	91.6666666666666571928	897.8181818181818698577	8	9	10446	88.8888888888888857309	1305.75	407.9318181818181301423
5.0.11.0	win	090718	17:16:02	NH_A_45	1	1	mixed_practiceWord	12	mixed_repeat	68	Circle	Green	Color	Word	Repeat	200	Inconsistent	COLOR	CircleGreen.png	38	1	858	12	14	11087	85.7142857142857081953	923.9166666666666287711	8	8	10093	100	1261.625	12	13	10734	92.3076923076923065992	894.5	8	9	10446	88.8888888888888857309	1305.75	411.25
5.0.11.0	win	090718	17:16:02	NH_A_45	1	1	mixed_practiceWord	12	mixed_shift	71	Circle	Green	Shape	Word	Shift	200	Inconsistent	SHAPE	CircleGreen.png	38	0	422	12	14	11087	85.7142857142857081953	923.9166666666666287711	8	9	10093	88.8888888888888857309	1261.625	12	13	10734	92.3076923076923065992	894.5	8	10	10446	80	1305.75	411.25
5.0.11.0	win	090718	17:16:02	NH_A_45	1	1	mixed_practiceWord	12	mixed_repeat	74	Triangle	Red	Shape	Word	Repeat	200	Inconsistent	SHAPE	TriangleRed.png	30	0	1067	12	14	11087	85.7142857142857081953	923.9166666666666287711	8	10	10093	80	1261.625	12	14	10734	85.7142857142857081953	894.5	8	10	10446	80	1305.75	411.25
5.0.11.0	win	090718	17:16:02	NH_A_45	1	1	mixed_practiceWord	12	mixed_repeat	77	Triangle	Green	Shape	Word	Repeat	200	Consistent	SHAPE	TriangleGreen.png	38	1	566	12	14	11087	85.7142857142857081953	923.9166666666666287711	9	11	10659	81.8181818181818272251	1184.3333333333332575421	13	15	11300	86.6666666666666714036	869.2307692307692832401	8	10	10446	80	1305.75	436.5192307692307167599
5.0.11.0	win	090718	17:16:02	NH_A_45	1	1	mixed_practiceWord	12	mixed_shift	80	Triangle	Red	Color	Word	Shift	200	Inconsistent	COLOR	TriangleRed.png	30	1	525	13	15	11612	86.6666666666666714036	893.2307692307692832401	9	11	10659	81.8181818181818272251	1184.3333333333332575421	13	15	11300	86.6666666666666714036	869.2307692307692832401	9	11	10971	81.8181818181818272251	1219	349.7692307692307167599
5.0.11.0	win	090718	17:16:02	NH_A_45	1	1	mixed_practiceWord	12	mixed_repeat	83	Triangle	Red	Color	Word	Repeat	200	Inconsistent	COLOR	TriangleRed.png	30	1	1095	14	16	12707	87.5	907.6428571428571103752	9	11	10659	81.8181818181818272251	1184.3333333333332575421	14	16	12395	87.5	885.3571428571428896248	9	11	10971	81.8181818181818272251	1219	333.6428571428571103752
5.0.11.0	win	090718	17:16:02	NH_A_45	1	1	mixed_practiceWord	12	mixed_repeat	86	Circle	Red	Color	Word	Repeat	200	Consistent	COLOR	CircleRed.png	30	1	729	15	17	13436	88.2352941176470579876	895.7333333333333484916	9	11	10659	81.8181818181818272251	1184.3333333333332575421	15	17	13124	88.2352941176470579876	874.9333333333332802795	9	11	10971	81.8181818181818272251	1219	344.0666666666667197205
5.0.11.0	win	090718	17:16:02	NH_A_45	1	1	mixed_practiceWord	12	mixed_shift	89	Triangle	Green	Shape	Word	Shift	200	Consistent	SHAPE	TriangleGreen.png	38	1	1435	15	17	13436	88.2352941176470579876	895.7333333333333484916	10	12	12094	83.3333333333333428072	1209.4000000000000909495	15	17	13124	88.2352941176470579876	874.9333333333332802795	10	12	12406	83.3333333333333428072	1240.5999999999999090505	365.6666666666666287711
5.0.11.0	win	090718	17:16:02	NH_A_45	1	1	mixed_practiceWord	12	mixed_shift	92	Triangle	Red	Color	Word	Shift	200	Inconsistent	COLOR	TriangleRed.png	30	1	942	16	18	14378	88.8888888888888857309	898.625	10	12	12094	83.3333333333333428072	1209.4000000000000909495	15	17	13124	88.2352941176470579876	874.9333333333332802795	11	13	13348	84.6153846153846131983	1213.4545454545454958861	338.5212121212122156066
5.0.11.0	win	090718	17:16:02	NH_A_45	1	1	mixed_practiceWord	12	mixed_shift	95	Triangle	Green	Shape	Word	Shift	200	Consistent	SHAPE	TriangleGreen.png	38	1	1592	16	18	14378	88.8888888888888857309	898.625	11	13	13686	84.6153846153846131983	1244.1818181818182438292	15	17	13124	88.2352941176470579876	874.9333333333332802795	12	14	14940	85.7142857142857081953	1245	370.0666666666667197205
5.0.11.0	win	090718	17:16:02	NH_A_45	1	1	mixed_practiceWord	12	mixed_repeat	98	Circle	Red	Shape	Word	Repeat	200	Consistent	SHAPE	CircleRed.png	30	1	1526	16	18	14378	88.8888888888888857309	898.625	12	14	15212	85.7142857142857081953	1267.6666666666667424579	16	18	14650	88.8888888888888857309	915.625	12	14	14940	85.7142857142857081953	1245	329.375
5.0.11.0	win	090718	17:16:02	NH_A_45	1	1	mixed_practiceWord	12	mixed_repeat	101	Circle	Red	Shape	Word	Repeat	200	Consistent	SHAPE	CircleRed.png	30	1	424	16	18	14378	88.8888888888888857309	898.625	13	15	15636	86.6666666666666714036	1202.7692307692307167599	17	19	15074	89.4736842105263150415	886.7058823529412165954	12	14	14940	85.7142857142857081953	1245	358.2941176470587834046
5.0.11.0	win	090718	17:16:02	NH_A_45	1	1	mixed_practiceWord	12	mixed_shift	104	Circle	Red	Color	Word	Shift	200	Consistent	COLOR	CircleRed.png	30	1	1013	17	19	15391	89.4736842105263150415	905.3529411764706082977	13	15	15636	86.6666666666666714036	1202.7692307692307167599	17	19	15074	89.4736842105263150415	886.7058823529412165954	13	15	15953	86.6666666666666714036	1227.1538461538461888267	340.4479638009049722314
5.0.11.0	win	090718	17:16:02	NH_A_45	1	1	mixed_practiceWord	12	mixed_repeat	107	Circle	Red	Color	Word	Repeat	200	Consistent	COLOR	CircleRed.png	30	1	331	18	20	15722	90	873.4444444444444570763	13	15	15636	86.6666666666666714036	1202.7692307692307167599	18	20	15405	90	855.8333333333333712289	13	15	15953	86.6666666666666714036	1227.1538461538461888267	371.3205128205128175978
5.0.11.0	win	090718	17:16:02	NH_A_45	1	1	mixed_practiceWord	12	mixed_repeat	110	Triangle	Green	Color	Word	Repeat	200	Consistent	COLOR	TriangleGreen.png	38	1	572	19	21	16294	90.4761904761904816041	857.5789473684210406645	13	15	15636	86.6666666666666714036	1202.7692307692307167599	19	21	15977	90.4761904761904816041	840.8947368421053170096	13	15	15953	86.6666666666666714036	1227.1538461538461888267	386.2591093117408718172
5.0.11.0	win	090718	17:16:02	NH_A_45	1	1	mixed_practiceWord	12	mixed_shift	113	Circle	Green	Shape	Word	Shift	200	Inconsistent	SHAPE	CircleGreen.png	38	0	435	19	21	16294	90.4761904761904816041	857.5789473684210406645	13	16	15636	81.25	1202.7692307692307167599	19	21	15977	90.4761904761904816041	840.8947368421053170096	13	16	15953	81.25	1227.1538461538461888267	386.2591093117408718172
5.0.11.0	win	090718	17:16:02	NH_A_45	1	1	mixed_practiceWord	12	mixed_shift	116	Circle	Red	Color	Word	Shift	200	Consistent	COLOR	CircleRed.png	30	1	1431	20	22	17725	90.9090909090909065071	886.25	13	16	15636	81.25	1202.7692307692307167599	19	21	15977	90.4761904761904816041	840.8947368421053170096	14	17	17384	82.352941176470579876	1241.7142857142857792496	400.8195488721804622401
5.0.11.0	win	090718	17:16:02	NH_A_45	1	1	mixed_practiceWord	12	mixed_shift	119	Triangle	Red	Shape	Word	Shift	200	Inconsistent	SHAPE	TriangleRed.png	38	1	764	20	22	17725	90.9090909090909065071	886.25	14	17	16400	82.352941176470579876	1171.4285714285713311256	19	21	15977	90.4761904761904816041	840.8947368421053170096	15	18	18148	83.3333333333333428072	1209.866666666666560559	368.9719298245612435494
5.0.11.0	win	090718	17:16:02	NH_A_45	1	1	mixed_practiceWord	12	mixed_shift	122	Triangle	Green	Color	Word	Shift	200	Consistent	COLOR	TriangleGreen.png	38	1	667	21	23	18392	91.3043478260869534324	875.8095238095238528331	14	17	16400	82.352941176470579876	1171.4285714285713311256	19	21	15977	90.4761904761904816041	840.8947368421053170096	16	19	18815	84.2105263157894654569	1175.9375	335.0427631578946829904
5.0.11.0	win	090718	17:16:02	NH_A_45	1	1	mixed_practiceWord	12	mixed_shift	125	Circle	Red	Shape	Word	Shift	200	Consistent	SHAPE	CircleRed.png	30	1	1342	21	23	18392	91.3043478260869534324	875.8095238095238528331	15	18	17742	83.3333333333333428072	1182.7999999999999545253	19	21	15977	90.4761904761904816041	840.8947368421053170096	17	20	20157	85	1185.7058823529412165954	344.8111455108358995858
5.0.11.0	win	090718	17:16:02	NH_A_45	1	1	mixed_practiceWord	12	mixed_shift	128	Circle	Green	Color	Word	Shift	200	Inconsistent	COLOR	CircleGreen.png	38	1	791	22	24	19183	91.6666666666666571928	871.9545454545454958861	15	18	17742	83.3333333333333428072	1182.7999999999999545253	19	21	15977	90.4761904761904816041	840.8947368421053170096	18	21	20948	85.7142857142857081953	1163.7777777777778283053	322.8830409356725112957
5.0.11.0	win	090718	17:16:02	NH_A_45	1	1	mixed_practiceWord	12	mixed_repeat	131	Circle	Green	Color	Word	Repeat	200	Inconsistent	COLOR	CircleGreen.png	38	1	662	23	25	19845	92	862.8260869565217490162	15	18	17742	83.3333333333333428072	1182.7999999999999545253	20	22	16639	90.9090909090909065071	831.9500000000000454747	18	21	20948	85.7142857142857081953	1163.7777777777778283053	331.8277777777777828305
5.0.11.0	win	090718	17:16:02	NH_A_45	1	1	mixed_practiceWord	12	mixed_shift	134	Triangle	Red	Shape	Word	Shift	200	Inconsistent	SHAPE	TriangleRed.png	38	1	938	23	25	19845	92	862.8260869565217490162	16	19	18680	84.2105263157894654569	1167.5	20	22	16639	90.9090909090909065071	831.9500000000000454747	19	22	21886	86.3636363636363597607	1151.8947368421052033227	319.944736842105157848
5.0.11.0	win	090718	17:16:02	NH_A_45	1	1	mixed_practiceWord	12	mixed_shift	137	Circle	Red	Color	Word	Shift	200	Consistent	COLOR	CircleRed.png	30	1	1058	24	26	20903	92.3076923076923065992	870.9583333333333712289	16	19	18680	84.2105263157894654569	1167.5	20	22	16639	90.9090909090909065071	831.9500000000000454747	20	23	22944	86.9565217391304372541	1147.2000000000000454747	315.25
5.0.11.0	win	090718	17:16:02	NH_A_45	1	1	mixed_practiceWord	12	mixed_repeat	140	Circle	Red	Color	Word	Repeat	200	Consistent	COLOR	CircleRed.png	30	1	439	25	27	21342	92.5925925925925952242	853.6799999999999499778	16	19	18680	84.2105263157894654569	1167.5	21	23	17078	91.3043478260869534324	813.2380952380951839586	20	23	22944	86.9565217391304372541	1147.2000000000000454747	333.9619047619048615161
5.0.11.0	win	090718	17:16:02	NH_A_45	1	1	mixed_practiceWord	12	mixed_repeat	143	Circle	Green	Color	Word	Repeat	200	Inconsistent	COLOR	CircleGreen.png	38	1	499	26	28	21841	92.8571428571428612031	840.0384615384615472067	16	19	18680	84.2105263157894654569	1167.5	22	24	17577	91.6666666666666571928	798.9545454545454958861	20	23	22944	86.9565217391304372541	1147.2000000000000454747	348.2454545454545495886
5.0.11.0	win	090718	17:16:02	NH_A_45	1	1	mixed_practiceWord	12	mixed_shift	146	Triangle	Green	Shape	Word	Shift	200	Consistent	SHAPE	TriangleGreen.png	38	1	925	26	28	21841	92.8571428571428612031	840.0384615384615472067	17	20	19605	85	1153.2352941176470721985	22	24	17577	91.6666666666666571928	798.9545454545454958861	21	24	23869	87.5	1136.6190476190477056662	337.66450216450220978
5.0.11.0	win	090718	17:16:02	NH_A_45	1	1	mixed_testintro	13	MixedPracticeInstruct	1	Triangle	Green	Shape	Word	Shift	200	Consistent	SC_Mixed_TestIntro.htm	TriangleGreen.png	57	0	11246	26	28	21841	92.8571428571428612031	840.0384615384615472067	17	20	19605	85	1153.2352941176470721985	22	24	17577	91.6666666666666571928	798.9545454545454958861	21	24	23869	87.5	1136.6190476190477056662	337.66450216450220978
5.0.11.0	win	090718	17:16:02	NH_A_45	1	1	mixed_Word_shortCSI	14	MixedTestInstruct	1	Triangle	Green	Shape	Word	Shift	200	Consistent	SC_Mixed_WordTest.htm	TriangleGreen.png	57	0	9547	0	0	0	0		0	0	0	0		0	0	0	0		0	0	0	0		0
5.0.11.0	win	090718	17:16:02	NH_A_45	1	1	mixed_Word_shortCSI	14	mixed_firsttask	2	Circle	Green	Shape	Word	firsttrial	200	Inconsistent	SHAPE	CircleGreen.png	30	1	2724	0	0	0	0		0	0	0	0		0	0	0	0		0	0	0	0		0
5.0.11.0	win	090718	17:16:02	NH_A_45	1	1	mixed_Word_shortCSI	14	mixed_shift	5	Circle	Red	Color	Word	Shift	200	Consistent	COLOR	CircleRed.png	30	1	869	1	1	869	100	869	0	0	0	0		0	0	0	0		1	1	869	100	869	869
5.0.11.0	win	090718	17:16:02	NH_A_45	1	1	mixed_Word_shortCSI	14	mixed_shift	8	Triangle	Green	Shape	Word	Shift	200	Consistent	SHAPE	TriangleGreen.png	38	1	897	1	1	869	100	869	1	1	897	100	897	0	0	0	0		2	2	1766	100	883	883
5.0.11.0	win	090718	17:16:02	NH_A_45	1	1	mixed_Word_shortCSI	14	mixed_repeat	11	Triangle	Green	Shape	Word	Repeat	200	Consistent	SHAPE	TriangleGreen.png	38	1	763	1	1	869	100	869	2	2	1660	100	830	1	1	763	100	763	2	2	1766	100	883	120
5.0.11.0	win	090718	17:16:02	NH_A_45	1	1	mixed_Word_shortCSI	14	mixed_repeat	14	Triangle	Red	Shape	Word	Repeat	200	Inconsistent	SHAPE	TriangleRed.png	38	1	1691	1	1	869	100	869	3	3	3351	100	1117	2	2	2454	100	1227	2	2	1766	100	883	-344
5.0.11.0	win	090718	17:16:02	NH_A_45	1	1	mixed_Word_shortCSI	14	mixed_repeat	17	Triangle	Red	Shape	Word	Repeat	200	Inconsistent	SHAPE	TriangleRed.png	38	1	423	1	1	869	100	869	4	4	3774	100	943.5	3	3	2877	100	959	2	2	1766	100	883	-76
5.0.11.0	win	090718	17:16:02	NH_A_45	1	1	mixed_Word_shortCSI	14	mixed_shift	20	Circle	Red	Color	Word	Shift	200	Consistent	COLOR	CircleRed.png	30	1	995	2	2	1864	100	932	4	4	3774	100	943.5	3	3	2877	100	959	3	3	2761	100	920.3333333333333712289	-38.6666666666666287711
5.0.11.0	win	090718	17:16:02	NH_A_45	1	1	mixed_Word_shortCSI	14	mixed_repeat	23	Triangle	Green	Color	Word	Repeat	200	Consistent	COLOR	TriangleGreen.png	38	1	618	3	3	2482	100	827.3333333333333712289	4	4	3774	100	943.5	4	4	3495	100	873.75	3	3	2761	100	920.3333333333333712289	46.5833333333333712289
5.0.11.0	win	090718	17:16:02	NH_A_45	1	1	mixed_Word_shortCSI	14	mixed_repeat	26	Triangle	Red	Color	Word	Repeat	200	Inconsistent	COLOR	TriangleRed.png	30	1	672	4	4	3154	100	788.5	4	4	3774	100	943.5	5	5	4167	100	833.3999999999999772626	3	3	2761	100	920.3333333333333712289	86.9333333333333939663
5.0.11.0	win	090718	17:16:02	NH_A_45	1	1	mixed_Word_shortCSI	14	mixed_shift	29	Circle	Red	Shape	Word	Shift	200	Consistent	SHAPE	CircleRed.png	30	1	915	4	4	3154	100	788.5	5	5	4689	100	937.7999999999999545253	5	5	4167	100	833.3999999999999772626	4	4	3676	100	919	85.6000000000000227374
5.0.11.0	win	090718	17:16:02	NH_A_45	1	1	mixed_Word_shortCSI	14	mixed_shift	32	Circle	Green	Color	Word	Shift	200	Inconsistent	COLOR	CircleGreen.png	38	1	940	5	5	4094	100	818.7999999999999545253	5	5	4689	100	937.7999999999999545253	5	5	4167	100	833.3999999999999772626	5	5	4616	100	923.2000000000000454747	89.8000000000000682121
5.0.11.0	win	090718	17:16:02	NH_A_45	1	1	mixed_Word_shortCSI	14	mixed_repeat	35	Triangle	Red	Color	Word	Repeat	200	Inconsistent	COLOR	TriangleRed.png	30	1	709	6	6	4803	100	800.5	5	5	4689	100	937.7999999999999545253	6	6	4876	100	812.6666666666666287711	5	5	4616	100	923.2000000000000454747	110.5333333333334167037
5.0.11.0	win	090718	17:16:02	NH_A_45	1	1	mixed_Word_shortCSI	14	mixed_shift	38	Circle	Green	Shape	Word	Shift	200	Inconsistent	SHAPE	CircleGreen.png	30	1	871	6	6	4803	100	800.5	6	6	5560	100	926.6666666666666287711	6	6	4876	100	812.6666666666666287711	6	6	5487	100	914.5	101.8333333333333712289
5.0.11.0	win	090718	17:16:02	NH_A_45	1	1	mixed_Word_shortCSI	14	mixed_repeat	41	Circle	Red	Shape	Word	Repeat	200	Consistent	SHAPE	CircleRed.png	30	1	578	6	6	4803	100	800.5	7	7	6138	100	876.8571428571428896248	7	7	5454	100	779.1428571428571103752	6	6	5487	100	914.5	135.3571428571428896248
5.0.11.0	win	090718	17:16:02	NH_A_45	1	1	mixed_Word_shortCSI	14	mixed_repeat	44	Circle	Red	Shape	Word	Repeat	200	Consistent	SHAPE	CircleRed.png	30	1	489	6	6	4803	100	800.5	8	8	6627	100	828.375	8	8	5943	100	742.875	6	6	5487	100	914.5	171.625
5.0.11.0	win	090718	17:16:02	NH_A_45	1	1	mixed_Word_shortCSI	14	mixed_repeat	47	Circle	Green	Shape	Word	Repeat	200	Inconsistent	SHAPE	CircleGreen.png	30	1	532	6	6	4803	100	800.5	9	9	7159	100	795.4444444444444570763	9	9	6475	100	719.4444444444444570763	6	6	5487	100	914.5	195.0555555555555429237
5.0.11.0	win	090718	17:16:02	NH_A_45	1	1	mixed_Word_shortCSI	14	mixed_shift	50	Circle	Green	Color	Word	Shift	200	Inconsistent	COLOR	CircleGreen.png	38	1	813	7	7	5616	100	802.2857142857143344372	9	9	7159	100	795.4444444444444570763	9	9	6475	100	719.4444444444444570763	7	7	6300	100	900	180.5555555555555429237
5.0.11.0	win	090718	17:16:02	NH_A_45	1	1	mixed_Word_shortCSI	14	mixed_repeat	53	Circle	Green	Color	Word	Repeat	200	Inconsistent	COLOR	CircleGreen.png	38	1	490	8	8	6106	100	763.25	9	9	7159	100	795.4444444444444570763	10	10	6965	100	696.5	7	7	6300	100	900	203.5
5.0.11.0	win	090718	17:16:02	NH_A_45	1	1	mixed_Word_shortCSI	14	mixed_repeat	56	Triangle	Green	Color	Word	Repeat	200	Consistent	COLOR	TriangleGreen.png	38	1	1126	9	9	7232	100	803.5555555555555429237	9	9	7159	100	795.4444444444444570763	11	11	8091	100	735.5454545454545041139	7	7	6300	100	900	164.4545454545454958861
5.0.11.0	win	090718	17:16:02	NH_A_45	1	1	mixed_Word_shortCSI	14	mixed_shift	59	Triangle	Red	Shape	Word	Shift	200	Inconsistent	SHAPE	TriangleRed.png	38	1	1575	9	9	7232	100	803.5555555555555429237	10	10	8734	100	873.3999999999999772626	11	11	8091	100	735.5454545454545041139	8	8	7875	100	984.375	248.8295454545454958861
5.0.11.0	win	090718	17:16:02	NH_A_45	1	1	mixed_Word_shortCSI	14	mixed_repeat	62	Triangle	Red	Shape	Word	Repeat	200	Inconsistent	SHAPE	TriangleRed.png	38	1	502	9	9	7232	100	803.5555555555555429237	11	11	9236	100	839.6363636363636260285	12	12	8593	100	716.0833333333333712289	8	8	7875	100	984.375	268.2916666666666287711
5.0.11.0	win	090718	17:16:02	NH_A_45	1	1	mixed_Word_shortCSI	14	mixed_repeat	65	Circle	Green	Shape	Word	Repeat	200	Inconsistent	SHAPE	CircleGreen.png	30	1	624	9	9	7232	100	803.5555555555555429237	12	12	9860	100	821.6666666666666287711	13	13	9217	100	709	8	8	7875	100	984.375	275.375
5.0.11.0	win	090718	17:16:02	NH_A_45	1	1	mixed_Word_shortCSI	14	mixed_shift	68	Circle	Red	Color	Word	Shift	200	Consistent	COLOR	CircleRed.png	30	1	1237	10	10	8469	100	846.8999999999999772626	12	12	9860	100	821.6666666666666287711	13	13	9217	100	709	9	9	9112	100	1012.4444444444444570763	303.4444444444444570763
5.0.11.0	win	090718	17:16:02	NH_A_45	1	1	mixed_Word_shortCSI	14	mixed_shift	71	Triangle	Green	Shape	Word	Shift	200	Consistent	SHAPE	TriangleGreen.png	38	1	642	10	10	8469	100	846.8999999999999772626	13	13	10502	100	807.8461538461538111733	13	13	9217	100	709	10	10	9754	100	975.3999999999999772626	266.3999999999999772626
5.0.11.0	win	090718	17:16:02	NH_A_45	1	1	mixed_Word_shortCSI	14	mixed_repeat	74	Triangle	Red	Shape	Word	Repeat	200	Inconsistent	SHAPE	TriangleRed.png	30	0	886	10	10	8469	100	846.8999999999999772626	13	14	10502	92.8571428571428612031	807.8461538461538111733	13	14	9217	92.8571428571428612031	709	10	10	9754	100	975.3999999999999772626	266.3999999999999772626
5.0.11.0	win	090718	17:16:02	NH_A_45	1	1	mixed_Word_shortCSI	14	mixed_shift	77	Circle	Green	Color	Word	Shift	200	Inconsistent	COLOR	CircleGreen.png	38	1	3169	11	11	11638	100	1058	13	14	10502	92.8571428571428612031	807.8461538461538111733	13	14	9217	92.8571428571428612031	709	11	11	12923	100	1174.8181818181817561708	465.8181818181817561708
5.0.11.0	win	090718	17:16:02	NH_A_45	1	1	mixed_Word_shortCSI	14	mixed_repeat	80	Triangle	Red	Color	Word	Repeat	200	Inconsistent	COLOR	TriangleRed.png	30	1	1569	12	12	13207	100	1100.5833333333332575421	13	14	10502	92.8571428571428612031	807.8461538461538111733	14	15	10786	93.3333333333333285964	770.4285714285714448124	11	11	12923	100	1174.8181818181817561708	404.3896103896103113584
5.0.11.0	win	090718	17:16:02	NH_A_45	1	1	mixed_Word_shortCSI	14	mixed_repeat	83	Circle	Red	Color	Word	Repeat	200	Consistent	COLOR	CircleRed.png	30	1	672	13	13	13879	100	1067.6153846153845279332	13	14	10502	92.8571428571428612031	807.8461538461538111733	15	16	11458	93.75	763.8666666666666742458	11	11	12923	100	1174.8181818181817561708	410.951515151515081925
5.0.11.0	win	090718	17:16:02	NH_A_45	1	1	mixed_Word_shortCSI	14	mixed_shift	86	Triangle	Red	Shape	Word	Shift	200	Inconsistent	SHAPE	TriangleRed.png	38	1	995	13	13	13879	100	1067.6153846153845279332	14	15	11497	93.3333333333333285964	821.2142857142856655628	15	16	11458	93.75	763.8666666666666742458	12	12	13918	100	1159.8333333333332575421	395.9666666666665832963
5.0.11.0	win	090718	17:16:02	NH_A_45	1	1	mixed_Word_shortCSI	14	mixed_repeat	89	Circle	Green	Shape	Word	Repeat	200	Inconsistent	SHAPE	CircleGreen.png	30	1	970	13	13	13879	100	1067.6153846153845279332	15	16	12467	93.75	831.1333333333333257542	16	17	12428	94.1176470588235218884	776.75	12	12	13918	100	1159.8333333333332575421	383.0833333333332575421
5.0.11.0	win	090718	17:16:02	NH_A_45	1	1	mixed_Word_shortCSI	14	mixed_repeat	92	Circle	Red	Shape	Word	Repeat	200	Consistent	SHAPE	CircleRed.png	30	1	689	13	13	13879	100	1067.6153846153845279332	16	17	13156	94.1176470588235218884	822.25	17	18	13117	94.4444444444444428655	771.5882352941176804961	12	12	13918	100	1159.8333333333332575421	388.245098039215577046
5.0.11.0	win	090718	17:16:02	NH_A_45	1	1	mixed_Word_shortCSI	14	mixed_shift	95	Circle	Red	Color	Word	Shift	200	Consistent	COLOR	CircleRed.png	30	1	1284	14	14	15163	100	1083.0714285714286688744	16	17	13156	94.1176470588235218884	822.25	17	18	13117	94.4444444444444428655	771.5882352941176804961	13	13	15202	100	1169.3846153846154720668	397.7963800904977915707
5.0.11.0	win	090718	17:16:02	NH_A_45	1	1	mixed_Word_shortCSI	14	mixed_shift	98	Circle	Green	Shape	Word	Shift	200	Inconsistent	SHAPE	CircleGreen.png	30	1	1615	14	14	15163	100	1083.0714285714286688744	17	18	14771	94.4444444444444428655	868.8823529411764639008	17	18	13117	94.4444444444444428655	771.5882352941176804961	14	14	16817	100	1201.2142857142857792496	429.6260504201680987535
5.0.11.0	win	090718	17:16:02	NH_A_45	1	1	mixed_Word_shortCSI	14	mixed_repeat	101	Triangle	Red	Shape	Word	Repeat	200	Inconsistent	SHAPE	TriangleRed.png	38	1	780	14	14	15163	100	1083.0714285714286688744	18	19	15551	94.7368421052631504153	863.9444444444444570763	18	19	13897	94.7368421052631504153	772.0555555555555429237	14	14	16817	100	1201.2142857142857792496	429.1587301587302363259
5.0.11.0	win	090718	17:16:02	NH_A_45	1	1	mixed_Word_shortCSI	14	mixed_shift	104	Circle	Red	Color	Word	Shift	200	Consistent	COLOR	CircleRed.png	30	1	923	15	15	16086	100	1072.4000000000000909495	18	19	15551	94.7368421052631504153	863.9444444444444570763	18	19	13897	94.7368421052631504153	772.0555555555555429237	15	15	17740	100	1182.6666666666667424579	410.6111111111111995342
5.0.11.0	win	090718	17:16:02	NH_A_45	1	1	mixed_Word_shortCSI	14	mixed_repeat	107	Triangle	Red	Color	Word	Repeat	200	Inconsistent	COLOR	TriangleRed.png	30	1	900	16	16	16986	100	1061.625	18	19	15551	94.7368421052631504153	863.9444444444444570763	19	20	14797	95	778.7894736842105203323	15	15	17740	100	1182.6666666666667424579	403.8771929824562221256
5.0.11.0	win	090718	17:16:02	NH_A_45	1	1	mixed_Word_shortCSI	14	mixed_shift	110	Triangle	Red	Shape	Word	Shift	200	Inconsistent	SHAPE	TriangleRed.png	38	1	1198	16	16	16986	100	1061.625	19	20	16749	95	881.5263157894736423259	19	20	14797	95	778.7894736842105203323	16	16	18938	100	1183.625	404.8355263157894796677
5.0.11.0	win	090718	17:16:02	NH_A_45	1	1	mixed_Word_shortCSI	14	mixed_shift	113	Circle	Green	Color	Word	Shift	200	Inconsistent	COLOR	CircleGreen.png	38	1	2124	17	17	19110	100	1124.1176470588234224124	19	20	16749	95	881.5263157894736423259	19	20	14797	95	778.7894736842105203323	17	17	21062	100	1238.9411764705882887938	460.1517027863777684615
5.0.11.0	win	090718	17:16:02	NH_A_45	1	1	mixed_Word_shortCSI	14	mixed_repeat	116	Triangle	Green	Color	Word	Repeat	200	Consistent	COLOR	TriangleGreen.png	38	1	581	18	18	19691	100	1093.9444444444443433895	19	20	16749	95	881.5263157894736423259	20	21	15378	95.2380952380952265912	768.8999999999999772626	17	17	21062	100	1238.9411764705882887938	470.0411764705883115312
5.0.11.0	win	090718	17:16:02	NH_A_45	1	1	mixed_Word_shortCSI	14	mixed_shift	119	Triangle	Green	Shape	Word	Shift	200	Consistent	SHAPE	TriangleGreen.png	38	1	1068	18	18	19691	100	1093.9444444444443433895	20	21	17817	95.2380952380952265912	890.8500000000000227374	20	21	15378	95.2380952380952265912	768.8999999999999772626	18	18	22130	100	1229.4444444444443433895	460.5444444444443661268
5.0.11.0	win	090718	17:16:02	NH_A_45	1	1	mixed_Word_shortCSI	14	mixed_shift	122	Triangle	Green	Color	Word	Shift	200	Consistent	COLOR	TriangleGreen.png	38	1	1183	19	19	20874	100	1098.6315789473683253163	20	21	17817	95.2380952380952265912	890.8500000000000227374	20	21	15378	95.2380952380952265912	768.8999999999999772626	19	19	23313	100	1227	458.1000000000000227374
5.0.11.0	win	090718	17:16:02	NH_A_45	1	1	mixed_Word_shortCSI	14	mixed_shift	125	Triangle	Green	Shape	Word	Shift	200	Consistent	SHAPE	TriangleGreen.png	38	1	510	19	19	20874	100	1098.6315789473683253163	21	22	18327	95.4545454545454532536	872.7142857142856655628	20	21	15378	95.2380952380952265912	768.8999999999999772626	20	20	23823	100	1191.1500000000000909495	422.2500000000001136868
5.0.11.0	win	090718	17:16:02	NH_A_45	1	1	mixed_Word_shortCSI	14	mixed_shift	128	Circle	Red	Color	Word	Shift	200	Consistent	COLOR	CircleRed.png	30	1	712	20	20	21586	100	1079.2999999999999545253	21	22	18327	95.4545454545454532536	872.7142857142856655628	20	21	15378	95.2380952380952265912	768.8999999999999772626	21	21	24535	100	1168.3333333333332575421	399.4333333333332802795
5.0.11.0	win	090718	17:16:02	NH_A_45	1	1	mixed_Word_shortCSI	14	mixed_shift	131	Triangle	Red	Shape	Word	Shift	200	Inconsistent	SHAPE	TriangleRed.png	38	1	1146	20	20	21586	100	1079.2999999999999545253	22	23	19473	95.6521739130434838216	885.1363636363636260285	20	21	15378	95.2380952380952265912	768.8999999999999772626	22	22	25681	100	1167.3181818181817561708	398.4181818181817789082
5.0.11.0	win	090718	17:16:02	NH_A_45	1	1	mixed_Word_shortCSI	14	mixed_shift	134	Triangle	Green	Color	Word	Shift	200	Consistent	COLOR	TriangleGreen.png	38	1	2170	21	21	23756	100	1131.2380952380951839586	22	23	19473	95.6521739130434838216	885.1363636363636260285	20	21	15378	95.2380952380952265912	768.8999999999999772626	23	23	27851	100	1210.9130434782607608213	442.0130434782607835587
5.0.11.0	win	090718	17:16:02	NH_A_45	1	1	mixed_Word_shortCSI	14	mixed_shift	137	Triangle	Red	Shape	Word	Shift	200	Inconsistent	SHAPE	TriangleRed.png	38	1	1234	21	21	23756	100	1131.2380952380951839586	23	24	20707	95.8333333333333428072	900.304347826086996065	20	21	15378	95.2380952380952265912	768.8999999999999772626	24	24	29085	100	1211.875	442.9750000000000227374
5.0.11.0	win	090718	17:16:02	NH_A_45	1	1	mixed_Word_shortCSI	14	mixed_repeat	140	Triangle	Red	Shape	Word	Repeat	200	Inconsistent	SHAPE	TriangleRed.png	38	1	719	21	21	23756	100	1131.2380952380951839586	24	25	21426	96	892.75	21	22	16097	95.4545454545454532536	766.5238095238095183959	24	24	29085	100	1211.875	445.3511904761904816041
5.0.11.0	win	090718	17:16:02	NH_A_45	1	1	mixed_Word_shortCSI	14	mixed_repeat	143	Circle	Red	Shape	Word	Repeat	200	Consistent	SHAPE	CircleRed.png	30	1	1600	21	21	23756	100	1131.2380952380951839586	25	26	23026	96.153846153846160405	921.0399999999999636202	22	23	17697	95.6521739130434838216	804.4090909090908780854	24	24	29085	100	1211.875	407.4659090909091219146
5.0.11.0	win	090718	17:16:02	NH_A_45	1	1	mixed_Word_shortCSI	14	mixed_repeat	146	Triangle	Red	Shape	Word	Repeat	200	Inconsistent	SHAPE	TriangleRed.png	38	1	926	21	21	23756	100	1131.2380952380951839586	26	27	23952	96.2962962962962905067	921.2307692307692832401	23	24	18623	95.8333333333333428072	809.695652173913003935	24	24	29085	100	1211.875	402.179347826086996065
5.0.11.0	win	090718	17:16:02	NH_A_45	1	1	mixed_Word_shortCSI	14	mixed_repeat	149	Circle	Red	Shape	Word	Repeat	200	Consistent	SHAPE	CircleRed.png	30	1	728	21	21	23756	100	1131.2380952380951839586	27	28	24680	96.4285714285714306016	914.074074074074019336	24	25	19351	96	806.2916666666666287711	24	24	29085	100	1211.875	405.5833333333333712289
5.0.11.0	win	090718	17:16:02	NH_A_45	1	1	mixed_Word_shortCSI	14	mixed_shift	152	Circle	Red	Color	Word	Shift	200	Consistent	COLOR	CircleRed.png	30	1	1592	22	22	25348	100	1152.1818181818182438292	27	28	24680	96.4285714285714306016	914.074074074074019336	24	25	19351	96	806.2916666666666287711	25	25	30677	100	1227.0799999999999272404	420.7883333333332984694
5.0.11.0	win	090718	17:16:02	NH_A_45	1	1	mixed_Word_shortCSI	14	mixed_repeat	155	Circle	Green	Color	Word	Repeat	200	Inconsistent	COLOR	CircleGreen.png	38	1	1224	23	23	26572	100	1155.304347826086996065	27	28	24680	96.4285714285714306016	914.074074074074019336	25	26	20575	96.153846153846160405	823	25	25	30677	100	1227.0799999999999272404	404.0799999999999272404
5.0.11.0	win	090718	17:16:02	NH_A_45	1	1	mixed_Word_shortCSI	14	mixed_shift	158	Triangle	Green	Shape	Word	Shift	200	Consistent	SHAPE	TriangleGreen.png	38	1	837	23	23	26572	100	1155.304347826086996065	28	29	25517	96.5517241379310320326	911.3214285714285551876	25	26	20575	96.153846153846160405	823	26	26	31514	100	1212.0769230769230944134	389.0769230769230944134
5.0.11.0	win	090718	17:16:02	NH_A_45	1	1	mixed_Word_shortCSI	14	mixed_shift	161	Circle	Green	Color	Word	Shift	200	Inconsistent	COLOR	CircleGreen.png	38	1	2689	24	24	29261	100	1219.2083333333332575421	28	29	25517	96.5517241379310320326	911.3214285714285551876	25	26	20575	96.153846153846160405	823	27	27	34203	100	1266.7777777777778283053	443.7777777777778283053
5.0.11.0	win	090718	17:16:02	NH_A_45	1	1	mixed_Word_shortCSI	14	mixed_shift	164	Triangle	Red	Shape	Word	Shift	200	Inconsistent	SHAPE	TriangleRed.png	38	1	2020	24	24	29261	100	1219.2083333333332575421	29	30	27537	96.6666666666666714036	949.5517241379310462435	25	26	20575	96.153846153846160405	823	28	28	36223	100	1293.6785714285713311256	470.6785714285713311256
5.0.11.0	win	090718	17:16:02	NH_A_45	1	1	mixed_Word_shortCSI	14	mixed_shift	167	Circle	Red	Color	Word	Shift	200	Consistent	COLOR	CircleRed.png	30	1	1665	25	25	30926	100	1237.0399999999999636202	29	30	27537	96.6666666666666714036	949.5517241379310462435	25	26	20575	96.153846153846160405	823	29	29	37888	100	1306.482758620689764939	483.482758620689764939
5.0.11.0	win	090718	17:16:02	NH_A_45	1	1	mixed_Word_shortCSI	14	mixed_repeat	170	Triangle	Red	Color	Word	Repeat	200	Inconsistent	COLOR	TriangleRed.png	30	1	877	26	26	31803	100	1223.1923076923076223466	29	30	27537	96.6666666666666714036	949.5517241379310462435	26	27	21452	96.2962962962962905067	825.0769230769230944134	29	29	37888	100	1306.482758620689764939	481.4058355437666705257
5.0.11.0	win	090718	17:16:02	NH_A_45	1	1	mixed_Word_shortCSI	14	mixed_shift	173	Circle	Green	Shape	Word	Shift	200	Inconsistent	SHAPE	CircleGreen.png	30	1	1528	26	26	31803	100	1223.1923076923076223466	30	31	29065	96.774193548387103192	968.8333333333333712289	26	27	21452	96.2962962962962905067	825.0769230769230944134	30	30	39416	100	1313.866666666666560559	488.7897435897434661456
5.0.11.0	win	090718	17:16:02	NH_A_45	1	1	mixed_Word_shortCSI	14	mixed_shift	176	Triangle	Green	Color	Word	Shift	200	Consistent	COLOR	TriangleGreen.png	38	1	1225	27	27	33028	100	1223.259259259259351893	30	31	29065	96.774193548387103192	968.8333333333333712289	26	27	21452	96.2962962962962905067	825.0769230769230944134	31	31	40641	100	1311	485.9230769230769055866
5.0.11.0	win	090718	17:16:02	NH_A_45	1	1	mixed_Word_shortCSI	14	mixed_shift	179	Circle	Green	Shape	Word	Shift	200	Inconsistent	SHAPE	CircleGreen.png	30	1	727	27	27	33028	100	1223.259259259259351893	31	32	29792	96.875	961.0322580645160996937	26	27	21452	96.2962962962962905067	825.0769230769230944134	32	32	41368	100	1292.75	467.6730769230769055866
5.0.11.0	win	090718	17:16:02	NH_A_45	1	1	mixed_Word_shortCSI	14	mixed_shift	182	Circle	Red	Color	Word	Shift	200	Consistent	COLOR	CircleRed.png	30	1	1288	28	28	34316	100	1225.5714285714286688744	31	32	29792	96.875	961.0322580645160996937	26	27	21452	96.2962962962962905067	825.0769230769230944134	33	33	42656	100	1292.606060606060509599	467.5291375291374151857
5.0.11.0	win	090718	17:16:02	NH_A_45	1	1	mixed_Word_shortCSI	14	mixed_repeat	185	Circle	Red	Color	Word	Repeat	200	Consistent	COLOR	CircleRed.png	30	1	610	29	29	34926	100	1204.3448275862069749564	31	32	29792	96.875	961.0322580645160996937	27	28	22062	96.4285714285714306016	817.1111111111110858474	33	33	42656	100	1292.606060606060509599	475.4949494949494237517
5.0.11.0	win	090718	17:16:02	NH_A_45	1	1	mixed_Word_shortCSI	14	mixed_repeat	188	Triangle	Green	Color	Word	Repeat	200	Consistent	COLOR	TriangleGreen.png	38	1	793	30	30	35719	100	1190.633333333333439441	31	32	29792	96.875	961.0322580645160996937	28	29	22855	96.5517241379310320326	816.25	33	33	42656	100	1292.606060606060509599	476.356060606060509599
5.0.11.0	win	090718	17:16:02	NH_A_45	1	1	mixed_Word_shortCSI	14	mixed_repeat	191	Circle	Green	Color	Word	Repeat	200	Inconsistent	COLOR	CircleGreen.png	38	1	600	31	31	36319	100	1171.5806451612902492343	31	32	29792	96.875	961.0322580645160996937	29	30	23455	96.6666666666666714036	808.7931034482758150261	33	33	42656	100	1292.606060606060509599	483.8129571577846945729
5.0.11.0	win	090718	17:16:02	NH_A_45	1	1	mixed_Word_shortCSI	14	mixed_shift	194	Circle	Red	Shape	Word	Shift	200	Consistent	SHAPE	CircleRed.png	30	1	1214	31	31	36319	100	1171.5806451612902492343	32	33	31006	96.9696969696969688357	968.9375	29	30	23455	96.6666666666666714036	808.7931034482758150261	34	34	43870	100	1290.2941176470587834046	481.5010141987829683785
5.0.11.0	win	090718	17:16:02	NH_A_45	1	1	mixed_Word_shortCSI	14	mixed_shift	197	Triangle	Green	Color	Word	Shift	200	Consistent	COLOR	TriangleGreen.png	38	1	811	32	32	37130	100	1160.3125	32	33	31006	96.9696969696969688357	968.9375	29	30	23455	96.6666666666666714036	808.7931034482758150261	35	35	44681	100	1276.5999999999999090505	467.8068965517240940244
5.0.11.0	win	090718	17:16:02	NH_A_45	1	1	mixed_Word_shortCSI	14	mixed_shift	200	Circle	Red	Shape	Word	Shift	200	Consistent	SHAPE	CircleRed.png	30	1	1129	32	32	37130	100	1160.3125	33	34	32135	97.0588235294117680496	973.7878787878787534282	29	30	23455	96.6666666666666714036	808.7931034482758150261	36	36	45810	100	1272.5	463.7068965517241849739
5.0.11.0	win	090718	17:16:02	NH_A_45	1	1	mixed_Word_shortCSI	14	mixed_shift	203	Triangle	Green	Color	Word	Shift	200	Consistent	COLOR	TriangleGreen.png	38	1	683	33	33	37813	100	1145.8484848484847589134	33	34	32135	97.0588235294117680496	973.7878787878787534282	29	30	23455	96.6666666666666714036	808.7931034482758150261	37	37	46493	100	1256.5675675675674938248	447.7744641192916787986
5.0.11.0	win	090718	17:16:02	NH_A_45	1	1	mixed_Word_shortCSI	14	mixed_shift	206	Triangle	Green	Shape	Word	Shift	200	Consistent	SHAPE	TriangleGreen.png	38	1	1230	33	33	37813	100	1145.8484848484847589134	34	35	33365	97.1428571428571387969	981.3235294117647526946	29	30	23455	96.6666666666666714036	808.7931034482758150261	38	38	47723	100	1255.8684210526316746837	447.0753176043558596575
5.0.11.0	win	090718	17:16:02	NH_A_45	1	1	mixed_Word_shortCSI	14	mixed_shift	209	Triangle	Green	Color	Word	Shift	200	Consistent	COLOR	TriangleGreen.png	38	1	619	34	34	38432	100	1130.3529411764704946108	34	35	33365	97.1428571428571387969	981.3235294117647526946	29	30	23455	96.6666666666666714036	808.7931034482758150261	39	39	48342	100	1239.5384615384614335198	430.7453580901856184937
5.0.11.0	win	090718	17:16:02	NH_A_45	1	1	mixed_Word_shortCSI	14	mixed_repeat	212	Triangle	Green	Color	Word	Repeat	200	Consistent	COLOR	TriangleGreen.png	38	1	1104	35	35	39536	100	1129.5999999999999090505	34	35	33365	97.1428571428571387969	981.3235294117647526946	30	31	24559	96.774193548387103192	818.6333333333333257542	39	39	48342	100	1239.5384615384614335198	420.9051282051281077656
5.0.11.0	win	090718	17:16:02	NH_A_45	1	1	mixed_Word_shortCSI	14	mixed_shift	215	Circle	Red	Shape	Word	Shift	200	Consistent	SHAPE	CircleRed.png	30	1	834	35	35	39536	100	1129.5999999999999090505	35	36	34199	97.2222222222222143273	977.1142857142857565123	30	31	24559	96.774193548387103192	818.6333333333333257542	40	40	49176	100	1229.4000000000000909495	410.7666666666667651953
5.0.11.0	win	090718	17:16:02	NH_A_45	1	1	mixed_Word_shortCSI	14	mixed_repeat	218	Triangle	Green	Shape	Word	Repeat	200	Consistent	SHAPE	TriangleGreen.png	38	1	1343	35	35	39536	100	1129.5999999999999090505	36	37	35542	97.2972972972973053629	987.2777777777778283053	31	32	25902	96.875	835.5483870967741495406	40	40	49176	100	1229.4000000000000909495	393.8516129032259414089
5.0.11.0	win	090718	17:16:02	NH_A_45	1	1	mixed_Word_shortCSI	14	mixed_repeat	221	Triangle	Red	Shape	Word	Repeat	200	Inconsistent	SHAPE	TriangleRed.png	38	1	1207	35	35	39536	100	1129.5999999999999090505	37	38	36749	97.3684210526315752077	993.2162162162162530876	32	33	27109	96.9696969696969688357	847.15625	40	40	49176	100	1229.4000000000000909495	382.2437500000000909495
5.0.11.0	win	090718	17:16:02	NH_A_45	1	1	mixed_Word_shortCSI	14	mixed_repeat	224	Triangle	Red	Shape	Word	Repeat	200	Inconsistent	SHAPE	TriangleRed.png	38	1	2262	35	35	39536	100	1129.5999999999999090505	38	39	39011	97.4358974358974307961	1026.6052631578947966773	33	34	29371	97.0588235294117680496	890.0303030303030027426	40	40	49176	100	1229.4000000000000909495	339.3696969696970882069
5.0.11.0	win	090718	17:16:02	NH_A_45	1	1	mixed_Word_shortCSI	14	mixed_repeat	227	Triangle	Green	Shape	Word	Repeat	200	Consistent	SHAPE	TriangleGreen.png	38	1	761	35	35	39536	100	1129.5999999999999090505	39	40	39772	97.5	1019.7948717948718240223	34	35	30132	97.1428571428571387969	886.2352941176470721985	40	40	49176	100	1229.4000000000000909495	343.164705882353018751
5.0.11.0	win	090718	17:16:02	NH_A_45	1	1	mixed_Word_shortCSI	14	mixed_shift	230	Triangle	Red	Color	Word	Shift	200	Inconsistent	COLOR	TriangleRed.png	30	1	809	36	36	40345	100	1120.6944444444443433895	39	40	39772	97.5	1019.7948717948718240223	34	35	30132	97.1428571428571387969	886.2352941176470721985	41	41	49985	100	1219.1463414634147284232	332.9110473457676562248
5.0.11.0	win	090718	17:16:02	NH_A_45	1	1	mixed_Word_shortCSI	14	mixed_repeat	233	Triangle	Red	Color	Word	Repeat	200	Inconsistent	COLOR	TriangleRed.png	30	1	744	37	37	41089	100	1110.5135135135135442397	39	40	39772	97.5	1019.7948717948718240223	35	36	30876	97.2222222222222143273	882.171428571428577925	41	41	49985	100	1219.1463414634147284232	336.9749128919861504983
5.0.11.0	win	090718	17:16:02	NH_A_45	1	1	mixed_Word_shortCSI	14	mixed_shift	236	Triangle	Red	Shape	Word	Shift	200	Inconsistent	SHAPE	TriangleRed.png	30	0	456	37	37	41089	100	1110.5135135135135442397	39	41	39772	95.1219512195121978948	1019.7948717948718240223	35	36	30876	97.2222222222222143273	882.171428571428577925	41	42	49985	97.619047619047620401	1219.1463414634147284232	336.9749128919861504983
5.0.11.0	win	090718	17:16:02	NH_A_45	1	1	mixed_Word_shortCSI	14	mixed_shift	239	Triangle	Red	Color	Word	Shift	200	Inconsistent	COLOR	TriangleRed.png	30	1	3732	38	38	44821	100	1179.5	39	41	39772	95.1219512195121978948	1019.7948717948718240223	35	36	30876	97.2222222222222143273	882.171428571428577925	42	43	53717	97.6744186046511515542	1278.9761904761903679173	396.8047619047617899923
5.0.11.0	win	090718	17:16:02	NH_A_45	1	1	mixed_Word_shortCSI	14	mixed_repeat	242	Triangle	Red	Color	Word	Repeat	200	Inconsistent	COLOR	TriangleRed.png	30	1	493	39	39	45314	100	1161.8974358974357983243	39	41	39772	95.1219512195121978948	1019.7948717948718240223	36	37	31369	97.2972972972973053629	871.3611111111110858474	42	43	53717	97.6744186046511515542	1278.9761904761903679173	407.6150793650792820699
5.0.11.0	win	090718	17:16:02	NH_A_45	1	1	mixed_Word_shortCSI	14	Rest	244	Triangle	Red	Color	Word	Repeat	200	Inconsistent	Take a break for 60 s	TriangleRed.png	0	0	59984	39	39	45314	100	1161.8974358974357983243	39	41	39772	95.1219512195121978948	1019.7948717948718240223	36	37	31369	97.2972972972973053629	871.3611111111110858474	42	43	53717	97.6744186046511515542	1278.9761904761903679173	407.6150793650792820699
5.0.11.0	win	090718	17:16:02	NH_A_45	1	1	mixed_Word_shortCSI	14	mixed_repeat	246	Triangle	Green	Color	Word	Repeat	200	Consistent	COLOR	TriangleGreen.png	38	1	2806	40	40	48120	100	1203	39	41	39772	95.1219512195121978948	1019.7948717948718240223	37	38	34175	97.3684210526315752077	923.648648648648645576	42	43	53717	97.6744186046511515542	1278.9761904761903679173	355.3275418275417223413
5.0.11.0	win	090718	17:16:02	NH_A_45	1	1	mixed_Word_shortCSI	14	mixed_repeat	249	Triangle	Red	Color	Word	Repeat	200	Inconsistent	COLOR	TriangleRed.png	30	1	995	41	41	49115	100	1197.9268292682927494752	39	41	39772	95.1219512195121978948	1019.7948717948718240223	38	39	35170	97.4358974358974307961	925.5263157894736423259	42	43	53717	97.6744186046511515542	1278.9761904761903679173	353.4498746867167255914
5.0.11.0	win	090718	17:16:02	NH_A_45	1	1	mixed_Word_shortCSI	14	mixed_shift	252	Triangle	Green	Shape	Word	Shift	200	Consistent	SHAPE	TriangleGreen.png	38	1	1162	41	41	49115	100	1197.9268292682927494752	40	42	40934	95.2380952380952265912	1023.3500000000000227374	38	39	35170	97.4358974358974307961	925.5263157894736423259	43	44	54879	97.7272727272727337322	1276.2558139534883139277	350.7294981640146716018
5.0.11.0	win	090718	17:16:02	NH_A_45	1	1	mixed_Word_shortCSI	14	mixed_shift	255	Triangle	Red	Color	Word	Shift	200	Inconsistent	COLOR	TriangleRed.png	30	1	810	42	42	49925	100	1188.6904761904761471669	40	42	40934	95.2380952380952265912	1023.3500000000000227374	38	39	35170	97.4358974358974307961	925.5263157894736423259	44	45	55689	97.7777777777777714618	1265.6590909090909917722	340.1327751196173494463
5.0.11.0	win	090718	17:16:02	NH_A_45	1	1	mixed_Word_shortCSI	14	mixed_shift	258	Circle	Red	Shape	Word	Shift	200	Consistent	SHAPE	CircleRed.png	30	1	761	42	42	49925	100	1188.6904761904761471669	41	43	41695	95.3488372093023315301	1016.9512195121951663168	38	39	35170	97.4358974358974307961	925.5263157894736423259	45	46	56450	97.8260869565217348054	1254.4444444444443433895	328.9181286549707010636
5.0.11.0	win	090718	17:16:02	NH_A_45	1	1	mixed_Word_shortCSI	14	mixed_repeat	261	Triangle	Green	Shape	Word	Repeat	200	Consistent	SHAPE	TriangleGreen.png	38	1	2792	42	42	49925	100	1188.6904761904761471669	42	44	44487	95.4545454545454532536	1059.2142857142857792496	39	40	37962	97.5	973.38461538461535838	45	46	56450	97.8260869565217348054	1254.4444444444443433895	281.0598290598289850095
5.0.11.0	win	090718	17:16:02	NH_A_45	1	1	mixed_Word_shortCSI	14	mixed_shift	264	Triangle	Red	Color	Word	Shift	200	Inconsistent	COLOR	TriangleRed.png	30	1	967	43	43	50892	100	1183.5348837209303383133	42	44	44487	95.4545454545454532536	1059.2142857142857792496	39	40	37962	97.5	973.38461538461535838	46	47	57417	97.8723404255319167078	1248.195652173913003935	274.8110367892976455551
5.0.11.0	win	090718	17:16:02	NH_A_45	1	1	mixed_Word_shortCSI	14	mixed_shift	267	Triangle	Red	Shape	Word	Shift	200	Inconsistent	SHAPE	TriangleRed.png	38	1	1471	43	43	50892	100	1183.5348837209303383133	43	45	45958	95.5555555555555571345	1068.790697674418652241	39	40	37962	97.5	973.38461538461535838	47	48	58888	97.9166666666666571928	1252.9361702127660009864	279.5515548281506426065
5.0.11.0	win	090718	17:16:02	NH_A_45	1	1	mixed_Word_shortCSI	14	mixed_shift	270	Circle	Green	Color	Word	Shift	200	Inconsistent	COLOR	CircleGreen.png	38	1	1218	44	44	52110	100	1184.3181818181817561708	43	45	45958	95.5555555555555571345	1068.790697674418652241	39	40	37962	97.5	973.38461538461535838	48	49	60106	97.9591836734693828248	1252.2083333333332575421	278.8237179487178991621
5.0.11.0	win	090718	17:16:02	NH_A_45	1	1	mixed_Word_shortCSI	14	mixed_shift	273	Circle	Red	Shape	Word	Shift	200	Consistent	SHAPE	CircleRed.png	30	1	718	44	44	52110	100	1184.3181818181817561708	44	46	46676	95.6521739130434838216	1060.8181818181817561708	39	40	37962	97.5	973.38461538461535838	49	50	60824	98	1241.3061224489795222325	267.9215070643641638526
5.0.11.0	win	090718	17:16:02	NH_A_45	1	1	mixed_Word_shortCSI	14	mixed_repeat	276	Triangle	Green	Shape	Word	Repeat	200	Consistent	SHAPE	TriangleGreen.png	38	1	704	44	44	52110	100	1184.3181818181817561708	45	47	47380	95.7446808510638334155	1052.8888888888889141526	40	41	38666	97.5609756097560989474	966.6499999999999772626	49	50	60824	98	1241.3061224489795222325	274.6561224489795449699
5.0.11.0	win	090718	17:16:02	NH_A_45	1	1	mixed_Word_shortCSI	14	mixed_repeat	279	Circle	Green	Shape	Word	Repeat	200	Inconsistent	SHAPE	CircleGreen.png	38	0	642	44	44	52110	100	1184.3181818181817561708	45	48	47380	93.75	1052.8888888888889141526	40	42	38666	95.2380952380952265912	966.6499999999999772626	49	50	60824	98	1241.3061224489795222325	274.6561224489795449699
5.0.11.0	win	090718	17:16:02	NH_A_45	1	1	mixed_Word_shortCSI	14	mixed_repeat	282	Triangle	Green	Shape	Word	Repeat	200	Consistent	SHAPE	TriangleGreen.png	38	1	1511	44	44	52110	100	1184.3181818181817561708	46	49	48891	93.8775510204081626853	1062.8478260869565019675	41	43	40177	95.3488372093023315301	979.9268292682926357884	49	50	60824	98	1241.3061224489795222325	261.3792931806868864442
5.0.11.0	win	090718	17:16:02	NH_A_45	1	1	mixed_Word_shortCSI	14	mixed_repeat	285	Triangle	Red	Shape	Word	Repeat	200	Inconsistent	SHAPE	TriangleRed.png	38	1	1433	44	44	52110	100	1184.3181818181817561708	47	50	50324	94	1070.7234042553191102343	42	44	41610	95.4545454545454532536	990.7142857142856655628	49	50	60824	98	1241.3061224489795222325	250.5918367346938566698
5.0.11.0	win	090718	17:16:02	NH_A_45	1	1	mixed_Word_shortCSI	14	mixed_repeat	288	Triangle	Red	Shape	Word	Repeat	200	Inconsistent	SHAPE	TriangleRed.png	38	1	654	44	44	52110	100	1184.3181818181817561708	48	51	50978	94.1176470588235218884	1062.0416666666667424579	43	45	42264	95.5555555555555571345	982.8837209302325845783	49	50	60824	98	1241.3061224489795222325	258.4224015187469376542
5.0.11.0	win	090718	17:16:02	NH_A_45	1	1	mixed_Word_shortCSI	14	mixed_shift	291	Circle	Red	Color	Word	Shift	200	Consistent	COLOR	CircleRed.png	30	1	769	45	45	52879	100	1175.0888888888889596274	48	51	50978	94.1176470588235218884	1062.0416666666667424579	43	45	42264	95.5555555555555571345	982.8837209302325845783	50	51	61593	98.0392156862745025592	1231.8599999999998999556	248.9762790697673153772
5.0.11.0	win	090718	17:16:02	NH_A_45	1	1	mixed_Word_shortCSI	14	mixed_shift	294	Circle	Red	Shape	Word	Shift	200	Consistent	SHAPE	CircleRed.png	30	1	1249	45	45	52879	100	1175.0888888888889596274	49	52	52227	94.2307692307692263967	1065.8571428571428896248	43	45	42264	95.5555555555555571345	982.8837209302325845783	51	52	62842	98.0769230769230659917	1232.196078431372598061	249.3123575011400134827
5.0.11.0	win	090718	17:16:02	NH_A_45	1	1	mixed_Word_shortCSI	14	mixed_repeat	297	Triangle	Green	Shape	Word	Repeat	200	Consistent	SHAPE	TriangleGreen.png	38	1	573	45	45	52879	100	1175.0888888888889596274	50	53	52800	94.3396226415094361073	1056	44	46	42837	95.6521739130434838216	973.5681818181818698577	51	52	62842	98.0769230769230659917	1232.196078431372598061	258.6278966131907282033
5.0.11.0	win	090718	17:16:02	NH_A_45	1	1	mixed_Word_shortCSI	14	mixed_repeat	300	Triangle	Green	Shape	Word	Repeat	200	Consistent	SHAPE	TriangleGreen.png	38	1	580	45	45	52879	100	1175.0888888888889596274	51	54	53380	94.4444444444444428655	1046.6666666666667424579	45	47	43417	95.7446808510638334155	964.8222222222221944321	51	52	62842	98.0769230769230659917	1232.196078431372598061	267.3738562091504036289
5.0.11.0	win	090718	17:16:02	NH_A_45	1	1	mixed_Word_shortCSI	14	mixed_shift	303	Circle	Red	Color	Word	Shift	200	Consistent	COLOR	CircleRed.png	30	1	491	46	46	53370	100	1160.2173913043477568863	51	54	53380	94.4444444444444428655	1046.6666666666667424579	45	47	43417	95.7446808510638334155	964.8222222222221944321	52	53	63333	98.1132075471698072988	1217.9423076923076223466	253.1200854700854279145
5.0.11.0	win	090718	17:16:02	NH_A_45	1	1	mixed_Word_shortCSI	14	mixed_repeat	306	Circle	Green	Color	Word	Repeat	200	Inconsistent	COLOR	CircleGreen.png	38	1	853	47	47	54223	100	1153.6808510638297775586	51	54	53380	94.4444444444444428655	1046.6666666666667424579	46	48	44270	95.8333333333333428072	962.3913043478261215569	52	53	63333	98.1132075471698072988	1217.9423076923076223466	255.5510033444815007897
5.0.11.0	win	090718	17:16:02	NH_A_45	1	1	mixed_Word_shortCSI	14	mixed_shift	309	Circle	Red	Shape	Word	Shift	200	Consistent	SHAPE	CircleRed.png	30	1	818	47	47	54223	100	1153.6808510638297775586	52	55	54198	94.5454545454545467464	1042.2692307692307167599	46	48	44270	95.8333333333333428072	962.3913043478261215569	53	54	64151	98.1481481481481523588	1210.396226415094361073	248.0049220672682395161
5.0.11.0	win	090718	17:16:02	NH_A_45	1	1	mixed_Word_shortCSI	14	mixed_shift	312	Triangle	Green	Color	Word	Shift	200	Consistent	COLOR	TriangleGreen.png	38	1	1039	48	48	55262	100	1151.2916666666667424579	52	55	54198	94.5454545454545467464	1042.2692307692307167599	46	48	44270	95.8333333333333428072	962.3913043478261215569	54	55	65190	98.1818181818181869858	1207.2222222222221716947	244.8309178743960501379
5.0.11.0	win	090718	17:16:02	NH_A_45	1	1	mixed_Word_shortCSI	14	mixed_repeat	315	Circle	Green	Color	Word	Repeat	200	Inconsistent	COLOR	CircleGreen.png	38	1	787	49	49	56049	100	1143.8571428571428896248	52	55	54198	94.5454545454545467464	1042.2692307692307167599	47	49	45057	95.9183673469387656496	958.6595744680851112207	54	55	65190	98.1818181818181869858	1207.2222222222221716947	248.562647754137060474
5.0.11.0	win	090718	17:16:02	NH_A_45	1	1	mixed_Word_shortCSI	14	mixed_repeat	318	Triangle	Red	Color	Word	Repeat	200	Inconsistent	COLOR	TriangleRed.png	30	1	866	50	50	56915	100	1138.2999999999999545253	52	55	54198	94.5454545454545467464	1042.2692307692307167599	48	50	45923	96	956.7291666666666287711	54	55	65190	98.1818181818181869858	1207.2222222222221716947	250.4930555555555429237
5.0.11.0	win	090718	17:16:02	NH_A_45	1	1	mixed_Word_shortCSI	14	mixed_repeat	321	Triangle	Red	Color	Word	Repeat	200	Inconsistent	COLOR	TriangleRed.png	30	1	414	51	51	57329	100	1124.0980392156861853437	52	55	54198	94.5454545454545467464	1042.2692307692307167599	49	51	46337	96.0784313725490193292	945.6530612244897611163	54	55	65190	98.1818181818181869858	1207.2222222222221716947	261.5691609977324105785
5.0.11.0	win	090718	17:16:02	NH_A_45	1	1	mixed_Word_shortCSI	14	mixed_shift	324	Circle	Red	Shape	Word	Shift	200	Consistent	SHAPE	CircleRed.png	30	1	1772	51	51	57329	100	1124.0980392156861853437	53	56	55970	94.6428571428571387969	1056.0377358490566166438	49	51	46337	96.0784313725490193292	945.6530612244897611163	55	56	66962	98.2142857142857081953	1217.4909090909090991772	271.837847866419338061
5.0.11.0	win	090718	17:16:02	NH_A_45	1	1	mixed_Word_shortCSI	14	mixed_repeat	327	Circle	Green	Shape	Word	Repeat	200	Inconsistent	SHAPE	CircleGreen.png	30	1	1187	51	51	57329	100	1124.0980392156861853437	54	57	57157	94.7368421052631504153	1058.4629629629630471754	50	52	47524	96.153846153846160405	950.4800000000000181899	55	56	66962	98.2142857142857081953	1217.4909090909090991772	267.0109090909090809873
5.0.11.0	win	090718	17:16:02	NH_A_45	1	1	mixed_Word_shortCSI	14	mixed_repeat	330	Triangle	Green	Shape	Word	Repeat	200	Consistent	SHAPE	TriangleGreen.png	38	1	641	51	51	57329	100	1124.0980392156861853437	55	58	57798	94.8275862068965551543	1050.8727272727271611075	51	53	48165	96.2264150943396288085	944.4117647058823195039	55	56	66962	98.2142857142857081953	1217.4909090909090991772	273.0791443850267796734
5.0.11.0	win	090718	17:16:02	NH_A_45	1	1	mixed_Word_shortCSI	14	mixed_repeat	333	Circle	Green	Shape	Word	Repeat	200	Inconsistent	SHAPE	CircleGreen.png	30	1	630	51	51	57329	100	1124.0980392156861853437	56	59	58428	94.9152542372881384836	1043.3571428571428896248	52	54	48795	96.2962962962962905067	938.36538461538464162	55	56	66962	98.2142857142857081953	1217.4909090909090991772	279.1255244755244575572
5.0.11.0	win	090718	17:16:02	NH_A_45	1	1	mixed_Word_shortCSI	14	mixed_repeat	336	Triangle	Green	Shape	Word	Repeat	200	Consistent	SHAPE	TriangleGreen.png	38	1	732	51	51	57329	100	1124.0980392156861853437	57	60	59160	95	1037.8947368421052033227	53	55	49527	96.3636363636363597607	934.4716981132075943606	55	56	66962	98.2142857142857081953	1217.4909090909090991772	283.0192109777015048167
5.0.11.0	win	090718	17:16:02	NH_A_45	1	1	mixed_Word_shortCSI	14	mixed_repeat	339	Circle	Green	Shape	Word	Repeat	200	Inconsistent	SHAPE	CircleGreen.png	30	1	1340	51	51	57329	100	1124.0980392156861853437	58	61	60500	95.0819672131147513028	1043.1034482758620924869	54	56	50867	96.4285714285714306016	941.9814814814815235877	55	56	66962	98.2142857142857081953	1217.4909090909090991772	275.5094276094275755895
5.0.11.0	win	090718	17:16:02	NH_A_45	1	1	mixed_Word_shortCSI	14	mixed_shift	342	Triangle	Red	Color	Word	Shift	200	Inconsistent	COLOR	TriangleRed.png	30	1	2756	52	52	60085	100	1155.4807692307692832401	58	61	60500	95.0819672131147513028	1043.1034482758620924869	54	56	50867	96.4285714285714306016	941.9814814814815235877	56	57	69718	98.2456140350877120682	1244.9642857142857792496	302.9828042328042556619
5.0.11.0	win	090718	17:16:02	NH_A_45	1	1	mixed_Word_shortCSI	14	mixed_repeat	345	Circle	Red	Color	Word	Repeat	200	Consistent	COLOR	CircleRed.png	30	1	501	53	53	60586	100	1143.1320754716980445664	58	61	60500	95.0819672131147513028	1043.1034482758620924869	55	57	51368	96.4912280701754383472	933.9636363636363967089	56	57	69718	98.2456140350877120682	1244.9642857142857792496	311.0006493506493825407
5.0.11.0	win	090718	17:16:02	NH_A_45	1	1	mixed_Word_shortCSI	14	mixed_shift	348	Circle	Green	Shape	Word	Shift	200	Inconsistent	SHAPE	CircleGreen.png	30	1	1727	53	53	60586	100	1143.1320754716980445664	59	62	62227	95.161290322580654788	1054.6949152542372303287	55	57	51368	96.4912280701754383472	933.9636363636363967089	57	58	71445	98.2758620689655089109	1253.4210526315789593355	319.4574162679425626266
5.0.11.0	win	090718	17:16:02	NH_A_45	1	1	mixed_Word_shortCSI	14	mixed_shift	351	Circle	Green	Color	Word	Shift	200	Inconsistent	COLOR	CircleGreen.png	38	1	1240	54	54	61826	100	1144.9259259259258669772	59	62	62227	95.161290322580654788	1054.6949152542372303287	55	57	51368	96.4912280701754383472	933.9636363636363967089	58	59	72685	98.3050847457627128279	1253.1896551724137225392	319.2260188087773258303
5.0.11.0	win	090718	17:16:02	NH_A_45	1	1	mixed_Word_shortCSI	14	mixed_shift	354	Circle	Red	Shape	Word	Shift	200	Consistent	SHAPE	CircleRed.png	30	1	869	54	54	61826	100	1144.9259259259258669772	60	63	63096	95.2380952380952265912	1051.5999999999999090505	55	57	51368	96.4912280701754383472	933.9636363636363967089	59	60	73554	98.3333333333333285964	1246.6779661016948921315	312.7143297380584954226
5.0.11.0	win	090718	17:16:02	NH_A_45	1	1	mixed_Word_shortCSI	14	mixed_repeat	357	Triangle	Green	Shape	Word	Repeat	200	Consistent	SHAPE	TriangleGreen.png	38	1	1456	54	54	61826	100	1144.9259259259258669772	61	64	64552	95.3125	1058.2295081967213263852	56	58	52824	96.5517241379310320326	943.2857142857143344372	59	60	73554	98.3333333333333285964	1246.6779661016948921315	303.3922518159805576943
5.0.11.0	win	090718	17:16:02	NH_A_45	1	1	mixed_Word_shortCSI	14	mixed_repeat	360	Triangle	Red	Shape	Word	Repeat	200	Inconsistent	SHAPE	TriangleRed.png	30	0	868	54	54	61826	100	1144.9259259259258669772	61	65	64552	93.846153846153839595	1058.2295081967213263852	56	59	52824	94.9152542372881384836	943.2857142857143344372	59	60	73554	98.3333333333333285964	1246.6779661016948921315	303.3922518159805576943
5.0.11.0	win	090718	17:16:02	NH_A_45	1	1	mixed_Word_shortCSI	14	mixed_repeat	363	Circle	Red	Shape	Word	Repeat	200	Consistent	SHAPE	CircleRed.png	30	1	3232	54	54	61826	100	1144.9259259259258669772	62	66	67784	93.9393939393939376714	1093.2903225806451246171	57	60	56056	95	983.4385964912280542194	59	60	73554	98.3333333333333285964	1246.6779661016948921315	263.2393696104668379121
5.0.11.0	win	090718	17:16:02	NH_A_45	1	1	mixed_Word_shortCSI	14	mixed_shift	366	Triangle	Green	Color	Word	Shift	200	Consistent	COLOR	TriangleGreen.png	38	1	972	55	55	62798	100	1141.7818181818181528797	62	66	67784	93.9393939393939376714	1093.2903225806451246171	57	60	56056	95	983.4385964912280542194	60	61	74526	98.3606557377049171009	1242.0999999999999090505	258.6614035087718548311
5.0.11.0	win	090718	17:16:02	NH_A_45	1	1	mixed_Word_shortCSI	14	mixed_repeat	369	Circle	Red	Color	Word	Repeat	200	Consistent	COLOR	CircleRed.png	30	1	755	56	56	63553	100	1134.875	62	66	67784	93.9393939393939376714	1093.2903225806451246171	58	61	56811	95.0819672131147513028	979.5	60	61	74526	98.3606557377049171009	1242.0999999999999090505	262.5999999999999090505
5.0.11.0	win	090718	17:16:02	NH_A_45	1	1	mixed_Word_shortCSI	14	mixed_repeat	372	Triangle	Green	Color	Word	Repeat	200	Consistent	COLOR	TriangleGreen.png	38	1	596	57	57	64149	100	1125.4210526315789593355	62	66	67784	93.9393939393939376714	1093.2903225806451246171	59	62	57407	95.161290322580654788	973	60	61	74526	98.3606557377049171009	1242.0999999999999090505	269.0999999999999090505
5.0.11.0	win	090718	17:16:02	NH_A_45	1	1	mixed_Word_shortCSI	14	mixed_repeat	375	Circle	Red	Color	Word	Repeat	200	Consistent	COLOR	CircleRed.png	30	1	1018	58	58	65167	100	1123.5689655172413949913	62	66	67784	93.9393939393939376714	1093.2903225806451246171	60	63	58425	95.2380952380952265912	973.75	60	61	74526	98.3606557377049171009	1242.0999999999999090505	268.3499999999999090505
5.0.11.0	win	090718	17:16:02	NH_A_45	1	1	mixed_Word_shortCSI	14	mixed_shift	378	Circle	Green	Shape	Word	Shift	200	Inconsistent	SHAPE	CircleGreen.png	30	1	4608	58	58	65167	100	1123.5689655172413949913	63	67	72392	94.0298507462686643521	1149.0793650793650613195	60	63	58425	95.2380952380952265912	973.75	61	62	79134	98.387096774193551596	1297.2786885245900521113	323.5286885245900521113
5.0.11.0	win	090718	17:16:02	NH_A_45	1	1	mixed_Word_shortCSI	14	mixed_shift	381	Circle	Red	Color	Word	Shift	200	Consistent	COLOR	CircleRed.png	30	1	2869	59	59	68036	100	1153.1525423728812711488	63	67	72392	94.0298507462686643521	1149.0793650793650613195	60	63	58425	95.2380952380952265912	973.75	62	63	82003	98.4126984126984041268	1322.6290322580646261486	348.8790322580646261486
5.0.11.0	win	090718	17:16:02	NH_A_45	1	1	mixed_Word_shortCSI	14	mixed_repeat	384	Circle	Green	Color	Word	Repeat	200	Inconsistent	COLOR	CircleGreen.png	38	1	1185	60	60	69221	100	1153.6833333333333939663	63	67	72392	94.0298507462686643521	1149.0793650793650613195	61	64	59610	95.3125	977.2131147540983420186	62	63	82003	98.4126984126984041268	1322.6290322580646261486	345.41591750396628413
5.0.11.0	win	090718	17:16:02	NH_A_45	1	1	mixed_Word_shortCSI	14	mixed_shift	387	Circle	Green	Shape	Word	Shift	200	Inconsistent	SHAPE	CircleGreen.png	30	1	2351	60	60	69221	100	1153.6833333333333939663	64	68	74743	94.1176470588235218884	1167.859375	61	64	59610	95.3125	977.2131147540983420186	63	64	84354	98.4375	1338.9523809523809632083	361.7392661982826211897
5.0.11.0	win	090718	17:16:02	NH_A_45	1	1	mixed_Word_shortCSI	14	mixed_repeat	390	Circle	Green	Shape	Word	Repeat	200	Inconsistent	SHAPE	CircleGreen.png	30	1	528	60	60	69221	100	1153.6833333333333939663	65	69	75271	94.2028985507246403586	1158.0153846153846188827	62	65	60138	95.3846153846153868017	969.9677419354839003063	63	64	84354	98.4375	1338.9523809523809632083	368.984639016897062902
5.0.11.0	win	090718	17:16:02	NH_A_45	1	1	mixed_Word_shortCSI	14	mixed_repeat	393	Triangle	Red	Shape	Word	Repeat	200	Inconsistent	SHAPE	TriangleRed.png	38	1	569	60	60	69221	100	1153.6833333333333939663	66	70	75840	94.2857142857142775938	1149.0909090909090082278	63	66	60707	95.4545454545454532536	963.6031746031745797154	63	64	84354	98.4375	1338.9523809523809632083	375.3492063492063834929
5.0.11.0	win	090718	17:16:02	NH_A_45	1	1	mixed_Word_shortCSI	14	mixed_repeat	396	Circle	Red	Shape	Word	Repeat	200	Consistent	SHAPE	CircleRed.png	30	1	641	60	60	69221	100	1153.6833333333333939663	67	71	76481	94.3661971830985919496	1141.5074626865671234555	64	67	61348	95.5223880597014840532	958.5625	63	64	84354	98.4375	1338.9523809523809632083	380.3898809523809632083
5.0.11.0	win	090718	17:16:02	NH_A_45	1	1	mixed_Word_shortCSI	14	mixed_shift	399	Triangle	Green	Color	Word	Shift	200	Consistent	COLOR	TriangleGreen.png	38	1	1445	61	61	70666	100	1158.4590163934426527703	67	71	76481	94.3661971830985919496	1141.5074626865671234555	64	67	61348	95.5223880597014840532	958.5625	64	65	85799	98.4615384615384670042	1340.609375	382.046875
5.0.11.0	win	090718	17:16:02	NH_A_45	1	1	mixed_Word_shortCSI	14	mixed_repeat	402	Circle	Green	Color	Word	Repeat	200	Inconsistent	COLOR	CircleGreen.png	38	1	1193	62	62	71859	100	1159.0161290322580498469	67	71	76481	94.3661971830985919496	1141.5074626865671234555	65	68	62541	95.5882352941176520744	962.1692307692308077094	64	65	85799	98.4615384615384670042	1340.609375	378.4401442307691922906
5.0.11.0	win	090718	17:16:02	NH_A_45	1	1	mixed_Word_shortCSI	14	mixed_shift	405	Circle	Red	Shape	Word	Shift	200	Consistent	SHAPE	CircleRed.png	30	1	488	62	62	71859	100	1159.0161290322580498469	68	72	76969	94.4444444444444428655	1131.8970588235295053892	65	68	62541	95.5882352941176520744	962.1692307692308077094	65	66	86287	98.4848484848484844179	1327.4923076923078042455	365.3230769230769965361
5.0.11.0	win	090718	17:16:02	NH_A_45	1	1	mixed_Word_shortCSI	14	mixed_repeat	408	Triangle	Green	Shape	Word	Repeat	200	Consistent	SHAPE	TriangleGreen.png	38	1	675	62	62	71859	100	1159.0161290322580498469	69	73	77644	94.520547945205478868	1125.2753623188405072142	66	69	63216	95.6521739130434838216	957.8181818181818698577	65	66	86287	98.4848484848484844179	1327.4923076923078042455	369.6741258741259343878
5.0.11.0	win	090718	17:16:02	NH_A_45	1	1	mixed_Word_shortCSI	14	mixed_shift	411	Circle	Red	Color	Word	Shift	200	Consistent	COLOR	CircleRed.png	30	1	822	63	63	72681	100	1153.6666666666667424579	69	73	77644	94.520547945205478868	1125.2753623188405072142	66	69	63216	95.6521739130434838216	957.8181818181818698577	66	67	87109	98.507462686567166088	1319.8333333333332575421	362.0151515151513876845
5.0.11.0	win	090718	17:16:02	NH_A_45	1	1	mixed_Word_shortCSI	14	mixed_shift	414	Triangle	Green	Shape	Word	Shift	200	Consistent	SHAPE	TriangleGreen.png	38	1	723	63	63	72681	100	1153.6666666666667424579	70	74	78367	94.594594594594596515	1119.5285714285714675498	66	69	63216	95.6521739130434838216	957.8181818181818698577	67	68	87832	98.5294117647058840248	1310.925373134328310698	353.1071913161464408404
5.0.11.0	win	090718	17:16:02	NH_A_45	1	1	mixed_Word_shortCSI	14	mixed_shift	417	Circle	Green	Color	Word	Shift	200	Inconsistent	COLOR	CircleGreen.png	38	1	1717	64	64	74398	100	1162.46875	70	74	78367	94.594594594594596515	1119.5285714285714675498	66	69	63216	95.6521739130434838216	957.8181818181818698577	68	69	89549	98.5507246376811707478	1316.8970588235295053892	359.0788770053476355315
5.0.11.0	win	090718	17:16:02	NH_A_45	1	1	mixed_Word_shortCSI	14	mixed_shift	420	Triangle	Green	Shape	Word	Shift	200	Consistent	SHAPE	TriangleGreen.png	38	1	878	64	64	74398	100	1162.46875	71	75	79245	94.6666666666666714036	1116.126760563380230451	66	69	63216	95.6521739130434838216	957.8181818181818698577	69	70	90427	98.5714285714285836093	1310.5362318840579973767	352.718050065876127519
5.0.11.0	win	090718	17:16:02	NH_A_45	1	1	mixed_Word_shortCSI	14	mixed_shift	423	Triangle	Red	Color	Word	Shift	200	Inconsistent	COLOR	TriangleRed.png	30	1	777	65	65	75175	100	1156.5384615384614335198	71	75	79245	94.6666666666666714036	1116.126760563380230451	66	69	63216	95.6521739130434838216	957.8181818181818698577	70	71	91204	98.5915492957746550928	1302.9142857142858247244	345.0961038961039548667
5.0.11.0	win	090718	17:16:02	NH_A_45	1	1	mixed_Word_shortCSI	14	mixed_repeat	426	Circle	Green	Color	Word	Repeat	200	Inconsistent	COLOR	CircleGreen.png	38	1	585	66	66	75760	100	1147.8787878787879890297	71	75	79245	94.6666666666666714036	1116.126760563380230451	67	70	63801	95.7142857142857224062	952.2537313432835617277	70	71	91204	98.5915492957746550928	1302.9142857142858247244	350.6605543710022629966
5.0.11.0	win	090718	17:16:02	NH_A_45	1	1	mixed_Word_shortCSI	14	mixed_shift	429	Circle	Red	Shape	Word	Shift	200	Consistent	SHAPE	CircleRed.png	30	1	960	66	66	75760	100	1147.8787878787879890297	72	76	80205	94.7368421052631504153	1113.9583333333332575421	67	70	63801	95.7142857142857224062	952.2537313432835617277	71	72	92164	98.6111111111111142691	1298.0845070422535627586	345.8307756989700010308
5.0.11.0	win	090718	17:16:02	NH_A_45	1	1	mixed_Word_shortCSI	14	mixed_shift	432	Triangle	Red	Color	Word	Shift	200	Inconsistent	COLOR	TriangleRed.png	30	1	1192	67	67	76952	100	1148.537313432835844651	72	76	80205	94.7368421052631504153	1113.9583333333332575421	67	70	63801	95.7142857142857224062	952.2537313432835617277	72	73	93356	98.6301369863013661643	1296.6111111111110858474	344.3573797678275241196
5.0.11.0	win	090718	17:16:02	NH_A_45	1	1	mixed_Word_shortCSI	14	mixed_shift	435	Triangle	Red	Shape	Word	Shift	200	Inconsistent	SHAPE	TriangleRed.png	38	1	1110	67	67	76952	100	1148.537313432835844651	73	77	81315	94.8051948051948016882	1113.9041095890411270375	67	70	63801	95.7142857142857224062	952.2537313432835617277	73	74	94466	98.648648648648645576	1294.054794520548057335	341.8010631772644956072
5.0.11.0	win	090718	17:16:02	NH_A_45	1	1	mixed_Word_shortCSI	14	mixed_shift	438	Circle	Green	Color	Word	Shift	200	Inconsistent	COLOR	CircleGreen.png	38	1	1240	68	68	78192	100	1149.8823529411765775876	73	77	81315	94.8051948051948016882	1113.9041095890411270375	67	70	63801	95.7142857142857224062	952.2537313432835617277	74	75	95706	98.6666666666666714036	1293.3243243243243796314	341.0705929810408179037
5.0.11.0	win	090718	17:16:02	NH_A_45	1	1	mixed_Word_shortCSI	14	mixed_shift	441	Triangle	Red	Shape	Word	Shift	200	Inconsistent	SHAPE	TriangleRed.png	38	1	1397	68	68	78192	100	1149.8823529411765775876	74	78	82712	94.8717948717948615922	1117.7297297297297973273	67	70	63801	95.7142857142857224062	952.2537313432835617277	75	76	97103	98.6842105263157804984	1294.7066666666667060781	342.4529353233831443504
5.0.11.0	win	090718	17:16:02	NH_A_45	1	1	mixed_Word_shortCSI	14	mixed_shift	444	Circle	Red	Color	Word	Shift	200	Consistent	COLOR	CircleRed.png	30	1	748	69	69	78940	100	1144.0579710144927503279	74	78	82712	94.8717948717948615922	1117.7297297297297973273	67	70	63801	95.7142857142857224062	952.2537313432835617277	76	77	97851	98.7012987012986968693	1287.5131578947368780064	335.2594265514533162786
5.0.11.0	win	090718	17:16:02	NH_A_45	1	1	mixed_Word_shortCSI	14	mixed_shift	447	Circle	Green	Shape	Word	Shift	200	Inconsistent	SHAPE	CircleGreen.png	30	1	3228	69	69	78940	100	1144.0579710144927503279	75	79	85940	94.93670886075949511	1145.866666666666560559	67	70	63801	95.7142857142857224062	952.2537313432835617277	77	78	101079	98.7179487179487296089	1312.7142857142857792496	360.4605543710022175219
5.0.11.0	win	090718	17:16:02	NH_A_45	1	1	mixed_Word_shortCSI	14	mixed_repeat	450	Circle	Green	Shape	Word	Repeat	200	Inconsistent	SHAPE	CircleGreen.png	30	1	777	69	69	78940	100	1144.0579710144927503279	76	80	86717	95	1141.0131578947368780064	68	71	64578	95.7746478873239368568	949.6764705882352473054	77	78	101079	98.7179487179487296089	1312.7142857142857792496	363.0378151260505319442
5.0.11.0	win	090718	17:16:02	NH_A_45	1	1	mixed_Word_shortCSI	14	mixed_shift	453	Circle	Red	Color	Word	Shift	200	Consistent	COLOR	CircleRed.png	30	1	1288	70	70	80228	100	1146.1142857142856428254	76	80	86717	95	1141.0131578947368780064	68	71	64578	95.7746478873239368568	949.6764705882352473054	78	79	102367	98.7341772151898737775	1312.3974358974357983243	362.7209653092005510189
5.0.11.0	win	090718	17:16:02	NH_A_45	1	1	mixed_Word_shortCSI	14	mixed_repeat	456	Circle	Green	Color	Word	Repeat	200	Inconsistent	COLOR	CircleGreen.png	38	1	1315	71	71	81543	100	1148.4929577464788508223	76	80	86717	95	1141.0131578947368780064	69	72	65893	95.8333333333333428072	954.971014492753624836	78	79	102367	98.7341772151898737775	1312.3974358974357983243	357.4264214046821734883
5.0.11.0	win	090718	17:16:02	NH_A_45	1	1	mixed_Word_shortCSI	14	mixed_repeat	459	Circle	Green	Color	Word	Repeat	200	Inconsistent	COLOR	CircleGreen.png	38	1	716	72	72	82259	100	1142.4861111111110858474	76	80	86717	95	1141.0131578947368780064	70	73	66609	95.8904109589040984929	951.5571428571428214127	78	79	102367	98.7341772151898737775	1312.3974358974357983243	360.8402930402929769116
5.0.11.0	win	090718	17:16:02	NH_A_45	1	1	mixed_Word_shortCSI	14	mixed_repeat	462	Circle	Green	Color	Word	Repeat	200	Inconsistent	COLOR	CircleGreen.png	38	1	494	73	73	82753	100	1133.6027397260274938162	76	80	86717	95	1141.0131578947368780064	71	74	67103	95.9459459459459367281	945.1126760563380457825	78	79	102367	98.7341772151898737775	1312.3974358974357983243	367.2847598410977525418
5.0.11.0	win	090718	17:16:02	NH_A_45	1	1	mixed_Word_shortCSI	14	mixed_repeat	465	Circle	Green	Color	Word	Repeat	200	Inconsistent	COLOR	CircleGreen.png	38	1	408	74	74	83161	100	1123.7972972972972911521	76	80	86717	95	1141.0131578947368780064	72	75	67511	96	937.6527777777778283053	78	79	102367	98.7341772151898737775	1312.3974358974357983243	374.744658119657970019
5.0.11.0	win	090718	17:16:02	NH_A_45	1	1	mixed_Word_shortCSI	14	mixed_repeat	468	Circle	Red	Color	Word	Repeat	200	Consistent	COLOR	CircleRed.png	30	1	1975	75	75	85136	100	1135.1466666666667606478	76	80	86717	95	1141.0131578947368780064	73	76	69486	96.0526315789473699169	951.8630136986300840363	78	79	102367	98.7341772151898737775	1312.3974358974357983243	360.534422198805714288
5.0.11.0	win	090718	17:16:02	NH_A_45	1	1	mixed_Word_shortCSI	14	mixed_repeat	471	Triangle	Green	Color	Word	Repeat	200	Consistent	COLOR	TriangleGreen.png	38	1	1685	76	76	86821	100	1142.3815789473683253163	76	80	86717	95	1141.0131578947368780064	74	77	71171	96.1038961038961048189	961.7702702702703163595	78	79	102367	98.7341772151898737775	1312.3974358974357983243	350.6271656271654819648
5.0.11.0	win	090718	17:16:02	NH_A_45	1	1	mixed_Word_shortCSI	14	mixed_repeat	474	Circle	Green	Color	Word	Repeat	200	Inconsistent	COLOR	CircleGreen.png	38	1	960	77	77	87781	100	1140.0129870129869686934	76	80	86717	95	1141.0131578947368780064	75	78	72131	96.153846153846160405	961.7466666666666696983	78	79	102367	98.7341772151898737775	1312.3974358974357983243	350.650769230769128626
5.0.11.0	win	090718	17:16:02	NH_A_45	1	1	mixed_Word_shortCSI	14	mixed_repeat	477	Triangle	Green	Color	Word	Repeat	200	Consistent	COLOR	TriangleGreen.png	38	1	553	78	78	88334	100	1132.4871794871794463688	76	80	86717	95	1141.0131578947368780064	76	79	72684	96.2025316455696213325	956.3684210526315609968	78	79	102367	98.7341772151898737775	1312.3974358974357983243	356.0290148448042373275
5.0.11.0	win	090718	17:16:02	NH_A_45	1	1	mixed_Word_shortCSI	14	mixed_shift	480	Circle	Green	Shape	Word	Shift	200	Inconsistent	SHAPE	CircleGreen.png	30	1	864	78	78	88334	100	1132.4871794871794463688	77	81	87581	95.0617283950617348864	1137.4155844155843624321	76	79	72684	96.2025316455696213325	956.3684210526315609968	79	80	103231	98.75	1306.7215189873418239586	350.3530979347102629617
5.0.11.0	win	090718	17:16:02	NH_A_45	1	1	mixed_Word_shortCSI	14	mixed_repeat	483	Triangle	Green	Shape	Word	Repeat	200	Consistent	SHAPE	TriangleGreen.png	38	1	619	78	78	88334	100	1132.4871794871794463688	78	82	88200	95.1219512195121978948	1130.7692307692307167599	77	80	73303	96.25	951.9870129870130313066	79	80	103231	98.75	1306.7215189873418239586	354.734506000328792652
