# Supplementary material for: Serial Recall Predicts Vocoded Sentence Recognition Across Spectral Resolutions
Source: J Speech Lang Hear Res. 2020 Mar 26;63(4):1282–98. doi: 10.1044/2020_JSLHR-19-00319 (PMC7242981; doi:10.1044/2020_JSLHR-19-00319)
Supplement: Supplemental Material S1 [file JSLHR-63-1282-s001.zip › Supplemental Material/EF Tasks/colorshapetask/Experiment Results/NH_A_46/colorshapetask_raw_NH_A_46_2018-09-12-21-14-09-084.iqdat]

build	computer.platform	date	time	subject	group	values.group	blockcode	blocknum	trialcode	trialnum	values.shape	values.color	values.categorizationtask	values.mixed_cuetask	values.mixed_shifttask	values.csi	values.responsekeymapping	stimulusitem1	values.stimulus	response	correct	latency	values.count_corrcolor	values.count_color	values.sumrt_corrcolor	expressions.percentcorrect_color	expressions.meanrt_color	values.count_corrshape	values.count_shape	values.sumrt_corrshape	expressions.percentcorrect_shape	expressions.meanrt_shape	values.count_corrrepeat	values.count_repeat	values.sumrt_corrrepeat	expressions.percentcorrect_repeat	expressions.meanrt_repeat	values.count_corrshift	values.count_shift	values.sumrt_corrshift	expressions.percentcorrect_shift	expressions.meanrt_shift	expressions.switchcost
5.0.11.0	win	091218	16:14:09	NH_A_46	1	1	generalintro	1	GeneralIntro	1						0		SC_GeneralIntro.htm		57	0	187037	0	0	0	0		0	0	0	0		0	0	0	0		0	0	0	0		0
5.0.11.0	win	091218	16:14:09	NH_A_46	1	1	blockedintro	2	BlockedIntro	1						0		SC_BlockedIntro1.htm		57	0	27585	0	0	0	0		0	0	0	0		0	0	0	0		0	0	0	0		0
5.0.11.0	win	091218	16:14:09	NH_A_46	1	1	blockedintro	2	BlockedIntro	2						0		SC_BlockedIntro2.htm		57	0	3026	0	0	0	0		0	0	0	0		0	0	0	0		0	0	0	0		0
5.0.11.0	win	091218	16:14:09	NH_A_46	1	1	blockedtask_shapetraining	3	BlockedPracticeInstruct	1						0		SC_Blocked_ShapeTraining.htm		57	0	6247	0	0	0	0		0	0	0	0		0	0	0	0		0	0	0	0		0
5.0.11.0	win	091218	16:14:09	NH_A_46	1	1	blockedtask_shapetraining	3	blockedtask_shapetraining	3	Triangle		Shape			0		Triangle.png	Triangle.png	38	1	1612	0	0	0	0		0	0	0	0		0	0	0	0		0	0	0	0		0
5.0.11.0	win	091218	16:14:09	NH_A_46	1	1	blockedtask_shapetraining	3	blockedtask_shapetraining	6	Triangle		Shape			0		Triangle.png	Triangle.png	38	1	644	0	0	0	0		0	0	0	0		0	0	0	0		0	0	0	0		0
5.0.11.0	win	091218	16:14:09	NH_A_46	1	1	blockedtask_shapetraining	3	blockedtask_shapetraining	9	Circle		Shape			0		Circle.png	Circle.png	30	1	529	0	0	0	0		0	0	0	0		0	0	0	0		0	0	0	0		0
5.0.11.0	win	091218	16:14:09	NH_A_46	1	1	blockedtask_shapetraining	3	blockedtask_shapetraining	12	Circle		Shape			0		Circle.png	Circle.png	30	1	468	0	0	0	0		0	0	0	0		0	0	0	0		0	0	0	0		0
5.0.11.0	win	091218	16:14:09	NH_A_46	1	1	blockedtask_shapetraining	3	blockedtask_shapetraining	15	Circle		Shape			0		Circle.png	Circle.png	30	1	425	0	0	0	0		0	0	0	0		0	0	0	0		0	0	0	0		0
5.0.11.0	win	091218	16:14:09	NH_A_46	1	1	blockedtask_shapetraining	3	blockedtask_shapetraining	18	Triangle		Shape			0		Triangle.png	Triangle.png	38	1	591	0	0	0	0		0	0	0	0		0	0	0	0		0	0	0	0		0
5.0.11.0	win	091218	16:14:09	NH_A_46	1	1	blockedtask_shapetraining	3	blockedtask_shapetraining	21	Circle		Shape			0		Circle.png	Circle.png	30	1	448	0	0	0	0		0	0	0	0		0	0	0	0		0	0	0	0		0
5.0.11.0	win	091218	16:14:09	NH_A_46	1	1	blockedtask_shapetraining	3	blockedtask_shapetraining	24	Circle		Shape			0		Circle.png	Circle.png	30	1	405	0	0	0	0		0	0	0	0		0	0	0	0		0	0	0	0		0
5.0.11.0	win	091218	16:14:09	NH_A_46	1	1	blockedtask_shapetraining	3	blockedtask_shapetraining	27	Circle		Shape			0		Circle.png	Circle.png	30	1	460	0	0	0	0		0	0	0	0		0	0	0	0		0	0	0	0		0
5.0.11.0	win	091218	16:14:09	NH_A_46	1	1	blockedtask_shapetraining	3	blockedtask_shapetraining	30	Triangle		Shape			0		Triangle.png	Triangle.png	38	1	401	0	0	0	0		0	0	0	0		0	0	0	0		0	0	0	0		0
5.0.11.0	win	091218	16:14:09	NH_A_46	1	1	blockedtask_shapetraining	3	blockedtask_shapetraining	33	Triangle		Shape			0		Triangle.png	Triangle.png	38	1	553	0	0	0	0		0	0	0	0		0	0	0	0		0	0	0	0		0
5.0.11.0	win	091218	16:14:09	NH_A_46	1	1	blockedtask_shapetraining	3	blockedtask_shapetraining	36	Circle		Shape			0		Circle.png	Circle.png	30	1	506	0	0	0	0		0	0	0	0		0	0	0	0		0	0	0	0		0
5.0.11.0	win	091218	16:14:09	NH_A_46	1	1	blockedtask_shapetraining	3	blockedtask_shapetraining	39	Circle		Shape			0		Circle.png	Circle.png	30	1	461	0	0	0	0		0	0	0	0		0	0	0	0		0	0	0	0		0
5.0.11.0	win	091218	16:14:09	NH_A_46	1	1	blockedtask_shapetraining	3	blockedtask_shapetraining	42	Circle		Shape			0		Circle.png	Circle.png	30	1	387	0	0	0	0		0	0	0	0		0	0	0	0		0	0	0	0		0
5.0.11.0	win	091218	16:14:09	NH_A_46	1	1	blockedtask_shapetraining	3	blockedtask_shapetraining	45	Triangle		Shape			0		Triangle.png	Triangle.png	38	1	602	0	0	0	0		0	0	0	0		0	0	0	0		0	0	0	0		0
5.0.11.0	win	091218	16:14:09	NH_A_46	1	1	blockedtask_shapetraining	3	blockedtask_shapetraining	48	Triangle		Shape			0		Triangle.png	Triangle.png	38	1	426	0	0	0	0		0	0	0	0		0	0	0	0		0	0	0	0		0
5.0.11.0	win	091218	16:14:09	NH_A_46	1	1	blockedtask_shapetraining	3	blockedtask_shapetraining	51	Triangle		Shape			0		Triangle.png	Triangle.png	38	1	385	0	0	0	0		0	0	0	0		0	0	0	0		0	0	0	0		0
5.0.11.0	win	091218	16:14:09	NH_A_46	1	1	blockedtask_shapetraining	3	blockedtask_shapetraining	54	Triangle		Shape			0		Triangle.png	Triangle.png	38	1	377	0	0	0	0		0	0	0	0		0	0	0	0		0	0	0	0		0
5.0.11.0	win	091218	16:14:09	NH_A_46	1	1	blockedtask_shapetraining	3	blockedtask_shapetraining	57	Circle		Shape			0		Circle.png	Circle.png	30	1	530	0	0	0	0		0	0	0	0		0	0	0	0		0	0	0	0		0
5.0.11.0	win	091218	16:14:09	NH_A_46	1	1	blockedtask_shapetraining	3	blockedtask_shapetraining	60	Circle		Shape			0		Circle.png	Circle.png	30	1	484	0	0	0	0		0	0	0	0		0	0	0	0		0	0	0	0		0
5.0.11.0	win	091218	16:14:09	NH_A_46	1	1	blockedtask_shapetraining	3	blockedtask_shapetraining	63	Triangle		Shape			0		Triangle.png	Triangle.png	38	1	424	0	0	0	0		0	0	0	0		0	0	0	0		0	0	0	0		0
5.0.11.0	win	091218	16:14:09	NH_A_46	1	1	blockedtask_shapetraining	3	blockedtask_shapetraining	66	Triangle		Shape			0		Triangle.png	Triangle.png	38	1	383	0	0	0	0		0	0	0	0		0	0	0	0		0	0	0	0		0
5.0.11.0	win	091218	16:14:09	NH_A_46	1	1	blockedtask_shapetraining	3	blockedtask_shapetraining	69	Triangle		Shape			0		Triangle.png	Triangle.png	38	1	374	0	0	0	0		0	0	0	0		0	0	0	0		0	0	0	0		0
5.0.11.0	win	091218	16:14:09	NH_A_46	1	1	blockedtask_shapetraining	3	blockedtask_shapetraining	72	Triangle		Shape			0		Triangle.png	Triangle.png	38	1	367	0	0	0	0		0	0	0	0		0	0	0	0		0	0	0	0		0
5.0.11.0	win	091218	16:14:09	NH_A_46	1	1	blockedtask_shapetraining	3	blockedtask_shapetraining	75	Circle		Shape			0		Circle.png	Circle.png	30	1	504	0	0	0	0		0	0	0	0		0	0	0	0		0	0	0	0		0
5.0.11.0	win	091218	16:14:09	NH_A_46	1	1	blockedtask_shapetraining	3	blockedtask_shapetraining	78	Circle		Shape			0		Circle.png	Circle.png	30	1	396	0	0	0	0		0	0	0	0		0	0	0	0		0	0	0	0		0
5.0.11.0	win	091218	16:14:09	NH_A_46	1	1	blockedtask_shapetraining	3	blockedtask_shapetraining	81	Triangle		Shape			0		Triangle.png	Triangle.png	38	1	419	0	0	0	0		0	0	0	0		0	0	0	0		0	0	0	0		0
5.0.11.0	win	091218	16:14:09	NH_A_46	1	1	blockedtask_shapetraining	3	blockedtask_shapetraining	84	Triangle		Shape			0		Triangle.png	Triangle.png	38	1	346	0	0	0	0		0	0	0	0		0	0	0	0		0	0	0	0		0
5.0.11.0	win	091218	16:14:09	NH_A_46	1	1	blockedtask_shapetraining	3	blockedtask_shapetraining	87	Circle		Shape			0		Circle.png	Circle.png	30	1	420	0	0	0	0		0	0	0	0		0	0	0	0		0	0	0	0		0
5.0.11.0	win	091218	16:14:09	NH_A_46	1	1	blockedtask_shapetraining	3	blockedtask_shapetraining	90	Triangle		Shape			0		Triangle.png	Triangle.png	38	1	523	0	0	0	0		0	0	0	0		0	0	0	0		0	0	0	0		0
5.0.11.0	win	091218	16:14:09	NH_A_46	1	1	blockedtask_shapetraining	3	blockedtask_shapetraining	93	Circle		Shape			0		Circle.png	Circle.png	30	1	926	0	0	0	0		0	0	0	0		0	0	0	0		0	0	0	0		0
5.0.11.0	win	091218	16:14:09	NH_A_46	1	1	blockedtask_shapetraining	3	blockedtask_shapetraining	96	Circle		Shape			0		Circle.png	Circle.png	30	1	816	0	0	0	0		0	0	0	0		0	0	0	0		0	0	0	0		0
5.0.11.0	win	091218	16:14:09	NH_A_46	1	1	blockedtask_colortraining	4	BlockedPracticeInstruct	1	Circle		Shape			0		SC_Blocked_ColorTraining.htm	Circle.png	57	0	10903	0	0	0	0		0	0	0	0		0	0	0	0		0	0	0	0		0
5.0.11.0	win	091218	16:14:09	NH_A_46	1	1	blockedtask_colortraining	4	blockedtask_colortraining	3		Green	Color			0		Green.png	Green.png	38	1	1153	0	0	0	0		0	0	0	0		0	0	0	0		0	0	0	0		0
5.0.11.0	win	091218	16:14:09	NH_A_46	1	1	blockedtask_colortraining	4	blockedtask_colortraining	6		Red	Color			0		Red.png	Red.png	30	1	443	0	0	0	0		0	0	0	0		0	0	0	0		0	0	0	0		0
5.0.11.0	win	091218	16:14:09	NH_A_46	1	1	blockedtask_colortraining	4	blockedtask_colortraining	9		Red	Color			0		Red.png	Red.png	30	1	432	0	0	0	0		0	0	0	0		0	0	0	0		0	0	0	0		0
5.0.11.0	win	091218	16:14:09	NH_A_46	1	1	blockedtask_colortraining	4	blockedtask_colortraining	12		Green	Color			0		Green.png	Green.png	38	1	327	0	0	0	0		0	0	0	0		0	0	0	0		0	0	0	0		0
5.0.11.0	win	091218	16:14:09	NH_A_46	1	1	blockedtask_colortraining	4	blockedtask_colortraining	15		Green	Color			0		Green.png	Green.png	38	1	546	0	0	0	0		0	0	0	0		0	0	0	0		0	0	0	0		0
5.0.11.0	win	091218	16:14:09	NH_A_46	1	1	blockedtask_colortraining	4	blockedtask_colortraining	18		Red	Color			0		Red.png	Red.png	30	1	499	0	0	0	0		0	0	0	0		0	0	0	0		0	0	0	0		0
5.0.11.0	win	091218	16:14:09	NH_A_46	1	1	blockedtask_colortraining	4	blockedtask_colortraining	21		Red	Color			0		Red.png	Red.png	30	1	439	0	0	0	0		0	0	0	0		0	0	0	0		0	0	0	0		0
5.0.11.0	win	091218	16:14:09	NH_A_46	1	1	blockedtask_colortraining	4	blockedtask_colortraining	24		Red	Color			0		Red.png	Red.png	30	1	397	0	0	0	0		0	0	0	0		0	0	0	0		0	0	0	0		0
5.0.11.0	win	091218	16:14:09	NH_A_46	1	1	blockedtask_colortraining	4	blockedtask_colortraining	27		Red	Color			0		Red.png	Red.png	30	1	356	0	0	0	0		0	0	0	0		0	0	0	0		0	0	0	0		0
5.0.11.0	win	091218	16:14:09	NH_A_46	1	1	blockedtask_colortraining	4	blockedtask_colortraining	30		Red	Color			0		Red.png	Red.png	30	1	333	0	0	0	0		0	0	0	0		0	0	0	0		0	0	0	0		0
5.0.11.0	win	091218	16:14:09	NH_A_46	1	1	blockedtask_colortraining	4	blockedtask_colortraining	33		Red	Color			0		Red.png	Red.png	30	1	376	0	0	0	0		0	0	0	0		0	0	0	0		0	0	0	0		0
5.0.11.0	win	091218	16:14:09	NH_A_46	1	1	blockedtask_colortraining	4	blockedtask_colortraining	36		Green	Color			0		Green.png	Green.png	38	1	384	0	0	0	0		0	0	0	0		0	0	0	0		0	0	0	0		0
5.0.11.0	win	091218	16:14:09	NH_A_46	1	1	blockedtask_colortraining	4	blockedtask_colortraining	39		Green	Color			0		Green.png	Green.png	38	1	360	0	0	0	0		0	0	0	0		0	0	0	0		0	0	0	0		0
5.0.11.0	win	091218	16:14:09	NH_A_46	1	1	blockedtask_colortraining	4	blockedtask_colortraining	42		Red	Color			0		Red.png	Red.png	30	1	386	0	0	0	0		0	0	0	0		0	0	0	0		0	0	0	0		0
5.0.11.0	win	091218	16:14:09	NH_A_46	1	1	blockedtask_colortraining	4	blockedtask_colortraining	45		Red	Color			0		Red.png	Red.png	30	1	409	0	0	0	0		0	0	0	0		0	0	0	0		0	0	0	0		0
5.0.11.0	win	091218	16:14:09	NH_A_46	1	1	blockedtask_colortraining	4	blockedtask_colortraining	48		Red	Color			0		Red.png	Red.png	30	1	321	0	0	0	0		0	0	0	0		0	0	0	0		0	0	0	0		0
5.0.11.0	win	091218	16:14:09	NH_A_46	1	1	blockedtask_colortraining	4	blockedtask_colortraining	51		Green	Color			0		Green.png	Green.png	38	1	459	0	0	0	0		0	0	0	0		0	0	0	0		0	0	0	0		0
5.0.11.0	win	091218	16:14:09	NH_A_46	1	1	blockedtask_colortraining	4	blockedtask_colortraining	54		Red	Color			0		Red.png	Red.png	30	1	385	0	0	0	0		0	0	0	0		0	0	0	0		0	0	0	0		0
5.0.11.0	win	091218	16:14:09	NH_A_46	1	1	blockedtask_colortraining	4	blockedtask_colortraining	57		Green	Color			0		Green.png	Green.png	38	1	457	0	0	0	0		0	0	0	0		0	0	0	0		0	0	0	0		0
5.0.11.0	win	091218	16:14:09	NH_A_46	1	1	blockedtask_colortraining	4	blockedtask_colortraining	60		Green	Color			0		Green.png	Green.png	30	0	302	0	0	0	0		0	0	0	0		0	0	0	0		0	0	0	0		0
5.0.11.0	win	091218	16:14:09	NH_A_46	1	1	blockedtask_colortraining	4	blockedtask_colortraining	63		Green	Color			0		Green.png	Green.png	38	1	658	0	0	0	0		0	0	0	0		0	0	0	0		0	0	0	0		0
5.0.11.0	win	091218	16:14:09	NH_A_46	1	1	blockedtask_colortraining	4	blockedtask_colortraining	66		Red	Color			0		Red.png	Red.png	30	1	719	0	0	0	0		0	0	0	0		0	0	0	0		0	0	0	0		0
5.0.11.0	win	091218	16:14:09	NH_A_46	1	1	blockedtask_colortraining	4	blockedtask_colortraining	69		Green	Color			0		Green.png	Green.png	38	1	409	0	0	0	0		0	0	0	0		0	0	0	0		0	0	0	0		0
5.0.11.0	win	091218	16:14:09	NH_A_46	1	1	blockedtask_colortraining	4	blockedtask_colortraining	72		Red	Color			0		Red.png	Red.png	30	1	561	0	0	0	0		0	0	0	0		0	0	0	0		0	0	0	0		0
5.0.11.0	win	091218	16:14:09	NH_A_46	1	1	blockedtask_colortraining	4	blockedtask_colortraining	75		Green	Color			0		Green.png	Green.png	38	1	370	0	0	0	0		0	0	0	0		0	0	0	0		0	0	0	0		0
5.0.11.0	win	091218	16:14:09	NH_A_46	1	1	blockedtask_colortraining	4	blockedtask_colortraining	78		Green	Color			0		Green.png	Green.png	38	1	363	0	0	0	0		0	0	0	0		0	0	0	0		0	0	0	0		0
5.0.11.0	win	091218	16:14:09	NH_A_46	1	1	blockedtask_colortraining	4	blockedtask_colortraining	81		Green	Color			0		Green.png	Green.png	38	1	420	0	0	0	0		0	0	0	0		0	0	0	0		0	0	0	0		0
5.0.11.0	win	091218	16:14:09	NH_A_46	1	1	blockedtask_colortraining	4	blockedtask_colortraining	84		Green	Color			0		Green.png	Green.png	38	1	346	0	0	0	0		0	0	0	0		0	0	0	0		0	0	0	0		0
5.0.11.0	win	091218	16:14:09	NH_A_46	1	1	blockedtask_colortraining	4	blockedtask_colortraining	87		Green	Color			0		Green.png	Green.png	38	1	341	0	0	0	0		0	0	0	0		0	0	0	0		0	0	0	0		0
5.0.11.0	win	091218	16:14:09	NH_A_46	1	1	blockedtask_colortraining	4	blockedtask_colortraining	90		Red	Color			0		Red.png	Red.png	30	1	431	0	0	0	0		0	0	0	0		0	0	0	0		0	0	0	0		0
5.0.11.0	win	091218	16:14:09	NH_A_46	1	1	blockedtask_colortraining	4	blockedtask_colortraining	93		Red	Color			0		Red.png	Red.png	30	1	389	0	0	0	0		0	0	0	0		0	0	0	0		0	0	0	0		0
5.0.11.0	win	091218	16:14:09	NH_A_46	1	1	blockedtask_colortraining	4	blockedtask_colortraining	96		Green	Color			0		Green.png	Green.png	38	1	333	0	0	0	0		0	0	0	0		0	0	0	0		0	0	0	0		0
5.0.11.0	win	091218	16:14:09	NH_A_46	1	1	blockedtask_colorshapetraining	5	BlockedPracticeInstruct	1		Green	Color			0		SC_Blocked_ColorShapeTraining.htm	Green.png	57	0	16967	0	0	0	0		0	0	0	0		0	0	0	0		0	0	0	0		0
5.0.11.0	win	091218	16:14:09	NH_A_46	1	1	blockedtask_colorshapetraining	5	blockedtask_colorshapetraining	3	Circle		Shape			0		Circle.png	Circle.png	30	1	1423	0	0	0	0		0	0	0	0		0	0	0	0		0	0	0	0		0
5.0.11.0	win	091218	16:14:09	NH_A_46	1	1	blockedtask_colorshapetraining	5	blockedtask_colorshapetraining	6		Green	Color			0		Green.png	Green.png	38	1	1038	0	0	0	0		0	0	0	0		0	0	0	0		0	0	0	0		0
5.0.11.0	win	091218	16:14:09	NH_A_46	1	1	blockedtask_colorshapetraining	5	blockedtask_colorshapetraining	9		Green	Color			0		Green.png	Green.png	38	1	492	0	0	0	0		0	0	0	0		0	0	0	0		0	0	0	0		0
5.0.11.0	win	091218	16:14:09	NH_A_46	1	1	blockedtask_colorshapetraining	5	blockedtask_colorshapetraining	12		Green	Color			0		Green.png	Green.png	38	1	400	0	0	0	0		0	0	0	0		0	0	0	0		0	0	0	0		0
5.0.11.0	win	091218	16:14:09	NH_A_46	1	1	blockedtask_colorshapetraining	5	blockedtask_colorshapetraining	15		Green	Color			0		Green.png	Green.png	38	1	376	0	0	0	0		0	0	0	0		0	0	0	0		0	0	0	0		0
5.0.11.0	win	091218	16:14:09	NH_A_46	1	1	blockedtask_colorshapetraining	5	blockedtask_colorshapetraining	18		Red	Color			0		Red.png	Red.png	30	1	736	0	0	0	0		0	0	0	0		0	0	0	0		0	0	0	0		0
5.0.11.0	win	091218	16:14:09	NH_A_46	1	1	blockedtask_colorshapetraining	5	blockedtask_colorshapetraining	21	Triangle		Shape			0		Triangle.png	Triangle.png	38	1	1274	0	0	0	0		0	0	0	0		0	0	0	0		0	0	0	0		0
5.0.11.0	win	091218	16:14:09	NH_A_46	1	1	blockedtask_colorshapetraining	5	blockedtask_colorshapetraining	24		Red	Color			0		Red.png	Red.png	30	1	927	0	0	0	0		0	0	0	0		0	0	0	0		0	0	0	0		0
5.0.11.0	win	091218	16:14:09	NH_A_46	1	1	blockedtask_colorshapetraining	5	blockedtask_colorshapetraining	27	Circle		Shape			0		Circle.png	Circle.png	30	1	706	0	0	0	0		0	0	0	0		0	0	0	0		0	0	0	0		0
5.0.11.0	win	091218	16:14:09	NH_A_46	1	1	blockedtask_colorshapetraining	5	blockedtask_colorshapetraining	30		Green	Color			0		Green.png	Green.png	38	1	573	0	0	0	0		0	0	0	0		0	0	0	0		0	0	0	0		0
5.0.11.0	win	091218	16:14:09	NH_A_46	1	1	blockedtask_colorshapetraining	5	blockedtask_colorshapetraining	33		Red	Color			0		Red.png	Red.png	30	1	622	0	0	0	0		0	0	0	0		0	0	0	0		0	0	0	0		0
5.0.11.0	win	091218	16:14:09	NH_A_46	1	1	blockedtask_colorshapetraining	5	blockedtask_colorshapetraining	36	Circle		Shape			0		Circle.png	Circle.png	30	1	748	0	0	0	0		0	0	0	0		0	0	0	0		0	0	0	0		0
5.0.11.0	win	091218	16:14:09	NH_A_46	1	1	blockedtask_colorshapetraining	5	blockedtask_colorshapetraining	39		Green	Color			0		Green.png	Green.png	38	1	613	0	0	0	0		0	0	0	0		0	0	0	0		0	0	0	0		0
5.0.11.0	win	091218	16:14:09	NH_A_46	1	1	blockedtask_colorshapetraining	5	blockedtask_colorshapetraining	42	Triangle		Shape			0		Triangle.png	Triangle.png	38	1	356	0	0	0	0		0	0	0	0		0	0	0	0		0	0	0	0		0
5.0.11.0	win	091218	16:14:09	NH_A_46	1	1	blockedtask_colorshapetraining	5	blockedtask_colorshapetraining	45	Circle		Shape			0		Circle.png	Circle.png	30	1	606	0	0	0	0		0	0	0	0		0	0	0	0		0	0	0	0		0
5.0.11.0	win	091218	16:14:09	NH_A_46	1	1	blockedtask_colorshapetraining	5	blockedtask_colorshapetraining	48		Green	Color			0		Green.png	Green.png	38	1	573	0	0	0	0		0	0	0	0		0	0	0	0		0	0	0	0		0
5.0.11.0	win	091218	16:14:09	NH_A_46	1	1	blockedtask_colorshapetraining	5	blockedtask_colorshapetraining	51	Triangle		Shape			0		Triangle.png	Triangle.png	38	1	974	0	0	0	0		0	0	0	0		0	0	0	0		0	0	0	0		0
5.0.11.0	win	091218	16:14:09	NH_A_46	1	1	blockedtask_colorshapetraining	5	blockedtask_colorshapetraining	54	Triangle		Shape			0		Triangle.png	Triangle.png	38	1	383	0	0	0	0		0	0	0	0		0	0	0	0		0	0	0	0		0
5.0.11.0	win	091218	16:14:09	NH_A_46	1	1	blockedtask_colorshapetraining	5	blockedtask_colorshapetraining	57	Triangle		Shape			0		Triangle.png	Triangle.png	38	1	359	0	0	0	0		0	0	0	0		0	0	0	0		0	0	0	0		0
5.0.11.0	win	091218	16:14:09	NH_A_46	1	1	blockedtask_colorshapetraining	5	blockedtask_colorshapetraining	60	Circle		Shape			0		Circle.png	Circle.png	30	1	512	0	0	0	0		0	0	0	0		0	0	0	0		0	0	0	0		0
5.0.11.0	win	091218	16:14:09	NH_A_46	1	1	blockedtask_colorshapetraining	5	blockedtask_colorshapetraining	63	Triangle		Shape			0		Triangle.png	Triangle.png	30	0	356	0	0	0	0		0	0	0	0		0	0	0	0		0	0	0	0		0
5.0.11.0	win	091218	16:14:09	NH_A_46	1	1	blockedtask_colorshapetraining	5	blockedtask_colorshapetraining	66		Red	Color			0		Red.png	Red.png	30	1	1045	0	0	0	0		0	0	0	0		0	0	0	0		0	0	0	0		0
5.0.11.0	win	091218	16:14:09	NH_A_46	1	1	blockedtask_colorshapetraining	5	blockedtask_colorshapetraining	69		Red	Color			0		Red.png	Red.png	30	1	531	0	0	0	0		0	0	0	0		0	0	0	0		0	0	0	0		0
5.0.11.0	win	091218	16:14:09	NH_A_46	1	1	blockedtask_colorshapetraining	5	blockedtask_colorshapetraining	72	Circle		Shape			0		Circle.png	Circle.png	30	1	756	0	0	0	0		0	0	0	0		0	0	0	0		0	0	0	0		0
5.0.11.0	win	091218	16:14:09	NH_A_46	1	1	blockedtask_colorshapetraining	5	blockedtask_colorshapetraining	75		Red	Color			0		Red.png	Red.png	30	1	686	0	0	0	0		0	0	0	0		0	0	0	0		0	0	0	0		0
5.0.11.0	win	091218	16:14:09	NH_A_46	1	1	blockedtask_colorshapetraining	5	blockedtask_colorshapetraining	78	Triangle		Shape			0		Triangle.png	Triangle.png	38	1	794	0	0	0	0		0	0	0	0		0	0	0	0		0	0	0	0		0
5.0.11.0	win	091218	16:14:09	NH_A_46	1	1	blockedtask_colorshapetraining	5	blockedtask_colorshapetraining	81	Circle		Shape			0		Circle.png	Circle.png	30	1	914	0	0	0	0		0	0	0	0		0	0	0	0		0	0	0	0		0
5.0.11.0	win	091218	16:14:09	NH_A_46	1	1	blockedtask_colorshapetraining	5	blockedtask_colorshapetraining	84		Red	Color			0		Red.png	Red.png	30	1	1989	0	0	0	0		0	0	0	0		0	0	0	0		0	0	0	0		0
5.0.11.0	win	091218	16:14:09	NH_A_46	1	1	blockedtask_colorshapetraining	5	blockedtask_colorshapetraining	87		Green	Color			0		Green.png	Green.png	38	1	589	0	0	0	0		0	0	0	0		0	0	0	0		0	0	0	0		0
5.0.11.0	win	091218	16:14:09	NH_A_46	1	1	blockedtask_colorshapetraining	5	blockedtask_colorshapetraining	90	Circle		Shape			0		Circle.png	Circle.png	30	1	637	0	0	0	0		0	0	0	0		0	0	0	0		0	0	0	0		0
5.0.11.0	win	091218	16:14:09	NH_A_46	1	1	blockedtask_colorshapetraining	5	blockedtask_colorshapetraining	93		Red	Color			0		Red.png	Red.png	30	1	1274	0	0	0	0		0	0	0	0		0	0	0	0		0	0	0	0		0
5.0.11.0	win	091218	16:14:09	NH_A_46	1	1	blockedtask_colorshapetraining	5	blockedtask_colorshapetraining	96	Triangle		Shape			0		Triangle.png	Triangle.png	38	1	1136	0	0	0	0		0	0	0	0		0	0	0	0		0	0	0	0		0
5.0.11.0	win	091218	16:14:09	NH_A_46	1	1	blockedtask_bivalentshapetraining	6	BlockedPracticeInstruct	1	Triangle		Shape			0		SC_Blocked_BivalentShapeTraining.htm	Triangle.png	57	0	14041	0	0	0	0		0	0	0	0		0	0	0	0		0	0	0	0		0
5.0.11.0	win	091218	16:14:09	NH_A_46	1	1	blockedtask_bivalentshapetraining	6	blockedtask_bivalentshapetraining	3	Circle	Green	Shape			0		CircleGreen.png	CircleGreen.png	30	1	759	0	0	0	0		0	0	0	0		0	0	0	0		0	0	0	0		0
5.0.11.0	win	091218	16:14:09	NH_A_46	1	1	blockedtask_bivalentshapetraining	6	blockedtask_bivalentshapetraining	6	Circle	Green	Shape			0		CircleGreen.png	CircleGreen.png	30	1	832	0	0	0	0		0	0	0	0		0	0	0	0		0	0	0	0		0
5.0.11.0	win	091218	16:14:09	NH_A_46	1	1	blockedtask_bivalentshapetraining	6	blockedtask_bivalentshapetraining	9	Circle	Green	Shape			0		CircleGreen.png	CircleGreen.png	30	1	503	0	0	0	0		0	0	0	0		0	0	0	0		0	0	0	0		0
5.0.11.0	win	091218	16:14:09	NH_A_46	1	1	blockedtask_bivalentshapetraining	6	blockedtask_bivalentshapetraining	12	Triangle	Green	Shape			0		TriangleGreen.png	TriangleGreen.png	38	1	425	0	0	0	0		0	0	0	0		0	0	0	0		0	0	0	0		0
5.0.11.0	win	091218	16:14:09	NH_A_46	1	1	blockedtask_bivalentshapetraining	6	blockedtask_bivalentshapetraining	15	Triangle	Red	Shape			0		TriangleRed.png	TriangleRed.png	38	1	464	0	0	0	0		0	0	0	0		0	0	0	0		0	0	0	0		0
5.0.11.0	win	091218	16:14:09	NH_A_46	1	1	blockedtask_bivalentshapetraining	6	blockedtask_bivalentshapetraining	18	Circle	Red	Shape			0		CircleRed.png	CircleRed.png	30	1	581	0	0	0	0		0	0	0	0		0	0	0	0		0	0	0	0		0
5.0.11.0	win	091218	16:14:09	NH_A_46	1	1	blockedtask_bivalentshapetraining	6	blockedtask_bivalentshapetraining	21	Triangle	Green	Shape			0		TriangleGreen.png	TriangleGreen.png	38	1	1141	0	0	0	0		0	0	0	0		0	0	0	0		0	0	0	0		0
5.0.11.0	win	091218	16:14:09	NH_A_46	1	1	blockedtask_bivalentshapetraining	6	blockedtask_bivalentshapetraining	24	Circle	Green	Shape			0		CircleGreen.png	CircleGreen.png	30	1	527	0	0	0	0		0	0	0	0		0	0	0	0		0	0	0	0		0
5.0.11.0	win	091218	16:14:09	NH_A_46	1	1	blockedtask_bivalentshapetraining	6	blockedtask_bivalentshapetraining	27	Triangle	Green	Shape			0		TriangleGreen.png	TriangleGreen.png	38	1	402	0	0	0	0		0	0	0	0		0	0	0	0		0	0	0	0		0
5.0.11.0	win	091218	16:14:09	NH_A_46	1	1	blockedtask_bivalentshapetraining	6	blockedtask_bivalentshapetraining	30	Triangle	Red	Shape			0		TriangleRed.png	TriangleRed.png	38	1	393	0	0	0	0		0	0	0	0		0	0	0	0		0	0	0	0		0
5.0.11.0	win	091218	16:14:09	NH_A_46	1	1	blockedtask_bivalentshapetraining	6	blockedtask_bivalentshapetraining	33	Circle	Green	Shape			0		CircleGreen.png	CircleGreen.png	30	1	449	0	0	0	0		0	0	0	0		0	0	0	0		0	0	0	0		0
5.0.11.0	win	091218	16:14:09	NH_A_46	1	1	blockedtask_bivalentshapetraining	6	blockedtask_bivalentshapetraining	36	Triangle	Green	Shape			0		TriangleGreen.png	TriangleGreen.png	30	0	422	0	0	0	0		0	0	0	0		0	0	0	0		0	0	0	0		0
5.0.11.0	win	091218	16:14:09	NH_A_46	1	1	blockedtask_bivalentshapetraining	6	blockedtask_bivalentshapetraining	39	Triangle	Red	Shape			0		TriangleRed.png	TriangleRed.png	38	1	741	0	0	0	0		0	0	0	0		0	0	0	0		0	0	0	0		0
5.0.11.0	win	091218	16:14:09	NH_A_46	1	1	blockedtask_bivalentshapetraining	6	blockedtask_bivalentshapetraining	42	Triangle	Red	Shape			0		TriangleRed.png	TriangleRed.png	38	1	383	0	0	0	0		0	0	0	0		0	0	0	0		0	0	0	0		0
5.0.11.0	win	091218	16:14:09	NH_A_46	1	1	blockedtask_bivalentshapetraining	6	blockedtask_bivalentshapetraining	45	Circle	Red	Shape			0		CircleRed.png	CircleRed.png	30	1	423	0	0	0	0		0	0	0	0		0	0	0	0		0	0	0	0		0
5.0.11.0	win	091218	16:14:09	NH_A_46	1	1	blockedtask_bivalentshapetraining	6	blockedtask_bivalentshapetraining	48	Circle	Red	Shape			0		CircleRed.png	CircleRed.png	30	1	2414	0	0	0	0		0	0	0	0		0	0	0	0		0	0	0	0		0
5.0.11.0	win	091218	16:14:09	NH_A_46	1	1	blockedtask_bivalentshapetraining	6	blockedtask_bivalentshapetraining	51	Circle	Red	Shape			0		CircleRed.png	CircleRed.png	30	1	420	0	0	0	0		0	0	0	0		0	0	0	0		0	0	0	0		0
5.0.11.0	win	091218	16:14:09	NH_A_46	1	1	blockedtask_bivalentshapetraining	6	blockedtask_bivalentshapetraining	54	Circle	Red	Shape			0		CircleRed.png	CircleRed.png	30	1	394	0	0	0	0		0	0	0	0		0	0	0	0		0	0	0	0		0
5.0.11.0	win	091218	16:14:09	NH_A_46	1	1	blockedtask_bivalentshapetraining	6	blockedtask_bivalentshapetraining	57	Triangle	Red	Shape			0		TriangleRed.png	TriangleRed.png	38	1	515	0	0	0	0		0	0	0	0		0	0	0	0		0	0	0	0		0
5.0.11.0	win	091218	16:14:09	NH_A_46	1	1	blockedtask_bivalentshapetraining	6	blockedtask_bivalentshapetraining	60	Triangle	Red	Shape			0		TriangleRed.png	TriangleRed.png	38	1	421	0	0	0	0		0	0	0	0		0	0	0	0		0	0	0	0		0
5.0.11.0	win	091218	16:14:09	NH_A_46	1	1	blockedtask_bivalentshapetraining	6	blockedtask_bivalentshapetraining	63	Circle	Green	Shape			0		CircleGreen.png	CircleGreen.png	30	1	556	0	0	0	0		0	0	0	0		0	0	0	0		0	0	0	0		0
5.0.11.0	win	091218	16:14:09	NH_A_46	1	1	blockedtask_bivalentshapetraining	6	blockedtask_bivalentshapetraining	66	Circle	Red	Shape			0		CircleRed.png	CircleRed.png	30	1	349	0	0	0	0		0	0	0	0		0	0	0	0		0	0	0	0		0
5.0.11.0	win	091218	16:14:09	NH_A_46	1	1	blockedtask_bivalentshapetraining	6	blockedtask_bivalentshapetraining	69	Triangle	Red	Shape			0		TriangleRed.png	TriangleRed.png	38	1	391	0	0	0	0		0	0	0	0		0	0	0	0		0	0	0	0		0
5.0.11.0	win	091218	16:14:09	NH_A_46	1	1	blockedtask_bivalentshapetraining	6	blockedtask_bivalentshapetraining	72	Triangle	Green	Shape			0		TriangleGreen.png	TriangleGreen.png	38	1	447	0	0	0	0		0	0	0	0		0	0	0	0		0	0	0	0		0
5.0.11.0	win	091218	16:14:09	NH_A_46	1	1	blockedtask_bivalentshapetraining	6	blockedtask_bivalentshapetraining	75	Circle	Red	Shape			0		CircleRed.png	CircleRed.png	30	1	484	0	0	0	0		0	0	0	0		0	0	0	0		0	0	0	0		0
5.0.11.0	win	091218	16:14:09	NH_A_46	1	1	blockedtask_bivalentshapetraining	6	blockedtask_bivalentshapetraining	78	Triangle	Red	Shape			0		TriangleRed.png	TriangleRed.png	38	1	504	0	0	0	0		0	0	0	0		0	0	0	0		0	0	0	0		0
5.0.11.0	win	091218	16:14:09	NH_A_46	1	1	blockedtask_bivalentshapetraining	6	blockedtask_bivalentshapetraining	81	Circle	Red	Shape			0		CircleRed.png	CircleRed.png	30	1	443	0	0	0	0		0	0	0	0		0	0	0	0		0	0	0	0		0
5.0.11.0	win	091218	16:14:09	NH_A_46	1	1	blockedtask_bivalentshapetraining	6	blockedtask_bivalentshapetraining	84	Triangle	Green	Shape			0		TriangleGreen.png	TriangleGreen.png	38	1	418	0	0	0	0		0	0	0	0		0	0	0	0		0	0	0	0		0
5.0.11.0	win	091218	16:14:09	NH_A_46	1	1	blockedtask_bivalentshapetraining	6	blockedtask_bivalentshapetraining	87	Circle	Green	Shape			0		CircleGreen.png	CircleGreen.png	30	1	616	0	0	0	0		0	0	0	0		0	0	0	0		0	0	0	0		0
5.0.11.0	win	091218	16:14:09	NH_A_46	1	1	blockedtask_bivalentshapetraining	6	blockedtask_bivalentshapetraining	90	Circle	Green	Shape			0		CircleGreen.png	CircleGreen.png	30	1	438	0	0	0	0		0	0	0	0		0	0	0	0		0	0	0	0		0
5.0.11.0	win	091218	16:14:09	NH_A_46	1	1	blockedtask_bivalentshapetraining	6	blockedtask_bivalentshapetraining	93	Triangle	Green	Shape			0		TriangleGreen.png	TriangleGreen.png	38	1	477	0	0	0	0		0	0	0	0		0	0	0	0		0	0	0	0		0
5.0.11.0	win	091218	16:14:09	NH_A_46	1	1	blockedtask_bivalentshapetraining	6	blockedtask_bivalentshapetraining	96	Triangle	Green	Shape			0		TriangleGreen.png	TriangleGreen.png	38	1	369	0	0	0	0		0	0	0	0		0	0	0	0		0	0	0	0		0
5.0.11.0	win	091218	16:14:09	NH_A_46	1	1	blockedtask_bivalentcolortraining	7	BlockedPracticeInstruct	1	Triangle	Green	Shape			0		SC_Blocked_BivalentColorTraining.htm	TriangleGreen.png	57	0	13258	0	0	0	0		0	0	0	0		0	0	0	0		0	0	0	0		0
5.0.11.0	win	091218	16:14:09	NH_A_46	1	1	blockedtask_bivalentcolortraining	7	blockedtask_bivalentcolortraining	3	Triangle	Green	Color			0		TriangleGreen.png	TriangleGreen.png	38	1	1399	0	0	0	0		0	0	0	0		0	0	0	0		0	0	0	0		0
5.0.11.0	win	091218	16:14:09	NH_A_46	1	1	blockedtask_bivalentcolortraining	7	blockedtask_bivalentcolortraining	6	Triangle	Green	Color			0		TriangleGreen.png	TriangleGreen.png	38	1	390	0	0	0	0		0	0	0	0		0	0	0	0		0	0	0	0		0
5.0.11.0	win	091218	16:14:09	NH_A_46	1	1	blockedtask_bivalentcolortraining	7	blockedtask_bivalentcolortraining	9	Circle	Red	Color			0		CircleRed.png	CircleRed.png	30	1	686	0	0	0	0		0	0	0	0		0	0	0	0		0	0	0	0		0
5.0.11.0	win	091218	16:14:09	NH_A_46	1	1	blockedtask_bivalentcolortraining	7	blockedtask_bivalentcolortraining	12	Circle	Green	Color			0		CircleGreen.png	CircleGreen.png	38	1	618	0	0	0	0		0	0	0	0		0	0	0	0		0	0	0	0		0
5.0.11.0	win	091218	16:14:09	NH_A_46	1	1	blockedtask_bivalentcolortraining	7	blockedtask_bivalentcolortraining	15	Triangle	Green	Color			0		TriangleGreen.png	TriangleGreen.png	38	1	425	0	0	0	0		0	0	0	0		0	0	0	0		0	0	0	0		0
5.0.11.0	win	091218	16:14:09	NH_A_46	1	1	blockedtask_bivalentcolortraining	7	blockedtask_bivalentcolortraining	18	Triangle	Green	Color			0		TriangleGreen.png	TriangleGreen.png	38	1	367	0	0	0	0		0	0	0	0		0	0	0	0		0	0	0	0		0
5.0.11.0	win	091218	16:14:09	NH_A_46	1	1	blockedtask_bivalentcolortraining	7	blockedtask_bivalentcolortraining	21	Triangle	Red	Color			0		TriangleRed.png	TriangleRed.png	30	1	536	0	0	0	0		0	0	0	0		0	0	0	0		0	0	0	0		0
5.0.11.0	win	091218	16:14:09	NH_A_46	1	1	blockedtask_bivalentcolortraining	7	blockedtask_bivalentcolortraining	24	Triangle	Red	Color			0		TriangleRed.png	TriangleRed.png	30	1	442	0	0	0	0		0	0	0	0		0	0	0	0		0	0	0	0		0
5.0.11.0	win	091218	16:14:09	NH_A_46	1	1	blockedtask_bivalentcolortraining	7	blockedtask_bivalentcolortraining	27	Circle	Red	Color			0		CircleRed.png	CircleRed.png	30	1	480	0	0	0	0		0	0	0	0		0	0	0	0		0	0	0	0		0
5.0.11.0	win	091218	16:14:09	NH_A_46	1	1	blockedtask_bivalentcolortraining	7	blockedtask_bivalentcolortraining	30	Triangle	Green	Color			0		TriangleGreen.png	TriangleGreen.png	38	1	549	0	0	0	0		0	0	0	0		0	0	0	0		0	0	0	0		0
5.0.11.0	win	091218	16:14:09	NH_A_46	1	1	blockedtask_bivalentcolortraining	7	blockedtask_bivalentcolortraining	33	Triangle	Green	Color			0		TriangleGreen.png	TriangleGreen.png	38	1	502	0	0	0	0		0	0	0	0		0	0	0	0		0	0	0	0		0
5.0.11.0	win	091218	16:14:09	NH_A_46	1	1	blockedtask_bivalentcolortraining	7	blockedtask_bivalentcolortraining	36	Circle	Red	Color			0		CircleRed.png	CircleRed.png	30	1	506	0	0	0	0		0	0	0	0		0	0	0	0		0	0	0	0		0
5.0.11.0	win	091218	16:14:09	NH_A_46	1	1	blockedtask_bivalentcolortraining	7	blockedtask_bivalentcolortraining	39	Circle	Green	Color			0		CircleGreen.png	CircleGreen.png	38	1	444	0	0	0	0		0	0	0	0		0	0	0	0		0	0	0	0		0
5.0.11.0	win	091218	16:14:09	NH_A_46	1	1	blockedtask_bivalentcolortraining	7	blockedtask_bivalentcolortraining	42	Triangle	Red	Color			0		TriangleRed.png	TriangleRed.png	30	1	803	0	0	0	0		0	0	0	0		0	0	0	0		0	0	0	0		0
5.0.11.0	win	091218	16:14:09	NH_A_46	1	1	blockedtask_bivalentcolortraining	7	blockedtask_bivalentcolortraining	45	Triangle	Red	Color			0		TriangleRed.png	TriangleRed.png	30	1	426	0	0	0	0		0	0	0	0		0	0	0	0		0	0	0	0		0
5.0.11.0	win	091218	16:14:09	NH_A_46	1	1	blockedtask_bivalentcolortraining	7	blockedtask_bivalentcolortraining	48	Triangle	Green	Color			0		TriangleGreen.png	TriangleGreen.png	38	1	401	0	0	0	0		0	0	0	0		0	0	0	0		0	0	0	0		0
5.0.11.0	win	091218	16:14:09	NH_A_46	1	1	blockedtask_bivalentcolortraining	7	blockedtask_bivalentcolortraining	51	Circle	Red	Color			0		CircleRed.png	CircleRed.png	30	1	552	0	0	0	0		0	0	0	0		0	0	0	0		0	0	0	0		0
5.0.11.0	win	091218	16:14:09	NH_A_46	1	1	blockedtask_bivalentcolortraining	7	blockedtask_bivalentcolortraining	54	Circle	Red	Color			0		CircleRed.png	CircleRed.png	30	1	409	0	0	0	0		0	0	0	0		0	0	0	0		0	0	0	0		0
5.0.11.0	win	091218	16:14:09	NH_A_46	1	1	blockedtask_bivalentcolortraining	7	blockedtask_bivalentcolortraining	57	Circle	Red	Color			0		CircleRed.png	CircleRed.png	30	1	385	0	0	0	0		0	0	0	0		0	0	0	0		0	0	0	0		0
5.0.11.0	win	091218	16:14:09	NH_A_46	1	1	blockedtask_bivalentcolortraining	7	blockedtask_bivalentcolortraining	60	Circle	Green	Color			0		CircleGreen.png	CircleGreen.png	38	1	648	0	0	0	0		0	0	0	0		0	0	0	0		0	0	0	0		0
5.0.11.0	win	091218	16:14:09	NH_A_46	1	1	blockedtask_bivalentcolortraining	7	blockedtask_bivalentcolortraining	63	Triangle	Red	Color			0		TriangleRed.png	TriangleRed.png	30	1	438	0	0	0	0		0	0	0	0		0	0	0	0		0	0	0	0		0
5.0.11.0	win	091218	16:14:09	NH_A_46	1	1	blockedtask_bivalentcolortraining	7	blockedtask_bivalentcolortraining	66	Circle	Green	Color			0		CircleGreen.png	CircleGreen.png	38	1	508	0	0	0	0		0	0	0	0		0	0	0	0		0	0	0	0		0
5.0.11.0	win	091218	16:14:09	NH_A_46	1	1	blockedtask_bivalentcolortraining	7	blockedtask_bivalentcolortraining	69	Triangle	Red	Color			0		TriangleRed.png	TriangleRed.png	30	1	384	0	0	0	0		0	0	0	0		0	0	0	0		0	0	0	0		0
5.0.11.0	win	091218	16:14:09	NH_A_46	1	1	blockedtask_bivalentcolortraining	7	blockedtask_bivalentcolortraining	72	Circle	Green	Color			0		CircleGreen.png	CircleGreen.png	38	1	456	0	0	0	0		0	0	0	0		0	0	0	0		0	0	0	0		0
5.0.11.0	win	091218	16:14:09	NH_A_46	1	1	blockedtask_bivalentcolortraining	7	blockedtask_bivalentcolortraining	75	Triangle	Red	Color			0		TriangleRed.png	TriangleRed.png	30	1	461	0	0	0	0		0	0	0	0		0	0	0	0		0	0	0	0		0
5.0.11.0	win	091218	16:14:09	NH_A_46	1	1	blockedtask_bivalentcolortraining	7	blockedtask_bivalentcolortraining	78	Circle	Red	Color			0		CircleRed.png	CircleRed.png	30	1	418	0	0	0	0		0	0	0	0		0	0	0	0		0	0	0	0		0
5.0.11.0	win	091218	16:14:09	NH_A_46	1	1	blockedtask_bivalentcolortraining	7	blockedtask_bivalentcolortraining	81	Circle	Red	Color			0		CircleRed.png	CircleRed.png	30	1	345	0	0	0	0		0	0	0	0		0	0	0	0		0	0	0	0		0
5.0.11.0	win	091218	16:14:09	NH_A_46	1	1	blockedtask_bivalentcolortraining	7	blockedtask_bivalentcolortraining	84	Triangle	Red	Color			0		TriangleRed.png	TriangleRed.png	30	1	387	0	0	0	0		0	0	0	0		0	0	0	0		0	0	0	0		0
5.0.11.0	win	091218	16:14:09	NH_A_46	1	1	blockedtask_bivalentcolortraining	7	blockedtask_bivalentcolortraining	87	Circle	Green	Color			0		CircleGreen.png	CircleGreen.png	38	1	523	0	0	0	0		0	0	0	0		0	0	0	0		0	0	0	0		0
5.0.11.0	win	091218	16:14:09	NH_A_46	1	1	blockedtask_bivalentcolortraining	7	blockedtask_bivalentcolortraining	90	Triangle	Green	Color			0		TriangleGreen.png	TriangleGreen.png	38	1	382	0	0	0	0		0	0	0	0		0	0	0	0		0	0	0	0		0
5.0.11.0	win	091218	16:14:09	NH_A_46	1	1	blockedtask_bivalentcolortraining	7	blockedtask_bivalentcolortraining	93	Circle	Green	Color			0		CircleGreen.png	CircleGreen.png	38	1	309	0	0	0	0		0	0	0	0		0	0	0	0		0	0	0	0		0
5.0.11.0	win	091218	16:14:09	NH_A_46	1	1	blockedtask_bivalentcolortraining	7	blockedtask_bivalentcolortraining	96	Circle	Green	Color			0		CircleGreen.png	CircleGreen.png	38	1	305	0	0	0	0		0	0	0	0		0	0	0	0		0	0	0	0		0
5.0.11.0	win	091218	16:14:09	NH_A_46	1	1	blocked_testintro	8	BlockedPracticeInstruct	1	Circle	Green	Color			0		SC_Blocked_TestIntro.htm	CircleGreen.png	57	0	15771	0	0	0	0		0	0	0	0		0	0	0	0		0	0	0	0		0
5.0.11.0	win	091218	16:14:09	NH_A_46	1	1	blocked_color	9	BlockedTestInstruct	1	Circle	Green	Color			0		SC_Blocked_BivalentColorTest.htm	CircleGreen.png	57	0	4689	0	0	0	0		0	0	0	0		0	0	0	0		0	0	0	0		0
5.0.11.0	win	091218	16:14:09	NH_A_46	1	1	blocked_color	9	blockedtask_bivalentcolortest	3	Circle	Green	Color			0		CircleGreen.png	CircleGreen.png	38	1	1206	1	1	1206	100	1206	0	0	0	0		0	0	0	0		0	0	0	0		0
5.0.11.0	win	091218	16:14:09	NH_A_46	1	1	blocked_color	9	blockedtask_bivalentcolortest	6	Circle	Green	Color			0		CircleGreen.png	CircleGreen.png	38	1	381	2	2	1587	100	793.5	0	0	0	0		0	0	0	0		0	0	0	0		0
5.0.11.0	win	091218	16:14:09	NH_A_46	1	1	blocked_color	9	blockedtask_bivalentcolortest	9	Circle	Green	Color			0		CircleGreen.png	CircleGreen.png	38	1	310	3	3	1897	100	632.3333333333333712289	0	0	0	0		0	0	0	0		0	0	0	0		0
5.0.11.0	win	091218	16:14:09	NH_A_46	1	1	blocked_color	9	blockedtask_bivalentcolortest	12	Triangle	Green	Color			0		TriangleGreen.png	TriangleGreen.png	38	1	289	4	4	2186	100	546.5	0	0	0	0		0	0	0	0		0	0	0	0		0
5.0.11.0	win	091218	16:14:09	NH_A_46	1	1	blocked_color	9	blockedtask_bivalentcolortest	15	Circle	Red	Color			0		CircleRed.png	CircleRed.png	30	1	460	5	5	2646	100	529.2000000000000454747	0	0	0	0		0	0	0	0		0	0	0	0		0
5.0.11.0	win	091218	16:14:09	NH_A_46	1	1	blocked_color	9	blockedtask_bivalentcolortest	18	Circle	Green	Color			0		CircleGreen.png	CircleGreen.png	38	1	450	6	6	3096	100	516	0	0	0	0		0	0	0	0		0	0	0	0		0
5.0.11.0	win	091218	16:14:09	NH_A_46	1	1	blocked_color	9	blockedtask_bivalentcolortest	21	Triangle	Red	Color			0		TriangleRed.png	TriangleRed.png	30	1	487	7	7	3583	100	511.8571428571428327814	0	0	0	0		0	0	0	0		0	0	0	0		0
5.0.11.0	win	091218	16:14:09	NH_A_46	1	1	blocked_color	9	blockedtask_bivalentcolortest	24	Triangle	Red	Color			0		TriangleRed.png	TriangleRed.png	30	1	395	8	8	3978	100	497.25	0	0	0	0		0	0	0	0		0	0	0	0		0
5.0.11.0	win	091218	16:14:09	NH_A_46	1	1	blocked_color	9	blockedtask_bivalentcolortest	27	Triangle	Red	Color			0		TriangleRed.png	TriangleRed.png	30	1	340	9	9	4318	100	479.7777777777777714618	0	0	0	0		0	0	0	0		0	0	0	0		0
5.0.11.0	win	091218	16:14:09	NH_A_46	1	1	blocked_color	9	blockedtask_bivalentcolortest	30	Circle	Green	Color			0		CircleGreen.png	CircleGreen.png	38	1	398	10	10	4716	100	471.6000000000000227374	0	0	0	0		0	0	0	0		0	0	0	0		0
5.0.11.0	win	091218	16:14:09	NH_A_46	1	1	blocked_color	9	blockedtask_bivalentcolortest	33	Circle	Red	Color			0		CircleRed.png	CircleRed.png	30	1	485	11	11	5201	100	472.8181818181818130142	0	0	0	0		0	0	0	0		0	0	0	0		0
5.0.11.0	win	091218	16:14:09	NH_A_46	1	1	blocked_color	9	blockedtask_bivalentcolortest	36	Circle	Red	Color			0		CircleRed.png	CircleRed.png	30	1	425	12	12	5626	100	468.8333333333333143855	0	0	0	0		0	0	0	0		0	0	0	0		0
5.0.11.0	win	091218	16:14:09	NH_A_46	1	1	blocked_color	9	blockedtask_bivalentcolortest	39	Triangle	Green	Color			0		TriangleGreen.png	TriangleGreen.png	38	1	447	13	13	6073	100	467.1538461538461319833	0	0	0	0		0	0	0	0		0	0	0	0		0
5.0.11.0	win	091218	16:14:09	NH_A_46	1	1	blocked_color	9	blockedtask_bivalentcolortest	42	Triangle	Green	Color			0		TriangleGreen.png	TriangleGreen.png	38	1	341	14	14	6414	100	458.1428571428571672186	0	0	0	0		0	0	0	0		0	0	0	0		0
5.0.11.0	win	091218	16:14:09	NH_A_46	1	1	blocked_color	9	blockedtask_bivalentcolortest	45	Triangle	Green	Color			0		TriangleGreen.png	TriangleGreen.png	38	1	366	15	15	6780	100	452	0	0	0	0		0	0	0	0		0	0	0	0		0
5.0.11.0	win	091218	16:14:09	NH_A_46	1	1	blocked_color	9	blockedtask_bivalentcolortest	48	Circle	Red	Color			0		CircleRed.png	CircleRed.png	38	0	439	15	16	6780	93.75	452	0	0	0	0		0	0	0	0		0	0	0	0		0
5.0.11.0	win	091218	16:14:09	NH_A_46	1	1	blocked_color	9	blockedtask_bivalentcolortest	51	Triangle	Green	Color			0		TriangleGreen.png	TriangleGreen.png	38	1	686	16	17	7466	94.1176470588235218884	466.625	0	0	0	0		0	0	0	0		0	0	0	0		0
5.0.11.0	win	091218	16:14:09	NH_A_46	1	1	blocked_color	9	blockedtask_bivalentcolortest	54	Triangle	Green	Color			0		TriangleGreen.png	TriangleGreen.png	38	1	490	17	18	7956	94.4444444444444428655	468	0	0	0	0		0	0	0	0		0	0	0	0		0
5.0.11.0	win	091218	16:14:09	NH_A_46	1	1	blocked_color	9	blockedtask_bivalentcolortest	57	Triangle	Red	Color			0		TriangleRed.png	TriangleRed.png	30	1	429	18	19	8385	94.7368421052631504153	465.8333333333333143855	0	0	0	0		0	0	0	0		0	0	0	0		0
5.0.11.0	win	091218	16:14:09	NH_A_46	1	1	blocked_color	9	blockedtask_bivalentcolortest	60	Circle	Green	Color			0		CircleGreen.png	CircleGreen.png	38	1	420	19	20	8805	95	463.4210526315789593355	0	0	0	0		0	0	0	0		0	0	0	0		0
5.0.11.0	win	091218	16:14:09	NH_A_46	1	1	blocked_color	9	blockedtask_bivalentcolortest	63	Circle	Red	Color			0		CircleRed.png	CircleRed.png	30	1	283	20	21	9088	95.2380952380952265912	454.3999999999999772626	0	0	0	0		0	0	0	0		0	0	0	0		0
5.0.11.0	win	091218	16:14:09	NH_A_46	1	1	blocked_color	9	blockedtask_bivalentcolortest	66	Circle	Green	Color			0		CircleGreen.png	CircleGreen.png	38	1	423	21	22	9511	95.4545454545454532536	452.9047619047619264165	0	0	0	0		0	0	0	0		0	0	0	0		0
5.0.11.0	win	091218	16:14:09	NH_A_46	1	1	blocked_color	9	blockedtask_bivalentcolortest	69	Triangle	Green	Color			0		TriangleGreen.png	TriangleGreen.png	38	1	478	22	23	9989	95.6521739130434838216	454.0454545454545609573	0	0	0	0		0	0	0	0		0	0	0	0		0
5.0.11.0	win	091218	16:14:09	NH_A_46	1	1	blocked_color	9	blockedtask_bivalentcolortest	72	Circle	Green	Color			0		CircleGreen.png	CircleGreen.png	38	1	722	23	24	10711	95.8333333333333428072	465.6956521739130607784	0	0	0	0		0	0	0	0		0	0	0	0		0
5.0.11.0	win	091218	16:14:09	NH_A_46	1	1	blocked_color	9	blockedtask_bivalentcolortest	75	Triangle	Green	Color			0		TriangleGreen.png	TriangleGreen.png	38	1	381	24	25	11092	96	462.1666666666666856145	0	0	0	0		0	0	0	0		0	0	0	0		0
5.0.11.0	win	091218	16:14:09	NH_A_46	1	1	blocked_color	9	blockedtask_bivalentcolortest	78	Circle	Green	Color			0		CircleGreen.png	CircleGreen.png	38	1	341	25	26	11433	96.153846153846160405	457.3199999999999931788	0	0	0	0		0	0	0	0		0	0	0	0		0
5.0.11.0	win	091218	16:14:09	NH_A_46	1	1	blocked_color	9	blockedtask_bivalentcolortest	81	Triangle	Green	Color			0		TriangleGreen.png	TriangleGreen.png	38	1	383	26	27	11816	96.2962962962962905067	454.4615384615384527933	0	0	0	0		0	0	0	0		0	0	0	0		0
5.0.11.0	win	091218	16:14:09	NH_A_46	1	1	blocked_color	9	blockedtask_bivalentcolortest	84	Circle	Green	Color			0		CircleGreen.png	CircleGreen.png	38	1	391	27	28	12207	96.4285714285714306016	452.1111111111110858474	0	0	0	0		0	0	0	0		0	0	0	0		0
5.0.11.0	win	091218	16:14:09	NH_A_46	1	1	blocked_color	9	blockedtask_bivalentcolortest	87	Circle	Green	Color			0		CircleGreen.png	CircleGreen.png	38	1	335	28	29	12542	96.5517241379310320326	447.9285714285714448124	0	0	0	0		0	0	0	0		0	0	0	0		0
5.0.11.0	win	091218	16:14:09	NH_A_46	1	1	blocked_color	9	blockedtask_bivalentcolortest	90	Triangle	Red	Color			0		TriangleRed.png	TriangleRed.png	30	1	441	29	30	12983	96.6666666666666714036	447.6896551724137793826	0	0	0	0		0	0	0	0		0	0	0	0		0
5.0.11.0	win	091218	16:14:09	NH_A_46	1	1	blocked_color	9	blockedtask_bivalentcolortest	93	Circle	Green	Color			0		CircleGreen.png	CircleGreen.png	38	1	398	30	31	13381	96.774193548387103192	446.0333333333333598603	0	0	0	0		0	0	0	0		0	0	0	0		0
5.0.11.0	win	091218	16:14:09	NH_A_46	1	1	blocked_color	9	blockedtask_bivalentcolortest	96	Triangle	Red	Color			0		TriangleRed.png	TriangleRed.png	30	1	342	31	32	13723	96.875	442.6774193548387188457	0	0	0	0		0	0	0	0		0	0	0	0		0
5.0.11.0	win	091218	16:14:09	NH_A_46	1	1	blocked_color	9	blockedtask_bivalentcolortest	99	Circle	Red	Color			0		CircleRed.png	CircleRed.png	30	1	336	32	33	14059	96.9696969696969688357	439.34375	0	0	0	0		0	0	0	0		0	0	0	0		0
5.0.11.0	win	091218	16:14:09	NH_A_46	1	1	blocked_color	9	blockedtask_bivalentcolortest	102	Circle	Red	Color			0		CircleRed.png	CircleRed.png	30	1	346	33	34	14405	97.0588235294117680496	436.5151515151515013713	0	0	0	0		0	0	0	0		0	0	0	0		0
5.0.11.0	win	091218	16:14:09	NH_A_46	1	1	blocked_color	9	blockedtask_bivalentcolortest	105	Triangle	Red	Color			0		TriangleRed.png	TriangleRed.png	30	1	372	34	35	14777	97.1428571428571387969	434.6176470588235360992	0	0	0	0		0	0	0	0		0	0	0	0		0
5.0.11.0	win	091218	16:14:09	NH_A_46	1	1	blocked_color	9	blockedtask_bivalentcolortest	108	Circle	Green	Color			0		CircleGreen.png	CircleGreen.png	38	1	381	35	36	15158	97.2222222222222143273	433.0857142857142889625	0	0	0	0		0	0	0	0		0	0	0	0		0
5.0.11.0	win	091218	16:14:09	NH_A_46	1	1	blocked_color	9	blockedtask_bivalentcolortest	111	Circle	Red	Color			0		CircleRed.png	CircleRed.png	30	1	357	36	37	15515	97.2972972972973053629	430.9722222222222285382	0	0	0	0		0	0	0	0		0	0	0	0		0
5.0.11.0	win	091218	16:14:09	NH_A_46	1	1	blocked_color	9	blockedtask_bivalentcolortest	114	Triangle	Red	Color			0		TriangleRed.png	TriangleRed.png	30	1	414	37	38	15929	97.3684210526315752077	430.5135135135134873963	0	0	0	0		0	0	0	0		0	0	0	0		0
5.0.11.0	win	091218	16:14:09	NH_A_46	1	1	blocked_color	9	blockedtask_bivalentcolortest	117	Triangle	Green	Color			0		TriangleGreen.png	TriangleGreen.png	38	1	438	38	39	16367	97.4358974358974307961	430.7105263157894796677	0	0	0	0		0	0	0	0		0	0	0	0		0
5.0.11.0	win	091218	16:14:09	NH_A_46	1	1	blocked_color	9	blockedtask_bivalentcolortest	120	Circle	Red	Color			0		CircleRed.png	CircleRed.png	30	1	411	39	40	16778	97.5	430.2051282051282328212	0	0	0	0		0	0	0	0		0	0	0	0		0
5.0.11.0	win	091218	16:14:09	NH_A_46	1	1	blocked_color	9	blockedtask_bivalentcolortest	123	Circle	Red	Color			0		CircleRed.png	CircleRed.png	30	1	339	40	41	17117	97.5609756097560989474	427.9250000000000113687	0	0	0	0		0	0	0	0		0	0	0	0		0
5.0.11.0	win	091218	16:14:09	NH_A_46	1	1	blocked_color	9	blockedtask_bivalentcolortest	126	Circle	Red	Color			0		CircleRed.png	CircleRed.png	30	1	349	41	42	17466	97.619047619047620401	426	0	0	0	0		0	0	0	0		0	0	0	0		0
5.0.11.0	win	091218	16:14:09	NH_A_46	1	1	blocked_color	9	blockedtask_bivalentcolortest	129	Triangle	Red	Color			0		TriangleRed.png	TriangleRed.png	30	1	374	42	43	17840	97.6744186046511515542	424.7619047619047591979	0	0	0	0		0	0	0	0		0	0	0	0		0
5.0.11.0	win	091218	16:14:09	NH_A_46	1	1	blocked_color	9	blockedtask_bivalentcolortest	132	Circle	Red	Color			0		CircleRed.png	CircleRed.png	30	1	431	43	44	18271	97.7272727272727337322	424.9069767441860676627	0	0	0	0		0	0	0	0		0	0	0	0		0
5.0.11.0	win	091218	16:14:09	NH_A_46	1	1	blocked_color	9	blockedtask_bivalentcolortest	135	Circle	Green	Color			0		CircleGreen.png	CircleGreen.png	38	1	469	44	45	18740	97.7777777777777714618	425.9090909090909349288	0	0	0	0		0	0	0	0		0	0	0	0		0
5.0.11.0	win	091218	16:14:09	NH_A_46	1	1	blocked_color	9	blockedtask_bivalentcolortest	138	Circle	Green	Color			0		CircleGreen.png	CircleGreen.png	38	1	553	45	46	19293	97.8260869565217348054	428.7333333333333484916	0	0	0	0		0	0	0	0		0	0	0	0		0
5.0.11.0	win	091218	16:14:09	NH_A_46	1	1	blocked_color	9	blockedtask_bivalentcolortest	141	Circle	Green	Color			0		CircleGreen.png	CircleGreen.png	38	1	458	46	47	19751	97.8723404255319167078	429.3695652173913117622	0	0	0	0		0	0	0	0		0	0	0	0		0
5.0.11.0	win	091218	16:14:09	NH_A_46	1	1	blocked_color	9	blockedtask_bivalentcolortest	144	Triangle	Red	Color			0		TriangleRed.png	TriangleRed.png	30	1	496	47	48	20247	97.9166666666666571928	430.7872340425531660912	0	0	0	0		0	0	0	0		0	0	0	0		0
5.0.11.0	win	091218	16:14:09	NH_A_46	1	1	blocked_color	9	blockedtask_bivalentcolortest	147	Circle	Red	Color			0		CircleRed.png	CircleRed.png	30	1	484	48	49	20731	97.9591836734693828248	431.8958333333333143855	0	0	0	0		0	0	0	0		0	0	0	0		0
5.0.11.0	win	091218	16:14:09	NH_A_46	1	1	blocked_color	9	blockedtask_bivalentcolortest	150	Triangle	Red	Color			0		TriangleRed.png	TriangleRed.png	30	1	472	49	50	21203	98	432.7142857142857224062	0	0	0	0		0	0	0	0		0	0	0	0		0
5.0.11.0	win	091218	16:14:09	NH_A_46	1	1	blocked_color	9	blockedtask_bivalentcolortest	153	Triangle	Red	Color			0		TriangleRed.png	TriangleRed.png	30	1	429	50	51	21632	98.0392156862745025592	432.6399999999999863576	0	0	0	0		0	0	0	0		0	0	0	0		0
5.0.11.0	win	091218	16:14:09	NH_A_46	1	1	blocked_color	9	blockedtask_bivalentcolortest	156	Triangle	Green	Color			0		TriangleGreen.png	TriangleGreen.png	38	1	596	51	52	22228	98.0769230769230659917	435.8431372549019329199	0	0	0	0		0	0	0	0		0	0	0	0		0
5.0.11.0	win	091218	16:14:09	NH_A_46	1	1	blocked_color	9	blockedtask_bivalentcolortest	159	Triangle	Red	Color			0		TriangleRed.png	TriangleRed.png	30	1	483	52	53	22711	98.1132075471698072988	436.75	0	0	0	0		0	0	0	0		0	0	0	0		0
5.0.11.0	win	091218	16:14:09	NH_A_46	1	1	blocked_color	9	blockedtask_bivalentcolortest	162	Circle	Red	Color			0		CircleRed.png	CircleRed.png	30	1	503	53	54	23214	98.1481481481481523588	438	0	0	0	0		0	0	0	0		0	0	0	0		0
5.0.11.0	win	091218	16:14:09	NH_A_46	1	1	blocked_color	9	blockedtask_bivalentcolortest	165	Triangle	Green	Color			0		TriangleGreen.png	TriangleGreen.png	38	1	491	54	55	23705	98.1818181818181869858	438.9814814814814667443	0	0	0	0		0	0	0	0		0	0	0	0		0
5.0.11.0	win	091218	16:14:09	NH_A_46	1	1	blocked_color	9	blockedtask_bivalentcolortest	168	Triangle	Green	Color			0		TriangleGreen.png	TriangleGreen.png	38	1	447	55	56	24152	98.2142857142857081953	439.1272727272727252057	0	0	0	0		0	0	0	0		0	0	0	0		0
5.0.11.0	win	091218	16:14:09	NH_A_46	1	1	blocked_color	9	blockedtask_bivalentcolortest	171	Triangle	Red	Color			0		TriangleRed.png	TriangleRed.png	30	1	452	56	57	24604	98.2456140350877120682	439.3571428571428327814	0	0	0	0		0	0	0	0		0	0	0	0		0
5.0.11.0	win	091218	16:14:09	NH_A_46	1	1	blocked_color	9	blockedtask_bivalentcolortest	174	Circle	Red	Color			0		CircleRed.png	CircleRed.png	30	1	378	57	58	24982	98.2758620689655089109	438.2807017543859728903	0	0	0	0		0	0	0	0		0	0	0	0		0
5.0.11.0	win	091218	16:14:09	NH_A_46	1	1	blocked_color	9	blockedtask_bivalentcolortest	177	Circle	Red	Color			0		CircleRed.png	CircleRed.png	30	1	418	58	59	25400	98.3050847457627128279	437.9310344827586050087	0	0	0	0		0	0	0	0		0	0	0	0		0
5.0.11.0	win	091218	16:14:09	NH_A_46	1	1	blocked_color	9	blockedtask_bivalentcolortest	180	Circle	Red	Color			0		CircleRed.png	CircleRed.png	30	1	409	59	60	25809	98.3333333333333285964	437.4406779661017026228	0	0	0	0		0	0	0	0		0	0	0	0		0
5.0.11.0	win	091218	16:14:09	NH_A_46	1	1	blocked_color	9	blockedtask_bivalentcolortest	183	Triangle	Green	Color			0		TriangleGreen.png	TriangleGreen.png	38	1	481	60	61	26290	98.3606557377049171009	438.1666666666666856145	0	0	0	0		0	0	0	0		0	0	0	0		0
5.0.11.0	win	091218	16:14:09	NH_A_46	1	1	blocked_color	9	blockedtask_bivalentcolortest	186	Triangle	Green	Color			0		TriangleGreen.png	TriangleGreen.png	38	1	644	61	62	26934	98.387096774193551596	441.5409836065574040731	0	0	0	0		0	0	0	0		0	0	0	0		0
5.0.11.0	win	091218	16:14:09	NH_A_46	1	1	blocked_color	9	blockedtask_bivalentcolortest	189	Triangle	Red	Color			0		TriangleRed.png	TriangleRed.png	30	1	483	62	63	27417	98.4126984126984041268	442.2096774193548185394	0	0	0	0		0	0	0	0		0	0	0	0		0
5.0.11.0	win	091218	16:14:09	NH_A_46	1	1	blocked_color	9	blockedtask_bivalentcolortest	192	Circle	Green	Color			0		CircleGreen.png	CircleGreen.png	38	1	487	63	64	27904	98.4375	442.9206349206349386805	0	0	0	0		0	0	0	0		0	0	0	0		0
5.0.11.0	win	091218	16:14:09	NH_A_46	1	1	blocked_color	9	blockedtask_bivalentcolortest	195	Circle	Green	Color			0		CircleGreen.png	CircleGreen.png	38	1	427	64	65	28331	98.4615384615384670042	442.671875	0	0	0	0		0	0	0	0		0	0	0	0		0
5.0.11.0	win	091218	16:14:09	NH_A_46	1	1	blocked_color	9	blockedtask_bivalentcolortest	198	Triangle	Red	Color			0		TriangleRed.png	TriangleRed.png	30	1	418	65	66	28749	98.4848484848484844179	442.2923076923077019273	0	0	0	0		0	0	0	0		0	0	0	0		0
5.0.11.0	win	091218	16:14:09	NH_A_46	1	1	blocked_color	9	blockedtask_bivalentcolortest	201	Triangle	Red	Color			0		TriangleRed.png	TriangleRed.png	30	1	376	66	67	29125	98.507462686567166088	441.2878787878788102716	0	0	0	0		0	0	0	0		0	0	0	0		0
5.0.11.0	win	091218	16:14:09	NH_A_46	1	1	blocked_color	9	blockedtask_bivalentcolortest	204	Triangle	Green	Color			0		TriangleGreen.png	TriangleGreen.png	30	0	385	66	68	29125	97.0588235294117680496	441.2878787878788102716	0	0	0	0		0	0	0	0		0	0	0	0		0
5.0.11.0	win	091218	16:14:09	NH_A_46	1	1	blocked_color	9	blockedtask_bivalentcolortest	207	Triangle	Green	Color			0		TriangleGreen.png	TriangleGreen.png	38	1	616	67	69	29741	97.1014492753623130739	443.8955223880597031894	0	0	0	0		0	0	0	0		0	0	0	0		0
5.0.11.0	win	091218	16:14:09	NH_A_46	1	1	blocked_color	9	blockedtask_bivalentcolortest	210	Triangle	Red	Color			0		TriangleRed.png	TriangleRed.png	30	1	568	68	70	30309	97.1428571428571387969	445.7205882352941443969	0	0	0	0		0	0	0	0		0	0	0	0		0
5.0.11.0	win	091218	16:14:09	NH_A_46	1	1	blocked_color	9	blockedtask_bivalentcolortest	213	Circle	Green	Color			0		CircleGreen.png	CircleGreen.png	38	1	536	69	71	30845	97.1830985915492959748	447.028985507246375164	0	0	0	0		0	0	0	0		0	0	0	0		0
5.0.11.0	win	091218	16:14:09	NH_A_46	1	1	blocked_color	9	blockedtask_bivalentcolortest	216	Circle	Green	Color			0		CircleGreen.png	CircleGreen.png	38	1	474	70	72	31319	97.2222222222222143273	447.4142857142857110375	0	0	0	0		0	0	0	0		0	0	0	0		0
5.0.11.0	win	091218	16:14:09	NH_A_46	1	1	blocked_color	9	blockedtask_bivalentcolortest	219	Circle	Red	Color			0		CircleRed.png	CircleRed.png	30	1	415	71	73	31734	97.2602739726027465395	446.9577464788732186207	0	0	0	0		0	0	0	0		0	0	0	0		0
5.0.11.0	win	091218	16:14:09	NH_A_46	1	1	blocked_color	9	blockedtask_bivalentcolortest	222	Triangle	Red	Color			0		TriangleRed.png	TriangleRed.png	30	1	501	72	74	32235	97.2972972972973053629	447.7083333333333143855	0	0	0	0		0	0	0	0		0	0	0	0		0
5.0.11.0	win	091218	16:14:09	NH_A_46	1	1	blocked_color	9	blockedtask_bivalentcolortest	225	Triangle	Green	Color			0		TriangleGreen.png	TriangleGreen.png	38	1	441	73	75	32676	97.3333333333333428072	447.6164383561643944631	0	0	0	0		0	0	0	0		0	0	0	0		0
5.0.11.0	win	091218	16:14:09	NH_A_46	1	1	blocked_color	9	blockedtask_bivalentcolortest	228	Circle	Red	Color			0		CircleRed.png	CircleRed.png	30	1	543	74	76	33219	97.3684210526315752077	448.9054054054054176959	0	0	0	0		0	0	0	0		0	0	0	0		0
5.0.11.0	win	091218	16:14:09	NH_A_46	1	1	blocked_color	9	blockedtask_bivalentcolortest	231	Triangle	Red	Color			0		TriangleRed.png	TriangleRed.png	30	1	592	75	77	33811	97.4025974025974079495	450.8133333333333325754	0	0	0	0		0	0	0	0		0	0	0	0		0
5.0.11.0	win	091218	16:14:09	NH_A_46	1	1	blocked_color	9	blockedtask_bivalentcolortest	234	Triangle	Green	Color			0		TriangleGreen.png	TriangleGreen.png	38	1	497	76	78	34308	97.4358974358974307961	451.4210526315789593355	0	0	0	0		0	0	0	0		0	0	0	0		0
5.0.11.0	win	091218	16:14:09	NH_A_46	1	1	blocked_color	9	blockedtask_bivalentcolortest	237	Circle	Red	Color			0		CircleRed.png	CircleRed.png	30	1	485	77	79	34793	97.468354430379747555	451.8571428571428327814	0	0	0	0		0	0	0	0		0	0	0	0		0
5.0.11.0	win	091218	16:14:09	NH_A_46	1	1	blocked_color	9	blockedtask_bivalentcolortest	240	Triangle	Green	Color			0		TriangleGreen.png	TriangleGreen.png	38	1	1193	78	80	35986	97.5	461.3589743589743648045	0	0	0	0		0	0	0	0		0	0	0	0		0
5.0.11.0	win	091218	16:14:09	NH_A_46	1	1	blocked_shape	10	BlockedTestInstruct	1	Triangle	Green	Color			0		SC_Blocked_BivalentShapeTest.htm	TriangleGreen.png	57	0	9916	0	0	0	0		0	0	0	0		0	0	0	0		0	0	0	0		0
5.0.11.0	win	091218	16:14:09	NH_A_46	1	1	blocked_shape	10	blockedtask_bivalentshapetest	3	Triangle	Red	Shape			0		TriangleRed.png	TriangleRed.png	38	1	832	0	0	0	0		1	1	832	100	832	0	0	0	0		0	0	0	0		0
5.0.11.0	win	091218	16:14:09	NH_A_46	1	1	blocked_shape	10	blockedtask_bivalentshapetest	6	Triangle	Green	Shape			0		TriangleGreen.png	TriangleGreen.png	38	1	470	0	0	0	0		2	2	1302	100	651	0	0	0	0		0	0	0	0		0
5.0.11.0	win	091218	16:14:09	NH_A_46	1	1	blocked_shape	10	blockedtask_bivalentshapetest	9	Triangle	Green	Shape			0		TriangleGreen.png	TriangleGreen.png	38	1	363	0	0	0	0		3	3	1665	100	555	0	0	0	0		0	0	0	0		0
5.0.11.0	win	091218	16:14:09	NH_A_46	1	1	blocked_shape	10	blockedtask_bivalentshapetest	12	Triangle	Green	Shape			0		TriangleGreen.png	TriangleGreen.png	38	1	404	0	0	0	0		4	4	2069	100	517.25	0	0	0	0		0	0	0	0		0
5.0.11.0	win	091218	16:14:09	NH_A_46	1	1	blocked_shape	10	blockedtask_bivalentshapetest	15	Triangle	Red	Shape			0		TriangleRed.png	TriangleRed.png	30	0	460	0	0	0	0		4	5	2069	80	517.25	0	0	0	0		0	0	0	0		0
5.0.11.0	win	091218	16:14:09	NH_A_46	1	1	blocked_shape	10	blockedtask_bivalentshapetest	18	Circle	Red	Shape			0		CircleRed.png	CircleRed.png	30	1	2209	0	0	0	0		5	6	4278	83.3333333333333428072	855.6000000000000227374	0	0	0	0		0	0	0	0		0
5.0.11.0	win	091218	16:14:09	NH_A_46	1	1	blocked_shape	10	blockedtask_bivalentshapetest	21	Triangle	Red	Shape			0		TriangleRed.png	TriangleRed.png	38	1	688	0	0	0	0		6	7	4966	85.7142857142857081953	827.6666666666666287711	0	0	0	0		0	0	0	0		0
5.0.11.0	win	091218	16:14:09	NH_A_46	1	1	blocked_shape	10	blockedtask_bivalentshapetest	24	Circle	Red	Shape			0		CircleRed.png	CircleRed.png	30	1	524	0	0	0	0		7	8	5490	87.5	784.2857142857143344372	0	0	0	0		0	0	0	0		0
5.0.11.0	win	091218	16:14:09	NH_A_46	1	1	blocked_shape	10	blockedtask_bivalentshapetest	27	Triangle	Green	Shape			0		TriangleGreen.png	TriangleGreen.png	38	1	399	0	0	0	0		8	9	5889	88.8888888888888857309	736.125	0	0	0	0		0	0	0	0		0
5.0.11.0	win	091218	16:14:09	NH_A_46	1	1	blocked_shape	10	blockedtask_bivalentshapetest	30	Circle	Red	Shape			0		CircleRed.png	CircleRed.png	30	1	374	0	0	0	0		9	10	6263	90	695.8888888888889141526	0	0	0	0		0	0	0	0		0
5.0.11.0	win	091218	16:14:09	NH_A_46	1	1	blocked_shape	10	blockedtask_bivalentshapetest	33	Circle	Green	Shape			0		CircleGreen.png	CircleGreen.png	30	1	751	0	0	0	0		10	11	7014	90.9090909090909065071	701.3999999999999772626	0	0	0	0		0	0	0	0		0
5.0.11.0	win	091218	16:14:09	NH_A_46	1	1	blocked_shape	10	blockedtask_bivalentshapetest	36	Circle	Red	Shape			0		CircleRed.png	CircleRed.png	30	1	504	0	0	0	0		11	12	7518	91.6666666666666571928	683.4545454545454958861	0	0	0	0		0	0	0	0		0
5.0.11.0	win	091218	16:14:09	NH_A_46	1	1	blocked_shape	10	blockedtask_bivalentshapetest	39	Triangle	Green	Shape			0		TriangleGreen.png	TriangleGreen.png	38	1	508	0	0	0	0		12	13	8026	92.3076923076923065992	668.8333333333333712289	0	0	0	0		0	0	0	0		0
5.0.11.0	win	091218	16:14:09	NH_A_46	1	1	blocked_shape	10	blockedtask_bivalentshapetest	42	Circle	Green	Shape			0		CircleGreen.png	CircleGreen.png	30	1	607	0	0	0	0		13	14	8633	92.8571428571428612031	664.0769230769230944134	0	0	0	0		0	0	0	0		0
5.0.11.0	win	091218	16:14:09	NH_A_46	1	1	blocked_shape	10	blockedtask_bivalentshapetest	45	Triangle	Red	Shape			0		TriangleRed.png	TriangleRed.png	38	1	654	0	0	0	0		14	15	9287	93.3333333333333285964	663.3571428571428896248	0	0	0	0		0	0	0	0		0
5.0.11.0	win	091218	16:14:09	NH_A_46	1	1	blocked_shape	10	blockedtask_bivalentshapetest	48	Triangle	Red	Shape			0		TriangleRed.png	TriangleRed.png	38	1	555	0	0	0	0		15	16	9842	93.75	656.1333333333333257542	0	0	0	0		0	0	0	0		0
5.0.11.0	win	091218	16:14:09	NH_A_46	1	1	blocked_shape	10	blockedtask_bivalentshapetest	51	Circle	Red	Shape			0		CircleRed.png	CircleRed.png	30	1	460	0	0	0	0		16	17	10302	94.1176470588235218884	643.875	0	0	0	0		0	0	0	0		0
5.0.11.0	win	091218	16:14:09	NH_A_46	1	1	blocked_shape	10	blockedtask_bivalentshapetest	54	Circle	Green	Shape			0		CircleGreen.png	CircleGreen.png	30	1	450	0	0	0	0		17	18	10752	94.4444444444444428655	632.4705882352941443969	0	0	0	0		0	0	0	0		0
5.0.11.0	win	091218	16:14:09	NH_A_46	1	1	blocked_shape	10	blockedtask_bivalentshapetest	57	Triangle	Green	Shape			0		TriangleGreen.png	TriangleGreen.png	38	1	471	0	0	0	0		18	19	11223	94.7368421052631504153	623.5	0	0	0	0		0	0	0	0		0
5.0.11.0	win	091218	16:14:09	NH_A_46	1	1	blocked_shape	10	blockedtask_bivalentshapetest	60	Circle	Red	Shape			0		CircleRed.png	CircleRed.png	30	1	476	0	0	0	0		19	20	11699	95	615.7368421052631219936	0	0	0	0		0	0	0	0		0
5.0.11.0	win	091218	16:14:09	NH_A_46	1	1	blocked_shape	10	blockedtask_bivalentshapetest	63	Triangle	Red	Shape			0		TriangleRed.png	TriangleRed.png	38	1	513	0	0	0	0		20	21	12212	95.2380952380952265912	610.6000000000000227374	0	0	0	0		0	0	0	0		0
5.0.11.0	win	091218	16:14:09	NH_A_46	1	1	blocked_shape	10	blockedtask_bivalentshapetest	66	Circle	Green	Shape			0		CircleGreen.png	CircleGreen.png	30	1	500	0	0	0	0		21	22	12712	95.4545454545454532536	605.3333333333333712289	0	0	0	0		0	0	0	0		0
5.0.11.0	win	091218	16:14:09	NH_A_46	1	1	blocked_shape	10	blockedtask_bivalentshapetest	69	Circle	Red	Shape			0		CircleRed.png	CircleRed.png	30	1	424	0	0	0	0		22	23	13136	95.6521739130434838216	597.0909090909091219146	0	0	0	0		0	0	0	0		0
5.0.11.0	win	091218	16:14:09	NH_A_46	1	1	blocked_shape	10	blockedtask_bivalentshapetest	72	Circle	Green	Shape			0		CircleGreen.png	CircleGreen.png	30	1	478	0	0	0	0		23	24	13614	95.8333333333333428072	591.9130434782608745081	0	0	0	0		0	0	0	0		0
5.0.11.0	win	091218	16:14:09	NH_A_46	1	1	blocked_shape	10	blockedtask_bivalentshapetest	75	Triangle	Red	Shape			0		TriangleRed.png	TriangleRed.png	38	1	498	0	0	0	0		24	25	14112	96	588	0	0	0	0		0	0	0	0		0
5.0.11.0	win	091218	16:14:09	NH_A_46	1	1	blocked_shape	10	blockedtask_bivalentshapetest	78	Circle	Red	Shape			0		CircleRed.png	CircleRed.png	30	1	406	0	0	0	0		25	26	14518	96.153846153846160405	580.7200000000000272848	0	0	0	0		0	0	0	0		0
5.0.11.0	win	091218	16:14:09	NH_A_46	1	1	blocked_shape	10	blockedtask_bivalentshapetest	81	Circle	Red	Shape			0		CircleRed.png	CircleRed.png	30	1	749	0	0	0	0		26	27	15267	96.2962962962962905067	587.1923076923077360334	0	0	0	0		0	0	0	0		0
5.0.11.0	win	091218	16:14:09	NH_A_46	1	1	blocked_shape	10	blockedtask_bivalentshapetest	84	Circle	Red	Shape			0		CircleRed.png	CircleRed.png	30	1	438	0	0	0	0		27	28	15705	96.4285714285714306016	581.6666666666666287711	0	0	0	0		0	0	0	0		0
5.0.11.0	win	091218	16:14:09	NH_A_46	1	1	blocked_shape	10	blockedtask_bivalentshapetest	87	Triangle	Red	Shape			0		TriangleRed.png	TriangleRed.png	38	1	524	0	0	0	0		28	29	16229	96.5517241379310320326	579.6071428571428896248	0	0	0	0		0	0	0	0		0
5.0.11.0	win	091218	16:14:09	NH_A_46	1	1	blocked_shape	10	blockedtask_bivalentshapetest	90	Triangle	Green	Shape			0		TriangleGreen.png	TriangleGreen.png	38	1	735	0	0	0	0		29	30	16964	96.6666666666666714036	584.9655172413793025044	0	0	0	0		0	0	0	0		0
5.0.11.0	win	091218	16:14:09	NH_A_46	1	1	blocked_shape	10	blockedtask_bivalentshapetest	93	Circle	Red	Shape			0		CircleRed.png	CircleRed.png	30	1	777	0	0	0	0		30	31	17741	96.774193548387103192	591.3666666666666742458	0	0	0	0		0	0	0	0		0
5.0.11.0	win	091218	16:14:09	NH_A_46	1	1	blocked_shape	10	blockedtask_bivalentshapetest	96	Triangle	Green	Shape			0		TriangleGreen.png	TriangleGreen.png	38	1	642	0	0	0	0		31	32	18383	96.875	593	0	0	0	0		0	0	0	0		0
5.0.11.0	win	091218	16:14:09	NH_A_46	1	1	blocked_shape	10	blockedtask_bivalentshapetest	99	Circle	Red	Shape			0		CircleRed.png	CircleRed.png	30	1	432	0	0	0	0		32	33	18815	96.9696969696969688357	587.96875	0	0	0	0		0	0	0	0		0
5.0.11.0	win	091218	16:14:09	NH_A_46	1	1	blocked_shape	10	blockedtask_bivalentshapetest	102	Triangle	Green	Shape			0		TriangleGreen.png	TriangleGreen.png	38	1	422	0	0	0	0		33	34	19237	97.0588235294117680496	582.9393939393939945148	0	0	0	0		0	0	0	0		0
5.0.11.0	win	091218	16:14:09	NH_A_46	1	1	blocked_shape	10	blockedtask_bivalentshapetest	105	Triangle	Green	Shape			0		TriangleGreen.png	TriangleGreen.png	38	1	477	0	0	0	0		34	35	19714	97.1428571428571387969	579.8235294117647526946	0	0	0	0		0	0	0	0		0
5.0.11.0	win	091218	16:14:09	NH_A_46	1	1	blocked_shape	10	blockedtask_bivalentshapetest	108	Triangle	Red	Shape			0		TriangleRed.png	TriangleRed.png	38	1	433	0	0	0	0		35	36	20147	97.2222222222222143273	575.6285714285713766003	0	0	0	0		0	0	0	0		0
5.0.11.0	win	091218	16:14:09	NH_A_46	1	1	blocked_shape	10	blockedtask_bivalentshapetest	111	Circle	Red	Shape			0		CircleRed.png	CircleRed.png	30	1	471	0	0	0	0		36	37	20618	97.2972972972973053629	572.7222222222221716947	0	0	0	0		0	0	0	0		0
5.0.11.0	win	091218	16:14:09	NH_A_46	1	1	blocked_shape	10	blockedtask_bivalentshapetest	114	Triangle	Red	Shape			0		TriangleRed.png	TriangleRed.png	38	1	524	0	0	0	0		37	38	21142	97.3684210526315752077	571.4054054054054176959	0	0	0	0		0	0	0	0		0
5.0.11.0	win	091218	16:14:09	NH_A_46	1	1	blocked_shape	10	blockedtask_bivalentshapetest	117	Triangle	Green	Shape			0		TriangleGreen.png	TriangleGreen.png	30	0	431	0	0	0	0		37	39	21142	94.8717948717948615922	571.4054054054054176959	0	0	0	0		0	0	0	0		0
5.0.11.0	win	091218	16:14:09	NH_A_46	1	1	blocked_shape	10	blockedtask_bivalentshapetest	120	Circle	Green	Shape			0		CircleGreen.png	CircleGreen.png	30	1	661	0	0	0	0		38	40	21803	95	573.7631578947368780064	0	0	0	0		0	0	0	0		0
5.0.11.0	win	091218	16:14:09	NH_A_46	1	1	blocked_shape	10	blockedtask_bivalentshapetest	123	Triangle	Red	Shape			0		TriangleRed.png	TriangleRed.png	38	1	451	0	0	0	0		39	41	22254	95.1219512195121978948	570.61538461538464162	0	0	0	0		0	0	0	0		0
5.0.11.0	win	091218	16:14:09	NH_A_46	1	1	blocked_shape	10	blockedtask_bivalentshapetest	126	Triangle	Green	Shape			0		TriangleGreen.png	TriangleGreen.png	38	1	600	0	0	0	0		40	42	22854	95.2380952380952265912	571.3500000000000227374	0	0	0	0		0	0	0	0		0
5.0.11.0	win	091218	16:14:09	NH_A_46	1	1	blocked_shape	10	blockedtask_bivalentshapetest	129	Circle	Green	Shape			0		CircleGreen.png	CircleGreen.png	30	1	488	0	0	0	0		41	43	23342	95.3488372093023315301	569.3170731707317600012	0	0	0	0		0	0	0	0		0
5.0.11.0	win	091218	16:14:09	NH_A_46	1	1	blocked_shape	10	blockedtask_bivalentshapetest	132	Circle	Red	Shape			0		CircleRed.png	CircleRed.png	30	1	828	0	0	0	0		42	44	24170	95.4545454545454532536	575.4761904761904816041	0	0	0	0		0	0	0	0		0
5.0.11.0	win	091218	16:14:09	NH_A_46	1	1	blocked_shape	10	blockedtask_bivalentshapetest	135	Triangle	Red	Shape			0		TriangleRed.png	TriangleRed.png	38	1	450	0	0	0	0		43	45	24620	95.5555555555555571345	572.5581395348837077108	0	0	0	0		0	0	0	0		0
5.0.11.0	win	091218	16:14:09	NH_A_46	1	1	blocked_shape	10	blockedtask_bivalentshapetest	138	Triangle	Red	Shape			0		TriangleRed.png	TriangleRed.png	38	1	471	0	0	0	0		44	46	25091	95.6521739130434838216	570.25	0	0	0	0		0	0	0	0		0
5.0.11.0	win	091218	16:14:09	NH_A_46	1	1	blocked_shape	10	blockedtask_bivalentshapetest	141	Circle	Green	Shape			0		CircleGreen.png	CircleGreen.png	30	1	460	0	0	0	0		45	47	25551	95.7446808510638334155	567.7999999999999545253	0	0	0	0		0	0	0	0		0
5.0.11.0	win	091218	16:14:09	NH_A_46	1	1	blocked_shape	10	blockedtask_bivalentshapetest	144	Triangle	Green	Shape			0		TriangleGreen.png	TriangleGreen.png	38	1	417	0	0	0	0		46	48	25968	95.8333333333333428072	564.5217391304347529513	0	0	0	0		0	0	0	0		0
5.0.11.0	win	091218	16:14:09	NH_A_46	1	1	blocked_shape	10	blockedtask_bivalentshapetest	147	Triangle	Green	Shape			0		TriangleGreen.png	TriangleGreen.png	38	1	424	0	0	0	0		47	49	26392	95.9183673469387656496	561.5319148936169995068	0	0	0	0		0	0	0	0		0
5.0.11.0	win	091218	16:14:09	NH_A_46	1	1	blocked_shape	10	blockedtask_bivalentshapetest	150	Triangle	Red	Shape			0		TriangleRed.png	TriangleRed.png	38	1	415	0	0	0	0		48	50	26807	96	558.4791666666666287711	0	0	0	0		0	0	0	0		0
5.0.11.0	win	091218	16:14:09	NH_A_46	1	1	blocked_shape	10	blockedtask_bivalentshapetest	153	Triangle	Green	Shape			0		TriangleGreen.png	TriangleGreen.png	38	1	453	0	0	0	0		49	51	27260	96.0784313725490193292	556.3265306122449374016	0	0	0	0		0	0	0	0		0
5.0.11.0	win	091218	16:14:09	NH_A_46	1	1	blocked_shape	10	blockedtask_bivalentshapetest	156	Circle	Green	Shape			0		CircleGreen.png	CircleGreen.png	30	1	554	0	0	0	0		50	52	27814	96.153846153846160405	556.2799999999999727152	0	0	0	0		0	0	0	0		0
5.0.11.0	win	091218	16:14:09	NH_A_46	1	1	blocked_shape	10	blockedtask_bivalentshapetest	159	Circle	Red	Shape			0		CircleRed.png	CircleRed.png	30	1	572	0	0	0	0		51	53	28386	96.2264150943396288085	556.5882352941176804961	0	0	0	0		0	0	0	0		0
5.0.11.0	win	091218	16:14:09	NH_A_46	1	1	blocked_shape	10	blockedtask_bivalentshapetest	162	Circle	Green	Shape			0		CircleGreen.png	CircleGreen.png	30	1	541	0	0	0	0		52	54	28927	96.2962962962962905067	556.2884615384615472067	0	0	0	0		0	0	0	0		0
5.0.11.0	win	091218	16:14:09	NH_A_46	1	1	blocked_shape	10	blockedtask_bivalentshapetest	165	Triangle	Red	Shape			0		TriangleRed.png	TriangleRed.png	38	1	495	0	0	0	0		53	55	29422	96.3636363636363597607	555.1320754716981582533	0	0	0	0		0	0	0	0		0
5.0.11.0	win	091218	16:14:09	NH_A_46	1	1	blocked_shape	10	blockedtask_bivalentshapetest	168	Triangle	Red	Shape			0		TriangleRed.png	TriangleRed.png	38	1	467	0	0	0	0		54	56	29889	96.4285714285714306016	553.5	0	0	0	0		0	0	0	0		0
5.0.11.0	win	091218	16:14:09	NH_A_46	1	1	blocked_shape	10	blockedtask_bivalentshapetest	171	Circle	Green	Shape			0		CircleGreen.png	CircleGreen.png	30	1	535	0	0	0	0		55	57	30424	96.4912280701754383472	553.1636363636363284968	0	0	0	0		0	0	0	0		0
5.0.11.0	win	091218	16:14:09	NH_A_46	1	1	blocked_shape	10	blockedtask_bivalentshapetest	174	Circle	Red	Shape			0		CircleRed.png	CircleRed.png	30	1	474	0	0	0	0		56	58	30898	96.5517241379310320326	551.75	0	0	0	0		0	0	0	0		0
5.0.11.0	win	091218	16:14:09	NH_A_46	1	1	blocked_shape	10	blockedtask_bivalentshapetest	177	Circle	Green	Shape			0		CircleGreen.png	CircleGreen.png	38	0	430	0	0	0	0		56	59	30898	94.9152542372881384836	551.75	0	0	0	0		0	0	0	0		0
5.0.11.0	win	091218	16:14:09	NH_A_46	1	1	blocked_shape	10	blockedtask_bivalentshapetest	180	Circle	Green	Shape			0		CircleGreen.png	CircleGreen.png	30	1	1236	0	0	0	0		57	60	32134	95	563.7543859649123305644	0	0	0	0		0	0	0	0		0
5.0.11.0	win	091218	16:14:09	NH_A_46	1	1	blocked_shape	10	blockedtask_bivalentshapetest	183	Circle	Red	Shape			0		CircleRed.png	CircleRed.png	30	1	555	0	0	0	0		58	61	32689	95.0819672131147513028	563.6034482758620924869	0	0	0	0		0	0	0	0		0
5.0.11.0	win	091218	16:14:09	NH_A_46	1	1	blocked_shape	10	blockedtask_bivalentshapetest	186	Circle	Green	Shape			0		CircleGreen.png	CircleGreen.png	30	1	572	0	0	0	0		59	62	33261	95.161290322580654788	563.7457627118643586073	0	0	0	0		0	0	0	0		0
5.0.11.0	win	091218	16:14:09	NH_A_46	1	1	blocked_shape	10	blockedtask_bivalentshapetest	189	Triangle	Green	Shape			0		TriangleGreen.png	TriangleGreen.png	38	1	476	0	0	0	0		60	63	33737	95.2380952380952265912	562.2833333333333030168	0	0	0	0		0	0	0	0		0
5.0.11.0	win	091218	16:14:09	NH_A_46	1	1	blocked_shape	10	blockedtask_bivalentshapetest	192	Triangle	Red	Shape			0		TriangleRed.png	TriangleRed.png	38	1	481	0	0	0	0		61	64	34218	95.3125	560.950819672131160587	0	0	0	0		0	0	0	0		0
5.0.11.0	win	091218	16:14:09	NH_A_46	1	1	blocked_shape	10	blockedtask_bivalentshapetest	195	Triangle	Red	Shape			0		TriangleRed.png	TriangleRed.png	38	1	357	0	0	0	0		62	65	34575	95.3846153846153868017	557.6612903225806121554	0	0	0	0		0	0	0	0		0
5.0.11.0	win	091218	16:14:09	NH_A_46	1	1	blocked_shape	10	blockedtask_bivalentshapetest	198	Triangle	Green	Shape			0		TriangleGreen.png	TriangleGreen.png	38	1	446	0	0	0	0		63	66	35021	95.4545454545454532536	555.8888888888889141526	0	0	0	0		0	0	0	0		0
5.0.11.0	win	091218	16:14:09	NH_A_46	1	1	blocked_shape	10	blockedtask_bivalentshapetest	201	Circle	Red	Shape			0		CircleRed.png	CircleRed.png	30	1	468	0	0	0	0		64	67	35489	95.5223880597014840532	554.515625	0	0	0	0		0	0	0	0		0
5.0.11.0	win	091218	16:14:09	NH_A_46	1	1	blocked_shape	10	blockedtask_bivalentshapetest	204	Triangle	Green	Shape			0		TriangleGreen.png	TriangleGreen.png	38	1	601	0	0	0	0		65	68	36090	95.5882352941176520744	555.2307692307692832401	0	0	0	0		0	0	0	0		0
5.0.11.0	win	091218	16:14:09	NH_A_46	1	1	blocked_shape	10	blockedtask_bivalentshapetest	207	Circle	Green	Shape			0		CircleGreen.png	CircleGreen.png	30	1	824	0	0	0	0		66	69	36914	95.6521739130434838216	559.3030303030302547995	0	0	0	0		0	0	0	0		0
5.0.11.0	win	091218	16:14:09	NH_A_46	1	1	blocked_shape	10	blockedtask_bivalentshapetest	210	Triangle	Red	Shape			0		TriangleRed.png	TriangleRed.png	38	1	511	0	0	0	0		67	70	37425	95.7142857142857224062	558.5820895522388127574	0	0	0	0		0	0	0	0		0
5.0.11.0	win	091218	16:14:09	NH_A_46	1	1	blocked_shape	10	blockedtask_bivalentshapetest	213	Circle	Green	Shape			0		CircleGreen.png	CircleGreen.png	30	1	466	0	0	0	0		68	71	37891	95.7746478873239368568	557.2205882352941443969	0	0	0	0		0	0	0	0		0
5.0.11.0	win	091218	16:14:09	NH_A_46	1	1	blocked_shape	10	blockedtask_bivalentshapetest	216	Circle	Red	Shape			0		CircleRed.png	CircleRed.png	30	1	503	0	0	0	0		69	72	38394	95.8333333333333428072	556.4347826086956274594	0	0	0	0		0	0	0	0		0
5.0.11.0	win	091218	16:14:09	NH_A_46	1	1	blocked_shape	10	blockedtask_bivalentshapetest	219	Circle	Green	Shape			0		CircleGreen.png	CircleGreen.png	30	1	378	0	0	0	0		70	73	38772	95.8904109589040984929	553.8857142857142434877	0	0	0	0		0	0	0	0		0
5.0.11.0	win	091218	16:14:09	NH_A_46	1	1	blocked_shape	10	blockedtask_bivalentshapetest	222	Circle	Green	Shape			0		CircleGreen.png	CircleGreen.png	30	1	371	0	0	0	0		71	74	39143	95.9459459459459367281	551.3098591549295406367	0	0	0	0		0	0	0	0		0
5.0.11.0	win	091218	16:14:09	NH_A_46	1	1	blocked_shape	10	blockedtask_bivalentshapetest	225	Triangle	Red	Shape			0		TriangleRed.png	TriangleRed.png	38	1	460	0	0	0	0		72	75	39603	96	550.0416666666666287711	0	0	0	0		0	0	0	0		0
5.0.11.0	win	091218	16:14:09	NH_A_46	1	1	blocked_shape	10	blockedtask_bivalentshapetest	228	Circle	Red	Shape			0		CircleRed.png	CircleRed.png	30	1	545	0	0	0	0		73	76	40148	96.0526315789473699169	549.9726027397259713325	0	0	0	0		0	0	0	0		0
5.0.11.0	win	091218	16:14:09	NH_A_46	1	1	blocked_shape	10	blockedtask_bivalentshapetest	231	Triangle	Green	Shape			0		TriangleGreen.png	TriangleGreen.png	38	1	547	0	0	0	0		74	77	40695	96.1038961038961048189	549.9324324324323924884	0	0	0	0		0	0	0	0		0
5.0.11.0	win	091218	16:14:09	NH_A_46	1	1	blocked_shape	10	blockedtask_bivalentshapetest	234	Circle	Green	Shape			0		CircleGreen.png	CircleGreen.png	30	1	597	0	0	0	0		75	78	41292	96.153846153846160405	550.5599999999999454303	0	0	0	0		0	0	0	0		0
5.0.11.0	win	091218	16:14:09	NH_A_46	1	1	blocked_shape	10	blockedtask_bivalentshapetest	237	Triangle	Green	Shape			0		TriangleGreen.png	TriangleGreen.png	38	1	581	0	0	0	0		76	79	41873	96.2025316455696213325	550.9605263157894796677	0	0	0	0		0	0	0	0		0
5.0.11.0	win	091218	16:14:09	NH_A_46	1	1	blocked_shape	10	blockedtask_bivalentshapetest	240	Circle	Green	Shape			0		CircleGreen.png	CircleGreen.png	30	1	453	0	0	0	0		77	80	42326	96.25	549.6883116883117281759	0	0	0	0		0	0	0	0		0
5.0.11.0	win	091218	16:14:09	NH_A_46	1	1	mixedintro	11	MixedIntroInstruct	1	Circle	Green	Shape			0		SC_MixedIntro1.htm	CircleGreen.png	57	0	22724	0	0	0	0		77	80	42326	96.25	549.6883116883117281759	0	0	0	0		0	0	0	0		0
5.0.11.0	win	091218	16:14:09	NH_A_46	1	1	mixedintro	11	MixedIntroInstruct	2	Circle	Green	Shape			0		SC_MixedIntro2.htm	CircleGreen.png	57	0	2887	0	0	0	0		77	80	42326	96.25	549.6883116883117281759	0	0	0	0		0	0	0	0		0
5.0.11.0	win	091218	16:14:09	NH_A_46	1	1	mixed_practiceWord	12	MixedPracticeInstruct	1	Circle	Green	Shape	Word		200		SC_Mixed_WordTraining.htm	CircleGreen.png	57	0	6897	0	0	0	0		0	0	0	0		0	0	0	0		0	0	0	0		0
5.0.11.0	win	091218	16:14:09	NH_A_46	1	1	mixed_practiceWord	12	mixed_firsttask	2	Triangle	Red	Shape	Word	firsttrial	200	Inconsistent	SHAPE	TriangleRed.png	38	1	2092	0	0	0	0		0	0	0	0		0	0	0	0		0	0	0	0		0
5.0.11.0	win	091218	16:14:09	NH_A_46	1	1	mixed_practiceWord	12	mixed_shift	5	Triangle	Green	Color	Word	Shift	200	Consistent	COLOR	TriangleGreen.png	38	1	1494	1	1	1494	100	1494	0	0	0	0		0	0	0	0		1	1	1494	100	1494	1494
5.0.11.0	win	091218	16:14:09	NH_A_46	1	1	mixed_practiceWord	12	mixed_repeat	8	Triangle	Red	Color	Word	Repeat	200	Inconsistent	COLOR	TriangleRed.png	30	1	1417	2	2	2911	100	1455.5	0	0	0	0		1	1	1417	100	1417	1	1	1494	100	1494	77
5.0.11.0	win	091218	16:14:09	NH_A_46	1	1	mixed_practiceWord	12	mixed_repeat	11	Triangle	Green	Color	Word	Repeat	200	Consistent	COLOR	TriangleGreen.png	38	1	1006	3	3	3917	100	1305.6666666666667424579	0	0	0	0		2	2	2423	100	1211.5	1	1	1494	100	1494	282.5
5.0.11.0	win	091218	16:14:09	NH_A_46	1	1	mixed_practiceWord	12	mixed_shift	14	Circle	Green	Shape	Word	Shift	200	Inconsistent	SHAPE	CircleGreen.png	30	1	1364	3	3	3917	100	1305.6666666666667424579	1	1	1364	100	1364	2	2	2423	100	1211.5	2	2	2858	100	1429	217.5
5.0.11.0	win	091218	16:14:09	NH_A_46	1	1	mixed_practiceWord	12	mixed_repeat	17	Circle	Red	Shape	Word	Repeat	200	Consistent	SHAPE	CircleRed.png	30	1	716	3	3	3917	100	1305.6666666666667424579	2	2	2080	100	1040	3	3	3139	100	1046.3333333333332575421	2	2	2858	100	1429	382.6666666666667424579
5.0.11.0	win	091218	16:14:09	NH_A_46	1	1	mixed_practiceWord	12	mixed_repeat	20	Circle	Red	Shape	Word	Repeat	200	Consistent	SHAPE	CircleRed.png	30	1	445	3	3	3917	100	1305.6666666666667424579	3	3	2525	100	841.6666666666666287711	4	4	3584	100	896	2	2	2858	100	1429	533
5.0.11.0	win	091218	16:14:09	NH_A_46	1	1	mixed_practiceWord	12	mixed_shift	23	Circle	Red	Color	Word	Shift	200	Consistent	COLOR	CircleRed.png	30	1	426	4	4	4343	100	1085.75	3	3	2525	100	841.6666666666666287711	4	4	3584	100	896	3	3	3284	100	1094.6666666666667424579	198.6666666666667424579
5.0.11.0	win	091218	16:14:09	NH_A_46	1	1	mixed_practiceWord	12	mixed_repeat	26	Circle	Green	Color	Word	Repeat	200	Inconsistent	COLOR	CircleGreen.png	38	1	1736	5	5	6079	100	1215.7999999999999545253	3	3	2525	100	841.6666666666666287711	5	5	5320	100	1064	3	3	3284	100	1094.6666666666667424579	30.6666666666667424579
5.0.11.0	win	091218	16:14:09	NH_A_46	1	1	mixed_practiceWord	12	mixed_repeat	29	Triangle	Red	Color	Word	Repeat	200	Inconsistent	COLOR	TriangleRed.png	30	1	768	6	6	6847	100	1141.1666666666667424579	3	3	2525	100	841.6666666666666287711	6	6	6088	100	1014.6666666666666287711	3	3	3284	100	1094.6666666666667424579	80.0000000000001136868
5.0.11.0	win	091218	16:14:09	NH_A_46	1	1	mixed_practiceWord	12	mixed_shift	32	Circle	Red	Shape	Word	Shift	200	Consistent	SHAPE	CircleRed.png	30	1	1087	6	6	6847	100	1141.1666666666667424579	4	4	3612	100	903	6	6	6088	100	1014.6666666666666287711	4	4	4371	100	1092.75	78.0833333333333712289
5.0.11.0	win	091218	16:14:09	NH_A_46	1	1	mixed_practiceWord	12	mixed_shift	35	Triangle	Red	Color	Word	Shift	200	Inconsistent	COLOR	TriangleRed.png	30	1	1810	7	7	8657	100	1236.7142857142857792496	4	4	3612	100	903	6	6	6088	100	1014.6666666666666287711	5	5	6181	100	1236.2000000000000454747	221.5333333333334167037
5.0.11.0	win	091218	16:14:09	NH_A_46	1	1	mixed_practiceWord	12	mixed_shift	38	Circle	Green	Shape	Word	Shift	200	Inconsistent	SHAPE	CircleGreen.png	30	1	968	7	7	8657	100	1236.7142857142857792496	5	5	4580	100	916	6	6	6088	100	1014.6666666666666287711	6	6	7149	100	1191.5	176.8333333333333712289
5.0.11.0	win	091218	16:14:09	NH_A_46	1	1	mixed_practiceWord	12	mixed_shift	41	Triangle	Red	Color	Word	Shift	200	Inconsistent	COLOR	TriangleRed.png	30	1	639	8	8	9296	100	1162	5	5	4580	100	916	6	6	6088	100	1014.6666666666666287711	7	7	7788	100	1112.5714285714286688744	97.9047619047620401034
5.0.11.0	win	091218	16:14:09	NH_A_46	1	1	mixed_practiceWord	12	mixed_shift	44	Circle	Green	Shape	Word	Shift	200	Inconsistent	SHAPE	CircleGreen.png	30	1	868	8	8	9296	100	1162	6	6	5448	100	908	6	6	6088	100	1014.6666666666666287711	8	8	8656	100	1082	67.3333333333333712289
5.0.11.0	win	091218	16:14:09	NH_A_46	1	1	mixed_practiceWord	12	mixed_shift	47	Triangle	Red	Color	Word	Shift	200	Inconsistent	COLOR	TriangleRed.png	30	1	800	9	9	10096	100	1121.7777777777778283053	6	6	5448	100	908	6	6	6088	100	1014.6666666666666287711	9	9	9456	100	1050.6666666666667424579	36.0000000000001136868
5.0.11.0	win	091218	16:14:09	NH_A_46	1	1	mixed_practiceWord	12	mixed_repeat	50	Triangle	Green	Color	Word	Repeat	200	Consistent	COLOR	TriangleGreen.png	38	1	1309	10	10	11405	100	1140.5	6	6	5448	100	908	7	7	7397	100	1056.7142857142857792496	9	9	9456	100	1050.6666666666667424579	-6.0476190476190367917
5.0.11.0	win	091218	16:14:09	NH_A_46	1	1	mixed_practiceWord	12	mixed_repeat	53	Circle	Green	Color	Word	Repeat	200	Inconsistent	COLOR	CircleGreen.png	38	1	439	11	11	11844	100	1076.7272727272727479431	6	6	5448	100	908	8	8	7836	100	979.5	9	9	9456	100	1050.6666666666667424579	71.1666666666667424579
5.0.11.0	win	091218	16:14:09	NH_A_46	1	1	mixed_practiceWord	12	mixed_shift	56	Triangle	Red	Shape	Word	Shift	200	Inconsistent	SHAPE	TriangleRed.png	38	1	980	11	11	11844	100	1076.7272727272727479431	7	7	6428	100	918.2857142857143344372	8	8	7836	100	979.5	10	10	10436	100	1043.5999999999999090505	64.0999999999999090505
5.0.11.0	win	091218	16:14:09	NH_A_46	1	1	mixed_practiceWord	12	mixed_shift	59	Triangle	Red	Color	Word	Shift	200	Inconsistent	COLOR	TriangleRed.png	30	1	1051	12	12	12895	100	1074.5833333333332575421	7	7	6428	100	918.2857142857143344372	8	8	7836	100	979.5	11	11	11487	100	1044.2727272727272520569	64.7727272727272520569
5.0.11.0	win	091218	16:14:09	NH_A_46	1	1	mixed_practiceWord	12	mixed_repeat	62	Circle	Green	Color	Word	Repeat	200	Inconsistent	COLOR	CircleGreen.png	38	1	815	13	13	13710	100	1054.6153846153845279332	7	7	6428	100	918.2857142857143344372	9	9	8651	100	961.2222222222221716947	11	11	11487	100	1044.2727272727272520569	83.0505050505050803622
5.0.11.0	win	091218	16:14:09	NH_A_46	1	1	mixed_practiceWord	12	mixed_repeat	65	Circle	Red	Color	Word	Repeat	200	Consistent	COLOR	CircleRed.png	30	1	733	14	14	14443	100	1031.6428571428571103752	7	7	6428	100	918.2857142857143344372	10	10	9384	100	938.3999999999999772626	11	11	11487	100	1044.2727272727272520569	105.8727272727272747943
5.0.11.0	win	091218	16:14:09	NH_A_46	1	1	mixed_practiceWord	12	mixed_repeat	68	Triangle	Red	Color	Word	Repeat	200	Inconsistent	COLOR	TriangleRed.png	30	1	1102	15	15	15545	100	1036.3333333333332575421	7	7	6428	100	918.2857142857143344372	11	11	10486	100	953.2727272727272520569	11	11	11487	100	1044.2727272727272520569	91
5.0.11.0	win	091218	16:14:09	NH_A_46	1	1	mixed_practiceWord	12	mixed_repeat	71	Circle	Green	Color	Word	Repeat	200	Inconsistent	COLOR	CircleGreen.png	38	1	559	16	16	16104	100	1006.5	7	7	6428	100	918.2857142857143344372	12	12	11045	100	920.4166666666666287711	11	11	11487	100	1044.2727272727272520569	123.8560606060606232859
5.0.11.0	win	091218	16:14:09	NH_A_46	1	1	mixed_practiceWord	12	mixed_repeat	74	Triangle	Green	Color	Word	Repeat	200	Consistent	COLOR	TriangleGreen.png	38	1	551	17	17	16655	100	979.7058823529412165954	7	7	6428	100	918.2857142857143344372	13	13	11596	100	892	11	11	11487	100	1044.2727272727272520569	152.2727272727272520569
5.0.11.0	win	091218	16:14:09	NH_A_46	1	1	mixed_practiceWord	12	mixed_shift	77	Triangle	Red	Shape	Word	Shift	200	Inconsistent	SHAPE	TriangleRed.png	38	1	1568	17	17	16655	100	979.7058823529412165954	8	8	7996	100	999.5	13	13	11596	100	892	12	12	13055	100	1087.9166666666667424579	195.9166666666667424579
5.0.11.0	win	091218	16:14:09	NH_A_46	1	1	mixed_practiceWord	12	mixed_shift	80	Circle	Green	Color	Word	Shift	200	Inconsistent	COLOR	CircleGreen.png	38	1	1199	18	18	17854	100	991.8888888888889141526	8	8	7996	100	999.5	13	13	11596	100	892	13	13	14254	100	1096.4615384615385664802	204.4615384615385664802
5.0.11.0	win	091218	16:14:09	NH_A_46	1	1	mixed_practiceWord	12	mixed_shift	83	Triangle	Green	Shape	Word	Shift	200	Consistent	SHAPE	TriangleGreen.png	38	1	1164	18	18	17854	100	991.8888888888889141526	9	9	9160	100	1017.7777777777778283053	13	13	11596	100	892	14	14	15418	100	1101.2857142857142207504	209.2857142857142207504
5.0.11.0	win	091218	16:14:09	NH_A_46	1	1	mixed_practiceWord	12	mixed_shift	86	Circle	Red	Color	Word	Shift	200	Consistent	COLOR	CircleRed.png	30	1	812	19	19	18666	100	982.4210526315789593355	9	9	9160	100	1017.7777777777778283053	13	13	11596	100	892	15	15	16230	100	1082	190
5.0.11.0	win	091218	16:14:09	NH_A_46	1	1	mixed_practiceWord	12	mixed_repeat	89	Circle	Red	Color	Word	Repeat	200	Consistent	COLOR	CircleRed.png	30	1	602	20	20	19268	100	963.3999999999999772626	9	9	9160	100	1017.7777777777778283053	14	14	12198	100	871.2857142857143344372	15	15	16230	100	1082	210.7142857142856655628
5.0.11.0	win	091218	16:14:09	NH_A_46	1	1	mixed_practiceWord	12	mixed_repeat	92	Triangle	Green	Color	Word	Repeat	200	Consistent	COLOR	TriangleGreen.png	38	1	1008	21	21	20276	100	965.5238095238095183959	9	9	9160	100	1017.7777777777778283053	15	15	13206	100	880.3999999999999772626	15	15	16230	100	1082	201.6000000000000227374
5.0.11.0	win	091218	16:14:09	NH_A_46	1	1	mixed_practiceWord	12	mixed_shift	95	Circle	Red	Shape	Word	Shift	200	Consistent	SHAPE	CircleRed.png	30	1	902	21	21	20276	100	965.5238095238095183959	10	10	10062	100	1006.2000000000000454747	15	15	13206	100	880.3999999999999772626	16	16	17132	100	1070.75	190.3500000000000227374
5.0.11.0	win	091218	16:14:09	NH_A_46	1	1	mixed_practiceWord	12	mixed_shift	98	Circle	Red	Color	Word	Shift	200	Consistent	COLOR	CircleRed.png	30	1	1472	22	22	21748	100	988.5454545454545041139	10	10	10062	100	1006.2000000000000454747	15	15	13206	100	880.3999999999999772626	17	17	18604	100	1094.3529411764704946108	213.9529411764705173482
5.0.11.0	win	091218	16:14:09	NH_A_46	1	1	mixed_practiceWord	12	mixed_repeat	101	Circle	Green	Color	Word	Repeat	200	Inconsistent	COLOR	CircleGreen.png	38	1	595	23	23	22343	100	971.4347826086956274594	10	10	10062	100	1006.2000000000000454747	16	16	13801	100	862.5625	17	17	18604	100	1094.3529411764704946108	231.7904411764704946108
5.0.11.0	win	091218	16:14:09	NH_A_46	1	1	mixed_practiceWord	12	mixed_shift	104	Triangle	Green	Shape	Word	Shift	200	Consistent	SHAPE	TriangleGreen.png	38	1	874	23	23	22343	100	971.4347826086956274594	11	11	10936	100	994.1818181818181301423	16	16	13801	100	862.5625	18	18	19478	100	1082.1111111111110858474	219.5486111111110858474
5.0.11.0	win	091218	16:14:09	NH_A_46	1	1	mixed_practiceWord	12	mixed_repeat	107	Triangle	Green	Shape	Word	Repeat	200	Consistent	SHAPE	TriangleGreen.png	38	1	437	23	23	22343	100	971.4347826086956274594	12	12	11373	100	947.75	17	17	14238	100	837.5294117647058556031	18	18	19478	100	1082.1111111111110858474	244.5816993464052302443
5.0.11.0	win	091218	16:14:09	NH_A_46	1	1	mixed_practiceWord	12	mixed_repeat	110	Circle	Red	Shape	Word	Repeat	200	Consistent	SHAPE	CircleRed.png	30	1	946	23	23	22343	100	971.4347826086956274594	13	13	12319	100	947.61538461538464162	18	18	15184	100	843.5555555555555429237	18	18	19478	100	1082.1111111111110858474	238.5555555555555429237
5.0.11.0	win	091218	16:14:09	NH_A_46	1	1	mixed_practiceWord	12	mixed_shift	113	Triangle	Green	Color	Word	Shift	200	Consistent	COLOR	TriangleGreen.png	38	1	603	24	24	22946	100	956.0833333333333712289	13	13	12319	100	947.61538461538464162	18	18	15184	100	843.5555555555555429237	19	19	20081	100	1056.8947368421052033227	213.339181286549660399
5.0.11.0	win	091218	16:14:09	NH_A_46	1	1	mixed_practiceWord	12	mixed_repeat	116	Triangle	Red	Color	Word	Repeat	200	Inconsistent	COLOR	TriangleRed.png	30	1	529	25	25	23475	100	939	13	13	12319	100	947.61538461538464162	19	19	15713	100	827	19	19	20081	100	1056.8947368421052033227	229.8947368421052033227
5.0.11.0	win	091218	16:14:09	NH_A_46	1	1	mixed_practiceWord	12	mixed_repeat	119	Circle	Green	Color	Word	Repeat	200	Inconsistent	COLOR	CircleGreen.png	38	1	602	26	26	24077	100	926.0384615384615472067	13	13	12319	100	947.61538461538464162	20	20	16315	100	815.75	19	19	20081	100	1056.8947368421052033227	241.1447368421052033227
5.0.11.0	win	091218	16:14:09	NH_A_46	1	1	mixed_practiceWord	12	mixed_shift	122	Triangle	Green	Shape	Word	Shift	200	Consistent	SHAPE	TriangleGreen.png	38	1	912	26	26	24077	100	926.0384615384615472067	14	14	13231	100	945.0714285714285551876	20	20	16315	100	815.75	20	20	20993	100	1049.6500000000000909495	233.9000000000000909495
5.0.11.0	win	091218	16:14:09	NH_A_46	1	1	mixed_practiceWord	12	mixed_shift	125	Triangle	Red	Color	Word	Shift	200	Inconsistent	COLOR	TriangleRed.png	38	0	1386	26	27	24077	96.2962962962962905067	926.0384615384615472067	14	14	13231	100	945.0714285714285551876	20	20	16315	100	815.75	20	21	20993	95.2380952380952265912	1049.6500000000000909495	233.9000000000000909495
5.0.11.0	win	091218	16:14:09	NH_A_46	1	1	mixed_practiceWord	12	mixed_repeat	128	Circle	Red	Color	Word	Repeat	200	Consistent	COLOR	CircleRed.png	30	1	776	27	28	24853	96.4285714285714306016	920.4814814814815235877	14	14	13231	100	945.0714285714285551876	21	21	17091	100	813.8571428571428896248	20	21	20993	95.2380952380952265912	1049.6500000000000909495	235.7928571428572013247
5.0.11.0	win	091218	16:14:09	NH_A_46	1	1	mixed_practiceWord	12	mixed_repeat	131	Circle	Green	Color	Word	Repeat	200	Inconsistent	COLOR	CircleGreen.png	38	1	520	28	29	25373	96.5517241379310320326	906.1785714285714448124	14	14	13231	100	945.0714285714285551876	22	22	17611	100	800.5	20	21	20993	95.2380952380952265912	1049.6500000000000909495	249.1500000000000909495
5.0.11.0	win	091218	16:14:09	NH_A_46	1	1	mixed_practiceWord	12	mixed_repeat	134	Triangle	Red	Color	Word	Repeat	200	Inconsistent	COLOR	TriangleRed.png	30	1	737	29	30	26110	96.6666666666666714036	900.3448275862068612696	14	14	13231	100	945.0714285714285551876	23	23	18348	100	797.7391304347826235244	20	21	20993	95.2380952380952265912	1049.6500000000000909495	251.9108695652174674251
5.0.11.0	win	091218	16:14:09	NH_A_46	1	1	mixed_practiceWord	12	mixed_shift	137	Triangle	Green	Shape	Word	Shift	200	Consistent	SHAPE	TriangleGreen.png	38	1	1042	29	30	26110	96.6666666666666714036	900.3448275862068612696	15	15	14273	100	951.5333333333333030168	23	23	18348	100	797.7391304347826235244	21	22	22035	95.4545454545454532536	1049.2857142857142207504	251.546583850931597226
5.0.11.0	win	091218	16:14:09	NH_A_46	1	1	mixed_practiceWord	12	mixed_repeat	140	Circle	Red	Shape	Word	Repeat	200	Consistent	SHAPE	CircleRed.png	30	1	471	29	30	26110	96.6666666666666714036	900.3448275862068612696	16	16	14744	100	921.5	24	24	18819	100	784.125	21	22	22035	95.4545454545454532536	1049.2857142857142207504	265.1607142857142207504
5.0.11.0	win	091218	16:14:09	NH_A_46	1	1	mixed_practiceWord	12	mixed_shift	143	Circle	Green	Color	Word	Shift	200	Inconsistent	COLOR	CircleGreen.png	38	1	690	30	31	26800	96.774193548387103192	893.3333333333333712289	16	16	14744	100	921.5	24	24	18819	100	784.125	22	23	22725	95.6521739130434838216	1032.9545454545454958861	248.8295454545454958861
5.0.11.0	win	091218	16:14:09	NH_A_46	1	1	mixed_practiceWord	12	mixed_shift	146	Triangle	Green	Shape	Word	Shift	200	Consistent	SHAPE	TriangleGreen.png	38	1	1701	30	31	26800	96.774193548387103192	893.3333333333333712289	17	17	16445	100	967.3529411764706082977	24	24	18819	100	784.125	23	24	24426	95.8333333333333428072	1062	277.875
5.0.11.0	win	091218	16:14:09	NH_A_46	1	1	mixed_testintro	13	MixedPracticeInstruct	1	Triangle	Green	Shape	Word	Shift	200	Consistent	SC_Mixed_TestIntro.htm	TriangleGreen.png	57	0	13895	30	31	26800	96.774193548387103192	893.3333333333333712289	17	17	16445	100	967.3529411764706082977	24	24	18819	100	784.125	23	24	24426	95.8333333333333428072	1062	277.875
5.0.11.0	win	091218	16:14:09	NH_A_46	1	1	mixed_Word_shortCSI	14	MixedTestInstruct	1	Triangle	Green	Shape	Word	Shift	200	Consistent	SC_Mixed_WordTest.htm	TriangleGreen.png	57	0	2041	0	0	0	0		0	0	0	0		0	0	0	0		0	0	0	0		0
5.0.11.0	win	091218	16:14:09	NH_A_46	1	1	mixed_Word_shortCSI	14	mixed_firsttask	2	Triangle	Red	Shape	Word	firsttrial	200	Inconsistent	SHAPE	TriangleRed.png	38	1	1887	0	0	0	0		0	0	0	0		0	0	0	0		0	0	0	0		0
5.0.11.0	win	091218	16:14:09	NH_A_46	1	1	mixed_Word_shortCSI	14	mixed_repeat	5	Circle	Red	Shape	Word	Repeat	200	Consistent	SHAPE	CircleRed.png	30	1	737	0	0	0	0		1	1	737	100	737	1	1	737	100	737	0	0	0	0		-737
5.0.11.0	win	091218	16:14:09	NH_A_46	1	1	mixed_Word_shortCSI	14	mixed_repeat	8	Triangle	Red	Shape	Word	Repeat	200	Inconsistent	SHAPE	TriangleRed.png	38	1	706	0	0	0	0		2	2	1443	100	721.5	2	2	1443	100	721.5	0	0	0	0		-721.5
5.0.11.0	win	091218	16:14:09	NH_A_46	1	1	mixed_Word_shortCSI	14	mixed_shift	11	Circle	Green	Color	Word	Shift	200	Inconsistent	COLOR	CircleGreen.png	38	1	1140	1	1	1140	100	1140	2	2	1443	100	721.5	2	2	1443	100	721.5	1	1	1140	100	1140	418.5
5.0.11.0	win	091218	16:14:09	NH_A_46	1	1	mixed_Word_shortCSI	14	mixed_shift	14	Circle	Green	Shape	Word	Shift	200	Inconsistent	SHAPE	CircleGreen.png	30	1	1317	1	1	1140	100	1140	3	3	2760	100	920	2	2	1443	100	721.5	2	2	2457	100	1228.5	507
5.0.11.0	win	091218	16:14:09	NH_A_46	1	1	mixed_Word_shortCSI	14	mixed_repeat	17	Triangle	Green	Shape	Word	Repeat	200	Consistent	SHAPE	TriangleGreen.png	38	1	878	1	1	1140	100	1140	4	4	3638	100	909.5	3	3	2321	100	773.6666666666666287711	2	2	2457	100	1228.5	454.8333333333333712289
5.0.11.0	win	091218	16:14:09	NH_A_46	1	1	mixed_Word_shortCSI	14	mixed_shift	20	Triangle	Red	Color	Word	Shift	200	Inconsistent	COLOR	TriangleRed.png	30	1	745	2	2	1885	100	942.5	4	4	3638	100	909.5	3	3	2321	100	773.6666666666666287711	3	3	3202	100	1067.3333333333332575421	293.6666666666666287711
5.0.11.0	win	091218	16:14:09	NH_A_46	1	1	mixed_Word_shortCSI	14	mixed_repeat	23	Triangle	Green	Color	Word	Repeat	200	Consistent	COLOR	TriangleGreen.png	38	1	682	3	3	2567	100	855.6666666666666287711	4	4	3638	100	909.5	4	4	3003	100	750.75	3	3	3202	100	1067.3333333333332575421	316.5833333333332575421
5.0.11.0	win	091218	16:14:09	NH_A_46	1	1	mixed_Word_shortCSI	14	mixed_shift	26	Triangle	Green	Shape	Word	Shift	200	Consistent	SHAPE	TriangleGreen.png	38	1	1197	3	3	2567	100	855.6666666666666287711	5	5	4835	100	967	4	4	3003	100	750.75	4	4	4399	100	1099.75	349
5.0.11.0	win	091218	16:14:09	NH_A_46	1	1	mixed_Word_shortCSI	14	mixed_repeat	29	Triangle	Red	Shape	Word	Repeat	200	Inconsistent	SHAPE	TriangleRed.png	38	1	843	3	3	2567	100	855.6666666666666287711	6	6	5678	100	946.3333333333333712289	5	5	3846	100	769.2000000000000454747	4	4	4399	100	1099.75	330.5499999999999545253
5.0.11.0	win	091218	16:14:09	NH_A_46	1	1	mixed_Word_shortCSI	14	mixed_repeat	32	Triangle	Green	Shape	Word	Repeat	200	Consistent	SHAPE	TriangleGreen.png	38	1	696	3	3	2567	100	855.6666666666666287711	7	7	6374	100	910.5714285714285551876	6	6	4542	100	757	4	4	4399	100	1099.75	342.75
5.0.11.0	win	091218	16:14:09	NH_A_46	1	1	mixed_Word_shortCSI	14	mixed_shift	35	Circle	Red	Color	Word	Shift	200	Consistent	COLOR	CircleRed.png	30	1	1963	4	4	4530	100	1132.5	7	7	6374	100	910.5714285714285551876	6	6	4542	100	757	5	5	6362	100	1272.4000000000000909495	515.4000000000000909495
5.0.11.0	win	091218	16:14:09	NH_A_46	1	1	mixed_Word_shortCSI	14	mixed_repeat	38	Triangle	Green	Color	Word	Repeat	200	Consistent	COLOR	TriangleGreen.png	38	1	490	5	5	5020	100	1004	7	7	6374	100	910.5714285714285551876	7	7	5032	100	718.8571428571428896248	5	5	6362	100	1272.4000000000000909495	553.5428571428572013247
5.0.11.0	win	091218	16:14:09	NH_A_46	1	1	mixed_Word_shortCSI	14	mixed_repeat	41	Circle	Green	Color	Word	Repeat	200	Inconsistent	COLOR	CircleGreen.png	38	1	502	6	6	5522	100	920.3333333333333712289	7	7	6374	100	910.5714285714285551876	8	8	5534	100	691.75	5	5	6362	100	1272.4000000000000909495	580.6500000000000909495
5.0.11.0	win	091218	16:14:09	NH_A_46	1	1	mixed_Word_shortCSI	14	mixed_repeat	44	Circle	Red	Color	Word	Repeat	200	Consistent	COLOR	CircleRed.png	30	1	527	7	7	6049	100	864.1428571428571103752	7	7	6374	100	910.5714285714285551876	9	9	6061	100	673.4444444444444570763	5	5	6362	100	1272.4000000000000909495	598.9555555555556338732
5.0.11.0	win	091218	16:14:09	NH_A_46	1	1	mixed_Word_shortCSI	14	mixed_shift	47	Triangle	Green	Shape	Word	Shift	200	Consistent	SHAPE	TriangleGreen.png	38	1	760	7	7	6049	100	864.1428571428571103752	8	8	7134	100	891.75	9	9	6061	100	673.4444444444444570763	6	6	7122	100	1187	513.5555555555555429237
5.0.11.0	win	091218	16:14:09	NH_A_46	1	1	mixed_Word_shortCSI	14	mixed_shift	50	Circle	Red	Color	Word	Shift	200	Consistent	COLOR	CircleRed.png	30	1	712	8	8	6761	100	845.125	8	8	7134	100	891.75	9	9	6061	100	673.4444444444444570763	7	7	7834	100	1119.1428571428571103752	445.6984126984126532989
5.0.11.0	win	091218	16:14:09	NH_A_46	1	1	mixed_Word_shortCSI	14	mixed_repeat	53	Circle	Green	Color	Word	Repeat	200	Inconsistent	COLOR	CircleGreen.png	38	1	715	9	9	7476	100	830.6666666666666287711	8	8	7134	100	891.75	10	10	6776	100	677.6000000000000227374	7	7	7834	100	1119.1428571428571103752	441.5428571428570876378
5.0.11.0	win	091218	16:14:09	NH_A_46	1	1	mixed_Word_shortCSI	14	mixed_shift	56	Triangle	Red	Shape	Word	Shift	200	Inconsistent	SHAPE	TriangleRed.png	38	1	700	9	9	7476	100	830.6666666666666287711	9	9	7834	100	870.4444444444444570763	10	10	6776	100	677.6000000000000227374	8	8	8534	100	1066.75	389.1499999999999772626
5.0.11.0	win	091218	16:14:09	NH_A_46	1	1	mixed_Word_shortCSI	14	mixed_repeat	59	Triangle	Red	Shape	Word	Repeat	200	Inconsistent	SHAPE	TriangleRed.png	38	1	510	9	9	7476	100	830.6666666666666287711	10	10	8344	100	834.3999999999999772626	11	11	7286	100	662.3636363636363739715	8	8	8534	100	1066.75	404.3863636363636260285
5.0.11.0	win	091218	16:14:09	NH_A_46	1	1	mixed_Word_shortCSI	14	mixed_shift	62	Circle	Green	Color	Word	Shift	200	Inconsistent	COLOR	CircleGreen.png	30	0	743	9	10	7476	90	830.6666666666666287711	10	10	8344	100	834.3999999999999772626	11	11	7286	100	662.3636363636363739715	8	9	8534	88.8888888888888857309	1066.75	404.3863636363636260285
5.0.11.0	win	091218	16:14:09	NH_A_46	1	1	mixed_Word_shortCSI	14	mixed_shift	65	Circle	Red	Shape	Word	Shift	200	Consistent	SHAPE	CircleRed.png	30	1	2248	9	10	7476	90	830.6666666666666287711	11	11	10592	100	962.9090909090908780854	11	11	7286	100	662.3636363636363739715	9	10	10782	90	1198	535.6363636363636260285
5.0.11.0	win	091218	16:14:09	NH_A_46	1	1	mixed_Word_shortCSI	14	mixed_shift	68	Triangle	Green	Color	Word	Shift	200	Consistent	COLOR	TriangleGreen.png	38	1	1357	10	11	8833	90.9090909090909065071	883.2999999999999545253	11	11	10592	100	962.9090909090908780854	11	11	7286	100	662.3636363636363739715	10	11	12139	90.9090909090909065071	1213.9000000000000909495	551.5363636363637169779
5.0.11.0	win	091218	16:14:09	NH_A_46	1	1	mixed_Word_shortCSI	14	mixed_shift	71	Triangle	Green	Shape	Word	Shift	200	Consistent	SHAPE	TriangleGreen.png	38	1	852	10	11	8833	90.9090909090909065071	883.2999999999999545253	12	12	11444	100	953.6666666666666287711	11	11	7286	100	662.3636363636363739715	11	12	12991	91.6666666666666571928	1181	518.6363636363636260285
5.0.11.0	win	091218	16:14:09	NH_A_46	1	1	mixed_Word_shortCSI	14	mixed_shift	74	Circle	Red	Color	Word	Shift	200	Consistent	COLOR	CircleRed.png	30	1	545	11	12	9378	91.6666666666666571928	852.5454545454545041139	12	12	11444	100	953.6666666666666287711	11	11	7286	100	662.3636363636363739715	12	13	13536	92.3076923076923065992	1128	465.6363636363636260285
5.0.11.0	win	091218	16:14:09	NH_A_46	1	1	mixed_Word_shortCSI	14	mixed_repeat	77	Circle	Green	Color	Word	Repeat	200	Inconsistent	COLOR	CircleGreen.png	38	1	1049	12	13	10427	92.3076923076923065992	868.9166666666666287711	12	12	11444	100	953.6666666666666287711	12	12	8335	100	694.5833333333333712289	12	13	13536	92.3076923076923065992	1128	433.4166666666666287711
5.0.11.0	win	091218	16:14:09	NH_A_46	1	1	mixed_Word_shortCSI	14	mixed_repeat	80	Circle	Red	Color	Word	Repeat	200	Consistent	COLOR	CircleRed.png	30	1	941	13	14	11368	92.8571428571428612031	874.4615384615384527933	12	12	11444	100	953.6666666666666287711	13	13	9276	100	713.5384615384615472067	12	13	13536	92.3076923076923065992	1128	414.4615384615384527933
5.0.11.0	win	091218	16:14:09	NH_A_46	1	1	mixed_Word_shortCSI	14	mixed_shift	83	Triangle	Green	Shape	Word	Shift	200	Consistent	SHAPE	TriangleGreen.png	38	1	726	13	14	11368	92.8571428571428612031	874.4615384615384527933	13	13	12170	100	936.1538461538461888267	13	13	9276	100	713.5384615384615472067	13	14	14262	92.8571428571428612031	1097.0769230769230944134	383.5384615384615472067
5.0.11.0	win	091218	16:14:09	NH_A_46	1	1	mixed_Word_shortCSI	14	mixed_repeat	86	Circle	Green	Shape	Word	Repeat	200	Inconsistent	SHAPE	CircleGreen.png	30	1	631	13	14	11368	92.8571428571428612031	874.4615384615384527933	14	14	12801	100	914.3571428571428896248	14	14	9907	100	707.6428571428571103752	13	14	14262	92.8571428571428612031	1097.0769230769230944134	389.4340659340659840382
5.0.11.0	win	091218	16:14:09	NH_A_46	1	1	mixed_Word_shortCSI	14	mixed_shift	89	Triangle	Green	Color	Word	Shift	200	Consistent	COLOR	TriangleGreen.png	38	1	716	14	15	12084	93.3333333333333285964	863.1428571428571103752	14	14	12801	100	914.3571428571428896248	14	14	9907	100	707.6428571428571103752	14	15	14978	93.3333333333333285964	1069.8571428571428896248	362.2142857142857792496
5.0.11.0	win	091218	16:14:09	NH_A_46	1	1	mixed_Word_shortCSI	14	mixed_repeat	92	Triangle	Green	Color	Word	Repeat	200	Consistent	COLOR	TriangleGreen.png	38	1	541	15	16	12625	93.75	841.6666666666666287711	14	14	12801	100	914.3571428571428896248	15	15	10448	100	696.5333333333333030168	14	15	14978	93.3333333333333285964	1069.8571428571428896248	373.323809523809586608
5.0.11.0	win	091218	16:14:09	NH_A_46	1	1	mixed_Word_shortCSI	14	mixed_repeat	95	Triangle	Green	Color	Word	Repeat	200	Consistent	COLOR	TriangleGreen.png	38	1	566	16	17	13191	94.1176470588235218884	824.4375	14	14	12801	100	914.3571428571428896248	16	16	11014	100	688.375	14	15	14978	93.3333333333333285964	1069.8571428571428896248	381.4821428571428896248
5.0.11.0	win	091218	16:14:09	NH_A_46	1	1	mixed_Word_shortCSI	14	mixed_repeat	98	Triangle	Red	Color	Word	Repeat	200	Inconsistent	COLOR	TriangleRed.png	30	1	526	17	18	13717	94.4444444444444428655	806.8823529411764639008	14	14	12801	100	914.3571428571428896248	17	17	11540	100	678.8235294117647526946	14	15	14978	93.3333333333333285964	1069.8571428571428896248	391.0336134453781369302
5.0.11.0	win	091218	16:14:09	NH_A_46	1	1	mixed_Word_shortCSI	14	mixed_shift	101	Circle	Green	Shape	Word	Shift	200	Inconsistent	SHAPE	CircleGreen.png	30	1	839	17	18	13717	94.4444444444444428655	806.8823529411764639008	15	15	13640	100	909.3333333333333712289	17	17	11540	100	678.8235294117647526946	15	16	15817	93.75	1054.4666666666666969832	375.6431372549019442886
5.0.11.0	win	091218	16:14:09	NH_A_46	1	1	mixed_Word_shortCSI	14	mixed_repeat	104	Circle	Red	Shape	Word	Repeat	200	Consistent	SHAPE	CircleRed.png	30	1	548	17	18	13717	94.4444444444444428655	806.8823529411764639008	16	16	14188	100	886.75	18	18	12088	100	671.5555555555555429237	15	16	15817	93.75	1054.4666666666666969832	382.9111111111111540595
5.0.11.0	win	091218	16:14:09	NH_A_46	1	1	mixed_Word_shortCSI	14	mixed_repeat	107	Triangle	Green	Shape	Word	Repeat	200	Consistent	SHAPE	TriangleGreen.png	30	0	475	17	18	13717	94.4444444444444428655	806.8823529411764639008	16	17	14188	94.1176470588235218884	886.75	18	19	12088	94.7368421052631504153	671.5555555555555429237	15	16	15817	93.75	1054.4666666666666969832	382.9111111111111540595
5.0.11.0	win	091218	16:14:09	NH_A_46	1	1	mixed_Word_shortCSI	14	mixed_shift	110	Circle	Red	Color	Word	Shift	200	Consistent	COLOR	CircleRed.png	30	1	1942	18	19	15659	94.7368421052631504153	869.9444444444444570763	16	17	14188	94.1176470588235218884	886.75	18	19	12088	94.7368421052631504153	671.5555555555555429237	16	17	17759	94.1176470588235218884	1109.9375	438.3819444444444570763
5.0.11.0	win	091218	16:14:09	NH_A_46	1	1	mixed_Word_shortCSI	14	mixed_shift	113	Circle	Red	Shape	Word	Shift	200	Consistent	SHAPE	CircleRed.png	30	1	2183	18	19	15659	94.7368421052631504153	869.9444444444444570763	17	18	16371	94.4444444444444428655	963	18	19	12088	94.7368421052631504153	671.5555555555555429237	17	18	19942	94.4444444444444428655	1173.0588235294117112062	501.5032679738561682825
5.0.11.0	win	091218	16:14:09	NH_A_46	1	1	mixed_Word_shortCSI	14	mixed_shift	116	Triangle	Red	Color	Word	Shift	200	Inconsistent	COLOR	TriangleRed.png	30	1	814	19	20	16473	95	867	17	18	16371	94.4444444444444428655	963	18	19	12088	94.7368421052631504153	671.5555555555555429237	18	19	20756	94.7368421052631504153	1153.1111111111110858474	481.5555555555555429237
5.0.11.0	win	091218	16:14:09	NH_A_46	1	1	mixed_Word_shortCSI	14	mixed_shift	119	Triangle	Red	Shape	Word	Shift	200	Inconsistent	SHAPE	TriangleRed.png	38	1	796	19	20	16473	95	867	18	19	17167	94.7368421052631504153	953.7222222222221716947	18	19	12088	94.7368421052631504153	671.5555555555555429237	19	20	21552	95	1134.3157894736841626582	462.7602339181286197345
5.0.11.0	win	091218	16:14:09	NH_A_46	1	1	mixed_Word_shortCSI	14	mixed_repeat	122	Circle	Red	Shape	Word	Repeat	200	Consistent	SHAPE	CircleRed.png	30	1	1738	19	20	16473	95	867	19	20	18905	95	995	19	20	13826	95	727.6842105263158373418	19	20	21552	95	1134.3157894736841626582	406.6315789473683253163
5.0.11.0	win	091218	16:14:09	NH_A_46	1	1	mixed_Word_shortCSI	14	mixed_shift	125	Circle	Green	Color	Word	Shift	200	Inconsistent	COLOR	CircleGreen.png	38	1	1235	20	21	17708	95.2380952380952265912	885.3999999999999772626	19	20	18905	95	995	19	20	13826	95	727.6842105263158373418	20	21	22787	95.2380952380952265912	1139.3499999999999090505	411.6657894736840717087
5.0.11.0	win	091218	16:14:09	NH_A_46	1	1	mixed_Word_shortCSI	14	mixed_shift	128	Circle	Green	Shape	Word	Shift	200	Inconsistent	SHAPE	CircleGreen.png	30	1	1439	20	21	17708	95.2380952380952265912	885.3999999999999772626	20	21	20344	95.2380952380952265912	1017.2000000000000454747	19	20	13826	95	727.6842105263158373418	21	22	24226	95.4545454545454532536	1153.6190476190477056662	425.9348370927318683243
5.0.11.0	win	091218	16:14:09	NH_A_46	1	1	mixed_Word_shortCSI	14	mixed_repeat	131	Circle	Green	Shape	Word	Repeat	200	Inconsistent	SHAPE	CircleGreen.png	30	1	1476	20	21	17708	95.2380952380952265912	885.3999999999999772626	21	22	21820	95.4545454545454532536	1039.0476190476190367917	20	21	15302	95.2380952380952265912	765.1000000000000227374	21	22	24226	95.4545454545454532536	1153.6190476190477056662	388.5190476190476829288
5.0.11.0	win	091218	16:14:09	NH_A_46	1	1	mixed_Word_shortCSI	14	mixed_repeat	134	Circle	Green	Shape	Word	Repeat	200	Inconsistent	SHAPE	CircleGreen.png	30	1	871	20	21	17708	95.2380952380952265912	885.3999999999999772626	22	23	22691	95.6521739130434838216	1031.4090909090909917722	21	22	16173	95.4545454545454532536	770.1428571428571103752	21	22	24226	95.4545454545454532536	1153.6190476190477056662	383.476190476190595291
5.0.11.0	win	091218	16:14:09	NH_A_46	1	1	mixed_Word_shortCSI	14	mixed_shift	137	Triangle	Green	Color	Word	Shift	200	Consistent	COLOR	TriangleGreen.png	38	1	643	21	22	18351	95.4545454545454532536	873.8571428571428896248	22	23	22691	95.6521739130434838216	1031.4090909090909917722	21	22	16173	95.4545454545454532536	770.1428571428571103752	22	23	24869	95.6521739130434838216	1130.4090909090909917722	360.2662337662338813971
5.0.11.0	win	091218	16:14:09	NH_A_46	1	1	mixed_Word_shortCSI	14	mixed_shift	140	Circle	Green	Shape	Word	Shift	200	Inconsistent	SHAPE	CircleGreen.png	30	1	1047	21	22	18351	95.4545454545454532536	873.8571428571428896248	23	24	23738	95.8333333333333428072	1032.0869565217392391787	21	22	16173	95.4545454545454532536	770.1428571428571103752	23	24	25916	95.8333333333333428072	1126.7826086956522431137	356.6397515527951327385
5.0.11.0	win	091218	16:14:09	NH_A_46	1	1	mixed_Word_shortCSI	14	mixed_repeat	143	Circle	Green	Shape	Word	Repeat	200	Inconsistent	SHAPE	CircleGreen.png	30	1	571	21	22	18351	95.4545454545454532536	873.8571428571428896248	24	25	24309	96	1012.875	22	23	16744	95.6521739130434838216	761.0909090909091219146	23	24	25916	95.8333333333333428072	1126.7826086956522431137	365.6916996047431211991
5.0.11.0	win	091218	16:14:09	NH_A_46	1	1	mixed_Word_shortCSI	14	mixed_repeat	146	Triangle	Red	Shape	Word	Repeat	200	Inconsistent	SHAPE	TriangleRed.png	38	1	1011	21	22	18351	95.4545454545454532536	873.8571428571428896248	25	26	25320	96.153846153846160405	1012.7999999999999545253	23	24	17755	95.8333333333333428072	771.9565217391303804106	23	24	25916	95.8333333333333428072	1126.7826086956522431137	354.8260869565218627031
5.0.11.0	win	091218	16:14:09	NH_A_46	1	1	mixed_Word_shortCSI	14	mixed_repeat	149	Circle	Red	Shape	Word	Repeat	200	Consistent	SHAPE	CircleRed.png	30	1	649	21	22	18351	95.4545454545454532536	873.8571428571428896248	26	27	25969	96.2962962962962905067	998.8076923076922639666	24	25	18404	96	766.8333333333333712289	23	24	25916	95.8333333333333428072	1126.7826086956522431137	359.9492753623188718848
5.0.11.0	win	091218	16:14:09	NH_A_46	1	1	mixed_Word_shortCSI	14	mixed_shift	152	Triangle	Green	Color	Word	Shift	200	Consistent	COLOR	TriangleGreen.png	38	1	637	22	23	18988	95.6521739130434838216	863.0909090909091219146	26	27	25969	96.2962962962962905067	998.8076923076922639666	24	25	18404	96	766.8333333333333712289	24	25	26553	96	1106.375	339.5416666666666287711
5.0.11.0	win	091218	16:14:09	NH_A_46	1	1	mixed_Word_shortCSI	14	mixed_repeat	155	Triangle	Green	Color	Word	Repeat	200	Consistent	COLOR	TriangleGreen.png	38	1	433	23	24	19421	95.8333333333333428072	844.3913043478261215569	26	27	25969	96.2962962962962905067	998.8076923076922639666	25	26	18837	96.153846153846160405	753.4800000000000181899	24	25	26553	96	1106.375	352.8949999999999818101
5.0.11.0	win	091218	16:14:09	NH_A_46	1	1	mixed_Word_shortCSI	14	mixed_repeat	158	Circle	Red	Color	Word	Repeat	200	Consistent	COLOR	CircleRed.png	30	1	654	24	25	20075	96	836.4583333333333712289	26	27	25969	96.2962962962962905067	998.8076923076922639666	26	27	19491	96.2962962962962905067	749.6538461538461888267	24	25	26553	96	1106.375	356.7211538461538111733
5.0.11.0	win	091218	16:14:09	NH_A_46	1	1	mixed_Word_shortCSI	14	mixed_repeat	161	Triangle	Green	Color	Word	Repeat	200	Consistent	COLOR	TriangleGreen.png	38	1	578	25	26	20653	96.153846153846160405	826.1200000000000045475	26	27	25969	96.2962962962962905067	998.8076923076922639666	27	28	20069	96.4285714285714306016	743.2962962962963047175	24	25	26553	96	1106.375	363.0787037037036952825
5.0.11.0	win	091218	16:14:09	NH_A_46	1	1	mixed_Word_shortCSI	14	mixed_shift	164	Triangle	Red	Shape	Word	Shift	200	Inconsistent	SHAPE	TriangleRed.png	38	1	1049	25	26	20653	96.153846153846160405	826.1200000000000045475	27	28	27018	96.4285714285714306016	1000.6666666666666287711	27	28	20069	96.4285714285714306016	743.2962962962963047175	25	26	27602	96.153846153846160405	1104.0799999999999272404	360.7837037037036225229
5.0.11.0	win	091218	16:14:09	NH_A_46	1	1	mixed_Word_shortCSI	14	mixed_repeat	167	Circle	Green	Shape	Word	Repeat	200	Inconsistent	SHAPE	CircleGreen.png	30	1	605	25	26	20653	96.153846153846160405	826.1200000000000045475	28	29	27623	96.5517241379310320326	986.5357142857143344372	28	29	20674	96.5517241379310320326	738.3571428571428896248	25	26	27602	96.153846153846160405	1104.0799999999999272404	365.7228571428570376156
5.0.11.0	win	091218	16:14:09	NH_A_46	1	1	mixed_Word_shortCSI	14	mixed_shift	170	Triangle	Red	Color	Word	Shift	200	Inconsistent	COLOR	TriangleRed.png	30	1	1060	26	27	21713	96.2962962962962905067	835.11538461538464162	28	29	27623	96.5517241379310320326	986.5357142857143344372	28	29	20674	96.5517241379310320326	738.3571428571428896248	26	27	28662	96.2962962962962905067	1102.3846153846154720668	364.027472527472582442
5.0.11.0	win	091218	16:14:09	NH_A_46	1	1	mixed_Word_shortCSI	14	mixed_shift	173	Circle	Red	Shape	Word	Shift	200	Consistent	SHAPE	CircleRed.png	30	1	791	26	27	21713	96.2962962962962905067	835.11538461538464162	29	30	28414	96.6666666666666714036	979.7931034482758150261	28	29	20674	96.5517241379310320326	738.3571428571428896248	27	28	29453	96.4285714285714306016	1090.8518518518519613281	352.4947089947090717033
5.0.11.0	win	091218	16:14:09	NH_A_46	1	1	mixed_Word_shortCSI	14	mixed_repeat	176	Circle	Green	Shape	Word	Repeat	200	Inconsistent	SHAPE	CircleGreen.png	30	1	870	26	27	21713	96.2962962962962905067	835.11538461538464162	30	31	29284	96.774193548387103192	976.1333333333333257542	29	30	21544	96.6666666666666714036	742.8965517241379075131	27	28	29453	96.4285714285714306016	1090.8518518518519613281	347.955300127714053815
5.0.11.0	win	091218	16:14:09	NH_A_46	1	1	mixed_Word_shortCSI	14	mixed_repeat	179	Circle	Green	Shape	Word	Repeat	200	Inconsistent	SHAPE	CircleGreen.png	30	1	481	26	27	21713	96.2962962962962905067	835.11538461538464162	31	32	29765	96.875	960.1612903225806121554	30	31	22025	96.774193548387103192	734.1666666666666287711	27	28	29453	96.4285714285714306016	1090.8518518518519613281	356.685185185185332557
5.0.11.0	win	091218	16:14:09	NH_A_46	1	1	mixed_Word_shortCSI	14	mixed_repeat	182	Circle	Red	Shape	Word	Repeat	200	Consistent	SHAPE	CircleRed.png	30	1	668	26	27	21713	96.2962962962962905067	835.11538461538464162	32	33	30433	96.9696969696969688357	951.03125	31	32	22693	96.875	732.0322580645160996937	27	28	29453	96.4285714285714306016	1090.8518518518519613281	358.8195937873358616343
5.0.11.0	win	091218	16:14:09	NH_A_46	1	1	mixed_Word_shortCSI	14	mixed_shift	185	Circle	Red	Color	Word	Shift	200	Consistent	COLOR	CircleRed.png	30	1	671	27	28	22384	96.4285714285714306016	829.0370370370370665114	32	33	30433	96.9696969696969688357	951.03125	31	32	22693	96.875	732.0322580645160996937	28	29	30124	96.5517241379310320326	1075.8571428571428896248	343.8248847926267899311
5.0.11.0	win	091218	16:14:09	NH_A_46	1	1	mixed_Word_shortCSI	14	mixed_repeat	188	Circle	Green	Color	Word	Repeat	200	Inconsistent	COLOR	CircleGreen.png	38	1	451	28	29	22835	96.5517241379310320326	815.5357142857143344372	32	33	30433	96.9696969696969688357	951.03125	32	33	23144	96.9696969696969688357	723.25	28	29	30124	96.5517241379310320326	1075.8571428571428896248	352.6071428571428896248
5.0.11.0	win	091218	16:14:09	NH_A_46	1	1	mixed_Word_shortCSI	14	mixed_shift	191	Circle	Green	Shape	Word	Shift	200	Inconsistent	SHAPE	CircleGreen.png	30	1	799	28	29	22835	96.5517241379310320326	815.5357142857143344372	33	34	31232	97.0588235294117680496	946.4242424242423794567	32	33	23144	96.9696969696969688357	723.25	29	30	30923	96.6666666666666714036	1066.3103448275862774608	343.0603448275862774608
5.0.11.0	win	091218	16:14:09	NH_A_46	1	1	mixed_Word_shortCSI	14	mixed_shift	194	Triangle	Red	Color	Word	Shift	200	Inconsistent	COLOR	TriangleRed.png	38	0	989	28	30	22835	93.3333333333333285964	815.5357142857143344372	33	34	31232	97.0588235294117680496	946.4242424242423794567	32	33	23144	96.9696969696969688357	723.25	29	31	30923	93.5483870967741921731	1066.3103448275862774608	343.0603448275862774608
5.0.11.0	win	091218	16:14:09	NH_A_46	1	1	mixed_Word_shortCSI	14	mixed_shift	197	Triangle	Red	Shape	Word	Shift	200	Inconsistent	SHAPE	TriangleRed.png	38	1	2004	28	30	22835	93.3333333333333285964	815.5357142857143344372	34	35	33236	97.1428571428571387969	977.5294117647058556031	32	33	23144	96.9696969696969688357	723.25	30	32	32927	93.75	1097.5666666666666060337	374.3166666666666060337
5.0.11.0	win	091218	16:14:09	NH_A_46	1	1	mixed_Word_shortCSI	14	mixed_repeat	200	Triangle	Green	Shape	Word	Repeat	200	Consistent	SHAPE	TriangleGreen.png	38	1	737	28	30	22835	93.3333333333333285964	815.5357142857143344372	35	36	33973	97.2222222222222143273	970.6571428571428441501	33	34	23881	97.0588235294117680496	723.6666666666666287711	30	32	32927	93.75	1097.5666666666666060337	373.8999999999999772626
5.0.11.0	win	091218	16:14:09	NH_A_46	1	1	mixed_Word_shortCSI	14	mixed_shift	203	Circle	Green	Color	Word	Shift	200	Inconsistent	COLOR	CircleGreen.png	30	0	914	28	31	22835	90.3225806451612811543	815.5357142857143344372	35	36	33973	97.2222222222222143273	970.6571428571428441501	33	34	23881	97.0588235294117680496	723.6666666666666287711	30	33	32927	90.9090909090909065071	1097.5666666666666060337	373.8999999999999772626
5.0.11.0	win	091218	16:14:09	NH_A_46	1	1	mixed_Word_shortCSI	14	mixed_shift	206	Triangle	Green	Shape	Word	Shift	200	Consistent	SHAPE	TriangleGreen.png	38	1	3083	28	31	22835	90.3225806451612811543	815.5357142857143344372	36	37	37056	97.2972972972973053629	1029.3333333333332575421	33	34	23881	97.0588235294117680496	723.6666666666666287711	31	34	36010	91.176470588235289938	1161.612903225806348928	437.946236559139720157
5.0.11.0	win	091218	16:14:09	NH_A_46	1	1	mixed_Word_shortCSI	14	mixed_shift	209	Triangle	Red	Color	Word	Shift	200	Inconsistent	COLOR	TriangleRed.png	30	1	1630	29	32	24465	90.625	843.6206896551724412348	36	37	37056	97.2972972972973053629	1029.3333333333332575421	33	34	23881	97.0588235294117680496	723.6666666666666287711	32	35	37640	91.4285714285714306016	1176.25	452.5833333333333712289
5.0.11.0	win	091218	16:14:09	NH_A_46	1	1	mixed_Word_shortCSI	14	mixed_repeat	212	Circle	Red	Color	Word	Repeat	200	Consistent	COLOR	CircleRed.png	30	1	634	30	33	25099	90.9090909090909065071	836.6333333333333257542	36	37	37056	97.2972972972973053629	1029.3333333333332575421	34	35	24515	97.1428571428571387969	721.0294117647058556031	32	35	37640	91.4285714285714306016	1176.25	455.2205882352941443969
5.0.11.0	win	091218	16:14:09	NH_A_46	1	1	mixed_Word_shortCSI	14	mixed_shift	215	Circle	Red	Shape	Word	Shift	200	Consistent	SHAPE	CircleRed.png	30	1	895	30	33	25099	90.9090909090909065071	836.6333333333333257542	37	38	37951	97.3684210526315752077	1025.7027027027027088479	34	35	24515	97.1428571428571387969	721.0294117647058556031	33	36	38535	91.6666666666666571928	1167.7272727272727479431	446.69786096256689234
5.0.11.0	win	091218	16:14:09	NH_A_46	1	1	mixed_Word_shortCSI	14	mixed_shift	218	Triangle	Red	Color	Word	Shift	200	Inconsistent	COLOR	TriangleRed.png	30	1	1306	31	34	26405	91.176470588235289938	851.7741935483870747703	37	38	37951	97.3684210526315752077	1025.7027027027027088479	34	35	24515	97.1428571428571387969	721.0294117647058556031	34	37	39841	91.8918918918919018779	1171.7941176470587834046	450.7647058823529278015
5.0.11.0	win	091218	16:14:09	NH_A_46	1	1	mixed_Word_shortCSI	14	mixed_repeat	221	Circle	Green	Color	Word	Repeat	200	Inconsistent	COLOR	CircleGreen.png	38	1	1044	32	35	27449	91.4285714285714306016	857.78125	37	38	37951	97.3684210526315752077	1025.7027027027027088479	35	36	25559	97.2222222222222143273	730.2571428571428668874	34	37	39841	91.8918918918919018779	1171.7941176470587834046	441.5369747899159165172
5.0.11.0	win	091218	16:14:09	NH_A_46	1	1	mixed_Word_shortCSI	14	mixed_repeat	224	Triangle	Red	Color	Word	Repeat	200	Inconsistent	COLOR	TriangleRed.png	30	1	745	33	36	28194	91.6666666666666571928	854.3636363636363739715	37	38	37951	97.3684210526315752077	1025.7027027027027088479	36	37	26304	97.2972972972973053629	730.6666666666666287711	34	37	39841	91.8918918918919018779	1171.7941176470587834046	441.1274509803921546336
5.0.11.0	win	091218	16:14:09	NH_A_46	1	1	mixed_Word_shortCSI	14	mixed_shift	227	Circle	Red	Shape	Word	Shift	200	Consistent	SHAPE	CircleRed.png	30	1	730	33	36	28194	91.6666666666666571928	854.3636363636363739715	38	39	38681	97.4358974358974307961	1017.9210526315789593355	36	37	26304	97.2972972972973053629	730.6666666666666287711	35	38	40571	92.1052631578947398339	1159.171428571428577925	428.5047619047619491539
5.0.11.0	win	091218	16:14:09	NH_A_46	1	1	mixed_Word_shortCSI	14	mixed_shift	230	Triangle	Green	Color	Word	Shift	200	Consistent	COLOR	TriangleGreen.png	38	1	763	34	37	28957	91.8918918918919018779	851.6764705882352473054	38	39	38681	97.4358974358974307961	1017.9210526315789593355	36	37	26304	97.2972972972973053629	730.6666666666666287711	36	39	41334	92.3076923076923065992	1148.1666666666667424579	417.5000000000001136868
5.0.11.0	win	091218	16:14:09	NH_A_46	1	1	mixed_Word_shortCSI	14	mixed_shift	233	Circle	Red	Shape	Word	Shift	200	Consistent	SHAPE	CircleRed.png	30	1	1051	34	37	28957	91.8918918918919018779	851.6764705882352473054	39	40	39732	97.5	1018.7692307692307167599	36	37	26304	97.2972972972973053629	730.6666666666666287711	37	40	42385	92.5	1145.5405405405406327191	414.873873873874003948
5.0.11.0	win	091218	16:14:09	NH_A_46	1	1	mixed_Word_shortCSI	14	mixed_repeat	236	Triangle	Red	Shape	Word	Repeat	200	Inconsistent	SHAPE	TriangleRed.png	38	1	606	34	37	28957	91.8918918918919018779	851.6764705882352473054	40	41	40338	97.5609756097560989474	1008.4500000000000454747	37	38	26910	97.3684210526315752077	727.2972972972972911521	37	40	42385	92.5	1145.5405405405406327191	418.243243243243341567
5.0.11.0	win	091218	16:14:09	NH_A_46	1	1	mixed_Word_shortCSI	14	mixed_repeat	239	Triangle	Red	Shape	Word	Repeat	200	Inconsistent	SHAPE	TriangleRed.png	38	1	661	34	37	28957	91.8918918918919018779	851.6764705882352473054	41	42	40999	97.619047619047620401	999.9756097560975831584	38	39	27571	97.4358974358974307961	725.5526315789473983386	37	40	42385	92.5	1145.5405405405406327191	419.9879089615932343804
5.0.11.0	win	091218	16:14:09	NH_A_46	1	1	mixed_Word_shortCSI	14	mixed_shift	242	Circle	Red	Color	Word	Shift	200	Consistent	COLOR	CircleRed.png	30	1	585	35	38	29542	92.1052631578947398339	844.0571428571428214127	41	42	40999	97.619047619047620401	999.9756097560975831584	38	39	27571	97.4358974358974307961	725.5526315789473983386	38	41	42970	92.6829268292682968422	1130.7894736842106340191	405.2368421052632356805
5.0.11.0	win	091218	16:14:09	NH_A_46	1	1	mixed_Word_shortCSI	14	Rest	244	Circle	Red	Color	Word	Shift	200	Consistent	Take a break for 60 s	CircleRed.png	0	0	59984	35	38	29542	92.1052631578947398339	844.0571428571428214127	41	42	40999	97.619047619047620401	999.9756097560975831584	38	39	27571	97.4358974358974307961	725.5526315789473983386	38	41	42970	92.6829268292682968422	1130.7894736842106340191	405.2368421052632356805
5.0.11.0	win	091218	16:14:09	NH_A_46	1	1	mixed_Word_shortCSI	14	mixed_repeat	246	Triangle	Red	Color	Word	Repeat	200	Inconsistent	COLOR	TriangleRed.png	30	1	2158	36	39	31700	92.3076923076923065992	880.5555555555555429237	41	42	40999	97.619047619047620401	999.9756097560975831584	39	40	29729	97.5	762.2820512820512703911	38	41	42970	92.6829268292682968422	1130.7894736842106340191	368.507422402159363628
5.0.11.0	win	091218	16:14:09	NH_A_46	1	1	mixed_Word_shortCSI	14	mixed_repeat	249	Triangle	Green	Color	Word	Repeat	200	Consistent	COLOR	TriangleGreen.png	38	1	789	37	40	32489	92.5	878.0810810810810380644	41	42	40999	97.619047619047620401	999.9756097560975831584	40	41	30518	97.5609756097560989474	762.9500000000000454747	38	41	42970	92.6829268292682968422	1130.7894736842106340191	367.8394736842105885444
5.0.11.0	win	091218	16:14:09	NH_A_46	1	1	mixed_Word_shortCSI	14	mixed_repeat	252	Circle	Red	Color	Word	Repeat	200	Consistent	COLOR	CircleRed.png	30	1	564	38	41	33053	92.6829268292682968422	869.8157894736841626582	41	42	40999	97.619047619047620401	999.9756097560975831584	41	42	31082	97.619047619047620401	758.0975609756097810532	38	41	42970	92.6829268292682968422	1130.7894736842106340191	372.6919127086008529659
5.0.11.0	win	091218	16:14:09	NH_A_46	1	1	mixed_Word_shortCSI	14	mixed_repeat	255	Triangle	Green	Color	Word	Repeat	200	Consistent	COLOR	TriangleGreen.png	38	1	556	39	42	33609	92.8571428571428612031	861.7692307692307167599	41	42	40999	97.619047619047620401	999.9756097560975831584	42	43	31638	97.6744186046511515542	753.2857142857143344372	38	41	42970	92.6829268292682968422	1130.7894736842106340191	377.5037593984962995819
5.0.11.0	win	091218	16:14:09	NH_A_46	1	1	mixed_Word_shortCSI	14	mixed_shift	258	Triangle	Green	Shape	Word	Shift	200	Consistent	SHAPE	TriangleGreen.png	38	1	1011	39	42	33609	92.8571428571428612031	861.7692307692307167599	42	43	42010	97.6744186046511515542	1000.2380952380951839586	42	43	31638	97.6744186046511515542	753.2857142857143344372	39	42	43981	92.8571428571428612031	1127.7179487179487296089	374.4322344322343951717
5.0.11.0	win	091218	16:14:09	NH_A_46	1	1	mixed_Word_shortCSI	14	mixed_shift	261	Circle	Green	Color	Word	Shift	200	Inconsistent	COLOR	CircleGreen.png	30	0	617	39	43	33609	90.6976744186046488494	861.7692307692307167599	42	43	42010	97.6744186046511515542	1000.2380952380951839586	42	43	31638	97.6744186046511515542	753.2857142857143344372	39	43	43981	90.6976744186046488494	1127.7179487179487296089	374.4322344322343951717
5.0.11.0	win	091218	16:14:09	NH_A_46	1	1	mixed_Word_shortCSI	14	mixed_shift	264	Triangle	Red	Shape	Word	Shift	200	Inconsistent	SHAPE	TriangleRed.png	38	1	1007	39	43	33609	90.6976744186046488494	861.7692307692307167599	43	44	43017	97.7272727272727337322	1000.3953488372093261205	42	43	31638	97.6744186046511515542	753.2857142857143344372	40	44	44988	90.9090909090909065071	1124.7000000000000454747	371.4142857142857110375
5.0.11.0	win	091218	16:14:09	NH_A_46	1	1	mixed_Word_shortCSI	14	mixed_repeat	267	Circle	Red	Shape	Word	Repeat	200	Consistent	SHAPE	CircleRed.png	30	1	772	39	43	33609	90.6976744186046488494	861.7692307692307167599	44	45	43789	97.7777777777777714618	995.2045454545454958861	43	44	32410	97.7272727272727337322	753.7209302325580893012	40	44	44988	90.9090909090909065071	1124.7000000000000454747	370.9790697674419561736
5.0.11.0	win	091218	16:14:09	NH_A_46	1	1	mixed_Word_shortCSI	14	mixed_repeat	270	Circle	Red	Shape	Word	Repeat	200	Consistent	SHAPE	CircleRed.png	30	1	420	39	43	33609	90.6976744186046488494	861.7692307692307167599	45	46	44209	97.8260869565217348054	982.4222222222222171695	44	45	32830	97.7777777777777714618	746.1363636363636260285	40	44	44988	90.9090909090909065071	1124.7000000000000454747	378.5636363636364194463
5.0.11.0	win	091218	16:14:09	NH_A_46	1	1	mixed_Word_shortCSI	14	mixed_repeat	273	Circle	Green	Shape	Word	Repeat	200	Inconsistent	SHAPE	CircleGreen.png	30	1	577	39	43	33609	90.6976744186046488494	861.7692307692307167599	46	47	44786	97.8723404255319167078	973.6086956521738784431	45	46	33407	97.8260869565217348054	742.3777777777777373558	40	44	44988	90.9090909090909065071	1124.7000000000000454747	382.3222222222223081189
5.0.11.0	win	091218	16:14:09	NH_A_46	1	1	mixed_Word_shortCSI	14	mixed_shift	276	Circle	Green	Color	Word	Shift	200	Inconsistent	COLOR	CircleGreen.png	38	1	552	40	44	34161	90.9090909090909065071	854.0249999999999772626	46	47	44786	97.8723404255319167078	973.6086956521738784431	45	46	33407	97.8260869565217348054	742.3777777777777373558	41	45	45540	91.1111111111111142691	1110.7317073170731873688	368.353929539295450013
5.0.11.0	win	091218	16:14:09	NH_A_46	1	1	mixed_Word_shortCSI	14	mixed_shift	279	Circle	Green	Shape	Word	Shift	200	Inconsistent	SHAPE	CircleGreen.png	30	1	625	40	44	34161	90.9090909090909065071	854.0249999999999772626	47	48	45411	97.9166666666666571928	966.1914893617021107275	45	46	33407	97.8260869565217348054	742.3777777777777373558	42	46	46165	91.3043478260869534324	1099.1666666666667424579	356.7888888888890051021
5.0.11.0	win	091218	16:14:09	NH_A_46	1	1	mixed_Word_shortCSI	14	mixed_repeat	282	Triangle	Green	Shape	Word	Repeat	200	Consistent	SHAPE	TriangleGreen.png	38	1	982	40	44	34161	90.9090909090909065071	854.0249999999999772626	48	49	46393	97.9591836734693828248	966.5208333333333712289	46	47	34389	97.8723404255319167078	747.5869565217391254919	42	46	46165	91.3043478260869534324	1099.1666666666667424579	351.579710144927616966
5.0.11.0	win	091218	16:14:09	NH_A_46	1	1	mixed_Word_shortCSI	14	mixed_shift	285	Circle	Green	Color	Word	Shift	200	Inconsistent	COLOR	CircleGreen.png	38	1	1836	41	45	35997	91.1111111111111142691	877.9756097560975831584	48	49	46393	97.9591836734693828248	966.5208333333333712289	46	47	34389	97.8723404255319167078	747.5869565217391254919	43	47	48001	91.4893617021276526202	1116.3023255813952800963	368.7153690596561546045
5.0.11.0	win	091218	16:14:09	NH_A_46	1	1	mixed_Word_shortCSI	14	mixed_repeat	288	Circle	Red	Color	Word	Repeat	200	Consistent	COLOR	CircleRed.png	30	1	673	42	46	36670	91.3043478260869534324	873.0952380952380735835	48	49	46393	97.9591836734693828248	966.5208333333333712289	47	48	35062	97.9166666666666571928	746	43	47	48001	91.4893617021276526202	1116.3023255813952800963	370.3023255813952800963
5.0.11.0	win	091218	16:14:09	NH_A_46	1	1	mixed_Word_shortCSI	14	mixed_repeat	291	Triangle	Green	Color	Word	Repeat	200	Consistent	COLOR	TriangleGreen.png	38	1	741	43	47	37411	91.4893617021276526202	870.0232558139534830843	48	49	46393	97.9591836734693828248	966.5208333333333712289	48	49	35803	97.9591836734693828248	745.8958333333333712289	43	47	48001	91.4893617021276526202	1116.3023255813952800963	370.4064922480619088674
5.0.11.0	win	091218	16:14:09	NH_A_46	1	1	mixed_Word_shortCSI	14	mixed_repeat	294	Triangle	Red	Color	Word	Repeat	200	Inconsistent	COLOR	TriangleRed.png	30	1	965	44	48	38376	91.6666666666666571928	872.1818181818181301423	48	49	46393	97.9591836734693828248	966.5208333333333712289	49	50	36768	98	750.3673469387755403659	43	47	48001	91.4893617021276526202	1116.3023255813952800963	365.9349786426197397304
5.0.11.0	win	091218	16:14:09	NH_A_46	1	1	mixed_Word_shortCSI	14	mixed_repeat	297	Triangle	Red	Color	Word	Repeat	200	Inconsistent	COLOR	TriangleRed.png	30	1	636	45	49	39012	91.8367346938775597209	866.9333333333332802795	48	49	46393	97.9591836734693828248	966.5208333333333712289	50	51	37404	98.0392156862745025592	748.0800000000000409273	43	47	48001	91.4893617021276526202	1116.3023255813952800963	368.2223255813952391691
5.0.11.0	win	091218	16:14:09	NH_A_46	1	1	mixed_Word_shortCSI	14	mixed_repeat	300	Triangle	Green	Color	Word	Repeat	200	Consistent	COLOR	TriangleGreen.png	38	1	753	46	50	39765	92	864.4565217391303804106	48	49	46393	97.9591836734693828248	966.5208333333333712289	51	52	38157	98.0769230769230659917	748.1764705882352473054	43	47	48001	91.4893617021276526202	1116.3023255813952800963	368.1258549931600327909
5.0.11.0	win	091218	16:14:09	NH_A_46	1	1	mixed_Word_shortCSI	14	mixed_repeat	303	Circle	Green	Color	Word	Repeat	200	Inconsistent	COLOR	CircleGreen.png	38	1	737	47	51	40502	92.1568627450980386584	861.7446808510637765721	48	49	46393	97.9591836734693828248	966.5208333333333712289	52	53	38894	98.1132075471698072988	747.9615384615384527933	43	47	48001	91.4893617021276526202	1116.3023255813952800963	368.340787119856827303
5.0.11.0	win	091218	16:14:09	NH_A_46	1	1	mixed_Word_shortCSI	14	mixed_repeat	306	Circle	Green	Color	Word	Repeat	200	Inconsistent	COLOR	CircleGreen.png	38	1	498	48	52	41000	92.3076923076923065992	854.1666666666666287711	48	49	46393	97.9591836734693828248	966.5208333333333712289	53	54	39392	98.1481481481481523588	743.2452830188678944978	43	47	48001	91.4893617021276526202	1116.3023255813952800963	373.0570425625273855985
5.0.11.0	win	091218	16:14:09	NH_A_46	1	1	mixed_Word_shortCSI	14	mixed_shift	309	Circle	Red	Shape	Word	Shift	200	Consistent	SHAPE	CircleRed.png	30	1	876	48	52	41000	92.3076923076923065992	854.1666666666666287711	49	50	47269	98	964.6734693877550625984	53	54	39392	98.1481481481481523588	743.2452830188678944978	44	48	48877	91.6666666666666571928	1110.8409090909090082278	367.5956260720411137299
5.0.11.0	win	091218	16:14:09	NH_A_46	1	1	mixed_Word_shortCSI	14	mixed_shift	312	Circle	Red	Color	Word	Shift	200	Consistent	COLOR	CircleRed.png	30	1	1064	49	53	42064	92.4528301886792434061	858.4489795918367462946	49	50	47269	98	964.6734693877550625984	53	54	39392	98.1481481481481523588	743.2452830188678944978	45	49	49941	91.8367346938775597209	1109.7999999999999545253	366.5547169811320600274
5.0.11.0	win	091218	16:14:09	NH_A_46	1	1	mixed_Word_shortCSI	14	mixed_shift	315	Triangle	Green	Shape	Word	Shift	200	Consistent	SHAPE	TriangleGreen.png	38	1	1674	49	53	42064	92.4528301886792434061	858.4489795918367462946	50	51	48943	98.0392156862745025592	978.8600000000000136424	53	54	39392	98.1481481481481523588	743.2452830188678944978	46	50	51615	92	1122.0652173913042588538	378.819934372436364356
5.0.11.0	win	091218	16:14:09	NH_A_46	1	1	mixed_Word_shortCSI	14	mixed_shift	318	Triangle	Green	Color	Word	Shift	200	Consistent	COLOR	TriangleGreen.png	38	1	1222	50	54	43286	92.5925925925925952242	865.7200000000000272848	50	51	48943	98.0392156862745025592	978.8600000000000136424	53	54	39392	98.1481481481481523588	743.2452830188678944978	47	51	52837	92.1568627450980386584	1124.1914893617022244143	380.9462063428343299165
5.0.11.0	win	091218	16:14:09	NH_A_46	1	1	mixed_Word_shortCSI	14	mixed_repeat	321	Triangle	Red	Color	Word	Repeat	200	Inconsistent	COLOR	TriangleRed.png	30	1	868	51	55	44154	92.7272727272727195214	865.7647058823529278015	50	51	48943	98.0392156862745025592	978.8600000000000136424	54	55	40260	98.1818181818181869858	745.5555555555555429237	47	51	52837	92.1568627450980386584	1124.1914893617022244143	378.6359338061466814906
5.0.11.0	win	091218	16:14:09	NH_A_46	1	1	mixed_Word_shortCSI	14	mixed_repeat	324	Triangle	Red	Color	Word	Repeat	200	Inconsistent	COLOR	TriangleRed.png	30	1	543	52	56	44697	92.8571428571428612031	859.5576923076922639666	50	51	48943	98.0392156862745025592	978.8600000000000136424	55	56	40803	98.2142857142857081953	741.8727272727272747943	47	51	52837	92.1568627450980386584	1124.1914893617022244143	382.31876208897494962
5.0.11.0	win	091218	16:14:09	NH_A_46	1	1	mixed_Word_shortCSI	14	mixed_repeat	327	Circle	Red	Color	Word	Repeat	200	Consistent	COLOR	CircleRed.png	30	1	759	53	57	45456	92.9824561403508766944	857.6603773584905638927	50	51	48943	98.0392156862745025592	978.8600000000000136424	56	57	41562	98.2456140350877120682	742.1785714285714448124	47	51	52837	92.1568627450980386584	1124.1914893617022244143	382.0129179331307796019
5.0.11.0	win	091218	16:14:09	NH_A_46	1	1	mixed_Word_shortCSI	14	mixed_repeat	330	Triangle	Green	Color	Word	Repeat	200	Consistent	COLOR	TriangleGreen.png	38	1	584	54	58	46040	93.1034482758620640652	852.5925925925926094351	50	51	48943	98.0392156862745025592	978.8600000000000136424	57	58	42146	98.2758620689655089109	739.4035087719298644515	47	51	52837	92.1568627450980386584	1124.1914893617022244143	384.7879805897723599628
5.0.11.0	win	091218	16:14:09	NH_A_46	1	1	mixed_Word_shortCSI	14	mixed_repeat	333	Triangle	Green	Color	Word	Repeat	200	Consistent	COLOR	TriangleGreen.png	38	1	542	55	59	46582	93.2203389830508371006	846.9454545454545950633	50	51	48943	98.0392156862745025592	978.8600000000000136424	58	59	42688	98.3050847457627128279	736	47	51	52837	92.1568627450980386584	1124.1914893617022244143	388.1914893617022244143
5.0.11.0	win	091218	16:14:09	NH_A_46	1	1	mixed_Word_shortCSI	14	mixed_repeat	336	Circle	Red	Color	Word	Repeat	200	Consistent	COLOR	CircleRed.png	30	1	1414	56	60	47996	93.3333333333333285964	857.0714285714285551876	50	51	48943	98.0392156862745025592	978.8600000000000136424	59	60	44102	98.3333333333333285964	747.4915254237288309014	47	51	52837	92.1568627450980386584	1124.1914893617022244143	376.6999639379733935129
5.0.11.0	win	091218	16:14:09	NH_A_46	1	1	mixed_Word_shortCSI	14	mixed_repeat	339	Triangle	Red	Color	Word	Repeat	200	Inconsistent	COLOR	TriangleRed.png	30	1	764	57	61	48760	93.4426229508196826146	855.4385964912280542194	50	51	48943	98.0392156862745025592	978.8600000000000136424	60	61	44866	98.3606557377049171009	747.7666666666666515084	47	51	52837	92.1568627450980386584	1124.1914893617022244143	376.4248226950355729059
5.0.11.0	win	091218	16:14:09	NH_A_46	1	1	mixed_Word_shortCSI	14	mixed_repeat	342	Triangle	Green	Color	Word	Repeat	200	Consistent	COLOR	TriangleGreen.png	38	1	939	58	62	49699	93.5483870967741921731	856.8793103448275587652	50	51	48943	98.0392156862745025592	978.8600000000000136424	61	62	45805	98.387096774193551596	750.901639344262321174	47	51	52837	92.1568627450980386584	1124.1914893617022244143	373.2898500174399032403
5.0.11.0	win	091218	16:14:09	NH_A_46	1	1	mixed_Word_shortCSI	14	mixed_shift	345	Circle	Red	Shape	Word	Shift	200	Consistent	SHAPE	CircleRed.png	30	1	692	58	62	49699	93.5483870967741921731	856.8793103448275587652	51	52	49635	98.0769230769230659917	973.2352941176470721985	61	62	45805	98.387096774193551596	750.901639344262321174	48	52	53529	92.3076923076923065992	1115.1875	364.285860655737678826
5.0.11.0	win	091218	16:14:09	NH_A_46	1	1	mixed_Word_shortCSI	14	mixed_shift	348	Triangle	Red	Color	Word	Shift	200	Inconsistent	COLOR	TriangleRed.png	30	1	1191	59	63	50890	93.6507936507936449289	862.5423728813559591799	51	52	49635	98.0769230769230659917	973.2352941176470721985	61	62	45805	98.387096774193551596	750.901639344262321174	49	53	54720	92.4528301886792434061	1116.7346938775510807318	365.8330545332887595578
5.0.11.0	win	091218	16:14:09	NH_A_46	1	1	mixed_Word_shortCSI	14	mixed_shift	351	Circle	Green	Shape	Word	Shift	200	Inconsistent	SHAPE	CircleGreen.png	30	1	741	59	63	50890	93.6507936507936449289	862.5423728813559591799	52	53	50376	98.1132075471698072988	968.7692307692307167599	61	62	45805	98.387096774193551596	750.901639344262321174	50	54	55461	92.5925925925925952242	1109.2200000000000272848	358.3183606557377061108
5.0.11.0	win	091218	16:14:09	NH_A_46	1	1	mixed_Word_shortCSI	14	mixed_shift	354	Circle	Green	Color	Word	Shift	200	Inconsistent	COLOR	CircleGreen.png	38	1	790	60	64	51680	93.75	861.3333333333333712289	52	53	50376	98.1132075471698072988	968.7692307692307167599	61	62	45805	98.387096774193551596	750.901639344262321174	51	55	56251	92.7272727272727195214	1102.9607843137255258625	352.0591449694632046885
5.0.11.0	win	091218	16:14:09	NH_A_46	1	1	mixed_Word_shortCSI	14	mixed_shift	357	Triangle	Green	Shape	Word	Shift	200	Consistent	SHAPE	TriangleGreen.png	38	1	693	60	64	51680	93.75	861.3333333333333712289	53	54	51069	98.1481481481481523588	963.5660377358490222832	61	62	45805	98.387096774193551596	750.901639344262321174	52	56	56944	92.8571428571428612031	1095.0769230769230944134	344.1752837326607732393
5.0.11.0	win	091218	16:14:09	NH_A_46	1	1	mixed_Word_shortCSI	14	mixed_repeat	360	Triangle	Red	Shape	Word	Repeat	200	Inconsistent	SHAPE	TriangleRed.png	38	1	615	60	64	51680	93.75	861.3333333333333712289	54	55	51684	98.1818181818181869858	957.1111111111110858474	62	63	46420	98.4126984126984041268	748.7096774193548753829	52	56	56944	92.8571428571428612031	1095.0769230769230944134	346.3672456575682190305
5.0.11.0	win	091218	16:14:09	NH_A_46	1	1	mixed_Word_shortCSI	14	mixed_shift	363	Triangle	Green	Color	Word	Shift	200	Consistent	COLOR	TriangleGreen.png	38	1	668	61	65	52348	93.846153846153839595	858.1639344262295026056	54	55	51684	98.1818181818181869858	957.1111111111110858474	62	63	46420	98.4126984126984041268	748.7096774193548753829	53	57	57612	92.9824561403508766944	1087.0188679245281946351	338.3091905051733192522
5.0.11.0	win	091218	16:14:09	NH_A_46	1	1	mixed_Word_shortCSI	14	mixed_repeat	366	Triangle	Red	Color	Word	Repeat	200	Inconsistent	COLOR	TriangleRed.png	30	1	720	62	66	53068	93.9393939393939376714	855.9354838709676869257	54	55	51684	98.1818181818181869858	957.1111111111110858474	63	64	47140	98.4375	748.2539682539683099094	53	57	57612	92.9824561403508766944	1087.0188679245281946351	338.7648996705598847257
5.0.11.0	win	091218	16:14:09	NH_A_46	1	1	mixed_Word_shortCSI	14	mixed_repeat	369	Triangle	Green	Color	Word	Repeat	200	Consistent	COLOR	TriangleGreen.png	38	1	737	63	67	53805	94.0298507462686643521	854.0476190476190367917	54	55	51684	98.1818181818181869858	957.1111111111110858474	64	65	47877	98.4615384615384670042	748.078125	53	57	57612	92.9824561403508766944	1087.0188679245281946351	338.9407429245281946351
5.0.11.0	win	091218	16:14:09	NH_A_46	1	1	mixed_Word_shortCSI	14	mixed_shift	372	Circle	Red	Shape	Word	Shift	200	Consistent	SHAPE	CircleRed.png	30	1	546	63	67	53805	94.0298507462686643521	854.0476190476190367917	55	56	52230	98.2142857142857081953	949.6363636363636260285	64	65	47877	98.4615384615384670042	748.078125	54	58	58158	93.1034482758620640652	1077	328.921875
5.0.11.0	win	091218	16:14:09	NH_A_46	1	1	mixed_Word_shortCSI	14	mixed_shift	375	Triangle	Green	Color	Word	Shift	200	Consistent	COLOR	TriangleGreen.png	38	1	571	64	68	54376	94.1176470588235218884	849.625	55	56	52230	98.2142857142857081953	949.6363636363636260285	64	65	47877	98.4615384615384670042	748.078125	55	59	58729	93.2203389830508371006	1067.7999999999999545253	319.7218749999999545253
5.0.11.0	win	091218	16:14:09	NH_A_46	1	1	mixed_Word_shortCSI	14	mixed_shift	378	Circle	Green	Shape	Word	Shift	200	Inconsistent	SHAPE	CircleGreen.png	30	1	610	64	68	54376	94.1176470588235218884	849.625	56	57	52840	98.2456140350877120682	943.5714285714285551876	64	65	47877	98.4615384615384670042	748.078125	56	60	59339	93.3333333333333285964	1059.625	311.546875
5.0.11.0	win	091218	16:14:09	NH_A_46	1	1	mixed_Word_shortCSI	14	mixed_repeat	381	Triangle	Red	Shape	Word	Repeat	200	Inconsistent	SHAPE	TriangleRed.png	38	1	568	64	68	54376	94.1176470588235218884	849.625	57	58	53408	98.2758620689655089109	936.9824561403509051161	65	66	48445	98.4848484848484844179	745.3076923076922639666	56	60	59339	93.3333333333333285964	1059.625	314.3173076923077360334
5.0.11.0	win	091218	16:14:09	NH_A_46	1	1	mixed_Word_shortCSI	14	mixed_shift	384	Triangle	Green	Color	Word	Shift	200	Consistent	COLOR	TriangleGreen.png	38	1	591	65	69	54967	94.2028985507246403586	845.6461538461538793854	57	58	53408	98.2758620689655089109	936.9824561403509051161	65	66	48445	98.4848484848484844179	745.3076923076922639666	57	61	59930	93.4426229508196826146	1051.4035087719298644515	306.0958164642376004849
5.0.11.0	win	091218	16:14:09	NH_A_46	1	1	mixed_Word_shortCSI	14	mixed_repeat	387	Triangle	Red	Color	Word	Repeat	200	Inconsistent	COLOR	TriangleRed.png	30	1	678	66	70	55645	94.2857142857142775938	843.1060606060606232859	57	58	53408	98.2758620689655089109	936.9824561403509051161	66	67	49123	98.507462686567166088	744.2878787878787534282	57	61	59930	93.4426229508196826146	1051.4035087719298644515	307.1156299840511110233
5.0.11.0	win	091218	16:14:09	NH_A_46	1	1	mixed_Word_shortCSI	14	mixed_repeat	390	Circle	Red	Color	Word	Repeat	200	Consistent	COLOR	CircleRed.png	30	1	458	67	71	56103	94.3661971830985919496	837.3582089552238585384	57	58	53408	98.2758620689655089109	936.9824561403509051161	67	68	49581	98.5294117647058840248	740.0149253731343605978	57	61	59930	93.4426229508196826146	1051.4035087719298644515	311.3885833987955038538
5.0.11.0	win	091218	16:14:09	NH_A_46	1	1	mixed_Word_shortCSI	14	mixed_shift	393	Circle	Green	Shape	Word	Shift	200	Inconsistent	SHAPE	CircleGreen.png	38	0	597	67	71	56103	94.3661971830985919496	837.3582089552238585384	57	59	53408	96.6101694915254256557	936.9824561403509051161	67	68	49581	98.5294117647058840248	740.0149253731343605978	57	62	59930	91.9354838709677437691	1051.4035087719298644515	311.3885833987955038538
5.0.11.0	win	091218	16:14:09	NH_A_46	1	1	mixed_Word_shortCSI	14	mixed_shift	396	Circle	Red	Color	Word	Shift	200	Consistent	COLOR	CircleRed.png	30	1	2491	68	72	58594	94.4444444444444428655	861.6764705882352473054	57	59	53408	96.6101694915254256557	936.9824561403509051161	67	68	49581	98.5294117647058840248	740.0149253731343605978	58	63	62421	92.0634920634920632665	1076.2241379310344200348	336.2092125579000594371
5.0.11.0	win	091218	16:14:09	NH_A_46	1	1	mixed_Word_shortCSI	14	mixed_shift	399	Triangle	Red	Shape	Word	Shift	200	Inconsistent	SHAPE	TriangleRed.png	38	1	1158	68	72	58594	94.4444444444444428655	861.6764705882352473054	58	60	54566	96.6666666666666714036	940.7931034482758150261	67	68	49581	98.5294117647058840248	740.0149253731343605978	59	64	63579	92.1875	1077.6101694915253119689	337.5952441183909513711
5.0.11.0	win	091218	16:14:09	NH_A_46	1	1	mixed_Word_shortCSI	14	mixed_repeat	402	Triangle	Green	Shape	Word	Repeat	200	Consistent	SHAPE	TriangleGreen.png	38	1	566	68	72	58594	94.4444444444444428655	861.6764705882352473054	59	61	55132	96.7213114754098342019	934.4406779661017026228	68	69	50147	98.5507246376811707478	737.4558823529412165954	59	64	63579	92.1875	1077.6101694915253119689	340.1542871385840953735
5.0.11.0	win	091218	16:14:09	NH_A_46	1	1	mixed_Word_shortCSI	14	mixed_repeat	405	Triangle	Green	Shape	Word	Repeat	200	Consistent	SHAPE	TriangleGreen.png	38	1	477	68	72	58594	94.4444444444444428655	861.6764705882352473054	60	62	55609	96.774193548387103192	926.8166666666667197205	69	70	50624	98.5714285714285836093	733.6811594202898731965	59	64	63579	92.1875	1077.6101694915253119689	343.9290100712354387724
5.0.11.0	win	091218	16:14:09	NH_A_46	1	1	mixed_Word_shortCSI	14	mixed_shift	408	Circle	Red	Color	Word	Shift	200	Consistent	COLOR	CircleRed.png	30	1	1001	69	73	59595	94.520547945205478868	863.695652173913003935	60	62	55609	96.774193548387103192	926.8166666666667197205	69	70	50624	98.5714285714285836093	733.6811594202898731965	60	65	64580	92.3076923076923065992	1076.3333333333332575421	342.6521739130433843457
5.0.11.0	win	091218	16:14:09	NH_A_46	1	1	mixed_Word_shortCSI	14	mixed_shift	411	Triangle	Red	Shape	Word	Shift	200	Inconsistent	SHAPE	TriangleRed.png	38	1	574	69	73	59595	94.520547945205478868	863.695652173913003935	61	63	56183	96.8253968253968224644	921.0327868852458550464	69	70	50624	98.5714285714285836093	733.6811594202898731965	61	66	65154	92.4242424242424220893	1068.098360655737678826	334.4172012354478056295
5.0.11.0	win	091218	16:14:09	NH_A_46	1	1	mixed_Word_shortCSI	14	mixed_shift	414	Triangle	Red	Color	Word	Shift	200	Inconsistent	COLOR	TriangleRed.png	30	1	822	70	74	60417	94.594594594594596515	863.1000000000000227374	61	63	56183	96.8253968253968224644	921.0327868852458550464	69	70	50624	98.5714285714285836093	733.6811594202898731965	62	67	65976	92.5373134328358162293	1064.1290322580646261486	330.4478728377747529521
5.0.11.0	win	091218	16:14:09	NH_A_46	1	1	mixed_Word_shortCSI	14	mixed_shift	417	Triangle	Red	Shape	Word	Shift	200	Inconsistent	SHAPE	TriangleRed.png	38	1	611	70	74	60417	94.594594594594596515	863.1000000000000227374	62	64	56794	96.875	916.0322580645160996937	69	70	50624	98.5714285714285836093	733.6811594202898731965	63	68	66587	92.647058823529420124	1056.9365079365079509444	323.2553485162180777479
5.0.11.0	win	091218	16:14:09	NH_A_46	1	1	mixed_Word_shortCSI	14	mixed_shift	420	Circle	Red	Color	Word	Shift	200	Consistent	COLOR	CircleRed.png	30	1	601	71	75	61018	94.6666666666666714036	859.4084507042254017506	62	64	56794	96.875	916.0322580645160996937	69	70	50624	98.5714285714285836093	733.6811594202898731965	64	69	67188	92.7536231884057968955	1049.8125	316.1313405797101268035
5.0.11.0	win	091218	16:14:09	NH_A_46	1	1	mixed_Word_shortCSI	14	mixed_shift	423	Triangle	Red	Shape	Word	Shift	200	Inconsistent	SHAPE	TriangleRed.png	38	1	495	71	75	61018	94.6666666666666714036	859.4084507042254017506	63	65	57289	96.9230769230769197975	909.3492063492063834929	69	70	50624	98.5714285714285836093	733.6811594202898731965	65	70	67683	92.8571428571428612031	1041.2769230769231398881	307.5957636566332666916
5.0.11.0	win	091218	16:14:09	NH_A_46	1	1	mixed_Word_shortCSI	14	mixed_repeat	426	Triangle	Green	Shape	Word	Repeat	200	Consistent	SHAPE	TriangleGreen.png	38	1	506	71	75	61018	94.6666666666666714036	859.4084507042254017506	64	66	57795	96.9696969696969688357	903.046875	70	71	51130	98.5915492957746550928	730.4285714285714448124	65	70	67683	92.8571428571428612031	1041.2769230769231398881	310.8483516483516950757
5.0.11.0	win	091218	16:14:09	NH_A_46	1	1	mixed_Word_shortCSI	14	mixed_shift	429	Circle	Red	Color	Word	Shift	200	Consistent	COLOR	CircleRed.png	30	1	500	72	76	61518	94.7368421052631504153	854.4166666666666287711	64	66	57795	96.9696969696969688357	903.046875	70	71	51130	98.5915492957746550928	730.4285714285714448124	66	71	68183	92.9577464788732328316	1033.0757575757575068565	302.6471861471860620441
5.0.11.0	win	091218	16:14:09	NH_A_46	1	1	mixed_Word_shortCSI	14	mixed_shift	432	Circle	Green	Shape	Word	Shift	200	Inconsistent	SHAPE	CircleGreen.png	38	0	478	72	76	61518	94.7368421052631504153	854.4166666666666287711	64	67	57795	95.5223880597014840532	903.046875	70	71	51130	98.5915492957746550928	730.4285714285714448124	66	72	68183	91.6666666666666571928	1033.0757575757575068565	302.6471861471860620441
5.0.11.0	win	091218	16:14:09	NH_A_46	1	1	mixed_Word_shortCSI	14	mixed_shift	435	Circle	Red	Color	Word	Shift	200	Consistent	COLOR	CircleRed.png	30	1	1481	73	77	62999	94.8051948051948016882	863	64	67	57795	95.5223880597014840532	903.046875	70	71	51130	98.5915492957746550928	730.4285714285714448124	67	73	69664	91.7808219178082254075	1039.7611940298506851832	309.3326226012792403708
5.0.11.0	win	091218	16:14:09	NH_A_46	1	1	mixed_Word_shortCSI	14	mixed_repeat	438	Circle	Green	Color	Word	Repeat	200	Inconsistent	COLOR	CircleGreen.png	38	1	716	74	78	63715	94.8717948717948615922	861.0135135135135442397	64	67	57795	95.5223880597014840532	903.046875	71	72	51846	98.6111111111111142691	730.2253521126760915649	67	73	69664	91.7808219178082254075	1039.7611940298506851832	309.5358419171745936183
5.0.11.0	win	091218	16:14:09	NH_A_46	1	1	mixed_Word_shortCSI	14	mixed_repeat	441	Triangle	Red	Color	Word	Repeat	200	Inconsistent	COLOR	TriangleRed.png	30	1	829	75	79	64544	94.93670886075949511	860.5866666666667015306	64	67	57795	95.5223880597014840532	903.046875	72	73	52675	98.6301369863013661643	731.5972222222221716947	67	73	69664	91.7808219178082254075	1039.7611940298506851832	308.1639718076285134885
5.0.11.0	win	091218	16:14:09	NH_A_46	1	1	mixed_Word_shortCSI	14	mixed_shift	444	Triangle	Red	Shape	Word	Shift	200	Inconsistent	SHAPE	TriangleRed.png	38	1	635	75	79	64544	94.93670886075949511	860.5866666666667015306	65	68	58430	95.5882352941176520744	898.9230769230769055866	72	73	52675	98.6301369863013661643	731.5972222222221716947	68	74	70299	91.8918918918919018779	1033.8088235294117112062	302.2116013071895395115
5.0.11.0	win	091218	16:14:09	NH_A_46	1	1	mixed_Word_shortCSI	14	mixed_shift	447	Triangle	Red	Color	Word	Shift	200	Inconsistent	COLOR	TriangleRed.png	30	1	911	76	80	65455	95	861.25	65	68	58430	95.5882352941176520744	898.9230769230769055866	72	73	52675	98.6301369863013661643	731.5972222222221716947	69	75	71210	92	1032.0289855072464888508	300.4317632850243171561
5.0.11.0	win	091218	16:14:09	NH_A_46	1	1	mixed_Word_shortCSI	14	mixed_shift	450	Triangle	Red	Shape	Word	Shift	200	Inconsistent	SHAPE	TriangleRed.png	38	1	569	76	80	65455	95	861.25	66	69	58999	95.6521739130434838216	893.9242424242423794567	72	73	52675	98.6301369863013661643	731.5972222222221716947	70	76	71779	92.1052631578947398339	1025.4142857142858247244	293.8170634920636530296
5.0.11.0	win	091218	16:14:09	NH_A_46	1	1	mixed_Word_shortCSI	14	mixed_repeat	453	Circle	Green	Shape	Word	Repeat	200	Inconsistent	SHAPE	CircleGreen.png	30	1	849	76	80	65455	95	861.25	67	70	59848	95.7142857142857224062	893.2537313432835617277	73	74	53524	98.648648648648645576	733.2054794520547602588	70	76	71779	92.1052631578947398339	1025.4142857142858247244	292.2088062622310644656
5.0.11.0	win	091218	16:14:09	NH_A_46	1	1	mixed_Word_shortCSI	14	mixed_shift	456	Circle	Red	Color	Word	Shift	200	Consistent	COLOR	CircleRed.png	30	1	1309	77	81	66764	95.0617283950617348864	867.0649350649350708409	67	70	59848	95.7142857142857224062	893.2537313432835617277	73	74	53524	98.648648648648645576	733.2054794520547602588	71	77	73088	92.2077922077922096378	1029.4084507042252880638	296.202971252170527805
5.0.11.0	win	091218	16:14:09	NH_A_46	1	1	mixed_Word_shortCSI	14	mixed_repeat	459	Circle	Green	Color	Word	Repeat	200	Inconsistent	COLOR	CircleGreen.png	38	1	567	78	82	67331	95.1219512195121978948	863.2179487179487296089	67	70	59848	95.7142857142857224062	893.2537313432835617277	74	75	54091	98.6666666666666714036	730.9594594594594809678	71	77	73088	92.2077922077922096378	1029.4084507042252880638	298.448991244765807096
5.0.11.0	win	091218	16:14:09	NH_A_46	1	1	mixed_Word_shortCSI	14	mixed_repeat	462	Triangle	Green	Color	Word	Repeat	200	Consistent	COLOR	TriangleGreen.png	38	1	606	79	83	67937	95.1807228915662619784	859.9620253164556515912	67	70	59848	95.7142857142857224062	893.2537313432835617277	75	76	54697	98.6842105263157804984	729.2933333333332939219	71	77	73088	92.2077922077922096378	1029.4084507042252880638	300.1151173708919941419
5.0.11.0	win	091218	16:14:09	NH_A_46	1	1	mixed_Word_shortCSI	14	mixed_repeat	465	Circle	Red	Color	Word	Repeat	200	Consistent	COLOR	CircleRed.png	30	1	580	80	84	68517	95.2380952380952265912	856.4624999999999772626	67	70	59848	95.7142857142857224062	893.2537313432835617277	76	77	55277	98.7012987012986968693	727.3289473684210406645	71	77	73088	92.2077922077922096378	1029.4084507042252880638	302.0795033358042473992
5.0.11.0	win	091218	16:14:09	NH_A_46	1	1	mixed_Word_shortCSI	14	mixed_repeat	468	Circle	Green	Color	Word	Repeat	200	Inconsistent	COLOR	CircleGreen.png	38	1	523	81	85	69040	95.2941176470588118264	852.3456790123457267327	67	70	59848	95.7142857142857224062	893.2537313432835617277	77	78	55800	98.7179487179487296089	724.6753246753246457956	71	77	73088	92.2077922077922096378	1029.4084507042252880638	304.7331260289006422681
5.0.11.0	win	091218	16:14:09	NH_A_46	1	1	mixed_Word_shortCSI	14	mixed_shift	471	Circle	Green	Shape	Word	Shift	200	Inconsistent	SHAPE	CircleGreen.png	30	1	725	81	85	69040	95.2941176470588118264	852.3456790123457267327	68	71	60573	95.7746478873239368568	890.7794117647058556031	77	78	55800	98.7179487179487296089	724.6753246753246457956	72	78	73813	92.3076923076923065992	1025.1805555555556566105	300.5052308802310108149
5.0.11.0	win	091218	16:14:09	NH_A_46	1	1	mixed_Word_shortCSI	14	mixed_shift	474	Circle	Green	Color	Word	Shift	200	Inconsistent	COLOR	CircleGreen.png	38	1	1158	82	86	70198	95.3488372093023315301	856.0731707317073642116	68	71	60573	95.7746478873239368568	890.7794117647058556031	77	78	55800	98.7179487179487296089	724.6753246753246457956	73	79	74971	92.4050632911392426649	1027	302.3246753246753542044
5.0.11.0	win	091218	16:14:09	NH_A_46	1	1	mixed_Word_shortCSI	14	mixed_shift	477	Triangle	Red	Shape	Word	Shift	200	Inconsistent	SHAPE	TriangleRed.png	38	1	598	82	86	70198	95.3488372093023315301	856.0731707317073642116	69	72	61171	95.8333333333333428072	886.5362318840579973767	77	78	55800	98.7179487179487296089	724.6753246753246457956	74	80	75569	92.5	1021.2027027027027088479	296.5273780273780630523
5.0.11.0	win	091218	16:14:09	NH_A_46	1	1	mixed_Word_shortCSI	14	mixed_repeat	480	Circle	Green	Shape	Word	Repeat	200	Inconsistent	SHAPE	CircleGreen.png	30	1	860	82	86	70198	95.3488372093023315301	856.0731707317073642116	70	73	62031	95.8904109589040984929	886.1571428571428441501	78	79	56660	98.7341772151898737775	726.4102564102564656423	74	80	75569	92.5	1021.2027027027027088479	294.7924462924462432056
5.0.11.0	win	091218	16:14:09	NH_A_46	1	1	mixed_Word_shortCSI	14	mixed_repeat	483	Circle	Red	Shape	Word	Repeat	200	Consistent	SHAPE	CircleRed.png	30	1	584	82	86	70198	95.3488372093023315301	856.0731707317073642116	71	74	62615	95.9459459459459367281	881.9014084507042525729	79	80	57244	98.75	724.6075949367088924191	74	80	75569	92.5	1021.2027027027027088479	296.5951077659938164288
