# Supplementary material for: Serial Recall Predicts Vocoded Sentence Recognition Across Spectral Resolutions
Source: J Speech Lang Hear Res. 2020 Mar 26;63(4):1282–98. doi: 10.1044/2020_JSLHR-19-00319 (PMC7242981; doi:10.1044/2020_JSLHR-19-00319)
Supplement: Supplemental Material S1 [file JSLHR-63-1282-s001.zip › Supplemental Material/EF Tasks/colorshapetask/Experiment Results/NH_A_47/colorshapetask_raw_NH_A_47_2018-09-21-21-37-40-174.iqdat]

build	computer.platform	date	time	subject	group	values.group	blockcode	blocknum	trialcode	trialnum	values.shape	values.color	values.categorizationtask	values.mixed_cuetask	values.mixed_shifttask	values.csi	values.responsekeymapping	stimulusitem1	values.stimulus	response	correct	latency	values.count_corrcolor	values.count_color	values.sumrt_corrcolor	expressions.percentcorrect_color	expressions.meanrt_color	values.count_corrshape	values.count_shape	values.sumrt_corrshape	expressions.percentcorrect_shape	expressions.meanrt_shape	values.count_corrrepeat	values.count_repeat	values.sumrt_corrrepeat	expressions.percentcorrect_repeat	expressions.meanrt_repeat	values.count_corrshift	values.count_shift	values.sumrt_corrshift	expressions.percentcorrect_shift	expressions.meanrt_shift	expressions.switchcost
5.0.11.0	win	092118	16:37:40	NH_A_47	1	1	generalintro	1	GeneralIntro	1						0		SC_GeneralIntro.htm		57	0	181504	0	0	0	0		0	0	0	0		0	0	0	0		0	0	0	0		0
5.0.11.0	win	092118	16:37:40	NH_A_47	1	1	blockedintro	2	BlockedIntro	1						0		SC_BlockedIntro1.htm		57	0	21201	0	0	0	0		0	0	0	0		0	0	0	0		0	0	0	0		0
5.0.11.0	win	092118	16:37:40	NH_A_47	1	1	blockedintro	2	BlockedIntro	2						0		SC_BlockedIntro2.htm		57	0	3120	0	0	0	0		0	0	0	0		0	0	0	0		0	0	0	0		0
5.0.11.0	win	092118	16:37:40	NH_A_47	1	1	blockedtask_shapetraining	3	BlockedPracticeInstruct	1						0		SC_Blocked_ShapeTraining.htm		57	0	6546	0	0	0	0		0	0	0	0		0	0	0	0		0	0	0	0		0
5.0.11.0	win	092118	16:37:40	NH_A_47	1	1	blockedtask_shapetraining	3	blockedtask_shapetraining	3	Triangle		Shape			0		Triangle.png	Triangle.png	38	1	1147	0	0	0	0		0	0	0	0		0	0	0	0		0	0	0	0		0
5.0.11.0	win	092118	16:37:40	NH_A_47	1	1	blockedtask_shapetraining	3	blockedtask_shapetraining	6	Circle		Shape			0		Circle.png	Circle.png	30	1	709	0	0	0	0		0	0	0	0		0	0	0	0		0	0	0	0		0
5.0.11.0	win	092118	16:37:40	NH_A_47	1	1	blockedtask_shapetraining	3	blockedtask_shapetraining	9	Triangle		Shape			0		Triangle.png	Triangle.png	38	1	464	0	0	0	0		0	0	0	0		0	0	0	0		0	0	0	0		0
5.0.11.0	win	092118	16:37:40	NH_A_47	1	1	blockedtask_shapetraining	3	blockedtask_shapetraining	12	Triangle		Shape			0		Triangle.png	Triangle.png	38	1	484	0	0	0	0		0	0	0	0		0	0	0	0		0	0	0	0		0
5.0.11.0	win	092118	16:37:40	NH_A_47	1	1	blockedtask_shapetraining	3	blockedtask_shapetraining	15	Triangle		Shape			0		Triangle.png	Triangle.png	38	1	345	0	0	0	0		0	0	0	0		0	0	0	0		0	0	0	0		0
5.0.11.0	win	092118	16:37:40	NH_A_47	1	1	blockedtask_shapetraining	3	blockedtask_shapetraining	18	Triangle		Shape			0		Triangle.png	Triangle.png	38	1	355	0	0	0	0		0	0	0	0		0	0	0	0		0	0	0	0		0
5.0.11.0	win	092118	16:37:40	NH_A_47	1	1	blockedtask_shapetraining	3	blockedtask_shapetraining	21	Circle		Shape			0		Circle.png	Circle.png	30	1	444	0	0	0	0		0	0	0	0		0	0	0	0		0	0	0	0		0
5.0.11.0	win	092118	16:37:40	NH_A_47	1	1	blockedtask_shapetraining	3	blockedtask_shapetraining	24	Circle		Shape			0		Circle.png	Circle.png	30	1	450	0	0	0	0		0	0	0	0		0	0	0	0		0	0	0	0		0
5.0.11.0	win	092118	16:37:40	NH_A_47	1	1	blockedtask_shapetraining	3	blockedtask_shapetraining	27	Triangle		Shape			0		Triangle.png	Triangle.png	38	1	375	0	0	0	0		0	0	0	0		0	0	0	0		0	0	0	0		0
5.0.11.0	win	092118	16:37:40	NH_A_47	1	1	blockedtask_shapetraining	3	blockedtask_shapetraining	30	Triangle		Shape			0		Triangle.png	Triangle.png	38	1	432	0	0	0	0		0	0	0	0		0	0	0	0		0	0	0	0		0
5.0.11.0	win	092118	16:37:40	NH_A_47	1	1	blockedtask_shapetraining	3	blockedtask_shapetraining	33	Circle		Shape			0		Circle.png	Circle.png	30	1	423	0	0	0	0		0	0	0	0		0	0	0	0		0	0	0	0		0
5.0.11.0	win	092118	16:37:40	NH_A_47	1	1	blockedtask_shapetraining	3	blockedtask_shapetraining	36	Triangle		Shape			0		Triangle.png	Triangle.png	38	1	413	0	0	0	0		0	0	0	0		0	0	0	0		0	0	0	0		0
5.0.11.0	win	092118	16:37:40	NH_A_47	1	1	blockedtask_shapetraining	3	blockedtask_shapetraining	39	Circle		Shape			0		Circle.png	Circle.png	30	1	484	0	0	0	0		0	0	0	0		0	0	0	0		0	0	0	0		0
5.0.11.0	win	092118	16:37:40	NH_A_47	1	1	blockedtask_shapetraining	3	blockedtask_shapetraining	42	Circle		Shape			0		Circle.png	Circle.png	30	1	376	0	0	0	0		0	0	0	0		0	0	0	0		0	0	0	0		0
5.0.11.0	win	092118	16:37:40	NH_A_47	1	1	blockedtask_shapetraining	3	blockedtask_shapetraining	45	Triangle		Shape			0		Triangle.png	Triangle.png	38	1	369	0	0	0	0		0	0	0	0		0	0	0	0		0	0	0	0		0
5.0.11.0	win	092118	16:37:40	NH_A_47	1	1	blockedtask_shapetraining	3	blockedtask_shapetraining	48	Circle		Shape			0		Circle.png	Circle.png	30	1	298	0	0	0	0		0	0	0	0		0	0	0	0		0	0	0	0		0
5.0.11.0	win	092118	16:37:40	NH_A_47	1	1	blockedtask_shapetraining	3	blockedtask_shapetraining	51	Circle		Shape			0		Circle.png	Circle.png	30	1	324	0	0	0	0		0	0	0	0		0	0	0	0		0	0	0	0		0
5.0.11.0	win	092118	16:37:40	NH_A_47	1	1	blockedtask_shapetraining	3	blockedtask_shapetraining	54	Circle		Shape			0		Circle.png	Circle.png	30	1	383	0	0	0	0		0	0	0	0		0	0	0	0		0	0	0	0		0
5.0.11.0	win	092118	16:37:40	NH_A_47	1	1	blockedtask_shapetraining	3	blockedtask_shapetraining	57	Triangle		Shape			0		Triangle.png	Triangle.png	38	1	391	0	0	0	0		0	0	0	0		0	0	0	0		0	0	0	0		0
5.0.11.0	win	092118	16:37:40	NH_A_47	1	1	blockedtask_shapetraining	3	blockedtask_shapetraining	60	Triangle		Shape			0		Triangle.png	Triangle.png	30	0	303	0	0	0	0		0	0	0	0		0	0	0	0		0	0	0	0		0
5.0.11.0	win	092118	16:37:40	NH_A_47	1	1	blockedtask_shapetraining	3	blockedtask_shapetraining	63	Triangle		Shape			0		Triangle.png	Triangle.png	38	1	322	0	0	0	0		0	0	0	0		0	0	0	0		0	0	0	0		0
5.0.11.0	win	092118	16:37:40	NH_A_47	1	1	blockedtask_shapetraining	3	blockedtask_shapetraining	66	Triangle		Shape			0		Triangle.png	Triangle.png	38	1	349	0	0	0	0		0	0	0	0		0	0	0	0		0	0	0	0		0
5.0.11.0	win	092118	16:37:40	NH_A_47	1	1	blockedtask_shapetraining	3	blockedtask_shapetraining	69	Circle		Shape			0		Circle.png	Circle.png	30	1	551	0	0	0	0		0	0	0	0		0	0	0	0		0	0	0	0		0
5.0.11.0	win	092118	16:37:40	NH_A_47	1	1	blockedtask_shapetraining	3	blockedtask_shapetraining	72	Circle		Shape			0		Circle.png	Circle.png	30	1	408	0	0	0	0		0	0	0	0		0	0	0	0		0	0	0	0		0
5.0.11.0	win	092118	16:37:40	NH_A_47	1	1	blockedtask_shapetraining	3	blockedtask_shapetraining	75	Triangle		Shape			0		Triangle.png	Triangle.png	38	1	336	0	0	0	0		0	0	0	0		0	0	0	0		0	0	0	0		0
5.0.11.0	win	092118	16:37:40	NH_A_47	1	1	blockedtask_shapetraining	3	blockedtask_shapetraining	78	Triangle		Shape			0		Triangle.png	Triangle.png	38	1	314	0	0	0	0		0	0	0	0		0	0	0	0		0	0	0	0		0
5.0.11.0	win	092118	16:37:40	NH_A_47	1	1	blockedtask_shapetraining	3	blockedtask_shapetraining	81	Circle		Shape			0		Circle.png	Circle.png	30	1	421	0	0	0	0		0	0	0	0		0	0	0	0		0	0	0	0		0
5.0.11.0	win	092118	16:37:40	NH_A_47	1	1	blockedtask_shapetraining	3	blockedtask_shapetraining	84	Circle		Shape			0		Circle.png	Circle.png	30	1	427	0	0	0	0		0	0	0	0		0	0	0	0		0	0	0	0		0
5.0.11.0	win	092118	16:37:40	NH_A_47	1	1	blockedtask_shapetraining	3	blockedtask_shapetraining	87	Triangle		Shape			0		Triangle.png	Triangle.png	38	1	354	0	0	0	0		0	0	0	0		0	0	0	0		0	0	0	0		0
5.0.11.0	win	092118	16:37:40	NH_A_47	1	1	blockedtask_shapetraining	3	blockedtask_shapetraining	90	Circle		Shape			0		Circle.png	Circle.png	38	0	315	0	0	0	0		0	0	0	0		0	0	0	0		0	0	0	0		0
5.0.11.0	win	092118	16:37:40	NH_A_47	1	1	blockedtask_shapetraining	3	blockedtask_shapetraining	93	Circle		Shape			0		Circle.png	Circle.png	30	1	318	0	0	0	0		0	0	0	0		0	0	0	0		0	0	0	0		0
5.0.11.0	win	092118	16:37:40	NH_A_47	1	1	blockedtask_shapetraining	3	blockedtask_shapetraining	96	Circle		Shape			0		Circle.png	Circle.png	30	1	393	0	0	0	0		0	0	0	0		0	0	0	0		0	0	0	0		0
5.0.11.0	win	092118	16:37:40	NH_A_47	1	1	blockedtask_colortraining	4	BlockedPracticeInstruct	1	Circle		Shape			0		SC_Blocked_ColorTraining.htm	Circle.png	57	0	7471	0	0	0	0		0	0	0	0		0	0	0	0		0	0	0	0		0
5.0.11.0	win	092118	16:37:40	NH_A_47	1	1	blockedtask_colortraining	4	blockedtask_colortraining	3		Red	Color			0		Red.png	Red.png	30	1	627	0	0	0	0		0	0	0	0		0	0	0	0		0	0	0	0		0
5.0.11.0	win	092118	16:37:40	NH_A_47	1	1	blockedtask_colortraining	4	blockedtask_colortraining	6		Red	Color			0		Red.png	Red.png	30	1	419	0	0	0	0		0	0	0	0		0	0	0	0		0	0	0	0		0
5.0.11.0	win	092118	16:37:40	NH_A_47	1	1	blockedtask_colortraining	4	blockedtask_colortraining	9		Red	Color			0		Red.png	Red.png	30	1	346	0	0	0	0		0	0	0	0		0	0	0	0		0	0	0	0		0
5.0.11.0	win	092118	16:37:40	NH_A_47	1	1	blockedtask_colortraining	4	blockedtask_colortraining	12		Red	Color			0		Red.png	Red.png	30	1	355	0	0	0	0		0	0	0	0		0	0	0	0		0	0	0	0		0
5.0.11.0	win	092118	16:37:40	NH_A_47	1	1	blockedtask_colortraining	4	blockedtask_colortraining	15		Red	Color			0		Red.png	Red.png	30	1	316	0	0	0	0		0	0	0	0		0	0	0	0		0	0	0	0		0
5.0.11.0	win	092118	16:37:40	NH_A_47	1	1	blockedtask_colortraining	4	blockedtask_colortraining	18		Red	Color			0		Red.png	Red.png	30	1	327	0	0	0	0		0	0	0	0		0	0	0	0		0	0	0	0		0
5.0.11.0	win	092118	16:37:40	NH_A_47	1	1	blockedtask_colortraining	4	blockedtask_colortraining	21		Red	Color			0		Red.png	Red.png	30	1	274	0	0	0	0		0	0	0	0		0	0	0	0		0	0	0	0		0
5.0.11.0	win	092118	16:37:40	NH_A_47	1	1	blockedtask_colortraining	4	blockedtask_colortraining	24		Red	Color			0		Red.png	Red.png	30	1	303	0	0	0	0		0	0	0	0		0	0	0	0		0	0	0	0		0
5.0.11.0	win	092118	16:37:40	NH_A_47	1	1	blockedtask_colortraining	4	blockedtask_colortraining	27		Red	Color			0		Red.png	Red.png	30	1	314	0	0	0	0		0	0	0	0		0	0	0	0		0	0	0	0		0
5.0.11.0	win	092118	16:37:40	NH_A_47	1	1	blockedtask_colortraining	4	blockedtask_colortraining	30		Green	Color			0		Green.png	Green.png	38	1	389	0	0	0	0		0	0	0	0		0	0	0	0		0	0	0	0		0
5.0.11.0	win	092118	16:37:40	NH_A_47	1	1	blockedtask_colortraining	4	blockedtask_colortraining	33		Red	Color			0		Red.png	Red.png	30	1	428	0	0	0	0		0	0	0	0		0	0	0	0		0	0	0	0		0
5.0.11.0	win	092118	16:37:40	NH_A_47	1	1	blockedtask_colortraining	4	blockedtask_colortraining	36		Green	Color			0		Green.png	Green.png	38	1	451	0	0	0	0		0	0	0	0		0	0	0	0		0	0	0	0		0
5.0.11.0	win	092118	16:37:40	NH_A_47	1	1	blockedtask_colortraining	4	blockedtask_colortraining	39		Green	Color			0		Green.png	Green.png	38	1	377	0	0	0	0		0	0	0	0		0	0	0	0		0	0	0	0		0
5.0.11.0	win	092118	16:37:40	NH_A_47	1	1	blockedtask_colortraining	4	blockedtask_colortraining	42		Red	Color			0		Red.png	Red.png	30	1	385	0	0	0	0		0	0	0	0		0	0	0	0		0	0	0	0		0
5.0.11.0	win	092118	16:37:40	NH_A_47	1	1	blockedtask_colortraining	4	blockedtask_colortraining	45		Red	Color			0		Red.png	Red.png	30	1	362	0	0	0	0		0	0	0	0		0	0	0	0		0	0	0	0		0
5.0.11.0	win	092118	16:37:40	NH_A_47	1	1	blockedtask_colortraining	4	blockedtask_colortraining	48		Red	Color			0		Red.png	Red.png	30	1	259	0	0	0	0		0	0	0	0		0	0	0	0		0	0	0	0		0
5.0.11.0	win	092118	16:37:40	NH_A_47	1	1	blockedtask_colortraining	4	blockedtask_colortraining	51		Green	Color			0		Green.png	Green.png	30	0	288	0	0	0	0		0	0	0	0		0	0	0	0		0	0	0	0		0
5.0.11.0	win	092118	16:37:40	NH_A_47	1	1	blockedtask_colortraining	4	blockedtask_colortraining	54		Green	Color			0		Green.png	Green.png	38	1	324	0	0	0	0		0	0	0	0		0	0	0	0		0	0	0	0		0
5.0.11.0	win	092118	16:37:40	NH_A_47	1	1	blockedtask_colortraining	4	blockedtask_colortraining	57		Green	Color			0		Green.png	Green.png	38	1	383	0	0	0	0		0	0	0	0		0	0	0	0		0	0	0	0		0
5.0.11.0	win	092118	16:37:40	NH_A_47	1	1	blockedtask_colortraining	4	blockedtask_colortraining	60		Green	Color			0		Green.png	Green.png	38	1	311	0	0	0	0		0	0	0	0		0	0	0	0		0	0	0	0		0
5.0.11.0	win	092118	16:37:40	NH_A_47	1	1	blockedtask_colortraining	4	blockedtask_colortraining	63		Green	Color			0		Green.png	Green.png	38	1	306	0	0	0	0		0	0	0	0		0	0	0	0		0	0	0	0		0
5.0.11.0	win	092118	16:37:40	NH_A_47	1	1	blockedtask_colortraining	4	blockedtask_colortraining	66		Green	Color			0		Green.png	Green.png	38	1	270	0	0	0	0		0	0	0	0		0	0	0	0		0	0	0	0		0
5.0.11.0	win	092118	16:37:40	NH_A_47	1	1	blockedtask_colortraining	4	blockedtask_colortraining	69		Red	Color			0		Red.png	Red.png	30	1	378	0	0	0	0		0	0	0	0		0	0	0	0		0	0	0	0		0
5.0.11.0	win	092118	16:37:40	NH_A_47	1	1	blockedtask_colortraining	4	blockedtask_colortraining	72		Green	Color			0		Green.png	Green.png	38	1	371	0	0	0	0		0	0	0	0		0	0	0	0		0	0	0	0		0
5.0.11.0	win	092118	16:37:40	NH_A_47	1	1	blockedtask_colortraining	4	blockedtask_colortraining	75		Green	Color			0		Green.png	Green.png	38	1	347	0	0	0	0		0	0	0	0		0	0	0	0		0	0	0	0		0
5.0.11.0	win	092118	16:37:40	NH_A_47	1	1	blockedtask_colortraining	4	blockedtask_colortraining	78		Green	Color			0		Green.png	Green.png	38	1	292	0	0	0	0		0	0	0	0		0	0	0	0		0	0	0	0		0
5.0.11.0	win	092118	16:37:40	NH_A_47	1	1	blockedtask_colortraining	4	blockedtask_colortraining	81		Red	Color			0		Red.png	Red.png	30	1	353	0	0	0	0		0	0	0	0		0	0	0	0		0	0	0	0		0
5.0.11.0	win	092118	16:37:40	NH_A_47	1	1	blockedtask_colortraining	4	blockedtask_colortraining	84		Green	Color			0		Green.png	Green.png	30	0	346	0	0	0	0		0	0	0	0		0	0	0	0		0	0	0	0		0
5.0.11.0	win	092118	16:37:40	NH_A_47	1	1	blockedtask_colortraining	4	blockedtask_colortraining	87		Green	Color			0		Green.png	Green.png	38	1	572	0	0	0	0		0	0	0	0		0	0	0	0		0	0	0	0		0
5.0.11.0	win	092118	16:37:40	NH_A_47	1	1	blockedtask_colortraining	4	blockedtask_colortraining	90		Green	Color			0		Green.png	Green.png	38	1	381	0	0	0	0		0	0	0	0		0	0	0	0		0	0	0	0		0
5.0.11.0	win	092118	16:37:40	NH_A_47	1	1	blockedtask_colortraining	4	blockedtask_colortraining	93		Green	Color			0		Green.png	Green.png	38	1	341	0	0	0	0		0	0	0	0		0	0	0	0		0	0	0	0		0
5.0.11.0	win	092118	16:37:40	NH_A_47	1	1	blockedtask_colortraining	4	blockedtask_colortraining	96		Red	Color			0		Red.png	Red.png	30	1	366	0	0	0	0		0	0	0	0		0	0	0	0		0	0	0	0		0
5.0.11.0	win	092118	16:37:40	NH_A_47	1	1	blockedtask_colorshapetraining	5	BlockedPracticeInstruct	1		Red	Color			0		SC_Blocked_ColorShapeTraining.htm	Red.png	57	0	14007	0	0	0	0		0	0	0	0		0	0	0	0		0	0	0	0		0
5.0.11.0	win	092118	16:37:40	NH_A_47	1	1	blockedtask_colorshapetraining	5	blockedtask_colorshapetraining	3	Triangle		Shape			0		Triangle.png	Triangle.png	38	1	1254	0	0	0	0		0	0	0	0		0	0	0	0		0	0	0	0		0
5.0.11.0	win	092118	16:37:40	NH_A_47	1	1	blockedtask_colorshapetraining	5	blockedtask_colorshapetraining	6		Red	Color			0		Red.png	Red.png	30	1	363	0	0	0	0		0	0	0	0		0	0	0	0		0	0	0	0		0
5.0.11.0	win	092118	16:37:40	NH_A_47	1	1	blockedtask_colorshapetraining	5	blockedtask_colorshapetraining	9	Circle		Shape			0		Circle.png	Circle.png	30	1	868	0	0	0	0		0	0	0	0		0	0	0	0		0	0	0	0		0
5.0.11.0	win	092118	16:37:40	NH_A_47	1	1	blockedtask_colorshapetraining	5	blockedtask_colorshapetraining	12	Circle		Shape			0		Circle.png	Circle.png	30	1	457	0	0	0	0		0	0	0	0		0	0	0	0		0	0	0	0		0
5.0.11.0	win	092118	16:37:40	NH_A_47	1	1	blockedtask_colorshapetraining	5	blockedtask_colorshapetraining	15		Red	Color			0		Red.png	Red.png	38	0	399	0	0	0	0		0	0	0	0		0	0	0	0		0	0	0	0		0
5.0.11.0	win	092118	16:37:40	NH_A_47	1	1	blockedtask_colorshapetraining	5	blockedtask_colorshapetraining	18		Red	Color			0		Red.png	Red.png	30	1	334	0	0	0	0		0	0	0	0		0	0	0	0		0	0	0	0		0
5.0.11.0	win	092118	16:37:40	NH_A_47	1	1	blockedtask_colorshapetraining	5	blockedtask_colorshapetraining	21		Green	Color			0		Green.png	Green.png	38	1	568	0	0	0	0		0	0	0	0		0	0	0	0		0	0	0	0		0
5.0.11.0	win	092118	16:37:40	NH_A_47	1	1	blockedtask_colorshapetraining	5	blockedtask_colorshapetraining	24		Green	Color			0		Green.png	Green.png	38	1	425	0	0	0	0		0	0	0	0		0	0	0	0		0	0	0	0		0
5.0.11.0	win	092118	16:37:40	NH_A_47	1	1	blockedtask_colorshapetraining	5	blockedtask_colorshapetraining	27		Red	Color			0		Red.png	Red.png	30	1	367	0	0	0	0		0	0	0	0		0	0	0	0		0	0	0	0		0
5.0.11.0	win	092118	16:37:40	NH_A_47	1	1	blockedtask_colorshapetraining	5	blockedtask_colorshapetraining	30	Triangle		Shape			0		Triangle.png	Triangle.png	38	1	520	0	0	0	0		0	0	0	0		0	0	0	0		0	0	0	0		0
5.0.11.0	win	092118	16:37:40	NH_A_47	1	1	blockedtask_colorshapetraining	5	blockedtask_colorshapetraining	33	Circle		Shape			0		Circle.png	Circle.png	30	1	362	0	0	0	0		0	0	0	0		0	0	0	0		0	0	0	0		0
5.0.11.0	win	092118	16:37:40	NH_A_47	1	1	blockedtask_colorshapetraining	5	blockedtask_colorshapetraining	36	Circle		Shape			0		Circle.png	Circle.png	30	1	388	0	0	0	0		0	0	0	0		0	0	0	0		0	0	0	0		0
5.0.11.0	win	092118	16:37:40	NH_A_47	1	1	blockedtask_colorshapetraining	5	blockedtask_colorshapetraining	39	Triangle		Shape			0		Triangle.png	Triangle.png	30	0	364	0	0	0	0		0	0	0	0		0	0	0	0		0	0	0	0		0
5.0.11.0	win	092118	16:37:40	NH_A_47	1	1	blockedtask_colorshapetraining	5	blockedtask_colorshapetraining	42	Circle		Shape			0		Circle.png	Circle.png	30	1	413	0	0	0	0		0	0	0	0		0	0	0	0		0	0	0	0		0
5.0.11.0	win	092118	16:37:40	NH_A_47	1	1	blockedtask_colorshapetraining	5	blockedtask_colorshapetraining	45		Red	Color			0		Red.png	Red.png	30	1	708	0	0	0	0		0	0	0	0		0	0	0	0		0	0	0	0		0
5.0.11.0	win	092118	16:37:40	NH_A_47	1	1	blockedtask_colorshapetraining	5	blockedtask_colorshapetraining	48		Green	Color			0		Green.png	Green.png	38	1	415	0	0	0	0		0	0	0	0		0	0	0	0		0	0	0	0		0
5.0.11.0	win	092118	16:37:40	NH_A_47	1	1	blockedtask_colorshapetraining	5	blockedtask_colorshapetraining	51	Triangle		Shape			0		Triangle.png	Triangle.png	38	1	710	0	0	0	0		0	0	0	0		0	0	0	0		0	0	0	0		0
5.0.11.0	win	092118	16:37:40	NH_A_47	1	1	blockedtask_colorshapetraining	5	blockedtask_colorshapetraining	54	Triangle		Shape			0		Triangle.png	Triangle.png	38	1	433	0	0	0	0		0	0	0	0		0	0	0	0		0	0	0	0		0
5.0.11.0	win	092118	16:37:40	NH_A_47	1	1	blockedtask_colorshapetraining	5	blockedtask_colorshapetraining	57		Green	Color			0		Green.png	Green.png	30	0	408	0	0	0	0		0	0	0	0		0	0	0	0		0	0	0	0		0
5.0.11.0	win	092118	16:37:40	NH_A_47	1	1	blockedtask_colorshapetraining	5	blockedtask_colorshapetraining	60		Green	Color			0		Green.png	Green.png	38	1	423	0	0	0	0		0	0	0	0		0	0	0	0		0	0	0	0		0
5.0.11.0	win	092118	16:37:40	NH_A_47	1	1	blockedtask_colorshapetraining	5	blockedtask_colorshapetraining	63		Green	Color			0		Green.png	Green.png	38	1	397	0	0	0	0		0	0	0	0		0	0	0	0		0	0	0	0		0
5.0.11.0	win	092118	16:37:40	NH_A_47	1	1	blockedtask_colorshapetraining	5	blockedtask_colorshapetraining	66	Circle		Shape			0		Circle.png	Circle.png	30	1	581	0	0	0	0		0	0	0	0		0	0	0	0		0	0	0	0		0
5.0.11.0	win	092118	16:37:40	NH_A_47	1	1	blockedtask_colorshapetraining	5	blockedtask_colorshapetraining	69	Triangle		Shape			0		Triangle.png	Triangle.png	38	1	357	0	0	0	0		0	0	0	0		0	0	0	0		0	0	0	0		0
5.0.11.0	win	092118	16:37:40	NH_A_47	1	1	blockedtask_colorshapetraining	5	blockedtask_colorshapetraining	72		Green	Color			0		Green.png	Green.png	38	1	510	0	0	0	0		0	0	0	0		0	0	0	0		0	0	0	0		0
5.0.11.0	win	092118	16:37:40	NH_A_47	1	1	blockedtask_colorshapetraining	5	blockedtask_colorshapetraining	75	Triangle		Shape			0		Triangle.png	Triangle.png	30	0	513	0	0	0	0		0	0	0	0		0	0	0	0		0	0	0	0		0
5.0.11.0	win	092118	16:37:40	NH_A_47	1	1	blockedtask_colorshapetraining	5	blockedtask_colorshapetraining	78		Red	Color			0		Red.png	Red.png	38	0	333	0	0	0	0		0	0	0	0		0	0	0	0		0	0	0	0		0
5.0.11.0	win	092118	16:37:40	NH_A_47	1	1	blockedtask_colorshapetraining	5	blockedtask_colorshapetraining	81	Circle		Shape			0		Circle.png	Circle.png	30	1	1534	0	0	0	0		0	0	0	0		0	0	0	0		0	0	0	0		0
5.0.11.0	win	092118	16:37:40	NH_A_47	1	1	blockedtask_colorshapetraining	5	blockedtask_colorshapetraining	84	Triangle		Shape			0		Triangle.png	Triangle.png	38	1	552	0	0	0	0		0	0	0	0		0	0	0	0		0	0	0	0		0
5.0.11.0	win	092118	16:37:40	NH_A_47	1	1	blockedtask_colorshapetraining	5	blockedtask_colorshapetraining	87		Red	Color			0		Red.png	Red.png	30	1	698	0	0	0	0		0	0	0	0		0	0	0	0		0	0	0	0		0
5.0.11.0	win	092118	16:37:40	NH_A_47	1	1	blockedtask_colorshapetraining	5	blockedtask_colorshapetraining	90		Green	Color			0		Green.png	Green.png	38	1	437	0	0	0	0		0	0	0	0		0	0	0	0		0	0	0	0		0
5.0.11.0	win	092118	16:37:40	NH_A_47	1	1	blockedtask_colorshapetraining	5	blockedtask_colorshapetraining	93		Red	Color			0		Red.png	Red.png	38	0	427	0	0	0	0		0	0	0	0		0	0	0	0		0	0	0	0		0
5.0.11.0	win	092118	16:37:40	NH_A_47	1	1	blockedtask_colorshapetraining	5	blockedtask_colorshapetraining	96	Circle		Shape			0		Circle.png	Circle.png	30	1	682	0	0	0	0		0	0	0	0		0	0	0	0		0	0	0	0		0
5.0.11.0	win	092118	16:37:40	NH_A_47	1	1	blockedtask_bivalentshapetraining	6	BlockedPracticeInstruct	1	Circle		Shape			0		SC_Blocked_BivalentShapeTraining.htm	Circle.png	57	0	8230	0	0	0	0		0	0	0	0		0	0	0	0		0	0	0	0		0
5.0.11.0	win	092118	16:37:40	NH_A_47	1	1	blockedtask_bivalentshapetraining	6	blockedtask_bivalentshapetraining	3	Triangle	Red	Shape			0		TriangleRed.png	TriangleRed.png	38	1	1517	0	0	0	0		0	0	0	0		0	0	0	0		0	0	0	0		0
5.0.11.0	win	092118	16:37:40	NH_A_47	1	1	blockedtask_bivalentshapetraining	6	blockedtask_bivalentshapetraining	6	Circle	Green	Shape			0		CircleGreen.png	CircleGreen.png	30	1	487	0	0	0	0		0	0	0	0		0	0	0	0		0	0	0	0		0
5.0.11.0	win	092118	16:37:40	NH_A_47	1	1	blockedtask_bivalentshapetraining	6	blockedtask_bivalentshapetraining	9	Triangle	Red	Shape			0		TriangleRed.png	TriangleRed.png	38	1	378	0	0	0	0		0	0	0	0		0	0	0	0		0	0	0	0		0
5.0.11.0	win	092118	16:37:40	NH_A_47	1	1	blockedtask_bivalentshapetraining	6	blockedtask_bivalentshapetraining	12	Circle	Green	Shape			0		CircleGreen.png	CircleGreen.png	30	1	723	0	0	0	0		0	0	0	0		0	0	0	0		0	0	0	0		0
5.0.11.0	win	092118	16:37:40	NH_A_47	1	1	blockedtask_bivalentshapetraining	6	blockedtask_bivalentshapetraining	15	Triangle	Green	Shape			0		TriangleGreen.png	TriangleGreen.png	38	1	462	0	0	0	0		0	0	0	0		0	0	0	0		0	0	0	0		0
5.0.11.0	win	092118	16:37:40	NH_A_47	1	1	blockedtask_bivalentshapetraining	6	blockedtask_bivalentshapetraining	18	Circle	Green	Shape			0		CircleGreen.png	CircleGreen.png	38	0	339	0	0	0	0		0	0	0	0		0	0	0	0		0	0	0	0		0
5.0.11.0	win	092118	16:37:40	NH_A_47	1	1	blockedtask_bivalentshapetraining	6	blockedtask_bivalentshapetraining	21	Circle	Red	Shape			0		CircleRed.png	CircleRed.png	30	1	310	0	0	0	0		0	0	0	0		0	0	0	0		0	0	0	0		0
5.0.11.0	win	092118	16:37:40	NH_A_47	1	1	blockedtask_bivalentshapetraining	6	blockedtask_bivalentshapetraining	24	Circle	Green	Shape			0		CircleGreen.png	CircleGreen.png	30	1	433	0	0	0	0		0	0	0	0		0	0	0	0		0	0	0	0		0
5.0.11.0	win	092118	16:37:40	NH_A_47	1	1	blockedtask_bivalentshapetraining	6	blockedtask_bivalentshapetraining	27	Triangle	Green	Shape			0		TriangleGreen.png	TriangleGreen.png	38	1	391	0	0	0	0		0	0	0	0		0	0	0	0		0	0	0	0		0
5.0.11.0	win	092118	16:37:40	NH_A_47	1	1	blockedtask_bivalentshapetraining	6	blockedtask_bivalentshapetraining	30	Triangle	Red	Shape			0		TriangleRed.png	TriangleRed.png	38	1	446	0	0	0	0		0	0	0	0		0	0	0	0		0	0	0	0		0
5.0.11.0	win	092118	16:37:40	NH_A_47	1	1	blockedtask_bivalentshapetraining	6	blockedtask_bivalentshapetraining	33	Triangle	Red	Shape			0		TriangleRed.png	TriangleRed.png	38	1	341	0	0	0	0		0	0	0	0		0	0	0	0		0	0	0	0		0
5.0.11.0	win	092118	16:37:40	NH_A_47	1	1	blockedtask_bivalentshapetraining	6	blockedtask_bivalentshapetraining	36	Triangle	Green	Shape			0		TriangleGreen.png	TriangleGreen.png	38	1	415	0	0	0	0		0	0	0	0		0	0	0	0		0	0	0	0		0
5.0.11.0	win	092118	16:37:40	NH_A_47	1	1	blockedtask_bivalentshapetraining	6	blockedtask_bivalentshapetraining	39	Triangle	Red	Shape			0		TriangleRed.png	TriangleRed.png	38	1	325	0	0	0	0		0	0	0	0		0	0	0	0		0	0	0	0		0
5.0.11.0	win	092118	16:37:40	NH_A_47	1	1	blockedtask_bivalentshapetraining	6	blockedtask_bivalentshapetraining	42	Circle	Red	Shape			0		CircleRed.png	CircleRed.png	30	1	368	0	0	0	0		0	0	0	0		0	0	0	0		0	0	0	0		0
5.0.11.0	win	092118	16:37:40	NH_A_47	1	1	blockedtask_bivalentshapetraining	6	blockedtask_bivalentshapetraining	45	Triangle	Red	Shape			0		TriangleRed.png	TriangleRed.png	38	1	361	0	0	0	0		0	0	0	0		0	0	0	0		0	0	0	0		0
5.0.11.0	win	092118	16:37:40	NH_A_47	1	1	blockedtask_bivalentshapetraining	6	blockedtask_bivalentshapetraining	48	Circle	Green	Shape			0		CircleGreen.png	CircleGreen.png	30	1	370	0	0	0	0		0	0	0	0		0	0	0	0		0	0	0	0		0
5.0.11.0	win	092118	16:37:40	NH_A_47	1	1	blockedtask_bivalentshapetraining	6	blockedtask_bivalentshapetraining	51	Triangle	Red	Shape			0		TriangleRed.png	TriangleRed.png	38	1	362	0	0	0	0		0	0	0	0		0	0	0	0		0	0	0	0		0
5.0.11.0	win	092118	16:37:40	NH_A_47	1	1	blockedtask_bivalentshapetraining	6	blockedtask_bivalentshapetraining	54	Triangle	Green	Shape			0		TriangleGreen.png	TriangleGreen.png	38	1	404	0	0	0	0		0	0	0	0		0	0	0	0		0	0	0	0		0
5.0.11.0	win	092118	16:37:40	NH_A_47	1	1	blockedtask_bivalentshapetraining	6	blockedtask_bivalentshapetraining	57	Circle	Red	Shape			0		CircleRed.png	CircleRed.png	38	0	347	0	0	0	0		0	0	0	0		0	0	0	0		0	0	0	0		0
5.0.11.0	win	092118	16:37:40	NH_A_47	1	1	blockedtask_bivalentshapetraining	6	blockedtask_bivalentshapetraining	60	Circle	Red	Shape			0		CircleRed.png	CircleRed.png	30	1	381	0	0	0	0		0	0	0	0		0	0	0	0		0	0	0	0		0
5.0.11.0	win	092118	16:37:40	NH_A_47	1	1	blockedtask_bivalentshapetraining	6	blockedtask_bivalentshapetraining	63	Triangle	Green	Shape			0		TriangleGreen.png	TriangleGreen.png	38	1	469	0	0	0	0		0	0	0	0		0	0	0	0		0	0	0	0		0
5.0.11.0	win	092118	16:37:40	NH_A_47	1	1	blockedtask_bivalentshapetraining	6	blockedtask_bivalentshapetraining	66	Circle	Red	Shape			0		CircleRed.png	CircleRed.png	30	1	377	0	0	0	0		0	0	0	0		0	0	0	0		0	0	0	0		0
5.0.11.0	win	092118	16:37:40	NH_A_47	1	1	blockedtask_bivalentshapetraining	6	blockedtask_bivalentshapetraining	69	Triangle	Red	Shape			0		TriangleRed.png	TriangleRed.png	38	1	434	0	0	0	0		0	0	0	0		0	0	0	0		0	0	0	0		0
5.0.11.0	win	092118	16:37:40	NH_A_47	1	1	blockedtask_bivalentshapetraining	6	blockedtask_bivalentshapetraining	72	Circle	Red	Shape			0		CircleRed.png	CircleRed.png	30	1	360	0	0	0	0		0	0	0	0		0	0	0	0		0	0	0	0		0
5.0.11.0	win	092118	16:37:40	NH_A_47	1	1	blockedtask_bivalentshapetraining	6	blockedtask_bivalentshapetraining	75	Circle	Green	Shape			0		CircleGreen.png	CircleGreen.png	30	1	449	0	0	0	0		0	0	0	0		0	0	0	0		0	0	0	0		0
5.0.11.0	win	092118	16:37:40	NH_A_47	1	1	blockedtask_bivalentshapetraining	6	blockedtask_bivalentshapetraining	78	Circle	Red	Shape			0		CircleRed.png	CircleRed.png	30	1	375	0	0	0	0		0	0	0	0		0	0	0	0		0	0	0	0		0
5.0.11.0	win	092118	16:37:40	NH_A_47	1	1	blockedtask_bivalentshapetraining	6	blockedtask_bivalentshapetraining	81	Triangle	Green	Shape			0		TriangleGreen.png	TriangleGreen.png	38	1	415	0	0	0	0		0	0	0	0		0	0	0	0		0	0	0	0		0
5.0.11.0	win	092118	16:37:40	NH_A_47	1	1	blockedtask_bivalentshapetraining	6	blockedtask_bivalentshapetraining	84	Triangle	Green	Shape			0		TriangleGreen.png	TriangleGreen.png	30	0	342	0	0	0	0		0	0	0	0		0	0	0	0		0	0	0	0		0
5.0.11.0	win	092118	16:37:40	NH_A_47	1	1	blockedtask_bivalentshapetraining	6	blockedtask_bivalentshapetraining	87	Circle	Green	Shape			0		CircleGreen.png	CircleGreen.png	30	1	408	0	0	0	0		0	0	0	0		0	0	0	0		0	0	0	0		0
5.0.11.0	win	092118	16:37:40	NH_A_47	1	1	blockedtask_bivalentshapetraining	6	blockedtask_bivalentshapetraining	90	Circle	Green	Shape			0		CircleGreen.png	CircleGreen.png	30	1	335	0	0	0	0		0	0	0	0		0	0	0	0		0	0	0	0		0
5.0.11.0	win	092118	16:37:40	NH_A_47	1	1	blockedtask_bivalentshapetraining	6	blockedtask_bivalentshapetraining	93	Triangle	Green	Shape			0		TriangleGreen.png	TriangleGreen.png	38	1	505	0	0	0	0		0	0	0	0		0	0	0	0		0	0	0	0		0
5.0.11.0	win	092118	16:37:40	NH_A_47	1	1	blockedtask_bivalentshapetraining	6	blockedtask_bivalentshapetraining	96	Circle	Red	Shape			0		CircleRed.png	CircleRed.png	30	1	333	0	0	0	0		0	0	0	0		0	0	0	0		0	0	0	0		0
5.0.11.0	win	092118	16:37:40	NH_A_47	1	1	blockedtask_bivalentcolortraining	7	BlockedPracticeInstruct	1	Circle	Red	Shape			0		SC_Blocked_BivalentColorTraining.htm	CircleRed.png	57	0	7734	0	0	0	0		0	0	0	0		0	0	0	0		0	0	0	0		0
5.0.11.0	win	092118	16:37:40	NH_A_47	1	1	blockedtask_bivalentcolortraining	7	blockedtask_bivalentcolortraining	3	Triangle	Green	Color			0		TriangleGreen.png	TriangleGreen.png	38	1	992	0	0	0	0		0	0	0	0		0	0	0	0		0	0	0	0		0
5.0.11.0	win	092118	16:37:40	NH_A_47	1	1	blockedtask_bivalentcolortraining	7	blockedtask_bivalentcolortraining	6	Circle	Green	Color			0		CircleGreen.png	CircleGreen.png	38	1	305	0	0	0	0		0	0	0	0		0	0	0	0		0	0	0	0		0
5.0.11.0	win	092118	16:37:40	NH_A_47	1	1	blockedtask_bivalentcolortraining	7	blockedtask_bivalentcolortraining	9	Triangle	Green	Color			0		TriangleGreen.png	TriangleGreen.png	38	1	300	0	0	0	0		0	0	0	0		0	0	0	0		0	0	0	0		0
5.0.11.0	win	092118	16:37:40	NH_A_47	1	1	blockedtask_bivalentcolortraining	7	blockedtask_bivalentcolortraining	12	Circle	Red	Color			0		CircleRed.png	CircleRed.png	30	1	359	0	0	0	0		0	0	0	0		0	0	0	0		0	0	0	0		0
5.0.11.0	win	092118	16:37:40	NH_A_47	1	1	blockedtask_bivalentcolortraining	7	blockedtask_bivalentcolortraining	15	Circle	Red	Color			0		CircleRed.png	CircleRed.png	30	1	304	0	0	0	0		0	0	0	0		0	0	0	0		0	0	0	0		0
5.0.11.0	win	092118	16:37:40	NH_A_47	1	1	blockedtask_bivalentcolortraining	7	blockedtask_bivalentcolortraining	18	Triangle	Red	Color			0		TriangleRed.png	TriangleRed.png	30	1	348	0	0	0	0		0	0	0	0		0	0	0	0		0	0	0	0		0
5.0.11.0	win	092118	16:37:40	NH_A_47	1	1	blockedtask_bivalentcolortraining	7	blockedtask_bivalentcolortraining	21	Circle	Green	Color			0		CircleGreen.png	CircleGreen.png	38	1	325	0	0	0	0		0	0	0	0		0	0	0	0		0	0	0	0		0
5.0.11.0	win	092118	16:37:40	NH_A_47	1	1	blockedtask_bivalentcolortraining	7	blockedtask_bivalentcolortraining	24	Triangle	Red	Color			0		TriangleRed.png	TriangleRed.png	30	1	336	0	0	0	0		0	0	0	0		0	0	0	0		0	0	0	0		0
5.0.11.0	win	092118	16:37:40	NH_A_47	1	1	blockedtask_bivalentcolortraining	7	blockedtask_bivalentcolortraining	27	Triangle	Green	Color			0		TriangleGreen.png	TriangleGreen.png	38	1	314	0	0	0	0		0	0	0	0		0	0	0	0		0	0	0	0		0
5.0.11.0	win	092118	16:37:40	NH_A_47	1	1	blockedtask_bivalentcolortraining	7	blockedtask_bivalentcolortraining	30	Triangle	Red	Color			0		TriangleRed.png	TriangleRed.png	30	1	372	0	0	0	0		0	0	0	0		0	0	0	0		0	0	0	0		0
5.0.11.0	win	092118	16:37:40	NH_A_47	1	1	blockedtask_bivalentcolortraining	7	blockedtask_bivalentcolortraining	33	Circle	Green	Color			0		CircleGreen.png	CircleGreen.png	38	1	333	0	0	0	0		0	0	0	0		0	0	0	0		0	0	0	0		0
5.0.11.0	win	092118	16:37:40	NH_A_47	1	1	blockedtask_bivalentcolortraining	7	blockedtask_bivalentcolortraining	36	Circle	Red	Color			0		CircleRed.png	CircleRed.png	30	1	360	0	0	0	0		0	0	0	0		0	0	0	0		0	0	0	0		0
5.0.11.0	win	092118	16:37:40	NH_A_47	1	1	blockedtask_bivalentcolortraining	7	blockedtask_bivalentcolortraining	39	Circle	Green	Color			0		CircleGreen.png	CircleGreen.png	38	1	385	0	0	0	0		0	0	0	0		0	0	0	0		0	0	0	0		0
5.0.11.0	win	092118	16:37:40	NH_A_47	1	1	blockedtask_bivalentcolortraining	7	blockedtask_bivalentcolortraining	42	Circle	Red	Color			0		CircleRed.png	CircleRed.png	30	1	344	0	0	0	0		0	0	0	0		0	0	0	0		0	0	0	0		0
5.0.11.0	win	092118	16:37:40	NH_A_47	1	1	blockedtask_bivalentcolortraining	7	blockedtask_bivalentcolortraining	45	Triangle	Green	Color			0		TriangleGreen.png	TriangleGreen.png	38	1	371	0	0	0	0		0	0	0	0		0	0	0	0		0	0	0	0		0
5.0.11.0	win	092118	16:37:40	NH_A_47	1	1	blockedtask_bivalentcolortraining	7	blockedtask_bivalentcolortraining	48	Triangle	Green	Color			0		TriangleGreen.png	TriangleGreen.png	38	1	443	0	0	0	0		0	0	0	0		0	0	0	0		0	0	0	0		0
5.0.11.0	win	092118	16:37:40	NH_A_47	1	1	blockedtask_bivalentcolortraining	7	blockedtask_bivalentcolortraining	51	Triangle	Red	Color			0		TriangleRed.png	TriangleRed.png	30	1	305	0	0	0	0		0	0	0	0		0	0	0	0		0	0	0	0		0
5.0.11.0	win	092118	16:37:40	NH_A_47	1	1	blockedtask_bivalentcolortraining	7	blockedtask_bivalentcolortraining	54	Circle	Green	Color			0		CircleGreen.png	CircleGreen.png	38	1	413	0	0	0	0		0	0	0	0		0	0	0	0		0	0	0	0		0
5.0.11.0	win	092118	16:37:40	NH_A_47	1	1	blockedtask_bivalentcolortraining	7	blockedtask_bivalentcolortraining	57	Triangle	Green	Color			0		TriangleGreen.png	TriangleGreen.png	38	1	324	0	0	0	0		0	0	0	0		0	0	0	0		0	0	0	0		0
5.0.11.0	win	092118	16:37:40	NH_A_47	1	1	blockedtask_bivalentcolortraining	7	blockedtask_bivalentcolortraining	60	Triangle	Red	Color			0		TriangleRed.png	TriangleRed.png	30	1	319	0	0	0	0		0	0	0	0		0	0	0	0		0	0	0	0		0
5.0.11.0	win	092118	16:37:40	NH_A_47	1	1	blockedtask_bivalentcolortraining	7	blockedtask_bivalentcolortraining	63	Circle	Green	Color			0		CircleGreen.png	CircleGreen.png	38	1	297	0	0	0	0		0	0	0	0		0	0	0	0		0	0	0	0		0
5.0.11.0	win	092118	16:37:40	NH_A_47	1	1	blockedtask_bivalentcolortraining	7	blockedtask_bivalentcolortraining	66	Triangle	Green	Color			0		TriangleGreen.png	TriangleGreen.png	38	1	421	0	0	0	0		0	0	0	0		0	0	0	0		0	0	0	0		0
5.0.11.0	win	092118	16:37:40	NH_A_47	1	1	blockedtask_bivalentcolortraining	7	blockedtask_bivalentcolortraining	69	Circle	Red	Color			0		CircleRed.png	CircleRed.png	30	1	331	0	0	0	0		0	0	0	0		0	0	0	0		0	0	0	0		0
5.0.11.0	win	092118	16:37:40	NH_A_47	1	1	blockedtask_bivalentcolortraining	7	blockedtask_bivalentcolortraining	72	Triangle	Red	Color			0		TriangleRed.png	TriangleRed.png	30	1	357	0	0	0	0		0	0	0	0		0	0	0	0		0	0	0	0		0
5.0.11.0	win	092118	16:37:40	NH_A_47	1	1	blockedtask_bivalentcolortraining	7	blockedtask_bivalentcolortraining	75	Triangle	Green	Color			0		TriangleGreen.png	TriangleGreen.png	38	1	335	0	0	0	0		0	0	0	0		0	0	0	0		0	0	0	0		0
5.0.11.0	win	092118	16:37:40	NH_A_47	1	1	blockedtask_bivalentcolortraining	7	blockedtask_bivalentcolortraining	78	Circle	Green	Color			0		CircleGreen.png	CircleGreen.png	38	1	345	0	0	0	0		0	0	0	0		0	0	0	0		0	0	0	0		0
5.0.11.0	win	092118	16:37:40	NH_A_47	1	1	blockedtask_bivalentcolortraining	7	blockedtask_bivalentcolortraining	81	Circle	Red	Color			0		CircleRed.png	CircleRed.png	30	1	339	0	0	0	0		0	0	0	0		0	0	0	0		0	0	0	0		0
5.0.11.0	win	092118	16:37:40	NH_A_47	1	1	blockedtask_bivalentcolortraining	7	blockedtask_bivalentcolortraining	84	Circle	Green	Color			0		CircleGreen.png	CircleGreen.png	38	1	237	0	0	0	0		0	0	0	0		0	0	0	0		0	0	0	0		0
5.0.11.0	win	092118	16:37:40	NH_A_47	1	1	blockedtask_bivalentcolortraining	7	blockedtask_bivalentcolortraining	87	Triangle	Red	Color			0		TriangleRed.png	TriangleRed.png	30	1	347	0	0	0	0		0	0	0	0		0	0	0	0		0	0	0	0		0
5.0.11.0	win	092118	16:37:40	NH_A_47	1	1	blockedtask_bivalentcolortraining	7	blockedtask_bivalentcolortraining	90	Triangle	Red	Color			0		TriangleRed.png	TriangleRed.png	30	1	373	0	0	0	0		0	0	0	0		0	0	0	0		0	0	0	0		0
5.0.11.0	win	092118	16:37:40	NH_A_47	1	1	blockedtask_bivalentcolortraining	7	blockedtask_bivalentcolortraining	93	Circle	Red	Color			0		CircleRed.png	CircleRed.png	30	1	301	0	0	0	0		0	0	0	0		0	0	0	0		0	0	0	0		0
5.0.11.0	win	092118	16:37:40	NH_A_47	1	1	blockedtask_bivalentcolortraining	7	blockedtask_bivalentcolortraining	96	Circle	Red	Color			0		CircleRed.png	CircleRed.png	30	1	313	0	0	0	0		0	0	0	0		0	0	0	0		0	0	0	0		0
5.0.11.0	win	092118	16:37:40	NH_A_47	1	1	blocked_testintro	8	BlockedPracticeInstruct	1	Circle	Red	Color			0		SC_Blocked_TestIntro.htm	CircleRed.png	57	0	13747	0	0	0	0		0	0	0	0		0	0	0	0		0	0	0	0		0
5.0.11.0	win	092118	16:37:40	NH_A_47	1	1	blocked_shape	9	BlockedTestInstruct	1	Circle	Red	Color			0		SC_Blocked_BivalentShapeTest.htm	CircleRed.png	57	0	6283	0	0	0	0		0	0	0	0		0	0	0	0		0	0	0	0		0
5.0.11.0	win	092118	16:37:40	NH_A_47	1	1	blocked_shape	9	blockedtask_bivalentshapetest	3	Triangle	Green	Shape			0		TriangleGreen.png	TriangleGreen.png	38	1	624	0	0	0	0		1	1	624	100	624	0	0	0	0		0	0	0	0		0
5.0.11.0	win	092118	16:37:40	NH_A_47	1	1	blocked_shape	9	blockedtask_bivalentshapetest	6	Triangle	Green	Shape			0		TriangleGreen.png	TriangleGreen.png	38	1	351	0	0	0	0		2	2	975	100	487.5	0	0	0	0		0	0	0	0		0
5.0.11.0	win	092118	16:37:40	NH_A_47	1	1	blocked_shape	9	blockedtask_bivalentshapetest	9	Triangle	Red	Shape			0		TriangleRed.png	TriangleRed.png	30	0	360	0	0	0	0		2	3	975	66.6666666666666571928	487.5	0	0	0	0		0	0	0	0		0
5.0.11.0	win	092118	16:37:40	NH_A_47	1	1	blocked_shape	9	blockedtask_bivalentshapetest	12	Circle	Red	Shape			0		CircleRed.png	CircleRed.png	30	1	513	0	0	0	0		3	4	1488	75	496	0	0	0	0		0	0	0	0		0
5.0.11.0	win	092118	16:37:40	NH_A_47	1	1	blocked_shape	9	blockedtask_bivalentshapetest	15	Circle	Green	Shape			0		CircleGreen.png	CircleGreen.png	30	1	676	0	0	0	0		4	5	2164	80	541	0	0	0	0		0	0	0	0		0
5.0.11.0	win	092118	16:37:40	NH_A_47	1	1	blocked_shape	9	blockedtask_bivalentshapetest	18	Triangle	Red	Shape			0		TriangleRed.png	TriangleRed.png	38	1	385	0	0	0	0		5	6	2549	83.3333333333333428072	509.8000000000000113687	0	0	0	0		0	0	0	0		0
5.0.11.0	win	092118	16:37:40	NH_A_47	1	1	blocked_shape	9	blockedtask_bivalentshapetest	21	Circle	Green	Shape			0		CircleGreen.png	CircleGreen.png	30	1	409	0	0	0	0		6	7	2958	85.7142857142857081953	493	0	0	0	0		0	0	0	0		0
5.0.11.0	win	092118	16:37:40	NH_A_47	1	1	blocked_shape	9	blockedtask_bivalentshapetest	24	Triangle	Red	Shape			0		TriangleRed.png	TriangleRed.png	38	1	353	0	0	0	0		7	8	3311	87.5	473	0	0	0	0		0	0	0	0		0
5.0.11.0	win	092118	16:37:40	NH_A_47	1	1	blocked_shape	9	blockedtask_bivalentshapetest	27	Triangle	Green	Shape			0		TriangleGreen.png	TriangleGreen.png	38	1	378	0	0	0	0		8	9	3689	88.8888888888888857309	461.125	0	0	0	0		0	0	0	0		0
5.0.11.0	win	092118	16:37:40	NH_A_47	1	1	blocked_shape	9	blockedtask_bivalentshapetest	30	Circle	Red	Shape			0		CircleRed.png	CircleRed.png	30	1	403	0	0	0	0		9	10	4092	90	454.6666666666666856145	0	0	0	0		0	0	0	0		0
5.0.11.0	win	092118	16:37:40	NH_A_47	1	1	blocked_shape	9	blockedtask_bivalentshapetest	33	Triangle	Red	Shape			0		TriangleRed.png	TriangleRed.png	38	1	410	0	0	0	0		10	11	4502	90.9090909090909065071	450.1999999999999886313	0	0	0	0		0	0	0	0		0
5.0.11.0	win	092118	16:37:40	NH_A_47	1	1	blocked_shape	9	blockedtask_bivalentshapetest	36	Triangle	Green	Shape			0		TriangleGreen.png	TriangleGreen.png	38	1	481	0	0	0	0		11	12	4983	91.6666666666666571928	453	0	0	0	0		0	0	0	0		0
5.0.11.0	win	092118	16:37:40	NH_A_47	1	1	blocked_shape	9	blockedtask_bivalentshapetest	39	Circle	Green	Shape			0		CircleGreen.png	CircleGreen.png	30	1	405	0	0	0	0		12	13	5388	92.3076923076923065992	449	0	0	0	0		0	0	0	0		0
5.0.11.0	win	092118	16:37:40	NH_A_47	1	1	blocked_shape	9	blockedtask_bivalentshapetest	42	Triangle	Green	Shape			0		TriangleGreen.png	TriangleGreen.png	38	1	413	0	0	0	0		13	14	5801	92.8571428571428612031	446.2307692307692263967	0	0	0	0		0	0	0	0		0
5.0.11.0	win	092118	16:37:40	NH_A_47	1	1	blocked_shape	9	blockedtask_bivalentshapetest	45	Triangle	Green	Shape			0		TriangleGreen.png	TriangleGreen.png	38	1	388	0	0	0	0		14	15	6189	93.3333333333333285964	442.0714285714285551876	0	0	0	0		0	0	0	0		0
5.0.11.0	win	092118	16:37:40	NH_A_47	1	1	blocked_shape	9	blockedtask_bivalentshapetest	48	Circle	Green	Shape			0		CircleGreen.png	CircleGreen.png	30	1	380	0	0	0	0		15	16	6569	93.75	437.9333333333333371229	0	0	0	0		0	0	0	0		0
5.0.11.0	win	092118	16:37:40	NH_A_47	1	1	blocked_shape	9	blockedtask_bivalentshapetest	51	Circle	Red	Shape			0		CircleRed.png	CircleRed.png	38	0	389	0	0	0	0		15	17	6569	88.2352941176470579876	437.9333333333333371229	0	0	0	0		0	0	0	0		0
5.0.11.0	win	092118	16:37:40	NH_A_47	1	1	blocked_shape	9	blockedtask_bivalentshapetest	54	Circle	Red	Shape			0		CircleRed.png	CircleRed.png	30	1	476	0	0	0	0		16	18	7045	88.8888888888888857309	440.3125	0	0	0	0		0	0	0	0		0
5.0.11.0	win	092118	16:37:40	NH_A_47	1	1	blocked_shape	9	blockedtask_bivalentshapetest	57	Circle	Green	Shape			0		CircleGreen.png	CircleGreen.png	38	0	369	0	0	0	0		16	19	7045	84.2105263157894654569	440.3125	0	0	0	0		0	0	0	0		0
5.0.11.0	win	092118	16:37:40	NH_A_47	1	1	blocked_shape	9	blockedtask_bivalentshapetest	60	Triangle	Red	Shape			0		TriangleRed.png	TriangleRed.png	38	1	1002	0	0	0	0		17	20	8047	85	473.3529411764706082977	0	0	0	0		0	0	0	0		0
5.0.11.0	win	092118	16:37:40	NH_A_47	1	1	blocked_shape	9	blockedtask_bivalentshapetest	63	Triangle	Red	Shape			0		TriangleRed.png	TriangleRed.png	38	1	441	0	0	0	0		18	21	8488	85.7142857142857081953	471.5555555555555429237	0	0	0	0		0	0	0	0		0
5.0.11.0	win	092118	16:37:40	NH_A_47	1	1	blocked_shape	9	blockedtask_bivalentshapetest	66	Circle	Green	Shape			0		CircleGreen.png	CircleGreen.png	30	1	367	0	0	0	0		19	22	8855	86.3636363636363597607	466.0526315789473414952	0	0	0	0		0	0	0	0		0
5.0.11.0	win	092118	16:37:40	NH_A_47	1	1	blocked_shape	9	blockedtask_bivalentshapetest	69	Circle	Green	Shape			0		CircleGreen.png	CircleGreen.png	30	1	376	0	0	0	0		20	23	9231	86.9565217391304372541	461.5500000000000113687	0	0	0	0		0	0	0	0		0
5.0.11.0	win	092118	16:37:40	NH_A_47	1	1	blocked_shape	9	blockedtask_bivalentshapetest	72	Triangle	Red	Shape			0		TriangleRed.png	TriangleRed.png	38	1	385	0	0	0	0		21	24	9616	87.5	457.9047619047619264165	0	0	0	0		0	0	0	0		0
5.0.11.0	win	092118	16:37:40	NH_A_47	1	1	blocked_shape	9	blockedtask_bivalentshapetest	75	Triangle	Red	Shape			0		TriangleRed.png	TriangleRed.png	38	1	361	0	0	0	0		22	25	9977	88	453.5	0	0	0	0		0	0	0	0		0
5.0.11.0	win	092118	16:37:40	NH_A_47	1	1	blocked_shape	9	blockedtask_bivalentshapetest	78	Triangle	Red	Shape			0		TriangleRed.png	TriangleRed.png	38	1	387	0	0	0	0		23	26	10364	88.4615384615384527933	450.6086956521739352866	0	0	0	0		0	0	0	0		0
5.0.11.0	win	092118	16:37:40	NH_A_47	1	1	blocked_shape	9	blockedtask_bivalentshapetest	81	Triangle	Green	Shape			0		TriangleGreen.png	TriangleGreen.png	38	1	474	0	0	0	0		24	27	10838	88.8888888888888857309	451.5833333333333143855	0	0	0	0		0	0	0	0		0
5.0.11.0	win	092118	16:37:40	NH_A_47	1	1	blocked_shape	9	blockedtask_bivalentshapetest	84	Triangle	Green	Shape			0		TriangleGreen.png	TriangleGreen.png	38	1	382	0	0	0	0		25	28	11220	89.2857142857142918047	448.8000000000000113687	0	0	0	0		0	0	0	0		0
5.0.11.0	win	092118	16:37:40	NH_A_47	1	1	blocked_shape	9	blockedtask_bivalentshapetest	87	Circle	Green	Shape			0		CircleGreen.png	CircleGreen.png	30	1	407	0	0	0	0		26	29	11627	89.6551724137931103087	447.19230769230767919	0	0	0	0		0	0	0	0		0
5.0.11.0	win	092118	16:37:40	NH_A_47	1	1	blocked_shape	9	blockedtask_bivalentshapetest	90	Circle	Green	Shape			0		CircleGreen.png	CircleGreen.png	30	1	350	0	0	0	0		27	30	11977	90	443.5925925925926094351	0	0	0	0		0	0	0	0		0
5.0.11.0	win	092118	16:37:40	NH_A_47	1	1	blocked_shape	9	blockedtask_bivalentshapetest	93	Circle	Red	Shape			0		CircleRed.png	CircleRed.png	30	1	311	0	0	0	0		28	31	12288	90.3225806451612811543	438.8571428571428327814	0	0	0	0		0	0	0	0		0
5.0.11.0	win	092118	16:37:40	NH_A_47	1	1	blocked_shape	9	blockedtask_bivalentshapetest	96	Triangle	Red	Shape			0		TriangleRed.png	TriangleRed.png	38	1	323	0	0	0	0		29	32	12611	90.625	434.8620689655172668608	0	0	0	0		0	0	0	0		0
5.0.11.0	win	092118	16:37:40	NH_A_47	1	1	blocked_shape	9	blockedtask_bivalentshapetest	99	Circle	Green	Shape			0		CircleGreen.png	CircleGreen.png	30	1	397	0	0	0	0		30	33	13008	90.9090909090909065071	433.6000000000000227374	0	0	0	0		0	0	0	0		0
5.0.11.0	win	092118	16:37:40	NH_A_47	1	1	blocked_shape	9	blockedtask_bivalentshapetest	102	Triangle	Red	Shape			0		TriangleRed.png	TriangleRed.png	38	1	325	0	0	0	0		31	34	13333	91.176470588235289938	430.096774193548412768	0	0	0	0		0	0	0	0		0
5.0.11.0	win	092118	16:37:40	NH_A_47	1	1	blocked_shape	9	blockedtask_bivalentshapetest	105	Circle	Green	Shape			0		CircleGreen.png	CircleGreen.png	30	1	384	0	0	0	0		32	35	13717	91.4285714285714306016	428.65625	0	0	0	0		0	0	0	0		0
5.0.11.0	win	092118	16:37:40	NH_A_47	1	1	blocked_shape	9	blockedtask_bivalentshapetest	108	Triangle	Green	Shape			0		TriangleGreen.png	TriangleGreen.png	38	1	344	0	0	0	0		33	36	14061	91.6666666666666571928	426.0909090909090650712	0	0	0	0		0	0	0	0		0
5.0.11.0	win	092118	16:37:40	NH_A_47	1	1	blocked_shape	9	blockedtask_bivalentshapetest	111	Triangle	Green	Shape			0		TriangleGreen.png	TriangleGreen.png	38	1	354	0	0	0	0		34	37	14415	91.8918918918919018779	423.9705882352941443969	0	0	0	0		0	0	0	0		0
5.0.11.0	win	092118	16:37:40	NH_A_47	1	1	blocked_shape	9	blockedtask_bivalentshapetest	114	Triangle	Green	Shape			0		TriangleGreen.png	TriangleGreen.png	38	1	315	0	0	0	0		35	38	14730	92.1052631578947398339	420.8571428571428327814	0	0	0	0		0	0	0	0		0
5.0.11.0	win	092118	16:37:40	NH_A_47	1	1	blocked_shape	9	blockedtask_bivalentshapetest	117	Triangle	Green	Shape			0		TriangleGreen.png	TriangleGreen.png	38	1	310	0	0	0	0		36	39	15040	92.3076923076923065992	417.7777777777777714618	0	0	0	0		0	0	0	0		0
5.0.11.0	win	092118	16:37:40	NH_A_47	1	1	blocked_shape	9	blockedtask_bivalentshapetest	120	Circle	Red	Shape			0		CircleRed.png	CircleRed.png	30	1	401	0	0	0	0		37	40	15441	92.5	417.324324324324322788	0	0	0	0		0	0	0	0		0
5.0.11.0	win	092118	16:37:40	NH_A_47	1	1	blocked_shape	9	blockedtask_bivalentshapetest	123	Triangle	Green	Shape			0		TriangleGreen.png	TriangleGreen.png	30	0	297	0	0	0	0		37	41	15441	90.2439024390243957896	417.324324324324322788	0	0	0	0		0	0	0	0		0
5.0.11.0	win	092118	16:37:40	NH_A_47	1	1	blocked_shape	9	blockedtask_bivalentshapetest	126	Triangle	Red	Shape			0		TriangleRed.png	TriangleRed.png	30	0	629	0	0	0	0		37	42	15441	88.0952380952380877943	417.324324324324322788	0	0	0	0		0	0	0	0		0
5.0.11.0	win	092118	16:37:40	NH_A_47	1	1	blocked_shape	9	blockedtask_bivalentshapetest	129	Circle	Green	Shape			0		CircleGreen.png	CircleGreen.png	30	1	900	0	0	0	0		38	43	16341	88.3720930232558146145	430.0263157894736991693	0	0	0	0		0	0	0	0		0
5.0.11.0	win	092118	16:37:40	NH_A_47	1	1	blocked_shape	9	blockedtask_bivalentshapetest	132	Circle	Green	Shape			0		CircleGreen.png	CircleGreen.png	30	1	935	0	0	0	0		39	44	17276	88.6363636363636402393	442.9743589743589495811	0	0	0	0		0	0	0	0		0
5.0.11.0	win	092118	16:37:40	NH_A_47	1	1	blocked_shape	9	blockedtask_bivalentshapetest	135	Triangle	Green	Shape			0		TriangleGreen.png	TriangleGreen.png	30	0	361	0	0	0	0		39	45	17276	86.6666666666666714036	442.9743589743589495811	0	0	0	0		0	0	0	0		0
5.0.11.0	win	092118	16:37:40	NH_A_47	1	1	blocked_shape	9	blockedtask_bivalentshapetest	138	Circle	Red	Shape			0		CircleRed.png	CircleRed.png	30	1	642	0	0	0	0		40	46	17918	86.9565217391304372541	447.9499999999999886313	0	0	0	0		0	0	0	0		0
5.0.11.0	win	092118	16:37:40	NH_A_47	1	1	blocked_shape	9	blockedtask_bivalentshapetest	141	Circle	Red	Shape			0		CircleRed.png	CircleRed.png	30	1	528	0	0	0	0		41	47	18446	87.2340425531915002466	449.9024390243902189468	0	0	0	0		0	0	0	0		0
5.0.11.0	win	092118	16:37:40	NH_A_47	1	1	blocked_shape	9	blockedtask_bivalentshapetest	144	Triangle	Green	Shape			0		TriangleGreen.png	TriangleGreen.png	38	1	515	0	0	0	0		42	48	18961	87.5	451.4523809523809632083	0	0	0	0		0	0	0	0		0
5.0.11.0	win	092118	16:37:40	NH_A_47	1	1	blocked_shape	9	blockedtask_bivalentshapetest	147	Triangle	Red	Shape			0		TriangleRed.png	TriangleRed.png	38	1	325	0	0	0	0		43	49	19286	87.7551020408163253705	448.5116279069767415422	0	0	0	0		0	0	0	0		0
5.0.11.0	win	092118	16:37:40	NH_A_47	1	1	blocked_shape	9	blockedtask_bivalentshapetest	150	Triangle	Green	Shape			0		TriangleGreen.png	TriangleGreen.png	38	1	336	0	0	0	0		44	50	19622	88	445.9545454545454390427	0	0	0	0		0	0	0	0		0
5.0.11.0	win	092118	16:37:40	NH_A_47	1	1	blocked_shape	9	blockedtask_bivalentshapetest	153	Circle	Green	Shape			0		CircleGreen.png	CircleGreen.png	30	1	410	0	0	0	0		45	51	20032	88.2352941176470579876	445.1555555555555656611	0	0	0	0		0	0	0	0		0
5.0.11.0	win	092118	16:37:40	NH_A_47	1	1	blocked_shape	9	blockedtask_bivalentshapetest	156	Circle	Red	Shape			0		CircleRed.png	CircleRed.png	30	1	465	0	0	0	0		46	52	20497	88.4615384615384527933	445.5869565217391254919	0	0	0	0		0	0	0	0		0
5.0.11.0	win	092118	16:37:40	NH_A_47	1	1	blocked_shape	9	blockedtask_bivalentshapetest	159	Circle	Green	Shape			0		CircleGreen.png	CircleGreen.png	30	1	390	0	0	0	0		47	53	20887	88.6792452830188722146	444.4042553191489446363	0	0	0	0		0	0	0	0		0
5.0.11.0	win	092118	16:37:40	NH_A_47	1	1	blocked_shape	9	blockedtask_bivalentshapetest	162	Circle	Red	Shape			0		CircleRed.png	CircleRed.png	30	1	526	0	0	0	0		48	54	21413	88.8888888888888857309	446.1041666666666856145	0	0	0	0		0	0	0	0		0
5.0.11.0	win	092118	16:37:40	NH_A_47	1	1	blocked_shape	9	blockedtask_bivalentshapetest	165	Triangle	Red	Shape			0		TriangleRed.png	TriangleRed.png	38	1	513	0	0	0	0		49	55	21926	89.0909090909090934929	447.4693877551020477767	0	0	0	0		0	0	0	0		0
5.0.11.0	win	092118	16:37:40	NH_A_47	1	1	blocked_shape	9	blockedtask_bivalentshapetest	168	Triangle	Red	Shape			0		TriangleRed.png	TriangleRed.png	38	1	325	0	0	0	0		50	56	22251	89.2857142857142918047	445.0199999999999818101	0	0	0	0		0	0	0	0		0
5.0.11.0	win	092118	16:37:40	NH_A_47	1	1	blocked_shape	9	blockedtask_bivalentshapetest	171	Circle	Green	Shape			0		CircleGreen.png	CircleGreen.png	30	1	383	0	0	0	0		51	57	22634	89.4736842105263150415	443.8039215686274587824	0	0	0	0		0	0	0	0		0
5.0.11.0	win	092118	16:37:40	NH_A_47	1	1	blocked_shape	9	blockedtask_bivalentshapetest	174	Circle	Red	Shape			0		CircleRed.png	CircleRed.png	30	1	279	0	0	0	0		52	58	22913	89.6551724137931103087	440.63461538461535838	0	0	0	0		0	0	0	0		0
5.0.11.0	win	092118	16:37:40	NH_A_47	1	1	blocked_shape	9	blockedtask_bivalentshapetest	177	Triangle	Red	Shape			0		TriangleRed.png	TriangleRed.png	38	1	388	0	0	0	0		53	59	23301	89.8305084745762769671	439.6415094339622555708	0	0	0	0		0	0	0	0		0
5.0.11.0	win	092118	16:37:40	NH_A_47	1	1	blocked_shape	9	blockedtask_bivalentshapetest	180	Circle	Red	Shape			0		CircleRed.png	CircleRed.png	30	1	364	0	0	0	0		54	60	23665	90	438.2407407407407617939	0	0	0	0		0	0	0	0		0
5.0.11.0	win	092118	16:37:40	NH_A_47	1	1	blocked_shape	9	blockedtask_bivalentshapetest	183	Circle	Red	Shape			0		CircleRed.png	CircleRed.png	30	1	357	0	0	0	0		55	61	24022	90.1639344262295026056	436.7636363636363512342	0	0	0	0		0	0	0	0		0
5.0.11.0	win	092118	16:37:40	NH_A_47	1	1	blocked_shape	9	blockedtask_bivalentshapetest	186	Triangle	Green	Shape			0		TriangleGreen.png	TriangleGreen.png	38	1	302	0	0	0	0		56	62	24324	90.3225806451612811543	434.3571428571428327814	0	0	0	0		0	0	0	0		0
5.0.11.0	win	092118	16:37:40	NH_A_47	1	1	blocked_shape	9	blockedtask_bivalentshapetest	189	Triangle	Green	Shape			0		TriangleGreen.png	TriangleGreen.png	30	0	281	0	0	0	0		56	63	24324	88.8888888888888857309	434.3571428571428327814	0	0	0	0		0	0	0	0		0
5.0.11.0	win	092118	16:37:40	NH_A_47	1	1	blocked_shape	9	blockedtask_bivalentshapetest	192	Circle	Red	Shape			0		CircleRed.png	CircleRed.png	30	1	485	0	0	0	0		57	64	24809	89.0625	435.245614035087726279	0	0	0	0		0	0	0	0		0
5.0.11.0	win	092118	16:37:40	NH_A_47	1	1	blocked_shape	9	blockedtask_bivalentshapetest	195	Circle	Green	Shape			0		CircleGreen.png	CircleGreen.png	38	0	377	0	0	0	0		57	65	24809	87.6923076923076934008	435.245614035087726279	0	0	0	0		0	0	0	0		0
5.0.11.0	win	092118	16:37:40	NH_A_47	1	1	blocked_shape	9	blockedtask_bivalentshapetest	198	Circle	Green	Shape			0		CircleGreen.png	CircleGreen.png	30	1	530	0	0	0	0		58	66	25339	87.8787878787878753428	436.8793103448275587652	0	0	0	0		0	0	0	0		0
5.0.11.0	win	092118	16:37:40	NH_A_47	1	1	blocked_shape	9	blockedtask_bivalentshapetest	201	Circle	Green	Shape			0		CircleGreen.png	CircleGreen.png	30	1	485	0	0	0	0		59	67	25824	88.0597014925373144933	437.6949152542372871721	0	0	0	0		0	0	0	0		0
5.0.11.0	win	092118	16:37:40	NH_A_47	1	1	blocked_shape	9	blockedtask_bivalentshapetest	204	Triangle	Red	Shape			0		TriangleRed.png	TriangleRed.png	38	1	409	0	0	0	0		60	68	26233	88.2352941176470579876	437.2166666666666401397	0	0	0	0		0	0	0	0		0
5.0.11.0	win	092118	16:37:40	NH_A_47	1	1	blocked_shape	9	blockedtask_bivalentshapetest	207	Circle	Red	Shape			0		CircleRed.png	CircleRed.png	30	1	385	0	0	0	0		61	69	26618	88.4057971014492807171	436.3606557377049171009	0	0	0	0		0	0	0	0		0
5.0.11.0	win	092118	16:37:40	NH_A_47	1	1	blocked_shape	9	blockedtask_bivalentshapetest	210	Circle	Green	Shape			0		CircleGreen.png	CircleGreen.png	30	1	504	0	0	0	0		62	70	27122	88.5714285714285693984	437.451612903225793616	0	0	0	0		0	0	0	0		0
5.0.11.0	win	092118	16:37:40	NH_A_47	1	1	blocked_shape	9	blockedtask_bivalentshapetest	213	Triangle	Red	Shape			0		TriangleRed.png	TriangleRed.png	38	1	347	0	0	0	0		63	71	27469	88.7323943661971838992	436.0158730158730122639	0	0	0	0		0	0	0	0		0
5.0.11.0	win	092118	16:37:40	NH_A_47	1	1	blocked_shape	9	blockedtask_bivalentshapetest	216	Circle	Red	Shape			0		CircleRed.png	CircleRed.png	30	1	389	0	0	0	0		64	72	27858	88.8888888888888857309	435.28125	0	0	0	0		0	0	0	0		0
5.0.11.0	win	092118	16:37:40	NH_A_47	1	1	blocked_shape	9	blockedtask_bivalentshapetest	219	Triangle	Green	Shape			0		TriangleGreen.png	TriangleGreen.png	38	1	365	0	0	0	0		65	73	28223	89.0410958904109577361	434.1999999999999886313	0	0	0	0		0	0	0	0		0
5.0.11.0	win	092118	16:37:40	NH_A_47	1	1	blocked_shape	9	blockedtask_bivalentshapetest	222	Circle	Red	Shape			0		CircleRed.png	CircleRed.png	30	1	406	0	0	0	0		66	74	28629	89.18918918918919303	433.7727272727272520569	0	0	0	0		0	0	0	0		0
5.0.11.0	win	092118	16:37:40	NH_A_47	1	1	blocked_shape	9	blockedtask_bivalentshapetest	225	Triangle	Red	Shape			0		TriangleRed.png	TriangleRed.png	38	1	333	0	0	0	0		67	75	28962	89.3333333333333285964	432.2686567164179223255	0	0	0	0		0	0	0	0		0
5.0.11.0	win	092118	16:37:40	NH_A_47	1	1	blocked_shape	9	blockedtask_bivalentshapetest	228	Circle	Red	Shape			0		CircleRed.png	CircleRed.png	30	1	391	0	0	0	0		68	76	29353	89.4736842105263150415	431.6617647058823763473	0	0	0	0		0	0	0	0		0
5.0.11.0	win	092118	16:37:40	NH_A_47	1	1	blocked_shape	9	blockedtask_bivalentshapetest	231	Circle	Red	Shape			0		CircleRed.png	CircleRed.png	30	1	416	0	0	0	0		69	77	29769	89.6103896103896033765	431.4347826086956274594	0	0	0	0		0	0	0	0		0
5.0.11.0	win	092118	16:37:40	NH_A_47	1	1	blocked_shape	9	blockedtask_bivalentshapetest	234	Triangle	Green	Shape			0		TriangleGreen.png	TriangleGreen.png	38	1	406	0	0	0	0		70	78	30175	89.7435897435897516061	431.0714285714285551876	0	0	0	0		0	0	0	0		0
5.0.11.0	win	092118	16:37:40	NH_A_47	1	1	blocked_shape	9	blockedtask_bivalentshapetest	237	Circle	Red	Shape			0		CircleRed.png	CircleRed.png	30	1	333	0	0	0	0		71	79	30508	89.8734177215189902199	429.6901408450704025199	0	0	0	0		0	0	0	0		0
5.0.11.0	win	092118	16:37:40	NH_A_47	1	1	blocked_shape	9	blockedtask_bivalentshapetest	240	Triangle	Red	Shape			0		TriangleRed.png	TriangleRed.png	38	1	423	0	0	0	0		72	80	30931	90	429.5972222222222285382	0	0	0	0		0	0	0	0		0
5.0.11.0	win	092118	16:37:40	NH_A_47	1	1	blocked_color	10	BlockedTestInstruct	1	Triangle	Red	Shape			0		SC_Blocked_BivalentColorTest.htm	TriangleRed.png	57	0	7159	0	0	0	0		0	0	0	0		0	0	0	0		0	0	0	0		0
5.0.11.0	win	092118	16:37:40	NH_A_47	1	1	blocked_color	10	blockedtask_bivalentcolortest	3	Triangle	Green	Color			0		TriangleGreen.png	TriangleGreen.png	38	1	856	1	1	856	100	856	0	0	0	0		0	0	0	0		0	0	0	0		0
5.0.11.0	win	092118	16:37:40	NH_A_47	1	1	blocked_color	10	blockedtask_bivalentcolortest	6	Triangle	Red	Color			0		TriangleRed.png	TriangleRed.png	38	0	366	1	2	856	50	856	0	0	0	0		0	0	0	0		0	0	0	0		0
5.0.11.0	win	092118	16:37:40	NH_A_47	1	1	blocked_color	10	blockedtask_bivalentcolortest	9	Circle	Red	Color			0		CircleRed.png	CircleRed.png	30	1	583	2	3	1439	66.6666666666666571928	719.5	0	0	0	0		0	0	0	0		0	0	0	0		0
5.0.11.0	win	092118	16:37:40	NH_A_47	1	1	blocked_color	10	blockedtask_bivalentcolortest	12	Triangle	Red	Color			0		TriangleRed.png	TriangleRed.png	30	1	295	3	4	1734	75	578	0	0	0	0		0	0	0	0		0	0	0	0		0
5.0.11.0	win	092118	16:37:40	NH_A_47	1	1	blocked_color	10	blockedtask_bivalentcolortest	15	Circle	Green	Color			0		CircleGreen.png	CircleGreen.png	38	1	371	4	5	2105	80	526.25	0	0	0	0		0	0	0	0		0	0	0	0		0
5.0.11.0	win	092118	16:37:40	NH_A_47	1	1	blocked_color	10	blockedtask_bivalentcolortest	18	Circle	Red	Color			0		CircleRed.png	CircleRed.png	30	1	331	5	6	2436	83.3333333333333428072	487.1999999999999886313	0	0	0	0		0	0	0	0		0	0	0	0		0
5.0.11.0	win	092118	16:37:40	NH_A_47	1	1	blocked_color	10	blockedtask_bivalentcolortest	21	Triangle	Green	Color			0		TriangleGreen.png	TriangleGreen.png	38	1	406	6	7	2842	85.7142857142857081953	473.6666666666666856145	0	0	0	0		0	0	0	0		0	0	0	0		0
5.0.11.0	win	092118	16:37:40	NH_A_47	1	1	blocked_color	10	blockedtask_bivalentcolortest	24	Circle	Red	Color			0		CircleRed.png	CircleRed.png	30	1	397	7	8	3239	87.5	462.7142857142857224062	0	0	0	0		0	0	0	0		0	0	0	0		0
5.0.11.0	win	092118	16:37:40	NH_A_47	1	1	blocked_color	10	blockedtask_bivalentcolortest	27	Circle	Green	Color			0		CircleGreen.png	CircleGreen.png	38	1	373	8	9	3612	88.8888888888888857309	451.5	0	0	0	0		0	0	0	0		0	0	0	0		0
5.0.11.0	win	092118	16:37:40	NH_A_47	1	1	blocked_color	10	blockedtask_bivalentcolortest	30	Triangle	Green	Color			0		TriangleGreen.png	TriangleGreen.png	38	1	365	9	10	3977	90	441.8888888888889141526	0	0	0	0		0	0	0	0		0	0	0	0		0
5.0.11.0	win	092118	16:37:40	NH_A_47	1	1	blocked_color	10	blockedtask_bivalentcolortest	33	Triangle	Green	Color			0		TriangleGreen.png	TriangleGreen.png	38	1	295	10	11	4272	90.9090909090909065071	427.1999999999999886313	0	0	0	0		0	0	0	0		0	0	0	0		0
5.0.11.0	win	092118	16:37:40	NH_A_47	1	1	blocked_color	10	blockedtask_bivalentcolortest	36	Triangle	Red	Color			0		TriangleRed.png	TriangleRed.png	30	1	274	11	12	4546	91.6666666666666571928	413.2727272727272520569	0	0	0	0		0	0	0	0		0	0	0	0		0
5.0.11.0	win	092118	16:37:40	NH_A_47	1	1	blocked_color	10	blockedtask_bivalentcolortest	39	Circle	Red	Color			0		CircleRed.png	CircleRed.png	30	1	463	12	13	5009	92.3076923076923065992	417.4166666666666856145	0	0	0	0		0	0	0	0		0	0	0	0		0
5.0.11.0	win	092118	16:37:40	NH_A_47	1	1	blocked_color	10	blockedtask_bivalentcolortest	42	Triangle	Red	Color			0		TriangleRed.png	TriangleRed.png	30	1	324	13	14	5333	92.8571428571428612031	410.2307692307692263967	0	0	0	0		0	0	0	0		0	0	0	0		0
5.0.11.0	win	092118	16:37:40	NH_A_47	1	1	blocked_color	10	blockedtask_bivalentcolortest	45	Circle	Green	Color			0		CircleGreen.png	CircleGreen.png	38	1	367	14	15	5700	93.3333333333333285964	407.1428571428571672186	0	0	0	0		0	0	0	0		0	0	0	0		0
5.0.11.0	win	092118	16:37:40	NH_A_47	1	1	blocked_color	10	blockedtask_bivalentcolortest	48	Triangle	Green	Color			0		TriangleGreen.png	TriangleGreen.png	38	1	712	15	16	6412	93.75	427.4666666666666401397	0	0	0	0		0	0	0	0		0	0	0	0		0
5.0.11.0	win	092118	16:37:40	NH_A_47	1	1	blocked_color	10	blockedtask_bivalentcolortest	51	Circle	Red	Color			0		CircleRed.png	CircleRed.png	30	1	627	16	17	7039	94.1176470588235218884	439.9375	0	0	0	0		0	0	0	0		0	0	0	0		0
5.0.11.0	win	092118	16:37:40	NH_A_47	1	1	blocked_color	10	blockedtask_bivalentcolortest	54	Circle	Green	Color			0		CircleGreen.png	CircleGreen.png	38	1	306	17	18	7345	94.4444444444444428655	432.0588235294117680496	0	0	0	0		0	0	0	0		0	0	0	0		0
5.0.11.0	win	092118	16:37:40	NH_A_47	1	1	blocked_color	10	blockedtask_bivalentcolortest	57	Triangle	Green	Color			0		TriangleGreen.png	TriangleGreen.png	38	1	365	18	19	7710	94.7368421052631504153	428.3333333333333143855	0	0	0	0		0	0	0	0		0	0	0	0		0
5.0.11.0	win	092118	16:37:40	NH_A_47	1	1	blocked_color	10	blockedtask_bivalentcolortest	60	Triangle	Red	Color			0		TriangleRed.png	TriangleRed.png	38	0	310	18	20	7710	90	428.3333333333333143855	0	0	0	0		0	0	0	0		0	0	0	0		0
5.0.11.0	win	092118	16:37:40	NH_A_47	1	1	blocked_color	10	blockedtask_bivalentcolortest	63	Triangle	Green	Color			0		TriangleGreen.png	TriangleGreen.png	38	1	497	19	21	8207	90.4761904761904816041	431.9473684210526585048	0	0	0	0		0	0	0	0		0	0	0	0		0
5.0.11.0	win	092118	16:37:40	NH_A_47	1	1	blocked_color	10	blockedtask_bivalentcolortest	66	Triangle	Green	Color			0		TriangleGreen.png	TriangleGreen.png	38	1	325	20	22	8532	90.9090909090909065071	426.6000000000000227374	0	0	0	0		0	0	0	0		0	0	0	0		0
5.0.11.0	win	092118	16:37:40	NH_A_47	1	1	blocked_color	10	blockedtask_bivalentcolortest	69	Circle	Red	Color			0		CircleRed.png	CircleRed.png	30	1	351	21	23	8883	91.3043478260869534324	423	0	0	0	0		0	0	0	0		0	0	0	0		0
5.0.11.0	win	092118	16:37:40	NH_A_47	1	1	blocked_color	10	blockedtask_bivalentcolortest	72	Circle	Red	Color			0		CircleRed.png	CircleRed.png	30	1	441	22	24	9324	91.6666666666666571928	423.8181818181818130142	0	0	0	0		0	0	0	0		0	0	0	0		0
5.0.11.0	win	092118	16:37:40	NH_A_47	1	1	blocked_color	10	blockedtask_bivalentcolortest	75	Circle	Green	Color			0		CircleGreen.png	CircleGreen.png	38	1	415	23	25	9739	92	423.4347826086956274594	0	0	0	0		0	0	0	0		0	0	0	0		0
5.0.11.0	win	092118	16:37:40	NH_A_47	1	1	blocked_color	10	blockedtask_bivalentcolortest	78	Triangle	Red	Color			0		TriangleRed.png	TriangleRed.png	30	1	357	24	26	10096	92.3076923076923065992	420.6666666666666856145	0	0	0	0		0	0	0	0		0	0	0	0		0
5.0.11.0	win	092118	16:37:40	NH_A_47	1	1	blocked_color	10	blockedtask_bivalentcolortest	81	Circle	Red	Color			0		CircleRed.png	CircleRed.png	30	1	575	25	27	10671	92.5925925925925952242	426.8399999999999749889	0	0	0	0		0	0	0	0		0	0	0	0		0
5.0.11.0	win	092118	16:37:40	NH_A_47	1	1	blocked_color	10	blockedtask_bivalentcolortest	84	Circle	Red	Color			0		CircleRed.png	CircleRed.png	30	1	495	26	28	11166	92.8571428571428612031	429.4615384615384527933	0	0	0	0		0	0	0	0		0	0	0	0		0
5.0.11.0	win	092118	16:37:40	NH_A_47	1	1	blocked_color	10	blockedtask_bivalentcolortest	87	Triangle	Green	Color			0		TriangleGreen.png	TriangleGreen.png	38	1	452	27	29	11618	93.1034482758620640652	430.2962962962963047175	0	0	0	0		0	0	0	0		0	0	0	0		0
5.0.11.0	win	092118	16:37:40	NH_A_47	1	1	blocked_color	10	blockedtask_bivalentcolortest	90	Circle	Green	Color			0		CircleGreen.png	CircleGreen.png	38	1	360	28	30	11978	93.3333333333333285964	427.7857142857142775938	0	0	0	0		0	0	0	0		0	0	0	0		0
5.0.11.0	win	092118	16:37:40	NH_A_47	1	1	blocked_color	10	blockedtask_bivalentcolortest	93	Triangle	Green	Color			0		TriangleGreen.png	TriangleGreen.png	38	1	338	29	31	12316	93.5483870967741921731	424.6896551724137793826	0	0	0	0		0	0	0	0		0	0	0	0		0
5.0.11.0	win	092118	16:37:40	NH_A_47	1	1	blocked_color	10	blockedtask_bivalentcolortest	96	Circle	Green	Color			0		CircleGreen.png	CircleGreen.png	38	1	332	30	32	12648	93.75	421.6000000000000227374	0	0	0	0		0	0	0	0		0	0	0	0		0
5.0.11.0	win	092118	16:37:40	NH_A_47	1	1	blocked_color	10	blockedtask_bivalentcolortest	99	Circle	Green	Color			0		CircleGreen.png	CircleGreen.png	38	1	310	31	33	12958	93.9393939393939376714	418	0	0	0	0		0	0	0	0		0	0	0	0		0
5.0.11.0	win	092118	16:37:40	NH_A_47	1	1	blocked_color	10	blockedtask_bivalentcolortest	102	Circle	Red	Color			0		CircleRed.png	CircleRed.png	30	1	370	32	34	13328	94.1176470588235218884	416.5	0	0	0	0		0	0	0	0		0	0	0	0		0
5.0.11.0	win	092118	16:37:40	NH_A_47	1	1	blocked_color	10	blockedtask_bivalentcolortest	105	Triangle	Green	Color			0		TriangleGreen.png	TriangleGreen.png	38	1	330	33	35	13658	94.2857142857142775938	413.8787878787878753428	0	0	0	0		0	0	0	0		0	0	0	0		0
5.0.11.0	win	092118	16:37:40	NH_A_47	1	1	blocked_color	10	blockedtask_bivalentcolortest	108	Triangle	Red	Color			0		TriangleRed.png	TriangleRed.png	30	1	309	34	36	13967	94.4444444444444428655	410.7941176470588402481	0	0	0	0		0	0	0	0		0	0	0	0		0
5.0.11.0	win	092118	16:37:40	NH_A_47	1	1	blocked_color	10	blockedtask_bivalentcolortest	111	Circle	Red	Color			0		CircleRed.png	CircleRed.png	30	1	432	35	37	14399	94.594594594594596515	411.3999999999999772626	0	0	0	0		0	0	0	0		0	0	0	0		0
5.0.11.0	win	092118	16:37:40	NH_A_47	1	1	blocked_color	10	blockedtask_bivalentcolortest	114	Circle	Red	Color			0		CircleRed.png	CircleRed.png	30	1	390	36	38	14789	94.7368421052631504153	410.8055555555555429237	0	0	0	0		0	0	0	0		0	0	0	0		0
5.0.11.0	win	092118	16:37:40	NH_A_47	1	1	blocked_color	10	blockedtask_bivalentcolortest	117	Circle	Green	Color			0		CircleGreen.png	CircleGreen.png	38	1	318	37	39	15107	94.8717948717948615922	408.2972972972972911521	0	0	0	0		0	0	0	0		0	0	0	0		0
5.0.11.0	win	092118	16:37:40	NH_A_47	1	1	blocked_color	10	blockedtask_bivalentcolortest	120	Circle	Red	Color			0		CircleRed.png	CircleRed.png	30	1	425	38	40	15532	95	408.736842105263178837	0	0	0	0		0	0	0	0		0	0	0	0		0
5.0.11.0	win	092118	16:37:40	NH_A_47	1	1	blocked_color	10	blockedtask_bivalentcolortest	123	Triangle	Red	Color			0		TriangleRed.png	TriangleRed.png	30	1	383	39	41	15915	95.1219512195121978948	408.0769230769230944134	0	0	0	0		0	0	0	0		0	0	0	0		0
5.0.11.0	win	092118	16:37:40	NH_A_47	1	1	blocked_color	10	blockedtask_bivalentcolortest	126	Triangle	Green	Color			0		TriangleGreen.png	TriangleGreen.png	38	1	359	40	42	16274	95.2380952380952265912	406.8500000000000227374	0	0	0	0		0	0	0	0		0	0	0	0		0
5.0.11.0	win	092118	16:37:40	NH_A_47	1	1	blocked_color	10	blockedtask_bivalentcolortest	129	Circle	Green	Color			0		CircleGreen.png	CircleGreen.png	38	1	337	41	43	16611	95.3488372093023315301	405.1463414634146147364	0	0	0	0		0	0	0	0		0	0	0	0		0
5.0.11.0	win	092118	16:37:40	NH_A_47	1	1	blocked_color	10	blockedtask_bivalentcolortest	132	Triangle	Green	Color			0		TriangleGreen.png	TriangleGreen.png	30	0	443	41	44	16611	93.1818181818181727749	405.1463414634146147364	0	0	0	0		0	0	0	0		0	0	0	0		0
5.0.11.0	win	092118	16:37:40	NH_A_47	1	1	blocked_color	10	blockedtask_bivalentcolortest	135	Circle	Red	Color			0		CircleRed.png	CircleRed.png	30	1	993	42	45	17604	93.3333333333333285964	419.1428571428571672186	0	0	0	0		0	0	0	0		0	0	0	0		0
5.0.11.0	win	092118	16:37:40	NH_A_47	1	1	blocked_color	10	blockedtask_bivalentcolortest	138	Triangle	Red	Color			0		TriangleRed.png	TriangleRed.png	30	1	433	43	46	18037	93.478260869565218627	419.4651162790697753735	0	0	0	0		0	0	0	0		0	0	0	0		0
5.0.11.0	win	092118	16:37:40	NH_A_47	1	1	blocked_color	10	blockedtask_bivalentcolortest	141	Triangle	Red	Color			0		TriangleRed.png	TriangleRed.png	30	1	359	44	47	18396	93.6170212765957501233	418.0909090909090650712	0	0	0	0		0	0	0	0		0	0	0	0		0
5.0.11.0	win	092118	16:37:40	NH_A_47	1	1	blocked_color	10	blockedtask_bivalentcolortest	144	Circle	Red	Color			0		CircleRed.png	CircleRed.png	30	1	368	45	48	18764	93.75	416.9777777777777600932	0	0	0	0		0	0	0	0		0	0	0	0		0
5.0.11.0	win	092118	16:37:40	NH_A_47	1	1	blocked_color	10	blockedtask_bivalentcolortest	147	Triangle	Red	Color			0		TriangleRed.png	TriangleRed.png	30	1	360	46	49	19124	93.8775510204081626853	415.7391304347826235244	0	0	0	0		0	0	0	0		0	0	0	0		0
5.0.11.0	win	092118	16:37:40	NH_A_47	1	1	blocked_color	10	blockedtask_bivalentcolortest	150	Triangle	Green	Color			0		TriangleGreen.png	TriangleGreen.png	38	1	338	47	50	19462	94	414.0851063829787221948	0	0	0	0		0	0	0	0		0	0	0	0		0
5.0.11.0	win	092118	16:37:40	NH_A_47	1	1	blocked_color	10	blockedtask_bivalentcolortest	153	Triangle	Green	Color			0		TriangleGreen.png	TriangleGreen.png	38	1	348	48	51	19810	94.1176470588235218884	412.7083333333333143855	0	0	0	0		0	0	0	0		0	0	0	0		0
5.0.11.0	win	092118	16:37:40	NH_A_47	1	1	blocked_color	10	blockedtask_bivalentcolortest	156	Triangle	Red	Color			0		TriangleRed.png	TriangleRed.png	30	1	373	49	52	20183	94.2307692307692263967	411.8979591836734925892	0	0	0	0		0	0	0	0		0	0	0	0		0
5.0.11.0	win	092118	16:37:40	NH_A_47	1	1	blocked_color	10	blockedtask_bivalentcolortest	159	Triangle	Red	Color			0		TriangleRed.png	TriangleRed.png	30	1	350	50	53	20533	94.3396226415094361073	410.6600000000000250111	0	0	0	0		0	0	0	0		0	0	0	0		0
5.0.11.0	win	092118	16:37:40	NH_A_47	1	1	blocked_color	10	blockedtask_bivalentcolortest	162	Circle	Green	Color			0		CircleGreen.png	CircleGreen.png	38	1	311	51	54	20844	94.4444444444444428655	408.7058823529411597519	0	0	0	0		0	0	0	0		0	0	0	0		0
5.0.11.0	win	092118	16:37:40	NH_A_47	1	1	blocked_color	10	blockedtask_bivalentcolortest	165	Circle	Red	Color			0		CircleRed.png	CircleRed.png	30	1	579	52	55	21423	94.5454545454545467464	411.9807692307692263967	0	0	0	0		0	0	0	0		0	0	0	0		0
5.0.11.0	win	092118	16:37:40	NH_A_47	1	1	blocked_color	10	blockedtask_bivalentcolortest	168	Circle	Red	Color			0		CircleRed.png	CircleRed.png	30	1	355	53	56	21778	94.6428571428571387969	410.9056603773585152339	0	0	0	0		0	0	0	0		0	0	0	0		0
5.0.11.0	win	092118	16:37:40	NH_A_47	1	1	blocked_color	10	blockedtask_bivalentcolortest	171	Triangle	Red	Color			0		TriangleRed.png	TriangleRed.png	30	1	349	54	57	22127	94.7368421052631504153	409.7592592592592382061	0	0	0	0		0	0	0	0		0	0	0	0		0
5.0.11.0	win	092118	16:37:40	NH_A_47	1	1	blocked_color	10	blockedtask_bivalentcolortest	174	Triangle	Green	Color			0		TriangleGreen.png	TriangleGreen.png	38	1	422	55	58	22549	94.8275862068965551543	409.9818181818181983544	0	0	0	0		0	0	0	0		0	0	0	0		0
5.0.11.0	win	092118	16:37:40	NH_A_47	1	1	blocked_color	10	blockedtask_bivalentcolortest	177	Triangle	Green	Color			0		TriangleGreen.png	TriangleGreen.png	38	1	333	56	59	22882	94.9152542372881384836	408.6071428571428327814	0	0	0	0		0	0	0	0		0	0	0	0		0
5.0.11.0	win	092118	16:37:40	NH_A_47	1	1	blocked_color	10	blockedtask_bivalentcolortest	180	Circle	Green	Color			0		CircleGreen.png	CircleGreen.png	38	1	406	57	60	23288	95	408.5614035087719457806	0	0	0	0		0	0	0	0		0	0	0	0		0
5.0.11.0	win	092118	16:37:40	NH_A_47	1	1	blocked_color	10	blockedtask_bivalentcolortest	183	Triangle	Red	Color			0		TriangleRed.png	TriangleRed.png	38	0	334	57	61	23288	93.4426229508196826146	408.5614035087719457806	0	0	0	0		0	0	0	0		0	0	0	0		0
5.0.11.0	win	092118	16:37:40	NH_A_47	1	1	blocked_color	10	blockedtask_bivalentcolortest	186	Triangle	Red	Color			0		TriangleRed.png	TriangleRed.png	30	1	633	58	62	23921	93.5483870967741921731	412.4310344827586050087	0	0	0	0		0	0	0	0		0	0	0	0		0
5.0.11.0	win	092118	16:37:40	NH_A_47	1	1	blocked_color	10	blockedtask_bivalentcolortest	189	Circle	Red	Color			0		CircleRed.png	CircleRed.png	30	1	422	59	63	24343	93.6507936507936449289	412.5932203389830306151	0	0	0	0		0	0	0	0		0	0	0	0		0
5.0.11.0	win	092118	16:37:40	NH_A_47	1	1	blocked_color	10	blockedtask_bivalentcolortest	192	Triangle	Green	Color			0		TriangleGreen.png	TriangleGreen.png	38	1	461	60	64	24804	93.75	413.3999999999999772626	0	0	0	0		0	0	0	0		0	0	0	0		0
5.0.11.0	win	092118	16:37:40	NH_A_47	1	1	blocked_color	10	blockedtask_bivalentcolortest	195	Triangle	Red	Color			0		TriangleRed.png	TriangleRed.png	30	1	354	61	65	25158	93.846153846153839595	412.4262295081967408805	0	0	0	0		0	0	0	0		0	0	0	0		0
5.0.11.0	win	092118	16:37:40	NH_A_47	1	1	blocked_color	10	blockedtask_bivalentcolortest	198	Circle	Green	Color			0		CircleGreen.png	CircleGreen.png	30	0	315	61	66	25158	92.4242424242424220893	412.4262295081967408805	0	0	0	0		0	0	0	0		0	0	0	0		0
5.0.11.0	win	092118	16:37:40	NH_A_47	1	1	blocked_color	10	blockedtask_bivalentcolortest	201	Triangle	Red	Color			0		TriangleRed.png	TriangleRed.png	30	1	726	62	67	25884	92.5373134328358162293	417.4838709677419501531	0	0	0	0		0	0	0	0		0	0	0	0		0
5.0.11.0	win	092118	16:37:40	NH_A_47	1	1	blocked_color	10	blockedtask_bivalentcolortest	204	Triangle	Red	Color			0		TriangleRed.png	TriangleRed.png	30	1	817	63	68	26701	92.647058823529420124	423.8253968253968082536	0	0	0	0		0	0	0	0		0	0	0	0		0
5.0.11.0	win	092118	16:37:40	NH_A_47	1	1	blocked_color	10	blockedtask_bivalentcolortest	207	Circle	Green	Color			0		CircleGreen.png	CircleGreen.png	38	1	599	64	69	27300	92.7536231884057968955	426.5625	0	0	0	0		0	0	0	0		0	0	0	0		0
5.0.11.0	win	092118	16:37:40	NH_A_47	1	1	blocked_color	10	blockedtask_bivalentcolortest	210	Triangle	Green	Color			0		TriangleGreen.png	TriangleGreen.png	38	1	423	65	70	27723	92.8571428571428612031	426.5076923076923094413	0	0	0	0		0	0	0	0		0	0	0	0		0
5.0.11.0	win	092118	16:37:40	NH_A_47	1	1	blocked_color	10	blockedtask_bivalentcolortest	213	Triangle	Red	Color			0		TriangleRed.png	TriangleRed.png	30	1	509	66	71	28232	92.9577464788732328316	427.7575757575757506856	0	0	0	0		0	0	0	0		0	0	0	0		0
5.0.11.0	win	092118	16:37:40	NH_A_47	1	1	blocked_color	10	blockedtask_bivalentcolortest	216	Circle	Green	Color			0		CircleGreen.png	CircleGreen.png	38	1	433	67	72	28665	93.0555555555555571345	427.8358208955223744852	0	0	0	0		0	0	0	0		0	0	0	0		0
5.0.11.0	win	092118	16:37:40	NH_A_47	1	1	blocked_color	10	blockedtask_bivalentcolortest	219	Circle	Green	Color			0		CircleGreen.png	CircleGreen.png	38	1	359	68	73	29024	93.1506849315068450323	426.8235294117646958512	0	0	0	0		0	0	0	0		0	0	0	0		0
5.0.11.0	win	092118	16:37:40	NH_A_47	1	1	blocked_color	10	blockedtask_bivalentcolortest	222	Circle	Green	Color			0		CircleGreen.png	CircleGreen.png	38	1	352	69	74	29376	93.243243243243242091	425.7391304347826235244	0	0	0	0		0	0	0	0		0	0	0	0		0
5.0.11.0	win	092118	16:37:40	NH_A_47	1	1	blocked_color	10	blockedtask_bivalentcolortest	225	Circle	Green	Color			0		CircleGreen.png	CircleGreen.png	38	1	345	70	75	29721	93.3333333333333285964	424.5857142857142889625	0	0	0	0		0	0	0	0		0	0	0	0		0
5.0.11.0	win	092118	16:37:40	NH_A_47	1	1	blocked_color	10	blockedtask_bivalentcolortest	228	Circle	Green	Color			0		CircleGreen.png	CircleGreen.png	38	1	372	71	76	30093	93.4210526315789451246	423.8450704225352296817	0	0	0	0		0	0	0	0		0	0	0	0		0
5.0.11.0	win	092118	16:37:40	NH_A_47	1	1	blocked_color	10	blockedtask_bivalentcolortest	231	Circle	Red	Color			0		CircleRed.png	CircleRed.png	30	1	460	72	77	30553	93.5064935064934985576	424.3472222222222285382	0	0	0	0		0	0	0	0		0	0	0	0		0
5.0.11.0	win	092118	16:37:40	NH_A_47	1	1	blocked_color	10	blockedtask_bivalentcolortest	234	Circle	Red	Color			0		CircleRed.png	CircleRed.png	30	1	337	73	78	30890	93.5897435897435912011	423.1506849315068734541	0	0	0	0		0	0	0	0		0	0	0	0		0
5.0.11.0	win	092118	16:37:40	NH_A_47	1	1	blocked_color	10	blockedtask_bivalentcolortest	237	Circle	Green	Color			0		CircleGreen.png	CircleGreen.png	38	1	459	74	79	31349	93.6708860759493688874	423.6351351351351581798	0	0	0	0		0	0	0	0		0	0	0	0		0
5.0.11.0	win	092118	16:37:40	NH_A_47	1	1	blocked_color	10	blockedtask_bivalentcolortest	240	Triangle	Green	Color			0		TriangleGreen.png	TriangleGreen.png	38	1	433	75	80	31782	93.75	423.7599999999999909051	0	0	0	0		0	0	0	0		0	0	0	0		0
5.0.11.0	win	092118	16:37:40	NH_A_47	1	1	mixedintro	11	MixedIntroInstruct	1	Triangle	Green	Color			0		SC_MixedIntro1.htm	TriangleGreen.png	57	0	20437	75	80	31782	93.75	423.7599999999999909051	0	0	0	0		0	0	0	0		0	0	0	0		0
5.0.11.0	win	092118	16:37:40	NH_A_47	1	1	mixedintro	11	MixedIntroInstruct	2	Triangle	Green	Color			0		SC_MixedIntro2.htm	TriangleGreen.png	57	0	1907	75	80	31782	93.75	423.7599999999999909051	0	0	0	0		0	0	0	0		0	0	0	0		0
5.0.11.0	win	092118	16:37:40	NH_A_47	1	1	mixed_practiceWord	12	MixedPracticeInstruct	1	Triangle	Green	Color	Word		200		SC_Mixed_WordTraining.htm	TriangleGreen.png	57	0	4100	0	0	0	0		0	0	0	0		0	0	0	0		0	0	0	0		0
5.0.11.0	win	092118	16:37:40	NH_A_47	1	1	mixed_practiceWord	12	mixed_firsttask	2	Circle	Green	Shape	Word	firsttrial	200	Inconsistent	SHAPE	CircleGreen.png	30	1	1007	0	0	0	0		0	0	0	0		0	0	0	0		0	0	0	0		0
5.0.11.0	win	092118	16:37:40	NH_A_47	1	1	mixed_practiceWord	12	mixed_repeat	5	Triangle	Red	Shape	Word	Repeat	200	Inconsistent	SHAPE	TriangleRed.png	30	0	437	0	0	0	0		0	1	0	0		0	1	0	0		0	0	0	0		0
5.0.11.0	win	092118	16:37:40	NH_A_47	1	1	mixed_practiceWord	12	mixed_repeat	8	Circle	Red	Shape	Word	Repeat	200	Consistent	SHAPE	CircleRed.png	38	0	266	0	0	0	0		0	2	0	0		0	2	0	0		0	0	0	0		0
5.0.11.0	win	092118	16:37:40	NH_A_47	1	1	mixed_practiceWord	12	mixed_shift	11	Circle	Green	Color	Word	Shift	200	Inconsistent	COLOR	CircleGreen.png	38	1	405	1	1	405	100	405	0	2	0	0		0	2	0	0		1	1	405	100	405	405
5.0.11.0	win	092118	16:37:40	NH_A_47	1	1	mixed_practiceWord	12	mixed_shift	14	Circle	Red	Shape	Word	Shift	200	Consistent	SHAPE	CircleRed.png	30	1	403	1	1	405	100	405	1	3	403	33.3333333333333285964	403	0	2	0	0		2	2	808	100	404	404
5.0.11.0	win	092118	16:37:40	NH_A_47	1	1	mixed_practiceWord	12	mixed_repeat	17	Circle	Red	Shape	Word	Repeat	200	Consistent	SHAPE	CircleRed.png	30	1	577	1	1	405	100	405	2	4	980	50	490	1	3	577	33.3333333333333285964	577	2	2	808	100	404	-173
5.0.11.0	win	092118	16:37:40	NH_A_47	1	1	mixed_practiceWord	12	mixed_repeat	20	Circle	Red	Shape	Word	Repeat	200	Consistent	SHAPE	CircleRed.png	30	1	408	1	1	405	100	405	3	5	1388	60	462.6666666666666856145	2	4	985	50	492.5	2	2	808	100	404	-88.5
5.0.11.0	win	092118	16:37:40	NH_A_47	1	1	mixed_practiceWord	12	mixed_shift	23	Triangle	Red	Color	Word	Shift	200	Inconsistent	COLOR	TriangleRed.png	30	1	646	2	2	1051	100	525.5	3	5	1388	60	462.6666666666666856145	2	4	985	50	492.5	3	3	1454	100	484.6666666666666856145	-7.8333333333333143855
5.0.11.0	win	092118	16:37:40	NH_A_47	1	1	mixed_practiceWord	12	mixed_shift	26	Triangle	Red	Shape	Word	Shift	200	Inconsistent	SHAPE	TriangleRed.png	30	0	698	2	2	1051	100	525.5	3	6	1388	50	462.6666666666666856145	2	4	985	50	492.5	3	4	1454	75	484.6666666666666856145	-7.8333333333333143855
5.0.11.0	win	092118	16:37:40	NH_A_47	1	1	mixed_practiceWord	12	mixed_repeat	29	Circle	Green	Shape	Word	Repeat	200	Inconsistent	SHAPE	CircleGreen.png	30	1	1588	2	2	1051	100	525.5	4	7	2976	57.1428571428571387969	744	3	5	2573	60	857.6666666666666287711	3	4	1454	75	484.6666666666666856145	-372.9999999999999431566
5.0.11.0	win	092118	16:37:40	NH_A_47	1	1	mixed_practiceWord	12	mixed_shift	32	Triangle	Green	Color	Word	Shift	200	Consistent	COLOR	TriangleGreen.png	38	1	1363	3	3	2414	100	804.6666666666666287711	4	7	2976	57.1428571428571387969	744	3	5	2573	60	857.6666666666666287711	4	5	2817	80	704.25	-153.4166666666666287711
5.0.11.0	win	092118	16:37:40	NH_A_47	1	1	mixed_practiceWord	12	mixed_shift	35	Circle	Green	Shape	Word	Shift	200	Inconsistent	SHAPE	CircleGreen.png	30	1	971	3	3	2414	100	804.6666666666666287711	5	8	3947	62.5	789.3999999999999772626	3	5	2573	60	857.6666666666666287711	5	6	3788	83.3333333333333428072	757.6000000000000227374	-100.0666666666666060337
5.0.11.0	win	092118	16:37:40	NH_A_47	1	1	mixed_practiceWord	12	mixed_shift	38	Triangle	Green	Color	Word	Shift	200	Consistent	COLOR	TriangleGreen.png	38	1	402	4	4	2816	100	704	5	8	3947	62.5	789.3999999999999772626	3	5	2573	60	857.6666666666666287711	6	7	4190	85.7142857142857081953	698.3333333333333712289	-159.3333333333332575421
5.0.11.0	win	092118	16:37:40	NH_A_47	1	1	mixed_practiceWord	12	mixed_repeat	41	Triangle	Red	Color	Word	Repeat	200	Inconsistent	COLOR	TriangleRed.png	38	0	320	4	5	2816	80	704	5	8	3947	62.5	789.3999999999999772626	3	6	2573	50	857.6666666666666287711	6	7	4190	85.7142857142857081953	698.3333333333333712289	-159.3333333333332575421
5.0.11.0	win	092118	16:37:40	NH_A_47	1	1	mixed_practiceWord	12	mixed_repeat	44	Triangle	Green	Color	Word	Repeat	200	Consistent	COLOR	TriangleGreen.png	38	1	730	5	6	3546	83.3333333333333428072	709.2000000000000454747	5	8	3947	62.5	789.3999999999999772626	4	7	3303	57.1428571428571387969	825.75	6	7	4190	85.7142857142857081953	698.3333333333333712289	-127.4166666666666287711
5.0.11.0	win	092118	16:37:40	NH_A_47	1	1	mixed_practiceWord	12	mixed_repeat	47	Circle	Green	Color	Word	Repeat	200	Inconsistent	COLOR	CircleGreen.png	38	1	619	6	7	4165	85.7142857142857081953	694.1666666666666287711	5	8	3947	62.5	789.3999999999999772626	5	8	3922	62.5	784.3999999999999772626	6	7	4190	85.7142857142857081953	698.3333333333333712289	-86.0666666666666060337
5.0.11.0	win	092118	16:37:40	NH_A_47	1	1	mixed_practiceWord	12	mixed_shift	50	Circle	Green	Shape	Word	Shift	200	Inconsistent	SHAPE	CircleGreen.png	38	0	432	6	7	4165	85.7142857142857081953	694.1666666666666287711	5	9	3947	55.5555555555555571345	789.3999999999999772626	5	8	3922	62.5	784.3999999999999772626	6	8	4190	75	698.3333333333333712289	-86.0666666666666060337
5.0.11.0	win	092118	16:37:40	NH_A_47	1	1	mixed_practiceWord	12	mixed_repeat	53	Triangle	Red	Shape	Word	Repeat	200	Inconsistent	SHAPE	TriangleRed.png	38	1	1124	6	7	4165	85.7142857142857081953	694.1666666666666287711	6	10	5071	60	845.1666666666666287711	6	9	5046	66.6666666666666571928	841	6	8	4190	75	698.3333333333333712289	-142.6666666666666287711
5.0.11.0	win	092118	16:37:40	NH_A_47	1	1	mixed_practiceWord	12	mixed_shift	56	Circle	Green	Color	Word	Shift	200	Inconsistent	COLOR	CircleGreen.png	38	1	598	7	8	4763	87.5	680.4285714285714448124	6	10	5071	60	845.1666666666666287711	6	9	5046	66.6666666666666571928	841	7	9	4788	77.7777777777777856727	684	-157
5.0.11.0	win	092118	16:37:40	NH_A_47	1	1	mixed_practiceWord	12	mixed_repeat	59	Circle	Red	Color	Word	Repeat	200	Consistent	COLOR	CircleRed.png	30	1	492	8	9	5255	88.8888888888888857309	656.875	6	10	5071	60	845.1666666666666287711	7	10	5538	70	791.1428571428571103752	7	9	4788	77.7777777777777856727	684	-107.1428571428571103752
5.0.11.0	win	092118	16:37:40	NH_A_47	1	1	mixed_practiceWord	12	mixed_shift	62	Triangle	Red	Shape	Word	Shift	200	Inconsistent	SHAPE	TriangleRed.png	38	1	487	8	9	5255	88.8888888888888857309	656.875	7	11	5558	63.6363636363636331339	794	7	10	5538	70	791.1428571428571103752	8	10	5275	80	659.375	-131.7678571428571103752
5.0.11.0	win	092118	16:37:40	NH_A_47	1	1	mixed_practiceWord	12	mixed_shift	65	Circle	Red	Color	Word	Shift	200	Consistent	COLOR	CircleRed.png	30	1	386	9	10	5641	90	626.7777777777778283053	7	11	5558	63.6363636363636331339	794	7	10	5538	70	791.1428571428571103752	9	11	5661	81.8181818181818272251	629	-162.1428571428571103752
5.0.11.0	win	092118	16:37:40	NH_A_47	1	1	mixed_practiceWord	12	mixed_shift	68	Circle	Green	Shape	Word	Shift	200	Inconsistent	SHAPE	CircleGreen.png	30	1	512	9	10	5641	90	626.7777777777778283053	8	12	6070	66.6666666666666571928	758.75	7	10	5538	70	791.1428571428571103752	10	12	6173	83.3333333333333428072	617.2999999999999545253	-173.8428571428571558499
5.0.11.0	win	092118	16:37:40	NH_A_47	1	1	mixed_practiceWord	12	mixed_shift	71	Circle	Red	Color	Word	Shift	200	Consistent	COLOR	CircleRed.png	30	1	506	10	11	6147	90.9090909090909065071	614.7000000000000454747	8	12	6070	66.6666666666666571928	758.75	7	10	5538	70	791.1428571428571103752	11	13	6679	84.6153846153846131983	607.1818181818181301423	-183.9610389610389802328
5.0.11.0	win	092118	16:37:40	NH_A_47	1	1	mixed_practiceWord	12	mixed_repeat	74	Triangle	Green	Color	Word	Repeat	200	Consistent	COLOR	TriangleGreen.png	38	1	484	11	12	6631	91.6666666666666571928	602.8181818181818698577	8	12	6070	66.6666666666666571928	758.75	8	11	6022	72.7272727272727337322	752.75	11	13	6679	84.6153846153846131983	607.1818181818181301423	-145.5681818181818698577
5.0.11.0	win	092118	16:37:40	NH_A_47	1	1	mixed_practiceWord	12	mixed_shift	77	Circle	Red	Shape	Word	Shift	200	Consistent	SHAPE	CircleRed.png	30	1	415	11	12	6631	91.6666666666666571928	602.8181818181818698577	9	13	6485	69.2307692307692263967	720.5555555555555429237	8	11	6022	72.7272727272727337322	752.75	12	14	7094	85.7142857142857081953	591.1666666666666287711	-161.5833333333333712289
5.0.11.0	win	092118	16:37:40	NH_A_47	1	1	mixed_practiceWord	12	mixed_shift	80	Triangle	Green	Color	Word	Shift	200	Consistent	COLOR	TriangleGreen.png	38	1	396	12	13	7027	92.3076923076923065992	585.5833333333333712289	9	13	6485	69.2307692307692263967	720.5555555555555429237	8	11	6022	72.7272727272727337322	752.75	13	15	7490	86.6666666666666714036	576.1538461538461888267	-176.5961538461538111733
5.0.11.0	win	092118	16:37:40	NH_A_47	1	1	mixed_practiceWord	12	mixed_repeat	83	Circle	Green	Color	Word	Repeat	200	Inconsistent	COLOR	CircleGreen.png	30	0	475	12	14	7027	85.7142857142857081953	585.5833333333333712289	9	13	6485	69.2307692307692263967	720.5555555555555429237	8	12	6022	66.6666666666666571928	752.75	13	15	7490	86.6666666666666714036	576.1538461538461888267	-176.5961538461538111733
5.0.11.0	win	092118	16:37:40	NH_A_47	1	1	mixed_practiceWord	12	mixed_shift	86	Triangle	Green	Shape	Word	Shift	200	Consistent	SHAPE	TriangleGreen.png	38	1	1118	12	14	7027	85.7142857142857081953	585.5833333333333712289	10	14	7603	71.4285714285714306016	760.2999999999999545253	8	12	6022	66.6666666666666571928	752.75	14	16	8608	87.5	614.8571428571428896248	-137.8928571428571103752
5.0.11.0	win	092118	16:37:40	NH_A_47	1	1	mixed_practiceWord	12	mixed_repeat	89	Circle	Red	Shape	Word	Repeat	200	Consistent	SHAPE	CircleRed.png	30	1	431	12	14	7027	85.7142857142857081953	585.5833333333333712289	11	15	8034	73.3333333333333285964	730.3636363636363739715	9	13	6453	69.2307692307692263967	717	14	16	8608	87.5	614.8571428571428896248	-102.1428571428571103752
5.0.11.0	win	092118	16:37:40	NH_A_47	1	1	mixed_practiceWord	12	mixed_repeat	92	Circle	Green	Shape	Word	Repeat	200	Inconsistent	SHAPE	CircleGreen.png	30	1	508	12	14	7027	85.7142857142857081953	585.5833333333333712289	12	16	8542	75	711.8333333333333712289	10	14	6961	71.4285714285714306016	696.1000000000000227374	14	16	8608	87.5	614.8571428571428896248	-81.2428571428571331126
5.0.11.0	win	092118	16:37:40	NH_A_47	1	1	mixed_practiceWord	12	mixed_repeat	95	Triangle	Red	Shape	Word	Repeat	200	Inconsistent	SHAPE	TriangleRed.png	38	1	406	12	14	7027	85.7142857142857081953	585.5833333333333712289	13	17	8948	76.4705882352941159752	688.3076923076922639666	11	15	7367	73.3333333333333285964	669.7272727272727479431	14	16	8608	87.5	614.8571428571428896248	-54.8701298701298583183
5.0.11.0	win	092118	16:37:40	NH_A_47	1	1	mixed_practiceWord	12	mixed_shift	98	Circle	Red	Color	Word	Shift	200	Consistent	COLOR	CircleRed.png	30	1	420	13	15	7447	86.6666666666666714036	572.8461538461538111733	13	17	8948	76.4705882352941159752	688.3076923076922639666	11	15	7367	73.3333333333333285964	669.7272727272727479431	15	17	9028	88.2352941176470579876	601.8666666666666742458	-67.8606060606060736973
5.0.11.0	win	092118	16:37:40	NH_A_47	1	1	mixed_practiceWord	12	mixed_shift	101	Triangle	Red	Shape	Word	Shift	200	Inconsistent	SHAPE	TriangleRed.png	38	1	482	13	15	7447	86.6666666666666714036	572.8461538461538111733	14	18	9430	77.7777777777777856727	673.5714285714285551876	11	15	7367	73.3333333333333285964	669.7272727272727479431	16	18	9510	88.8888888888888857309	594.375	-75.3522727272727479431
5.0.11.0	win	092118	16:37:40	NH_A_47	1	1	mixed_practiceWord	12	mixed_repeat	104	Circle	Green	Shape	Word	Repeat	200	Inconsistent	SHAPE	CircleGreen.png	30	1	412	13	15	7447	86.6666666666666714036	572.8461538461538111733	15	19	9842	78.9473684210526300831	656.1333333333333257542	12	16	7779	75	648.25	16	18	9510	88.8888888888888857309	594.375	-53.875
5.0.11.0	win	092118	16:37:40	NH_A_47	1	1	mixed_practiceWord	12	mixed_repeat	107	Triangle	Red	Shape	Word	Repeat	200	Inconsistent	SHAPE	TriangleRed.png	38	1	378	13	15	7447	86.6666666666666714036	572.8461538461538111733	16	20	10220	80	638.75	13	17	8157	76.4705882352941159752	627.4615384615384527933	16	18	9510	88.8888888888888857309	594.375	-33.0865384615384527933
5.0.11.0	win	092118	16:37:40	NH_A_47	1	1	mixed_practiceWord	12	mixed_shift	110	Triangle	Red	Color	Word	Shift	200	Inconsistent	COLOR	TriangleRed.png	30	1	346	14	16	7793	87.5	556.6428571428571103752	16	20	10220	80	638.75	13	17	8157	76.4705882352941159752	627.4615384615384527933	17	19	9856	89.4736842105263150415	579.7647058823529278015	-47.6968325791855249918
5.0.11.0	win	092118	16:37:40	NH_A_47	1	1	mixed_practiceWord	12	mixed_shift	113	Triangle	Green	Shape	Word	Shift	200	Consistent	SHAPE	TriangleGreen.png	38	1	346	14	16	7793	87.5	556.6428571428571103752	17	21	10566	80.9523809523809489974	621.5294117647058556031	13	17	8157	76.4705882352941159752	627.4615384615384527933	18	20	10202	90	566.7777777777778283053	-60.6837606837606244881
5.0.11.0	win	092118	16:37:40	NH_A_47	1	1	mixed_practiceWord	12	mixed_shift	116	Circle	Green	Color	Word	Shift	200	Inconsistent	COLOR	CircleGreen.png	38	1	394	15	17	8187	88.2352941176470579876	545.7999999999999545253	17	21	10566	80.9523809523809489974	621.5294117647058556031	13	17	8157	76.4705882352941159752	627.4615384615384527933	19	21	10596	90.4761904761904816041	557.6842105263158373418	-69.7773279352226154515
5.0.11.0	win	092118	16:37:40	NH_A_47	1	1	mixed_practiceWord	12	mixed_shift	119	Triangle	Green	Shape	Word	Shift	200	Consistent	SHAPE	TriangleGreen.png	30	0	409	15	17	8187	88.2352941176470579876	545.7999999999999545253	17	22	10566	77.2727272727272662678	621.5294117647058556031	13	17	8157	76.4705882352941159752	627.4615384615384527933	19	22	10596	86.3636363636363597607	557.6842105263158373418	-69.7773279352226154515
5.0.11.0	win	092118	16:37:40	NH_A_47	1	1	mixed_practiceWord	12	mixed_repeat	122	Circle	Green	Shape	Word	Repeat	200	Inconsistent	SHAPE	CircleGreen.png	30	1	543	15	17	8187	88.2352941176470579876	545.7999999999999545253	18	23	11109	78.2608695652173906865	617.1666666666666287711	14	18	8700	77.7777777777777856727	621.4285714285714448124	19	22	10596	86.3636363636363597607	557.6842105263158373418	-63.7443609022556074706
5.0.11.0	win	092118	16:37:40	NH_A_47	1	1	mixed_practiceWord	12	mixed_repeat	125	Circle	Red	Shape	Word	Repeat	200	Consistent	SHAPE	CircleRed.png	38	0	344	15	17	8187	88.2352941176470579876	545.7999999999999545253	18	24	11109	75	617.1666666666666287711	14	19	8700	73.6842105263157804984	621.4285714285714448124	19	22	10596	86.3636363636363597607	557.6842105263158373418	-63.7443609022556074706
5.0.11.0	win	092118	16:37:40	NH_A_47	1	1	mixed_practiceWord	12	mixed_repeat	128	Triangle	Green	Shape	Word	Repeat	200	Consistent	SHAPE	TriangleGreen.png	38	1	1136	15	17	8187	88.2352941176470579876	545.7999999999999545253	19	25	12245	76	644.4736842105263576741	15	20	9836	75	655.7333333333333484916	19	22	10596	86.3636363636363597607	557.6842105263158373418	-98.0491228070175111498
5.0.11.0	win	092118	16:37:40	NH_A_47	1	1	mixed_practiceWord	12	mixed_repeat	131	Circle	Red	Shape	Word	Repeat	200	Consistent	SHAPE	CircleRed.png	30	1	433	15	17	8187	88.2352941176470579876	545.7999999999999545253	20	26	12678	76.9230769230769340083	633.8999999999999772626	16	21	10269	76.1904761904761897995	641.8125	19	22	10596	86.3636363636363597607	557.6842105263158373418	-84.1282894736841626582
5.0.11.0	win	092118	16:37:40	NH_A_47	1	1	mixed_practiceWord	12	mixed_shift	134	Triangle	Green	Color	Word	Shift	200	Consistent	COLOR	TriangleGreen.png	38	1	414	16	18	8601	88.8888888888888857309	537.5625	20	26	12678	76.9230769230769340083	633.8999999999999772626	16	21	10269	76.1904761904761897995	641.8125	20	23	11010	86.9565217391304372541	550.5	-91.3125
5.0.11.0	win	092118	16:37:40	NH_A_47	1	1	mixed_practiceWord	12	mixed_repeat	137	Triangle	Green	Color	Word	Repeat	200	Consistent	COLOR	TriangleGreen.png	38	1	459	17	19	9060	89.4736842105263150415	532.9411764705882887938	20	26	12678	76.9230769230769340083	633.8999999999999772626	17	22	10728	77.2727272727272662678	631.0588235294117112062	20	23	11010	86.9565217391304372541	550.5	-80.5588235294117112062
5.0.11.0	win	092118	16:37:40	NH_A_47	1	1	mixed_practiceWord	12	mixed_shift	140	Triangle	Red	Shape	Word	Shift	200	Inconsistent	SHAPE	TriangleRed.png	30	0	327	17	19	9060	89.4736842105263150415	532.9411764705882887938	20	27	12678	74.0740740740740761794	633.8999999999999772626	17	22	10728	77.2727272727272662678	631.0588235294117112062	20	24	11010	83.3333333333333428072	550.5	-80.5588235294117112062
5.0.11.0	win	092118	16:37:40	NH_A_47	1	1	mixed_practiceWord	12	mixed_repeat	143	Triangle	Red	Shape	Word	Repeat	200	Inconsistent	SHAPE	TriangleRed.png	38	1	1712	17	19	9060	89.4736842105263150415	532.9411764705882887938	21	28	14390	75	685.2380952380951839586	18	23	12440	78.2608695652173906865	691.1111111111110858474	20	24	11010	83.3333333333333428072	550.5	-140.6111111111110858474
5.0.11.0	win	092118	16:37:40	NH_A_47	1	1	mixed_practiceWord	12	mixed_repeat	146	Triangle	Green	Shape	Word	Repeat	200	Consistent	SHAPE	TriangleGreen.png	38	1	522	17	19	9060	89.4736842105263150415	532.9411764705882887938	22	29	14912	75.8620689655172384391	677.8181818181818698577	19	24	12962	79.1666666666666571928	682.2105263157894796677	20	24	11010	83.3333333333333428072	550.5	-131.7105263157894796677
5.0.11.0	win	092118	16:37:40	NH_A_47	1	1	mixed_testintro	13	MixedPracticeInstruct	1	Triangle	Green	Shape	Word	Repeat	200	Consistent	SC_Mixed_TestIntro.htm	TriangleGreen.png	57	0	9035	17	19	9060	89.4736842105263150415	532.9411764705882887938	22	29	14912	75.8620689655172384391	677.8181818181818698577	19	24	12962	79.1666666666666571928	682.2105263157894796677	20	24	11010	83.3333333333333428072	550.5	-131.7105263157894796677
5.0.11.0	win	092118	16:37:40	NH_A_47	1	1	mixed_Word_shortCSI	14	MixedTestInstruct	1	Triangle	Green	Shape	Word	Repeat	200	Consistent	SC_Mixed_WordTest.htm	TriangleGreen.png	57	0	7568	0	0	0	0		0	0	0	0		0	0	0	0		0	0	0	0		0
5.0.11.0	win	092118	16:37:40	NH_A_47	1	1	mixed_Word_shortCSI	14	mixed_firsttask	2	Triangle	Red	Color	Word	firsttrial	200	Inconsistent	COLOR	TriangleRed.png	30	1	615	0	0	0	0		0	0	0	0		0	0	0	0		0	0	0	0		0
5.0.11.0	win	092118	16:37:40	NH_A_47	1	1	mixed_Word_shortCSI	14	mixed_shift	5	Triangle	Red	Shape	Word	Shift	200	Inconsistent	SHAPE	TriangleRed.png	38	1	413	0	0	0	0		1	1	413	100	413	0	0	0	0		1	1	413	100	413	413
5.0.11.0	win	092118	16:37:40	NH_A_47	1	1	mixed_Word_shortCSI	14	mixed_shift	8	Triangle	Green	Color	Word	Shift	200	Consistent	COLOR	TriangleGreen.png	38	1	379	1	1	379	100	379	1	1	413	100	413	0	0	0	0		2	2	792	100	396	396
5.0.11.0	win	092118	16:37:40	NH_A_47	1	1	mixed_Word_shortCSI	14	mixed_shift	11	Triangle	Green	Shape	Word	Shift	200	Consistent	SHAPE	TriangleGreen.png	38	1	378	1	1	379	100	379	2	2	791	100	395.5	0	0	0	0		3	3	1170	100	390	390
5.0.11.0	win	092118	16:37:40	NH_A_47	1	1	mixed_Word_shortCSI	14	mixed_shift	14	Triangle	Green	Color	Word	Shift	200	Consistent	COLOR	TriangleGreen.png	38	1	394	2	2	773	100	386.5	2	2	791	100	395.5	0	0	0	0		4	4	1564	100	391	391
5.0.11.0	win	092118	16:37:40	NH_A_47	1	1	mixed_Word_shortCSI	14	mixed_repeat	17	Circle	Red	Color	Word	Repeat	200	Consistent	COLOR	CircleRed.png	30	1	376	3	3	1149	100	383	2	2	791	100	395.5	1	1	376	100	376	4	4	1564	100	391	15
5.0.11.0	win	092118	16:37:40	NH_A_47	1	1	mixed_Word_shortCSI	14	mixed_shift	20	Triangle	Red	Shape	Word	Shift	200	Inconsistent	SHAPE	TriangleRed.png	38	1	663	3	3	1149	100	383	3	3	1454	100	484.6666666666666856145	1	1	376	100	376	5	5	2227	100	445.3999999999999772626	69.3999999999999772626
5.0.11.0	win	092118	16:37:40	NH_A_47	1	1	mixed_Word_shortCSI	14	mixed_shift	23	Triangle	Red	Color	Word	Shift	200	Inconsistent	COLOR	TriangleRed.png	30	1	348	4	4	1497	100	374.25	3	3	1454	100	484.6666666666666856145	1	1	376	100	376	6	6	2575	100	429.1666666666666856145	53.1666666666666856145
5.0.11.0	win	092118	16:37:40	NH_A_47	1	1	mixed_Word_shortCSI	14	mixed_repeat	26	Triangle	Green	Color	Word	Repeat	200	Consistent	COLOR	TriangleGreen.png	38	1	363	5	5	1860	100	372	3	3	1454	100	484.6666666666666856145	2	2	739	100	369.5	6	6	2575	100	429.1666666666666856145	59.6666666666666856145
5.0.11.0	win	092118	16:37:40	NH_A_47	1	1	mixed_Word_shortCSI	14	mixed_repeat	29	Triangle	Red	Color	Word	Repeat	200	Inconsistent	COLOR	TriangleRed.png	30	1	380	6	6	2240	100	373.3333333333333143855	3	3	1454	100	484.6666666666666856145	3	3	1119	100	373	6	6	2575	100	429.1666666666666856145	56.1666666666666856145
5.0.11.0	win	092118	16:37:40	NH_A_47	1	1	mixed_Word_shortCSI	14	mixed_repeat	32	Circle	Red	Color	Word	Repeat	200	Consistent	COLOR	CircleRed.png	30	1	363	7	7	2603	100	371.8571428571428327814	3	3	1454	100	484.6666666666666856145	4	4	1482	100	370.5	6	6	2575	100	429.1666666666666856145	58.6666666666666856145
5.0.11.0	win	092118	16:37:40	NH_A_47	1	1	mixed_Word_shortCSI	14	mixed_shift	35	Circle	Red	Shape	Word	Shift	200	Consistent	SHAPE	CircleRed.png	30	1	443	7	7	2603	100	371.8571428571428327814	4	4	1897	100	474.25	4	4	1482	100	370.5	7	7	3018	100	431.1428571428571672186	60.6428571428571672186
5.0.11.0	win	092118	16:37:40	NH_A_47	1	1	mixed_Word_shortCSI	14	mixed_repeat	38	Triangle	Red	Shape	Word	Repeat	200	Inconsistent	SHAPE	TriangleRed.png	38	1	391	7	7	2603	100	371.8571428571428327814	5	5	2288	100	457.6000000000000227374	5	5	1873	100	374.6000000000000227374	7	7	3018	100	431.1428571428571672186	56.5428571428571444812
5.0.11.0	win	092118	16:37:40	NH_A_47	1	1	mixed_Word_shortCSI	14	mixed_shift	41	Triangle	Green	Color	Word	Shift	200	Consistent	COLOR	TriangleGreen.png	38	1	422	8	8	3025	100	378.125	5	5	2288	100	457.6000000000000227374	5	5	1873	100	374.6000000000000227374	8	8	3440	100	430	55.3999999999999772626
5.0.11.0	win	092118	16:37:40	NH_A_47	1	1	mixed_Word_shortCSI	14	mixed_shift	44	Triangle	Red	Shape	Word	Shift	200	Inconsistent	SHAPE	TriangleRed.png	38	1	468	8	8	3025	100	378.125	6	6	2756	100	459.3333333333333143855	5	5	1873	100	374.6000000000000227374	9	9	3908	100	434.2222222222222285382	59.6222222222222058008
5.0.11.0	win	092118	16:37:40	NH_A_47	1	1	mixed_Word_shortCSI	14	mixed_repeat	47	Triangle	Red	Shape	Word	Repeat	200	Inconsistent	SHAPE	TriangleRed.png	38	1	431	8	8	3025	100	378.125	7	7	3187	100	455.2857142857142775938	6	6	2304	100	384	9	9	3908	100	434.2222222222222285382	50.2222222222222285382
5.0.11.0	win	092118	16:37:40	NH_A_47	1	1	mixed_Word_shortCSI	14	mixed_shift	50	Circle	Red	Color	Word	Shift	200	Consistent	COLOR	CircleRed.png	30	1	443	9	9	3468	100	385.3333333333333143855	7	7	3187	100	455.2857142857142775938	6	6	2304	100	384	10	10	4351	100	435.1000000000000227374	51.1000000000000227374
5.0.11.0	win	092118	16:37:40	NH_A_47	1	1	mixed_Word_shortCSI	14	mixed_shift	53	Triangle	Green	Shape	Word	Shift	200	Consistent	SHAPE	TriangleGreen.png	38	1	392	9	9	3468	100	385.3333333333333143855	8	8	3579	100	447.375	6	6	2304	100	384	11	11	4743	100	431.1818181818181869858	47.1818181818181869858
5.0.11.0	win	092118	16:37:40	NH_A_47	1	1	mixed_Word_shortCSI	14	mixed_repeat	56	Circle	Red	Shape	Word	Repeat	200	Consistent	SHAPE	CircleRed.png	30	1	455	9	9	3468	100	385.3333333333333143855	9	9	4034	100	448.2222222222222285382	7	7	2759	100	394.1428571428571672186	11	11	4743	100	431.1818181818181869858	37.0389610389610197672
5.0.11.0	win	092118	16:37:40	NH_A_47	1	1	mixed_Word_shortCSI	14	mixed_repeat	59	Triangle	Green	Shape	Word	Repeat	200	Consistent	SHAPE	TriangleGreen.png	38	1	435	9	9	3468	100	385.3333333333333143855	10	10	4469	100	446.8999999999999772626	8	8	3194	100	399.25	11	11	4743	100	431.1818181818181869858	31.9318181818181869858
5.0.11.0	win	092118	16:37:40	NH_A_47	1	1	mixed_Word_shortCSI	14	mixed_shift	62	Circle	Green	Color	Word	Shift	200	Inconsistent	COLOR	CircleGreen.png	38	1	320	10	10	3788	100	378.8000000000000113687	10	10	4469	100	446.8999999999999772626	8	8	3194	100	399.25	12	12	5063	100	421.9166666666666856145	22.6666666666666856145
5.0.11.0	win	092118	16:37:40	NH_A_47	1	1	mixed_Word_shortCSI	14	mixed_repeat	65	Triangle	Green	Color	Word	Repeat	200	Consistent	COLOR	TriangleGreen.png	38	1	321	11	11	4109	100	373.5454545454545609573	10	10	4469	100	446.8999999999999772626	9	9	3515	100	390.5555555555555429237	12	12	5063	100	421.9166666666666856145	31.3611111111111426908
5.0.11.0	win	092118	16:37:40	NH_A_47	1	1	mixed_Word_shortCSI	14	mixed_repeat	68	Circle	Green	Color	Word	Repeat	200	Inconsistent	COLOR	CircleGreen.png	38	1	274	12	12	4383	100	365.25	10	10	4469	100	446.8999999999999772626	10	10	3789	100	378.8999999999999772626	12	12	5063	100	421.9166666666666856145	43.0166666666667083518
5.0.11.0	win	092118	16:37:40	NH_A_47	1	1	mixed_Word_shortCSI	14	mixed_repeat	71	Triangle	Green	Color	Word	Repeat	200	Consistent	COLOR	TriangleGreen.png	38	1	389	13	13	4772	100	367.0769230769230944134	10	10	4469	100	446.8999999999999772626	11	11	4178	100	379.8181818181818130142	12	12	5063	100	421.9166666666666856145	42.0984848484848726002
5.0.11.0	win	092118	16:37:40	NH_A_47	1	1	mixed_Word_shortCSI	14	mixed_repeat	74	Circle	Green	Color	Word	Repeat	200	Inconsistent	COLOR	CircleGreen.png	38	1	420	14	14	5192	100	370.8571428571428327814	10	10	4469	100	446.8999999999999772626	12	12	4598	100	383.1666666666666856145	12	12	5063	100	421.9166666666666856145	38.75
5.0.11.0	win	092118	16:37:40	NH_A_47	1	1	mixed_Word_shortCSI	14	mixed_shift	77	Circle	Red	Shape	Word	Shift	200	Consistent	SHAPE	CircleRed.png	30	1	514	14	14	5192	100	370.8571428571428327814	11	11	4983	100	453	12	12	4598	100	383.1666666666666856145	13	13	5577	100	429	45.8333333333333143855
5.0.11.0	win	092118	16:37:40	NH_A_47	1	1	mixed_Word_shortCSI	14	mixed_repeat	80	Circle	Red	Shape	Word	Repeat	200	Consistent	SHAPE	CircleRed.png	38	0	395	14	14	5192	100	370.8571428571428327814	11	12	4983	91.6666666666666571928	453	12	13	4598	92.3076923076923065992	383.1666666666666856145	13	13	5577	100	429	45.8333333333333143855
5.0.11.0	win	092118	16:37:40	NH_A_47	1	1	mixed_Word_shortCSI	14	mixed_shift	83	Triangle	Red	Color	Word	Shift	200	Inconsistent	COLOR	TriangleRed.png	38	0	522	14	15	5192	93.3333333333333285964	370.8571428571428327814	11	12	4983	91.6666666666666571928	453	12	13	4598	92.3076923076923065992	383.1666666666666856145	13	14	5577	92.8571428571428612031	429	45.8333333333333143855
5.0.11.0	win	092118	16:37:40	NH_A_47	1	1	mixed_Word_shortCSI	14	mixed_shift	86	Triangle	Green	Shape	Word	Shift	200	Consistent	SHAPE	TriangleGreen.png	38	1	1507	14	15	5192	93.3333333333333285964	370.8571428571428327814	12	13	6490	92.3076923076923065992	540.8333333333333712289	12	13	4598	92.3076923076923065992	383.1666666666666856145	14	15	7084	93.3333333333333285964	506	122.8333333333333143855
5.0.11.0	win	092118	16:37:40	NH_A_47	1	1	mixed_Word_shortCSI	14	mixed_repeat	89	Circle	Red	Shape	Word	Repeat	200	Consistent	SHAPE	CircleRed.png	30	1	501	14	15	5192	93.3333333333333285964	370.8571428571428327814	13	14	6991	92.8571428571428612031	537.7692307692307167599	13	14	5099	92.8571428571428612031	392.2307692307692263967	14	15	7084	93.3333333333333285964	506	113.7692307692307736033
5.0.11.0	win	092118	16:37:40	NH_A_47	1	1	mixed_Word_shortCSI	14	mixed_shift	92	Circle	Green	Color	Word	Shift	200	Inconsistent	COLOR	CircleGreen.png	38	1	415	15	16	5607	93.75	373.8000000000000113687	13	14	6991	92.8571428571428612031	537.7692307692307167599	13	14	5099	92.8571428571428612031	392.2307692307692263967	15	16	7499	93.75	499.9333333333333371229	107.7025641025641107262
5.0.11.0	win	092118	16:37:40	NH_A_47	1	1	mixed_Word_shortCSI	14	mixed_repeat	95	Circle	Red	Color	Word	Repeat	200	Consistent	COLOR	CircleRed.png	30	1	524	16	17	6131	94.1176470588235218884	383.1875	13	14	6991	92.8571428571428612031	537.7692307692307167599	14	15	5623	93.3333333333333285964	401.6428571428571672186	15	16	7499	93.75	499.9333333333333371229	98.2904761904761699043
5.0.11.0	win	092118	16:37:40	NH_A_47	1	1	mixed_Word_shortCSI	14	mixed_shift	98	Triangle	Red	Shape	Word	Shift	200	Inconsistent	SHAPE	TriangleRed.png	30	0	438	16	17	6131	94.1176470588235218884	383.1875	13	15	6991	86.6666666666666714036	537.7692307692307167599	14	15	5623	93.3333333333333285964	401.6428571428571672186	15	17	7499	88.2352941176470579876	499.9333333333333371229	98.2904761904761699043
5.0.11.0	win	092118	16:37:40	NH_A_47	1	1	mixed_Word_shortCSI	14	mixed_repeat	101	Triangle	Green	Shape	Word	Repeat	200	Consistent	SHAPE	TriangleGreen.png	38	1	882	16	17	6131	94.1176470588235218884	383.1875	14	16	7873	87.5	562.3571428571428896248	15	16	6505	93.75	433.6666666666666856145	15	17	7499	88.2352941176470579876	499.9333333333333371229	66.2666666666666515084
5.0.11.0	win	092118	16:37:40	NH_A_47	1	1	mixed_Word_shortCSI	14	mixed_shift	104	Triangle	Red	Color	Word	Shift	200	Inconsistent	COLOR	TriangleRed.png	30	1	733	17	18	6864	94.4444444444444428655	403.7647058823529278015	14	16	7873	87.5	562.3571428571428896248	15	16	6505	93.75	433.6666666666666856145	16	18	8232	88.8888888888888857309	514.5	80.8333333333333143855
5.0.11.0	win	092118	16:37:40	NH_A_47	1	1	mixed_Word_shortCSI	14	mixed_repeat	107	Triangle	Red	Color	Word	Repeat	200	Inconsistent	COLOR	TriangleRed.png	30	1	398	18	19	7262	94.7368421052631504153	403.4444444444444570763	14	16	7873	87.5	562.3571428571428896248	16	17	6903	94.1176470588235218884	431.4375	16	18	8232	88.8888888888888857309	514.5	83.0625
5.0.11.0	win	092118	16:37:40	NH_A_47	1	1	mixed_Word_shortCSI	14	mixed_shift	110	Triangle	Red	Shape	Word	Shift	200	Inconsistent	SHAPE	TriangleRed.png	38	1	571	18	19	7262	94.7368421052631504153	403.4444444444444570763	15	17	8444	88.2352941176470579876	562.9333333333332802795	16	17	6903	94.1176470588235218884	431.4375	17	19	8803	89.4736842105263150415	517.8235294117647526946	86.3860294117647526946
5.0.11.0	win	092118	16:37:40	NH_A_47	1	1	mixed_Word_shortCSI	14	mixed_repeat	113	Triangle	Green	Shape	Word	Repeat	200	Consistent	SHAPE	TriangleGreen.png	38	1	483	18	19	7262	94.7368421052631504153	403.4444444444444570763	16	18	8927	88.8888888888888857309	557.9375	17	18	7386	94.4444444444444428655	434.4705882352941443969	17	19	8803	89.4736842105263150415	517.8235294117647526946	83.3529411764706082977
5.0.11.0	win	092118	16:37:40	NH_A_47	1	1	mixed_Word_shortCSI	14	mixed_repeat	116	Circle	Green	Shape	Word	Repeat	200	Inconsistent	SHAPE	CircleGreen.png	38	0	430	18	19	7262	94.7368421052631504153	403.4444444444444570763	16	19	8927	84.2105263157894654569	557.9375	17	19	7386	89.4736842105263150415	434.4705882352941443969	17	19	8803	89.4736842105263150415	517.8235294117647526946	83.3529411764706082977
5.0.11.0	win	092118	16:37:40	NH_A_47	1	1	mixed_Word_shortCSI	14	mixed_shift	119	Triangle	Red	Color	Word	Shift	200	Inconsistent	COLOR	TriangleRed.png	30	1	987	19	20	8249	95	434.1578947368420813291	16	19	8927	84.2105263157894654569	557.9375	17	19	7386	89.4736842105263150415	434.4705882352941443969	18	20	9790	90	543.8888888888889141526	109.4183006535947697557
5.0.11.0	win	092118	16:37:40	NH_A_47	1	1	mixed_Word_shortCSI	14	mixed_repeat	122	Circle	Green	Color	Word	Repeat	200	Inconsistent	COLOR	CircleGreen.png	38	1	961	20	21	9210	95.2380952380952265912	460.5	16	19	8927	84.2105263157894654569	557.9375	18	20	8347	90	463.7222222222222285382	18	20	9790	90	543.8888888888889141526	80.1666666666666856145
5.0.11.0	win	092118	16:37:40	NH_A_47	1	1	mixed_Word_shortCSI	14	mixed_shift	125	Circle	Green	Shape	Word	Shift	200	Inconsistent	SHAPE	CircleGreen.png	30	1	569	20	21	9210	95.2380952380952265912	460.5	17	20	9496	85	558.5882352941176804961	18	20	8347	90	463.7222222222222285382	19	21	10359	90.4761904761904816041	545.2105263157894796677	81.4883040935672511296
5.0.11.0	win	092118	16:37:40	NH_A_47	1	1	mixed_Word_shortCSI	14	mixed_repeat	128	Circle	Red	Shape	Word	Repeat	200	Consistent	SHAPE	CircleRed.png	30	1	609	20	21	9210	95.2380952380952265912	460.5	18	21	10105	85.7142857142857081953	561.3888888888889141526	19	21	8956	90.4761904761904816041	471.3684210526315609968	19	21	10359	90.4761904761904816041	545.2105263157894796677	73.8421052631579186709
5.0.11.0	win	092118	16:37:40	NH_A_47	1	1	mixed_Word_shortCSI	14	mixed_shift	131	Triangle	Red	Color	Word	Shift	200	Inconsistent	COLOR	TriangleRed.png	30	1	647	21	22	9857	95.4545454545454532536	469.3809523809524080207	18	21	10105	85.7142857142857081953	561.3888888888889141526	19	21	8956	90.4761904761904816041	471.3684210526315609968	20	22	11006	90.9090909090909065071	550.2999999999999545253	78.9315789473683935284
5.0.11.0	win	092118	16:37:40	NH_A_47	1	1	mixed_Word_shortCSI	14	mixed_repeat	134	Triangle	Red	Color	Word	Repeat	200	Inconsistent	COLOR	TriangleRed.png	30	1	987	22	23	10844	95.6521739130434838216	492.9090909090909349288	18	21	10105	85.7142857142857081953	561.3888888888889141526	20	22	9943	90.9090909090909065071	497.1499999999999772626	20	22	11006	90.9090909090909065071	550.2999999999999545253	53.1499999999999772626
5.0.11.0	win	092118	16:37:40	NH_A_47	1	1	mixed_Word_shortCSI	14	mixed_shift	137	Triangle	Green	Shape	Word	Shift	200	Consistent	SHAPE	TriangleGreen.png	38	1	466	22	23	10844	95.6521739130434838216	492.9090909090909349288	19	22	10571	86.3636363636363597607	556.3684210526315609968	20	22	9943	90.9090909090909065071	497.1499999999999772626	21	23	11472	91.3043478260869534324	546.2857142857143344372	49.1357142857143571746
5.0.11.0	win	092118	16:37:40	NH_A_47	1	1	mixed_Word_shortCSI	14	mixed_shift	140	Triangle	Green	Color	Word	Shift	200	Consistent	COLOR	TriangleGreen.png	38	1	542	23	24	11386	95.8333333333333428072	495.0434782608695627459	19	22	10571	86.3636363636363597607	556.3684210526315609968	20	22	9943	90.9090909090909065071	497.1499999999999772626	22	24	12014	91.6666666666666571928	546.0909090909091219146	48.940909090909144652
5.0.11.0	win	092118	16:37:40	NH_A_47	1	1	mixed_Word_shortCSI	14	mixed_shift	143	Circle	Red	Shape	Word	Shift	200	Consistent	SHAPE	CircleRed.png	30	1	422	23	24	11386	95.8333333333333428072	495.0434782608695627459	20	23	10993	86.9565217391304372541	549.6499999999999772626	20	22	9943	90.9090909090909065071	497.1499999999999772626	23	25	12436	92	540.695652173913003935	43.5456521739130266724
5.0.11.0	win	092118	16:37:40	NH_A_47	1	1	mixed_Word_shortCSI	14	mixed_shift	146	Circle	Red	Color	Word	Shift	200	Consistent	COLOR	CircleRed.png	30	1	548	24	25	11934	96	497.25	20	23	10993	86.9565217391304372541	549.6499999999999772626	20	22	9943	90.9090909090909065071	497.1499999999999772626	24	26	12984	92.3076923076923065992	541	43.8500000000000227374
5.0.11.0	win	092118	16:37:40	NH_A_47	1	1	mixed_Word_shortCSI	14	mixed_shift	149	Circle	Green	Shape	Word	Shift	200	Inconsistent	SHAPE	CircleGreen.png	30	1	636	24	25	11934	96	497.25	21	24	11629	87.5	553.7619047619048160414	20	22	9943	90.9090909090909065071	497.1499999999999772626	25	27	13620	92.5925925925925952242	544.7999999999999545253	47.6499999999999772626
5.0.11.0	win	092118	16:37:40	NH_A_47	1	1	mixed_Word_shortCSI	14	mixed_repeat	152	Circle	Red	Shape	Word	Repeat	200	Consistent	SHAPE	CircleRed.png	30	1	448	24	25	11934	96	497.25	22	25	12077	88	548.9545454545454958861	21	23	10391	91.3043478260869534324	494.8095238095237959897	25	27	13620	92.5925925925925952242	544.7999999999999545253	49.9904761904761585356
5.0.11.0	win	092118	16:37:40	NH_A_47	1	1	mixed_Word_shortCSI	14	mixed_repeat	155	Triangle	Red	Shape	Word	Repeat	200	Inconsistent	SHAPE	TriangleRed.png	38	1	460	24	25	11934	96	497.25	23	26	12537	88.4615384615384527933	545.0869565217391254919	22	24	10851	91.6666666666666571928	493.2272727272727479431	25	27	13620	92.5925925925925952242	544.7999999999999545253	51.5727272727272065822
5.0.11.0	win	092118	16:37:40	NH_A_47	1	1	mixed_Word_shortCSI	14	mixed_repeat	158	Circle	Green	Shape	Word	Repeat	200	Inconsistent	SHAPE	CircleGreen.png	30	1	504	24	25	11934	96	497.25	24	27	13041	88.8888888888888857309	543.375	23	25	11355	92	493.6956521739130607784	25	27	13620	92.5925925925925952242	544.7999999999999545253	51.1043478260868937468
5.0.11.0	win	092118	16:37:40	NH_A_47	1	1	mixed_Word_shortCSI	14	mixed_repeat	161	Circle	Green	Shape	Word	Repeat	200	Inconsistent	SHAPE	CircleGreen.png	30	1	450	24	25	11934	96	497.25	25	28	13491	89.2857142857142918047	539.6399999999999863576	24	26	11805	92.3076923076923065992	491.875	25	27	13620	92.5925925925925952242	544.7999999999999545253	52.9249999999999545253
5.0.11.0	win	092118	16:37:40	NH_A_47	1	1	mixed_Word_shortCSI	14	mixed_repeat	164	Circle	Red	Shape	Word	Repeat	200	Consistent	SHAPE	CircleRed.png	30	1	446	24	25	11934	96	497.25	26	29	13937	89.6551724137931103087	536.0384615384615472067	25	27	12251	92.5925925925925952242	490.0400000000000204636	25	27	13620	92.5925925925925952242	544.7999999999999545253	54.7599999999999340616
5.0.11.0	win	092118	16:37:40	NH_A_47	1	1	mixed_Word_shortCSI	14	mixed_repeat	167	Triangle	Red	Shape	Word	Repeat	200	Inconsistent	SHAPE	TriangleRed.png	38	1	507	24	25	11934	96	497.25	27	30	14444	90	534.9629629629629334886	26	28	12758	92.8571428571428612031	490.69230769230767919	25	27	13620	92.5925925925925952242	544.7999999999999545253	54.1076923076922753353
5.0.11.0	win	092118	16:37:40	NH_A_47	1	1	mixed_Word_shortCSI	14	mixed_shift	170	Triangle	Green	Color	Word	Shift	200	Consistent	COLOR	TriangleGreen.png	38	1	725	25	26	12659	96.153846153846160405	506.3600000000000136424	27	30	14444	90	534.9629629629629334886	26	28	12758	92.8571428571428612031	490.69230769230767919	26	28	14345	92.8571428571428612031	551.7307692307692832401	61.0384615384616040501
5.0.11.0	win	092118	16:37:40	NH_A_47	1	1	mixed_Word_shortCSI	14	mixed_repeat	173	Circle	Green	Color	Word	Repeat	200	Inconsistent	COLOR	CircleGreen.png	38	1	454	26	27	13113	96.2962962962962905067	504.3461538461538680167	27	30	14444	90	534.9629629629629334886	27	29	13212	93.1034482758620640652	489.3333333333333143855	26	28	14345	92.8571428571428612031	551.7307692307692832401	62.3974358974359688546
5.0.11.0	win	092118	16:37:40	NH_A_47	1	1	mixed_Word_shortCSI	14	mixed_repeat	176	Triangle	Green	Color	Word	Repeat	200	Consistent	COLOR	TriangleGreen.png	38	1	434	27	28	13547	96.4285714285714306016	501.7407407407407617939	27	30	14444	90	534.9629629629629334886	28	30	13646	93.3333333333333285964	487.3571428571428327814	26	28	14345	92.8571428571428612031	551.7307692307692832401	64.3736263736264504587
5.0.11.0	win	092118	16:37:40	NH_A_47	1	1	mixed_Word_shortCSI	14	mixed_shift	179	Triangle	Red	Shape	Word	Shift	200	Inconsistent	SHAPE	TriangleRed.png	38	1	527	27	28	13547	96.4285714285714306016	501.7407407407407617939	28	31	14971	90.3225806451612811543	534.6785714285714448124	28	30	13646	93.3333333333333285964	487.3571428571428327814	27	29	14872	93.1034482758620640652	550.8148148148147811298	63.4576719576719483484
5.0.11.0	win	092118	16:37:40	NH_A_47	1	1	mixed_Word_shortCSI	14	mixed_repeat	182	Circle	Red	Shape	Word	Repeat	200	Consistent	SHAPE	CircleRed.png	30	1	536	27	28	13547	96.4285714285714306016	501.7407407407407617939	29	32	15507	90.625	534.7241379310345337217	29	31	14182	93.5483870967741921731	489.0344827586206974956	27	29	14872	93.1034482758620640652	550.8148148148147811298	61.7803320561940836342
5.0.11.0	win	092118	16:37:40	NH_A_47	1	1	mixed_Word_shortCSI	14	mixed_shift	185	Triangle	Green	Color	Word	Shift	200	Consistent	COLOR	TriangleGreen.png	38	1	449	28	29	13996	96.5517241379310320326	499.8571428571428327814	29	32	15507	90.625	534.7241379310345337217	29	31	14182	93.5483870967741921731	489.0344827586206974956	28	30	15321	93.3333333333333285964	547.1785714285714448124	58.1440886699507473168
5.0.11.0	win	092118	16:37:40	NH_A_47	1	1	mixed_Word_shortCSI	14	mixed_repeat	188	Circle	Green	Color	Word	Repeat	200	Inconsistent	COLOR	CircleGreen.png	38	1	397	29	30	14393	96.6666666666666714036	496.3103448275862206174	29	32	15507	90.625	534.7241379310345337217	30	32	14579	93.75	485.9666666666666401397	28	30	15321	93.3333333333333285964	547.1785714285714448124	61.2119047619048046727
5.0.11.0	win	092118	16:37:40	NH_A_47	1	1	mixed_Word_shortCSI	14	mixed_shift	191	Triangle	Red	Shape	Word	Shift	200	Inconsistent	SHAPE	TriangleRed.png	38	1	491	29	30	14393	96.6666666666666714036	496.3103448275862206174	30	33	15998	90.9090909090909065071	533.2666666666666515084	30	32	14579	93.75	485.9666666666666401397	29	31	15812	93.5483870967741921731	545.2413793103448824695	59.2747126436782423298
5.0.11.0	win	092118	16:37:40	NH_A_47	1	1	mixed_Word_shortCSI	14	mixed_repeat	194	Triangle	Green	Shape	Word	Repeat	200	Consistent	SHAPE	TriangleGreen.png	38	1	503	29	30	14393	96.6666666666666714036	496.3103448275862206174	31	34	16501	91.176470588235289938	532.2903225806451246171	31	33	15082	93.9393939393939376714	486.5161290322580498469	29	31	15812	93.5483870967741921731	545.2413793103448824695	58.7252502780868326226
5.0.11.0	win	092118	16:37:40	NH_A_47	1	1	mixed_Word_shortCSI	14	mixed_shift	197	Circle	Red	Color	Word	Shift	200	Consistent	COLOR	CircleRed.png	30	1	512	30	31	14905	96.774193548387103192	496.8333333333333143855	31	34	16501	91.176470588235289938	532.2903225806451246171	31	33	15082	93.9393939393939376714	486.5161290322580498469	30	32	16324	93.75	544.1333333333333257542	57.6172043010752759074
5.0.11.0	win	092118	16:37:40	NH_A_47	1	1	mixed_Word_shortCSI	14	mixed_repeat	200	Circle	Red	Color	Word	Repeat	200	Consistent	COLOR	CircleRed.png	30	1	458	31	32	15363	96.875	495.5806451612903060777	31	34	16501	91.176470588235289938	532.2903225806451246171	32	34	15540	94.1176470588235218884	485.625	30	32	16324	93.75	544.1333333333333257542	58.5083333333333257542
5.0.11.0	win	092118	16:37:40	NH_A_47	1	1	mixed_Word_shortCSI	14	mixed_repeat	203	Triangle	Green	Color	Word	Repeat	200	Consistent	COLOR	TriangleGreen.png	38	1	534	32	33	15897	96.9696969696969688357	496.78125	31	34	16501	91.176470588235289938	532.2903225806451246171	33	35	16074	94.2857142857142775938	487.0909090909090650712	30	32	16324	93.75	544.1333333333333257542	57.042424242424260683
5.0.11.0	win	092118	16:37:40	NH_A_47	1	1	mixed_Word_shortCSI	14	mixed_repeat	206	Triangle	Green	Color	Word	Repeat	200	Consistent	COLOR	TriangleGreen.png	38	1	319	33	34	16216	97.0588235294117680496	491.3939393939393767141	31	34	16501	91.176470588235289938	532.2903225806451246171	34	36	16393	94.4444444444444428655	482.1470588235293917023	30	32	16324	93.75	544.1333333333333257542	61.9862745098039340519
5.0.11.0	win	092118	16:37:40	NH_A_47	1	1	mixed_Word_shortCSI	14	mixed_shift	209	Triangle	Red	Shape	Word	Shift	200	Inconsistent	SHAPE	TriangleRed.png	38	1	465	33	34	16216	97.0588235294117680496	491.3939393939393767141	32	35	16966	91.4285714285714306016	530.1875	34	36	16393	94.4444444444444428655	482.1470588235293917023	31	33	16789	93.9393939393939376714	541.5806451612903629211	59.4335863377609712188
5.0.11.0	win	092118	16:37:40	NH_A_47	1	1	mixed_Word_shortCSI	14	mixed_repeat	212	Triangle	Green	Shape	Word	Repeat	200	Consistent	SHAPE	TriangleGreen.png	38	1	348	33	34	16216	97.0588235294117680496	491.3939393939393767141	33	36	17314	91.6666666666666571928	524.6666666666666287711	35	37	16741	94.594594594594596515	478.3142857142856883002	31	33	16789	93.9393939393939376714	541.5806451612903629211	63.266359447004674621
5.0.11.0	win	092118	16:37:40	NH_A_47	1	1	mixed_Word_shortCSI	14	mixed_repeat	215	Circle	Red	Shape	Word	Repeat	200	Consistent	SHAPE	CircleRed.png	30	1	475	33	34	16216	97.0588235294117680496	491.3939393939393767141	34	37	17789	91.8918918918919018779	523.2058823529412165954	36	38	17216	94.7368421052631504153	478.2222222222222285382	31	33	16789	93.9393939393939376714	541.5806451612903629211	63.358422939068134383
5.0.11.0	win	092118	16:37:40	NH_A_47	1	1	mixed_Word_shortCSI	14	mixed_shift	218	Triangle	Green	Color	Word	Shift	200	Consistent	COLOR	TriangleGreen.png	38	1	423	34	35	16639	97.1428571428571387969	489.3823529411764639008	34	37	17789	91.8918918918919018779	523.2058823529412165954	36	38	17216	94.7368421052631504153	478.2222222222222285382	32	34	17212	94.1176470588235218884	537.875	59.6527777777777714618
5.0.11.0	win	092118	16:37:40	NH_A_47	1	1	mixed_Word_shortCSI	14	mixed_repeat	221	Circle	Red	Color	Word	Repeat	200	Consistent	COLOR	CircleRed.png	30	1	468	35	36	17107	97.2222222222222143273	488.7714285714285438189	34	37	17789	91.8918918918919018779	523.2058823529412165954	37	39	17684	94.8717948717948615922	477.9459459459459367281	32	34	17212	94.1176470588235218884	537.875	59.9290540540540632719
5.0.11.0	win	092118	16:37:40	NH_A_47	1	1	mixed_Word_shortCSI	14	mixed_shift	224	Circle	Green	Shape	Word	Shift	200	Inconsistent	SHAPE	CircleGreen.png	38	0	319	35	36	17107	97.2222222222222143273	488.7714285714285438189	34	38	17789	89.4736842105263150415	523.2058823529412165954	37	39	17684	94.8717948717948615922	477.9459459459459367281	32	35	17212	91.4285714285714306016	537.875	59.9290540540540632719
5.0.11.0	win	092118	16:37:40	NH_A_47	1	1	mixed_Word_shortCSI	14	mixed_repeat	227	Circle	Red	Shape	Word	Repeat	200	Consistent	SHAPE	CircleRed.png	30	1	641	35	36	17107	97.2222222222222143273	488.7714285714285438189	35	39	18430	89.7435897435897516061	526.5714285714285551876	38	40	18325	95	482.236842105263178837	32	35	17212	91.4285714285714306016	537.875	55.638157894736821163
5.0.11.0	win	092118	16:37:40	NH_A_47	1	1	mixed_Word_shortCSI	14	mixed_repeat	230	Triangle	Red	Shape	Word	Repeat	200	Inconsistent	SHAPE	TriangleRed.png	30	0	325	35	36	17107	97.2222222222222143273	488.7714285714285438189	35	40	18430	87.5	526.5714285714285551876	38	41	18325	92.6829268292682968422	482.236842105263178837	32	35	17212	91.4285714285714306016	537.875	55.638157894736821163
5.0.11.0	win	092118	16:37:40	NH_A_47	1	1	mixed_Word_shortCSI	14	mixed_shift	233	Triangle	Green	Color	Word	Shift	200	Consistent	COLOR	TriangleGreen.png	38	1	1143	36	37	18250	97.2972972972973053629	506.9444444444444570763	35	40	18430	87.5	526.5714285714285551876	38	41	18325	92.6829268292682968422	482.236842105263178837	33	36	18355	91.6666666666666571928	556.2121212121212465718	73.9752791068580677347
5.0.11.0	win	092118	16:37:40	NH_A_47	1	1	mixed_Word_shortCSI	14	mixed_shift	236	Triangle	Red	Shape	Word	Shift	200	Inconsistent	SHAPE	TriangleRed.png	38	1	471	36	37	18250	97.2972972972973053629	506.9444444444444570763	36	41	18901	87.804878048780494737	525.0277777777778283053	38	41	18325	92.6829268292682968422	482.236842105263178837	34	37	18826	91.8918918918919018779	553.7058823529412165954	71.4690402476780377583
5.0.11.0	win	092118	16:37:40	NH_A_47	1	1	mixed_Word_shortCSI	14	mixed_shift	239	Triangle	Red	Color	Word	Shift	200	Inconsistent	COLOR	TriangleRed.png	30	1	339	37	38	18589	97.3684210526315752077	502.4054054054054176959	36	41	18901	87.804878048780494737	525.0277777777778283053	38	41	18325	92.6829268292682968422	482.236842105263178837	35	38	19165	92.1052631578947398339	547.5714285714285551876	65.3345864661653763505
5.0.11.0	win	092118	16:37:40	NH_A_47	1	1	mixed_Word_shortCSI	14	mixed_shift	242	Circle	Red	Shape	Word	Shift	200	Consistent	SHAPE	CircleRed.png	30	1	436	37	38	18589	97.3684210526315752077	502.4054054054054176959	37	42	19337	88.0952380952380877943	522.6216216216216707835	38	41	18325	92.6829268292682968422	482.236842105263178837	36	39	19601	92.3076923076923065992	544.4722222222221716947	62.2353801169589928577
5.0.11.0	win	092118	16:37:40	NH_A_47	1	1	mixed_Word_shortCSI	14	Rest	244	Circle	Red	Shape	Word	Shift	200	Consistent	Take a break for 60 s	CircleRed.png	0	0	59984	37	38	18589	97.3684210526315752077	502.4054054054054176959	37	42	19337	88.0952380952380877943	522.6216216216216707835	38	41	18325	92.6829268292682968422	482.236842105263178837	36	39	19601	92.3076923076923065992	544.4722222222221716947	62.2353801169589928577
5.0.11.0	win	092118	16:37:40	NH_A_47	1	1	mixed_Word_shortCSI	14	mixed_shift	246	Circle	Green	Color	Word	Shift	200	Inconsistent	COLOR	CircleGreen.png	38	1	1022	38	39	19611	97.4358974358974307961	516.0789473684210406645	37	42	19337	88.0952380952380877943	522.6216216216216707835	38	41	18325	92.6829268292682968422	482.236842105263178837	37	40	20623	92.5	557.3783783783783292165	75.1415362731151503795
5.0.11.0	win	092118	16:37:40	NH_A_47	1	1	mixed_Word_shortCSI	14	mixed_repeat	249	Circle	Green	Color	Word	Repeat	200	Inconsistent	COLOR	CircleGreen.png	38	1	435	39	40	20046	97.5	514	37	42	19337	88.0952380952380877943	522.6216216216216707835	39	42	18760	92.8571428571428612031	481.0256410256410504189	37	40	20623	92.5	557.3783783783783292165	76.3527373527372787976
5.0.11.0	win	092118	16:37:40	NH_A_47	1	1	mixed_Word_shortCSI	14	mixed_shift	252	Circle	Green	Shape	Word	Shift	200	Inconsistent	SHAPE	CircleGreen.png	30	1	497	39	40	20046	97.5	514	38	43	19834	88.3720930232558146145	521.9473684210526016614	39	42	18760	92.8571428571428612031	481.0256410256410504189	38	41	21120	92.6829268292682968422	555.7894736842105203323	74.7638326585694699133
5.0.11.0	win	092118	16:37:40	NH_A_47	1	1	mixed_Word_shortCSI	14	mixed_shift	255	Triangle	Red	Color	Word	Shift	200	Inconsistent	COLOR	TriangleRed.png	30	1	491	40	41	20537	97.5609756097560989474	513.4249999999999545253	38	43	19834	88.3720930232558146145	521.9473684210526016614	39	42	18760	92.8571428571428612031	481.0256410256410504189	39	42	21611	92.8571428571428612031	554.1282051282050815644	73.1025641025640311454
5.0.11.0	win	092118	16:37:40	NH_A_47	1	1	mixed_Word_shortCSI	14	mixed_repeat	258	Circle	Green	Color	Word	Repeat	200	Inconsistent	COLOR	CircleGreen.png	30	0	389	40	42	20537	95.2380952380952265912	513.4249999999999545253	38	43	19834	88.3720930232558146145	521.9473684210526016614	39	43	18760	90.6976744186046488494	481.0256410256410504189	39	42	21611	92.8571428571428612031	554.1282051282050815644	73.1025641025640311454
5.0.11.0	win	092118	16:37:40	NH_A_47	1	1	mixed_Word_shortCSI	14	mixed_shift	261	Triangle	Green	Shape	Word	Shift	200	Consistent	SHAPE	TriangleGreen.png	38	1	644	40	42	20537	95.2380952380952265912	513.4249999999999545253	39	44	20478	88.6363636363636402393	525.0769230769230944134	39	43	18760	90.6976744186046488494	481.0256410256410504189	40	43	22255	93.0232558139534830843	556.375	75.3493589743589495811
5.0.11.0	win	092118	16:37:40	NH_A_47	1	1	mixed_Word_shortCSI	14	mixed_repeat	264	Triangle	Red	Shape	Word	Repeat	200	Inconsistent	SHAPE	TriangleRed.png	38	1	537	40	42	20537	95.2380952380952265912	513.4249999999999545253	40	45	21015	88.8888888888888857309	525.375	40	44	19297	90.9090909090909065071	482.4250000000000113687	40	43	22255	93.0232558139534830843	556.375	73.9499999999999886313
5.0.11.0	win	092118	16:37:40	NH_A_47	1	1	mixed_Word_shortCSI	14	mixed_shift	267	Triangle	Red	Color	Word	Shift	200	Inconsistent	COLOR	TriangleRed.png	38	0	561	40	43	20537	93.0232558139534830843	513.4249999999999545253	40	45	21015	88.8888888888888857309	525.375	40	44	19297	90.9090909090909065071	482.4250000000000113687	40	44	22255	90.9090909090909065071	556.375	73.9499999999999886313
5.0.11.0	win	092118	16:37:40	NH_A_47	1	1	mixed_Word_shortCSI	14	mixed_repeat	270	Triangle	Green	Color	Word	Repeat	200	Consistent	COLOR	TriangleGreen.png	38	1	713	41	44	21250	93.1818181818181727749	518.2926829268292294728	40	45	21015	88.8888888888888857309	525.375	41	45	20010	91.1111111111111142691	488.0487804878048905266	40	44	22255	90.9090909090909065071	556.375	68.3262195121951094734
5.0.11.0	win	092118	16:37:40	NH_A_47	1	1	mixed_Word_shortCSI	14	mixed_repeat	273	Circle	Green	Color	Word	Repeat	200	Inconsistent	COLOR	CircleGreen.png	38	1	411	42	45	21661	93.3333333333333285964	515.7380952380951839586	40	45	21015	88.8888888888888857309	525.375	42	46	20421	91.3043478260869534324	486.2142857142857224062	40	44	22255	90.9090909090909065071	556.375	70.1607142857142775938
5.0.11.0	win	092118	16:37:40	NH_A_47	1	1	mixed_Word_shortCSI	14	mixed_shift	276	Triangle	Red	Shape	Word	Shift	200	Inconsistent	SHAPE	TriangleRed.png	38	1	570	42	45	21661	93.3333333333333285964	515.7380952380951839586	41	46	21585	89.1304347826086882378	526.4634146341463747376	42	46	20421	91.3043478260869534324	486.2142857142857224062	41	45	22825	91.1111111111111142691	556.7073170731707705272	70.493031358885048121
5.0.11.0	win	092118	16:37:40	NH_A_47	1	1	mixed_Word_shortCSI	14	mixed_shift	279	Triangle	Red	Color	Word	Shift	200	Inconsistent	COLOR	TriangleRed.png	38	0	545	42	46	21661	91.3043478260869534324	515.7380952380951839586	41	46	21585	89.1304347826086882378	526.4634146341463747376	42	46	20421	91.3043478260869534324	486.2142857142857224062	41	46	22825	89.1304347826086882378	556.7073170731707705272	70.493031358885048121
5.0.11.0	win	092118	16:37:40	NH_A_47	1	1	mixed_Word_shortCSI	14	mixed_shift	282	Triangle	Green	Shape	Word	Shift	200	Consistent	SHAPE	TriangleGreen.png	38	1	938	42	46	21661	91.3043478260869534324	515.7380952380951839586	42	47	22523	89.361702127659569328	536.2619047619048160414	42	46	20421	91.3043478260869534324	486.2142857142857224062	42	47	23763	89.361702127659569328	565.7857142857143344372	79.571428571428612031
5.0.11.0	win	092118	16:37:40	NH_A_47	1	1	mixed_Word_shortCSI	14	mixed_shift	285	Circle	Red	Color	Word	Shift	200	Consistent	COLOR	CircleRed.png	30	1	450	43	47	22111	91.4893617021276526202	514.209302325581347759	42	47	22523	89.361702127659569328	536.2619047619048160414	42	46	20421	91.3043478260869534324	486.2142857142857224062	43	48	24213	89.5833333333333428072	563.0930232558139323373	76.8787375415282099311
5.0.11.0	win	092118	16:37:40	NH_A_47	1	1	mixed_Word_shortCSI	14	mixed_repeat	288	Triangle	Red	Color	Word	Repeat	200	Inconsistent	COLOR	TriangleRed.png	30	1	494	44	48	22605	91.6666666666666571928	513.75	42	47	22523	89.361702127659569328	536.2619047619048160414	43	47	20915	91.4893617021276526202	486.3953488372093261205	43	48	24213	89.5833333333333428072	563.0930232558139323373	76.6976744186046062168
5.0.11.0	win	092118	16:37:40	NH_A_47	1	1	mixed_Word_shortCSI	14	mixed_shift	291	Circle	Red	Shape	Word	Shift	200	Consistent	SHAPE	CircleRed.png	30	1	649	44	48	22605	91.6666666666666571928	513.75	43	48	23172	89.5833333333333428072	538.8837209302325845783	43	47	20915	91.4893617021276526202	486.3953488372093261205	44	49	24862	89.7959183673469425457	565.0454545454545041139	78.6501057082451779934
5.0.11.0	win	092118	16:37:40	NH_A_47	1	1	mixed_Word_shortCSI	14	mixed_repeat	294	Circle	Green	Shape	Word	Repeat	200	Inconsistent	SHAPE	CircleGreen.png	30	1	493	44	48	22605	91.6666666666666571928	513.75	44	49	23665	89.7959183673469425457	537.8409090909091219146	44	48	21408	91.6666666666666571928	486.5454545454545609573	44	49	24862	89.7959183673469425457	565.0454545454545041139	78.4999999999999431566
5.0.11.0	win	092118	16:37:40	NH_A_47	1	1	mixed_Word_shortCSI	14	mixed_shift	297	Circle	Green	Color	Word	Shift	200	Inconsistent	COLOR	CircleGreen.png	38	1	487	45	49	23092	91.8367346938775597209	513.1555555555555656611	44	49	23665	89.7959183673469425457	537.8409090909091219146	44	48	21408	91.6666666666666571928	486.5454545454545609573	45	50	25349	90	563.3111111111111313221	76.7656565656565703648
5.0.11.0	win	092118	16:37:40	NH_A_47	1	1	mixed_Word_shortCSI	14	mixed_shift	300	Circle	Red	Shape	Word	Shift	200	Consistent	SHAPE	CircleRed.png	30	1	482	45	49	23092	91.8367346938775597209	513.1555555555555656611	45	50	24147	90	536.6000000000000227374	44	48	21408	91.6666666666666571928	486.5454545454545609573	46	51	25831	90.1960784313725554284	561.5434782608696195894	74.9980237154150586321
5.0.11.0	win	092118	16:37:40	NH_A_47	1	1	mixed_Word_shortCSI	14	mixed_repeat	303	Circle	Green	Shape	Word	Repeat	200	Inconsistent	SHAPE	CircleGreen.png	30	1	589	45	49	23092	91.8367346938775597209	513.1555555555555656611	46	51	24736	90.1960784313725554284	537.7391304347826235244	45	49	21997	91.8367346938775597209	488.8222222222221944321	46	51	25831	90.1960784313725554284	561.5434782608696195894	72.7212560386474251573
5.0.11.0	win	092118	16:37:40	NH_A_47	1	1	mixed_Word_shortCSI	14	mixed_repeat	306	Triangle	Red	Shape	Word	Repeat	200	Inconsistent	SHAPE	TriangleRed.png	38	1	532	45	49	23092	91.8367346938775597209	513.1555555555555656611	47	52	25268	90.3846153846153868017	537.617021276595778545	46	50	22529	92	489.7608695652173764756	46	51	25831	90.1960784313725554284	561.5434782608696195894	71.7826086956522431137
5.0.11.0	win	092118	16:37:40	NH_A_47	1	1	mixed_Word_shortCSI	14	mixed_repeat	309	Circle	Green	Shape	Word	Repeat	200	Inconsistent	SHAPE	CircleGreen.png	30	1	492	45	49	23092	91.8367346938775597209	513.1555555555555656611	48	53	25760	90.5660377358490649158	536.6666666666666287711	47	51	23021	92.1568627450980386584	489.8085106382978892725	46	51	25831	90.1960784313725554284	561.5434782608696195894	71.7349676225717303168
5.0.11.0	win	092118	16:37:40	NH_A_47	1	1	mixed_Word_shortCSI	14	mixed_shift	312	Circle	Red	Color	Word	Shift	200	Consistent	COLOR	CircleRed.png	30	1	391	46	50	23483	92	510.5	48	53	25760	90.5660377358490649158	536.6666666666666287711	47	51	23021	92.1568627450980386584	489.8085106382978892725	47	52	26222	90.3846153846153868017	557.9148936170212209618	68.1063829787233316893
5.0.11.0	win	092118	16:37:40	NH_A_47	1	1	mixed_Word_shortCSI	14	mixed_shift	315	Triangle	Red	Shape	Word	Shift	200	Inconsistent	SHAPE	TriangleRed.png	38	1	486	46	50	23483	92	510.5	49	54	26246	90.740740740740747583	535.6326530612244596341	47	51	23021	92.1568627450980386584	489.8085106382978892725	48	53	26708	90.5660377358490649158	556.4166666666666287711	66.6081560283687394985
5.0.11.0	win	092118	16:37:40	NH_A_47	1	1	mixed_Word_shortCSI	14	mixed_shift	318	Circle	Red	Color	Word	Shift	200	Consistent	COLOR	CircleRed.png	30	1	401	47	51	23884	92.1568627450980386584	508.1702127659574443896	49	54	26246	90.740740740740747583	535.6326530612244596341	47	51	23021	92.1568627450980386584	489.8085106382978892725	49	54	27109	90.740740740740747583	553.244897959183617786	63.4363873208857285135
5.0.11.0	win	092118	16:37:40	NH_A_47	1	1	mixed_Word_shortCSI	14	mixed_repeat	321	Circle	Red	Color	Word	Repeat	200	Consistent	COLOR	CircleRed.png	30	1	414	48	52	24298	92.3076923076923065992	506.2083333333333143855	49	54	26246	90.740740740740747583	535.6326530612244596341	48	52	23435	92.3076923076923065992	488.2291666666666856145	49	54	27109	90.740740740740747583	553.244897959183617786	65.0157312925169321716
5.0.11.0	win	092118	16:37:40	NH_A_47	1	1	mixed_Word_shortCSI	14	mixed_repeat	324	Circle	Green	Color	Word	Repeat	200	Inconsistent	COLOR	CircleGreen.png	38	1	475	49	53	24773	92.4528301886792434061	505.5714285714285551876	49	54	26246	90.740740740740747583	535.6326530612244596341	49	53	23910	92.4528301886792434061	487.9591836734693970357	49	54	27109	90.740740740740747583	553.244897959183617786	65.2857142857142207504
5.0.11.0	win	092118	16:37:40	NH_A_47	1	1	mixed_Word_shortCSI	14	mixed_shift	327	Circle	Red	Shape	Word	Shift	200	Consistent	SHAPE	CircleRed.png	30	1	407	49	53	24773	92.4528301886792434061	505.5714285714285551876	50	55	26653	90.9090909090909065071	533.0599999999999454303	49	53	23910	92.4528301886792434061	487.9591836734693970357	50	55	27516	90.9090909090909065071	550.3200000000000500222	62.3608163265306529865
5.0.11.0	win	092118	16:37:40	NH_A_47	1	1	mixed_Word_shortCSI	14	mixed_repeat	330	Triangle	Red	Shape	Word	Repeat	200	Inconsistent	SHAPE	TriangleRed.png	38	1	357	49	53	24773	92.4528301886792434061	505.5714285714285551876	51	56	27010	91.0714285714285693984	529.6078431372549175649	50	54	24267	92.5925925925925952242	485.3399999999999749889	50	55	27516	90.9090909090909065071	550.3200000000000500222	64.9800000000000750333
5.0.11.0	win	092118	16:37:40	NH_A_47	1	1	mixed_Word_shortCSI	14	mixed_repeat	333	Circle	Green	Shape	Word	Repeat	200	Inconsistent	SHAPE	CircleGreen.png	30	1	405	49	53	24773	92.4528301886792434061	505.5714285714285551876	52	57	27415	91.2280701754385887625	527.2115384615384527933	51	55	24672	92.7272727272727195214	483.7647058823529278015	50	55	27516	90.9090909090909065071	550.3200000000000500222	66.5552941176471222207
5.0.11.0	win	092118	16:37:40	NH_A_47	1	1	mixed_Word_shortCSI	14	mixed_repeat	336	Triangle	Green	Shape	Word	Repeat	200	Consistent	SHAPE	TriangleGreen.png	38	1	451	49	53	24773	92.4528301886792434061	505.5714285714285551876	53	58	27866	91.379310344827587187	525.7735849056604138241	52	56	25123	92.8571428571428612031	483.13461538461535838	50	55	27516	90.9090909090909065071	550.3200000000000500222	67.1853846153846916422
5.0.11.0	win	092118	16:37:40	NH_A_47	1	1	mixed_Word_shortCSI	14	mixed_repeat	339	Circle	Red	Shape	Word	Repeat	200	Consistent	SHAPE	CircleRed.png	30	1	399	49	53	24773	92.4528301886792434061	505.5714285714285551876	54	59	28265	91.5254237288135641393	523.425925925925980664	53	57	25522	92.9824561403508766944	481.5471698113207708047	50	55	27516	90.9090909090909065071	550.3200000000000500222	68.7728301886792792175
5.0.11.0	win	092118	16:37:40	NH_A_47	1	1	mixed_Word_shortCSI	14	mixed_repeat	342	Triangle	Red	Shape	Word	Repeat	200	Inconsistent	SHAPE	TriangleRed.png	38	1	381	49	53	24773	92.4528301886792434061	505.5714285714285551876	55	60	28646	91.6666666666666571928	520.8363636363636715032	54	58	25903	93.1034482758620640652	479.6851851851851620268	50	55	27516	90.9090909090909065071	550.3200000000000500222	70.6348148148148879955
5.0.11.0	win	092118	16:37:40	NH_A_47	1	1	mixed_Word_shortCSI	14	mixed_shift	345	Circle	Red	Color	Word	Shift	200	Consistent	COLOR	CircleRed.png	30	1	476	50	54	25249	92.5925925925925952242	504.9800000000000181899	55	60	28646	91.6666666666666571928	520.8363636363636715032	54	58	25903	93.1034482758620640652	479.6851851851851620268	51	56	27992	91.0714285714285693984	548.862745098039226832	69.1775599128540648053
5.0.11.0	win	092118	16:37:40	NH_A_47	1	1	mixed_Word_shortCSI	14	mixed_repeat	348	Triangle	Red	Color	Word	Repeat	200	Inconsistent	COLOR	TriangleRed.png	30	1	375	51	55	25624	92.7272727272727195214	502.431372549019613416	55	60	28646	91.6666666666666571928	520.8363636363636715032	55	59	26278	93.2203389830508371006	477.7818181818182097231	51	56	27992	91.0714285714285693984	548.862745098039226832	71.0809269162210171089
5.0.11.0	win	092118	16:37:40	NH_A_47	1	1	mixed_Word_shortCSI	14	mixed_shift	351	Circle	Green	Shape	Word	Shift	200	Inconsistent	SHAPE	CircleGreen.png	38	0	358	51	55	25624	92.7272727272727195214	502.431372549019613416	55	61	28646	90.1639344262295026056	520.8363636363636715032	55	59	26278	93.2203389830508371006	477.7818181818182097231	51	57	27992	89.4736842105263150415	548.862745098039226832	71.0809269162210171089
5.0.11.0	win	092118	16:37:40	NH_A_47	1	1	mixed_Word_shortCSI	14	mixed_shift	354	Circle	Green	Color	Word	Shift	200	Inconsistent	COLOR	CircleGreen.png	38	1	758	52	56	26382	92.8571428571428612031	507.3461538461538680167	55	61	28646	90.1639344262295026056	520.8363636363636715032	55	59	26278	93.2203389830508371006	477.7818181818182097231	52	58	28750	89.6551724137931103087	552.88461538461535838	75.1027972027971486568
5.0.11.0	win	092118	16:37:40	NH_A_47	1	1	mixed_Word_shortCSI	14	mixed_shift	357	Triangle	Green	Shape	Word	Shift	200	Consistent	SHAPE	TriangleGreen.png	38	1	502	52	56	26382	92.8571428571428612031	507.3461538461538680167	56	62	29148	90.3225806451612811543	520.5	55	59	26278	93.2203389830508371006	477.7818181818182097231	53	59	29252	89.8305084745762769671	551.9245283018867667124	74.1427101200685569893
5.0.11.0	win	092118	16:37:40	NH_A_47	1	1	mixed_Word_shortCSI	14	mixed_repeat	360	Triangle	Green	Shape	Word	Repeat	200	Consistent	SHAPE	TriangleGreen.png	38	1	448	52	56	26382	92.8571428571428612031	507.3461538461538680167	57	63	29596	90.4761904761904816041	519.2280701754385745517	56	60	26726	93.3333333333333285964	477.25	53	59	29252	89.8305084745762769671	551.9245283018867667124	74.6745283018867667124
5.0.11.0	win	092118	16:37:40	NH_A_47	1	1	mixed_Word_shortCSI	14	mixed_shift	363	Triangle	Red	Color	Word	Shift	200	Inconsistent	COLOR	TriangleRed.png	38	0	668	52	57	26382	91.2280701754385887625	507.3461538461538680167	57	63	29596	90.4761904761904816041	519.2280701754385745517	56	60	26726	93.3333333333333285964	477.25	53	60	29252	88.3333333333333285964	551.9245283018867667124	74.6745283018867667124
5.0.11.0	win	092118	16:37:40	NH_A_47	1	1	mixed_Word_shortCSI	14	mixed_shift	366	Circle	Red	Shape	Word	Shift	200	Consistent	SHAPE	CircleRed.png	30	1	592	52	57	26382	91.2280701754385887625	507.3461538461538680167	58	64	30188	90.625	520.4827586206896512522	56	60	26726	93.3333333333333285964	477.25	54	61	29844	88.5245901639344197065	552.6666666666666287711	75.4166666666666287711
5.0.11.0	win	092118	16:37:40	NH_A_47	1	1	mixed_Word_shortCSI	14	mixed_shift	369	Triangle	Green	Color	Word	Shift	200	Consistent	COLOR	TriangleGreen.png	38	1	438	53	58	26820	91.379310344827587187	506.0377358490566166438	58	64	30188	90.625	520.4827586206896512522	56	60	26726	93.3333333333333285964	477.25	55	62	30282	88.7096774193548327503	550.5818181818182210918	73.3318181818182210918
5.0.11.0	win	092118	16:37:40	NH_A_47	1	1	mixed_Word_shortCSI	14	mixed_repeat	372	Circle	Green	Color	Word	Repeat	200	Inconsistent	COLOR	CircleGreen.png	38	1	531	54	59	27351	91.5254237288135641393	506.5	58	64	30188	90.625	520.4827586206896512522	57	61	27257	93.4426229508196826146	478.1929824561403279404	55	62	30282	88.7096774193548327503	550.5818181818182210918	72.3888357256778931514
5.0.11.0	win	092118	16:37:40	NH_A_47	1	1	mixed_Word_shortCSI	14	mixed_shift	375	Triangle	Green	Shape	Word	Shift	200	Consistent	SHAPE	TriangleGreen.png	38	1	444	54	59	27351	91.5254237288135641393	506.5	59	65	30632	90.7692307692307736033	519.1864406779660612301	57	61	27257	93.4426229508196826146	478.1929824561403279404	56	63	30726	88.8888888888888857309	548.6785714285714448124	70.485588972431116872
5.0.11.0	win	092118	16:37:40	NH_A_47	1	1	mixed_Word_shortCSI	14	mixed_repeat	378	Circle	Red	Shape	Word	Repeat	200	Consistent	SHAPE	CircleRed.png	30	1	520	54	59	27351	91.5254237288135641393	506.5	60	66	31152	90.9090909090909065071	519.2000000000000454747	58	62	27777	93.5483870967741921731	478.9137931034482562609	56	63	30726	88.8888888888888857309	548.6785714285714448124	69.7647783251231885515
5.0.11.0	win	092118	16:37:40	NH_A_47	1	1	mixed_Word_shortCSI	14	mixed_repeat	381	Triangle	Green	Shape	Word	Repeat	200	Consistent	SHAPE	TriangleGreen.png	38	1	481	54	59	27351	91.5254237288135641393	506.5	61	67	31633	91.0447761194029823173	518.5737704918033159629	59	63	28258	93.6507936507936449289	478.9491525423728717215	56	63	30726	88.8888888888888857309	548.6785714285714448124	69.729418886198573091
5.0.11.0	win	092118	16:37:40	NH_A_47	1	1	mixed_Word_shortCSI	14	mixed_repeat	384	Triangle	Green	Shape	Word	Repeat	200	Consistent	SHAPE	TriangleGreen.png	38	1	396	54	59	27351	91.5254237288135641393	506.5	62	68	32029	91.176470588235289938	516.596774193548412768	60	64	28654	93.75	477.5666666666666628771	56	63	30726	88.8888888888888857309	548.6785714285714448124	71.1119047619047819353
5.0.11.0	win	092118	16:37:40	NH_A_47	1	1	mixed_Word_shortCSI	14	mixed_repeat	387	Triangle	Red	Shape	Word	Repeat	200	Inconsistent	SHAPE	TriangleRed.png	38	1	587	54	59	27351	91.5254237288135641393	506.5	63	69	32616	91.3043478260869534324	517.7142857142856655628	61	65	29241	93.846153846153839595	479.3606557377049171009	56	63	30726	88.8888888888888857309	548.6785714285714448124	69.3179156908665277115
5.0.11.0	win	092118	16:37:40	NH_A_47	1	1	mixed_Word_shortCSI	14	mixed_shift	390	Triangle	Red	Color	Word	Shift	200	Inconsistent	COLOR	TriangleRed.png	30	1	465	55	60	27816	91.6666666666666571928	505.7454545454545495886	63	69	32616	91.3043478260869534324	517.7142857142856655628	61	65	29241	93.846153846153839595	479.3606557377049171009	57	64	31191	89.0625	547.2105263157894796677	67.8498705780845625668
5.0.11.0	win	092118	16:37:40	NH_A_47	1	1	mixed_Word_shortCSI	14	mixed_repeat	393	Circle	Red	Color	Word	Repeat	200	Consistent	COLOR	CircleRed.png	30	1	364	56	61	28180	91.8032786885245855046	503.2142857142857224062	63	69	32616	91.3043478260869534324	517.7142857142856655628	62	66	29605	93.9393939393939376714	477.5	57	64	31191	89.0625	547.2105263157894796677	69.7105263157894796677
5.0.11.0	win	092118	16:37:40	NH_A_47	1	1	mixed_Word_shortCSI	14	mixed_repeat	396	Circle	Green	Color	Word	Repeat	200	Inconsistent	COLOR	CircleGreen.png	38	1	492	57	62	28672	91.9354838709677437691	503.0175438596490948839	63	69	32616	91.3043478260869534324	517.7142857142856655628	63	67	30097	94.0298507462686643521	477.7301587301587346701	57	64	31191	89.0625	547.2105263157894796677	69.4803675856307449976
5.0.11.0	win	092118	16:37:40	NH_A_47	1	1	mixed_Word_shortCSI	14	mixed_shift	399	Circle	Red	Shape	Word	Shift	200	Consistent	SHAPE	CircleRed.png	30	1	519	57	62	28672	91.9354838709677437691	503.0175438596490948839	64	70	33135	91.4285714285714306016	517.734375	63	67	30097	94.0298507462686643521	477.7301587301587346701	58	65	31710	89.2307692307692406075	546.7241379310345337217	68.9939792008757990516
5.0.11.0	win	092118	16:37:40	NH_A_47	1	1	mixed_Word_shortCSI	14	mixed_repeat	402	Circle	Green	Shape	Word	Repeat	200	Inconsistent	SHAPE	CircleGreen.png	30	1	577	57	62	28672	91.9354838709677437691	503.0175438596490948839	65	71	33712	91.5492957746478879244	518.6461538461538793854	64	68	30674	94.1176470588235218884	479.28125	58	65	31710	89.2307692307692406075	546.7241379310345337217	67.4428879310345337217
5.0.11.0	win	092118	16:37:40	NH_A_47	1	1	mixed_Word_shortCSI	14	mixed_repeat	405	Triangle	Green	Shape	Word	Repeat	200	Consistent	SHAPE	TriangleGreen.png	38	1	536	57	62	28672	91.9354838709677437691	503.0175438596490948839	66	72	34248	91.6666666666666571928	518.9090909090908780854	65	69	31210	94.2028985507246403586	480.1538461538461319833	58	65	31710	89.2307692307692406075	546.7241379310345337217	66.5702917771884017384
5.0.11.0	win	092118	16:37:40	NH_A_47	1	1	mixed_Word_shortCSI	14	mixed_repeat	408	Circle	Green	Shape	Word	Repeat	200	Inconsistent	SHAPE	CircleGreen.png	38	0	320	57	62	28672	91.9354838709677437691	503.0175438596490948839	66	73	34248	90.4109589041095773609	518.9090909090908780854	65	70	31210	92.8571428571428612031	480.1538461538461319833	58	65	31710	89.2307692307692406075	546.7241379310345337217	66.5702917771884017384
5.0.11.0	win	092118	16:37:40	NH_A_47	1	1	mixed_Word_shortCSI	14	mixed_shift	411	Circle	Red	Color	Word	Shift	200	Consistent	COLOR	CircleRed.png	30	1	578	58	63	29250	92.0634920634920632665	504.3103448275862206174	66	73	34248	90.4109589041095773609	518.9090909090908780854	65	70	31210	92.8571428571428612031	480.1538461538461319833	59	66	32288	89.393939393939390925	547.2542372881356413927	67.1003911342895094094
5.0.11.0	win	092118	16:37:40	NH_A_47	1	1	mixed_Word_shortCSI	14	mixed_repeat	414	Circle	Red	Color	Word	Repeat	200	Consistent	COLOR	CircleRed.png	30	1	361	59	64	29611	92.1875	501.8813559322034052457	66	73	34248	90.4109589041095773609	518.9090909090908780854	66	71	31571	92.9577464788732328316	478.3484848484848726002	59	66	32288	89.393939393939390925	547.2542372881356413927	68.9057524396507687925
5.0.11.0	win	092118	16:37:40	NH_A_47	1	1	mixed_Word_shortCSI	14	mixed_shift	417	Circle	Green	Shape	Word	Shift	200	Inconsistent	SHAPE	CircleGreen.png	30	1	537	59	64	29611	92.1875	501.8813559322034052457	67	74	34785	90.5405405405405332431	519.1791044776119861126	66	71	31571	92.9577464788732328316	478.3484848484848726002	60	67	32825	89.5522388059701484053	547.0833333333333712289	68.7348484848484986287
5.0.11.0	win	092118	16:37:40	NH_A_47	1	1	mixed_Word_shortCSI	14	mixed_repeat	420	Triangle	Green	Shape	Word	Repeat	200	Consistent	SHAPE	TriangleGreen.png	38	1	417	59	64	29611	92.1875	501.8813559322034052457	68	75	35202	90.6666666666666571928	517.6764705882352473054	67	72	31988	93.0555555555555571345	477.4328358208955478403	60	67	32825	89.5522388059701484053	547.0833333333333712289	69.6504975124378233886
5.0.11.0	win	092118	16:37:40	NH_A_47	1	1	mixed_Word_shortCSI	14	mixed_repeat	423	Triangle	Red	Shape	Word	Repeat	200	Inconsistent	SHAPE	TriangleRed.png	38	1	431	59	64	29611	92.1875	501.8813559322034052457	69	76	35633	90.7894736842105345431	516.4202898550724967208	68	73	32419	93.1506849315068450323	476.75	60	67	32825	89.5522388059701484053	547.0833333333333712289	70.3333333333333712289
5.0.11.0	win	092118	16:37:40	NH_A_47	1	1	mixed_Word_shortCSI	14	mixed_shift	426	Circle	Red	Color	Word	Shift	200	Consistent	COLOR	CircleRed.png	30	1	379	60	65	29990	92.3076923076923065992	499.8333333333333143855	69	76	35633	90.7894736842105345431	516.4202898550724967208	68	73	32419	93.1506849315068450323	476.75	61	68	33204	89.7058823529411739628	544.3278688524590052111	67.5778688524590052111
5.0.11.0	win	092118	16:37:40	NH_A_47	1	1	mixed_Word_shortCSI	14	mixed_repeat	429	Circle	Green	Color	Word	Repeat	200	Inconsistent	COLOR	CircleGreen.png	38	1	411	61	66	30401	92.4242424242424220893	498.3770491803278446241	69	76	35633	90.7894736842105345431	516.4202898550724967208	69	74	32830	93.243243243243242091	475.7971014492753738523	61	68	33204	89.7058823529411739628	544.3278688524590052111	68.5307674031836313588
5.0.11.0	win	092118	16:37:40	NH_A_47	1	1	mixed_Word_shortCSI	14	mixed_repeat	432	Circle	Green	Color	Word	Repeat	200	Inconsistent	COLOR	CircleGreen.png	38	1	409	62	67	30810	92.5373134328358162293	496.9354838709677437691	69	76	35633	90.7894736842105345431	516.4202898550724967208	70	75	33239	93.3333333333333285964	474.8428571428571558499	61	68	33204	89.7058823529411739628	544.3278688524590052111	69.4850117096018493612
5.0.11.0	win	092118	16:37:40	NH_A_47	1	1	mixed_Word_shortCSI	14	mixed_repeat	435	Circle	Green	Color	Word	Repeat	200	Inconsistent	COLOR	CircleGreen.png	38	1	407	63	68	31217	92.647058823529420124	495.507936507936506132	69	76	35633	90.7894736842105345431	516.4202898550724967208	71	76	33646	93.4210526315789451246	473.8873239436619542175	61	68	33204	89.7058823529411739628	544.3278688524590052111	70.4405449087970509936
5.0.11.0	win	092118	16:37:40	NH_A_47	1	1	mixed_Word_shortCSI	14	mixed_shift	438	Circle	Green	Shape	Word	Shift	200	Inconsistent	SHAPE	CircleGreen.png	30	1	405	63	68	31217	92.647058823529420124	495.507936507936506132	70	77	36038	90.9090909090909065071	514.828571428571422075	71	76	33646	93.4210526315789451246	473.8873239436619542175	62	69	33609	89.8550724637681099694	542.0806451612903629211	68.1933212176284087036
5.0.11.0	win	092118	16:37:40	NH_A_47	1	1	mixed_Word_shortCSI	14	mixed_shift	441	Circle	Green	Color	Word	Shift	200	Inconsistent	COLOR	CircleGreen.png	30	0	466	63	69	31217	91.3043478260869534324	495.507936507936506132	70	77	36038	90.9090909090909065071	514.828571428571422075	71	76	33646	93.4210526315789451246	473.8873239436619542175	62	70	33609	88.5714285714285693984	542.0806451612903629211	68.1933212176284087036
5.0.11.0	win	092118	16:37:40	NH_A_47	1	1	mixed_Word_shortCSI	14	mixed_repeat	444	Circle	Red	Color	Word	Repeat	200	Consistent	COLOR	CircleRed.png	30	1	462	64	70	31679	91.4285714285714306016	494.984375	70	77	36038	90.9090909090909065071	514.828571428571422075	72	77	34108	93.5064935064934985576	473.7222222222222285382	62	70	33609	88.5714285714285693984	542.0806451612903629211	68.358422939068134383
5.0.11.0	win	092118	16:37:40	NH_A_47	1	1	mixed_Word_shortCSI	14	mixed_shift	447	Triangle	Red	Shape	Word	Shift	200	Inconsistent	SHAPE	TriangleRed.png	38	1	522	64	70	31679	91.4285714285714306016	494.984375	71	78	36560	91.0256410256410219972	514.9295774647887355968	72	77	34108	93.5064935064934985576	473.7222222222222285382	63	71	34131	88.7323943661971838992	541.7619047619048160414	68.0396825396825875032
5.0.11.0	win	092118	16:37:40	NH_A_47	1	1	mixed_Word_shortCSI	14	mixed_shift	450	Triangle	Green	Color	Word	Shift	200	Consistent	COLOR	TriangleGreen.png	30	0	403	64	71	31679	90.1408450704225430172	494.984375	71	78	36560	91.0256410256410219972	514.9295774647887355968	72	77	34108	93.5064935064934985576	473.7222222222222285382	63	72	34131	87.5	541.7619047619048160414	68.0396825396825875032
5.0.11.0	win	092118	16:37:40	NH_A_47	1	1	mixed_Word_shortCSI	14	mixed_shift	453	Circle	Green	Shape	Word	Shift	200	Inconsistent	SHAPE	CircleGreen.png	30	1	738	64	71	31679	90.1408450704225430172	494.984375	72	79	37298	91.1392405063291164424	518.0277777777778283053	72	77	34108	93.5064935064934985576	473.7222222222222285382	64	73	34869	87.6712328767123239004	544.828125	71.1059027777777714618
5.0.11.0	win	092118	16:37:40	NH_A_47	1	1	mixed_Word_shortCSI	14	mixed_shift	456	Circle	Green	Color	Word	Shift	200	Inconsistent	COLOR	CircleGreen.png	38	1	578	65	72	32257	90.2777777777777856727	496.261538461538464162	72	79	37298	91.1392405063291164424	518.0277777777778283053	72	77	34108	93.5064935064934985576	473.7222222222222285382	65	74	35447	87.837837837837838606	545.3384615384615017319	71.6162393162392731938
5.0.11.0	win	092118	16:37:40	NH_A_47	1	1	mixed_Word_shortCSI	14	mixed_shift	459	Circle	Red	Shape	Word	Shift	200	Consistent	SHAPE	CircleRed.png	30	1	441	65	72	32257	90.2777777777777856727	496.261538461538464162	73	80	37739	91.25	516.9726027397259713325	72	77	34108	93.5064935064934985576	473.7222222222222285382	66	75	35888	88	543.7575757575757506856	70.0353535353535221475
5.0.11.0	win	092118	16:37:40	NH_A_47	1	1	mixed_Word_shortCSI	14	mixed_repeat	462	Circle	Red	Shape	Word	Repeat	200	Consistent	SHAPE	CircleRed.png	30	1	518	65	72	32257	90.2777777777777856727	496.261538461538464162	74	81	38257	91.3580246913580253931	516.9864864864864557603	73	78	34626	93.5897435897435912011	474.3287671232876618888	66	75	35888	88	543.7575757575757506856	69.4288086342880887969
5.0.11.0	win	092118	16:37:40	NH_A_47	1	1	mixed_Word_shortCSI	14	mixed_shift	465	Triangle	Green	Color	Word	Shift	200	Consistent	COLOR	TriangleGreen.png	38	1	367	66	73	32624	90.4109589041095773609	494.3030303030303116429	74	81	38257	91.3580246913580253931	516.9864864864864557603	73	78	34626	93.5897435897435912011	474.3287671232876618888	67	76	36255	88.1578947368420955399	541.1194029850746574084	66.7906358617869955197
5.0.11.0	win	092118	16:37:40	NH_A_47	1	1	mixed_Word_shortCSI	14	mixed_shift	468	Triangle	Green	Shape	Word	Shift	200	Consistent	SHAPE	TriangleGreen.png	38	1	447	66	73	32624	90.4109589041095773609	494.3030303030303116429	75	82	38704	91.4634146341463463159	516.0533333333332848269	73	78	34626	93.5897435897435912011	474.3287671232876618888	68	77	36702	88.3116883116883144567	539.7352941176470721985	65.4065269943594103097
5.0.11.0	win	092118	16:37:40	NH_A_47	1	1	mixed_Word_shortCSI	14	mixed_shift	471	Triangle	Green	Color	Word	Shift	200	Consistent	COLOR	TriangleGreen.png	38	1	443	67	74	33067	90.5405405405405332431	493.537313432835844651	75	82	38704	91.4634146341463463159	516.0533333333332848269	73	78	34626	93.5897435897435912011	474.3287671232876618888	69	78	37145	88.4615384615384527933	538.3333333333333712289	64.0045662100457093402
5.0.11.0	win	092118	16:37:40	NH_A_47	1	1	mixed_Word_shortCSI	14	mixed_shift	474	Triangle	Green	Shape	Word	Shift	200	Consistent	SHAPE	TriangleGreen.png	38	1	376	67	74	33067	90.5405405405405332431	493.537313432835844651	76	83	39080	91.5662650602409655676	514.2105263157894796677	73	78	34626	93.5897435897435912011	474.3287671232876618888	70	79	37521	88.6075949367088497866	536.0142857142857337749	61.6855185909980718861
5.0.11.0	win	092118	16:37:40	NH_A_47	1	1	mixed_Word_shortCSI	14	mixed_repeat	477	Triangle	Red	Shape	Word	Repeat	200	Inconsistent	SHAPE	TriangleRed.png	38	1	456	67	74	33067	90.5405405405405332431	493.537313432835844651	77	84	39536	91.6666666666666571928	513.4545454545454958861	74	79	35082	93.6708860759493688874	474.0810810810810949079	70	79	37521	88.6075949367088497866	536.0142857142857337749	61.933204633204638867
5.0.11.0	win	092118	16:37:40	NH_A_47	1	1	mixed_Word_shortCSI	14	mixed_shift	480	Circle	Green	Color	Word	Shift	200	Inconsistent	COLOR	CircleGreen.png	38	1	419	68	75	33486	90.6666666666666571928	492.4411764705882319504	77	84	39536	91.6666666666666571928	513.4545454545454958861	74	79	35082	93.6708860759493688874	474.0810810810810949079	71	80	37940	88.75	534.3661971830986203713	60.2851161020175254635
5.0.11.0	win	092118	16:37:40	NH_A_47	1	1	mixed_Word_shortCSI	14	mixed_repeat	483	Circle	Green	Color	Word	Repeat	200	Inconsistent	COLOR	CircleGreen.png	38	1	433	69	76	33919	90.7894736842105345431	491.5797101449275601226	77	84	39536	91.6666666666666571928	513.4545454545454958861	75	80	35515	93.75	473.5333333333333598603	71	80	37940	88.75	534.3661971830986203713	60.832863849765260511
