# Supplementary material for: Serial Recall Predicts Vocoded Sentence Recognition Across Spectral Resolutions
Source: J Speech Lang Hear Res. 2020 Mar 26;63(4):1282–98. doi: 10.1044/2020_JSLHR-19-00319 (PMC7242981; doi:10.1044/2020_JSLHR-19-00319)
Supplement: Supplemental Material S1 [file JSLHR-63-1282-s001.zip › Supplemental Material/EF Tasks/colorshapetask/Experiment Results/NH_A_48/colorshapetask_raw_NH_A_48_2018-10-03-21-42-17-672.iqdat]

build	computer.platform	date	time	subject	group	values.group	blockcode	blocknum	trialcode	trialnum	values.shape	values.color	values.categorizationtask	values.mixed_cuetask	values.mixed_shifttask	values.csi	values.responsekeymapping	stimulusitem1	values.stimulus	response	correct	latency	values.count_corrcolor	values.count_color	values.sumrt_corrcolor	expressions.percentcorrect_color	expressions.meanrt_color	values.count_corrshape	values.count_shape	values.sumrt_corrshape	expressions.percentcorrect_shape	expressions.meanrt_shape	values.count_corrrepeat	values.count_repeat	values.sumrt_corrrepeat	expressions.percentcorrect_repeat	expressions.meanrt_repeat	values.count_corrshift	values.count_shift	values.sumrt_corrshift	expressions.percentcorrect_shift	expressions.meanrt_shift	expressions.switchcost
5.0.11.0	win	100318	16:42:17	NH_A_48	1	1	generalintro	1	GeneralIntro	1						0		SC_GeneralIntro.htm		57	0	124138	0	0	0	0		0	0	0	0		0	0	0	0		0	0	0	0		0
5.0.11.0	win	100318	16:42:17	NH_A_48	1	1	blockedintro	2	BlockedIntro	1						0		SC_BlockedIntro1.htm		57	0	25858	0	0	0	0		0	0	0	0		0	0	0	0		0	0	0	0		0
5.0.11.0	win	100318	16:42:17	NH_A_48	1	1	blockedintro	2	BlockedIntro	2						0		SC_BlockedIntro2.htm		57	0	1752	0	0	0	0		0	0	0	0		0	0	0	0		0	0	0	0		0
5.0.11.0	win	100318	16:42:17	NH_A_48	1	1	blockedtask_shapetraining	3	BlockedPracticeInstruct	1						0		SC_Blocked_ShapeTraining.htm		57	0	9695	0	0	0	0		0	0	0	0		0	0	0	0		0	0	0	0		0
5.0.11.0	win	100318	16:42:17	NH_A_48	1	1	blockedtask_shapetraining	3	blockedtask_shapetraining	3	Triangle		Shape			0		Triangle.png	Triangle.png	38	1	810	0	0	0	0		0	0	0	0		0	0	0	0		0	0	0	0		0
5.0.11.0	win	100318	16:42:17	NH_A_48	1	1	blockedtask_shapetraining	3	blockedtask_shapetraining	6	Triangle		Shape			0		Triangle.png	Triangle.png	38	1	482	0	0	0	0		0	0	0	0		0	0	0	0		0	0	0	0		0
5.0.11.0	win	100318	16:42:17	NH_A_48	1	1	blockedtask_shapetraining	3	blockedtask_shapetraining	9	Triangle		Shape			0		Triangle.png	Triangle.png	38	1	438	0	0	0	0		0	0	0	0		0	0	0	0		0	0	0	0		0
5.0.11.0	win	100318	16:42:17	NH_A_48	1	1	blockedtask_shapetraining	3	blockedtask_shapetraining	12	Circle		Shape			0		Circle.png	Circle.png	30	1	556	0	0	0	0		0	0	0	0		0	0	0	0		0	0	0	0		0
5.0.11.0	win	100318	16:42:17	NH_A_48	1	1	blockedtask_shapetraining	3	blockedtask_shapetraining	15	Circle		Shape			0		Circle.png	Circle.png	30	1	462	0	0	0	0		0	0	0	0		0	0	0	0		0	0	0	0		0
5.0.11.0	win	100318	16:42:17	NH_A_48	1	1	blockedtask_shapetraining	3	blockedtask_shapetraining	18	Triangle		Shape			0		Triangle.png	Triangle.png	38	1	483	0	0	0	0		0	0	0	0		0	0	0	0		0	0	0	0		0
5.0.11.0	win	100318	16:42:17	NH_A_48	1	1	blockedtask_shapetraining	3	blockedtask_shapetraining	21	Triangle		Shape			0		Triangle.png	Triangle.png	38	1	535	0	0	0	0		0	0	0	0		0	0	0	0		0	0	0	0		0
5.0.11.0	win	100318	16:42:17	NH_A_48	1	1	blockedtask_shapetraining	3	blockedtask_shapetraining	24	Circle		Shape			0		Circle.png	Circle.png	30	1	345	0	0	0	0		0	0	0	0		0	0	0	0		0	0	0	0		0
5.0.11.0	win	100318	16:42:17	NH_A_48	1	1	blockedtask_shapetraining	3	blockedtask_shapetraining	27	Triangle		Shape			0		Triangle.png	Triangle.png	38	1	419	0	0	0	0		0	0	0	0		0	0	0	0		0	0	0	0		0
5.0.11.0	win	100318	16:42:17	NH_A_48	1	1	blockedtask_shapetraining	3	blockedtask_shapetraining	30	Triangle		Shape			0		Triangle.png	Triangle.png	38	1	538	0	0	0	0		0	0	0	0		0	0	0	0		0	0	0	0		0
5.0.11.0	win	100318	16:42:17	NH_A_48	1	1	blockedtask_shapetraining	3	blockedtask_shapetraining	33	Circle		Shape			0		Circle.png	Circle.png	30	1	460	0	0	0	0		0	0	0	0		0	0	0	0		0	0	0	0		0
5.0.11.0	win	100318	16:42:17	NH_A_48	1	1	blockedtask_shapetraining	3	blockedtask_shapetraining	36	Triangle		Shape			0		Triangle.png	Triangle.png	38	1	369	0	0	0	0		0	0	0	0		0	0	0	0		0	0	0	0		0
5.0.11.0	win	100318	16:42:17	NH_A_48	1	1	blockedtask_shapetraining	3	blockedtask_shapetraining	39	Circle		Shape			0		Circle.png	Circle.png	30	1	474	0	0	0	0		0	0	0	0		0	0	0	0		0	0	0	0		0
5.0.11.0	win	100318	16:42:17	NH_A_48	1	1	blockedtask_shapetraining	3	blockedtask_shapetraining	42	Circle		Shape			0		Circle.png	Circle.png	30	1	606	0	0	0	0		0	0	0	0		0	0	0	0		0	0	0	0		0
5.0.11.0	win	100318	16:42:17	NH_A_48	1	1	blockedtask_shapetraining	3	blockedtask_shapetraining	45	Triangle		Shape			0		Triangle.png	Triangle.png	38	1	525	0	0	0	0		0	0	0	0		0	0	0	0		0	0	0	0		0
5.0.11.0	win	100318	16:42:17	NH_A_48	1	1	blockedtask_shapetraining	3	blockedtask_shapetraining	48	Triangle		Shape			0		Triangle.png	Triangle.png	38	1	864	0	0	0	0		0	0	0	0		0	0	0	0		0	0	0	0		0
5.0.11.0	win	100318	16:42:17	NH_A_48	1	1	blockedtask_shapetraining	3	blockedtask_shapetraining	51	Circle		Shape			0		Circle.png	Circle.png	30	1	325	0	0	0	0		0	0	0	0		0	0	0	0		0	0	0	0		0
5.0.11.0	win	100318	16:42:17	NH_A_48	1	1	blockedtask_shapetraining	3	blockedtask_shapetraining	54	Circle		Shape			0		Circle.png	Circle.png	30	1	447	0	0	0	0		0	0	0	0		0	0	0	0		0	0	0	0		0
5.0.11.0	win	100318	16:42:17	NH_A_48	1	1	blockedtask_shapetraining	3	blockedtask_shapetraining	57	Triangle		Shape			0		Triangle.png	Triangle.png	38	1	341	0	0	0	0		0	0	0	0		0	0	0	0		0	0	0	0		0
5.0.11.0	win	100318	16:42:17	NH_A_48	1	1	blockedtask_shapetraining	3	blockedtask_shapetraining	60	Circle		Shape			0		Circle.png	Circle.png	30	1	383	0	0	0	0		0	0	0	0		0	0	0	0		0	0	0	0		0
5.0.11.0	win	100318	16:42:17	NH_A_48	1	1	blockedtask_shapetraining	3	blockedtask_shapetraining	63	Circle		Shape			0		Circle.png	Circle.png	30	1	487	0	0	0	0		0	0	0	0		0	0	0	0		0	0	0	0		0
5.0.11.0	win	100318	16:42:17	NH_A_48	1	1	blockedtask_shapetraining	3	blockedtask_shapetraining	66	Circle		Shape			0		Circle.png	Circle.png	30	1	411	0	0	0	0		0	0	0	0		0	0	0	0		0	0	0	0		0
5.0.11.0	win	100318	16:42:17	NH_A_48	1	1	blockedtask_shapetraining	3	blockedtask_shapetraining	69	Triangle		Shape			0		Triangle.png	Triangle.png	38	1	322	0	0	0	0		0	0	0	0		0	0	0	0		0	0	0	0		0
5.0.11.0	win	100318	16:42:17	NH_A_48	1	1	blockedtask_shapetraining	3	blockedtask_shapetraining	72	Triangle		Shape			0		Triangle.png	Triangle.png	38	1	445	0	0	0	0		0	0	0	0		0	0	0	0		0	0	0	0		0
5.0.11.0	win	100318	16:42:17	NH_A_48	1	1	blockedtask_shapetraining	3	blockedtask_shapetraining	75	Triangle		Shape			0		Triangle.png	Triangle.png	38	1	387	0	0	0	0		0	0	0	0		0	0	0	0		0	0	0	0		0
5.0.11.0	win	100318	16:42:17	NH_A_48	1	1	blockedtask_shapetraining	3	blockedtask_shapetraining	78	Triangle		Shape			0		Triangle.png	Triangle.png	38	1	523	0	0	0	0		0	0	0	0		0	0	0	0		0	0	0	0		0
5.0.11.0	win	100318	16:42:17	NH_A_48	1	1	blockedtask_shapetraining	3	blockedtask_shapetraining	81	Circle		Shape			0		Circle.png	Circle.png	30	1	429	0	0	0	0		0	0	0	0		0	0	0	0		0	0	0	0		0
5.0.11.0	win	100318	16:42:17	NH_A_48	1	1	blockedtask_shapetraining	3	blockedtask_shapetraining	84	Circle		Shape			0		Circle.png	Circle.png	30	1	340	0	0	0	0		0	0	0	0		0	0	0	0		0	0	0	0		0
5.0.11.0	win	100318	16:42:17	NH_A_48	1	1	blockedtask_shapetraining	3	blockedtask_shapetraining	87	Triangle		Shape			0		Triangle.png	Triangle.png	38	1	462	0	0	0	0		0	0	0	0		0	0	0	0		0	0	0	0		0
5.0.11.0	win	100318	16:42:17	NH_A_48	1	1	blockedtask_shapetraining	3	blockedtask_shapetraining	90	Circle		Shape			0		Circle.png	Circle.png	30	1	355	0	0	0	0		0	0	0	0		0	0	0	0		0	0	0	0		0
5.0.11.0	win	100318	16:42:17	NH_A_48	1	1	blockedtask_shapetraining	3	blockedtask_shapetraining	93	Circle		Shape			0		Circle.png	Circle.png	30	1	461	0	0	0	0		0	0	0	0		0	0	0	0		0	0	0	0		0
5.0.11.0	win	100318	16:42:17	NH_A_48	1	1	blockedtask_shapetraining	3	blockedtask_shapetraining	96	Circle		Shape			0		Circle.png	Circle.png	30	1	386	0	0	0	0		0	0	0	0		0	0	0	0		0	0	0	0		0
5.0.11.0	win	100318	16:42:17	NH_A_48	1	1	blockedtask_colortraining	4	BlockedPracticeInstruct	1	Circle		Shape			0		SC_Blocked_ColorTraining.htm	Circle.png	57	0	3577	0	0	0	0		0	0	0	0		0	0	0	0		0	0	0	0		0
5.0.11.0	win	100318	16:42:17	NH_A_48	1	1	blockedtask_colortraining	4	blockedtask_colortraining	3		Red	Color			0		Red.png	Red.png	30	1	538	0	0	0	0		0	0	0	0		0	0	0	0		0	0	0	0		0
5.0.11.0	win	100318	16:42:17	NH_A_48	1	1	blockedtask_colortraining	4	blockedtask_colortraining	6		Green	Color			0		Green.png	Green.png	38	1	492	0	0	0	0		0	0	0	0		0	0	0	0		0	0	0	0		0
5.0.11.0	win	100318	16:42:17	NH_A_48	1	1	blockedtask_colortraining	4	blockedtask_colortraining	9		Red	Color			0		Red.png	Red.png	30	1	320	0	0	0	0		0	0	0	0		0	0	0	0		0	0	0	0		0
5.0.11.0	win	100318	16:42:17	NH_A_48	1	1	blockedtask_colortraining	4	blockedtask_colortraining	12		Green	Color			0		Green.png	Green.png	38	1	314	0	0	0	0		0	0	0	0		0	0	0	0		0	0	0	0		0
5.0.11.0	win	100318	16:42:17	NH_A_48	1	1	blockedtask_colortraining	4	blockedtask_colortraining	15		Red	Color			0		Red.png	Red.png	30	1	389	0	0	0	0		0	0	0	0		0	0	0	0		0	0	0	0		0
5.0.11.0	win	100318	16:42:17	NH_A_48	1	1	blockedtask_colortraining	4	blockedtask_colortraining	18		Green	Color			0		Green.png	Green.png	38	1	414	0	0	0	0		0	0	0	0		0	0	0	0		0	0	0	0		0
5.0.11.0	win	100318	16:42:17	NH_A_48	1	1	blockedtask_colortraining	4	blockedtask_colortraining	21		Red	Color			0		Red.png	Red.png	30	1	325	0	0	0	0		0	0	0	0		0	0	0	0		0	0	0	0		0
5.0.11.0	win	100318	16:42:17	NH_A_48	1	1	blockedtask_colortraining	4	blockedtask_colortraining	24		Green	Color			0		Green.png	Green.png	38	1	415	0	0	0	0		0	0	0	0		0	0	0	0		0	0	0	0		0
5.0.11.0	win	100318	16:42:17	NH_A_48	1	1	blockedtask_colortraining	4	blockedtask_colortraining	27		Red	Color			0		Red.png	Red.png	30	1	310	0	0	0	0		0	0	0	0		0	0	0	0		0	0	0	0		0
5.0.11.0	win	100318	16:42:17	NH_A_48	1	1	blockedtask_colortraining	4	blockedtask_colortraining	30		Green	Color			0		Green.png	Green.png	38	1	306	0	0	0	0		0	0	0	0		0	0	0	0		0	0	0	0		0
5.0.11.0	win	100318	16:42:17	NH_A_48	1	1	blockedtask_colortraining	4	blockedtask_colortraining	33		Green	Color			0		Green.png	Green.png	38	1	492	0	0	0	0		0	0	0	0		0	0	0	0		0	0	0	0		0
5.0.11.0	win	100318	16:42:17	NH_A_48	1	1	blockedtask_colortraining	4	blockedtask_colortraining	36		Red	Color			0		Red.png	Red.png	30	1	385	0	0	0	0		0	0	0	0		0	0	0	0		0	0	0	0		0
5.0.11.0	win	100318	16:42:17	NH_A_48	1	1	blockedtask_colortraining	4	blockedtask_colortraining	39		Green	Color			0		Green.png	Green.png	38	1	393	0	0	0	0		0	0	0	0		0	0	0	0		0	0	0	0		0
5.0.11.0	win	100318	16:42:17	NH_A_48	1	1	blockedtask_colortraining	4	blockedtask_colortraining	42		Green	Color			0		Green.png	Green.png	38	1	497	0	0	0	0		0	0	0	0		0	0	0	0		0	0	0	0		0
5.0.11.0	win	100318	16:42:17	NH_A_48	1	1	blockedtask_colortraining	4	blockedtask_colortraining	45		Red	Color			0		Red.png	Red.png	30	1	420	0	0	0	0		0	0	0	0		0	0	0	0		0	0	0	0		0
5.0.11.0	win	100318	16:42:17	NH_A_48	1	1	blockedtask_colortraining	4	blockedtask_colortraining	48		Green	Color			0		Green.png	Green.png	38	1	412	0	0	0	0		0	0	0	0		0	0	0	0		0	0	0	0		0
5.0.11.0	win	100318	16:42:17	NH_A_48	1	1	blockedtask_colortraining	4	blockedtask_colortraining	51		Red	Color			0		Red.png	Red.png	30	1	355	0	0	0	0		0	0	0	0		0	0	0	0		0	0	0	0		0
5.0.11.0	win	100318	16:42:17	NH_A_48	1	1	blockedtask_colortraining	4	blockedtask_colortraining	54		Red	Color			0		Red.png	Red.png	30	1	300	0	0	0	0		0	0	0	0		0	0	0	0		0	0	0	0		0
5.0.11.0	win	100318	16:42:17	NH_A_48	1	1	blockedtask_colortraining	4	blockedtask_colortraining	57		Green	Color			0		Green.png	Green.png	38	1	407	0	0	0	0		0	0	0	0		0	0	0	0		0	0	0	0		0
5.0.11.0	win	100318	16:42:17	NH_A_48	1	1	blockedtask_colortraining	4	blockedtask_colortraining	60		Red	Color			0		Red.png	Red.png	30	1	367	0	0	0	0		0	0	0	0		0	0	0	0		0	0	0	0		0
5.0.11.0	win	100318	16:42:17	NH_A_48	1	1	blockedtask_colortraining	4	blockedtask_colortraining	63		Red	Color			0		Red.png	Red.png	30	1	359	0	0	0	0		0	0	0	0		0	0	0	0		0	0	0	0		0
5.0.11.0	win	100318	16:42:17	NH_A_48	1	1	blockedtask_colortraining	4	blockedtask_colortraining	66		Red	Color			0		Red.png	Red.png	30	1	353	0	0	0	0		0	0	0	0		0	0	0	0		0	0	0	0		0
5.0.11.0	win	100318	16:42:17	NH_A_48	1	1	blockedtask_colortraining	4	blockedtask_colortraining	69		Green	Color			0		Green.png	Green.png	38	1	410	0	0	0	0		0	0	0	0		0	0	0	0		0	0	0	0		0
5.0.11.0	win	100318	16:42:17	NH_A_48	1	1	blockedtask_colortraining	4	blockedtask_colortraining	72		Green	Color			0		Green.png	Green.png	38	1	497	0	0	0	0		0	0	0	0		0	0	0	0		0	0	0	0		0
5.0.11.0	win	100318	16:42:17	NH_A_48	1	1	blockedtask_colortraining	4	blockedtask_colortraining	75		Red	Color			0		Red.png	Red.png	38	0	405	0	0	0	0		0	0	0	0		0	0	0	0		0	0	0	0		0
5.0.11.0	win	100318	16:42:17	NH_A_48	1	1	blockedtask_colortraining	4	blockedtask_colortraining	78		Green	Color			0		Green.png	Green.png	38	1	676	0	0	0	0		0	0	0	0		0	0	0	0		0	0	0	0		0
5.0.11.0	win	100318	16:42:17	NH_A_48	1	1	blockedtask_colortraining	4	blockedtask_colortraining	81		Red	Color			0		Red.png	Red.png	30	1	448	0	0	0	0		0	0	0	0		0	0	0	0		0	0	0	0		0
5.0.11.0	win	100318	16:42:17	NH_A_48	1	1	blockedtask_colortraining	4	blockedtask_colortraining	84		Green	Color			0		Green.png	Green.png	38	1	518	0	0	0	0		0	0	0	0		0	0	0	0		0	0	0	0		0
5.0.11.0	win	100318	16:42:17	NH_A_48	1	1	blockedtask_colortraining	4	blockedtask_colortraining	87		Red	Color			0		Red.png	Red.png	30	1	312	0	0	0	0		0	0	0	0		0	0	0	0		0	0	0	0		0
5.0.11.0	win	100318	16:42:17	NH_A_48	1	1	blockedtask_colortraining	4	blockedtask_colortraining	90		Green	Color			0		Green.png	Green.png	38	1	356	0	0	0	0		0	0	0	0		0	0	0	0		0	0	0	0		0
5.0.11.0	win	100318	16:42:17	NH_A_48	1	1	blockedtask_colortraining	4	blockedtask_colortraining	93		Red	Color			0		Red.png	Red.png	30	1	349	0	0	0	0		0	0	0	0		0	0	0	0		0	0	0	0		0
5.0.11.0	win	100318	16:42:17	NH_A_48	1	1	blockedtask_colortraining	4	blockedtask_colortraining	96		Green	Color			0		Green.png	Green.png	38	1	326	0	0	0	0		0	0	0	0		0	0	0	0		0	0	0	0		0
5.0.11.0	win	100318	16:42:17	NH_A_48	1	1	blockedtask_colorshapetraining	5	BlockedPracticeInstruct	1		Green	Color			0		SC_Blocked_ColorShapeTraining.htm	Green.png	57	0	3872	0	0	0	0		0	0	0	0		0	0	0	0		0	0	0	0		0
5.0.11.0	win	100318	16:42:17	NH_A_48	1	1	blockedtask_colorshapetraining	5	blockedtask_colorshapetraining	3	Triangle		Shape			0		Triangle.png	Triangle.png	38	1	1813	0	0	0	0		0	0	0	0		0	0	0	0		0	0	0	0		0
5.0.11.0	win	100318	16:42:17	NH_A_48	1	1	blockedtask_colorshapetraining	5	blockedtask_colorshapetraining	6		Green	Color			0		Green.png	Green.png	38	1	1620	0	0	0	0		0	0	0	0		0	0	0	0		0	0	0	0		0
5.0.11.0	win	100318	16:42:17	NH_A_48	1	1	blockedtask_colorshapetraining	5	blockedtask_colorshapetraining	9	Triangle		Shape			0		Triangle.png	Triangle.png	38	1	602	0	0	0	0		0	0	0	0		0	0	0	0		0	0	0	0		0
5.0.11.0	win	100318	16:42:17	NH_A_48	1	1	blockedtask_colorshapetraining	5	blockedtask_colorshapetraining	12	Circle		Shape			0		Circle.png	Circle.png	30	1	490	0	0	0	0		0	0	0	0		0	0	0	0		0	0	0	0		0
5.0.11.0	win	100318	16:42:17	NH_A_48	1	1	blockedtask_colorshapetraining	5	blockedtask_colorshapetraining	15	Circle		Shape			0		Circle.png	Circle.png	30	1	462	0	0	0	0		0	0	0	0		0	0	0	0		0	0	0	0		0
5.0.11.0	win	100318	16:42:17	NH_A_48	1	1	blockedtask_colorshapetraining	5	blockedtask_colorshapetraining	18	Triangle		Shape			0		Triangle.png	Triangle.png	38	1	612	0	0	0	0		0	0	0	0		0	0	0	0		0	0	0	0		0
5.0.11.0	win	100318	16:42:17	NH_A_48	1	1	blockedtask_colorshapetraining	5	blockedtask_colorshapetraining	21		Red	Color			0		Red.png	Red.png	30	1	739	0	0	0	0		0	0	0	0		0	0	0	0		0	0	0	0		0
5.0.11.0	win	100318	16:42:17	NH_A_48	1	1	blockedtask_colorshapetraining	5	blockedtask_colorshapetraining	24		Green	Color			0		Green.png	Green.png	38	1	669	0	0	0	0		0	0	0	0		0	0	0	0		0	0	0	0		0
5.0.11.0	win	100318	16:42:17	NH_A_48	1	1	blockedtask_colorshapetraining	5	blockedtask_colorshapetraining	27	Triangle		Shape			0		Triangle.png	Triangle.png	38	1	570	0	0	0	0		0	0	0	0		0	0	0	0		0	0	0	0		0
5.0.11.0	win	100318	16:42:17	NH_A_48	1	1	blockedtask_colorshapetraining	5	blockedtask_colorshapetraining	30	Triangle		Shape			0		Triangle.png	Triangle.png	38	1	618	0	0	0	0		0	0	0	0		0	0	0	0		0	0	0	0		0
5.0.11.0	win	100318	16:42:17	NH_A_48	1	1	blockedtask_colorshapetraining	5	blockedtask_colorshapetraining	33		Green	Color			0		Green.png	Green.png	30	0	584	0	0	0	0		0	0	0	0		0	0	0	0		0	0	0	0		0
5.0.11.0	win	100318	16:42:17	NH_A_48	1	1	blockedtask_colorshapetraining	5	blockedtask_colorshapetraining	36		Red	Color			0		Red.png	Red.png	30	1	1297	0	0	0	0		0	0	0	0		0	0	0	0		0	0	0	0		0
5.0.11.0	win	100318	16:42:17	NH_A_48	1	1	blockedtask_colorshapetraining	5	blockedtask_colorshapetraining	39		Green	Color			0		Green.png	Green.png	38	1	661	0	0	0	0		0	0	0	0		0	0	0	0		0	0	0	0		0
5.0.11.0	win	100318	16:42:17	NH_A_48	1	1	blockedtask_colorshapetraining	5	blockedtask_colorshapetraining	42	Circle		Shape			0		Circle.png	Circle.png	30	1	658	0	0	0	0		0	0	0	0		0	0	0	0		0	0	0	0		0
5.0.11.0	win	100318	16:42:17	NH_A_48	1	1	blockedtask_colorshapetraining	5	blockedtask_colorshapetraining	45		Red	Color			0		Red.png	Red.png	30	1	655	0	0	0	0		0	0	0	0		0	0	0	0		0	0	0	0		0
5.0.11.0	win	100318	16:42:17	NH_A_48	1	1	blockedtask_colorshapetraining	5	blockedtask_colorshapetraining	48	Circle		Shape			0		Circle.png	Circle.png	30	1	508	0	0	0	0		0	0	0	0		0	0	0	0		0	0	0	0		0
5.0.11.0	win	100318	16:42:17	NH_A_48	1	1	blockedtask_colorshapetraining	5	blockedtask_colorshapetraining	51	Circle		Shape			0		Circle.png	Circle.png	30	1	688	0	0	0	0		0	0	0	0		0	0	0	0		0	0	0	0		0
5.0.11.0	win	100318	16:42:17	NH_A_48	1	1	blockedtask_colorshapetraining	5	blockedtask_colorshapetraining	54	Circle		Shape			0		Circle.png	Circle.png	30	1	604	0	0	0	0		0	0	0	0		0	0	0	0		0	0	0	0		0
5.0.11.0	win	100318	16:42:17	NH_A_48	1	1	blockedtask_colorshapetraining	5	blockedtask_colorshapetraining	57		Green	Color			0		Green.png	Green.png	38	1	700	0	0	0	0		0	0	0	0		0	0	0	0		0	0	0	0		0
5.0.11.0	win	100318	16:42:17	NH_A_48	1	1	blockedtask_colorshapetraining	5	blockedtask_colorshapetraining	60	Circle		Shape			0		Circle.png	Circle.png	30	1	567	0	0	0	0		0	0	0	0		0	0	0	0		0	0	0	0		0
5.0.11.0	win	100318	16:42:17	NH_A_48	1	1	blockedtask_colorshapetraining	5	blockedtask_colorshapetraining	63	Triangle		Shape			0		Triangle.png	Triangle.png	38	1	519	0	0	0	0		0	0	0	0		0	0	0	0		0	0	0	0		0
5.0.11.0	win	100318	16:42:17	NH_A_48	1	1	blockedtask_colorshapetraining	5	blockedtask_colorshapetraining	66		Red	Color			0		Red.png	Red.png	30	1	538	0	0	0	0		0	0	0	0		0	0	0	0		0	0	0	0		0
5.0.11.0	win	100318	16:42:17	NH_A_48	1	1	blockedtask_colorshapetraining	5	blockedtask_colorshapetraining	69		Green	Color			0		Green.png	Green.png	38	1	508	0	0	0	0		0	0	0	0		0	0	0	0		0	0	0	0		0
5.0.11.0	win	100318	16:42:17	NH_A_48	1	1	blockedtask_colorshapetraining	5	blockedtask_colorshapetraining	72	Triangle		Shape			0		Triangle.png	Triangle.png	38	1	735	0	0	0	0		0	0	0	0		0	0	0	0		0	0	0	0		0
5.0.11.0	win	100318	16:42:17	NH_A_48	1	1	blockedtask_colorshapetraining	5	blockedtask_colorshapetraining	75		Red	Color			0		Red.png	Red.png	30	1	585	0	0	0	0		0	0	0	0		0	0	0	0		0	0	0	0		0
5.0.11.0	win	100318	16:42:17	NH_A_48	1	1	blockedtask_colorshapetraining	5	blockedtask_colorshapetraining	78		Red	Color			0		Red.png	Red.png	30	1	505	0	0	0	0		0	0	0	0		0	0	0	0		0	0	0	0		0
5.0.11.0	win	100318	16:42:17	NH_A_48	1	1	blockedtask_colorshapetraining	5	blockedtask_colorshapetraining	81	Circle		Shape			0		Circle.png	Circle.png	30	1	461	0	0	0	0		0	0	0	0		0	0	0	0		0	0	0	0		0
5.0.11.0	win	100318	16:42:17	NH_A_48	1	1	blockedtask_colorshapetraining	5	blockedtask_colorshapetraining	84		Green	Color			0		Green.png	Green.png	38	1	850	0	0	0	0		0	0	0	0		0	0	0	0		0	0	0	0		0
5.0.11.0	win	100318	16:42:17	NH_A_48	1	1	blockedtask_colorshapetraining	5	blockedtask_colorshapetraining	87		Red	Color			0		Red.png	Red.png	30	1	504	0	0	0	0		0	0	0	0		0	0	0	0		0	0	0	0		0
5.0.11.0	win	100318	16:42:17	NH_A_48	1	1	blockedtask_colorshapetraining	5	blockedtask_colorshapetraining	90	Triangle		Shape			0		Triangle.png	Triangle.png	38	1	635	0	0	0	0		0	0	0	0		0	0	0	0		0	0	0	0		0
5.0.11.0	win	100318	16:42:17	NH_A_48	1	1	blockedtask_colorshapetraining	5	blockedtask_colorshapetraining	93		Green	Color			0		Green.png	Green.png	38	1	1337	0	0	0	0		0	0	0	0		0	0	0	0		0	0	0	0		0
5.0.11.0	win	100318	16:42:17	NH_A_48	1	1	blockedtask_colorshapetraining	5	blockedtask_colorshapetraining	96		Red	Color			0		Red.png	Red.png	30	1	715	0	0	0	0		0	0	0	0		0	0	0	0		0	0	0	0		0
5.0.11.0	win	100318	16:42:17	NH_A_48	1	1	blockedtask_bivalentshapetraining	6	BlockedPracticeInstruct	1		Red	Color			0		SC_Blocked_BivalentShapeTraining.htm	Red.png	57	0	8533	0	0	0	0		0	0	0	0		0	0	0	0		0	0	0	0		0
5.0.11.0	win	100318	16:42:17	NH_A_48	1	1	blockedtask_bivalentshapetraining	6	blockedtask_bivalentshapetraining	3	Circle	Green	Shape			0		CircleGreen.png	CircleGreen.png	30	1	2495	0	0	0	0		0	0	0	0		0	0	0	0		0	0	0	0		0
5.0.11.0	win	100318	16:42:17	NH_A_48	1	1	blockedtask_bivalentshapetraining	6	blockedtask_bivalentshapetraining	6	Circle	Red	Shape			0		CircleRed.png	CircleRed.png	30	1	1156	0	0	0	0		0	0	0	0		0	0	0	0		0	0	0	0		0
5.0.11.0	win	100318	16:42:17	NH_A_48	1	1	blockedtask_bivalentshapetraining	6	blockedtask_bivalentshapetraining	9	Triangle	Red	Shape			0		TriangleRed.png	TriangleRed.png	38	1	541	0	0	0	0		0	0	0	0		0	0	0	0		0	0	0	0		0
5.0.11.0	win	100318	16:42:17	NH_A_48	1	1	blockedtask_bivalentshapetraining	6	blockedtask_bivalentshapetraining	12	Circle	Green	Shape			0		CircleGreen.png	CircleGreen.png	30	1	671	0	0	0	0		0	0	0	0		0	0	0	0		0	0	0	0		0
5.0.11.0	win	100318	16:42:17	NH_A_48	1	1	blockedtask_bivalentshapetraining	6	blockedtask_bivalentshapetraining	15	Circle	Green	Shape			0		CircleGreen.png	CircleGreen.png	30	1	523	0	0	0	0		0	0	0	0		0	0	0	0		0	0	0	0		0
5.0.11.0	win	100318	16:42:17	NH_A_48	1	1	blockedtask_bivalentshapetraining	6	blockedtask_bivalentshapetraining	18	Circle	Red	Shape			0		CircleRed.png	CircleRed.png	30	1	430	0	0	0	0		0	0	0	0		0	0	0	0		0	0	0	0		0
5.0.11.0	win	100318	16:42:17	NH_A_48	1	1	blockedtask_bivalentshapetraining	6	blockedtask_bivalentshapetraining	21	Circle	Red	Shape			0		CircleRed.png	CircleRed.png	30	1	405	0	0	0	0		0	0	0	0		0	0	0	0		0	0	0	0		0
5.0.11.0	win	100318	16:42:17	NH_A_48	1	1	blockedtask_bivalentshapetraining	6	blockedtask_bivalentshapetraining	24	Circle	Green	Shape			0		CircleGreen.png	CircleGreen.png	30	1	540	0	0	0	0		0	0	0	0		0	0	0	0		0	0	0	0		0
5.0.11.0	win	100318	16:42:17	NH_A_48	1	1	blockedtask_bivalentshapetraining	6	blockedtask_bivalentshapetraining	27	Triangle	Red	Shape			0		TriangleRed.png	TriangleRed.png	38	1	350	0	0	0	0		0	0	0	0		0	0	0	0		0	0	0	0		0
5.0.11.0	win	100318	16:42:17	NH_A_48	1	1	blockedtask_bivalentshapetraining	6	blockedtask_bivalentshapetraining	30	Triangle	Red	Shape			0		TriangleRed.png	TriangleRed.png	38	1	455	0	0	0	0		0	0	0	0		0	0	0	0		0	0	0	0		0
5.0.11.0	win	100318	16:42:17	NH_A_48	1	1	blockedtask_bivalentshapetraining	6	blockedtask_bivalentshapetraining	33	Circle	Green	Shape			0		CircleGreen.png	CircleGreen.png	30	1	461	0	0	0	0		0	0	0	0		0	0	0	0		0	0	0	0		0
5.0.11.0	win	100318	16:42:17	NH_A_48	1	1	blockedtask_bivalentshapetraining	6	blockedtask_bivalentshapetraining	36	Circle	Green	Shape			0		CircleGreen.png	CircleGreen.png	30	1	434	0	0	0	0		0	0	0	0		0	0	0	0		0	0	0	0		0
5.0.11.0	win	100318	16:42:17	NH_A_48	1	1	blockedtask_bivalentshapetraining	6	blockedtask_bivalentshapetraining	39	Circle	Red	Shape			0		CircleRed.png	CircleRed.png	30	1	552	0	0	0	0		0	0	0	0		0	0	0	0		0	0	0	0		0
5.0.11.0	win	100318	16:42:17	NH_A_48	1	1	blockedtask_bivalentshapetraining	6	blockedtask_bivalentshapetraining	42	Triangle	Red	Shape			0		TriangleRed.png	TriangleRed.png	38	1	553	0	0	0	0		0	0	0	0		0	0	0	0		0	0	0	0		0
5.0.11.0	win	100318	16:42:17	NH_A_48	1	1	blockedtask_bivalentshapetraining	6	blockedtask_bivalentshapetraining	45	Triangle	Green	Shape			0		TriangleGreen.png	TriangleGreen.png	38	1	747	0	0	0	0		0	0	0	0		0	0	0	0		0	0	0	0		0
5.0.11.0	win	100318	16:42:17	NH_A_48	1	1	blockedtask_bivalentshapetraining	6	blockedtask_bivalentshapetraining	48	Triangle	Green	Shape			0		TriangleGreen.png	TriangleGreen.png	38	1	548	0	0	0	0		0	0	0	0		0	0	0	0		0	0	0	0		0
5.0.11.0	win	100318	16:42:17	NH_A_48	1	1	blockedtask_bivalentshapetraining	6	blockedtask_bivalentshapetraining	51	Triangle	Green	Shape			0		TriangleGreen.png	TriangleGreen.png	38	1	421	0	0	0	0		0	0	0	0		0	0	0	0		0	0	0	0		0
5.0.11.0	win	100318	16:42:17	NH_A_48	1	1	blockedtask_bivalentshapetraining	6	blockedtask_bivalentshapetraining	54	Triangle	Red	Shape			0		TriangleRed.png	TriangleRed.png	30	0	444	0	0	0	0		0	0	0	0		0	0	0	0		0	0	0	0		0
5.0.11.0	win	100318	16:42:17	NH_A_48	1	1	blockedtask_bivalentshapetraining	6	blockedtask_bivalentshapetraining	57	Triangle	Red	Shape			0		TriangleRed.png	TriangleRed.png	38	1	986	0	0	0	0		0	0	0	0		0	0	0	0		0	0	0	0		0
5.0.11.0	win	100318	16:42:17	NH_A_48	1	1	blockedtask_bivalentshapetraining	6	blockedtask_bivalentshapetraining	60	Circle	Red	Shape			0		CircleRed.png	CircleRed.png	30	1	474	0	0	0	0		0	0	0	0		0	0	0	0		0	0	0	0		0
5.0.11.0	win	100318	16:42:17	NH_A_48	1	1	blockedtask_bivalentshapetraining	6	blockedtask_bivalentshapetraining	63	Triangle	Green	Shape			0		TriangleGreen.png	TriangleGreen.png	38	1	687	0	0	0	0		0	0	0	0		0	0	0	0		0	0	0	0		0
5.0.11.0	win	100318	16:42:17	NH_A_48	1	1	blockedtask_bivalentshapetraining	6	blockedtask_bivalentshapetraining	66	Triangle	Green	Shape			0		TriangleGreen.png	TriangleGreen.png	38	1	506	0	0	0	0		0	0	0	0		0	0	0	0		0	0	0	0		0
5.0.11.0	win	100318	16:42:17	NH_A_48	1	1	blockedtask_bivalentshapetraining	6	blockedtask_bivalentshapetraining	69	Circle	Green	Shape			0		CircleGreen.png	CircleGreen.png	30	1	558	0	0	0	0		0	0	0	0		0	0	0	0		0	0	0	0		0
5.0.11.0	win	100318	16:42:17	NH_A_48	1	1	blockedtask_bivalentshapetraining	6	blockedtask_bivalentshapetraining	72	Triangle	Green	Shape			0		TriangleGreen.png	TriangleGreen.png	38	1	559	0	0	0	0		0	0	0	0		0	0	0	0		0	0	0	0		0
5.0.11.0	win	100318	16:42:17	NH_A_48	1	1	blockedtask_bivalentshapetraining	6	blockedtask_bivalentshapetraining	75	Circle	Red	Shape			0		CircleRed.png	CircleRed.png	30	1	897	0	0	0	0		0	0	0	0		0	0	0	0		0	0	0	0		0
5.0.11.0	win	100318	16:42:17	NH_A_48	1	1	blockedtask_bivalentshapetraining	6	blockedtask_bivalentshapetraining	78	Triangle	Red	Shape			0		TriangleRed.png	TriangleRed.png	38	1	581	0	0	0	0		0	0	0	0		0	0	0	0		0	0	0	0		0
5.0.11.0	win	100318	16:42:17	NH_A_48	1	1	blockedtask_bivalentshapetraining	6	blockedtask_bivalentshapetraining	81	Triangle	Red	Shape			0		TriangleRed.png	TriangleRed.png	38	1	580	0	0	0	0		0	0	0	0		0	0	0	0		0	0	0	0		0
5.0.11.0	win	100318	16:42:17	NH_A_48	1	1	blockedtask_bivalentshapetraining	6	blockedtask_bivalentshapetraining	84	Circle	Green	Shape			0		CircleGreen.png	CircleGreen.png	30	1	596	0	0	0	0		0	0	0	0		0	0	0	0		0	0	0	0		0
5.0.11.0	win	100318	16:42:17	NH_A_48	1	1	blockedtask_bivalentshapetraining	6	blockedtask_bivalentshapetraining	87	Triangle	Green	Shape			0		TriangleGreen.png	TriangleGreen.png	38	1	517	0	0	0	0		0	0	0	0		0	0	0	0		0	0	0	0		0
5.0.11.0	win	100318	16:42:17	NH_A_48	1	1	blockedtask_bivalentshapetraining	6	blockedtask_bivalentshapetraining	90	Circle	Red	Shape			0		CircleRed.png	CircleRed.png	30	1	472	0	0	0	0		0	0	0	0		0	0	0	0		0	0	0	0		0
5.0.11.0	win	100318	16:42:17	NH_A_48	1	1	blockedtask_bivalentshapetraining	6	blockedtask_bivalentshapetraining	93	Triangle	Green	Shape			0		TriangleGreen.png	TriangleGreen.png	38	1	540	0	0	0	0		0	0	0	0		0	0	0	0		0	0	0	0		0
5.0.11.0	win	100318	16:42:17	NH_A_48	1	1	blockedtask_bivalentshapetraining	6	blockedtask_bivalentshapetraining	96	Circle	Red	Shape			0		CircleRed.png	CircleRed.png	30	1	414	0	0	0	0		0	0	0	0		0	0	0	0		0	0	0	0		0
5.0.11.0	win	100318	16:42:17	NH_A_48	1	1	blockedtask_bivalentcolortraining	7	BlockedPracticeInstruct	1	Circle	Red	Shape			0		SC_Blocked_BivalentColorTraining.htm	CircleRed.png	57	0	2708	0	0	0	0		0	0	0	0		0	0	0	0		0	0	0	0		0
5.0.11.0	win	100318	16:42:17	NH_A_48	1	1	blockedtask_bivalentcolortraining	7	blockedtask_bivalentcolortraining	3	Triangle	Green	Color			0		TriangleGreen.png	TriangleGreen.png	38	1	647	0	0	0	0		0	0	0	0		0	0	0	0		0	0	0	0		0
5.0.11.0	win	100318	16:42:17	NH_A_48	1	1	blockedtask_bivalentcolortraining	7	blockedtask_bivalentcolortraining	6	Circle	Green	Color			0		CircleGreen.png	CircleGreen.png	38	1	388	0	0	0	0		0	0	0	0		0	0	0	0		0	0	0	0		0
5.0.11.0	win	100318	16:42:17	NH_A_48	1	1	blockedtask_bivalentcolortraining	7	blockedtask_bivalentcolortraining	9	Circle	Red	Color			0		CircleRed.png	CircleRed.png	30	1	845	0	0	0	0		0	0	0	0		0	0	0	0		0	0	0	0		0
5.0.11.0	win	100318	16:42:17	NH_A_48	1	1	blockedtask_bivalentcolortraining	7	blockedtask_bivalentcolortraining	12	Triangle	Red	Color			0		TriangleRed.png	TriangleRed.png	30	1	467	0	0	0	0		0	0	0	0		0	0	0	0		0	0	0	0		0
5.0.11.0	win	100318	16:42:17	NH_A_48	1	1	blockedtask_bivalentcolortraining	7	blockedtask_bivalentcolortraining	15	Circle	Red	Color			0		CircleRed.png	CircleRed.png	30	1	775	0	0	0	0		0	0	0	0		0	0	0	0		0	0	0	0		0
5.0.11.0	win	100318	16:42:17	NH_A_48	1	1	blockedtask_bivalentcolortraining	7	blockedtask_bivalentcolortraining	18	Circle	Green	Color			0		CircleGreen.png	CircleGreen.png	38	1	528	0	0	0	0		0	0	0	0		0	0	0	0		0	0	0	0		0
5.0.11.0	win	100318	16:42:17	NH_A_48	1	1	blockedtask_bivalentcolortraining	7	blockedtask_bivalentcolortraining	21	Triangle	Red	Color			0		TriangleRed.png	TriangleRed.png	30	1	995	0	0	0	0		0	0	0	0		0	0	0	0		0	0	0	0		0
5.0.11.0	win	100318	16:42:17	NH_A_48	1	1	blockedtask_bivalentcolortraining	7	blockedtask_bivalentcolortraining	24	Triangle	Green	Color			0		TriangleGreen.png	TriangleGreen.png	38	1	899	0	0	0	0		0	0	0	0		0	0	0	0		0	0	0	0		0
5.0.11.0	win	100318	16:42:17	NH_A_48	1	1	blockedtask_bivalentcolortraining	7	blockedtask_bivalentcolortraining	27	Circle	Green	Color			0		CircleGreen.png	CircleGreen.png	38	1	422	0	0	0	0		0	0	0	0		0	0	0	0		0	0	0	0		0
5.0.11.0	win	100318	16:42:17	NH_A_48	1	1	blockedtask_bivalentcolortraining	7	blockedtask_bivalentcolortraining	30	Triangle	Red	Color			0		TriangleRed.png	TriangleRed.png	30	1	445	0	0	0	0		0	0	0	0		0	0	0	0		0	0	0	0		0
5.0.11.0	win	100318	16:42:17	NH_A_48	1	1	blockedtask_bivalentcolortraining	7	blockedtask_bivalentcolortraining	33	Triangle	Green	Color			0		TriangleGreen.png	TriangleGreen.png	38	1	611	0	0	0	0		0	0	0	0		0	0	0	0		0	0	0	0		0
5.0.11.0	win	100318	16:42:17	NH_A_48	1	1	blockedtask_bivalentcolortraining	7	blockedtask_bivalentcolortraining	36	Circle	Green	Color			0		CircleGreen.png	CircleGreen.png	38	1	434	0	0	0	0		0	0	0	0		0	0	0	0		0	0	0	0		0
5.0.11.0	win	100318	16:42:17	NH_A_48	1	1	blockedtask_bivalentcolortraining	7	blockedtask_bivalentcolortraining	39	Circle	Green	Color			0		CircleGreen.png	CircleGreen.png	38	1	328	0	0	0	0		0	0	0	0		0	0	0	0		0	0	0	0		0
5.0.11.0	win	100318	16:42:17	NH_A_48	1	1	blockedtask_bivalentcolortraining	7	blockedtask_bivalentcolortraining	42	Circle	Green	Color			0		CircleGreen.png	CircleGreen.png	38	1	355	0	0	0	0		0	0	0	0		0	0	0	0		0	0	0	0		0
5.0.11.0	win	100318	16:42:17	NH_A_48	1	1	blockedtask_bivalentcolortraining	7	blockedtask_bivalentcolortraining	45	Triangle	Red	Color			0		TriangleRed.png	TriangleRed.png	30	1	460	0	0	0	0		0	0	0	0		0	0	0	0		0	0	0	0		0
5.0.11.0	win	100318	16:42:17	NH_A_48	1	1	blockedtask_bivalentcolortraining	7	blockedtask_bivalentcolortraining	48	Circle	Red	Color			0		CircleRed.png	CircleRed.png	30	1	434	0	0	0	0		0	0	0	0		0	0	0	0		0	0	0	0		0
5.0.11.0	win	100318	16:42:17	NH_A_48	1	1	blockedtask_bivalentcolortraining	7	blockedtask_bivalentcolortraining	51	Triangle	Green	Color			0		TriangleGreen.png	TriangleGreen.png	38	1	471	0	0	0	0		0	0	0	0		0	0	0	0		0	0	0	0		0
5.0.11.0	win	100318	16:42:17	NH_A_48	1	1	blockedtask_bivalentcolortraining	7	blockedtask_bivalentcolortraining	54	Triangle	Red	Color			0		TriangleRed.png	TriangleRed.png	30	1	540	0	0	0	0		0	0	0	0		0	0	0	0		0	0	0	0		0
5.0.11.0	win	100318	16:42:17	NH_A_48	1	1	blockedtask_bivalentcolortraining	7	blockedtask_bivalentcolortraining	57	Triangle	Red	Color			0		TriangleRed.png	TriangleRed.png	30	1	494	0	0	0	0		0	0	0	0		0	0	0	0		0	0	0	0		0
5.0.11.0	win	100318	16:42:17	NH_A_48	1	1	blockedtask_bivalentcolortraining	7	blockedtask_bivalentcolortraining	60	Triangle	Red	Color			0		TriangleRed.png	TriangleRed.png	30	1	386	0	0	0	0		0	0	0	0		0	0	0	0		0	0	0	0		0
5.0.11.0	win	100318	16:42:17	NH_A_48	1	1	blockedtask_bivalentcolortraining	7	blockedtask_bivalentcolortraining	63	Triangle	Green	Color			0		TriangleGreen.png	TriangleGreen.png	38	1	362	0	0	0	0		0	0	0	0		0	0	0	0		0	0	0	0		0
5.0.11.0	win	100318	16:42:17	NH_A_48	1	1	blockedtask_bivalentcolortraining	7	blockedtask_bivalentcolortraining	66	Circle	Green	Color			0		CircleGreen.png	CircleGreen.png	38	1	356	0	0	0	0		0	0	0	0		0	0	0	0		0	0	0	0		0
5.0.11.0	win	100318	16:42:17	NH_A_48	1	1	blockedtask_bivalentcolortraining	7	blockedtask_bivalentcolortraining	69	Triangle	Green	Color			0		TriangleGreen.png	TriangleGreen.png	38	1	349	0	0	0	0		0	0	0	0		0	0	0	0		0	0	0	0		0
5.0.11.0	win	100318	16:42:17	NH_A_48	1	1	blockedtask_bivalentcolortraining	7	blockedtask_bivalentcolortraining	72	Triangle	Red	Color			0		TriangleRed.png	TriangleRed.png	30	1	358	0	0	0	0		0	0	0	0		0	0	0	0		0	0	0	0		0
5.0.11.0	win	100318	16:42:17	NH_A_48	1	1	blockedtask_bivalentcolortraining	7	blockedtask_bivalentcolortraining	75	Triangle	Green	Color			0		TriangleGreen.png	TriangleGreen.png	38	1	432	0	0	0	0		0	0	0	0		0	0	0	0		0	0	0	0		0
5.0.11.0	win	100318	16:42:17	NH_A_48	1	1	blockedtask_bivalentcolortraining	7	blockedtask_bivalentcolortraining	78	Circle	Red	Color			0		CircleRed.png	CircleRed.png	30	1	373	0	0	0	0		0	0	0	0		0	0	0	0		0	0	0	0		0
5.0.11.0	win	100318	16:42:17	NH_A_48	1	1	blockedtask_bivalentcolortraining	7	blockedtask_bivalentcolortraining	81	Circle	Green	Color			0		CircleGreen.png	CircleGreen.png	38	1	318	0	0	0	0		0	0	0	0		0	0	0	0		0	0	0	0		0
5.0.11.0	win	100318	16:42:17	NH_A_48	1	1	blockedtask_bivalentcolortraining	7	blockedtask_bivalentcolortraining	84	Circle	Red	Color			0		CircleRed.png	CircleRed.png	38	0	393	0	0	0	0		0	0	0	0		0	0	0	0		0	0	0	0		0
5.0.11.0	win	100318	16:42:17	NH_A_48	1	1	blockedtask_bivalentcolortraining	7	blockedtask_bivalentcolortraining	87	Circle	Red	Color			0		CircleRed.png	CircleRed.png	30	1	841	0	0	0	0		0	0	0	0		0	0	0	0		0	0	0	0		0
5.0.11.0	win	100318	16:42:17	NH_A_48	1	1	blockedtask_bivalentcolortraining	7	blockedtask_bivalentcolortraining	90	Circle	Red	Color			0		CircleRed.png	CircleRed.png	30	1	447	0	0	0	0		0	0	0	0		0	0	0	0		0	0	0	0		0
5.0.11.0	win	100318	16:42:17	NH_A_48	1	1	blockedtask_bivalentcolortraining	7	blockedtask_bivalentcolortraining	93	Circle	Red	Color			0		CircleRed.png	CircleRed.png	30	1	404	0	0	0	0		0	0	0	0		0	0	0	0		0	0	0	0		0
5.0.11.0	win	100318	16:42:17	NH_A_48	1	1	blockedtask_bivalentcolortraining	7	blockedtask_bivalentcolortraining	96	Triangle	Green	Color			0		TriangleGreen.png	TriangleGreen.png	38	1	444	0	0	0	0		0	0	0	0		0	0	0	0		0	0	0	0		0
5.0.11.0	win	100318	16:42:17	NH_A_48	1	1	blocked_testintro	8	BlockedPracticeInstruct	1	Triangle	Green	Color			0		SC_Blocked_TestIntro.htm	TriangleGreen.png	57	0	13504	0	0	0	0		0	0	0	0		0	0	0	0		0	0	0	0		0
5.0.11.0	win	100318	16:42:17	NH_A_48	1	1	blocked_shape	9	BlockedTestInstruct	1	Triangle	Green	Color			0		SC_Blocked_BivalentShapeTest.htm	TriangleGreen.png	57	0	4882	0	0	0	0		0	0	0	0		0	0	0	0		0	0	0	0		0
5.0.11.0	win	100318	16:42:17	NH_A_48	1	1	blocked_shape	9	blockedtask_bivalentshapetest	3	Circle	Green	Shape			0		CircleGreen.png	CircleGreen.png	30	1	958	0	0	0	0		1	1	958	100	958	0	0	0	0		0	0	0	0		0
5.0.11.0	win	100318	16:42:17	NH_A_48	1	1	blocked_shape	9	blockedtask_bivalentshapetest	6	Triangle	Green	Shape			0		TriangleGreen.png	TriangleGreen.png	38	1	576	0	0	0	0		2	2	1534	100	767	0	0	0	0		0	0	0	0		0
5.0.11.0	win	100318	16:42:17	NH_A_48	1	1	blocked_shape	9	blockedtask_bivalentshapetest	9	Circle	Green	Shape			0		CircleGreen.png	CircleGreen.png	30	1	560	0	0	0	0		3	3	2094	100	698	0	0	0	0		0	0	0	0		0
5.0.11.0	win	100318	16:42:17	NH_A_48	1	1	blocked_shape	9	blockedtask_bivalentshapetest	12	Triangle	Green	Shape			0		TriangleGreen.png	TriangleGreen.png	38	1	514	0	0	0	0		4	4	2608	100	652	0	0	0	0		0	0	0	0		0
5.0.11.0	win	100318	16:42:17	NH_A_48	1	1	blocked_shape	9	blockedtask_bivalentshapetest	15	Triangle	Green	Shape			0		TriangleGreen.png	TriangleGreen.png	38	1	549	0	0	0	0		5	5	3157	100	631.3999999999999772626	0	0	0	0		0	0	0	0		0
5.0.11.0	win	100318	16:42:17	NH_A_48	1	1	blocked_shape	9	blockedtask_bivalentshapetest	18	Triangle	Red	Shape			0		TriangleRed.png	TriangleRed.png	38	1	614	0	0	0	0		6	6	3771	100	628.5	0	0	0	0		0	0	0	0		0
5.0.11.0	win	100318	16:42:17	NH_A_48	1	1	blocked_shape	9	blockedtask_bivalentshapetest	21	Triangle	Red	Shape			0		TriangleRed.png	TriangleRed.png	38	1	486	0	0	0	0		7	7	4257	100	608.1428571428571103752	0	0	0	0		0	0	0	0		0
5.0.11.0	win	100318	16:42:17	NH_A_48	1	1	blocked_shape	9	blockedtask_bivalentshapetest	24	Circle	Red	Shape			0		CircleRed.png	CircleRed.png	30	1	489	0	0	0	0		8	8	4746	100	593.25	0	0	0	0		0	0	0	0		0
5.0.11.0	win	100318	16:42:17	NH_A_48	1	1	blocked_shape	9	blockedtask_bivalentshapetest	27	Triangle	Red	Shape			0		TriangleRed.png	TriangleRed.png	38	1	445	0	0	0	0		9	9	5191	100	576.7777777777778283053	0	0	0	0		0	0	0	0		0
5.0.11.0	win	100318	16:42:17	NH_A_48	1	1	blocked_shape	9	blockedtask_bivalentshapetest	30	Circle	Red	Shape			0		CircleRed.png	CircleRed.png	30	1	451	0	0	0	0		10	10	5642	100	564.2000000000000454747	0	0	0	0		0	0	0	0		0
5.0.11.0	win	100318	16:42:17	NH_A_48	1	1	blocked_shape	9	blockedtask_bivalentshapetest	33	Triangle	Red	Shape			0		TriangleRed.png	TriangleRed.png	38	1	505	0	0	0	0		11	11	6147	100	558.8181818181818698577	0	0	0	0		0	0	0	0		0
5.0.11.0	win	100318	16:42:17	NH_A_48	1	1	blocked_shape	9	blockedtask_bivalentshapetest	36	Circle	Green	Shape			0		CircleGreen.png	CircleGreen.png	30	1	428	0	0	0	0		12	12	6575	100	547.9166666666666287711	0	0	0	0		0	0	0	0		0
5.0.11.0	win	100318	16:42:17	NH_A_48	1	1	blocked_shape	9	blockedtask_bivalentshapetest	39	Triangle	Red	Shape			0		TriangleRed.png	TriangleRed.png	38	1	419	0	0	0	0		13	13	6994	100	538	0	0	0	0		0	0	0	0		0
5.0.11.0	win	100318	16:42:17	NH_A_48	1	1	blocked_shape	9	blockedtask_bivalentshapetest	42	Triangle	Green	Shape			0		TriangleGreen.png	TriangleGreen.png	38	1	666	0	0	0	0		14	14	7660	100	547.1428571428571103752	0	0	0	0		0	0	0	0		0
5.0.11.0	win	100318	16:42:17	NH_A_48	1	1	blocked_shape	9	blockedtask_bivalentshapetest	45	Circle	Red	Shape			0		CircleRed.png	CircleRed.png	30	1	470	0	0	0	0		15	15	8130	100	542	0	0	0	0		0	0	0	0		0
5.0.11.0	win	100318	16:42:17	NH_A_48	1	1	blocked_shape	9	blockedtask_bivalentshapetest	48	Triangle	Green	Shape			0		TriangleGreen.png	TriangleGreen.png	38	1	427	0	0	0	0		16	16	8557	100	534.8125	0	0	0	0		0	0	0	0		0
5.0.11.0	win	100318	16:42:17	NH_A_48	1	1	blocked_shape	9	blockedtask_bivalentshapetest	51	Triangle	Green	Shape			0		TriangleGreen.png	TriangleGreen.png	38	1	497	0	0	0	0		17	17	9054	100	532.5882352941176804961	0	0	0	0		0	0	0	0		0
5.0.11.0	win	100318	16:42:17	NH_A_48	1	1	blocked_shape	9	blockedtask_bivalentshapetest	54	Circle	Green	Shape			0		CircleGreen.png	CircleGreen.png	30	1	453	0	0	0	0		18	18	9507	100	528.1666666666666287711	0	0	0	0		0	0	0	0		0
5.0.11.0	win	100318	16:42:17	NH_A_48	1	1	blocked_shape	9	blockedtask_bivalentshapetest	57	Triangle	Green	Shape			0		TriangleGreen.png	TriangleGreen.png	38	1	507	0	0	0	0		19	19	10014	100	527.0526315789473983386	0	0	0	0		0	0	0	0		0
5.0.11.0	win	100318	16:42:17	NH_A_48	1	1	blocked_shape	9	blockedtask_bivalentshapetest	60	Circle	Green	Shape			0		CircleGreen.png	CircleGreen.png	30	1	494	0	0	0	0		20	20	10508	100	525.3999999999999772626	0	0	0	0		0	0	0	0		0
5.0.11.0	win	100318	16:42:17	NH_A_48	1	1	blocked_shape	9	blockedtask_bivalentshapetest	63	Circle	Red	Shape			0		CircleRed.png	CircleRed.png	30	1	482	0	0	0	0		21	21	10990	100	523.3333333333333712289	0	0	0	0		0	0	0	0		0
5.0.11.0	win	100318	16:42:17	NH_A_48	1	1	blocked_shape	9	blockedtask_bivalentshapetest	66	Circle	Green	Shape			0		CircleGreen.png	CircleGreen.png	30	1	454	0	0	0	0		22	22	11444	100	520.1818181818181301423	0	0	0	0		0	0	0	0		0
5.0.11.0	win	100318	16:42:17	NH_A_48	1	1	blocked_shape	9	blockedtask_bivalentshapetest	69	Circle	Red	Shape			0		CircleRed.png	CircleRed.png	30	1	492	0	0	0	0		23	23	11936	100	518.9565217391303804106	0	0	0	0		0	0	0	0		0
5.0.11.0	win	100318	16:42:17	NH_A_48	1	1	blocked_shape	9	blockedtask_bivalentshapetest	72	Triangle	Red	Shape			0		TriangleRed.png	TriangleRed.png	38	1	655	0	0	0	0		24	24	12591	100	524.625	0	0	0	0		0	0	0	0		0
5.0.11.0	win	100318	16:42:17	NH_A_48	1	1	blocked_shape	9	blockedtask_bivalentshapetest	75	Circle	Red	Shape			0		CircleRed.png	CircleRed.png	30	1	509	0	0	0	0		25	25	13100	100	524	0	0	0	0		0	0	0	0		0
5.0.11.0	win	100318	16:42:17	NH_A_48	1	1	blocked_shape	9	blockedtask_bivalentshapetest	78	Circle	Red	Shape			0		CircleRed.png	CircleRed.png	30	1	512	0	0	0	0		26	26	13612	100	523.5384615384615472067	0	0	0	0		0	0	0	0		0
5.0.11.0	win	100318	16:42:17	NH_A_48	1	1	blocked_shape	9	blockedtask_bivalentshapetest	81	Circle	Red	Shape			0		CircleRed.png	CircleRed.png	30	1	499	0	0	0	0		27	27	14111	100	522.6296296296296759465	0	0	0	0		0	0	0	0		0
5.0.11.0	win	100318	16:42:17	NH_A_48	1	1	blocked_shape	9	blockedtask_bivalentshapetest	84	Triangle	Green	Shape			0		TriangleGreen.png	TriangleGreen.png	38	1	695	0	0	0	0		28	28	14806	100	528.7857142857143344372	0	0	0	0		0	0	0	0		0
5.0.11.0	win	100318	16:42:17	NH_A_48	1	1	blocked_shape	9	blockedtask_bivalentshapetest	87	Circle	Red	Shape			0		CircleRed.png	CircleRed.png	30	1	451	0	0	0	0		29	29	15257	100	526.1034482758620924869	0	0	0	0		0	0	0	0		0
5.0.11.0	win	100318	16:42:17	NH_A_48	1	1	blocked_shape	9	blockedtask_bivalentshapetest	90	Circle	Green	Shape			0		CircleGreen.png	CircleGreen.png	30	1	440	0	0	0	0		30	30	15697	100	523.2333333333333484916	0	0	0	0		0	0	0	0		0
5.0.11.0	win	100318	16:42:17	NH_A_48	1	1	blocked_shape	9	blockedtask_bivalentshapetest	93	Circle	Green	Shape			0		CircleGreen.png	CircleGreen.png	30	1	462	0	0	0	0		31	31	16159	100	521.2580645161290249234	0	0	0	0		0	0	0	0		0
5.0.11.0	win	100318	16:42:17	NH_A_48	1	1	blocked_shape	9	blockedtask_bivalentshapetest	96	Triangle	Red	Shape			0		TriangleRed.png	TriangleRed.png	38	1	515	0	0	0	0		32	32	16674	100	521.0625	0	0	0	0		0	0	0	0		0
5.0.11.0	win	100318	16:42:17	NH_A_48	1	1	blocked_shape	9	blockedtask_bivalentshapetest	99	Circle	Green	Shape			0		CircleGreen.png	CircleGreen.png	30	1	422	0	0	0	0		33	33	17096	100	518.0606060606060054852	0	0	0	0		0	0	0	0		0
5.0.11.0	win	100318	16:42:17	NH_A_48	1	1	blocked_shape	9	blockedtask_bivalentshapetest	102	Triangle	Green	Shape			0		TriangleGreen.png	TriangleGreen.png	38	1	796	0	0	0	0		34	34	17892	100	526.2352941176470721985	0	0	0	0		0	0	0	0		0
5.0.11.0	win	100318	16:42:17	NH_A_48	1	1	blocked_shape	9	blockedtask_bivalentshapetest	105	Circle	Green	Shape			0		CircleGreen.png	CircleGreen.png	30	1	485	0	0	0	0		35	35	18377	100	525.0571428571428214127	0	0	0	0		0	0	0	0		0
5.0.11.0	win	100318	16:42:17	NH_A_48	1	1	blocked_shape	9	blockedtask_bivalentshapetest	108	Triangle	Red	Shape			0		TriangleRed.png	TriangleRed.png	38	1	488	0	0	0	0		36	36	18865	100	524.0277777777778283053	0	0	0	0		0	0	0	0		0
5.0.11.0	win	100318	16:42:17	NH_A_48	1	1	blocked_shape	9	blockedtask_bivalentshapetest	111	Circle	Green	Shape			0		CircleGreen.png	CircleGreen.png	30	1	428	0	0	0	0		37	37	19293	100	521.4324324324323924884	0	0	0	0		0	0	0	0		0
5.0.11.0	win	100318	16:42:17	NH_A_48	1	1	blocked_shape	9	blockedtask_bivalentshapetest	114	Triangle	Red	Shape			0		TriangleRed.png	TriangleRed.png	38	1	404	0	0	0	0		38	38	19697	100	518.3421052631579186709	0	0	0	0		0	0	0	0		0
5.0.11.0	win	100318	16:42:17	NH_A_48	1	1	blocked_shape	9	blockedtask_bivalentshapetest	117	Triangle	Red	Shape			0		TriangleRed.png	TriangleRed.png	38	1	491	0	0	0	0		39	39	20188	100	517.6410256410256351955	0	0	0	0		0	0	0	0		0
5.0.11.0	win	100318	16:42:17	NH_A_48	1	1	blocked_shape	9	blockedtask_bivalentshapetest	120	Circle	Red	Shape			0		CircleRed.png	CircleRed.png	30	1	511	0	0	0	0		40	40	20699	100	517.4750000000000227374	0	0	0	0		0	0	0	0		0
5.0.11.0	win	100318	16:42:17	NH_A_48	1	1	blocked_shape	9	blockedtask_bivalentshapetest	123	Circle	Green	Shape			0		CircleGreen.png	CircleGreen.png	30	1	530	0	0	0	0		41	41	21229	100	517.780487804878021052	0	0	0	0		0	0	0	0		0
5.0.11.0	win	100318	16:42:17	NH_A_48	1	1	blocked_shape	9	blockedtask_bivalentshapetest	126	Circle	Green	Shape			0		CircleGreen.png	CircleGreen.png	30	1	437	0	0	0	0		42	42	21666	100	515.8571428571428896248	0	0	0	0		0	0	0	0		0
5.0.11.0	win	100318	16:42:17	NH_A_48	1	1	blocked_shape	9	blockedtask_bivalentshapetest	129	Circle	Green	Shape			0		CircleGreen.png	CircleGreen.png	30	1	475	0	0	0	0		43	43	22141	100	514.9069767441860676627	0	0	0	0		0	0	0	0		0
5.0.11.0	win	100318	16:42:17	NH_A_48	1	1	blocked_shape	9	blockedtask_bivalentshapetest	132	Triangle	Green	Shape			0		TriangleGreen.png	TriangleGreen.png	38	1	448	0	0	0	0		44	44	22589	100	513.3863636363636260285	0	0	0	0		0	0	0	0		0
5.0.11.0	win	100318	16:42:17	NH_A_48	1	1	blocked_shape	9	blockedtask_bivalentshapetest	135	Circle	Green	Shape			0		CircleGreen.png	CircleGreen.png	30	1	661	0	0	0	0		45	45	23250	100	516.6666666666666287711	0	0	0	0		0	0	0	0		0
5.0.11.0	win	100318	16:42:17	NH_A_48	1	1	blocked_shape	9	blockedtask_bivalentshapetest	138	Triangle	Green	Shape			0		TriangleGreen.png	TriangleGreen.png	38	1	514	0	0	0	0		46	46	23764	100	516.6086956521738784431	0	0	0	0		0	0	0	0		0
5.0.11.0	win	100318	16:42:17	NH_A_48	1	1	blocked_shape	9	blockedtask_bivalentshapetest	141	Triangle	Green	Shape			0		TriangleGreen.png	TriangleGreen.png	38	1	485	0	0	0	0		47	47	24249	100	515.9361702127660009864	0	0	0	0		0	0	0	0		0
5.0.11.0	win	100318	16:42:17	NH_A_48	1	1	blocked_shape	9	blockedtask_bivalentshapetest	144	Circle	Green	Shape			0		CircleGreen.png	CircleGreen.png	30	1	441	0	0	0	0		48	48	24690	100	514.375	0	0	0	0		0	0	0	0		0
5.0.11.0	win	100318	16:42:17	NH_A_48	1	1	blocked_shape	9	blockedtask_bivalentshapetest	147	Circle	Red	Shape			0		CircleRed.png	CircleRed.png	30	1	463	0	0	0	0		49	49	25153	100	513.3265306122449374016	0	0	0	0		0	0	0	0		0
5.0.11.0	win	100318	16:42:17	NH_A_48	1	1	blocked_shape	9	blockedtask_bivalentshapetest	150	Triangle	Green	Shape			0		TriangleGreen.png	TriangleGreen.png	38	1	516	0	0	0	0		50	50	25669	100	513.3799999999999954525	0	0	0	0		0	0	0	0		0
5.0.11.0	win	100318	16:42:17	NH_A_48	1	1	blocked_shape	9	blockedtask_bivalentshapetest	153	Circle	Green	Shape			0		CircleGreen.png	CircleGreen.png	30	1	487	0	0	0	0		51	51	26156	100	512.862745098039226832	0	0	0	0		0	0	0	0		0
5.0.11.0	win	100318	16:42:17	NH_A_48	1	1	blocked_shape	9	blockedtask_bivalentshapetest	156	Circle	Red	Shape			0		CircleRed.png	CircleRed.png	30	1	507	0	0	0	0		52	52	26663	100	512.75	0	0	0	0		0	0	0	0		0
5.0.11.0	win	100318	16:42:17	NH_A_48	1	1	blocked_shape	9	blockedtask_bivalentshapetest	159	Triangle	Red	Shape			0		TriangleRed.png	TriangleRed.png	38	1	479	0	0	0	0		53	53	27142	100	512.1132075471698499314	0	0	0	0		0	0	0	0		0
5.0.11.0	win	100318	16:42:17	NH_A_48	1	1	blocked_shape	9	blockedtask_bivalentshapetest	162	Triangle	Red	Shape			0		TriangleRed.png	TriangleRed.png	38	1	532	0	0	0	0		54	54	27674	100	512.4814814814815235877	0	0	0	0		0	0	0	0		0
5.0.11.0	win	100318	16:42:17	NH_A_48	1	1	blocked_shape	9	blockedtask_bivalentshapetest	165	Triangle	Red	Shape			0		TriangleRed.png	TriangleRed.png	38	1	486	0	0	0	0		55	55	28160	100	512	0	0	0	0		0	0	0	0		0
5.0.11.0	win	100318	16:42:17	NH_A_48	1	1	blocked_shape	9	blockedtask_bivalentshapetest	168	Circle	Red	Shape			0		CircleRed.png	CircleRed.png	30	1	409	0	0	0	0		56	56	28569	100	510.1607142857142775938	0	0	0	0		0	0	0	0		0
5.0.11.0	win	100318	16:42:17	NH_A_48	1	1	blocked_shape	9	blockedtask_bivalentshapetest	171	Triangle	Green	Shape			0		TriangleGreen.png	TriangleGreen.png	38	1	497	0	0	0	0		57	57	29066	100	509.9298245614035067774	0	0	0	0		0	0	0	0		0
5.0.11.0	win	100318	16:42:17	NH_A_48	1	1	blocked_shape	9	blockedtask_bivalentshapetest	174	Circle	Red	Shape			0		CircleRed.png	CircleRed.png	30	1	468	0	0	0	0		58	58	29534	100	509.2068965517241281304	0	0	0	0		0	0	0	0		0
5.0.11.0	win	100318	16:42:17	NH_A_48	1	1	blocked_shape	9	blockedtask_bivalentshapetest	177	Circle	Green	Shape			0		CircleGreen.png	CircleGreen.png	30	1	490	0	0	0	0		59	59	30024	100	508.8813559322034052457	0	0	0	0		0	0	0	0		0
5.0.11.0	win	100318	16:42:17	NH_A_48	1	1	blocked_shape	9	blockedtask_bivalentshapetest	180	Circle	Red	Shape			0		CircleRed.png	CircleRed.png	30	1	397	0	0	0	0		60	60	30421	100	507.0166666666666515084	0	0	0	0		0	0	0	0		0
5.0.11.0	win	100318	16:42:17	NH_A_48	1	1	blocked_shape	9	blockedtask_bivalentshapetest	183	Triangle	Red	Shape			0		TriangleRed.png	TriangleRed.png	38	1	502	0	0	0	0		61	61	30923	100	506.9344262295081762204	0	0	0	0		0	0	0	0		0
5.0.11.0	win	100318	16:42:17	NH_A_48	1	1	blocked_shape	9	blockedtask_bivalentshapetest	186	Triangle	Red	Shape			0		TriangleRed.png	TriangleRed.png	38	1	665	0	0	0	0		62	62	31588	100	509.4838709677419501531	0	0	0	0		0	0	0	0		0
5.0.11.0	win	100318	16:42:17	NH_A_48	1	1	blocked_shape	9	blockedtask_bivalentshapetest	189	Triangle	Red	Shape			0		TriangleRed.png	TriangleRed.png	38	1	533	0	0	0	0		63	63	32121	100	509.8571428571428327814	0	0	0	0		0	0	0	0		0
5.0.11.0	win	100318	16:42:17	NH_A_48	1	1	blocked_shape	9	blockedtask_bivalentshapetest	192	Circle	Green	Shape			0		CircleGreen.png	CircleGreen.png	30	1	488	0	0	0	0		64	64	32609	100	509.515625	0	0	0	0		0	0	0	0		0
5.0.11.0	win	100318	16:42:17	NH_A_48	1	1	blocked_shape	9	blockedtask_bivalentshapetest	195	Circle	Red	Shape			0		CircleRed.png	CircleRed.png	30	1	459	0	0	0	0		65	65	33068	100	508.738461538461535838	0	0	0	0		0	0	0	0		0
5.0.11.0	win	100318	16:42:17	NH_A_48	1	1	blocked_shape	9	blockedtask_bivalentshapetest	198	Triangle	Green	Shape			0		TriangleGreen.png	TriangleGreen.png	38	1	497	0	0	0	0		66	66	33565	100	508.5606060606060623286	0	0	0	0		0	0	0	0		0
5.0.11.0	win	100318	16:42:17	NH_A_48	1	1	blocked_shape	9	blockedtask_bivalentshapetest	201	Circle	Red	Shape			0		CircleRed.png	CircleRed.png	30	1	388	0	0	0	0		67	67	33953	100	506.7611940298507420266	0	0	0	0		0	0	0	0		0
5.0.11.0	win	100318	16:42:17	NH_A_48	1	1	blocked_shape	9	blockedtask_bivalentshapetest	204	Triangle	Red	Shape			0		TriangleRed.png	TriangleRed.png	38	1	477	0	0	0	0		68	68	34430	100	506.3235294117646958512	0	0	0	0		0	0	0	0		0
5.0.11.0	win	100318	16:42:17	NH_A_48	1	1	blocked_shape	9	blockedtask_bivalentshapetest	207	Triangle	Red	Shape			0		TriangleRed.png	TriangleRed.png	38	1	449	0	0	0	0		69	69	34879	100	505.4927536231883777873	0	0	0	0		0	0	0	0		0
5.0.11.0	win	100318	16:42:17	NH_A_48	1	1	blocked_shape	9	blockedtask_bivalentshapetest	210	Triangle	Green	Shape			0		TriangleGreen.png	TriangleGreen.png	38	1	391	0	0	0	0		70	70	35270	100	503.8571428571428327814	0	0	0	0		0	0	0	0		0
5.0.11.0	win	100318	16:42:17	NH_A_48	1	1	blocked_shape	9	blockedtask_bivalentshapetest	213	Triangle	Green	Shape			0		TriangleGreen.png	TriangleGreen.png	38	1	351	0	0	0	0		71	71	35621	100	501.7042253521127008753	0	0	0	0		0	0	0	0		0
5.0.11.0	win	100318	16:42:17	NH_A_48	1	1	blocked_shape	9	blockedtask_bivalentshapetest	216	Circle	Red	Shape			0		CircleRed.png	CircleRed.png	30	1	392	0	0	0	0		72	72	36013	100	500.1805555555555429237	0	0	0	0		0	0	0	0		0
5.0.11.0	win	100318	16:42:17	NH_A_48	1	1	blocked_shape	9	blockedtask_bivalentshapetest	219	Triangle	Red	Shape			0		TriangleRed.png	TriangleRed.png	38	1	496	0	0	0	0		73	73	36509	100	500.12328767123290163	0	0	0	0		0	0	0	0		0
5.0.11.0	win	100318	16:42:17	NH_A_48	1	1	blocked_shape	9	blockedtask_bivalentshapetest	222	Triangle	Green	Shape			0		TriangleGreen.png	TriangleGreen.png	38	1	468	0	0	0	0		74	74	36977	100	499.6891891891891646083	0	0	0	0		0	0	0	0		0
5.0.11.0	win	100318	16:42:17	NH_A_48	1	1	blocked_shape	9	blockedtask_bivalentshapetest	225	Circle	Green	Shape			0		CircleGreen.png	CircleGreen.png	30	1	393	0	0	0	0		75	75	37370	100	498.2666666666666515084	0	0	0	0		0	0	0	0		0
5.0.11.0	win	100318	16:42:17	NH_A_48	1	1	blocked_shape	9	blockedtask_bivalentshapetest	228	Circle	Red	Shape			0		CircleRed.png	CircleRed.png	30	1	497	0	0	0	0		76	76	37867	100	498.25	0	0	0	0		0	0	0	0		0
5.0.11.0	win	100318	16:42:17	NH_A_48	1	1	blocked_shape	9	blockedtask_bivalentshapetest	231	Triangle	Red	Shape			0		TriangleRed.png	TriangleRed.png	38	1	485	0	0	0	0		77	77	38352	100	498.0779220779220963777	0	0	0	0		0	0	0	0		0
5.0.11.0	win	100318	16:42:17	NH_A_48	1	1	blocked_shape	9	blockedtask_bivalentshapetest	234	Circle	Red	Shape			0		CircleRed.png	CircleRed.png	30	1	473	0	0	0	0		78	78	38825	100	497.7564102564102768156	0	0	0	0		0	0	0	0		0
5.0.11.0	win	100318	16:42:17	NH_A_48	1	1	blocked_shape	9	blockedtask_bivalentshapetest	237	Triangle	Green	Shape			0		TriangleGreen.png	TriangleGreen.png	38	1	557	0	0	0	0		79	79	39382	100	498.5063291139240391203	0	0	0	0		0	0	0	0		0
5.0.11.0	win	100318	16:42:17	NH_A_48	1	1	blocked_shape	9	blockedtask_bivalentshapetest	240	Triangle	Green	Shape			0		TriangleGreen.png	TriangleGreen.png	38	1	430	0	0	0	0		80	80	39812	100	497.6499999999999772626	0	0	0	0		0	0	0	0		0
5.0.11.0	win	100318	16:42:17	NH_A_48	1	1	blocked_color	10	BlockedTestInstruct	1	Triangle	Green	Shape			0		SC_Blocked_BivalentColorTest.htm	TriangleGreen.png	57	0	5288	0	0	0	0		0	0	0	0		0	0	0	0		0	0	0	0		0
5.0.11.0	win	100318	16:42:17	NH_A_48	1	1	blocked_color	10	blockedtask_bivalentcolortest	3	Circle	Red	Color			0		CircleRed.png	CircleRed.png	30	1	979	1	1	979	100	979	0	0	0	0		0	0	0	0		0	0	0	0		0
5.0.11.0	win	100318	16:42:17	NH_A_48	1	1	blocked_color	10	blockedtask_bivalentcolortest	6	Triangle	Green	Color			0		TriangleGreen.png	TriangleGreen.png	38	1	404	2	2	1383	100	691.5	0	0	0	0		0	0	0	0		0	0	0	0		0
5.0.11.0	win	100318	16:42:17	NH_A_48	1	1	blocked_color	10	blockedtask_bivalentcolortest	9	Triangle	Red	Color			0		TriangleRed.png	TriangleRed.png	30	1	347	3	3	1730	100	576.6666666666666287711	0	0	0	0		0	0	0	0		0	0	0	0		0
5.0.11.0	win	100318	16:42:17	NH_A_48	1	1	blocked_color	10	blockedtask_bivalentcolortest	12	Triangle	Red	Color			0		TriangleRed.png	TriangleRed.png	30	1	501	4	4	2231	100	557.75	0	0	0	0		0	0	0	0		0	0	0	0		0
5.0.11.0	win	100318	16:42:17	NH_A_48	1	1	blocked_color	10	blockedtask_bivalentcolortest	15	Circle	Red	Color			0		CircleRed.png	CircleRed.png	30	1	393	5	5	2624	100	524.7999999999999545253	0	0	0	0		0	0	0	0		0	0	0	0		0
5.0.11.0	win	100318	16:42:17	NH_A_48	1	1	blocked_color	10	blockedtask_bivalentcolortest	18	Circle	Red	Color			0		CircleRed.png	CircleRed.png	30	1	433	6	6	3057	100	509.5	0	0	0	0		0	0	0	0		0	0	0	0		0
5.0.11.0	win	100318	16:42:17	NH_A_48	1	1	blocked_color	10	blockedtask_bivalentcolortest	21	Triangle	Red	Color			0		TriangleRed.png	TriangleRed.png	30	1	422	7	7	3479	100	497	0	0	0	0		0	0	0	0		0	0	0	0		0
5.0.11.0	win	100318	16:42:17	NH_A_48	1	1	blocked_color	10	blockedtask_bivalentcolortest	24	Circle	Red	Color			0		CircleRed.png	CircleRed.png	30	1	429	8	8	3908	100	488.5	0	0	0	0		0	0	0	0		0	0	0	0		0
5.0.11.0	win	100318	16:42:17	NH_A_48	1	1	blocked_color	10	blockedtask_bivalentcolortest	27	Triangle	Red	Color			0		TriangleRed.png	TriangleRed.png	30	1	468	9	9	4376	100	486.2222222222222285382	0	0	0	0		0	0	0	0		0	0	0	0		0
5.0.11.0	win	100318	16:42:17	NH_A_48	1	1	blocked_color	10	blockedtask_bivalentcolortest	30	Circle	Red	Color			0		CircleRed.png	CircleRed.png	30	1	425	10	10	4801	100	480.1000000000000227374	0	0	0	0		0	0	0	0		0	0	0	0		0
5.0.11.0	win	100318	16:42:17	NH_A_48	1	1	blocked_color	10	blockedtask_bivalentcolortest	33	Triangle	Red	Color			0		TriangleRed.png	TriangleRed.png	30	1	415	11	11	5216	100	474.1818181818181869858	0	0	0	0		0	0	0	0		0	0	0	0		0
5.0.11.0	win	100318	16:42:17	NH_A_48	1	1	blocked_color	10	blockedtask_bivalentcolortest	36	Circle	Red	Color			0		CircleRed.png	CircleRed.png	30	1	406	12	12	5622	100	468.5	0	0	0	0		0	0	0	0		0	0	0	0		0
5.0.11.0	win	100318	16:42:17	NH_A_48	1	1	blocked_color	10	blockedtask_bivalentcolortest	39	Circle	Red	Color			0		CircleRed.png	CircleRed.png	30	1	461	13	13	6083	100	467.9230769230769055866	0	0	0	0		0	0	0	0		0	0	0	0		0
5.0.11.0	win	100318	16:42:17	NH_A_48	1	1	blocked_color	10	blockedtask_bivalentcolortest	42	Circle	Green	Color			0		CircleGreen.png	CircleGreen.png	38	1	466	14	14	6549	100	467.7857142857142775938	0	0	0	0		0	0	0	0		0	0	0	0		0
5.0.11.0	win	100318	16:42:17	NH_A_48	1	1	blocked_color	10	blockedtask_bivalentcolortest	45	Triangle	Green	Color			0		TriangleGreen.png	TriangleGreen.png	38	1	423	15	15	6972	100	464.8000000000000113687	0	0	0	0		0	0	0	0		0	0	0	0		0
5.0.11.0	win	100318	16:42:17	NH_A_48	1	1	blocked_color	10	blockedtask_bivalentcolortest	48	Circle	Green	Color			0		CircleGreen.png	CircleGreen.png	38	1	430	16	16	7402	100	462.625	0	0	0	0		0	0	0	0		0	0	0	0		0
5.0.11.0	win	100318	16:42:17	NH_A_48	1	1	blocked_color	10	blockedtask_bivalentcolortest	51	Circle	Green	Color			0		CircleGreen.png	CircleGreen.png	38	1	373	17	17	7775	100	457.3529411764706082977	0	0	0	0		0	0	0	0		0	0	0	0		0
5.0.11.0	win	100318	16:42:17	NH_A_48	1	1	blocked_color	10	blockedtask_bivalentcolortest	54	Circle	Green	Color			0		CircleGreen.png	CircleGreen.png	38	1	413	18	18	8188	100	454.8888888888889141526	0	0	0	0		0	0	0	0		0	0	0	0		0
5.0.11.0	win	100318	16:42:17	NH_A_48	1	1	blocked_color	10	blockedtask_bivalentcolortest	57	Triangle	Green	Color			0		TriangleGreen.png	TriangleGreen.png	38	1	452	19	19	8640	100	454.736842105263178837	0	0	0	0		0	0	0	0		0	0	0	0		0
5.0.11.0	win	100318	16:42:17	NH_A_48	1	1	blocked_color	10	blockedtask_bivalentcolortest	60	Circle	Red	Color			0		CircleRed.png	CircleRed.png	30	1	474	20	20	9114	100	455.6999999999999886313	0	0	0	0		0	0	0	0		0	0	0	0		0
5.0.11.0	win	100318	16:42:17	NH_A_48	1	1	blocked_color	10	blockedtask_bivalentcolortest	63	Triangle	Red	Color			0		TriangleRed.png	TriangleRed.png	30	1	399	21	21	9513	100	453	0	0	0	0		0	0	0	0		0	0	0	0		0
5.0.11.0	win	100318	16:42:17	NH_A_48	1	1	blocked_color	10	blockedtask_bivalentcolortest	66	Triangle	Green	Color			0		TriangleGreen.png	TriangleGreen.png	38	1	374	22	22	9887	100	449.4090909090909349288	0	0	0	0		0	0	0	0		0	0	0	0		0
5.0.11.0	win	100318	16:42:17	NH_A_48	1	1	blocked_color	10	blockedtask_bivalentcolortest	69	Triangle	Green	Color			0		TriangleGreen.png	TriangleGreen.png	38	1	431	23	23	10318	100	448.6086956521739352866	0	0	0	0		0	0	0	0		0	0	0	0		0
5.0.11.0	win	100318	16:42:17	NH_A_48	1	1	blocked_color	10	blockedtask_bivalentcolortest	72	Triangle	Green	Color			0		TriangleGreen.png	TriangleGreen.png	38	1	405	24	24	10723	100	446.7916666666666856145	0	0	0	0		0	0	0	0		0	0	0	0		0
5.0.11.0	win	100318	16:42:17	NH_A_48	1	1	blocked_color	10	blockedtask_bivalentcolortest	75	Triangle	Green	Color			0		TriangleGreen.png	TriangleGreen.png	38	1	349	25	25	11072	100	442.8799999999999954525	0	0	0	0		0	0	0	0		0	0	0	0		0
5.0.11.0	win	100318	16:42:17	NH_A_48	1	1	blocked_color	10	blockedtask_bivalentcolortest	78	Circle	Red	Color			0		CircleRed.png	CircleRed.png	30	1	438	26	26	11510	100	442.69230769230767919	0	0	0	0		0	0	0	0		0	0	0	0		0
5.0.11.0	win	100318	16:42:17	NH_A_48	1	1	blocked_color	10	blockedtask_bivalentcolortest	81	Triangle	Green	Color			0		TriangleGreen.png	TriangleGreen.png	38	1	476	27	27	11986	100	443.9259259259259238206	0	0	0	0		0	0	0	0		0	0	0	0		0
5.0.11.0	win	100318	16:42:17	NH_A_48	1	1	blocked_color	10	blockedtask_bivalentcolortest	84	Triangle	Green	Color			0		TriangleGreen.png	TriangleGreen.png	38	1	449	28	28	12435	100	444.1071428571428327814	0	0	0	0		0	0	0	0		0	0	0	0		0
5.0.11.0	win	100318	16:42:17	NH_A_48	1	1	blocked_color	10	blockedtask_bivalentcolortest	87	Circle	Green	Color			0		CircleGreen.png	CircleGreen.png	38	1	374	29	29	12809	100	441.6896551724137793826	0	0	0	0		0	0	0	0		0	0	0	0		0
5.0.11.0	win	100318	16:42:17	NH_A_48	1	1	blocked_color	10	blockedtask_bivalentcolortest	90	Circle	Red	Color			0		CircleRed.png	CircleRed.png	30	1	415	30	30	13224	100	440.8000000000000113687	0	0	0	0		0	0	0	0		0	0	0	0		0
5.0.11.0	win	100318	16:42:17	NH_A_48	1	1	blocked_color	10	blockedtask_bivalentcolortest	93	Triangle	Green	Color			0		TriangleGreen.png	TriangleGreen.png	38	1	357	31	31	13581	100	438.096774193548412768	0	0	0	0		0	0	0	0		0	0	0	0		0
5.0.11.0	win	100318	16:42:17	NH_A_48	1	1	blocked_color	10	blockedtask_bivalentcolortest	96	Triangle	Green	Color			0		TriangleGreen.png	TriangleGreen.png	38	1	415	32	32	13996	100	437.375	0	0	0	0		0	0	0	0		0	0	0	0		0
5.0.11.0	win	100318	16:42:17	NH_A_48	1	1	blocked_color	10	blockedtask_bivalentcolortest	99	Circle	Green	Color			0		CircleGreen.png	CircleGreen.png	38	1	389	33	33	14385	100	435.9090909090909349288	0	0	0	0		0	0	0	0		0	0	0	0		0
5.0.11.0	win	100318	16:42:17	NH_A_48	1	1	blocked_color	10	blockedtask_bivalentcolortest	102	Triangle	Red	Color			0		TriangleRed.png	TriangleRed.png	30	1	334	34	34	14719	100	432.9117647058823763473	0	0	0	0		0	0	0	0		0	0	0	0		0
5.0.11.0	win	100318	16:42:17	NH_A_48	1	1	blocked_color	10	blockedtask_bivalentcolortest	105	Circle	Green	Color			0		CircleGreen.png	CircleGreen.png	38	1	712	35	35	15431	100	440.8857142857143003312	0	0	0	0		0	0	0	0		0	0	0	0		0
5.0.11.0	win	100318	16:42:17	NH_A_48	1	1	blocked_color	10	blockedtask_bivalentcolortest	108	Circle	Green	Color			0		CircleGreen.png	CircleGreen.png	38	1	386	36	36	15817	100	439.3611111111110858474	0	0	0	0		0	0	0	0		0	0	0	0		0
5.0.11.0	win	100318	16:42:17	NH_A_48	1	1	blocked_color	10	blockedtask_bivalentcolortest	111	Triangle	Red	Color			0		TriangleRed.png	TriangleRed.png	30	1	379	37	37	16196	100	437.7297297297297404839	0	0	0	0		0	0	0	0		0	0	0	0		0
5.0.11.0	win	100318	16:42:17	NH_A_48	1	1	blocked_color	10	blockedtask_bivalentcolortest	114	Circle	Green	Color			0		CircleGreen.png	CircleGreen.png	38	1	404	38	38	16600	100	436.8421052631579186709	0	0	0	0		0	0	0	0		0	0	0	0		0
5.0.11.0	win	100318	16:42:17	NH_A_48	1	1	blocked_color	10	blockedtask_bivalentcolortest	117	Circle	Red	Color			0		CircleRed.png	CircleRed.png	30	1	411	39	39	17011	100	436.1794871794871824022	0	0	0	0		0	0	0	0		0	0	0	0		0
5.0.11.0	win	100318	16:42:17	NH_A_48	1	1	blocked_color	10	blockedtask_bivalentcolortest	120	Circle	Green	Color			0		CircleGreen.png	CircleGreen.png	38	1	370	40	40	17381	100	434.5249999999999772626	0	0	0	0		0	0	0	0		0	0	0	0		0
5.0.11.0	win	100318	16:42:17	NH_A_48	1	1	blocked_color	10	blockedtask_bivalentcolortest	123	Circle	Red	Color			0		CircleRed.png	CircleRed.png	30	1	395	41	41	17776	100	433.5609756097560989474	0	0	0	0		0	0	0	0		0	0	0	0		0
5.0.11.0	win	100318	16:42:17	NH_A_48	1	1	blocked_color	10	blockedtask_bivalentcolortest	126	Triangle	Red	Color			0		TriangleRed.png	TriangleRed.png	30	1	419	42	42	18195	100	433.2142857142857224062	0	0	0	0		0	0	0	0		0	0	0	0		0
5.0.11.0	win	100318	16:42:17	NH_A_48	1	1	blocked_color	10	blockedtask_bivalentcolortest	129	Triangle	Green	Color			0		TriangleGreen.png	TriangleGreen.png	38	1	362	43	43	18557	100	431.5581395348837077108	0	0	0	0		0	0	0	0		0	0	0	0		0
5.0.11.0	win	100318	16:42:17	NH_A_48	1	1	blocked_color	10	blockedtask_bivalentcolortest	132	Circle	Green	Color			0		CircleGreen.png	CircleGreen.png	38	1	499	44	44	19056	100	433.0909090909090650712	0	0	0	0		0	0	0	0		0	0	0	0		0
5.0.11.0	win	100318	16:42:17	NH_A_48	1	1	blocked_color	10	blockedtask_bivalentcolortest	135	Circle	Green	Color			0		CircleGreen.png	CircleGreen.png	38	1	406	45	45	19462	100	432.4888888888888800466	0	0	0	0		0	0	0	0		0	0	0	0		0
5.0.11.0	win	100318	16:42:17	NH_A_48	1	1	blocked_color	10	blockedtask_bivalentcolortest	138	Circle	Red	Color			0		CircleRed.png	CircleRed.png	30	1	477	46	46	19939	100	433.4565217391304372541	0	0	0	0		0	0	0	0		0	0	0	0		0
5.0.11.0	win	100318	16:42:17	NH_A_48	1	1	blocked_color	10	blockedtask_bivalentcolortest	141	Triangle	Red	Color			0		TriangleRed.png	TriangleRed.png	30	1	386	47	47	20325	100	432.446808510638277312	0	0	0	0		0	0	0	0		0	0	0	0		0
5.0.11.0	win	100318	16:42:17	NH_A_48	1	1	blocked_color	10	blockedtask_bivalentcolortest	144	Circle	Red	Color			0		CircleRed.png	CircleRed.png	30	1	346	48	48	20671	100	430.6458333333333143855	0	0	0	0		0	0	0	0		0	0	0	0		0
5.0.11.0	win	100318	16:42:17	NH_A_48	1	1	blocked_color	10	blockedtask_bivalentcolortest	147	Circle	Red	Color			0		CircleRed.png	CircleRed.png	30	1	340	49	49	21011	100	428.7959183673469283349	0	0	0	0		0	0	0	0		0	0	0	0		0
5.0.11.0	win	100318	16:42:17	NH_A_48	1	1	blocked_color	10	blockedtask_bivalentcolortest	150	Triangle	Green	Color			0		TriangleGreen.png	TriangleGreen.png	38	1	446	50	50	21457	100	429.1399999999999863576	0	0	0	0		0	0	0	0		0	0	0	0		0
5.0.11.0	win	100318	16:42:17	NH_A_48	1	1	blocked_color	10	blockedtask_bivalentcolortest	153	Circle	Green	Color			0		CircleGreen.png	CircleGreen.png	38	1	372	51	51	21829	100	428.0196078431372370687	0	0	0	0		0	0	0	0		0	0	0	0		0
5.0.11.0	win	100318	16:42:17	NH_A_48	1	1	blocked_color	10	blockedtask_bivalentcolortest	156	Circle	Green	Color			0		CircleGreen.png	CircleGreen.png	38	1	333	52	52	22162	100	426.19230769230767919	0	0	0	0		0	0	0	0		0	0	0	0		0
5.0.11.0	win	100318	16:42:17	NH_A_48	1	1	blocked_color	10	blockedtask_bivalentcolortest	159	Circle	Red	Color			0		CircleRed.png	CircleRed.png	30	1	375	53	53	22537	100	425.2264150943396430193	0	0	0	0		0	0	0	0		0	0	0	0		0
5.0.11.0	win	100318	16:42:17	NH_A_48	1	1	blocked_color	10	blockedtask_bivalentcolortest	162	Triangle	Red	Color			0		TriangleRed.png	TriangleRed.png	30	1	447	54	54	22984	100	425.6296296296296191031	0	0	0	0		0	0	0	0		0	0	0	0		0
5.0.11.0	win	100318	16:42:17	NH_A_48	1	1	blocked_color	10	blockedtask_bivalentcolortest	165	Triangle	Green	Color			0		TriangleGreen.png	TriangleGreen.png	30	0	340	54	55	22984	98.1818181818181869858	425.6296296296296191031	0	0	0	0		0	0	0	0		0	0	0	0		0
5.0.11.0	win	100318	16:42:17	NH_A_48	1	1	blocked_color	10	blockedtask_bivalentcolortest	168	Circle	Green	Color			0		CircleGreen.png	CircleGreen.png	38	1	415	55	56	23399	98.2142857142857081953	425.4363636363636373972	0	0	0	0		0	0	0	0		0	0	0	0		0
5.0.11.0	win	100318	16:42:17	NH_A_48	1	1	blocked_color	10	blockedtask_bivalentcolortest	171	Triangle	Green	Color			0		TriangleGreen.png	TriangleGreen.png	38	1	389	56	57	23788	98.2456140350877120682	424.7857142857142775938	0	0	0	0		0	0	0	0		0	0	0	0		0
5.0.11.0	win	100318	16:42:17	NH_A_48	1	1	blocked_color	10	blockedtask_bivalentcolortest	174	Triangle	Green	Color			0		TriangleGreen.png	TriangleGreen.png	38	1	318	57	58	24106	98.2758620689655089109	422.9122807017544118935	0	0	0	0		0	0	0	0		0	0	0	0		0
5.0.11.0	win	100318	16:42:17	NH_A_48	1	1	blocked_color	10	blockedtask_bivalentcolortest	177	Circle	Green	Color			0		CircleGreen.png	CircleGreen.png	38	1	328	58	59	24434	98.3050847457627128279	421.2758620689655231217	0	0	0	0		0	0	0	0		0	0	0	0		0
5.0.11.0	win	100318	16:42:17	NH_A_48	1	1	blocked_color	10	blockedtask_bivalentcolortest	180	Triangle	Red	Color			0		TriangleRed.png	TriangleRed.png	30	1	355	59	60	24789	98.3333333333333285964	420.1525423728813279922	0	0	0	0		0	0	0	0		0	0	0	0		0
5.0.11.0	win	100318	16:42:17	NH_A_48	1	1	blocked_color	10	blockedtask_bivalentcolortest	183	Circle	Green	Color			0		CircleGreen.png	CircleGreen.png	38	1	285	60	61	25074	98.3606557377049171009	417.8999999999999772626	0	0	0	0		0	0	0	0		0	0	0	0		0
5.0.11.0	win	100318	16:42:17	NH_A_48	1	1	blocked_color	10	blockedtask_bivalentcolortest	186	Triangle	Green	Color			0		TriangleGreen.png	TriangleGreen.png	38	1	392	61	62	25466	98.387096774193551596	417.4754098360655802935	0	0	0	0		0	0	0	0		0	0	0	0		0
5.0.11.0	win	100318	16:42:17	NH_A_48	1	1	blocked_color	10	blockedtask_bivalentcolortest	189	Triangle	Red	Color			0		TriangleRed.png	TriangleRed.png	30	1	368	62	63	25834	98.4126984126984041268	416.6774193548387188457	0	0	0	0		0	0	0	0		0	0	0	0		0
5.0.11.0	win	100318	16:42:17	NH_A_48	1	1	blocked_color	10	blockedtask_bivalentcolortest	192	Triangle	Red	Color			0		TriangleRed.png	TriangleRed.png	30	1	376	63	64	26210	98.4375	416.0317460317460245278	0	0	0	0		0	0	0	0		0	0	0	0		0
5.0.11.0	win	100318	16:42:17	NH_A_48	1	1	blocked_color	10	blockedtask_bivalentcolortest	195	Triangle	Red	Color			0		TriangleRed.png	TriangleRed.png	30	1	449	64	65	26659	98.4615384615384670042	416.546875	0	0	0	0		0	0	0	0		0	0	0	0		0
5.0.11.0	win	100318	16:42:17	NH_A_48	1	1	blocked_color	10	blockedtask_bivalentcolortest	198	Triangle	Green	Color			0		TriangleGreen.png	TriangleGreen.png	38	1	294	65	66	26953	98.4848484848484844179	414.6615384615384414246	0	0	0	0		0	0	0	0		0	0	0	0		0
5.0.11.0	win	100318	16:42:17	NH_A_48	1	1	blocked_color	10	blockedtask_bivalentcolortest	201	Triangle	Red	Color			0		TriangleRed.png	TriangleRed.png	30	1	338	66	67	27291	98.507462686567166088	413.5	0	0	0	0		0	0	0	0		0	0	0	0		0
5.0.11.0	win	100318	16:42:17	NH_A_48	1	1	blocked_color	10	blockedtask_bivalentcolortest	204	Circle	Green	Color			0		CircleGreen.png	CircleGreen.png	38	1	380	67	68	27671	98.5294117647058840248	413	0	0	0	0		0	0	0	0		0	0	0	0		0
5.0.11.0	win	100318	16:42:17	NH_A_48	1	1	blocked_color	10	blockedtask_bivalentcolortest	207	Triangle	Green	Color			0		TriangleGreen.png	TriangleGreen.png	38	1	437	68	69	28108	98.5507246376811707478	413.3529411764706082977	0	0	0	0		0	0	0	0		0	0	0	0		0
5.0.11.0	win	100318	16:42:17	NH_A_48	1	1	blocked_color	10	blockedtask_bivalentcolortest	210	Triangle	Red	Color			0		TriangleRed.png	TriangleRed.png	30	1	315	69	70	28423	98.5714285714285836093	411.9275362318840620901	0	0	0	0		0	0	0	0		0	0	0	0		0
5.0.11.0	win	100318	16:42:17	NH_A_48	1	1	blocked_color	10	blockedtask_bivalentcolortest	213	Circle	Green	Color			0		CircleGreen.png	CircleGreen.png	38	1	358	70	71	28781	98.5915492957746550928	411.1571428571428441501	0	0	0	0		0	0	0	0		0	0	0	0		0
5.0.11.0	win	100318	16:42:17	NH_A_48	1	1	blocked_color	10	blockedtask_bivalentcolortest	216	Circle	Red	Color			0		CircleRed.png	CircleRed.png	30	1	384	71	72	29165	98.6111111111111142691	410.7746478873239652785	0	0	0	0		0	0	0	0		0	0	0	0		0
5.0.11.0	win	100318	16:42:17	NH_A_48	1	1	blocked_color	10	blockedtask_bivalentcolortest	219	Circle	Green	Color			0		CircleGreen.png	CircleGreen.png	38	1	295	72	73	29460	98.6301369863013661643	409.1666666666666856145	0	0	0	0		0	0	0	0		0	0	0	0		0
5.0.11.0	win	100318	16:42:17	NH_A_48	1	1	blocked_color	10	blockedtask_bivalentcolortest	222	Triangle	Red	Color			0		TriangleRed.png	TriangleRed.png	30	1	371	73	74	29831	98.648648648648645576	408.6438356164383662872	0	0	0	0		0	0	0	0		0	0	0	0		0
5.0.11.0	win	100318	16:42:17	NH_A_48	1	1	blocked_color	10	blockedtask_bivalentcolortest	225	Circle	Red	Color			0		CircleRed.png	CircleRed.png	38	0	348	73	75	29831	97.3333333333333428072	408.6438356164383662872	0	0	0	0		0	0	0	0		0	0	0	0		0
5.0.11.0	win	100318	16:42:17	NH_A_48	1	1	blocked_color	10	blockedtask_bivalentcolortest	228	Triangle	Red	Color			0		TriangleRed.png	TriangleRed.png	30	1	518	74	76	30349	97.3684210526315752077	410.1216216216216139401	0	0	0	0		0	0	0	0		0	0	0	0		0
5.0.11.0	win	100318	16:42:17	NH_A_48	1	1	blocked_color	10	blockedtask_bivalentcolortest	231	Triangle	Red	Color			0		TriangleRed.png	TriangleRed.png	30	1	344	75	77	30693	97.4025974025974079495	409.2400000000000090949	0	0	0	0		0	0	0	0		0	0	0	0		0
5.0.11.0	win	100318	16:42:17	NH_A_48	1	1	blocked_color	10	blockedtask_bivalentcolortest	234	Triangle	Green	Color			0		TriangleGreen.png	TriangleGreen.png	38	1	450	76	78	31143	97.4358974358974307961	409.7763157894736991693	0	0	0	0		0	0	0	0		0	0	0	0		0
5.0.11.0	win	100318	16:42:17	NH_A_48	1	1	blocked_color	10	blockedtask_bivalentcolortest	237	Circle	Red	Color			0		CircleRed.png	CircleRed.png	30	1	424	77	79	31567	97.468354430379747555	409.9610389610389802328	0	0	0	0		0	0	0	0		0	0	0	0		0
5.0.11.0	win	100318	16:42:17	NH_A_48	1	1	blocked_color	10	blockedtask_bivalentcolortest	240	Circle	Red	Color			0		CircleRed.png	CircleRed.png	30	1	398	78	80	31965	97.5	409.80769230769232081	0	0	0	0		0	0	0	0		0	0	0	0		0
5.0.11.0	win	100318	16:42:17	NH_A_48	1	1	mixedintro	11	MixedIntroInstruct	1	Circle	Red	Color			0		SC_MixedIntro1.htm	CircleRed.png	57	0	22433	78	80	31965	97.5	409.80769230769232081	0	0	0	0		0	0	0	0		0	0	0	0		0
5.0.11.0	win	100318	16:42:17	NH_A_48	1	1	mixedintro	11	MixedIntroInstruct	2	Circle	Red	Color			0		SC_MixedIntro2.htm	CircleRed.png	57	0	2079	78	80	31965	97.5	409.80769230769232081	0	0	0	0		0	0	0	0		0	0	0	0		0
5.0.11.0	win	100318	16:42:17	NH_A_48	1	1	mixed_practiceWord	12	MixedPracticeInstruct	1	Circle	Red	Color	Word		200		SC_Mixed_WordTraining.htm	CircleRed.png	57	0	3833	0	0	0	0		0	0	0	0		0	0	0	0		0	0	0	0		0
5.0.11.0	win	100318	16:42:17	NH_A_48	1	1	mixed_practiceWord	12	mixed_firsttask	2	Triangle	Green	Color	Word	firsttrial	200	Consistent	COLOR	TriangleGreen.png	38	1	1166	0	0	0	0		0	0	0	0		0	0	0	0		0	0	0	0		0
5.0.11.0	win	100318	16:42:17	NH_A_48	1	1	mixed_practiceWord	12	mixed_repeat	5	Triangle	Green	Color	Word	Repeat	200	Consistent	COLOR	TriangleGreen.png	38	1	1358	1	1	1358	100	1358	0	0	0	0		1	1	1358	100	1358	0	0	0	0		-1358
5.0.11.0	win	100318	16:42:17	NH_A_48	1	1	mixed_practiceWord	12	mixed_shift	8	Triangle	Red	Shape	Word	Shift	200	Inconsistent	SHAPE	TriangleRed.png	38	1	726	1	1	1358	100	1358	1	1	726	100	726	1	1	1358	100	1358	1	1	726	100	726	-632
5.0.11.0	win	100318	16:42:17	NH_A_48	1	1	mixed_practiceWord	12	mixed_repeat	11	Circle	Red	Shape	Word	Repeat	200	Consistent	SHAPE	CircleRed.png	30	1	1096	1	1	1358	100	1358	2	2	1822	100	911	2	2	2454	100	1227	1	1	726	100	726	-501
5.0.11.0	win	100318	16:42:17	NH_A_48	1	1	mixed_practiceWord	12	mixed_shift	14	Triangle	Green	Color	Word	Shift	200	Consistent	COLOR	TriangleGreen.png	38	1	618	2	2	1976	100	988	2	2	1822	100	911	2	2	2454	100	1227	2	2	1344	100	672	-555
5.0.11.0	win	100318	16:42:17	NH_A_48	1	1	mixed_practiceWord	12	mixed_shift	17	Circle	Green	Shape	Word	Shift	200	Inconsistent	SHAPE	CircleGreen.png	30	1	1888	2	2	1976	100	988	3	3	3710	100	1236.6666666666667424579	2	2	2454	100	1227	3	3	3232	100	1077.3333333333332575421	-149.6666666666667424579
5.0.11.0	win	100318	16:42:17	NH_A_48	1	1	mixed_practiceWord	12	mixed_shift	20	Circle	Green	Color	Word	Shift	200	Inconsistent	COLOR	CircleGreen.png	38	1	914	3	3	2890	100	963.3333333333333712289	3	3	3710	100	1236.6666666666667424579	2	2	2454	100	1227	4	4	4146	100	1036.5	-190.5
5.0.11.0	win	100318	16:42:17	NH_A_48	1	1	mixed_practiceWord	12	mixed_repeat	23	Circle	Green	Color	Word	Repeat	200	Inconsistent	COLOR	CircleGreen.png	38	1	1084	4	4	3974	100	993.5	3	3	3710	100	1236.6666666666667424579	3	3	3538	100	1179.3333333333332575421	4	4	4146	100	1036.5	-142.8333333333332575421
5.0.11.0	win	100318	16:42:17	NH_A_48	1	1	mixed_practiceWord	12	mixed_shift	26	Circle	Red	Shape	Word	Shift	200	Consistent	SHAPE	CircleRed.png	30	1	863	4	4	3974	100	993.5	4	4	4573	100	1143.25	3	3	3538	100	1179.3333333333332575421	5	5	5009	100	1001.7999999999999545253	-177.5333333333333030168
5.0.11.0	win	100318	16:42:17	NH_A_48	1	1	mixed_practiceWord	12	mixed_shift	29	Circle	Red	Color	Word	Shift	200	Consistent	COLOR	CircleRed.png	30	1	394	5	5	4368	100	873.6000000000000227374	4	4	4573	100	1143.25	3	3	3538	100	1179.3333333333332575421	6	6	5403	100	900.5	-278.8333333333332575421
5.0.11.0	win	100318	16:42:17	NH_A_48	1	1	mixed_practiceWord	12	mixed_shift	32	Triangle	Green	Shape	Word	Shift	200	Consistent	SHAPE	TriangleGreen.png	38	1	521	5	5	4368	100	873.6000000000000227374	5	5	5094	100	1018.7999999999999545253	3	3	3538	100	1179.3333333333332575421	7	7	5924	100	846.2857142857143344372	-333.0476190476189231049
5.0.11.0	win	100318	16:42:17	NH_A_48	1	1	mixed_practiceWord	12	mixed_repeat	35	Circle	Red	Shape	Word	Repeat	200	Consistent	SHAPE	CircleRed.png	30	1	626	5	5	4368	100	873.6000000000000227374	6	6	5720	100	953.3333333333333712289	4	4	4164	100	1041	7	7	5924	100	846.2857142857143344372	-194.7142857142856655628
5.0.11.0	win	100318	16:42:17	NH_A_48	1	1	mixed_practiceWord	12	mixed_repeat	38	Triangle	Green	Shape	Word	Repeat	200	Consistent	SHAPE	TriangleGreen.png	38	1	1015	5	5	4368	100	873.6000000000000227374	7	7	6735	100	962.1428571428571103752	5	5	5179	100	1035.7999999999999545253	7	7	5924	100	846.2857142857143344372	-189.514285714285620088
5.0.11.0	win	100318	16:42:17	NH_A_48	1	1	mixed_practiceWord	12	mixed_shift	41	Triangle	Green	Color	Word	Shift	200	Consistent	COLOR	TriangleGreen.png	38	1	925	6	6	5293	100	882.1666666666666287711	7	7	6735	100	962.1428571428571103752	5	5	5179	100	1035.7999999999999545253	8	8	6849	100	856.125	-179.6749999999999545253
5.0.11.0	win	100318	16:42:17	NH_A_48	1	1	mixed_practiceWord	12	mixed_repeat	44	Circle	Green	Color	Word	Repeat	200	Inconsistent	COLOR	CircleGreen.png	38	1	1094	7	7	6387	100	912.4285714285714448124	7	7	6735	100	962.1428571428571103752	6	6	6273	100	1045.5	8	8	6849	100	856.125	-189.375
5.0.11.0	win	100318	16:42:17	NH_A_48	1	1	mixed_practiceWord	12	mixed_repeat	47	Circle	Red	Color	Word	Repeat	200	Consistent	COLOR	CircleRed.png	30	1	617	8	8	7004	100	875.5	7	7	6735	100	962.1428571428571103752	7	7	6890	100	984.2857142857143344372	8	8	6849	100	856.125	-128.1607142857143344372
5.0.11.0	win	100318	16:42:17	NH_A_48	1	1	mixed_practiceWord	12	mixed_shift	50	Circle	Green	Shape	Word	Shift	200	Inconsistent	SHAPE	CircleGreen.png	30	1	814	8	8	7004	100	875.5	8	8	7549	100	943.625	7	7	6890	100	984.2857142857143344372	9	9	7663	100	851.4444444444444570763	-132.8412698412698773609
5.0.11.0	win	100318	16:42:17	NH_A_48	1	1	mixed_practiceWord	12	mixed_shift	53	Circle	Green	Color	Word	Shift	200	Inconsistent	COLOR	CircleGreen.png	38	1	892	9	9	7896	100	877.3333333333333712289	8	8	7549	100	943.625	7	7	6890	100	984.2857142857143344372	10	10	8555	100	855.5	-128.7857142857143344372
5.0.11.0	win	100318	16:42:17	NH_A_48	1	1	mixed_practiceWord	12	mixed_repeat	56	Triangle	Green	Color	Word	Repeat	200	Consistent	COLOR	TriangleGreen.png	38	1	614	10	10	8510	100	851	8	8	7549	100	943.625	8	8	7504	100	938	10	10	8555	100	855.5	-82.5
5.0.11.0	win	100318	16:42:17	NH_A_48	1	1	mixed_practiceWord	12	mixed_shift	59	Triangle	Red	Shape	Word	Shift	200	Inconsistent	SHAPE	TriangleRed.png	38	1	924	10	10	8510	100	851	9	9	8473	100	941.4444444444444570763	8	8	7504	100	938	11	11	9479	100	861.7272727272727479431	-76.2727272727272520569
5.0.11.0	win	100318	16:42:17	NH_A_48	1	1	mixed_practiceWord	12	mixed_shift	62	Triangle	Green	Color	Word	Shift	200	Consistent	COLOR	TriangleGreen.png	38	1	1173	11	11	9683	100	880.2727272727272520569	9	9	8473	100	941.4444444444444570763	8	8	7504	100	938	12	12	10652	100	887.6666666666666287711	-50.3333333333333712289
5.0.11.0	win	100318	16:42:17	NH_A_48	1	1	mixed_practiceWord	12	mixed_shift	65	Triangle	Green	Shape	Word	Shift	200	Consistent	SHAPE	TriangleGreen.png	38	1	564	11	11	9683	100	880.2727272727272520569	10	10	9037	100	903.7000000000000454747	8	8	7504	100	938	13	13	11216	100	862.7692307692307167599	-75.2307692307692832401
5.0.11.0	win	100318	16:42:17	NH_A_48	1	1	mixed_practiceWord	12	mixed_repeat	68	Triangle	Green	Shape	Word	Repeat	200	Consistent	SHAPE	TriangleGreen.png	38	1	908	11	11	9683	100	880.2727272727272520569	11	11	9945	100	904.0909090909091219146	9	9	8412	100	934.6666666666666287711	13	13	11216	100	862.7692307692307167599	-71.8974358974359120111
5.0.11.0	win	100318	16:42:17	NH_A_48	1	1	mixed_practiceWord	12	mixed_shift	71	Circle	Green	Color	Word	Shift	200	Inconsistent	COLOR	CircleGreen.png	38	1	1125	12	12	10808	100	900.6666666666666287711	11	11	9945	100	904.0909090909091219146	9	9	8412	100	934.6666666666666287711	14	14	12341	100	881.5	-53.1666666666666287711
5.0.11.0	win	100318	16:42:17	NH_A_48	1	1	mixed_practiceWord	12	mixed_repeat	74	Triangle	Red	Color	Word	Repeat	200	Inconsistent	COLOR	TriangleRed.png	30	1	615	13	13	11423	100	878.6923076923077360334	11	11	9945	100	904.0909090909091219146	10	10	9027	100	902.7000000000000454747	14	14	12341	100	881.5	-21.2000000000000454747
5.0.11.0	win	100318	16:42:17	NH_A_48	1	1	mixed_practiceWord	12	mixed_repeat	77	Circle	Red	Color	Word	Repeat	200	Consistent	COLOR	CircleRed.png	30	1	476	14	14	11899	100	849.9285714285714448124	11	11	9945	100	904.0909090909091219146	11	11	9503	100	863.9090909090908780854	14	14	12341	100	881.5	17.5909090909091219146
5.0.11.0	win	100318	16:42:17	NH_A_48	1	1	mixed_practiceWord	12	mixed_shift	80	Triangle	Red	Shape	Word	Shift	200	Inconsistent	SHAPE	TriangleRed.png	38	1	679	14	14	11899	100	849.9285714285714448124	12	12	10624	100	885.3333333333333712289	11	11	9503	100	863.9090909090908780854	15	15	13020	100	868	4.0909090909091219146
5.0.11.0	win	100318	16:42:17	NH_A_48	1	1	mixed_practiceWord	12	mixed_shift	83	Circle	Red	Color	Word	Shift	200	Consistent	COLOR	CircleRed.png	30	1	459	15	15	12358	100	823.8666666666666742458	12	12	10624	100	885.3333333333333712289	11	11	9503	100	863.9090909090908780854	16	16	13479	100	842.4375	-21.4715909090908780854
5.0.11.0	win	100318	16:42:17	NH_A_48	1	1	mixed_practiceWord	12	mixed_repeat	86	Circle	Red	Color	Word	Repeat	200	Consistent	COLOR	CircleRed.png	30	1	470	16	16	12828	100	801.75	12	12	10624	100	885.3333333333333712289	12	12	9973	100	831.0833333333333712289	16	16	13479	100	842.4375	11.3541666666666287711
5.0.11.0	win	100318	16:42:17	NH_A_48	1	1	mixed_practiceWord	12	mixed_repeat	89	Circle	Green	Color	Word	Repeat	200	Inconsistent	COLOR	CircleGreen.png	38	1	546	17	17	13374	100	786.7058823529412165954	12	12	10624	100	885.3333333333333712289	13	13	10519	100	809.1538461538461888267	16	16	13479	100	842.4375	33.2836538461538111733
5.0.11.0	win	100318	16:42:17	NH_A_48	1	1	mixed_practiceWord	12	mixed_repeat	92	Triangle	Red	Color	Word	Repeat	200	Inconsistent	COLOR	TriangleRed.png	30	1	459	18	18	13833	100	768.5	12	12	10624	100	885.3333333333333712289	14	14	10978	100	784.1428571428571103752	16	16	13479	100	842.4375	58.2946428571428896248
5.0.11.0	win	100318	16:42:17	NH_A_48	1	1	mixed_practiceWord	12	mixed_repeat	95	Triangle	Red	Color	Word	Repeat	200	Inconsistent	COLOR	TriangleRed.png	30	1	471	19	19	14304	100	752.8421052631579186709	12	12	10624	100	885.3333333333333712289	15	15	11449	100	763.2666666666666515084	16	16	13479	100	842.4375	79.1708333333333484916
5.0.11.0	win	100318	16:42:17	NH_A_48	1	1	mixed_practiceWord	12	mixed_repeat	98	Circle	Green	Color	Word	Repeat	200	Inconsistent	COLOR	CircleGreen.png	38	1	450	20	20	14754	100	737.7000000000000454747	12	12	10624	100	885.3333333333333712289	16	16	11899	100	743.6875	16	16	13479	100	842.4375	98.75
5.0.11.0	win	100318	16:42:17	NH_A_48	1	1	mixed_practiceWord	12	mixed_shift	101	Circle	Red	Shape	Word	Shift	200	Consistent	SHAPE	CircleRed.png	30	1	702	20	20	14754	100	737.7000000000000454747	13	13	11326	100	871.2307692307692832401	16	16	11899	100	743.6875	17	17	14181	100	834.1764705882352473054	90.4889705882352473054
5.0.11.0	win	100318	16:42:17	NH_A_48	1	1	mixed_practiceWord	12	mixed_shift	104	Circle	Green	Color	Word	Shift	200	Inconsistent	COLOR	CircleGreen.png	38	1	560	21	21	15314	100	729.2380952380951839586	13	13	11326	100	871.2307692307692832401	16	16	11899	100	743.6875	18	18	14741	100	818.9444444444444570763	75.2569444444444570763
5.0.11.0	win	100318	16:42:17	NH_A_48	1	1	mixed_practiceWord	12	mixed_repeat	107	Circle	Green	Color	Word	Repeat	200	Inconsistent	COLOR	CircleGreen.png	38	1	616	22	22	15930	100	724.0909090909091219146	13	13	11326	100	871.2307692307692832401	17	17	12515	100	736.1764705882352473054	18	18	14741	100	818.9444444444444570763	82.7679738562092097709
5.0.11.0	win	100318	16:42:17	NH_A_48	1	1	mixed_practiceWord	12	mixed_repeat	110	Triangle	Red	Color	Word	Repeat	200	Inconsistent	COLOR	TriangleRed.png	30	1	398	23	23	16328	100	709.9130434782608745081	13	13	11326	100	871.2307692307692832401	18	18	12913	100	717.3888888888889141526	18	18	14741	100	818.9444444444444570763	101.5555555555555429237
5.0.11.0	win	100318	16:42:17	NH_A_48	1	1	mixed_practiceWord	12	mixed_shift	113	Triangle	Red	Shape	Word	Shift	200	Inconsistent	SHAPE	TriangleRed.png	38	1	571	23	23	16328	100	709.9130434782608745081	14	14	11897	100	849.7857142857143344372	18	18	12913	100	717.3888888888889141526	19	19	15312	100	805.8947368421053170096	88.5058479532164028569
5.0.11.0	win	100318	16:42:17	NH_A_48	1	1	mixed_practiceWord	12	mixed_shift	116	Circle	Red	Color	Word	Shift	200	Consistent	COLOR	CircleRed.png	30	1	563	24	24	16891	100	703.7916666666666287711	14	14	11897	100	849.7857142857143344372	18	18	12913	100	717.3888888888889141526	20	20	15875	100	793.75	76.3611111111110858474
5.0.11.0	win	100318	16:42:17	NH_A_48	1	1	mixed_practiceWord	12	mixed_shift	119	Triangle	Red	Shape	Word	Shift	200	Inconsistent	SHAPE	TriangleRed.png	38	1	522	24	24	16891	100	703.7916666666666287711	15	15	12419	100	827.9333333333332802795	18	18	12913	100	717.3888888888889141526	21	21	16397	100	780.8095238095238528331	63.4206349206349386805
5.0.11.0	win	100318	16:42:17	NH_A_48	1	1	mixed_practiceWord	12	mixed_repeat	122	Circle	Red	Shape	Word	Repeat	200	Consistent	SHAPE	CircleRed.png	30	1	548	24	24	16891	100	703.7916666666666287711	16	16	12967	100	810.4375	19	19	13461	100	708.4736842105263576741	21	21	16397	100	780.8095238095238528331	72.335839598997495159
5.0.11.0	win	100318	16:42:17	NH_A_48	1	1	mixed_practiceWord	12	mixed_repeat	125	Triangle	Red	Shape	Word	Repeat	200	Inconsistent	SHAPE	TriangleRed.png	38	1	764	24	24	16891	100	703.7916666666666287711	17	17	13731	100	807.7058823529412165954	20	20	14225	100	711.25	21	21	16397	100	780.8095238095238528331	69.5595238095238528331
5.0.11.0	win	100318	16:42:17	NH_A_48	1	1	mixed_practiceWord	12	mixed_repeat	128	Triangle	Red	Shape	Word	Repeat	200	Inconsistent	SHAPE	TriangleRed.png	38	1	1083	24	24	16891	100	703.7916666666666287711	18	18	14814	100	823	21	21	15308	100	728.9523809523809632083	21	21	16397	100	780.8095238095238528331	51.8571428571428896248
5.0.11.0	win	100318	16:42:17	NH_A_48	1	1	mixed_practiceWord	12	mixed_repeat	131	Circle	Green	Shape	Word	Repeat	200	Inconsistent	SHAPE	CircleGreen.png	30	1	670	24	24	16891	100	703.7916666666666287711	19	19	15484	100	814.9473684210526016614	22	22	15978	100	726.2727272727272520569	21	21	16397	100	780.8095238095238528331	54.5367965367966007761
5.0.11.0	win	100318	16:42:17	NH_A_48	1	1	mixed_practiceWord	12	mixed_shift	134	Triangle	Green	Color	Word	Shift	200	Consistent	COLOR	TriangleGreen.png	38	1	561	25	25	17452	100	698.0800000000000409273	19	19	15484	100	814.9473684210526016614	22	22	15978	100	726.2727272727272520569	22	22	16958	100	770.8181818181818698577	44.5454545454546178007
5.0.11.0	win	100318	16:42:17	NH_A_48	1	1	mixed_practiceWord	12	mixed_repeat	137	Triangle	Red	Color	Word	Repeat	200	Inconsistent	COLOR	TriangleRed.png	30	1	985	26	26	18437	100	709.11538461538464162	19	19	15484	100	814.9473684210526016614	23	23	16963	100	737.5217391304347529513	22	22	16958	100	770.8181818181818698577	33.2964426877471169064
5.0.11.0	win	100318	16:42:17	NH_A_48	1	1	mixed_practiceWord	12	mixed_repeat	140	Triangle	Green	Color	Word	Repeat	200	Consistent	COLOR	TriangleGreen.png	38	1	496	27	27	18933	100	701.2222222222221716947	19	19	15484	100	814.9473684210526016614	24	24	17459	100	727.4583333333333712289	22	22	16958	100	770.8181818181818698577	43.3598484848484986287
5.0.11.0	win	100318	16:42:17	NH_A_48	1	1	mixed_practiceWord	12	mixed_shift	143	Triangle	Green	Shape	Word	Shift	200	Consistent	SHAPE	TriangleGreen.png	38	1	491	27	27	18933	100	701.2222222222221716947	20	20	15975	100	798.75	24	24	17459	100	727.4583333333333712289	23	23	17449	100	758.6521739130434980325	31.1938405797101268035
5.0.11.0	win	100318	16:42:17	NH_A_48	1	1	mixed_practiceWord	12	mixed_shift	146	Circle	Red	Color	Word	Shift	200	Consistent	COLOR	CircleRed.png	30	1	582	28	28	19515	100	696.9642857142856655628	20	20	15975	100	798.75	24	24	17459	100	727.4583333333333712289	24	24	18031	100	751.2916666666666287711	23.8333333333332575421
5.0.11.0	win	100318	16:42:17	NH_A_48	1	1	mixed_testintro	13	MixedPracticeInstruct	1	Circle	Red	Color	Word	Shift	200	Consistent	SC_Mixed_TestIntro.htm	CircleRed.png	57	0	4245	28	28	19515	100	696.9642857142856655628	20	20	15975	100	798.75	24	24	17459	100	727.4583333333333712289	24	24	18031	100	751.2916666666666287711	23.8333333333332575421
5.0.11.0	win	100318	16:42:17	NH_A_48	1	1	mixed_Word_shortCSI	14	MixedTestInstruct	1	Circle	Red	Color	Word	Shift	200	Consistent	SC_Mixed_WordTest.htm	CircleRed.png	57	0	937	0	0	0	0		0	0	0	0		0	0	0	0		0	0	0	0		0
5.0.11.0	win	100318	16:42:17	NH_A_48	1	1	mixed_Word_shortCSI	14	mixed_firsttask	2	Circle	Green	Shape	Word	firsttrial	200	Inconsistent	SHAPE	CircleGreen.png	30	1	1130	0	0	0	0		0	0	0	0		0	0	0	0		0	0	0	0		0
5.0.11.0	win	100318	16:42:17	NH_A_48	1	1	mixed_Word_shortCSI	14	mixed_shift	5	Triangle	Green	Color	Word	Shift	200	Consistent	COLOR	TriangleGreen.png	38	1	556	1	1	556	100	556	0	0	0	0		0	0	0	0		1	1	556	100	556	556
5.0.11.0	win	100318	16:42:17	NH_A_48	1	1	mixed_Word_shortCSI	14	mixed_shift	8	Triangle	Green	Shape	Word	Shift	200	Consistent	SHAPE	TriangleGreen.png	38	1	579	1	1	556	100	556	1	1	579	100	579	0	0	0	0		2	2	1135	100	567.5	567.5
5.0.11.0	win	100318	16:42:17	NH_A_48	1	1	mixed_Word_shortCSI	14	mixed_repeat	11	Triangle	Green	Shape	Word	Repeat	200	Consistent	SHAPE	TriangleGreen.png	38	1	523	1	1	556	100	556	2	2	1102	100	551	1	1	523	100	523	2	2	1135	100	567.5	44.5
5.0.11.0	win	100318	16:42:17	NH_A_48	1	1	mixed_Word_shortCSI	14	mixed_repeat	14	Circle	Red	Shape	Word	Repeat	200	Consistent	SHAPE	CircleRed.png	30	1	692	1	1	556	100	556	3	3	1794	100	598	2	2	1215	100	607.5	2	2	1135	100	567.5	-40
5.0.11.0	win	100318	16:42:17	NH_A_48	1	1	mixed_Word_shortCSI	14	mixed_shift	17	Circle	Red	Color	Word	Shift	200	Consistent	COLOR	CircleRed.png	30	1	423	2	2	979	100	489.5	3	3	1794	100	598	2	2	1215	100	607.5	3	3	1558	100	519.3333333333333712289	-88.1666666666666287711
5.0.11.0	win	100318	16:42:17	NH_A_48	1	1	mixed_Word_shortCSI	14	mixed_shift	20	Triangle	Green	Shape	Word	Shift	200	Consistent	SHAPE	TriangleGreen.png	38	1	532	2	2	979	100	489.5	4	4	2326	100	581.5	2	2	1215	100	607.5	4	4	2090	100	522.5	-85
5.0.11.0	win	100318	16:42:17	NH_A_48	1	1	mixed_Word_shortCSI	14	mixed_repeat	23	Circle	Green	Shape	Word	Repeat	200	Inconsistent	SHAPE	CircleGreen.png	30	1	572	2	2	979	100	489.5	5	5	2898	100	579.6000000000000227374	3	3	1787	100	595.6666666666666287711	4	4	2090	100	522.5	-73.1666666666666287711
5.0.11.0	win	100318	16:42:17	NH_A_48	1	1	mixed_Word_shortCSI	14	mixed_repeat	26	Circle	Red	Shape	Word	Repeat	200	Consistent	SHAPE	CircleRed.png	30	1	596	2	2	979	100	489.5	6	6	3494	100	582.3333333333333712289	4	4	2383	100	595.75	4	4	2090	100	522.5	-73.25
5.0.11.0	win	100318	16:42:17	NH_A_48	1	1	mixed_Word_shortCSI	14	mixed_shift	29	Triangle	Red	Color	Word	Shift	200	Inconsistent	COLOR	TriangleRed.png	30	1	523	3	3	1502	100	500.6666666666666856145	6	6	3494	100	582.3333333333333712289	4	4	2383	100	595.75	5	5	2613	100	522.6000000000000227374	-73.1499999999999772626
5.0.11.0	win	100318	16:42:17	NH_A_48	1	1	mixed_Word_shortCSI	14	mixed_shift	32	Circle	Green	Shape	Word	Shift	200	Inconsistent	SHAPE	CircleGreen.png	30	1	980	3	3	1502	100	500.6666666666666856145	7	7	4474	100	639.1428571428571103752	4	4	2383	100	595.75	6	6	3593	100	598.8333333333333712289	3.0833333333333712289
5.0.11.0	win	100318	16:42:17	NH_A_48	1	1	mixed_Word_shortCSI	14	mixed_shift	35	Triangle	Green	Color	Word	Shift	200	Consistent	COLOR	TriangleGreen.png	38	1	812	4	4	2314	100	578.5	7	7	4474	100	639.1428571428571103752	4	4	2383	100	595.75	7	7	4405	100	629.2857142857143344372	33.5357142857143344372
5.0.11.0	win	100318	16:42:17	NH_A_48	1	1	mixed_Word_shortCSI	14	mixed_shift	38	Triangle	Red	Shape	Word	Shift	200	Inconsistent	SHAPE	TriangleRed.png	38	1	537	4	4	2314	100	578.5	8	8	5011	100	626.375	4	4	2383	100	595.75	8	8	4942	100	617.75	22
5.0.11.0	win	100318	16:42:17	NH_A_48	1	1	mixed_Word_shortCSI	14	mixed_repeat	41	Circle	Red	Shape	Word	Repeat	200	Consistent	SHAPE	CircleRed.png	30	1	674	4	4	2314	100	578.5	9	9	5685	100	631.6666666666666287711	5	5	3057	100	611.3999999999999772626	8	8	4942	100	617.75	6.3500000000000227374
5.0.11.0	win	100318	16:42:17	NH_A_48	1	1	mixed_Word_shortCSI	14	mixed_repeat	44	Triangle	Red	Shape	Word	Repeat	200	Inconsistent	SHAPE	TriangleRed.png	38	1	709	4	4	2314	100	578.5	10	10	6394	100	639.3999999999999772626	6	6	3766	100	627.6666666666666287711	8	8	4942	100	617.75	-9.9166666666666287711
5.0.11.0	win	100318	16:42:17	NH_A_48	1	1	mixed_Word_shortCSI	14	mixed_repeat	47	Circle	Green	Shape	Word	Repeat	200	Inconsistent	SHAPE	CircleGreen.png	30	1	663	4	4	2314	100	578.5	11	11	7057	100	641.5454545454545041139	7	7	4429	100	632.7142857142856655628	8	8	4942	100	617.75	-14.9642857142856655628
5.0.11.0	win	100318	16:42:17	NH_A_48	1	1	mixed_Word_shortCSI	14	mixed_repeat	50	Triangle	Red	Shape	Word	Repeat	200	Inconsistent	SHAPE	TriangleRed.png	38	1	652	4	4	2314	100	578.5	12	12	7709	100	642.4166666666666287711	8	8	5081	100	635.125	8	8	4942	100	617.75	-17.375
5.0.11.0	win	100318	16:42:17	NH_A_48	1	1	mixed_Word_shortCSI	14	mixed_repeat	53	Triangle	Red	Shape	Word	Repeat	200	Inconsistent	SHAPE	TriangleRed.png	38	1	511	4	4	2314	100	578.5	13	13	8220	100	632.3076923076922639666	9	9	5592	100	621.3333333333333712289	8	8	4942	100	617.75	-3.5833333333333712289
5.0.11.0	win	100318	16:42:17	NH_A_48	1	1	mixed_Word_shortCSI	14	mixed_repeat	56	Triangle	Red	Shape	Word	Repeat	200	Inconsistent	SHAPE	TriangleRed.png	38	1	553	4	4	2314	100	578.5	14	14	8773	100	626.6428571428571103752	10	10	6145	100	614.5	8	8	4942	100	617.75	3.25
5.0.11.0	win	100318	16:42:17	NH_A_48	1	1	mixed_Word_shortCSI	14	mixed_repeat	59	Triangle	Green	Shape	Word	Repeat	200	Consistent	SHAPE	TriangleGreen.png	38	1	866	4	4	2314	100	578.5	15	15	9639	100	642.6000000000000227374	11	11	7011	100	637.3636363636363739715	8	8	4942	100	617.75	-19.6136363636363739715
5.0.11.0	win	100318	16:42:17	NH_A_48	1	1	mixed_Word_shortCSI	14	mixed_shift	62	Circle	Green	Color	Word	Shift	200	Inconsistent	COLOR	CircleGreen.png	38	1	669	5	5	2983	100	596.6000000000000227374	15	15	9639	100	642.6000000000000227374	11	11	7011	100	637.3636363636363739715	9	9	5611	100	623.4444444444444570763	-13.9191919191919168952
5.0.11.0	win	100318	16:42:17	NH_A_48	1	1	mixed_Word_shortCSI	14	mixed_repeat	65	Circle	Green	Color	Word	Repeat	200	Inconsistent	COLOR	CircleGreen.png	38	1	496	6	6	3479	100	579.8333333333333712289	15	15	9639	100	642.6000000000000227374	12	12	7507	100	625.5833333333333712289	9	9	5611	100	623.4444444444444570763	-2.1388888888889141526
5.0.11.0	win	100318	16:42:17	NH_A_48	1	1	mixed_Word_shortCSI	14	mixed_repeat	68	Circle	Red	Color	Word	Repeat	200	Consistent	COLOR	CircleRed.png	30	1	443	7	7	3922	100	560.2857142857143344372	15	15	9639	100	642.6000000000000227374	13	13	7950	100	611.5384615384615472067	9	9	5611	100	623.4444444444444570763	11.9059829059829098696
5.0.11.0	win	100318	16:42:17	NH_A_48	1	1	mixed_Word_shortCSI	14	mixed_repeat	71	Triangle	Green	Color	Word	Repeat	200	Consistent	COLOR	TriangleGreen.png	38	1	808	8	8	4730	100	591.25	15	15	9639	100	642.6000000000000227374	14	14	8758	100	625.5714285714285551876	9	9	5611	100	623.4444444444444570763	-2.1269841269840981113
5.0.11.0	win	100318	16:42:17	NH_A_48	1	1	mixed_Word_shortCSI	14	mixed_repeat	74	Circle	Red	Color	Word	Repeat	200	Consistent	COLOR	CircleRed.png	30	1	501	9	9	5231	100	581.2222222222221716947	15	15	9639	100	642.6000000000000227374	15	15	9259	100	617.2666666666666515084	9	9	5611	100	623.4444444444444570763	6.1777777777778055679
5.0.11.0	win	100318	16:42:17	NH_A_48	1	1	mixed_Word_shortCSI	14	mixed_shift	77	Triangle	Green	Shape	Word	Shift	200	Consistent	SHAPE	TriangleGreen.png	38	1	671	9	9	5231	100	581.2222222222221716947	16	16	10310	100	644.375	15	15	9259	100	617.2666666666666515084	10	10	6282	100	628.2000000000000454747	10.9333333333333939663
5.0.11.0	win	100318	16:42:17	NH_A_48	1	1	mixed_Word_shortCSI	14	mixed_repeat	80	Circle	Green	Shape	Word	Repeat	200	Inconsistent	SHAPE	CircleGreen.png	30	1	627	9	9	5231	100	581.2222222222221716947	17	17	10937	100	643.3529411764706082977	16	16	9886	100	617.875	10	10	6282	100	628.2000000000000454747	10.3250000000000454747
5.0.11.0	win	100318	16:42:17	NH_A_48	1	1	mixed_Word_shortCSI	14	mixed_repeat	83	Circle	Red	Shape	Word	Repeat	200	Consistent	SHAPE	CircleRed.png	30	1	552	9	9	5231	100	581.2222222222221716947	18	18	11489	100	638.2777777777778283053	17	17	10438	100	614	10	10	6282	100	628.2000000000000454747	14.2000000000000454747
5.0.11.0	win	100318	16:42:17	NH_A_48	1	1	mixed_Word_shortCSI	14	mixed_shift	86	Circle	Green	Color	Word	Shift	200	Inconsistent	COLOR	CircleGreen.png	38	1	576	10	10	5807	100	580.7000000000000454747	18	18	11489	100	638.2777777777778283053	17	17	10438	100	614	11	11	6858	100	623.4545454545454958861	9.4545454545454958861
5.0.11.0	win	100318	16:42:17	NH_A_48	1	1	mixed_Word_shortCSI	14	mixed_repeat	89	Circle	Green	Color	Word	Repeat	200	Inconsistent	COLOR	CircleGreen.png	38	1	503	11	11	6310	100	573.6363636363636260285	18	18	11489	100	638.2777777777778283053	18	18	10941	100	607.8333333333333712289	11	11	6858	100	623.4545454545454958861	15.6212121212121246572
5.0.11.0	win	100318	16:42:17	NH_A_48	1	1	mixed_Word_shortCSI	14	mixed_shift	92	Circle	Green	Shape	Word	Shift	200	Inconsistent	SHAPE	CircleGreen.png	30	1	1009	11	11	6310	100	573.6363636363636260285	19	19	12498	100	657.7894736842105203323	18	18	10941	100	607.8333333333333712289	12	12	7867	100	655.5833333333333712289	47.75
5.0.11.0	win	100318	16:42:17	NH_A_48	1	1	mixed_Word_shortCSI	14	mixed_shift	95	Triangle	Green	Color	Word	Shift	200	Consistent	COLOR	TriangleGreen.png	38	1	855	12	12	7165	100	597.0833333333333712289	19	19	12498	100	657.7894736842105203323	18	18	10941	100	607.8333333333333712289	13	13	8722	100	670.9230769230769055866	63.0897435897435343577
5.0.11.0	win	100318	16:42:17	NH_A_48	1	1	mixed_Word_shortCSI	14	mixed_shift	98	Triangle	Red	Shape	Word	Shift	200	Inconsistent	SHAPE	TriangleRed.png	38	1	1059	12	12	7165	100	597.0833333333333712289	20	20	13557	100	677.8500000000000227374	18	18	10941	100	607.8333333333333712289	14	14	9781	100	698.6428571428571103752	90.8095238095237391462
5.0.11.0	win	100318	16:42:17	NH_A_48	1	1	mixed_Word_shortCSI	14	mixed_shift	101	Triangle	Red	Color	Word	Shift	200	Inconsistent	COLOR	TriangleRed.png	30	1	695	13	13	7860	100	604.61538461538464162	20	20	13557	100	677.8500000000000227374	18	18	10941	100	607.8333333333333712289	15	15	10476	100	698.3999999999999772626	90.5666666666666060337
5.0.11.0	win	100318	16:42:17	NH_A_48	1	1	mixed_Word_shortCSI	14	mixed_repeat	104	Circle	Green	Color	Word	Repeat	200	Inconsistent	COLOR	CircleGreen.png	38	1	538	14	14	8398	100	599.8571428571428896248	20	20	13557	100	677.8500000000000227374	19	19	11479	100	604.1578947368420813291	15	15	10476	100	698.3999999999999772626	94.2421052631578959335
5.0.11.0	win	100318	16:42:17	NH_A_48	1	1	mixed_Word_shortCSI	14	mixed_shift	107	Triangle	Red	Shape	Word	Shift	200	Inconsistent	SHAPE	TriangleRed.png	38	1	595	14	14	8398	100	599.8571428571428896248	21	21	14152	100	673.9047619047619264165	19	19	11479	100	604.1578947368420813291	16	16	11071	100	691.9375	87.7796052631579186709
5.0.11.0	win	100318	16:42:17	NH_A_48	1	1	mixed_Word_shortCSI	14	mixed_shift	110	Triangle	Red	Color	Word	Shift	200	Inconsistent	COLOR	TriangleRed.png	30	1	761	15	15	9159	100	610.6000000000000227374	21	21	14152	100	673.9047619047619264165	19	19	11479	100	604.1578947368420813291	17	17	11832	100	696	91.8421052631579186709
5.0.11.0	win	100318	16:42:17	NH_A_48	1	1	mixed_Word_shortCSI	14	mixed_shift	113	Circle	Red	Shape	Word	Shift	200	Consistent	SHAPE	CircleRed.png	30	1	681	15	15	9159	100	610.6000000000000227374	22	22	14833	100	674.2272727272727479431	19	19	11479	100	604.1578947368420813291	18	18	12513	100	695.1666666666666287711	91.008771929824547442
5.0.11.0	win	100318	16:42:17	NH_A_48	1	1	mixed_Word_shortCSI	14	mixed_shift	116	Circle	Green	Color	Word	Shift	200	Inconsistent	COLOR	CircleGreen.png	38	1	652	16	16	9811	100	613.1875	22	22	14833	100	674.2272727272727479431	19	19	11479	100	604.1578947368420813291	19	19	13165	100	692.8947368421053170096	88.7368421052632356805
5.0.11.0	win	100318	16:42:17	NH_A_48	1	1	mixed_Word_shortCSI	14	mixed_shift	119	Circle	Red	Shape	Word	Shift	200	Consistent	SHAPE	CircleRed.png	30	1	624	16	16	9811	100	613.1875	23	23	15457	100	672.0434782608696195894	19	19	11479	100	604.1578947368420813291	20	20	13789	100	689.4500000000000454747	85.2921052631579641456
5.0.11.0	win	100318	16:42:17	NH_A_48	1	1	mixed_Word_shortCSI	14	mixed_repeat	122	Circle	Red	Shape	Word	Repeat	200	Consistent	SHAPE	CircleRed.png	30	1	582	16	16	9811	100	613.1875	24	24	16039	100	668.2916666666666287711	20	20	12061	100	603.0499999999999545253	20	20	13789	100	689.4500000000000454747	86.4000000000000909495
5.0.11.0	win	100318	16:42:17	NH_A_48	1	1	mixed_Word_shortCSI	14	mixed_repeat	125	Triangle	Green	Shape	Word	Repeat	200	Consistent	SHAPE	TriangleGreen.png	38	1	668	16	16	9811	100	613.1875	25	25	16707	100	668.2799999999999727152	21	21	12729	100	606.1428571428571103752	20	20	13789	100	689.4500000000000454747	83.3071428571429350995
5.0.11.0	win	100318	16:42:17	NH_A_48	1	1	mixed_Word_shortCSI	14	mixed_shift	128	Circle	Red	Color	Word	Shift	200	Consistent	COLOR	CircleRed.png	30	1	560	17	17	10371	100	610.0588235294117112062	25	25	16707	100	668.2799999999999727152	21	21	12729	100	606.1428571428571103752	21	21	14349	100	683.2857142857143344372	77.142857142857224062
5.0.11.0	win	100318	16:42:17	NH_A_48	1	1	mixed_Word_shortCSI	14	mixed_shift	131	Triangle	Red	Shape	Word	Shift	200	Inconsistent	SHAPE	TriangleRed.png	38	1	616	17	17	10371	100	610.0588235294117112062	26	26	17323	100	666.2692307692307167599	21	21	12729	100	606.1428571428571103752	22	22	14965	100	680.2272727272727479431	74.0844155844156375679
5.0.11.0	win	100318	16:42:17	NH_A_48	1	1	mixed_Word_shortCSI	14	mixed_repeat	134	Triangle	Green	Shape	Word	Repeat	200	Consistent	SHAPE	TriangleGreen.png	38	1	637	17	17	10371	100	610.0588235294117112062	27	27	17960	100	665.1851851851852188702	22	22	13366	100	607.5454545454545041139	22	22	14965	100	680.2272727272727479431	72.6818181818182438292
5.0.11.0	win	100318	16:42:17	NH_A_48	1	1	mixed_Word_shortCSI	14	mixed_repeat	137	Triangle	Green	Shape	Word	Repeat	200	Consistent	SHAPE	TriangleGreen.png	38	1	529	17	17	10371	100	610.0588235294117112062	28	28	18489	100	660.3214285714285551876	23	23	13895	100	604.1304347826087450812	22	22	14965	100	680.2272727272727479431	76.0968379446640028618
5.0.11.0	win	100318	16:42:17	NH_A_48	1	1	mixed_Word_shortCSI	14	mixed_repeat	140	Circle	Red	Shape	Word	Repeat	200	Consistent	SHAPE	CircleRed.png	30	1	1003	17	17	10371	100	610.0588235294117112062	29	29	19492	100	672.1379310344827899826	24	24	14898	100	620.75	22	22	14965	100	680.2272727272727479431	59.4772727272727479431
5.0.11.0	win	100318	16:42:17	NH_A_48	1	1	mixed_Word_shortCSI	14	mixed_shift	143	Triangle	Green	Color	Word	Shift	200	Consistent	COLOR	TriangleGreen.png	38	1	721	18	18	11092	100	616.2222222222221716947	29	29	19492	100	672.1379310344827899826	24	24	14898	100	620.75	23	23	15686	100	682	61.25
5.0.11.0	win	100318	16:42:17	NH_A_48	1	1	mixed_Word_shortCSI	14	mixed_shift	146	Circle	Green	Shape	Word	Shift	200	Inconsistent	SHAPE	CircleGreen.png	30	1	1282	18	18	11092	100	616.2222222222221716947	30	30	20774	100	692.4666666666666969832	24	24	14898	100	620.75	24	24	16968	100	707	86.25
5.0.11.0	win	100318	16:42:17	NH_A_48	1	1	mixed_Word_shortCSI	14	mixed_shift	149	Circle	Red	Color	Word	Shift	200	Consistent	COLOR	CircleRed.png	30	1	925	19	19	12017	100	632.4736842105263576741	30	30	20774	100	692.4666666666666969832	24	24	14898	100	620.75	25	25	17893	100	715.7200000000000272848	94.9700000000000272848
5.0.11.0	win	100318	16:42:17	NH_A_48	1	1	mixed_Word_shortCSI	14	mixed_shift	152	Triangle	Green	Shape	Word	Shift	200	Consistent	SHAPE	TriangleGreen.png	38	1	774	19	19	12017	100	632.4736842105263576741	31	31	21548	100	695.096774193548412768	24	24	14898	100	620.75	26	26	18667	100	717.9615384615384527933	97.2115384615384527933
5.0.11.0	win	100318	16:42:17	NH_A_48	1	1	mixed_Word_shortCSI	14	mixed_shift	155	Triangle	Red	Color	Word	Shift	200	Inconsistent	COLOR	TriangleRed.png	30	1	549	20	20	12566	100	628.2999999999999545253	31	31	21548	100	695.096774193548412768	24	24	14898	100	620.75	27	27	19216	100	711.7037037037036952825	90.9537037037036952825
5.0.11.0	win	100318	16:42:17	NH_A_48	1	1	mixed_Word_shortCSI	14	mixed_shift	158	Triangle	Green	Shape	Word	Shift	200	Consistent	SHAPE	TriangleGreen.png	38	1	574	20	20	12566	100	628.2999999999999545253	32	32	22122	100	691.3125	24	24	14898	100	620.75	28	28	19790	100	706.7857142857143344372	86.0357142857143344372
5.0.11.0	win	100318	16:42:17	NH_A_48	1	1	mixed_Word_shortCSI	14	mixed_repeat	161	Circle	Red	Shape	Word	Repeat	200	Consistent	SHAPE	CircleRed.png	30	1	517	20	20	12566	100	628.2999999999999545253	33	33	22639	100	686.0303030303030027426	25	25	15415	100	616.6000000000000227374	28	28	19790	100	706.7857142857143344372	90.1857142857143116998
5.0.11.0	win	100318	16:42:17	NH_A_48	1	1	mixed_Word_shortCSI	14	mixed_shift	164	Triangle	Green	Color	Word	Shift	200	Consistent	COLOR	TriangleGreen.png	38	1	542	21	21	13108	100	624.1904761904761471669	33	33	22639	100	686.0303030303030027426	25	25	15415	100	616.6000000000000227374	29	29	20332	100	701.1034482758620924869	84.5034482758620697496
5.0.11.0	win	100318	16:42:17	NH_A_48	1	1	mixed_Word_shortCSI	14	mixed_repeat	167	Triangle	Red	Color	Word	Repeat	200	Inconsistent	COLOR	TriangleRed.png	30	1	551	22	22	13659	100	620.8636363636363739715	33	33	22639	100	686.0303030303030027426	26	26	15966	100	614.0769230769230944134	29	29	20332	100	701.1034482758620924869	87.0265251989389980736
5.0.11.0	win	100318	16:42:17	NH_A_48	1	1	mixed_Word_shortCSI	14	mixed_repeat	170	Circle	Green	Color	Word	Repeat	200	Inconsistent	COLOR	CircleGreen.png	38	1	783	23	23	14442	100	627.9130434782608745081	33	33	22639	100	686.0303030303030027426	27	27	16749	100	620.3333333333333712289	29	29	20332	100	701.1034482758620924869	80.770114942528721258
5.0.11.0	win	100318	16:42:17	NH_A_48	1	1	mixed_Word_shortCSI	14	mixed_shift	173	Triangle	Red	Shape	Word	Shift	200	Inconsistent	SHAPE	TriangleRed.png	38	1	685	23	23	14442	100	627.9130434782608745081	34	34	23324	100	686	27	27	16749	100	620.3333333333333712289	30	30	21017	100	700.5666666666667197205	80.2333333333333484916
5.0.11.0	win	100318	16:42:17	NH_A_48	1	1	mixed_Word_shortCSI	14	mixed_repeat	176	Circle	Green	Shape	Word	Repeat	200	Inconsistent	SHAPE	CircleGreen.png	30	1	576	23	23	14442	100	627.9130434782608745081	35	35	23900	100	682.8571428571428896248	28	28	17325	100	618.75	30	30	21017	100	700.5666666666667197205	81.8166666666667197205
5.0.11.0	win	100318	16:42:17	NH_A_48	1	1	mixed_Word_shortCSI	14	mixed_shift	179	Circle	Green	Color	Word	Shift	200	Inconsistent	COLOR	CircleGreen.png	38	1	616	24	24	15058	100	627.4166666666666287711	35	35	23900	100	682.8571428571428896248	28	28	17325	100	618.75	31	31	21633	100	697.8387096774193878446	79.0887096774193878446
5.0.11.0	win	100318	16:42:17	NH_A_48	1	1	mixed_Word_shortCSI	14	mixed_shift	182	Triangle	Green	Shape	Word	Shift	200	Consistent	SHAPE	TriangleGreen.png	38	1	653	24	24	15058	100	627.4166666666666287711	36	36	24553	100	682.0277777777778283053	28	28	17325	100	618.75	32	32	22286	100	696.4375	77.6875
5.0.11.0	win	100318	16:42:17	NH_A_48	1	1	mixed_Word_shortCSI	14	mixed_repeat	185	Triangle	Green	Shape	Word	Repeat	200	Consistent	SHAPE	TriangleGreen.png	38	1	449	24	24	15058	100	627.4166666666666287711	37	37	25002	100	675.7297297297296836405	29	29	17774	100	612.8965517241379075131	32	32	22286	100	696.4375	83.5409482758620924869
5.0.11.0	win	100318	16:42:17	NH_A_48	1	1	mixed_Word_shortCSI	14	mixed_shift	188	Triangle	Red	Color	Word	Shift	200	Inconsistent	COLOR	TriangleRed.png	30	1	445	25	25	15503	100	620.1200000000000045475	37	37	25002	100	675.7297297297296836405	29	29	17774	100	612.8965517241379075131	33	33	22731	100	688.8181818181818698577	75.9216300940439623446
5.0.11.0	win	100318	16:42:17	NH_A_48	1	1	mixed_Word_shortCSI	14	mixed_repeat	191	Triangle	Green	Color	Word	Repeat	200	Consistent	COLOR	TriangleGreen.png	38	1	569	26	26	16072	100	618.1538461538461888267	37	37	25002	100	675.7297297297296836405	30	30	18343	100	611.4333333333332802795	33	33	22731	100	688.8181818181818698577	77.3848484848485895782
5.0.11.0	win	100318	16:42:17	NH_A_48	1	1	mixed_Word_shortCSI	14	mixed_repeat	194	Circle	Green	Color	Word	Repeat	200	Inconsistent	COLOR	CircleGreen.png	38	1	465	27	27	16537	100	612.4814814814815235877	37	37	25002	100	675.7297297297296836405	31	31	18808	100	606.7096774193548753829	33	33	22731	100	688.8181818181818698577	82.1085043988269944748
5.0.11.0	win	100318	16:42:17	NH_A_48	1	1	mixed_Word_shortCSI	14	mixed_shift	197	Circle	Red	Shape	Word	Shift	200	Consistent	SHAPE	CircleRed.png	30	1	604	27	27	16537	100	612.4814814814815235877	38	38	25606	100	673.8421052631579186709	31	31	18808	100	606.7096774193548753829	34	34	23335	100	686.3235294117647526946	79.6138519924098773117
5.0.11.0	win	100318	16:42:17	NH_A_48	1	1	mixed_Word_shortCSI	14	mixed_repeat	200	Triangle	Green	Shape	Word	Repeat	200	Consistent	SHAPE	TriangleGreen.png	38	1	546	27	27	16537	100	612.4814814814815235877	39	39	26152	100	670.5641025641025407822	32	32	19354	100	604.8125	34	34	23335	100	686.3235294117647526946	81.5110294117647526946
5.0.11.0	win	100318	16:42:17	NH_A_48	1	1	mixed_Word_shortCSI	14	mixed_shift	203	Circle	Red	Color	Word	Shift	200	Consistent	COLOR	CircleRed.png	30	1	939	28	28	17476	100	624.1428571428571103752	39	39	26152	100	670.5641025641025407822	32	32	19354	100	604.8125	35	35	24274	100	693.5428571428570876378	88.7303571428570876378
5.0.11.0	win	100318	16:42:17	NH_A_48	1	1	mixed_Word_shortCSI	14	mixed_shift	206	Triangle	Green	Shape	Word	Shift	200	Consistent	SHAPE	TriangleGreen.png	38	1	692	28	28	17476	100	624.1428571428571103752	40	40	26844	100	671.1000000000000227374	32	32	19354	100	604.8125	36	36	24966	100	693.5	88.6875
5.0.11.0	win	100318	16:42:17	NH_A_48	1	1	mixed_Word_shortCSI	14	mixed_repeat	209	Triangle	Red	Shape	Word	Repeat	200	Inconsistent	SHAPE	TriangleRed.png	38	1	695	28	28	17476	100	624.1428571428571103752	41	41	27539	100	671.6829268292682399988	33	33	20049	100	607.5454545454545041139	36	36	24966	100	693.5	85.9545454545454958861
5.0.11.0	win	100318	16:42:17	NH_A_48	1	1	mixed_Word_shortCSI	14	mixed_repeat	212	Circle	Green	Shape	Word	Repeat	200	Inconsistent	SHAPE	CircleGreen.png	30	1	521	28	28	17476	100	624.1428571428571103752	42	42	28060	100	668.0952380952380735835	34	34	20570	100	605	36	36	24966	100	693.5	88.5
5.0.11.0	win	100318	16:42:17	NH_A_48	1	1	mixed_Word_shortCSI	14	mixed_shift	215	Circle	Green	Color	Word	Shift	200	Inconsistent	COLOR	CircleGreen.png	30	0	786	28	29	17476	96.5517241379310320326	624.1428571428571103752	42	42	28060	100	668.0952380952380735835	34	34	20570	100	605	36	37	24966	97.2972972972973053629	693.5	88.5
5.0.11.0	win	100318	16:42:17	NH_A_48	1	1	mixed_Word_shortCSI	14	mixed_shift	218	Circle	Red	Shape	Word	Shift	200	Consistent	SHAPE	CircleRed.png	30	1	641	28	29	17476	96.5517241379310320326	624.1428571428571103752	43	43	28701	100	667.4651162790697753735	34	34	20570	100	605	37	38	25607	97.3684210526315752077	692.0810810810810380644	87.0810810810810380644
5.0.11.0	win	100318	16:42:17	NH_A_48	1	1	mixed_Word_shortCSI	14	mixed_repeat	221	Circle	Green	Shape	Word	Repeat	200	Inconsistent	SHAPE	CircleGreen.png	30	1	1046	28	29	17476	96.5517241379310320326	624.1428571428571103752	44	44	29747	100	676.0681818181818698577	35	35	21616	100	617.6000000000000227374	37	38	25607	97.3684210526315752077	692.0810810810810380644	74.4810810810810153271
5.0.11.0	win	100318	16:42:17	NH_A_48	1	1	mixed_Word_shortCSI	14	mixed_repeat	224	Triangle	Green	Shape	Word	Repeat	200	Consistent	SHAPE	TriangleGreen.png	38	1	538	28	29	17476	96.5517241379310320326	624.1428571428571103752	45	45	30285	100	673	36	36	22154	100	615.3888888888889141526	37	38	25607	97.3684210526315752077	692.0810810810810380644	76.6921921921921239118
5.0.11.0	win	100318	16:42:17	NH_A_48	1	1	mixed_Word_shortCSI	14	mixed_shift	227	Circle	Green	Color	Word	Shift	200	Inconsistent	COLOR	CircleGreen.png	38	1	867	29	30	18343	96.6666666666666714036	632.5172413793103487478	45	45	30285	100	673	36	36	22154	100	615.3888888888889141526	38	39	26474	97.4358974358974307961	696.6842105263158373418	81.2953216374269231892
5.0.11.0	win	100318	16:42:17	NH_A_48	1	1	mixed_Word_shortCSI	14	mixed_repeat	230	Triangle	Red	Color	Word	Repeat	200	Inconsistent	COLOR	TriangleRed.png	30	1	590	30	31	18933	96.774193548387103192	631.1000000000000227374	45	45	30285	100	673	37	37	22744	100	614.7027027027027088479	38	39	26474	97.4358974358974307961	696.6842105263158373418	81.9815078236131284939
5.0.11.0	win	100318	16:42:17	NH_A_48	1	1	mixed_Word_shortCSI	14	mixed_repeat	233	Triangle	Green	Color	Word	Repeat	200	Consistent	COLOR	TriangleGreen.png	38	1	581	31	32	19514	96.875	629.4838709677419501531	45	45	30285	100	673	38	38	23325	100	613.8157894736841626582	38	39	26474	97.4358974358974307961	696.6842105263158373418	82.8684210526316746837
5.0.11.0	win	100318	16:42:17	NH_A_48	1	1	mixed_Word_shortCSI	14	mixed_repeat	236	Triangle	Red	Color	Word	Repeat	200	Inconsistent	COLOR	TriangleRed.png	30	1	587	32	33	20101	96.9696969696969688357	628.15625	45	45	30285	100	673	39	39	23912	100	613.1282051282050815644	38	39	26474	97.4358974358974307961	696.6842105263158373418	83.5560053981107557775
5.0.11.0	win	100318	16:42:17	NH_A_48	1	1	mixed_Word_shortCSI	14	mixed_repeat	239	Triangle	Red	Color	Word	Repeat	200	Inconsistent	COLOR	TriangleRed.png	30	1	514	33	34	20615	97.0588235294117680496	624.6969696969697452005	45	45	30285	100	673	40	40	24426	100	610.6499999999999772626	38	39	26474	97.4358974358974307961	696.6842105263158373418	86.0342105263158600792
5.0.11.0	win	100318	16:42:17	NH_A_48	1	1	mixed_Word_shortCSI	14	mixed_repeat	242	Circle	Green	Color	Word	Repeat	200	Inconsistent	COLOR	CircleGreen.png	38	1	604	34	35	21219	97.1428571428571387969	624.0882352941176804961	45	45	30285	100	673	41	41	25030	100	610.4878048780487915792	38	39	26474	97.4358974358974307961	696.6842105263158373418	86.1964056482670457626
5.0.11.0	win	100318	16:42:17	NH_A_48	1	1	mixed_Word_shortCSI	14	Rest	244	Circle	Green	Color	Word	Repeat	200	Inconsistent	Take a break for 60 s	CircleGreen.png	0	0	59984	34	35	21219	97.1428571428571387969	624.0882352941176804961	45	45	30285	100	673	41	41	25030	100	610.4878048780487915792	38	39	26474	97.4358974358974307961	696.6842105263158373418	86.1964056482670457626
5.0.11.0	win	100318	16:42:17	NH_A_48	1	1	mixed_Word_shortCSI	14	mixed_shift	246	Circle	Green	Shape	Word	Shift	200	Inconsistent	SHAPE	CircleGreen.png	30	1	2111	34	35	21219	97.1428571428571387969	624.0882352941176804961	46	46	32396	100	704.2608695652173764756	41	41	25030	100	610.4878048780487915792	39	40	28585	97.5	732.9487179487178991621	122.4609130706691075829
5.0.11.0	win	100318	16:42:17	NH_A_48	1	1	mixed_Word_shortCSI	14	mixed_shift	249	Triangle	Green	Color	Word	Shift	200	Consistent	COLOR	TriangleGreen.png	38	1	1129	35	36	22348	97.2222222222222143273	638.5142857142857337749	46	46	32396	100	704.2608695652173764756	41	41	25030	100	610.4878048780487915792	40	41	29714	97.5609756097560989474	742.8500000000000227374	132.3621951219512311582
5.0.11.0	win	100318	16:42:17	NH_A_48	1	1	mixed_Word_shortCSI	14	mixed_shift	252	Circle	Red	Shape	Word	Shift	200	Consistent	SHAPE	CircleRed.png	30	1	1259	35	36	22348	97.2222222222222143273	638.5142857142857337749	47	47	33655	100	716.0638297872339990136	41	41	25030	100	610.4878048780487915792	41	42	30973	97.619047619047620401	755.439024390243957896	144.9512195121951663168
5.0.11.0	win	100318	16:42:17	NH_A_48	1	1	mixed_Word_shortCSI	14	mixed_repeat	255	Triangle	Green	Shape	Word	Repeat	200	Consistent	SHAPE	TriangleGreen.png	38	1	951	35	36	22348	97.2222222222222143273	638.5142857142857337749	48	48	34606	100	720.9583333333333712289	42	42	25981	100	618.5952380952380735835	41	42	30973	97.619047619047620401	755.439024390243957896	136.8437862950058843126
5.0.11.0	win	100318	16:42:17	NH_A_48	1	1	mixed_Word_shortCSI	14	mixed_shift	258	Circle	Red	Color	Word	Shift	200	Consistent	COLOR	CircleRed.png	30	1	911	36	37	23259	97.2972972972973053629	646.0833333333333712289	48	48	34606	100	720.9583333333333712289	42	42	25981	100	618.5952380952380735835	42	43	31884	97.6744186046511515542	759.1428571428571103752	140.5476190476190367917
5.0.11.0	win	100318	16:42:17	NH_A_48	1	1	mixed_Word_shortCSI	14	mixed_repeat	261	Triangle	Red	Color	Word	Repeat	200	Inconsistent	COLOR	TriangleRed.png	30	1	729	37	38	23988	97.3684210526315752077	648.3243243243243796314	48	48	34606	100	720.9583333333333712289	43	43	26710	100	621.1627906976743815903	42	43	31884	97.6744186046511515542	759.1428571428571103752	137.9800664451827287849
5.0.11.0	win	100318	16:42:17	NH_A_48	1	1	mixed_Word_shortCSI	14	mixed_repeat	264	Triangle	Red	Color	Word	Repeat	200	Inconsistent	COLOR	TriangleRed.png	30	1	394	38	39	24382	97.4358974358974307961	641.6315789473684390032	48	48	34606	100	720.9583333333333712289	44	44	27104	100	616	42	43	31884	97.6744186046511515542	759.1428571428571103752	143.1428571428571103752
5.0.11.0	win	100318	16:42:17	NH_A_48	1	1	mixed_Word_shortCSI	14	mixed_repeat	267	Circle	Green	Color	Word	Repeat	200	Inconsistent	COLOR	CircleGreen.png	38	1	505	39	40	24887	97.5	638.1282051282050815644	48	48	34606	100	720.9583333333333712289	45	45	27609	100	613.5333333333333030168	42	43	31884	97.6744186046511515542	759.1428571428571103752	145.6095238095238073583
5.0.11.0	win	100318	16:42:17	NH_A_48	1	1	mixed_Word_shortCSI	14	mixed_shift	270	Circle	Green	Shape	Word	Shift	200	Inconsistent	SHAPE	CircleGreen.png	30	1	579	39	40	24887	97.5	638.1282051282050815644	49	49	35185	100	718.0612244897959044465	45	45	27609	100	613.5333333333333030168	43	44	32463	97.7272727272727337322	754.9534883720930338313	141.4201550387597308145
5.0.11.0	win	100318	16:42:17	NH_A_48	1	1	mixed_Word_shortCSI	14	mixed_shift	273	Circle	Red	Color	Word	Shift	200	Consistent	COLOR	CircleRed.png	30	1	490	40	41	25377	97.5609756097560989474	634.4249999999999545253	49	49	35185	100	718.0612244897959044465	45	45	27609	100	613.5333333333333030168	44	45	32953	97.7777777777777714618	748.9318181818181301423	135.3984848484848271255
5.0.11.0	win	100318	16:42:17	NH_A_48	1	1	mixed_Word_shortCSI	14	mixed_repeat	276	Triangle	Red	Color	Word	Repeat	200	Inconsistent	COLOR	TriangleRed.png	30	1	421	41	42	25798	97.619047619047620401	629.219512195121978948	49	49	35185	100	718.0612244897959044465	46	46	28030	100	609.3478260869565019675	44	45	32953	97.7777777777777714618	748.9318181818181301423	139.5839920948616281748
5.0.11.0	win	100318	16:42:17	NH_A_48	1	1	mixed_Word_shortCSI	14	mixed_shift	279	Circle	Green	Shape	Word	Shift	200	Inconsistent	SHAPE	CircleGreen.png	38	0	738	41	42	25798	97.619047619047620401	629.219512195121978948	49	50	35185	98	718.0612244897959044465	46	46	28030	100	609.3478260869565019675	44	46	32953	95.6521739130434838216	748.9318181818181301423	139.5839920948616281748
5.0.11.0	win	100318	16:42:17	NH_A_48	1	1	mixed_Word_shortCSI	14	mixed_repeat	282	Circle	Red	Shape	Word	Repeat	200	Consistent	SHAPE	CircleRed.png	30	1	1347	41	42	25798	97.619047619047620401	629.219512195121978948	50	51	36532	98.0392156862745025592	730.6399999999999863576	47	47	29377	100	625.0425531914893326757	44	46	32953	95.6521739130434838216	748.9318181818181301423	123.8892649903287974666
5.0.11.0	win	100318	16:42:17	NH_A_48	1	1	mixed_Word_shortCSI	14	mixed_shift	285	Circle	Green	Color	Word	Shift	200	Inconsistent	COLOR	CircleGreen.png	38	1	747	42	43	26545	97.6744186046511515542	632.0238095238095183959	50	51	36532	98.0392156862745025592	730.6399999999999863576	47	47	29377	100	625.0425531914893326757	45	47	33700	95.7446808510638334155	748.8888888888889141526	123.8463356973995814769
5.0.11.0	win	100318	16:42:17	NH_A_48	1	1	mixed_Word_shortCSI	14	mixed_repeat	288	Circle	Red	Color	Word	Repeat	200	Consistent	COLOR	CircleRed.png	30	1	555	43	44	27100	97.7272727272727337322	630.2325581395348308433	50	51	36532	98.0392156862745025592	730.6399999999999863576	48	48	29932	100	623.5833333333333712289	45	47	33700	95.7446808510638334155	748.8888888888889141526	125.3055555555555429237
5.0.11.0	win	100318	16:42:17	NH_A_48	1	1	mixed_Word_shortCSI	14	mixed_repeat	291	Circle	Green	Color	Word	Repeat	200	Inconsistent	COLOR	CircleGreen.png	38	1	835	44	45	27935	97.7777777777777714618	634.8863636363636260285	50	51	36532	98.0392156862745025592	730.6399999999999863576	49	49	30767	100	627.8979591836734925892	45	47	33700	95.7446808510638334155	748.8888888888889141526	120.9909297052154215635
5.0.11.0	win	100318	16:42:17	NH_A_48	1	1	mixed_Word_shortCSI	14	mixed_shift	294	Circle	Red	Shape	Word	Shift	200	Consistent	SHAPE	CircleRed.png	30	1	687	44	45	27935	97.7777777777777714618	634.8863636363636260285	51	52	37219	98.0769230769230659917	729.7843137254901648703	49	49	30767	100	627.8979591836734925892	46	48	34387	95.8333333333333428072	747.5434782608696195894	119.6455190771961270002
5.0.11.0	win	100318	16:42:17	NH_A_48	1	1	mixed_Word_shortCSI	14	mixed_repeat	297	Triangle	Green	Shape	Word	Repeat	200	Consistent	SHAPE	TriangleGreen.png	38	1	850	44	45	27935	97.7777777777777714618	634.8863636363636260285	52	53	38069	98.1132075471698072988	732.0961538461538111733	50	50	31617	100	632.3400000000000318323	46	48	34387	95.8333333333333428072	747.5434782608696195894	115.203478260869587757
5.0.11.0	win	100318	16:42:17	NH_A_48	1	1	mixed_Word_shortCSI	14	mixed_repeat	300	Triangle	Red	Shape	Word	Repeat	200	Inconsistent	SHAPE	TriangleRed.png	38	1	1150	44	45	27935	97.7777777777777714618	634.8863636363636260285	53	54	39219	98.1481481481481523588	739.9811320754716916781	51	51	32767	100	642.4901960784313814656	46	48	34387	95.8333333333333428072	747.5434782608696195894	105.0532821824382381237
5.0.11.0	win	100318	16:42:17	NH_A_48	1	1	mixed_Word_shortCSI	14	mixed_repeat	303	Triangle	Green	Shape	Word	Repeat	200	Consistent	SHAPE	TriangleGreen.png	38	1	686	44	45	27935	97.7777777777777714618	634.8863636363636260285	54	55	39905	98.1818181818181869858	738.9814814814815235877	52	52	33453	100	643.3269230769230944134	46	48	34387	95.8333333333333428072	747.5434782608696195894	104.216555183946525176
5.0.11.0	win	100318	16:42:17	NH_A_48	1	1	mixed_Word_shortCSI	14	mixed_shift	306	Circle	Red	Color	Word	Shift	200	Consistent	COLOR	CircleRed.png	30	1	465	45	46	28400	97.8260869565217348054	631.1111111111110858474	54	55	39905	98.1818181818181869858	738.9814814814815235877	52	52	33453	100	643.3269230769230944134	47	49	34852	95.9183673469387656496	741.5319148936169995068	98.2049918166939050934
5.0.11.0	win	100318	16:42:17	NH_A_48	1	1	mixed_Word_shortCSI	14	mixed_repeat	309	Triangle	Green	Color	Word	Repeat	200	Consistent	COLOR	TriangleGreen.png	38	1	988	46	47	29388	97.8723404255319167078	638.8695652173912549188	54	55	39905	98.1818181818181869858	738.9814814814815235877	53	53	34441	100	649.8301886792453387898	47	49	34852	95.9183673469387656496	741.5319148936169995068	91.701726214371660717
5.0.11.0	win	100318	16:42:17	NH_A_48	1	1	mixed_Word_shortCSI	14	mixed_repeat	312	Triangle	Green	Color	Word	Repeat	200	Consistent	COLOR	TriangleGreen.png	38	1	675	47	48	30063	97.9166666666666571928	639.6382978723404448829	54	55	39905	98.1818181818181869858	738.9814814814815235877	54	54	35116	100	650.2962962962963047175	47	49	34852	95.9183673469387656496	741.5319148936169995068	91.2356185973206947892
5.0.11.0	win	100318	16:42:17	NH_A_48	1	1	mixed_Word_shortCSI	14	mixed_shift	315	Circle	Red	Shape	Word	Shift	200	Consistent	SHAPE	CircleRed.png	30	1	550	47	48	30063	97.9166666666666571928	639.6382978723404448829	55	56	40455	98.2142857142857081953	735.5454545454545041139	54	54	35116	100	650.2962962962963047175	48	50	35402	96	737.5416666666666287711	87.2453703703703240535
5.0.11.0	win	100318	16:42:17	NH_A_48	1	1	mixed_Word_shortCSI	14	mixed_shift	318	Triangle	Red	Color	Word	Shift	200	Inconsistent	COLOR	TriangleRed.png	30	1	446	48	49	30509	97.9591836734693828248	635.6041666666666287711	55	56	40455	98.2142857142857081953	735.5454545454545041139	54	54	35116	100	650.2962962962963047175	49	51	35848	96.0784313725490193292	731.5918367346938566698	81.2955404383975519522
5.0.11.0	win	100318	16:42:17	NH_A_48	1	1	mixed_Word_shortCSI	14	mixed_repeat	321	Circle	Red	Color	Word	Repeat	200	Consistent	COLOR	CircleRed.png	30	1	411	49	50	30920	98	631.0204081632653014822	55	56	40455	98.2142857142857081953	735.5454545454545041139	55	55	35527	100	645.9454545454545950633	49	51	35848	96.0784313725490193292	731.5918367346938566698	85.6463821892392616064
5.0.11.0	win	100318	16:42:17	NH_A_48	1	1	mixed_Word_shortCSI	14	mixed_shift	324	Triangle	Red	Shape	Word	Shift	200	Inconsistent	SHAPE	TriangleRed.png	38	1	537	49	50	30920	98	631.0204081632653014822	56	57	40992	98.2456140350877120682	732	55	55	35527	100	645.9454545454545950633	50	52	36385	96.153846153846160405	727.7000000000000454747	81.7545454545454504114
5.0.11.0	win	100318	16:42:17	NH_A_48	1	1	mixed_Word_shortCSI	14	mixed_repeat	327	Triangle	Green	Shape	Word	Repeat	200	Consistent	SHAPE	TriangleGreen.png	38	1	465	49	50	30920	98	631.0204081632653014822	57	58	41457	98.2758620689655089109	727.3157894736841626582	56	56	35992	100	642.7142857142856655628	50	52	36385	96.153846153846160405	727.7000000000000454747	84.985714285714379912
5.0.11.0	win	100318	16:42:17	NH_A_48	1	1	mixed_Word_shortCSI	14	mixed_shift	330	Triangle	Red	Color	Word	Shift	200	Inconsistent	COLOR	TriangleRed.png	30	1	493	50	51	31413	98.0392156862745025592	628.2599999999999909051	57	58	41457	98.2758620689655089109	727.3157894736841626582	56	56	35992	100	642.7142857142856655628	51	53	36878	96.2264150943396288085	723.0980392156862990305	80.3837535014006334677
5.0.11.0	win	100318	16:42:17	NH_A_48	1	1	mixed_Word_shortCSI	14	mixed_shift	333	Circle	Green	Shape	Word	Shift	200	Inconsistent	SHAPE	CircleGreen.png	30	1	663	50	51	31413	98.0392156862745025592	628.2599999999999909051	58	59	42120	98.3050847457627128279	726.2068965517241849739	56	56	35992	100	642.7142857142856655628	52	54	37541	96.2962962962962905067	721.9423076923077360334	79.2280219780220704706
5.0.11.0	win	100318	16:42:17	NH_A_48	1	1	mixed_Word_shortCSI	14	mixed_repeat	336	Circle	Green	Shape	Word	Repeat	200	Inconsistent	SHAPE	CircleGreen.png	30	1	1147	50	51	31413	98.0392156862745025592	628.2599999999999909051	59	60	43267	98.3333333333333285964	733.3389830508474460657	57	57	37139	100	651.5614035087719457806	52	54	37541	96.2962962962962905067	721.9423076923077360334	70.3809041835357902528
5.0.11.0	win	100318	16:42:17	NH_A_48	1	1	mixed_Word_shortCSI	14	mixed_shift	339	Triangle	Red	Color	Word	Shift	200	Inconsistent	COLOR	TriangleRed.png	30	1	460	51	52	31873	98.0769230769230659917	624.9607843137255258625	59	60	43267	98.3333333333333285964	733.3389830508474460657	57	57	37139	100	651.5614035087719457806	53	55	38001	96.3636363636363597607	717	65.4385964912280542194
5.0.11.0	win	100318	16:42:17	NH_A_48	1	1	mixed_Word_shortCSI	14	mixed_shift	342	Circle	Green	Shape	Word	Shift	200	Inconsistent	SHAPE	CircleGreen.png	30	1	775	51	52	31873	98.0769230769230659917	624.9607843137255258625	60	61	44042	98.3606557377049171009	734.0333333333333030168	57	57	37139	100	651.5614035087719457806	54	56	38776	96.4285714285714306016	718.074074074074019336	66.5126705653020735554
5.0.11.0	win	100318	16:42:17	NH_A_48	1	1	mixed_Word_shortCSI	14	mixed_repeat	345	Circle	Green	Shape	Word	Repeat	200	Inconsistent	SHAPE	CircleGreen.png	30	1	439	51	52	31873	98.0769230769230659917	624.9607843137255258625	61	62	44481	98.387096774193551596	729.1967213114753576519	58	58	37578	100	647.8965517241379075131	54	56	38776	96.4285714285714306016	718.074074074074019336	70.1775223499361118229
5.0.11.0	win	100318	16:42:17	NH_A_48	1	1	mixed_Word_shortCSI	14	mixed_repeat	348	Triangle	Red	Shape	Word	Repeat	200	Inconsistent	SHAPE	TriangleRed.png	38	1	516	51	52	31873	98.0769230769230659917	624.9607843137255258625	62	63	44997	98.4126984126984041268	725.7580645161290249234	59	59	38094	100	645.6610169491525539343	54	56	38776	96.4285714285714306016	718.074074074074019336	72.4130571249214654017
5.0.11.0	win	100318	16:42:17	NH_A_48	1	1	mixed_Word_shortCSI	14	mixed_shift	351	Circle	Red	Color	Word	Shift	200	Consistent	COLOR	CircleRed.png	30	1	413	52	53	32286	98.1132075471698072988	620.88461538461535838	62	63	44997	98.4126984126984041268	725.7580645161290249234	59	59	38094	100	645.6610169491525539343	55	57	39189	96.4912280701754383472	712.5272727272727024683	66.8662557781201485341
5.0.11.0	win	100318	16:42:17	NH_A_48	1	1	mixed_Word_shortCSI	14	mixed_repeat	354	Triangle	Red	Color	Word	Repeat	200	Inconsistent	COLOR	TriangleRed.png	30	1	427	53	54	32713	98.1481481481481523588	617.2264150943395861759	62	63	44997	98.4126984126984041268	725.7580645161290249234	60	60	38521	100	642.0166666666666515084	55	57	39189	96.4912280701754383472	712.5272727272727024683	70.5106060606060509599
5.0.11.0	win	100318	16:42:17	NH_A_48	1	1	mixed_Word_shortCSI	14	mixed_repeat	357	Circle	Red	Color	Word	Repeat	200	Consistent	COLOR	CircleRed.png	30	1	648	54	55	33361	98.1818181818181869858	617.7962962962963047175	62	63	44997	98.4126984126984041268	725.7580645161290249234	61	61	39169	100	642.1147540983606631926	55	57	39189	96.4912280701754383472	712.5272727272727024683	70.4125186289120392757
5.0.11.0	win	100318	16:42:17	NH_A_48	1	1	mixed_Word_shortCSI	14	mixed_repeat	360	Triangle	Green	Color	Word	Repeat	200	Consistent	COLOR	TriangleGreen.png	38	1	476	55	56	33837	98.2142857142857081953	615.2181818181818471203	62	63	44997	98.4126984126984041268	725.7580645161290249234	62	62	39645	100	639.4354838709676869257	55	57	39189	96.4912280701754383472	712.5272727272727024683	73.0917888563050155426
5.0.11.0	win	100318	16:42:17	NH_A_48	1	1	mixed_Word_shortCSI	14	mixed_shift	363	Triangle	Green	Shape	Word	Shift	200	Consistent	SHAPE	TriangleGreen.png	38	1	584	55	56	33837	98.2142857142857081953	615.2181818181818471203	63	64	45581	98.4375	723.507936507936506132	62	62	39645	100	639.4354838709676869257	56	58	39773	96.5517241379310320326	710.2321428571428896248	70.7966589861752026991
5.0.11.0	win	100318	16:42:17	NH_A_48	1	1	mixed_Word_shortCSI	14	mixed_shift	366	Circle	Red	Color	Word	Shift	200	Consistent	COLOR	CircleRed.png	30	1	350	56	57	34187	98.2456140350877120682	610.4821428571428896248	63	64	45581	98.4375	723.507936507936506132	62	62	39645	100	639.4354838709676869257	57	59	40123	96.6101694915254256557	703.9122807017544118935	64.4767968307867249678
5.0.11.0	win	100318	16:42:17	NH_A_48	1	1	mixed_Word_shortCSI	14	mixed_repeat	369	Triangle	Green	Color	Word	Repeat	200	Consistent	COLOR	TriangleGreen.png	38	1	766	57	58	34953	98.2758620689655089109	613.2105263157894796677	63	64	45581	98.4375	723.507936507936506132	63	63	40411	100	641.4444444444444570763	57	59	40123	96.6101694915254256557	703.9122807017544118935	62.4678362573099548172
5.0.11.0	win	100318	16:42:17	NH_A_48	1	1	mixed_Word_shortCSI	14	mixed_repeat	372	Triangle	Green	Color	Word	Repeat	200	Consistent	COLOR	TriangleGreen.png	38	1	637	58	59	35590	98.3050847457627128279	613.6206896551724412348	63	64	45581	98.4375	723.507936507936506132	64	64	41048	100	641.375	57	59	40123	96.6101694915254256557	703.9122807017544118935	62.5372807017544118935
5.0.11.0	win	100318	16:42:17	NH_A_48	1	1	mixed_Word_shortCSI	14	mixed_repeat	375	Circle	Green	Color	Word	Repeat	200	Inconsistent	COLOR	CircleGreen.png	38	1	418	59	60	36008	98.3333333333333285964	610.3050847457626559844	63	64	45581	98.4375	723.507936507936506132	65	65	41466	100	637.9384615384615244693	57	59	40123	96.6101694915254256557	703.9122807017544118935	65.9738191632928874242
5.0.11.0	win	100318	16:42:17	NH_A_48	1	1	mixed_Word_shortCSI	14	mixed_shift	378	Triangle	Red	Shape	Word	Shift	200	Inconsistent	SHAPE	TriangleRed.png	38	1	1296	59	60	36008	98.3333333333333285964	610.3050847457626559844	64	65	46877	98.4615384615384670042	732.453125	65	65	41466	100	637.9384615384615244693	58	60	41419	96.6666666666666714036	714.1206896551724412348	76.1822281167109167654
5.0.11.0	win	100318	16:42:17	NH_A_48	1	1	mixed_Word_shortCSI	14	mixed_shift	381	Circle	Green	Color	Word	Shift	200	Inconsistent	COLOR	CircleGreen.png	38	1	555	60	61	36563	98.3606557377049171009	609.3833333333333257542	64	65	46877	98.4615384615384670042	732.453125	65	65	41466	100	637.9384615384615244693	59	61	41974	96.7213114754098342019	711.4237288135593644256	73.4852672750978399563
5.0.11.0	win	100318	16:42:17	NH_A_48	1	1	mixed_Word_shortCSI	14	mixed_shift	384	Circle	Red	Shape	Word	Shift	200	Consistent	SHAPE	CircleRed.png	30	1	562	60	61	36563	98.3606557377049171009	609.3833333333333257542	65	66	47439	98.4848484848484844179	729.8307692307691922906	65	65	41466	100	637.9384615384615244693	60	62	42536	96.774193548387103192	708.9333333333332802795	70.9948717948717558102
5.0.11.0	win	100318	16:42:17	NH_A_48	1	1	mixed_Word_shortCSI	14	mixed_shift	387	Circle	Red	Color	Word	Shift	200	Consistent	COLOR	CircleRed.png	30	1	538	61	62	37101	98.387096774193551596	608.2131147540983420186	65	66	47439	98.4848484848484844179	729.8307692307691922906	65	65	41466	100	637.9384615384615244693	61	63	43074	96.8253968253968224644	706.1311475409836475592	68.1926860025221230899
5.0.11.0	win	100318	16:42:17	NH_A_48	1	1	mixed_Word_shortCSI	14	mixed_repeat	390	Triangle	Red	Color	Word	Repeat	200	Inconsistent	COLOR	TriangleRed.png	30	1	339	62	63	37440	98.4126984126984041268	603.8709677419354875383	65	66	47439	98.4848484848484844179	729.8307692307691922906	66	66	41805	100	633.4090909090908780854	61	63	43074	96.8253968253968224644	706.1311475409836475592	72.7220566318927694738
5.0.11.0	win	100318	16:42:17	NH_A_48	1	1	mixed_Word_shortCSI	14	mixed_repeat	393	Circle	Green	Color	Word	Repeat	200	Inconsistent	COLOR	CircleGreen.png	38	1	452	63	64	37892	98.4375	601.4603174603174693402	65	66	47439	98.4848484848484844179	729.8307692307691922906	67	67	42257	100	630.7014925373134701658	61	63	43074	96.8253968253968224644	706.1311475409836475592	75.4296550036701773934
5.0.11.0	win	100318	16:42:17	NH_A_48	1	1	mixed_Word_shortCSI	14	mixed_shift	396	Triangle	Green	Shape	Word	Shift	200	Consistent	SHAPE	TriangleGreen.png	38	1	528	63	64	37892	98.4375	601.4603174603174693402	66	67	47967	98.507462686567166088	726.7727272727272520569	67	67	42257	100	630.7014925373134701658	62	64	43602	96.875	703.2580645161290249234	72.5565719788155547576
5.0.11.0	win	100318	16:42:17	NH_A_48	1	1	mixed_Word_shortCSI	14	mixed_shift	399	Triangle	Green	Color	Word	Shift	200	Consistent	COLOR	TriangleGreen.png	38	1	537	64	65	38429	98.4615384615384670042	600.453125	66	67	47967	98.507462686567166088	726.7727272727272520569	67	67	42257	100	630.7014925373134701658	63	65	44139	96.9230769230769197975	700.6190476190475919793	69.9175550817341218135
5.0.11.0	win	100318	16:42:17	NH_A_48	1	1	mixed_Word_shortCSI	14	mixed_repeat	402	Triangle	Green	Color	Word	Repeat	200	Consistent	COLOR	TriangleGreen.png	38	1	450	65	66	38879	98.4848484848484844179	598.138461538461569944	66	67	47967	98.507462686567166088	726.7727272727272520569	68	68	42707	100	628.0441176470587834046	63	65	44139	96.9230769230769197975	700.6190476190475919793	72.5749299719888085747
5.0.11.0	win	100318	16:42:17	NH_A_48	1	1	mixed_Word_shortCSI	14	mixed_repeat	405	Circle	Green	Color	Word	Repeat	200	Inconsistent	COLOR	CircleGreen.png	38	1	397	66	67	39276	98.507462686567166088	595.0909090909091219146	66	67	47967	98.507462686567166088	726.7727272727272520569	69	69	43104	100	624.695652173913003935	63	65	44139	96.9230769230769197975	700.6190476190475919793	75.9233954451345880443
5.0.11.0	win	100318	16:42:17	NH_A_48	1	1	mixed_Word_shortCSI	14	mixed_repeat	408	Circle	Green	Color	Word	Repeat	200	Inconsistent	COLOR	CircleGreen.png	38	1	396	67	68	39672	98.5294117647058840248	592.1194029850746574084	66	67	47967	98.507462686567166088	726.7727272727272520569	70	70	43500	100	621.4285714285714448124	63	65	44139	96.9230769230769197975	700.6190476190475919793	79.1904761904761471669
5.0.11.0	win	100318	16:42:17	NH_A_48	1	1	mixed_Word_shortCSI	14	mixed_repeat	411	Circle	Green	Color	Word	Repeat	200	Inconsistent	COLOR	CircleGreen.png	38	1	378	68	69	40050	98.5507246376811707478	588.9705882352941443969	66	67	47967	98.507462686567166088	726.7727272727272520569	71	71	43878	100	618	63	65	44139	96.9230769230769197975	700.6190476190475919793	82.6190476190475919793
5.0.11.0	win	100318	16:42:17	NH_A_48	1	1	mixed_Word_shortCSI	14	mixed_shift	414	Triangle	Green	Shape	Word	Shift	200	Consistent	SHAPE	TriangleGreen.png	38	1	458	68	69	40050	98.5507246376811707478	588.9705882352941443969	67	68	48425	98.5294117647058840248	722.76119402985079887	71	71	43878	100	618	64	66	44597	96.9696969696969688357	696.828125	78.828125
5.0.11.0	win	100318	16:42:17	NH_A_48	1	1	mixed_Word_shortCSI	14	mixed_repeat	417	Circle	Red	Shape	Word	Repeat	200	Consistent	SHAPE	CircleRed.png	30	1	549	68	69	40050	98.5507246376811707478	588.9705882352941443969	68	69	48974	98.5507246376811707478	720.2058823529412165954	72	72	44427	100	617.0416666666666287711	64	66	44597	96.9696969696969688357	696.828125	79.7864583333333712289
5.0.11.0	win	100318	16:42:17	NH_A_48	1	1	mixed_Word_shortCSI	14	mixed_repeat	420	Triangle	Red	Shape	Word	Repeat	200	Inconsistent	SHAPE	TriangleRed.png	38	1	797	68	69	40050	98.5507246376811707478	588.9705882352941443969	69	70	49771	98.5714285714285836093	721.3188405797101268035	73	73	45224	100	619.5068493150685071669	64	66	44597	96.9696969696969688357	696.828125	77.3212756849314928331
5.0.11.0	win	100318	16:42:17	NH_A_48	1	1	mixed_Word_shortCSI	14	mixed_repeat	423	Triangle	Green	Shape	Word	Repeat	200	Consistent	SHAPE	TriangleGreen.png	38	1	652	68	69	40050	98.5507246376811707478	588.9705882352941443969	70	71	50423	98.5915492957746550928	720.328571428571422075	74	74	45876	100	619.9459459459459367281	64	66	44597	96.9696969696969688357	696.828125	76.8821790540540632719
5.0.11.0	win	100318	16:42:17	NH_A_48	1	1	mixed_Word_shortCSI	14	mixed_repeat	426	Circle	Red	Shape	Word	Repeat	200	Consistent	SHAPE	CircleRed.png	30	1	751	68	69	40050	98.5507246376811707478	588.9705882352941443969	71	72	51174	98.6111111111111142691	720.7605633802817237665	75	75	46627	100	621.6933333333333848714	64	66	44597	96.9696969696969688357	696.828125	75.1347916666666151286
5.0.11.0	win	100318	16:42:17	NH_A_48	1	1	mixed_Word_shortCSI	14	mixed_shift	429	Circle	Green	Color	Word	Shift	200	Inconsistent	COLOR	CircleGreen.png	38	1	480	69	70	40530	98.5714285714285836093	587.3913043478261215569	71	72	51174	98.6111111111111142691	720.7605633802817237665	75	75	46627	100	621.6933333333333848714	65	67	45077	97.0149253731343321761	693.4923076923076905587	71.7989743589743056873
5.0.11.0	win	100318	16:42:17	NH_A_48	1	1	mixed_Word_shortCSI	14	mixed_shift	432	Circle	Red	Shape	Word	Shift	200	Consistent	SHAPE	CircleRed.png	30	1	635	69	70	40530	98.5714285714285836093	587.3913043478261215569	72	73	51809	98.6301369863013661643	719.5694444444444570763	75	75	46627	100	621.6933333333333848714	66	68	45712	97.0588235294117680496	692.6060606060606232859	70.9127272727272384145
5.0.11.0	win	100318	16:42:17	NH_A_48	1	1	mixed_Word_shortCSI	14	mixed_shift	435	Circle	Green	Color	Word	Shift	200	Inconsistent	COLOR	CircleGreen.png	38	1	1039	70	71	41569	98.5915492957746550928	593.8428571428571558499	72	73	51809	98.6301369863013661643	719.5694444444444570763	75	75	46627	100	621.6933333333333848714	67	69	46751	97.1014492753623130739	697.776119402985045781	76.0827860696516609096
5.0.11.0	win	100318	16:42:17	NH_A_48	1	1	mixed_Word_shortCSI	14	mixed_shift	438	Circle	Red	Shape	Word	Shift	200	Consistent	SHAPE	CircleRed.png	30	1	916	70	71	41569	98.5915492957746550928	593.8428571428571558499	73	74	52725	98.648648648648645576	722.2602739726027039069	75	75	46627	100	621.6933333333333848714	68	70	47667	97.1428571428571387969	700.9852941176470721985	79.2919607843136873271
5.0.11.0	win	100318	16:42:17	NH_A_48	1	1	mixed_Word_shortCSI	14	mixed_shift	441	Circle	Red	Color	Word	Shift	200	Consistent	COLOR	CircleRed.png	30	1	638	71	72	42207	98.6111111111111142691	594.4647887323943677984	73	74	52725	98.648648648648645576	722.2602739726027039069	75	75	46627	100	621.6933333333333848714	69	71	48305	97.1830985915492959748	700.0724637681159947533	78.3791304347826098819
5.0.11.0	win	100318	16:42:17	NH_A_48	1	1	mixed_Word_shortCSI	14	mixed_repeat	444	Triangle	Green	Color	Word	Repeat	200	Consistent	COLOR	TriangleGreen.png	38	1	466	72	73	42673	98.6301369863013661643	592.6805555555555429237	73	74	52725	98.648648648648645576	722.2602739726027039069	76	76	47093	100	619.6447368421053170096	69	71	48305	97.1830985915492959748	700.0724637681159947533	80.4277269260106777438
5.0.11.0	win	100318	16:42:17	NH_A_48	1	1	mixed_Word_shortCSI	14	mixed_shift	447	Triangle	Red	Shape	Word	Shift	200	Inconsistent	SHAPE	TriangleRed.png	38	1	461	72	73	42673	98.6301369863013661643	592.6805555555555429237	74	75	53186	98.6666666666666714036	718.7297297297296836405	76	76	47093	100	619.6447368421053170096	70	72	48766	97.2222222222222143273	696.6571428571428441501	77.0124060150375271405
5.0.11.0	win	100318	16:42:17	NH_A_48	1	1	mixed_Word_shortCSI	14	mixed_shift	450	Circle	Red	Color	Word	Shift	200	Consistent	COLOR	CircleRed.png	30	1	713	73	74	43386	98.648648648648645576	594.3287671232876618888	74	75	53186	98.6666666666666714036	718.7297297297296836405	76	76	47093	100	619.6447368421053170096	71	73	49479	97.2602739726027465395	696.8873239436619542175	77.242587101556637208
5.0.11.0	win	100318	16:42:17	NH_A_48	1	1	mixed_Word_shortCSI	14	mixed_repeat	453	Circle	Red	Color	Word	Repeat	200	Consistent	COLOR	CircleRed.png	30	1	476	74	75	43862	98.6666666666666714036	592.7297297297296836405	74	75	53186	98.6666666666666714036	718.7297297297296836405	77	77	47569	100	617.7792207792207364037	71	73	49479	97.2602739726027465395	696.8873239436619542175	79.1081031644412178139
5.0.11.0	win	100318	16:42:17	NH_A_48	1	1	mixed_Word_shortCSI	14	mixed_repeat	456	Triangle	Red	Color	Word	Repeat	200	Inconsistent	COLOR	TriangleRed.png	30	1	487	75	76	44349	98.6842105263157804984	591.3200000000000500222	74	75	53186	98.6666666666666714036	718.7297297297296836405	78	78	48056	100	616.1025641025640879889	71	73	49479	97.2602739726027465395	696.8873239436619542175	80.7847598410978662287
5.0.11.0	win	100318	16:42:17	NH_A_48	1	1	mixed_Word_shortCSI	14	mixed_shift	459	Circle	Red	Shape	Word	Shift	200	Consistent	SHAPE	CircleRed.png	30	1	657	75	76	44349	98.6842105263157804984	591.3200000000000500222	75	76	53843	98.6842105263157804984	717.906666666666637866	78	78	48056	100	616.1025641025640879889	72	74	50136	97.2972972972973053629	696.3333333333333712289	80.2307692307692832401
5.0.11.0	win	100318	16:42:17	NH_A_48	1	1	mixed_Word_shortCSI	14	mixed_repeat	462	Triangle	Red	Shape	Word	Repeat	200	Inconsistent	SHAPE	TriangleRed.png	38	1	597	75	76	44349	98.6842105263157804984	591.3200000000000500222	76	77	54440	98.7012987012986968693	716.3157894736841626582	79	79	48653	100	615.8607594936709119793	72	74	50136	97.2972972972973053629	696.3333333333333712289	80.4725738396624592497
5.0.11.0	win	100318	16:42:17	NH_A_48	1	1	mixed_Word_shortCSI	14	mixed_shift	465	Triangle	Red	Color	Word	Shift	200	Inconsistent	COLOR	TriangleRed.png	30	1	572	76	77	44921	98.7012987012986968693	591.0657894736841626582	76	77	54440	98.7012987012986968693	716.3157894736841626582	79	79	48653	100	615.8607594936709119793	73	75	50708	97.3333333333333428072	694.6301369863014087969	78.7693774926304968176
5.0.11.0	win	100318	16:42:17	NH_A_48	1	1	mixed_Word_shortCSI	14	mixed_shift	468	Triangle	Red	Shape	Word	Shift	200	Inconsistent	SHAPE	TriangleRed.png	38	1	1027	76	77	44921	98.7012987012986968693	591.0657894736841626582	77	78	55467	98.7179487179487296089	720.3506493506494052781	79	79	48653	100	615.8607594936709119793	74	76	51735	97.3684210526315752077	699.1216216216216707835	83.2608621279507588042
5.0.11.0	win	100318	16:42:17	NH_A_48	1	1	mixed_Word_shortCSI	14	mixed_shift	471	Triangle	Red	Color	Word	Shift	200	Inconsistent	COLOR	TriangleRed.png	30	1	984	77	78	45905	98.7179487179487296089	596.1688311688311614489	77	78	55467	98.7179487179487296089	720.3506493506494052781	79	79	48653	100	615.8607594936709119793	75	77	52719	97.4025974025974079495	702.9199999999999590727	87.0592405063290470935
5.0.11.0	win	100318	16:42:17	NH_A_48	1	1	mixed_Word_shortCSI	14	mixed_shift	474	Triangle	Red	Shape	Word	Shift	200	Inconsistent	SHAPE	TriangleRed.png	38	1	735	77	78	45905	98.7179487179487296089	596.1688311688311614489	78	79	56202	98.7341772151898737775	720.5384615384615472067	79	79	48653	100	615.8607594936709119793	76	78	53454	97.4358974358974307961	703.3421052631579186709	87.4813457694870066916
5.0.11.0	win	100318	16:42:17	NH_A_48	1	1	mixed_Word_shortCSI	14	mixed_repeat	477	Circle	Green	Shape	Word	Repeat	200	Inconsistent	SHAPE	CircleGreen.png	30	1	784	77	78	45905	98.7179487179487296089	596.1688311688311614489	79	80	56986	98.75	721.3417721518986809315	80	80	49437	100	617.9624999999999772626	76	78	53454	97.4358974358974307961	703.3421052631579186709	85.3796052631579414083
5.0.11.0	win	100318	16:42:17	NH_A_48	1	1	mixed_Word_shortCSI	14	mixed_shift	480	Triangle	Red	Color	Word	Shift	200	Inconsistent	COLOR	TriangleRed.png	30	1	575	78	79	46480	98.7341772151898737775	595.8974358974359120111	79	80	56986	98.75	721.3417721518986809315	80	80	49437	100	617.9624999999999772626	77	79	54029	97.468354430379747555	701.6753246753246457956	83.712824675324668533
5.0.11.0	win	100318	16:42:17	NH_A_48	1	1	mixed_Word_shortCSI	14	mixed_shift	483	Circle	Red	Shape	Word	Shift	200	Consistent	SHAPE	CircleRed.png	30	1	582	78	79	46480	98.7341772151898737775	595.8974358974359120111	80	81	57568	98.7654320987654301689	719.6000000000000227374	80	80	49437	100	617.9624999999999772626	78	80	54611	97.5	700.1410256410256351955	82.1785256410256579329
