# Supplementary material for: Serial Recall Predicts Vocoded Sentence Recognition Across Spectral Resolutions
Source: J Speech Lang Hear Res. 2020 Mar 26;63(4):1282–98. doi: 10.1044/2020_JSLHR-19-00319 (PMC7242981; doi:10.1044/2020_JSLHR-19-00319)
Supplement: Supplemental Material S1 [file JSLHR-63-1282-s001.zip › Supplemental Material/EF Tasks/colorshapetask/Experiment Results/NH_A_49/colorshapetask_raw_NH_A_49_2018-10-05-20-03-40-400.iqdat]

build	computer.platform	date	time	subject	group	values.group	blockcode	blocknum	trialcode	trialnum	values.shape	values.color	values.categorizationtask	values.mixed_cuetask	values.mixed_shifttask	values.csi	values.responsekeymapping	stimulusitem1	values.stimulus	response	correct	latency	values.count_corrcolor	values.count_color	values.sumrt_corrcolor	expressions.percentcorrect_color	expressions.meanrt_color	values.count_corrshape	values.count_shape	values.sumrt_corrshape	expressions.percentcorrect_shape	expressions.meanrt_shape	values.count_corrrepeat	values.count_repeat	values.sumrt_corrrepeat	expressions.percentcorrect_repeat	expressions.meanrt_repeat	values.count_corrshift	values.count_shift	values.sumrt_corrshift	expressions.percentcorrect_shift	expressions.meanrt_shift	expressions.switchcost
5.0.11.0	win	100518	15:03:40	NH_A_49	1	1	generalintro	1	GeneralIntro	1						0		SC_GeneralIntro.htm		57	0	201795	0	0	0	0		0	0	0	0		0	0	0	0		0	0	0	0		0
5.0.11.0	win	100518	15:03:40	NH_A_49	1	1	blockedintro	2	BlockedIntro	1						0		SC_BlockedIntro1.htm		57	0	20042	0	0	0	0		0	0	0	0		0	0	0	0		0	0	0	0		0
5.0.11.0	win	100518	15:03:40	NH_A_49	1	1	blockedintro	2	BlockedIntro	2						0		SC_BlockedIntro2.htm		57	0	1479	0	0	0	0		0	0	0	0		0	0	0	0		0	0	0	0		0
5.0.11.0	win	100518	15:03:40	NH_A_49	1	1	blockedtask_shapetraining	3	BlockedPracticeInstruct	1						0		SC_Blocked_ShapeTraining.htm		57	0	2602	0	0	0	0		0	0	0	0		0	0	0	0		0	0	0	0		0
5.0.11.0	win	100518	15:03:40	NH_A_49	1	1	blockedtask_shapetraining	3	blockedtask_shapetraining	3	Circle		Shape			0		Circle.png	Circle.png	30	1	577	0	0	0	0		0	0	0	0		0	0	0	0		0	0	0	0		0
5.0.11.0	win	100518	15:03:40	NH_A_49	1	1	blockedtask_shapetraining	3	blockedtask_shapetraining	6	Triangle		Shape			0		Triangle.png	Triangle.png	38	1	418	0	0	0	0		0	0	0	0		0	0	0	0		0	0	0	0		0
5.0.11.0	win	100518	15:03:40	NH_A_49	1	1	blockedtask_shapetraining	3	blockedtask_shapetraining	9	Circle		Shape			0		Circle.png	Circle.png	30	1	376	0	0	0	0		0	0	0	0		0	0	0	0		0	0	0	0		0
5.0.11.0	win	100518	15:03:40	NH_A_49	1	1	blockedtask_shapetraining	3	blockedtask_shapetraining	12	Triangle		Shape			0		Triangle.png	Triangle.png	38	1	497	0	0	0	0		0	0	0	0		0	0	0	0		0	0	0	0		0
5.0.11.0	win	100518	15:03:40	NH_A_49	1	1	blockedtask_shapetraining	3	blockedtask_shapetraining	15	Triangle		Shape			0		Triangle.png	Triangle.png	38	1	405	0	0	0	0		0	0	0	0		0	0	0	0		0	0	0	0		0
5.0.11.0	win	100518	15:03:40	NH_A_49	1	1	blockedtask_shapetraining	3	blockedtask_shapetraining	18	Triangle		Shape			0		Triangle.png	Triangle.png	38	1	348	0	0	0	0		0	0	0	0		0	0	0	0		0	0	0	0		0
5.0.11.0	win	100518	15:03:40	NH_A_49	1	1	blockedtask_shapetraining	3	blockedtask_shapetraining	21	Circle		Shape			0		Circle.png	Circle.png	30	1	550	0	0	0	0		0	0	0	0		0	0	0	0		0	0	0	0		0
5.0.11.0	win	100518	15:03:40	NH_A_49	1	1	blockedtask_shapetraining	3	blockedtask_shapetraining	24	Circle		Shape			0		Circle.png	Circle.png	30	1	1015	0	0	0	0		0	0	0	0		0	0	0	0		0	0	0	0		0
5.0.11.0	win	100518	15:03:40	NH_A_49	1	1	blockedtask_shapetraining	3	blockedtask_shapetraining	27	Circle		Shape			0		Circle.png	Circle.png	30	1	437	0	0	0	0		0	0	0	0		0	0	0	0		0	0	0	0		0
5.0.11.0	win	100518	15:03:40	NH_A_49	1	1	blockedtask_shapetraining	3	blockedtask_shapetraining	30	Circle		Shape			0		Circle.png	Circle.png	30	1	364	0	0	0	0		0	0	0	0		0	0	0	0		0	0	0	0		0
5.0.11.0	win	100518	15:03:40	NH_A_49	1	1	blockedtask_shapetraining	3	blockedtask_shapetraining	33	Circle		Shape			0		Circle.png	Circle.png	30	1	437	0	0	0	0		0	0	0	0		0	0	0	0		0	0	0	0		0
5.0.11.0	win	100518	15:03:40	NH_A_49	1	1	blockedtask_shapetraining	3	blockedtask_shapetraining	36	Triangle		Shape			0		Triangle.png	Triangle.png	30	0	347	0	0	0	0		0	0	0	0		0	0	0	0		0	0	0	0		0
5.0.11.0	win	100518	15:03:40	NH_A_49	1	1	blockedtask_shapetraining	3	blockedtask_shapetraining	39	Circle		Shape			0		Circle.png	Circle.png	30	1	668	0	0	0	0		0	0	0	0		0	0	0	0		0	0	0	0		0
5.0.11.0	win	100518	15:03:40	NH_A_49	1	1	blockedtask_shapetraining	3	blockedtask_shapetraining	42	Triangle		Shape			0		Triangle.png	Triangle.png	38	1	393	0	0	0	0		0	0	0	0		0	0	0	0		0	0	0	0		0
5.0.11.0	win	100518	15:03:40	NH_A_49	1	1	blockedtask_shapetraining	3	blockedtask_shapetraining	45	Circle		Shape			0		Circle.png	Circle.png	30	1	401	0	0	0	0		0	0	0	0		0	0	0	0		0	0	0	0		0
5.0.11.0	win	100518	15:03:40	NH_A_49	1	1	blockedtask_shapetraining	3	blockedtask_shapetraining	48	Triangle		Shape			0		Triangle.png	Triangle.png	38	1	408	0	0	0	0		0	0	0	0		0	0	0	0		0	0	0	0		0
5.0.11.0	win	100518	15:03:40	NH_A_49	1	1	blockedtask_shapetraining	3	blockedtask_shapetraining	51	Circle		Shape			0		Circle.png	Circle.png	30	1	336	0	0	0	0		0	0	0	0		0	0	0	0		0	0	0	0		0
5.0.11.0	win	100518	15:03:40	NH_A_49	1	1	blockedtask_shapetraining	3	blockedtask_shapetraining	54	Triangle		Shape			0		Triangle.png	Triangle.png	38	1	410	0	0	0	0		0	0	0	0		0	0	0	0		0	0	0	0		0
5.0.11.0	win	100518	15:03:40	NH_A_49	1	1	blockedtask_shapetraining	3	blockedtask_shapetraining	57	Triangle		Shape			0		Triangle.png	Triangle.png	30	0	337	0	0	0	0		0	0	0	0		0	0	0	0		0	0	0	0		0
5.0.11.0	win	100518	15:03:40	NH_A_49	1	1	blockedtask_shapetraining	3	blockedtask_shapetraining	60	Triangle		Shape			0		Triangle.png	Triangle.png	38	1	915	0	0	0	0		0	0	0	0		0	0	0	0		0	0	0	0		0
5.0.11.0	win	100518	15:03:40	NH_A_49	1	1	blockedtask_shapetraining	3	blockedtask_shapetraining	63	Triangle		Shape			0		Triangle.png	Triangle.png	38	1	406	0	0	0	0		0	0	0	0		0	0	0	0		0	0	0	0		0
5.0.11.0	win	100518	15:03:40	NH_A_49	1	1	blockedtask_shapetraining	3	blockedtask_shapetraining	66	Triangle		Shape			0		Triangle.png	Triangle.png	38	1	445	0	0	0	0		0	0	0	0		0	0	0	0		0	0	0	0		0
5.0.11.0	win	100518	15:03:40	NH_A_49	1	1	blockedtask_shapetraining	3	blockedtask_shapetraining	69	Triangle		Shape			0		Triangle.png	Triangle.png	38	1	371	0	0	0	0		0	0	0	0		0	0	0	0		0	0	0	0		0
5.0.11.0	win	100518	15:03:40	NH_A_49	1	1	blockedtask_shapetraining	3	blockedtask_shapetraining	72	Circle		Shape			0		Circle.png	Circle.png	30	1	1004	0	0	0	0		0	0	0	0		0	0	0	0		0	0	0	0		0
5.0.11.0	win	100518	15:03:40	NH_A_49	1	1	blockedtask_shapetraining	3	blockedtask_shapetraining	75	Triangle		Shape			0		Triangle.png	Triangle.png	38	1	411	0	0	0	0		0	0	0	0		0	0	0	0		0	0	0	0		0
5.0.11.0	win	100518	15:03:40	NH_A_49	1	1	blockedtask_shapetraining	3	blockedtask_shapetraining	78	Circle		Shape			0		Circle.png	Circle.png	30	1	450	0	0	0	0		0	0	0	0		0	0	0	0		0	0	0	0		0
5.0.11.0	win	100518	15:03:40	NH_A_49	1	1	blockedtask_shapetraining	3	blockedtask_shapetraining	81	Circle		Shape			0		Circle.png	Circle.png	30	1	584	0	0	0	0		0	0	0	0		0	0	0	0		0	0	0	0		0
5.0.11.0	win	100518	15:03:40	NH_A_49	1	1	blockedtask_shapetraining	3	blockedtask_shapetraining	84	Triangle		Shape			0		Triangle.png	Triangle.png	38	1	504	0	0	0	0		0	0	0	0		0	0	0	0		0	0	0	0		0
5.0.11.0	win	100518	15:03:40	NH_A_49	1	1	blockedtask_shapetraining	3	blockedtask_shapetraining	87	Triangle		Shape			0		Triangle.png	Triangle.png	38	1	443	0	0	0	0		0	0	0	0		0	0	0	0		0	0	0	0		0
5.0.11.0	win	100518	15:03:40	NH_A_49	1	1	blockedtask_shapetraining	3	blockedtask_shapetraining	90	Circle		Shape			0		Circle.png	Circle.png	30	1	545	0	0	0	0		0	0	0	0		0	0	0	0		0	0	0	0		0
5.0.11.0	win	100518	15:03:40	NH_A_49	1	1	blockedtask_shapetraining	3	blockedtask_shapetraining	93	Circle		Shape			0		Circle.png	Circle.png	30	1	563	0	0	0	0		0	0	0	0		0	0	0	0		0	0	0	0		0
5.0.11.0	win	100518	15:03:40	NH_A_49	1	1	blockedtask_shapetraining	3	blockedtask_shapetraining	96	Circle		Shape			0		Circle.png	Circle.png	30	1	469	0	0	0	0		0	0	0	0		0	0	0	0		0	0	0	0		0
5.0.11.0	win	100518	15:03:40	NH_A_49	1	1	blockedtask_colortraining	4	BlockedPracticeInstruct	1	Circle		Shape			0		SC_Blocked_ColorTraining.htm	Circle.png	57	0	3497	0	0	0	0		0	0	0	0		0	0	0	0		0	0	0	0		0
5.0.11.0	win	100518	15:03:40	NH_A_49	1	1	blockedtask_colortraining	4	blockedtask_colortraining	3		Green	Color			0		Green.png	Green.png	38	1	3212	0	0	0	0		0	0	0	0		0	0	0	0		0	0	0	0		0
5.0.11.0	win	100518	15:03:40	NH_A_49	1	1	blockedtask_colortraining	4	blockedtask_colortraining	6		Green	Color			0		Green.png	Green.png	38	1	404	0	0	0	0		0	0	0	0		0	0	0	0		0	0	0	0		0
5.0.11.0	win	100518	15:03:40	NH_A_49	1	1	blockedtask_colortraining	4	blockedtask_colortraining	9		Red	Color			0		Red.png	Red.png	30	1	427	0	0	0	0		0	0	0	0		0	0	0	0		0	0	0	0		0
5.0.11.0	win	100518	15:03:40	NH_A_49	1	1	blockedtask_colortraining	4	blockedtask_colortraining	12		Red	Color			0		Red.png	Red.png	30	1	434	0	0	0	0		0	0	0	0		0	0	0	0		0	0	0	0		0
5.0.11.0	win	100518	15:03:40	NH_A_49	1	1	blockedtask_colortraining	4	blockedtask_colortraining	15		Red	Color			0		Red.png	Red.png	30	1	392	0	0	0	0		0	0	0	0		0	0	0	0		0	0	0	0		0
5.0.11.0	win	100518	15:03:40	NH_A_49	1	1	blockedtask_colortraining	4	blockedtask_colortraining	18		Green	Color			0		Green.png	Green.png	38	1	464	0	0	0	0		0	0	0	0		0	0	0	0		0	0	0	0		0
5.0.11.0	win	100518	15:03:40	NH_A_49	1	1	blockedtask_colortraining	4	blockedtask_colortraining	21		Green	Color			0		Green.png	Green.png	38	1	373	0	0	0	0		0	0	0	0		0	0	0	0		0	0	0	0		0
5.0.11.0	win	100518	15:03:40	NH_A_49	1	1	blockedtask_colortraining	4	blockedtask_colortraining	24		Green	Color			0		Green.png	Green.png	38	1	382	0	0	0	0		0	0	0	0		0	0	0	0		0	0	0	0		0
5.0.11.0	win	100518	15:03:40	NH_A_49	1	1	blockedtask_colortraining	4	blockedtask_colortraining	27		Green	Color			0		Green.png	Green.png	38	1	342	0	0	0	0		0	0	0	0		0	0	0	0		0	0	0	0		0
5.0.11.0	win	100518	15:03:40	NH_A_49	1	1	blockedtask_colortraining	4	blockedtask_colortraining	30		Green	Color			0		Green.png	Green.png	38	1	368	0	0	0	0		0	0	0	0		0	0	0	0		0	0	0	0		0
5.0.11.0	win	100518	15:03:40	NH_A_49	1	1	blockedtask_colortraining	4	blockedtask_colortraining	33		Green	Color			0		Green.png	Green.png	38	1	328	0	0	0	0		0	0	0	0		0	0	0	0		0	0	0	0		0
5.0.11.0	win	100518	15:03:40	NH_A_49	1	1	blockedtask_colortraining	4	blockedtask_colortraining	36		Red	Color			0		Red.png	Red.png	30	1	434	0	0	0	0		0	0	0	0		0	0	0	0		0	0	0	0		0
5.0.11.0	win	100518	15:03:40	NH_A_49	1	1	blockedtask_colortraining	4	blockedtask_colortraining	39		Green	Color			0		Green.png	Green.png	38	1	360	0	0	0	0		0	0	0	0		0	0	0	0		0	0	0	0		0
5.0.11.0	win	100518	15:03:40	NH_A_49	1	1	blockedtask_colortraining	4	blockedtask_colortraining	42		Red	Color			0		Red.png	Red.png	30	1	290	0	0	0	0		0	0	0	0		0	0	0	0		0	0	0	0		0
5.0.11.0	win	100518	15:03:40	NH_A_49	1	1	blockedtask_colortraining	4	blockedtask_colortraining	45		Green	Color			0		Green.png	Green.png	38	1	414	0	0	0	0		0	0	0	0		0	0	0	0		0	0	0	0		0
5.0.11.0	win	100518	15:03:40	NH_A_49	1	1	blockedtask_colortraining	4	blockedtask_colortraining	48		Red	Color			0		Red.png	Red.png	30	1	309	0	0	0	0		0	0	0	0		0	0	0	0		0	0	0	0		0
5.0.11.0	win	100518	15:03:40	NH_A_49	1	1	blockedtask_colortraining	4	blockedtask_colortraining	51		Red	Color			0		Red.png	Red.png	30	1	320	0	0	0	0		0	0	0	0		0	0	0	0		0	0	0	0		0
5.0.11.0	win	100518	15:03:40	NH_A_49	1	1	blockedtask_colortraining	4	blockedtask_colortraining	54		Green	Color			0		Green.png	Green.png	38	1	411	0	0	0	0		0	0	0	0		0	0	0	0		0	0	0	0		0
5.0.11.0	win	100518	15:03:40	NH_A_49	1	1	blockedtask_colortraining	4	blockedtask_colortraining	57		Green	Color			0		Green.png	Green.png	30	0	274	0	0	0	0		0	0	0	0		0	0	0	0		0	0	0	0		0
5.0.11.0	win	100518	15:03:40	NH_A_49	1	1	blockedtask_colortraining	4	blockedtask_colortraining	60		Red	Color			0		Red.png	Red.png	30	1	583	0	0	0	0		0	0	0	0		0	0	0	0		0	0	0	0		0
5.0.11.0	win	100518	15:03:40	NH_A_49	1	1	blockedtask_colortraining	4	blockedtask_colortraining	63		Red	Color			0		Red.png	Red.png	30	1	487	0	0	0	0		0	0	0	0		0	0	0	0		0	0	0	0		0
5.0.11.0	win	100518	15:03:40	NH_A_49	1	1	blockedtask_colortraining	4	blockedtask_colortraining	66		Green	Color			0		Green.png	Green.png	38	1	586	0	0	0	0		0	0	0	0		0	0	0	0		0	0	0	0		0
5.0.11.0	win	100518	15:03:40	NH_A_49	1	1	blockedtask_colortraining	4	blockedtask_colortraining	69		Green	Color			0		Green.png	Green.png	38	1	603	0	0	0	0		0	0	0	0		0	0	0	0		0	0	0	0		0
5.0.11.0	win	100518	15:03:40	NH_A_49	1	1	blockedtask_colortraining	4	blockedtask_colortraining	72		Red	Color			0		Red.png	Red.png	30	1	457	0	0	0	0		0	0	0	0		0	0	0	0		0	0	0	0		0
5.0.11.0	win	100518	15:03:40	NH_A_49	1	1	blockedtask_colortraining	4	blockedtask_colortraining	75		Red	Color			0		Red.png	Red.png	30	1	559	0	0	0	0		0	0	0	0		0	0	0	0		0	0	0	0		0
5.0.11.0	win	100518	15:03:40	NH_A_49	1	1	blockedtask_colortraining	4	blockedtask_colortraining	78		Green	Color			0		Green.png	Green.png	38	1	800	0	0	0	0		0	0	0	0		0	0	0	0		0	0	0	0		0
5.0.11.0	win	100518	15:03:40	NH_A_49	1	1	blockedtask_colortraining	4	blockedtask_colortraining	81		Red	Color			0		Red.png	Red.png	30	1	456	0	0	0	0		0	0	0	0		0	0	0	0		0	0	0	0		0
5.0.11.0	win	100518	15:03:40	NH_A_49	1	1	blockedtask_colortraining	4	blockedtask_colortraining	84		Red	Color			0		Red.png	Red.png	30	1	557	0	0	0	0		0	0	0	0		0	0	0	0		0	0	0	0		0
5.0.11.0	win	100518	15:03:40	NH_A_49	1	1	blockedtask_colortraining	4	blockedtask_colortraining	87		Red	Color			0		Red.png	Red.png	30	1	430	0	0	0	0		0	0	0	0		0	0	0	0		0	0	0	0		0
5.0.11.0	win	100518	15:03:40	NH_A_49	1	1	blockedtask_colortraining	4	blockedtask_colortraining	90		Red	Color			0		Red.png	Red.png	30	1	613	0	0	0	0		0	0	0	0		0	0	0	0		0	0	0	0		0
5.0.11.0	win	100518	15:03:40	NH_A_49	1	1	blockedtask_colortraining	4	blockedtask_colortraining	93		Red	Color			0		Red.png	Red.png	30	1	612	0	0	0	0		0	0	0	0		0	0	0	0		0	0	0	0		0
5.0.11.0	win	100518	15:03:40	NH_A_49	1	1	blockedtask_colortraining	4	blockedtask_colortraining	96		Green	Color			0		Green.png	Green.png	38	1	468	0	0	0	0		0	0	0	0		0	0	0	0		0	0	0	0		0
5.0.11.0	win	100518	15:03:40	NH_A_49	1	1	blockedtask_colorshapetraining	5	BlockedPracticeInstruct	1		Green	Color			0		SC_Blocked_ColorShapeTraining.htm	Green.png	57	0	10376	0	0	0	0		0	0	0	0		0	0	0	0		0	0	0	0		0
5.0.11.0	win	100518	15:03:40	NH_A_49	1	1	blockedtask_colorshapetraining	5	blockedtask_colorshapetraining	3	Triangle		Shape			0		Triangle.png	Triangle.png	38	1	744	0	0	0	0		0	0	0	0		0	0	0	0		0	0	0	0		0
5.0.11.0	win	100518	15:03:40	NH_A_49	1	1	blockedtask_colorshapetraining	5	blockedtask_colorshapetraining	6	Triangle		Shape			0		Triangle.png	Triangle.png	38	1	611	0	0	0	0		0	0	0	0		0	0	0	0		0	0	0	0		0
5.0.11.0	win	100518	15:03:40	NH_A_49	1	1	blockedtask_colorshapetraining	5	blockedtask_colorshapetraining	9	Circle		Shape			0		Circle.png	Circle.png	30	1	706	0	0	0	0		0	0	0	0		0	0	0	0		0	0	0	0		0
5.0.11.0	win	100518	15:03:40	NH_A_49	1	1	blockedtask_colorshapetraining	5	blockedtask_colorshapetraining	12	Triangle		Shape			0		Triangle.png	Triangle.png	38	1	557	0	0	0	0		0	0	0	0		0	0	0	0		0	0	0	0		0
5.0.11.0	win	100518	15:03:40	NH_A_49	1	1	blockedtask_colorshapetraining	5	blockedtask_colorshapetraining	15		Green	Color			0		Green.png	Green.png	38	1	702	0	0	0	0		0	0	0	0		0	0	0	0		0	0	0	0		0
5.0.11.0	win	100518	15:03:40	NH_A_49	1	1	blockedtask_colorshapetraining	5	blockedtask_colorshapetraining	18	Circle		Shape			0		Circle.png	Circle.png	30	1	586	0	0	0	0		0	0	0	0		0	0	0	0		0	0	0	0		0
5.0.11.0	win	100518	15:03:40	NH_A_49	1	1	blockedtask_colorshapetraining	5	blockedtask_colorshapetraining	21		Green	Color			0		Green.png	Green.png	38	1	442	0	0	0	0		0	0	0	0		0	0	0	0		0	0	0	0		0
5.0.11.0	win	100518	15:03:40	NH_A_49	1	1	blockedtask_colorshapetraining	5	blockedtask_colorshapetraining	24	Circle		Shape			0		Circle.png	Circle.png	38	0	496	0	0	0	0		0	0	0	0		0	0	0	0		0	0	0	0		0
5.0.11.0	win	100518	15:03:40	NH_A_49	1	1	blockedtask_colorshapetraining	5	blockedtask_colorshapetraining	27	Circle		Shape			0		Circle.png	Circle.png	30	1	844	0	0	0	0		0	0	0	0		0	0	0	0		0	0	0	0		0
5.0.11.0	win	100518	15:03:40	NH_A_49	1	1	blockedtask_colorshapetraining	5	blockedtask_colorshapetraining	30	Triangle		Shape			0		Triangle.png	Triangle.png	38	1	610	0	0	0	0		0	0	0	0		0	0	0	0		0	0	0	0		0
5.0.11.0	win	100518	15:03:40	NH_A_49	1	1	blockedtask_colorshapetraining	5	blockedtask_colorshapetraining	33	Triangle		Shape			0		Triangle.png	Triangle.png	38	1	689	0	0	0	0		0	0	0	0		0	0	0	0		0	0	0	0		0
5.0.11.0	win	100518	15:03:40	NH_A_49	1	1	blockedtask_colorshapetraining	5	blockedtask_colorshapetraining	36	Circle		Shape			0		Circle.png	Circle.png	30	1	509	0	0	0	0		0	0	0	0		0	0	0	0		0	0	0	0		0
5.0.11.0	win	100518	15:03:40	NH_A_49	1	1	blockedtask_colorshapetraining	5	blockedtask_colorshapetraining	39		Red	Color			0		Red.png	Red.png	30	1	688	0	0	0	0		0	0	0	0		0	0	0	0		0	0	0	0		0
5.0.11.0	win	100518	15:03:40	NH_A_49	1	1	blockedtask_colorshapetraining	5	blockedtask_colorshapetraining	42		Red	Color			0		Red.png	Red.png	30	1	524	0	0	0	0		0	0	0	0		0	0	0	0		0	0	0	0		0
5.0.11.0	win	100518	15:03:40	NH_A_49	1	1	blockedtask_colorshapetraining	5	blockedtask_colorshapetraining	45	Circle		Shape			0		Circle.png	Circle.png	30	1	735	0	0	0	0		0	0	0	0		0	0	0	0		0	0	0	0		0
5.0.11.0	win	100518	15:03:40	NH_A_49	1	1	blockedtask_colorshapetraining	5	blockedtask_colorshapetraining	48		Red	Color			0		Red.png	Red.png	30	1	505	0	0	0	0		0	0	0	0		0	0	0	0		0	0	0	0		0
5.0.11.0	win	100518	15:03:40	NH_A_49	1	1	blockedtask_colorshapetraining	5	blockedtask_colorshapetraining	51		Green	Color			0		Green.png	Green.png	38	1	476	0	0	0	0		0	0	0	0		0	0	0	0		0	0	0	0		0
5.0.11.0	win	100518	15:03:40	NH_A_49	1	1	blockedtask_colorshapetraining	5	blockedtask_colorshapetraining	54		Red	Color			0		Red.png	Red.png	30	1	530	0	0	0	0		0	0	0	0		0	0	0	0		0	0	0	0		0
5.0.11.0	win	100518	15:03:40	NH_A_49	1	1	blockedtask_colorshapetraining	5	blockedtask_colorshapetraining	57		Green	Color			0		Green.png	Green.png	38	1	404	0	0	0	0		0	0	0	0		0	0	0	0		0	0	0	0		0
5.0.11.0	win	100518	15:03:40	NH_A_49	1	1	blockedtask_colorshapetraining	5	blockedtask_colorshapetraining	60	Circle		Shape			0		Circle.png	Circle.png	30	1	364	0	0	0	0		0	0	0	0		0	0	0	0		0	0	0	0		0
5.0.11.0	win	100518	15:03:40	NH_A_49	1	1	blockedtask_colorshapetraining	5	blockedtask_colorshapetraining	63		Green	Color			0		Green.png	Green.png	38	1	532	0	0	0	0		0	0	0	0		0	0	0	0		0	0	0	0		0
5.0.11.0	win	100518	15:03:40	NH_A_49	1	1	blockedtask_colorshapetraining	5	blockedtask_colorshapetraining	66		Red	Color			0		Red.png	Red.png	30	1	454	0	0	0	0		0	0	0	0		0	0	0	0		0	0	0	0		0
5.0.11.0	win	100518	15:03:40	NH_A_49	1	1	blockedtask_colorshapetraining	5	blockedtask_colorshapetraining	69		Green	Color			0		Green.png	Green.png	38	1	444	0	0	0	0		0	0	0	0		0	0	0	0		0	0	0	0		0
5.0.11.0	win	100518	15:03:40	NH_A_49	1	1	blockedtask_colorshapetraining	5	blockedtask_colorshapetraining	72		Red	Color			0		Red.png	Red.png	30	1	466	0	0	0	0		0	0	0	0		0	0	0	0		0	0	0	0		0
5.0.11.0	win	100518	15:03:40	NH_A_49	1	1	blockedtask_colorshapetraining	5	blockedtask_colorshapetraining	75	Triangle		Shape			0		Triangle.png	Triangle.png	38	1	470	0	0	0	0		0	0	0	0		0	0	0	0		0	0	0	0		0
5.0.11.0	win	100518	15:03:40	NH_A_49	1	1	blockedtask_colorshapetraining	5	blockedtask_colorshapetraining	78	Triangle		Shape			0		Triangle.png	Triangle.png	38	1	460	0	0	0	0		0	0	0	0		0	0	0	0		0	0	0	0		0
5.0.11.0	win	100518	15:03:40	NH_A_49	1	1	blockedtask_colorshapetraining	5	blockedtask_colorshapetraining	81	Circle		Shape			0		Circle.png	Circle.png	30	1	480	0	0	0	0		0	0	0	0		0	0	0	0		0	0	0	0		0
5.0.11.0	win	100518	15:03:40	NH_A_49	1	1	blockedtask_colorshapetraining	5	blockedtask_colorshapetraining	84		Red	Color			0		Red.png	Red.png	30	1	661	0	0	0	0		0	0	0	0		0	0	0	0		0	0	0	0		0
5.0.11.0	win	100518	15:03:40	NH_A_49	1	1	blockedtask_colorshapetraining	5	blockedtask_colorshapetraining	87		Green	Color			0		Green.png	Green.png	38	1	482	0	0	0	0		0	0	0	0		0	0	0	0		0	0	0	0		0
5.0.11.0	win	100518	15:03:40	NH_A_49	1	1	blockedtask_colorshapetraining	5	blockedtask_colorshapetraining	90		Green	Color			0		Green.png	Green.png	38	1	534	0	0	0	0		0	0	0	0		0	0	0	0		0	0	0	0		0
5.0.11.0	win	100518	15:03:40	NH_A_49	1	1	blockedtask_colorshapetraining	5	blockedtask_colorshapetraining	93		Red	Color			0		Red.png	Red.png	30	1	872	0	0	0	0		0	0	0	0		0	0	0	0		0	0	0	0		0
5.0.11.0	win	100518	15:03:40	NH_A_49	1	1	blockedtask_colorshapetraining	5	blockedtask_colorshapetraining	96	Triangle		Shape			0		Triangle.png	Triangle.png	38	1	557	0	0	0	0		0	0	0	0		0	0	0	0		0	0	0	0		0
5.0.11.0	win	100518	15:03:40	NH_A_49	1	1	blockedtask_bivalentshapetraining	6	BlockedPracticeInstruct	1	Triangle		Shape			0		SC_Blocked_BivalentShapeTraining.htm	Triangle.png	57	0	6365	0	0	0	0		0	0	0	0		0	0	0	0		0	0	0	0		0
5.0.11.0	win	100518	15:03:40	NH_A_49	1	1	blockedtask_bivalentshapetraining	6	blockedtask_bivalentshapetraining	3	Triangle	Green	Shape			0		TriangleGreen.png	TriangleGreen.png	38	1	926	0	0	0	0		0	0	0	0		0	0	0	0		0	0	0	0		0
5.0.11.0	win	100518	15:03:40	NH_A_49	1	1	blockedtask_bivalentshapetraining	6	blockedtask_bivalentshapetraining	6	Circle	Green	Shape			0		CircleGreen.png	CircleGreen.png	30	1	1137	0	0	0	0		0	0	0	0		0	0	0	0		0	0	0	0		0
5.0.11.0	win	100518	15:03:40	NH_A_49	1	1	blockedtask_bivalentshapetraining	6	blockedtask_bivalentshapetraining	9	Triangle	Green	Shape			0		TriangleGreen.png	TriangleGreen.png	38	1	891	0	0	0	0		0	0	0	0		0	0	0	0		0	0	0	0		0
5.0.11.0	win	100518	15:03:40	NH_A_49	1	1	blockedtask_bivalentshapetraining	6	blockedtask_bivalentshapetraining	12	Triangle	Green	Shape			0		TriangleGreen.png	TriangleGreen.png	38	1	719	0	0	0	0		0	0	0	0		0	0	0	0		0	0	0	0		0
5.0.11.0	win	100518	15:03:40	NH_A_49	1	1	blockedtask_bivalentshapetraining	6	blockedtask_bivalentshapetraining	15	Triangle	Red	Shape			0		TriangleRed.png	TriangleRed.png	38	1	874	0	0	0	0		0	0	0	0		0	0	0	0		0	0	0	0		0
5.0.11.0	win	100518	15:03:40	NH_A_49	1	1	blockedtask_bivalentshapetraining	6	blockedtask_bivalentshapetraining	18	Triangle	Green	Shape			0		TriangleGreen.png	TriangleGreen.png	38	1	750	0	0	0	0		0	0	0	0		0	0	0	0		0	0	0	0		0
5.0.11.0	win	100518	15:03:40	NH_A_49	1	1	blockedtask_bivalentshapetraining	6	blockedtask_bivalentshapetraining	21	Triangle	Green	Shape			0		TriangleGreen.png	TriangleGreen.png	38	1	744	0	0	0	0		0	0	0	0		0	0	0	0		0	0	0	0		0
5.0.11.0	win	100518	15:03:40	NH_A_49	1	1	blockedtask_bivalentshapetraining	6	blockedtask_bivalentshapetraining	24	Circle	Red	Shape			0		CircleRed.png	CircleRed.png	30	1	1314	0	0	0	0		0	0	0	0		0	0	0	0		0	0	0	0		0
5.0.11.0	win	100518	15:03:40	NH_A_49	1	1	blockedtask_bivalentshapetraining	6	blockedtask_bivalentshapetraining	27	Circle	Red	Shape			0		CircleRed.png	CircleRed.png	30	1	884	0	0	0	0		0	0	0	0		0	0	0	0		0	0	0	0		0
5.0.11.0	win	100518	15:03:40	NH_A_49	1	1	blockedtask_bivalentshapetraining	6	blockedtask_bivalentshapetraining	30	Triangle	Red	Shape			0		TriangleRed.png	TriangleRed.png	38	1	697	0	0	0	0		0	0	0	0		0	0	0	0		0	0	0	0		0
5.0.11.0	win	100518	15:03:40	NH_A_49	1	1	blockedtask_bivalentshapetraining	6	blockedtask_bivalentshapetraining	33	Circle	Green	Shape			0		CircleGreen.png	CircleGreen.png	30	1	580	0	0	0	0		0	0	0	0		0	0	0	0		0	0	0	0		0
5.0.11.0	win	100518	15:03:40	NH_A_49	1	1	blockedtask_bivalentshapetraining	6	blockedtask_bivalentshapetraining	36	Triangle	Green	Shape			0		TriangleGreen.png	TriangleGreen.png	38	1	901	0	0	0	0		0	0	0	0		0	0	0	0		0	0	0	0		0
5.0.11.0	win	100518	15:03:40	NH_A_49	1	1	blockedtask_bivalentshapetraining	6	blockedtask_bivalentshapetraining	39	Circle	Red	Shape			0		CircleRed.png	CircleRed.png	30	1	376	0	0	0	0		0	0	0	0		0	0	0	0		0	0	0	0		0
5.0.11.0	win	100518	15:03:40	NH_A_49	1	1	blockedtask_bivalentshapetraining	6	blockedtask_bivalentshapetraining	42	Triangle	Red	Shape			0		TriangleRed.png	TriangleRed.png	38	1	496	0	0	0	0		0	0	0	0		0	0	0	0		0	0	0	0		0
5.0.11.0	win	100518	15:03:40	NH_A_49	1	1	blockedtask_bivalentshapetraining	6	blockedtask_bivalentshapetraining	45	Circle	Red	Shape			0		CircleRed.png	CircleRed.png	30	1	404	0	0	0	0		0	0	0	0		0	0	0	0		0	0	0	0		0
5.0.11.0	win	100518	15:03:40	NH_A_49	1	1	blockedtask_bivalentshapetraining	6	blockedtask_bivalentshapetraining	48	Triangle	Red	Shape			0		TriangleRed.png	TriangleRed.png	38	1	587	0	0	0	0		0	0	0	0		0	0	0	0		0	0	0	0		0
5.0.11.0	win	100518	15:03:40	NH_A_49	1	1	blockedtask_bivalentshapetraining	6	blockedtask_bivalentshapetraining	51	Circle	Green	Shape			0		CircleGreen.png	CircleGreen.png	30	1	427	0	0	0	0		0	0	0	0		0	0	0	0		0	0	0	0		0
5.0.11.0	win	100518	15:03:40	NH_A_49	1	1	blockedtask_bivalentshapetraining	6	blockedtask_bivalentshapetraining	54	Circle	Green	Shape			0		CircleGreen.png	CircleGreen.png	30	1	978	0	0	0	0		0	0	0	0		0	0	0	0		0	0	0	0		0
5.0.11.0	win	100518	15:03:40	NH_A_49	1	1	blockedtask_bivalentshapetraining	6	blockedtask_bivalentshapetraining	57	Triangle	Red	Shape			0		TriangleRed.png	TriangleRed.png	38	1	451	0	0	0	0		0	0	0	0		0	0	0	0		0	0	0	0		0
5.0.11.0	win	100518	15:03:40	NH_A_49	1	1	blockedtask_bivalentshapetraining	6	blockedtask_bivalentshapetraining	60	Circle	Red	Shape			0		CircleRed.png	CircleRed.png	30	1	616	0	0	0	0		0	0	0	0		0	0	0	0		0	0	0	0		0
5.0.11.0	win	100518	15:03:40	NH_A_49	1	1	blockedtask_bivalentshapetraining	6	blockedtask_bivalentshapetraining	63	Circle	Red	Shape			0		CircleRed.png	CircleRed.png	30	1	487	0	0	0	0		0	0	0	0		0	0	0	0		0	0	0	0		0
5.0.11.0	win	100518	15:03:40	NH_A_49	1	1	blockedtask_bivalentshapetraining	6	blockedtask_bivalentshapetraining	66	Circle	Red	Shape			0		CircleRed.png	CircleRed.png	30	1	379	0	0	0	0		0	0	0	0		0	0	0	0		0	0	0	0		0
5.0.11.0	win	100518	15:03:40	NH_A_49	1	1	blockedtask_bivalentshapetraining	6	blockedtask_bivalentshapetraining	69	Triangle	Green	Shape			0		TriangleGreen.png	TriangleGreen.png	38	1	452	0	0	0	0		0	0	0	0		0	0	0	0		0	0	0	0		0
5.0.11.0	win	100518	15:03:40	NH_A_49	1	1	blockedtask_bivalentshapetraining	6	blockedtask_bivalentshapetraining	72	Triangle	Red	Shape			0		TriangleRed.png	TriangleRed.png	30	0	505	0	0	0	0		0	0	0	0		0	0	0	0		0	0	0	0		0
5.0.11.0	win	100518	15:03:40	NH_A_49	1	1	blockedtask_bivalentshapetraining	6	blockedtask_bivalentshapetraining	75	Circle	Green	Shape			0		CircleGreen.png	CircleGreen.png	38	0	916	0	0	0	0		0	0	0	0		0	0	0	0		0	0	0	0		0
5.0.11.0	win	100518	15:03:40	NH_A_49	1	1	blockedtask_bivalentshapetraining	6	blockedtask_bivalentshapetraining	78	Triangle	Green	Shape			0		TriangleGreen.png	TriangleGreen.png	38	1	607	0	0	0	0		0	0	0	0		0	0	0	0		0	0	0	0		0
5.0.11.0	win	100518	15:03:40	NH_A_49	1	1	blockedtask_bivalentshapetraining	6	blockedtask_bivalentshapetraining	81	Circle	Green	Shape			0		CircleGreen.png	CircleGreen.png	30	1	735	0	0	0	0		0	0	0	0		0	0	0	0		0	0	0	0		0
5.0.11.0	win	100518	15:03:40	NH_A_49	1	1	blockedtask_bivalentshapetraining	6	blockedtask_bivalentshapetraining	84	Circle	Red	Shape			0		CircleRed.png	CircleRed.png	30	1	824	0	0	0	0		0	0	0	0		0	0	0	0		0	0	0	0		0
5.0.11.0	win	100518	15:03:40	NH_A_49	1	1	blockedtask_bivalentshapetraining	6	blockedtask_bivalentshapetraining	87	Circle	Green	Shape			0		CircleGreen.png	CircleGreen.png	30	1	559	0	0	0	0		0	0	0	0		0	0	0	0		0	0	0	0		0
5.0.11.0	win	100518	15:03:40	NH_A_49	1	1	blockedtask_bivalentshapetraining	6	blockedtask_bivalentshapetraining	90	Triangle	Red	Shape			0		TriangleRed.png	TriangleRed.png	38	1	609	0	0	0	0		0	0	0	0		0	0	0	0		0	0	0	0		0
5.0.11.0	win	100518	15:03:40	NH_A_49	1	1	blockedtask_bivalentshapetraining	6	blockedtask_bivalentshapetraining	93	Triangle	Red	Shape			0		TriangleRed.png	TriangleRed.png	38	1	800	0	0	0	0		0	0	0	0		0	0	0	0		0	0	0	0		0
5.0.11.0	win	100518	15:03:40	NH_A_49	1	1	blockedtask_bivalentshapetraining	6	blockedtask_bivalentshapetraining	96	Circle	Green	Shape			0		CircleGreen.png	CircleGreen.png	30	1	695	0	0	0	0		0	0	0	0		0	0	0	0		0	0	0	0		0
5.0.11.0	win	100518	15:03:40	NH_A_49	1	1	blockedtask_bivalentcolortraining	7	BlockedPracticeInstruct	1	Circle	Green	Shape			0		SC_Blocked_BivalentColorTraining.htm	CircleGreen.png	57	0	3362	0	0	0	0		0	0	0	0		0	0	0	0		0	0	0	0		0
5.0.11.0	win	100518	15:03:40	NH_A_49	1	1	blockedtask_bivalentcolortraining	7	blockedtask_bivalentcolortraining	3	Circle	Green	Color			0		CircleGreen.png	CircleGreen.png	38	1	1019	0	0	0	0		0	0	0	0		0	0	0	0		0	0	0	0		0
5.0.11.0	win	100518	15:03:40	NH_A_49	1	1	blockedtask_bivalentcolortraining	7	blockedtask_bivalentcolortraining	6	Triangle	Green	Color			0		TriangleGreen.png	TriangleGreen.png	38	1	682	0	0	0	0		0	0	0	0		0	0	0	0		0	0	0	0		0
5.0.11.0	win	100518	15:03:40	NH_A_49	1	1	blockedtask_bivalentcolortraining	7	blockedtask_bivalentcolortraining	9	Triangle	Red	Color			0		TriangleRed.png	TriangleRed.png	30	1	406	0	0	0	0		0	0	0	0		0	0	0	0		0	0	0	0		0
5.0.11.0	win	100518	15:03:40	NH_A_49	1	1	blockedtask_bivalentcolortraining	7	blockedtask_bivalentcolortraining	12	Triangle	Green	Color			0		TriangleGreen.png	TriangleGreen.png	38	1	429	0	0	0	0		0	0	0	0		0	0	0	0		0	0	0	0		0
5.0.11.0	win	100518	15:03:40	NH_A_49	1	1	blockedtask_bivalentcolortraining	7	blockedtask_bivalentcolortraining	15	Circle	Red	Color			0		CircleRed.png	CircleRed.png	30	1	1716	0	0	0	0		0	0	0	0		0	0	0	0		0	0	0	0		0
5.0.11.0	win	100518	15:03:40	NH_A_49	1	1	blockedtask_bivalentcolortraining	7	blockedtask_bivalentcolortraining	18	Circle	Red	Color			0		CircleRed.png	CircleRed.png	30	1	742	0	0	0	0		0	0	0	0		0	0	0	0		0	0	0	0		0
5.0.11.0	win	100518	15:03:40	NH_A_49	1	1	blockedtask_bivalentcolortraining	7	blockedtask_bivalentcolortraining	21	Circle	Green	Color			0		CircleGreen.png	CircleGreen.png	38	1	832	0	0	0	0		0	0	0	0		0	0	0	0		0	0	0	0		0
5.0.11.0	win	100518	15:03:40	NH_A_49	1	1	blockedtask_bivalentcolortraining	7	blockedtask_bivalentcolortraining	24	Circle	Green	Color			0		CircleGreen.png	CircleGreen.png	38	1	422	0	0	0	0		0	0	0	0		0	0	0	0		0	0	0	0		0
5.0.11.0	win	100518	15:03:40	NH_A_49	1	1	blockedtask_bivalentcolortraining	7	blockedtask_bivalentcolortraining	27	Circle	Green	Color			0		CircleGreen.png	CircleGreen.png	38	1	349	0	0	0	0		0	0	0	0		0	0	0	0		0	0	0	0		0
5.0.11.0	win	100518	15:03:40	NH_A_49	1	1	blockedtask_bivalentcolortraining	7	blockedtask_bivalentcolortraining	30	Circle	Green	Color			0		CircleGreen.png	CircleGreen.png	38	1	327	0	0	0	0		0	0	0	0		0	0	0	0		0	0	0	0		0
5.0.11.0	win	100518	15:03:40	NH_A_49	1	1	blockedtask_bivalentcolortraining	7	blockedtask_bivalentcolortraining	33	Triangle	Green	Color			0		TriangleGreen.png	TriangleGreen.png	38	1	353	0	0	0	0		0	0	0	0		0	0	0	0		0	0	0	0		0
5.0.11.0	win	100518	15:03:40	NH_A_49	1	1	blockedtask_bivalentcolortraining	7	blockedtask_bivalentcolortraining	36	Circle	Green	Color			0		CircleGreen.png	CircleGreen.png	38	1	555	0	0	0	0		0	0	0	0		0	0	0	0		0	0	0	0		0
5.0.11.0	win	100518	15:03:40	NH_A_49	1	1	blockedtask_bivalentcolortraining	7	blockedtask_bivalentcolortraining	39	Triangle	Red	Color			0		TriangleRed.png	TriangleRed.png	30	1	828	0	0	0	0		0	0	0	0		0	0	0	0		0	0	0	0		0
5.0.11.0	win	100518	15:03:40	NH_A_49	1	1	blockedtask_bivalentcolortraining	7	blockedtask_bivalentcolortraining	42	Triangle	Red	Color			0		TriangleRed.png	TriangleRed.png	30	1	1042	0	0	0	0		0	0	0	0		0	0	0	0		0	0	0	0		0
5.0.11.0	win	100518	15:03:40	NH_A_49	1	1	blockedtask_bivalentcolortraining	7	blockedtask_bivalentcolortraining	45	Circle	Green	Color			0		CircleGreen.png	CircleGreen.png	38	1	449	0	0	0	0		0	0	0	0		0	0	0	0		0	0	0	0		0
5.0.11.0	win	100518	15:03:40	NH_A_49	1	1	blockedtask_bivalentcolortraining	7	blockedtask_bivalentcolortraining	48	Triangle	Green	Color			0		TriangleGreen.png	TriangleGreen.png	38	1	342	0	0	0	0		0	0	0	0		0	0	0	0		0	0	0	0		0
5.0.11.0	win	100518	15:03:40	NH_A_49	1	1	blockedtask_bivalentcolortraining	7	blockedtask_bivalentcolortraining	51	Circle	Red	Color			0		CircleRed.png	CircleRed.png	30	1	432	0	0	0	0		0	0	0	0		0	0	0	0		0	0	0	0		0
5.0.11.0	win	100518	15:03:40	NH_A_49	1	1	blockedtask_bivalentcolortraining	7	blockedtask_bivalentcolortraining	54	Triangle	Green	Color			0		TriangleGreen.png	TriangleGreen.png	38	1	470	0	0	0	0		0	0	0	0		0	0	0	0		0	0	0	0		0
5.0.11.0	win	100518	15:03:40	NH_A_49	1	1	blockedtask_bivalentcolortraining	7	blockedtask_bivalentcolortraining	57	Circle	Red	Color			0		CircleRed.png	CircleRed.png	30	1	443	0	0	0	0		0	0	0	0		0	0	0	0		0	0	0	0		0
5.0.11.0	win	100518	15:03:40	NH_A_49	1	1	blockedtask_bivalentcolortraining	7	blockedtask_bivalentcolortraining	60	Circle	Red	Color			0		CircleRed.png	CircleRed.png	30	1	385	0	0	0	0		0	0	0	0		0	0	0	0		0	0	0	0		0
5.0.11.0	win	100518	15:03:40	NH_A_49	1	1	blockedtask_bivalentcolortraining	7	blockedtask_bivalentcolortraining	63	Triangle	Green	Color			0		TriangleGreen.png	TriangleGreen.png	38	1	440	0	0	0	0		0	0	0	0		0	0	0	0		0	0	0	0		0
5.0.11.0	win	100518	15:03:40	NH_A_49	1	1	blockedtask_bivalentcolortraining	7	blockedtask_bivalentcolortraining	66	Triangle	Red	Color			0		TriangleRed.png	TriangleRed.png	30	1	462	0	0	0	0		0	0	0	0		0	0	0	0		0	0	0	0		0
5.0.11.0	win	100518	15:03:40	NH_A_49	1	1	blockedtask_bivalentcolortraining	7	blockedtask_bivalentcolortraining	69	Triangle	Green	Color			0		TriangleGreen.png	TriangleGreen.png	38	1	404	0	0	0	0		0	0	0	0		0	0	0	0		0	0	0	0		0
5.0.11.0	win	100518	15:03:40	NH_A_49	1	1	blockedtask_bivalentcolortraining	7	blockedtask_bivalentcolortraining	72	Circle	Red	Color			0		CircleRed.png	CircleRed.png	30	1	971	0	0	0	0		0	0	0	0		0	0	0	0		0	0	0	0		0
5.0.11.0	win	100518	15:03:40	NH_A_49	1	1	blockedtask_bivalentcolortraining	7	blockedtask_bivalentcolortraining	75	Triangle	Red	Color			0		TriangleRed.png	TriangleRed.png	30	1	556	0	0	0	0		0	0	0	0		0	0	0	0		0	0	0	0		0
5.0.11.0	win	100518	15:03:40	NH_A_49	1	1	blockedtask_bivalentcolortraining	7	blockedtask_bivalentcolortraining	78	Circle	Red	Color			0		CircleRed.png	CircleRed.png	38	0	365	0	0	0	0		0	0	0	0		0	0	0	0		0	0	0	0		0
5.0.11.0	win	100518	15:03:40	NH_A_49	1	1	blockedtask_bivalentcolortraining	7	blockedtask_bivalentcolortraining	81	Triangle	Red	Color			0		TriangleRed.png	TriangleRed.png	30	1	398	0	0	0	0		0	0	0	0		0	0	0	0		0	0	0	0		0
5.0.11.0	win	100518	15:03:40	NH_A_49	1	1	blockedtask_bivalentcolortraining	7	blockedtask_bivalentcolortraining	84	Triangle	Red	Color			0		TriangleRed.png	TriangleRed.png	30	1	454	0	0	0	0		0	0	0	0		0	0	0	0		0	0	0	0		0
5.0.11.0	win	100518	15:03:40	NH_A_49	1	1	blockedtask_bivalentcolortraining	7	blockedtask_bivalentcolortraining	87	Circle	Red	Color			0		CircleRed.png	CircleRed.png	30	1	362	0	0	0	0		0	0	0	0		0	0	0	0		0	0	0	0		0
5.0.11.0	win	100518	15:03:40	NH_A_49	1	1	blockedtask_bivalentcolortraining	7	blockedtask_bivalentcolortraining	90	Triangle	Green	Color			0		TriangleGreen.png	TriangleGreen.png	38	1	484	0	0	0	0		0	0	0	0		0	0	0	0		0	0	0	0		0
5.0.11.0	win	100518	15:03:40	NH_A_49	1	1	blockedtask_bivalentcolortraining	7	blockedtask_bivalentcolortraining	93	Circle	Green	Color			0		CircleGreen.png	CircleGreen.png	30	0	327	0	0	0	0		0	0	0	0		0	0	0	0		0	0	0	0		0
5.0.11.0	win	100518	15:03:40	NH_A_49	1	1	blockedtask_bivalentcolortraining	7	blockedtask_bivalentcolortraining	96	Triangle	Red	Color			0		TriangleRed.png	TriangleRed.png	30	1	1338	0	0	0	0		0	0	0	0		0	0	0	0		0	0	0	0		0
5.0.11.0	win	100518	15:03:40	NH_A_49	1	1	blocked_testintro	8	BlockedPracticeInstruct	1	Triangle	Red	Color			0		SC_Blocked_TestIntro.htm	TriangleRed.png	57	0	6187	0	0	0	0		0	0	0	0		0	0	0	0		0	0	0	0		0
5.0.11.0	win	100518	15:03:40	NH_A_49	1	1	blocked_color	9	BlockedTestInstruct	1	Triangle	Red	Color			0		SC_Blocked_BivalentColorTest.htm	TriangleRed.png	57	0	4833	0	0	0	0		0	0	0	0		0	0	0	0		0	0	0	0		0
5.0.11.0	win	100518	15:03:40	NH_A_49	1	1	blocked_color	9	blockedtask_bivalentcolortest	3	Circle	Green	Color			0		CircleGreen.png	CircleGreen.png	38	1	832	1	1	832	100	832	0	0	0	0		0	0	0	0		0	0	0	0		0
5.0.11.0	win	100518	15:03:40	NH_A_49	1	1	blocked_color	9	blockedtask_bivalentcolortest	6	Triangle	Green	Color			0		TriangleGreen.png	TriangleGreen.png	38	1	583	2	2	1415	100	707.5	0	0	0	0		0	0	0	0		0	0	0	0		0
5.0.11.0	win	100518	15:03:40	NH_A_49	1	1	blocked_color	9	blockedtask_bivalentcolortest	9	Triangle	Red	Color			0		TriangleRed.png	TriangleRed.png	30	1	695	3	3	2110	100	703.3333333333333712289	0	0	0	0		0	0	0	0		0	0	0	0		0
5.0.11.0	win	100518	15:03:40	NH_A_49	1	1	blocked_color	9	blockedtask_bivalentcolortest	12	Circle	Green	Color			0		CircleGreen.png	CircleGreen.png	38	1	722	4	4	2832	100	708	0	0	0	0		0	0	0	0		0	0	0	0		0
5.0.11.0	win	100518	15:03:40	NH_A_49	1	1	blocked_color	9	blockedtask_bivalentcolortest	15	Circle	Green	Color			0		CircleGreen.png	CircleGreen.png	38	1	621	5	5	3453	100	690.6000000000000227374	0	0	0	0		0	0	0	0		0	0	0	0		0
5.0.11.0	win	100518	15:03:40	NH_A_49	1	1	blocked_color	9	blockedtask_bivalentcolortest	18	Triangle	Green	Color			0		TriangleGreen.png	TriangleGreen.png	38	1	524	6	6	3977	100	662.8333333333333712289	0	0	0	0		0	0	0	0		0	0	0	0		0
5.0.11.0	win	100518	15:03:40	NH_A_49	1	1	blocked_color	9	blockedtask_bivalentcolortest	21	Circle	Red	Color			0		CircleRed.png	CircleRed.png	30	1	415	7	7	4392	100	627.4285714285714448124	0	0	0	0		0	0	0	0		0	0	0	0		0
5.0.11.0	win	100518	15:03:40	NH_A_49	1	1	blocked_color	9	blockedtask_bivalentcolortest	24	Circle	Green	Color			0		CircleGreen.png	CircleGreen.png	38	1	597	8	8	4989	100	623.625	0	0	0	0		0	0	0	0		0	0	0	0		0
5.0.11.0	win	100518	15:03:40	NH_A_49	1	1	blocked_color	9	blockedtask_bivalentcolortest	27	Circle	Green	Color			0		CircleGreen.png	CircleGreen.png	38	1	549	9	9	5538	100	615.3333333333333712289	0	0	0	0		0	0	0	0		0	0	0	0		0
5.0.11.0	win	100518	15:03:40	NH_A_49	1	1	blocked_color	9	blockedtask_bivalentcolortest	30	Triangle	Green	Color			0		TriangleGreen.png	TriangleGreen.png	38	1	374	10	10	5912	100	591.2000000000000454747	0	0	0	0		0	0	0	0		0	0	0	0		0
5.0.11.0	win	100518	15:03:40	NH_A_49	1	1	blocked_color	9	blockedtask_bivalentcolortest	33	Triangle	Red	Color			0		TriangleRed.png	TriangleRed.png	30	1	367	11	11	6279	100	570.8181818181818698577	0	0	0	0		0	0	0	0		0	0	0	0		0
5.0.11.0	win	100518	15:03:40	NH_A_49	1	1	blocked_color	9	blockedtask_bivalentcolortest	36	Triangle	Green	Color			0		TriangleGreen.png	TriangleGreen.png	38	1	520	12	12	6799	100	566.5833333333333712289	0	0	0	0		0	0	0	0		0	0	0	0		0
5.0.11.0	win	100518	15:03:40	NH_A_49	1	1	blocked_color	9	blockedtask_bivalentcolortest	39	Triangle	Green	Color			0		TriangleGreen.png	TriangleGreen.png	38	1	698	13	13	7497	100	576.6923076923077360334	0	0	0	0		0	0	0	0		0	0	0	0		0
5.0.11.0	win	100518	15:03:40	NH_A_49	1	1	blocked_color	9	blockedtask_bivalentcolortest	42	Triangle	Red	Color			0		TriangleRed.png	TriangleRed.png	30	1	502	14	14	7999	100	571.3571428571428896248	0	0	0	0		0	0	0	0		0	0	0	0		0
5.0.11.0	win	100518	15:03:40	NH_A_49	1	1	blocked_color	9	blockedtask_bivalentcolortest	45	Circle	Red	Color			0		CircleRed.png	CircleRed.png	30	1	441	15	15	8440	100	562.6666666666666287711	0	0	0	0		0	0	0	0		0	0	0	0		0
5.0.11.0	win	100518	15:03:40	NH_A_49	1	1	blocked_color	9	blockedtask_bivalentcolortest	48	Circle	Red	Color			0		CircleRed.png	CircleRed.png	30	1	495	16	16	8935	100	558.4375	0	0	0	0		0	0	0	0		0	0	0	0		0
5.0.11.0	win	100518	15:03:40	NH_A_49	1	1	blocked_color	9	blockedtask_bivalentcolortest	51	Triangle	Red	Color			0		TriangleRed.png	TriangleRed.png	30	1	403	17	17	9338	100	549.2941176470587834046	0	0	0	0		0	0	0	0		0	0	0	0		0
5.0.11.0	win	100518	15:03:40	NH_A_49	1	1	blocked_color	9	blockedtask_bivalentcolortest	54	Triangle	Red	Color			0		TriangleRed.png	TriangleRed.png	30	1	490	18	18	9828	100	546	0	0	0	0		0	0	0	0		0	0	0	0		0
5.0.11.0	win	100518	15:03:40	NH_A_49	1	1	blocked_color	9	blockedtask_bivalentcolortest	57	Circle	Red	Color			0		CircleRed.png	CircleRed.png	30	1	414	19	19	10242	100	539.0526315789473983386	0	0	0	0		0	0	0	0		0	0	0	0		0
5.0.11.0	win	100518	15:03:40	NH_A_49	1	1	blocked_color	9	blockedtask_bivalentcolortest	60	Circle	Red	Color			0		CircleRed.png	CircleRed.png	30	1	389	20	20	10631	100	531.5499999999999545253	0	0	0	0		0	0	0	0		0	0	0	0		0
5.0.11.0	win	100518	15:03:40	NH_A_49	1	1	blocked_color	9	blockedtask_bivalentcolortest	63	Triangle	Red	Color			0		TriangleRed.png	TriangleRed.png	30	1	397	21	21	11028	100	525.1428571428571103752	0	0	0	0		0	0	0	0		0	0	0	0		0
5.0.11.0	win	100518	15:03:40	NH_A_49	1	1	blocked_color	9	blockedtask_bivalentcolortest	66	Triangle	Red	Color			0		TriangleRed.png	TriangleRed.png	30	1	421	22	22	11449	100	520.4090909090908780854	0	0	0	0		0	0	0	0		0	0	0	0		0
5.0.11.0	win	100518	15:03:40	NH_A_49	1	1	blocked_color	9	blockedtask_bivalentcolortest	69	Triangle	Red	Color			0		TriangleRed.png	TriangleRed.png	30	1	476	23	23	11925	100	518.4782608695652470487	0	0	0	0		0	0	0	0		0	0	0	0		0
5.0.11.0	win	100518	15:03:40	NH_A_49	1	1	blocked_color	9	blockedtask_bivalentcolortest	72	Triangle	Green	Color			0		TriangleGreen.png	TriangleGreen.png	38	1	465	24	24	12390	100	516.25	0	0	0	0		0	0	0	0		0	0	0	0		0
5.0.11.0	win	100518	15:03:40	NH_A_49	1	1	blocked_color	9	blockedtask_bivalentcolortest	75	Circle	Green	Color			0		CircleGreen.png	CircleGreen.png	38	1	517	25	25	12907	100	516.2799999999999727152	0	0	0	0		0	0	0	0		0	0	0	0		0
5.0.11.0	win	100518	15:03:40	NH_A_49	1	1	blocked_color	9	blockedtask_bivalentcolortest	78	Triangle	Red	Color			0		TriangleRed.png	TriangleRed.png	30	1	487	26	26	13394	100	515.1538461538461888267	0	0	0	0		0	0	0	0		0	0	0	0		0
5.0.11.0	win	100518	15:03:40	NH_A_49	1	1	blocked_color	9	blockedtask_bivalentcolortest	81	Circle	Red	Color			0		CircleRed.png	CircleRed.png	30	1	732	27	27	14126	100	523.1851851851852188702	0	0	0	0		0	0	0	0		0	0	0	0		0
5.0.11.0	win	100518	15:03:40	NH_A_49	1	1	blocked_color	9	blockedtask_bivalentcolortest	84	Circle	Red	Color			0		CircleRed.png	CircleRed.png	30	1	550	28	28	14676	100	524.1428571428571103752	0	0	0	0		0	0	0	0		0	0	0	0		0
5.0.11.0	win	100518	15:03:40	NH_A_49	1	1	blocked_color	9	blockedtask_bivalentcolortest	87	Triangle	Green	Color			0		TriangleGreen.png	TriangleGreen.png	38	1	535	29	29	15211	100	524.5172413793103487478	0	0	0	0		0	0	0	0		0	0	0	0		0
5.0.11.0	win	100518	15:03:40	NH_A_49	1	1	blocked_color	9	blockedtask_bivalentcolortest	90	Triangle	Green	Color			0		TriangleGreen.png	TriangleGreen.png	30	0	841	29	30	15211	96.6666666666666714036	524.5172413793103487478	0	0	0	0		0	0	0	0		0	0	0	0		0
5.0.11.0	win	100518	15:03:40	NH_A_49	1	1	blocked_color	9	blockedtask_bivalentcolortest	93	Triangle	Green	Color			0		TriangleGreen.png	TriangleGreen.png	38	1	911	30	31	16122	96.774193548387103192	537.3999999999999772626	0	0	0	0		0	0	0	0		0	0	0	0		0
5.0.11.0	win	100518	15:03:40	NH_A_49	1	1	blocked_color	9	blockedtask_bivalentcolortest	96	Circle	Red	Color			0		CircleRed.png	CircleRed.png	30	1	754	31	32	16876	96.875	544.3870967741935373851	0	0	0	0		0	0	0	0		0	0	0	0		0
5.0.11.0	win	100518	15:03:40	NH_A_49	1	1	blocked_color	9	blockedtask_bivalentcolortest	99	Triangle	Green	Color			0		TriangleGreen.png	TriangleGreen.png	38	1	796	32	33	17672	96.9696969696969688357	552.25	0	0	0	0		0	0	0	0		0	0	0	0		0
5.0.11.0	win	100518	15:03:40	NH_A_49	1	1	blocked_color	9	blockedtask_bivalentcolortest	102	Triangle	Green	Color			0		TriangleGreen.png	TriangleGreen.png	38	1	452	33	34	18124	97.0588235294117680496	549.2121212121212465718	0	0	0	0		0	0	0	0		0	0	0	0		0
5.0.11.0	win	100518	15:03:40	NH_A_49	1	1	blocked_color	9	blockedtask_bivalentcolortest	105	Circle	Red	Color			0		CircleRed.png	CircleRed.png	30	1	489	34	35	18613	97.1428571428571387969	547.4411764705882887938	0	0	0	0		0	0	0	0		0	0	0	0		0
5.0.11.0	win	100518	15:03:40	NH_A_49	1	1	blocked_color	9	blockedtask_bivalentcolortest	108	Triangle	Green	Color			0		TriangleGreen.png	TriangleGreen.png	38	1	605	35	36	19218	97.2222222222222143273	549.0857142857142889625	0	0	0	0		0	0	0	0		0	0	0	0		0
5.0.11.0	win	100518	15:03:40	NH_A_49	1	1	blocked_color	9	blockedtask_bivalentcolortest	111	Circle	Red	Color			0		CircleRed.png	CircleRed.png	30	1	572	36	37	19790	97.2972972972973053629	549.7222222222221716947	0	0	0	0		0	0	0	0		0	0	0	0		0
5.0.11.0	win	100518	15:03:40	NH_A_49	1	1	blocked_color	9	blockedtask_bivalentcolortest	114	Circle	Green	Color			0		CircleGreen.png	CircleGreen.png	38	1	637	37	38	20427	97.3684210526315752077	552.0810810810810380644	0	0	0	0		0	0	0	0		0	0	0	0		0
5.0.11.0	win	100518	15:03:40	NH_A_49	1	1	blocked_color	9	blockedtask_bivalentcolortest	117	Circle	Red	Color			0		CircleRed.png	CircleRed.png	30	1	475	38	39	20902	97.4358974358974307961	550.0526315789473983386	0	0	0	0		0	0	0	0		0	0	0	0		0
5.0.11.0	win	100518	15:03:40	NH_A_49	1	1	blocked_color	9	blockedtask_bivalentcolortest	120	Circle	Green	Color			0		CircleGreen.png	CircleGreen.png	38	1	464	39	40	21366	97.5	547.8461538461538111733	0	0	0	0		0	0	0	0		0	0	0	0		0
5.0.11.0	win	100518	15:03:40	NH_A_49	1	1	blocked_color	9	blockedtask_bivalentcolortest	123	Triangle	Green	Color			0		TriangleGreen.png	TriangleGreen.png	38	1	469	40	41	21835	97.5609756097560989474	545.875	0	0	0	0		0	0	0	0		0	0	0	0		0
5.0.11.0	win	100518	15:03:40	NH_A_49	1	1	blocked_color	9	blockedtask_bivalentcolortest	126	Circle	Green	Color			0		CircleGreen.png	CircleGreen.png	38	1	538	41	42	22373	97.619047619047620401	545.6829268292682399988	0	0	0	0		0	0	0	0		0	0	0	0		0
5.0.11.0	win	100518	15:03:40	NH_A_49	1	1	blocked_color	9	blockedtask_bivalentcolortest	129	Triangle	Red	Color			0		TriangleRed.png	TriangleRed.png	30	1	748	42	43	23121	97.6744186046511515542	550.5	0	0	0	0		0	0	0	0		0	0	0	0		0
5.0.11.0	win	100518	15:03:40	NH_A_49	1	1	blocked_color	9	blockedtask_bivalentcolortest	132	Triangle	Green	Color			0		TriangleGreen.png	TriangleGreen.png	38	1	421	43	44	23542	97.7272727272727337322	547.4883720930232584578	0	0	0	0		0	0	0	0		0	0	0	0		0
5.0.11.0	win	100518	15:03:40	NH_A_49	1	1	blocked_color	9	blockedtask_bivalentcolortest	135	Circle	Red	Color			0		CircleRed.png	CircleRed.png	30	1	940	44	45	24482	97.7777777777777714618	556.4090909090908780854	0	0	0	0		0	0	0	0		0	0	0	0		0
5.0.11.0	win	100518	15:03:40	NH_A_49	1	1	blocked_color	9	blockedtask_bivalentcolortest	138	Triangle	Red	Color			0		TriangleRed.png	TriangleRed.png	30	1	877	45	46	25359	97.8260869565217348054	563.5333333333333030168	0	0	0	0		0	0	0	0		0	0	0	0		0
5.0.11.0	win	100518	15:03:40	NH_A_49	1	1	blocked_color	9	blockedtask_bivalentcolortest	141	Circle	Green	Color			0		CircleGreen.png	CircleGreen.png	38	1	579	46	47	25938	97.8723404255319167078	563.8695652173912549188	0	0	0	0		0	0	0	0		0	0	0	0		0
5.0.11.0	win	100518	15:03:40	NH_A_49	1	1	blocked_color	9	blockedtask_bivalentcolortest	144	Circle	Red	Color			0		CircleRed.png	CircleRed.png	30	1	947	47	48	26885	97.9166666666666571928	572.0212765957446663379	0	0	0	0		0	0	0	0		0	0	0	0		0
5.0.11.0	win	100518	15:03:40	NH_A_49	1	1	blocked_color	9	blockedtask_bivalentcolortest	147	Triangle	Red	Color			0		TriangleRed.png	TriangleRed.png	38	0	517	47	49	26885	95.9183673469387656496	572.0212765957446663379	0	0	0	0		0	0	0	0		0	0	0	0		0
5.0.11.0	win	100518	15:03:40	NH_A_49	1	1	blocked_color	9	blockedtask_bivalentcolortest	150	Triangle	Red	Color			0		TriangleRed.png	TriangleRed.png	30	1	712	48	50	27597	96	574.9375	0	0	0	0		0	0	0	0		0	0	0	0		0
5.0.11.0	win	100518	15:03:40	NH_A_49	1	1	blocked_color	9	blockedtask_bivalentcolortest	153	Circle	Green	Color			0		CircleGreen.png	CircleGreen.png	38	1	387	49	51	27984	96.0784313725490193292	571.1020408163265074108	0	0	0	0		0	0	0	0		0	0	0	0		0
5.0.11.0	win	100518	15:03:40	NH_A_49	1	1	blocked_color	9	blockedtask_bivalentcolortest	156	Circle	Green	Color			0		CircleGreen.png	CircleGreen.png	38	1	347	50	52	28331	96.153846153846160405	566.6200000000000045475	0	0	0	0		0	0	0	0		0	0	0	0		0
5.0.11.0	win	100518	15:03:40	NH_A_49	1	1	blocked_color	9	blockedtask_bivalentcolortest	159	Circle	Red	Color			0		CircleRed.png	CircleRed.png	30	1	469	51	53	28800	96.2264150943396288085	564.7058823529412165954	0	0	0	0		0	0	0	0		0	0	0	0		0
5.0.11.0	win	100518	15:03:40	NH_A_49	1	1	blocked_color	9	blockedtask_bivalentcolortest	162	Triangle	Green	Color			0		TriangleGreen.png	TriangleGreen.png	38	1	714	52	54	29514	96.2962962962962905067	567.5769230769230944134	0	0	0	0		0	0	0	0		0	0	0	0		0
5.0.11.0	win	100518	15:03:40	NH_A_49	1	1	blocked_color	9	blockedtask_bivalentcolortest	165	Circle	Red	Color			0		CircleRed.png	CircleRed.png	30	1	1110	53	55	30624	96.3636363636363597607	577.8113207547170304679	0	0	0	0		0	0	0	0		0	0	0	0		0
5.0.11.0	win	100518	15:03:40	NH_A_49	1	1	blocked_color	9	blockedtask_bivalentcolortest	168	Circle	Green	Color			0		CircleGreen.png	CircleGreen.png	38	1	464	54	56	31088	96.4285714285714306016	575.7037037037036952825	0	0	0	0		0	0	0	0		0	0	0	0		0
5.0.11.0	win	100518	15:03:40	NH_A_49	1	1	blocked_color	9	blockedtask_bivalentcolortest	171	Circle	Red	Color			0		CircleRed.png	CircleRed.png	30	1	677	55	57	31765	96.4912280701754383472	577.5454545454545041139	0	0	0	0		0	0	0	0		0	0	0	0		0
5.0.11.0	win	100518	15:03:40	NH_A_49	1	1	blocked_color	9	blockedtask_bivalentcolortest	174	Triangle	Green	Color			0		TriangleGreen.png	TriangleGreen.png	38	1	482	56	58	32247	96.5517241379310320326	575.8392857142856655628	0	0	0	0		0	0	0	0		0	0	0	0		0
5.0.11.0	win	100518	15:03:40	NH_A_49	1	1	blocked_color	9	blockedtask_bivalentcolortest	177	Circle	Red	Color			0		CircleRed.png	CircleRed.png	30	1	437	57	59	32684	96.6101694915254256557	573.4035087719298644515	0	0	0	0		0	0	0	0		0	0	0	0		0
5.0.11.0	win	100518	15:03:40	NH_A_49	1	1	blocked_color	9	blockedtask_bivalentcolortest	180	Triangle	Red	Color			0		TriangleRed.png	TriangleRed.png	30	1	444	58	60	33128	96.6666666666666714036	571.1724137931034874782	0	0	0	0		0	0	0	0		0	0	0	0		0
5.0.11.0	win	100518	15:03:40	NH_A_49	1	1	blocked_color	9	blockedtask_bivalentcolortest	183	Triangle	Red	Color			0		TriangleRed.png	TriangleRed.png	30	1	418	59	61	33546	96.7213114754098342019	568.5762711864406355744	0	0	0	0		0	0	0	0		0	0	0	0		0
5.0.11.0	win	100518	15:03:40	NH_A_49	1	1	blocked_color	9	blockedtask_bivalentcolortest	186	Triangle	Red	Color			0		TriangleRed.png	TriangleRed.png	30	1	456	60	62	34002	96.774193548387103192	566.7000000000000454747	0	0	0	0		0	0	0	0		0	0	0	0		0
5.0.11.0	win	100518	15:03:40	NH_A_49	1	1	blocked_color	9	blockedtask_bivalentcolortest	189	Circle	Green	Color			0		CircleGreen.png	CircleGreen.png	38	1	590	61	63	34592	96.8253968253968224644	567.0819672131148081462	0	0	0	0		0	0	0	0		0	0	0	0		0
5.0.11.0	win	100518	15:03:40	NH_A_49	1	1	blocked_color	9	blockedtask_bivalentcolortest	192	Triangle	Red	Color			0		TriangleRed.png	TriangleRed.png	30	1	750	62	64	35342	96.875	570.0322580645160996937	0	0	0	0		0	0	0	0		0	0	0	0		0
5.0.11.0	win	100518	15:03:40	NH_A_49	1	1	blocked_color	9	blockedtask_bivalentcolortest	195	Triangle	Green	Color			0		TriangleGreen.png	TriangleGreen.png	38	1	535	63	65	35877	96.9230769230769197975	569.4761904761904816041	0	0	0	0		0	0	0	0		0	0	0	0		0
5.0.11.0	win	100518	15:03:40	NH_A_49	1	1	blocked_color	9	blockedtask_bivalentcolortest	198	Circle	Green	Color			0		CircleGreen.png	CircleGreen.png	38	1	361	64	66	36238	96.9696969696969688357	566.21875	0	0	0	0		0	0	0	0		0	0	0	0		0
5.0.11.0	win	100518	15:03:40	NH_A_49	1	1	blocked_color	9	blockedtask_bivalentcolortest	201	Circle	Red	Color			0		CircleRed.png	CircleRed.png	30	1	530	65	67	36768	97.0149253731343321761	565.6615384615384982681	0	0	0	0		0	0	0	0		0	0	0	0		0
5.0.11.0	win	100518	15:03:40	NH_A_49	1	1	blocked_color	9	blockedtask_bivalentcolortest	204	Triangle	Green	Color			0		TriangleGreen.png	TriangleGreen.png	38	1	645	66	68	37413	97.0588235294117680496	566.8636363636363739715	0	0	0	0		0	0	0	0		0	0	0	0		0
5.0.11.0	win	100518	15:03:40	NH_A_49	1	1	blocked_color	9	blockedtask_bivalentcolortest	207	Circle	Green	Color			0		CircleGreen.png	CircleGreen.png	38	1	995	67	69	38408	97.1014492753623130739	573.2537313432835617277	0	0	0	0		0	0	0	0		0	0	0	0		0
5.0.11.0	win	100518	15:03:40	NH_A_49	1	1	blocked_color	9	blockedtask_bivalentcolortest	210	Circle	Red	Color			0		CircleRed.png	CircleRed.png	30	1	643	68	70	39051	97.1428571428571387969	574.2794117647058556031	0	0	0	0		0	0	0	0		0	0	0	0		0
5.0.11.0	win	100518	15:03:40	NH_A_49	1	1	blocked_color	9	blockedtask_bivalentcolortest	213	Circle	Green	Color			0		CircleGreen.png	CircleGreen.png	38	1	465	69	71	39516	97.1830985915492959748	572.695652173913003935	0	0	0	0		0	0	0	0		0	0	0	0		0
5.0.11.0	win	100518	15:03:40	NH_A_49	1	1	blocked_color	9	blockedtask_bivalentcolortest	216	Triangle	Green	Color			0		TriangleGreen.png	TriangleGreen.png	38	1	438	70	72	39954	97.2222222222222143273	570.7714285714286006623	0	0	0	0		0	0	0	0		0	0	0	0		0
5.0.11.0	win	100518	15:03:40	NH_A_49	1	1	blocked_color	9	blockedtask_bivalentcolortest	219	Triangle	Red	Color			0		TriangleRed.png	TriangleRed.png	30	1	476	71	73	40430	97.2602739726027465395	569.4366197183098847745	0	0	0	0		0	0	0	0		0	0	0	0		0
5.0.11.0	win	100518	15:03:40	NH_A_49	1	1	blocked_color	9	blockedtask_bivalentcolortest	222	Triangle	Green	Color			0		TriangleGreen.png	TriangleGreen.png	38	1	512	72	74	40942	97.2972972972973053629	568.6388888888889141526	0	0	0	0		0	0	0	0		0	0	0	0		0
5.0.11.0	win	100518	15:03:40	NH_A_49	1	1	blocked_color	9	blockedtask_bivalentcolortest	225	Circle	Green	Color			0		CircleGreen.png	CircleGreen.png	38	1	387	73	75	41329	97.3333333333333428072	566.1506849315068166106	0	0	0	0		0	0	0	0		0	0	0	0		0
5.0.11.0	win	100518	15:03:40	NH_A_49	1	1	blocked_color	9	blockedtask_bivalentcolortest	228	Triangle	Red	Color			0		TriangleRed.png	TriangleRed.png	30	1	508	74	76	41837	97.3684210526315752077	565.3648648648648986637	0	0	0	0		0	0	0	0		0	0	0	0		0
5.0.11.0	win	100518	15:03:40	NH_A_49	1	1	blocked_color	9	blockedtask_bivalentcolortest	231	Circle	Green	Color			0		CircleGreen.png	CircleGreen.png	38	1	336	75	77	42173	97.4025974025974079495	562.3066666666666151286	0	0	0	0		0	0	0	0		0	0	0	0		0
5.0.11.0	win	100518	15:03:40	NH_A_49	1	1	blocked_color	9	blockedtask_bivalentcolortest	234	Triangle	Red	Color			0		TriangleRed.png	TriangleRed.png	30	1	345	76	78	42518	97.4358974358974307961	559.4473684210526016614	0	0	0	0		0	0	0	0		0	0	0	0		0
5.0.11.0	win	100518	15:03:40	NH_A_49	1	1	blocked_color	9	blockedtask_bivalentcolortest	237	Circle	Green	Color			0		CircleGreen.png	CircleGreen.png	38	1	435	77	79	42953	97.468354430379747555	557.8311688311688385511	0	0	0	0		0	0	0	0		0	0	0	0		0
5.0.11.0	win	100518	15:03:40	NH_A_49	1	1	blocked_color	9	blockedtask_bivalentcolortest	240	Circle	Red	Color			0		CircleRed.png	CircleRed.png	30	1	441	78	80	43394	97.5	556.3333333333333712289	0	0	0	0		0	0	0	0		0	0	0	0		0
5.0.11.0	win	100518	15:03:40	NH_A_49	1	1	blocked_shape	10	BlockedTestInstruct	1	Circle	Red	Color			0		SC_Blocked_BivalentShapeTest.htm	CircleRed.png	57	0	3173	0	0	0	0		0	0	0	0		0	0	0	0		0	0	0	0		0
5.0.11.0	win	100518	15:03:40	NH_A_49	1	1	blocked_shape	10	blockedtask_bivalentshapetest	3	Triangle	Green	Shape			0		TriangleGreen.png	TriangleGreen.png	38	1	2039	0	0	0	0		1	1	2039	100	2039	0	0	0	0		0	0	0	0		0
5.0.11.0	win	100518	15:03:40	NH_A_49	1	1	blocked_shape	10	blockedtask_bivalentshapetest	6	Circle	Green	Shape			0		CircleGreen.png	CircleGreen.png	30	1	493	0	0	0	0		2	2	2532	100	1266	0	0	0	0		0	0	0	0		0
5.0.11.0	win	100518	15:03:40	NH_A_49	1	1	blocked_shape	10	blockedtask_bivalentshapetest	9	Circle	Red	Shape			0		CircleRed.png	CircleRed.png	30	1	1617	0	0	0	0		3	3	4149	100	1383	0	0	0	0		0	0	0	0		0
5.0.11.0	win	100518	15:03:40	NH_A_49	1	1	blocked_shape	10	blockedtask_bivalentshapetest	12	Circle	Green	Shape			0		CircleGreen.png	CircleGreen.png	30	1	648	0	0	0	0		4	4	4797	100	1199.25	0	0	0	0		0	0	0	0		0
5.0.11.0	win	100518	15:03:40	NH_A_49	1	1	blocked_shape	10	blockedtask_bivalentshapetest	15	Circle	Green	Shape			0		CircleGreen.png	CircleGreen.png	30	1	837	0	0	0	0		5	5	5634	100	1126.7999999999999545253	0	0	0	0		0	0	0	0		0
5.0.11.0	win	100518	15:03:40	NH_A_49	1	1	blocked_shape	10	blockedtask_bivalentshapetest	18	Triangle	Red	Shape			0		TriangleRed.png	TriangleRed.png	38	1	540	0	0	0	0		6	6	6174	100	1029	0	0	0	0		0	0	0	0		0
5.0.11.0	win	100518	15:03:40	NH_A_49	1	1	blocked_shape	10	blockedtask_bivalentshapetest	21	Triangle	Red	Shape			0		TriangleRed.png	TriangleRed.png	38	1	525	0	0	0	0		7	7	6699	100	957	0	0	0	0		0	0	0	0		0
5.0.11.0	win	100518	15:03:40	NH_A_49	1	1	blocked_shape	10	blockedtask_bivalentshapetest	24	Triangle	Green	Shape			0		TriangleGreen.png	TriangleGreen.png	38	1	416	0	0	0	0		8	8	7115	100	889.375	0	0	0	0		0	0	0	0		0
5.0.11.0	win	100518	15:03:40	NH_A_49	1	1	blocked_shape	10	blockedtask_bivalentshapetest	27	Triangle	Green	Shape			0		TriangleGreen.png	TriangleGreen.png	38	1	422	0	0	0	0		9	9	7537	100	837.4444444444444570763	0	0	0	0		0	0	0	0		0
5.0.11.0	win	100518	15:03:40	NH_A_49	1	1	blocked_shape	10	blockedtask_bivalentshapetest	30	Triangle	Green	Shape			0		TriangleGreen.png	TriangleGreen.png	38	1	381	0	0	0	0		10	10	7918	100	791.7999999999999545253	0	0	0	0		0	0	0	0		0
5.0.11.0	win	100518	15:03:40	NH_A_49	1	1	blocked_shape	10	blockedtask_bivalentshapetest	33	Triangle	Red	Shape			0		TriangleRed.png	TriangleRed.png	38	1	453	0	0	0	0		11	11	8371	100	761	0	0	0	0		0	0	0	0		0
5.0.11.0	win	100518	15:03:40	NH_A_49	1	1	blocked_shape	10	blockedtask_bivalentshapetest	36	Circle	Green	Shape			0		CircleGreen.png	CircleGreen.png	30	1	411	0	0	0	0		12	12	8782	100	731.8333333333333712289	0	0	0	0		0	0	0	0		0
5.0.11.0	win	100518	15:03:40	NH_A_49	1	1	blocked_shape	10	blockedtask_bivalentshapetest	39	Triangle	Green	Shape			0		TriangleGreen.png	TriangleGreen.png	38	1	370	0	0	0	0		13	13	9152	100	704	0	0	0	0		0	0	0	0		0
5.0.11.0	win	100518	15:03:40	NH_A_49	1	1	blocked_shape	10	blockedtask_bivalentshapetest	42	Triangle	Green	Shape			0		TriangleGreen.png	TriangleGreen.png	38	1	410	0	0	0	0		14	14	9562	100	683	0	0	0	0		0	0	0	0		0
5.0.11.0	win	100518	15:03:40	NH_A_49	1	1	blocked_shape	10	blockedtask_bivalentshapetest	45	Triangle	Green	Shape			0		TriangleGreen.png	TriangleGreen.png	38	1	466	0	0	0	0		15	15	10028	100	668.5333333333333030168	0	0	0	0		0	0	0	0		0
5.0.11.0	win	100518	15:03:40	NH_A_49	1	1	blocked_shape	10	blockedtask_bivalentshapetest	48	Circle	Green	Shape			0		CircleGreen.png	CircleGreen.png	30	1	422	0	0	0	0		16	16	10450	100	653.125	0	0	0	0		0	0	0	0		0
5.0.11.0	win	100518	15:03:40	NH_A_49	1	1	blocked_shape	10	blockedtask_bivalentshapetest	51	Circle	Red	Shape			0		CircleRed.png	CircleRed.png	30	1	445	0	0	0	0		17	17	10895	100	640.8823529411764639008	0	0	0	0		0	0	0	0		0
5.0.11.0	win	100518	15:03:40	NH_A_49	1	1	blocked_shape	10	blockedtask_bivalentshapetest	54	Triangle	Green	Shape			0		TriangleGreen.png	TriangleGreen.png	38	1	387	0	0	0	0		18	18	11282	100	626.7777777777778283053	0	0	0	0		0	0	0	0		0
5.0.11.0	win	100518	15:03:40	NH_A_49	1	1	blocked_shape	10	blockedtask_bivalentshapetest	57	Triangle	Red	Shape			0		TriangleRed.png	TriangleRed.png	38	1	587	0	0	0	0		19	19	11869	100	624.6842105263158373418	0	0	0	0		0	0	0	0		0
5.0.11.0	win	100518	15:03:40	NH_A_49	1	1	blocked_shape	10	blockedtask_bivalentshapetest	60	Circle	Green	Shape			0		CircleGreen.png	CircleGreen.png	30	1	427	0	0	0	0		20	20	12296	100	614.7999999999999545253	0	0	0	0		0	0	0	0		0
5.0.11.0	win	100518	15:03:40	NH_A_49	1	1	blocked_shape	10	blockedtask_bivalentshapetest	63	Circle	Red	Shape			0		CircleRed.png	CircleRed.png	30	1	514	0	0	0	0		21	21	12810	100	610	0	0	0	0		0	0	0	0		0
5.0.11.0	win	100518	15:03:40	NH_A_49	1	1	blocked_shape	10	blockedtask_bivalentshapetest	66	Circle	Green	Shape			0		CircleGreen.png	CircleGreen.png	30	1	901	0	0	0	0		22	22	13711	100	623.2272727272727479431	0	0	0	0		0	0	0	0		0
5.0.11.0	win	100518	15:03:40	NH_A_49	1	1	blocked_shape	10	blockedtask_bivalentshapetest	69	Triangle	Red	Shape			0		TriangleRed.png	TriangleRed.png	30	0	488	0	0	0	0		22	23	13711	95.6521739130434838216	623.2272727272727479431	0	0	0	0		0	0	0	0		0
5.0.11.0	win	100518	15:03:40	NH_A_49	1	1	blocked_shape	10	blockedtask_bivalentshapetest	72	Circle	Green	Shape			0		CircleGreen.png	CircleGreen.png	30	1	733	0	0	0	0		23	24	14444	95.8333333333333428072	628	0	0	0	0		0	0	0	0		0
5.0.11.0	win	100518	15:03:40	NH_A_49	1	1	blocked_shape	10	blockedtask_bivalentshapetest	75	Circle	Green	Shape			0		CircleGreen.png	CircleGreen.png	30	1	1334	0	0	0	0		24	25	15778	96	657.4166666666666287711	0	0	0	0		0	0	0	0		0
5.0.11.0	win	100518	15:03:40	NH_A_49	1	1	blocked_shape	10	blockedtask_bivalentshapetest	78	Triangle	Red	Shape			0		TriangleRed.png	TriangleRed.png	38	1	584	0	0	0	0		25	26	16362	96.153846153846160405	654.4800000000000181899	0	0	0	0		0	0	0	0		0
5.0.11.0	win	100518	15:03:40	NH_A_49	1	1	blocked_shape	10	blockedtask_bivalentshapetest	81	Triangle	Red	Shape			0		TriangleRed.png	TriangleRed.png	38	1	632	0	0	0	0		26	27	16994	96.2962962962962905067	653.61538461538464162	0	0	0	0		0	0	0	0		0
5.0.11.0	win	100518	15:03:40	NH_A_49	1	1	blocked_shape	10	blockedtask_bivalentshapetest	84	Triangle	Green	Shape			0		TriangleGreen.png	TriangleGreen.png	38	1	630	0	0	0	0		27	28	17624	96.4285714285714306016	652.7407407407407617939	0	0	0	0		0	0	0	0		0
5.0.11.0	win	100518	15:03:40	NH_A_49	1	1	blocked_shape	10	blockedtask_bivalentshapetest	87	Triangle	Red	Shape			0		TriangleRed.png	TriangleRed.png	38	1	549	0	0	0	0		28	29	18173	96.5517241379310320326	649.0357142857143344372	0	0	0	0		0	0	0	0		0
5.0.11.0	win	100518	15:03:40	NH_A_49	1	1	blocked_shape	10	blockedtask_bivalentshapetest	90	Triangle	Red	Shape			0		TriangleRed.png	TriangleRed.png	38	1	359	0	0	0	0		29	30	18532	96.6666666666666714036	639.0344827586206974956	0	0	0	0		0	0	0	0		0
5.0.11.0	win	100518	15:03:40	NH_A_49	1	1	blocked_shape	10	blockedtask_bivalentshapetest	93	Circle	Red	Shape			0		CircleRed.png	CircleRed.png	30	1	560	0	0	0	0		30	31	19092	96.774193548387103192	636.3999999999999772626	0	0	0	0		0	0	0	0		0
5.0.11.0	win	100518	15:03:40	NH_A_49	1	1	blocked_shape	10	blockedtask_bivalentshapetest	96	Triangle	Green	Shape			0		TriangleGreen.png	TriangleGreen.png	38	1	481	0	0	0	0		31	32	19573	96.875	631.3870967741935373851	0	0	0	0		0	0	0	0		0
5.0.11.0	win	100518	15:03:40	NH_A_49	1	1	blocked_shape	10	blockedtask_bivalentshapetest	99	Circle	Red	Shape			0		CircleRed.png	CircleRed.png	30	1	709	0	0	0	0		32	33	20282	96.9696969696969688357	633.8125	0	0	0	0		0	0	0	0		0
5.0.11.0	win	100518	15:03:40	NH_A_49	1	1	blocked_shape	10	blockedtask_bivalentshapetest	102	Triangle	Green	Shape			0		TriangleGreen.png	TriangleGreen.png	38	1	512	0	0	0	0		33	34	20794	97.0588235294117680496	630.1212121212121246572	0	0	0	0		0	0	0	0		0
5.0.11.0	win	100518	15:03:40	NH_A_49	1	1	blocked_shape	10	blockedtask_bivalentshapetest	105	Triangle	Red	Shape			0		TriangleRed.png	TriangleRed.png	38	1	516	0	0	0	0		34	35	21310	97.1428571428571387969	626.7647058823529278015	0	0	0	0		0	0	0	0		0
5.0.11.0	win	100518	15:03:40	NH_A_49	1	1	blocked_shape	10	blockedtask_bivalentshapetest	108	Circle	Red	Shape			0		CircleRed.png	CircleRed.png	30	1	711	0	0	0	0		35	36	22021	97.2222222222222143273	629.171428571428577925	0	0	0	0		0	0	0	0		0
5.0.11.0	win	100518	15:03:40	NH_A_49	1	1	blocked_shape	10	blockedtask_bivalentshapetest	111	Circle	Red	Shape			0		CircleRed.png	CircleRed.png	30	1	674	0	0	0	0		36	37	22695	97.2972972972973053629	630.4166666666666287711	0	0	0	0		0	0	0	0		0
5.0.11.0	win	100518	15:03:40	NH_A_49	1	1	blocked_shape	10	blockedtask_bivalentshapetest	114	Circle	Red	Shape			0		CircleRed.png	CircleRed.png	30	1	1246	0	0	0	0		37	38	23941	97.3684210526315752077	647.0540540540540632719	0	0	0	0		0	0	0	0		0
5.0.11.0	win	100518	15:03:40	NH_A_49	1	1	blocked_shape	10	blockedtask_bivalentshapetest	117	Circle	Green	Shape			0		CircleGreen.png	CircleGreen.png	30	1	581	0	0	0	0		38	39	24522	97.4358974358974307961	645.3157894736841626582	0	0	0	0		0	0	0	0		0
5.0.11.0	win	100518	15:03:40	NH_A_49	1	1	blocked_shape	10	blockedtask_bivalentshapetest	120	Circle	Red	Shape			0		CircleRed.png	CircleRed.png	30	1	501	0	0	0	0		39	40	25023	97.5	641.61538461538464162	0	0	0	0		0	0	0	0		0
5.0.11.0	win	100518	15:03:40	NH_A_49	1	1	blocked_shape	10	blockedtask_bivalentshapetest	123	Triangle	Red	Shape			0		TriangleRed.png	TriangleRed.png	38	1	568	0	0	0	0		40	41	25591	97.5609756097560989474	639.7749999999999772626	0	0	0	0		0	0	0	0		0
5.0.11.0	win	100518	15:03:40	NH_A_49	1	1	blocked_shape	10	blockedtask_bivalentshapetest	126	Circle	Red	Shape			0		CircleRed.png	CircleRed.png	30	1	457	0	0	0	0		41	42	26048	97.619047619047620401	635.3170731707317600012	0	0	0	0		0	0	0	0		0
5.0.11.0	win	100518	15:03:40	NH_A_49	1	1	blocked_shape	10	blockedtask_bivalentshapetest	129	Circle	Red	Shape			0		CircleRed.png	CircleRed.png	30	1	590	0	0	0	0		42	43	26638	97.6744186046511515542	634.2380952380951839586	0	0	0	0		0	0	0	0		0
5.0.11.0	win	100518	15:03:40	NH_A_49	1	1	blocked_shape	10	blockedtask_bivalentshapetest	132	Circle	Red	Shape			0		CircleRed.png	CircleRed.png	30	1	526	0	0	0	0		43	44	27164	97.7272727272727337322	631.7209302325580893012	0	0	0	0		0	0	0	0		0
5.0.11.0	win	100518	15:03:40	NH_A_49	1	1	blocked_shape	10	blockedtask_bivalentshapetest	135	Circle	Green	Shape			0		CircleGreen.png	CircleGreen.png	30	1	672	0	0	0	0		44	45	27836	97.7777777777777714618	632.6363636363636260285	0	0	0	0		0	0	0	0		0
5.0.11.0	win	100518	15:03:40	NH_A_49	1	1	blocked_shape	10	blockedtask_bivalentshapetest	138	Circle	Green	Shape			0		CircleGreen.png	CircleGreen.png	30	1	413	0	0	0	0		45	46	28249	97.8260869565217348054	627.7555555555555883984	0	0	0	0		0	0	0	0		0
5.0.11.0	win	100518	15:03:40	NH_A_49	1	1	blocked_shape	10	blockedtask_bivalentshapetest	141	Triangle	Red	Shape			0		TriangleRed.png	TriangleRed.png	38	1	628	0	0	0	0		46	47	28877	97.8723404255319167078	627.7608695652173764756	0	0	0	0		0	0	0	0		0
5.0.11.0	win	100518	15:03:40	NH_A_49	1	1	blocked_shape	10	blockedtask_bivalentshapetest	144	Triangle	Red	Shape			0		TriangleRed.png	TriangleRed.png	38	1	355	0	0	0	0		47	48	29232	97.9166666666666571928	621.9574468085106673243	0	0	0	0		0	0	0	0		0
5.0.11.0	win	100518	15:03:40	NH_A_49	1	1	blocked_shape	10	blockedtask_bivalentshapetest	147	Circle	Red	Shape			0		CircleRed.png	CircleRed.png	30	1	428	0	0	0	0		48	49	29660	97.9591836734693828248	617.9166666666666287711	0	0	0	0		0	0	0	0		0
5.0.11.0	win	100518	15:03:40	NH_A_49	1	1	blocked_shape	10	blockedtask_bivalentshapetest	150	Circle	Red	Shape			0		CircleRed.png	CircleRed.png	30	1	419	0	0	0	0		49	50	30079	98	613.8571428571428896248	0	0	0	0		0	0	0	0		0
5.0.11.0	win	100518	15:03:40	NH_A_49	1	1	blocked_shape	10	blockedtask_bivalentshapetest	153	Triangle	Red	Shape			0		TriangleRed.png	TriangleRed.png	30	0	362	0	0	0	0		49	51	30079	96.0784313725490193292	613.8571428571428896248	0	0	0	0		0	0	0	0		0
5.0.11.0	win	100518	15:03:40	NH_A_49	1	1	blocked_shape	10	blockedtask_bivalentshapetest	156	Triangle	Red	Shape			0		TriangleRed.png	TriangleRed.png	38	1	787	0	0	0	0		50	52	30866	96.153846153846160405	617.3200000000000500222	0	0	0	0		0	0	0	0		0
5.0.11.0	win	100518	15:03:40	NH_A_49	1	1	blocked_shape	10	blockedtask_bivalentshapetest	159	Triangle	Green	Shape			0		TriangleGreen.png	TriangleGreen.png	38	1	779	0	0	0	0		51	53	31645	96.2264150943396288085	620.4901960784313814656	0	0	0	0		0	0	0	0		0
5.0.11.0	win	100518	15:03:40	NH_A_49	1	1	blocked_shape	10	blockedtask_bivalentshapetest	162	Circle	Green	Shape			0		CircleGreen.png	CircleGreen.png	30	1	612	0	0	0	0		52	54	32257	96.2962962962962905067	620.3269230769230944134	0	0	0	0		0	0	0	0		0
5.0.11.0	win	100518	15:03:40	NH_A_49	1	1	blocked_shape	10	blockedtask_bivalentshapetest	165	Triangle	Green	Shape			0		TriangleGreen.png	TriangleGreen.png	38	1	579	0	0	0	0		53	55	32836	96.3636363636363597607	619.5471698113207139613	0	0	0	0		0	0	0	0		0
5.0.11.0	win	100518	15:03:40	NH_A_49	1	1	blocked_shape	10	blockedtask_bivalentshapetest	168	Circle	Green	Shape			0		CircleGreen.png	CircleGreen.png	30	1	612	0	0	0	0		54	56	33448	96.4285714285714306016	619.4074074074073905649	0	0	0	0		0	0	0	0		0
5.0.11.0	win	100518	15:03:40	NH_A_49	1	1	blocked_shape	10	blockedtask_bivalentshapetest	171	Circle	Red	Shape			0		CircleRed.png	CircleRed.png	30	1	643	0	0	0	0		55	57	34091	96.4912280701754383472	619.8363636363636715032	0	0	0	0		0	0	0	0		0
5.0.11.0	win	100518	15:03:40	NH_A_49	1	1	blocked_shape	10	blockedtask_bivalentshapetest	174	Circle	Red	Shape			0		CircleRed.png	CircleRed.png	30	1	561	0	0	0	0		56	58	34652	96.5517241379310320326	618.7857142857143344372	0	0	0	0		0	0	0	0		0
5.0.11.0	win	100518	15:03:40	NH_A_49	1	1	blocked_shape	10	blockedtask_bivalentshapetest	177	Triangle	Red	Shape			0		TriangleRed.png	TriangleRed.png	38	1	482	0	0	0	0		57	59	35134	96.6101694915254256557	616.3859649122806558807	0	0	0	0		0	0	0	0		0
5.0.11.0	win	100518	15:03:40	NH_A_49	1	1	blocked_shape	10	blockedtask_bivalentshapetest	180	Triangle	Red	Shape			0		TriangleRed.png	TriangleRed.png	38	1	598	0	0	0	0		58	60	35732	96.6666666666666714036	616.0689655172413949913	0	0	0	0		0	0	0	0		0
5.0.11.0	win	100518	15:03:40	NH_A_49	1	1	blocked_shape	10	blockedtask_bivalentshapetest	183	Circle	Red	Shape			0		CircleRed.png	CircleRed.png	30	1	486	0	0	0	0		59	61	36218	96.7213114754098342019	613.8644067796610670484	0	0	0	0		0	0	0	0		0
5.0.11.0	win	100518	15:03:40	NH_A_49	1	1	blocked_shape	10	blockedtask_bivalentshapetest	186	Circle	Green	Shape			0		CircleGreen.png	CircleGreen.png	30	1	490	0	0	0	0		60	62	36708	96.774193548387103192	611.7999999999999545253	0	0	0	0		0	0	0	0		0
5.0.11.0	win	100518	15:03:40	NH_A_49	1	1	blocked_shape	10	blockedtask_bivalentshapetest	189	Triangle	Green	Shape			0		TriangleGreen.png	TriangleGreen.png	38	1	414	0	0	0	0		61	63	37122	96.8253968253968224644	608.5573770491803315963	0	0	0	0		0	0	0	0		0
5.0.11.0	win	100518	15:03:40	NH_A_49	1	1	blocked_shape	10	blockedtask_bivalentshapetest	192	Triangle	Red	Shape			0		TriangleRed.png	TriangleRed.png	30	0	405	0	0	0	0		61	64	37122	95.3125	608.5573770491803315963	0	0	0	0		0	0	0	0		0
5.0.11.0	win	100518	15:03:40	NH_A_49	1	1	blocked_shape	10	blockedtask_bivalentshapetest	195	Circle	Green	Shape			0		CircleGreen.png	CircleGreen.png	30	1	493	0	0	0	0		62	65	37615	95.3846153846153868017	606.693548387096825536	0	0	0	0		0	0	0	0		0
5.0.11.0	win	100518	15:03:40	NH_A_49	1	1	blocked_shape	10	blockedtask_bivalentshapetest	198	Circle	Green	Shape			0		CircleGreen.png	CircleGreen.png	30	1	688	0	0	0	0		63	66	38303	95.4545454545454532536	607.9841269841269877361	0	0	0	0		0	0	0	0		0
5.0.11.0	win	100518	15:03:40	NH_A_49	1	1	blocked_shape	10	blockedtask_bivalentshapetest	201	Triangle	Green	Shape			0		TriangleGreen.png	TriangleGreen.png	38	1	924	0	0	0	0		64	67	39227	95.5223880597014840532	612.921875	0	0	0	0		0	0	0	0		0
5.0.11.0	win	100518	15:03:40	NH_A_49	1	1	blocked_shape	10	blockedtask_bivalentshapetest	204	Triangle	Green	Shape			0		TriangleGreen.png	TriangleGreen.png	30	0	335	0	0	0	0		64	68	39227	94.1176470588235218884	612.921875	0	0	0	0		0	0	0	0		0
5.0.11.0	win	100518	15:03:40	NH_A_49	1	1	blocked_shape	10	blockedtask_bivalentshapetest	207	Triangle	Red	Shape			0		TriangleRed.png	TriangleRed.png	38	1	361	0	0	0	0		65	69	39588	94.2028985507246403586	609.046153846153856648	0	0	0	0		0	0	0	0		0
5.0.11.0	win	100518	15:03:40	NH_A_49	1	1	blocked_shape	10	blockedtask_bivalentshapetest	210	Circle	Green	Shape			0		CircleGreen.png	CircleGreen.png	30	1	610	0	0	0	0		66	70	40198	94.2857142857142775938	609.0606060606060054852	0	0	0	0		0	0	0	0		0
5.0.11.0	win	100518	15:03:40	NH_A_49	1	1	blocked_shape	10	blockedtask_bivalentshapetest	213	Circle	Green	Shape			0		CircleGreen.png	CircleGreen.png	30	1	706	0	0	0	0		67	71	40904	94.3661971830985919496	610.5074626865671234555	0	0	0	0		0	0	0	0		0
5.0.11.0	win	100518	15:03:40	NH_A_49	1	1	blocked_shape	10	blockedtask_bivalentshapetest	216	Circle	Red	Shape			0		CircleRed.png	CircleRed.png	30	1	445	0	0	0	0		68	72	41349	94.4444444444444428655	608.0735294117647526946	0	0	0	0		0	0	0	0		0
5.0.11.0	win	100518	15:03:40	NH_A_49	1	1	blocked_shape	10	blockedtask_bivalentshapetest	219	Triangle	Red	Shape			0		TriangleRed.png	TriangleRed.png	30	0	468	0	0	0	0		68	73	41349	93.1506849315068450323	608.0735294117647526946	0	0	0	0		0	0	0	0		0
5.0.11.0	win	100518	15:03:40	NH_A_49	1	1	blocked_shape	10	blockedtask_bivalentshapetest	222	Circle	Green	Shape			0		CircleGreen.png	CircleGreen.png	30	1	439	0	0	0	0		69	74	41788	93.243243243243242091	605.6231884057971228685	0	0	0	0		0	0	0	0		0
5.0.11.0	win	100518	15:03:40	NH_A_49	1	1	blocked_shape	10	blockedtask_bivalentshapetest	225	Triangle	Green	Shape			0		TriangleGreen.png	TriangleGreen.png	38	1	574	0	0	0	0		70	75	42362	93.3333333333333285964	605.171428571428577925	0	0	0	0		0	0	0	0		0
5.0.11.0	win	100518	15:03:40	NH_A_49	1	1	blocked_shape	10	blockedtask_bivalentshapetest	228	Triangle	Green	Shape			0		TriangleGreen.png	TriangleGreen.png	38	1	430	0	0	0	0		71	76	42792	93.4210526315789451246	602.7042253521126440319	0	0	0	0		0	0	0	0		0
5.0.11.0	win	100518	15:03:40	NH_A_49	1	1	blocked_shape	10	blockedtask_bivalentshapetest	231	Triangle	Green	Shape			0		TriangleGreen.png	TriangleGreen.png	38	1	597	0	0	0	0		72	77	43389	93.5064935064934985576	602.625	0	0	0	0		0	0	0	0		0
5.0.11.0	win	100518	15:03:40	NH_A_49	1	1	blocked_shape	10	blockedtask_bivalentshapetest	234	Circle	Red	Shape			0		CircleRed.png	CircleRed.png	30	1	453	0	0	0	0		73	78	43842	93.5897435897435912011	600.5753424657534651487	0	0	0	0		0	0	0	0		0
5.0.11.0	win	100518	15:03:40	NH_A_49	1	1	blocked_shape	10	blockedtask_bivalentshapetest	237	Circle	Red	Shape			0		CircleRed.png	CircleRed.png	30	1	586	0	0	0	0		74	79	44428	93.6708860759493688874	600.3783783783783292165	0	0	0	0		0	0	0	0		0
5.0.11.0	win	100518	15:03:40	NH_A_49	1	1	blocked_shape	10	blockedtask_bivalentshapetest	240	Triangle	Green	Shape			0		TriangleGreen.png	TriangleGreen.png	38	1	554	0	0	0	0		75	80	44982	93.75	599.7599999999999909051	0	0	0	0		0	0	0	0		0
5.0.11.0	win	100518	15:03:40	NH_A_49	1	1	mixedintro	11	MixedIntroInstruct	1	Triangle	Green	Shape			0		SC_MixedIntro1.htm	TriangleGreen.png	57	0	19850	0	0	0	0		75	80	44982	93.75	599.7599999999999909051	0	0	0	0		0	0	0	0		0
5.0.11.0	win	100518	15:03:40	NH_A_49	1	1	mixedintro	11	MixedIntroInstruct	2	Triangle	Green	Shape			0		SC_MixedIntro2.htm	TriangleGreen.png	57	0	1679	0	0	0	0		75	80	44982	93.75	599.7599999999999909051	0	0	0	0		0	0	0	0		0
5.0.11.0	win	100518	15:03:40	NH_A_49	1	1	mixed_practiceWord	12	MixedPracticeInstruct	1	Triangle	Green	Shape	Word		200		SC_Mixed_WordTraining.htm	TriangleGreen.png	57	0	14954	0	0	0	0		0	0	0	0		0	0	0	0		0	0	0	0		0
5.0.11.0	win	100518	15:03:40	NH_A_49	1	1	mixed_practiceWord	12	mixed_firsttask	2	Circle	Green	Shape	Word	firsttrial	200	Inconsistent	SHAPE	CircleGreen.png	30	1	3778	0	0	0	0		0	0	0	0		0	0	0	0		0	0	0	0		0
5.0.11.0	win	100518	15:03:40	NH_A_49	1	1	mixed_practiceWord	12	mixed_repeat	5	Circle	Red	Shape	Word	Repeat	200	Consistent	SHAPE	CircleRed.png	30	1	794	0	0	0	0		1	1	794	100	794	1	1	794	100	794	0	0	0	0		-794
5.0.11.0	win	100518	15:03:40	NH_A_49	1	1	mixed_practiceWord	12	mixed_shift	8	Triangle	Red	Color	Word	Shift	200	Inconsistent	COLOR	TriangleRed.png	38	0	777	0	1	0	0		1	1	794	100	794	1	1	794	100	794	0	1	0	0		-794
5.0.11.0	win	100518	15:03:40	NH_A_49	1	1	mixed_practiceWord	12	mixed_repeat	11	Circle	Green	Color	Word	Repeat	200	Inconsistent	COLOR	CircleGreen.png	38	1	816	1	2	816	50	816	1	1	794	100	794	2	2	1610	100	805	0	1	0	0		-805
5.0.11.0	win	100518	15:03:40	NH_A_49	1	1	mixed_practiceWord	12	mixed_shift	14	Triangle	Green	Shape	Word	Shift	200	Consistent	SHAPE	TriangleGreen.png	38	1	1101	1	2	816	50	816	2	2	1895	100	947.5	2	2	1610	100	805	1	2	1101	50	1101	296
5.0.11.0	win	100518	15:03:40	NH_A_49	1	1	mixed_practiceWord	12	mixed_repeat	17	Circle	Green	Shape	Word	Repeat	200	Inconsistent	SHAPE	CircleGreen.png	30	1	623	1	2	816	50	816	3	3	2518	100	839.3333333333333712289	3	3	2233	100	744.3333333333333712289	1	2	1101	50	1101	356.6666666666666287711
5.0.11.0	win	100518	15:03:40	NH_A_49	1	1	mixed_practiceWord	12	mixed_repeat	20	Triangle	Green	Shape	Word	Repeat	200	Consistent	SHAPE	TriangleGreen.png	38	1	597	1	2	816	50	816	4	4	3115	100	778.75	4	4	2830	100	707.5	1	2	1101	50	1101	393.5
5.0.11.0	win	100518	15:03:40	NH_A_49	1	1	mixed_practiceWord	12	mixed_repeat	23	Triangle	Red	Shape	Word	Repeat	200	Inconsistent	SHAPE	TriangleRed.png	38	1	859	1	2	816	50	816	5	5	3974	100	794.7999999999999545253	5	5	3689	100	737.7999999999999545253	1	2	1101	50	1101	363.2000000000000454747
5.0.11.0	win	100518	15:03:40	NH_A_49	1	1	mixed_practiceWord	12	mixed_repeat	26	Triangle	Red	Shape	Word	Repeat	200	Inconsistent	SHAPE	TriangleRed.png	38	1	614	1	2	816	50	816	6	6	4588	100	764.6666666666666287711	6	6	4303	100	717.1666666666666287711	1	2	1101	50	1101	383.8333333333333712289
5.0.11.0	win	100518	15:03:40	NH_A_49	1	1	mixed_practiceWord	12	mixed_shift	29	Triangle	Red	Color	Word	Shift	200	Inconsistent	COLOR	TriangleRed.png	30	1	1212	2	3	2028	66.6666666666666571928	1014	6	6	4588	100	764.6666666666666287711	6	6	4303	100	717.1666666666666287711	2	3	2313	66.6666666666666571928	1156.5	439.3333333333333712289
5.0.11.0	win	100518	15:03:40	NH_A_49	1	1	mixed_practiceWord	12	mixed_repeat	32	Triangle	Green	Color	Word	Repeat	200	Consistent	COLOR	TriangleGreen.png	38	1	618	3	4	2646	75	882	6	6	4588	100	764.6666666666666287711	7	7	4921	100	703	2	3	2313	66.6666666666666571928	1156.5	453.5
5.0.11.0	win	100518	15:03:40	NH_A_49	1	1	mixed_practiceWord	12	mixed_shift	35	Triangle	Red	Shape	Word	Shift	200	Inconsistent	SHAPE	TriangleRed.png	38	1	735	3	4	2646	75	882	7	7	5323	100	760.4285714285714448124	7	7	4921	100	703	3	4	3048	75	1016	313
5.0.11.0	win	100518	15:03:40	NH_A_49	1	1	mixed_practiceWord	12	mixed_shift	38	Triangle	Green	Color	Word	Shift	200	Consistent	COLOR	TriangleGreen.png	30	0	624	3	5	2646	60	882	7	7	5323	100	760.4285714285714448124	7	7	4921	100	703	3	5	3048	60	1016	313
5.0.11.0	win	100518	15:03:40	NH_A_49	1	1	mixed_practiceWord	12	mixed_repeat	41	Triangle	Red	Color	Word	Repeat	200	Inconsistent	COLOR	TriangleRed.png	30	1	1165	4	6	3811	66.6666666666666571928	952.75	7	7	5323	100	760.4285714285714448124	8	8	6086	100	760.75	3	5	3048	60	1016	255.25
5.0.11.0	win	100518	15:03:40	NH_A_49	1	1	mixed_practiceWord	12	mixed_repeat	44	Triangle	Red	Color	Word	Repeat	200	Inconsistent	COLOR	TriangleRed.png	30	1	1229	5	7	5040	71.4285714285714306016	1008	7	7	5323	100	760.4285714285714448124	9	9	7315	100	812.7777777777778283053	3	5	3048	60	1016	203.2222222222221716947
5.0.11.0	win	100518	15:03:40	NH_A_49	1	1	mixed_practiceWord	12	mixed_shift	47	Triangle	Red	Shape	Word	Shift	200	Inconsistent	SHAPE	TriangleRed.png	38	1	1034	5	7	5040	71.4285714285714306016	1008	8	8	6357	100	794.625	9	9	7315	100	812.7777777777778283053	4	6	4082	66.6666666666666571928	1020.5	207.7222222222221716947
5.0.11.0	win	100518	15:03:40	NH_A_49	1	1	mixed_practiceWord	12	mixed_repeat	50	Circle	Red	Shape	Word	Repeat	200	Consistent	SHAPE	CircleRed.png	30	1	959	5	7	5040	71.4285714285714306016	1008	9	9	7316	100	812.8888888888889141526	10	10	8274	100	827.3999999999999772626	4	6	4082	66.6666666666666571928	1020.5	193.1000000000000227374
5.0.11.0	win	100518	15:03:40	NH_A_49	1	1	mixed_practiceWord	12	mixed_shift	53	Circle	Green	Color	Word	Shift	200	Inconsistent	COLOR	CircleGreen.png	38	1	1191	6	8	6231	75	1038.5	9	9	7316	100	812.8888888888889141526	10	10	8274	100	827.3999999999999772626	5	7	5273	71.4285714285714306016	1054.5999999999999090505	227.1999999999999317879
5.0.11.0	win	100518	15:03:40	NH_A_49	1	1	mixed_practiceWord	12	mixed_shift	56	Triangle	Red	Shape	Word	Shift	200	Inconsistent	SHAPE	TriangleRed.png	38	1	1669	6	8	6231	75	1038.5	10	10	8985	100	898.5	10	10	8274	100	827.3999999999999772626	6	8	6942	75	1157	329.6000000000000227374
5.0.11.0	win	100518	15:03:40	NH_A_49	1	1	mixed_practiceWord	12	mixed_repeat	59	Circle	Red	Shape	Word	Repeat	200	Consistent	SHAPE	CircleRed.png	30	1	848	6	8	6231	75	1038.5	11	11	9833	100	893.9090909090908780854	11	11	9122	100	829.2727272727272520569	6	8	6942	75	1157	327.7272727272727479431
5.0.11.0	win	100518	15:03:40	NH_A_49	1	1	mixed_practiceWord	12	mixed_repeat	62	Triangle	Red	Shape	Word	Repeat	200	Inconsistent	SHAPE	TriangleRed.png	38	1	716	6	8	6231	75	1038.5	12	12	10549	100	879.0833333333333712289	12	12	9838	100	819.8333333333333712289	6	8	6942	75	1157	337.1666666666666287711
5.0.11.0	win	100518	15:03:40	NH_A_49	1	1	mixed_practiceWord	12	mixed_repeat	65	Circle	Red	Shape	Word	Repeat	200	Consistent	SHAPE	CircleRed.png	38	0	574	6	8	6231	75	1038.5	12	13	10549	92.3076923076923065992	879.0833333333333712289	12	13	9838	92.3076923076923065992	819.8333333333333712289	6	8	6942	75	1157	337.1666666666666287711
5.0.11.0	win	100518	15:03:40	NH_A_49	1	1	mixed_practiceWord	12	mixed_shift	68	Circle	Green	Color	Word	Shift	200	Inconsistent	COLOR	CircleGreen.png	38	1	2301	7	9	8532	77.7777777777777856727	1218.8571428571428896248	12	13	10549	92.3076923076923065992	879.0833333333333712289	12	13	9838	92.3076923076923065992	819.8333333333333712289	7	9	9243	77.7777777777777856727	1320.4285714285713311256	500.5952380952379598966
5.0.11.0	win	100518	15:03:40	NH_A_49	1	1	mixed_practiceWord	12	mixed_repeat	71	Triangle	Green	Color	Word	Repeat	200	Consistent	COLOR	TriangleGreen.png	38	1	912	8	10	9444	80	1180.5	12	13	10549	92.3076923076923065992	879.0833333333333712289	13	14	10750	92.8571428571428612031	826.9230769230769055866	7	9	9243	77.7777777777777856727	1320.4285714285713311256	493.5054945054944255389
5.0.11.0	win	100518	15:03:40	NH_A_49	1	1	mixed_practiceWord	12	mixed_shift	74	Triangle	Green	Shape	Word	Shift	200	Consistent	SHAPE	TriangleGreen.png	38	1	649	8	10	9444	80	1180.5	13	14	11198	92.8571428571428612031	861.38461538461535838	13	14	10750	92.8571428571428612031	826.9230769230769055866	8	10	9892	80	1236.5	409.5769230769230944134
5.0.11.0	win	100518	15:03:40	NH_A_49	1	1	mixed_practiceWord	12	mixed_shift	77	Circle	Red	Color	Word	Shift	200	Consistent	COLOR	CircleRed.png	30	1	701	9	11	10145	81.8181818181818272251	1127.2222222222221716947	13	14	11198	92.8571428571428612031	861.38461538461535838	13	14	10750	92.8571428571428612031	826.9230769230769055866	9	11	10593	81.8181818181818272251	1177	350.0769230769230944134
5.0.11.0	win	100518	15:03:40	NH_A_49	1	1	mixed_practiceWord	12	mixed_repeat	80	Triangle	Green	Color	Word	Repeat	200	Consistent	COLOR	TriangleGreen.png	38	1	863	10	12	11008	83.3333333333333428072	1100.7999999999999545253	13	14	11198	92.8571428571428612031	861.38461538461535838	14	15	11613	93.3333333333333285964	829.5	9	11	10593	81.8181818181818272251	1177	347.5
5.0.11.0	win	100518	15:03:40	NH_A_49	1	1	mixed_practiceWord	12	mixed_repeat	83	Triangle	Green	Color	Word	Repeat	200	Consistent	COLOR	TriangleGreen.png	38	1	602	11	13	11610	84.6153846153846131983	1055.4545454545454958861	13	14	11198	92.8571428571428612031	861.38461538461535838	15	16	12215	93.75	814.3333333333333712289	9	11	10593	81.8181818181818272251	1177	362.6666666666666287711
5.0.11.0	win	100518	15:03:40	NH_A_49	1	1	mixed_practiceWord	12	mixed_repeat	86	Circle	Green	Color	Word	Repeat	200	Inconsistent	COLOR	CircleGreen.png	38	1	577	12	14	12187	85.7142857142857081953	1015.5833333333333712289	13	14	11198	92.8571428571428612031	861.38461538461535838	16	17	12792	94.1176470588235218884	799.5	9	11	10593	81.8181818181818272251	1177	377.5
5.0.11.0	win	100518	15:03:40	NH_A_49	1	1	mixed_practiceWord	12	mixed_repeat	89	Triangle	Green	Color	Word	Repeat	200	Consistent	COLOR	TriangleGreen.png	38	1	616	13	15	12803	86.6666666666666714036	984.8461538461538111733	13	14	11198	92.8571428571428612031	861.38461538461535838	17	18	13408	94.4444444444444428655	788.7058823529412165954	9	11	10593	81.8181818181818272251	1177	388.2941176470587834046
5.0.11.0	win	100518	15:03:40	NH_A_49	1	1	mixed_practiceWord	12	mixed_shift	92	Circle	Red	Shape	Word	Shift	200	Consistent	SHAPE	CircleRed.png	30	1	989	13	15	12803	86.6666666666666714036	984.8461538461538111733	14	15	12187	93.3333333333333285964	870.5	17	18	13408	94.4444444444444428655	788.7058823529412165954	10	12	11582	83.3333333333333428072	1158.2000000000000454747	369.4941176470588288794
5.0.11.0	win	100518	15:03:40	NH_A_49	1	1	mixed_practiceWord	12	mixed_shift	95	Circle	Red	Color	Word	Shift	200	Consistent	COLOR	CircleRed.png	30	1	1188	14	16	13991	87.5	999.3571428571428896248	14	15	12187	93.3333333333333285964	870.5	17	18	13408	94.4444444444444428655	788.7058823529412165954	11	13	12770	84.6153846153846131983	1160.9090909090909917722	372.2032085561497751769
5.0.11.0	win	100518	15:03:40	NH_A_49	1	1	mixed_practiceWord	12	mixed_repeat	98	Circle	Green	Color	Word	Repeat	200	Inconsistent	COLOR	CircleGreen.png	38	1	754	15	17	14745	88.2352941176470579876	983	14	15	12187	93.3333333333333285964	870.5	18	19	14162	94.7368421052631504153	786.7777777777778283053	11	13	12770	84.6153846153846131983	1160.9090909090909917722	374.131313131313163467
5.0.11.0	win	100518	15:03:40	NH_A_49	1	1	mixed_practiceWord	12	mixed_repeat	101	Circle	Red	Color	Word	Repeat	200	Consistent	COLOR	CircleRed.png	30	1	899	16	18	15644	88.8888888888888857309	977.75	14	15	12187	93.3333333333333285964	870.5	19	20	15061	95	792.6842105263158373418	11	13	12770	84.6153846153846131983	1160.9090909090909917722	368.2248803827751544304
5.0.11.0	win	100518	15:03:40	NH_A_49	1	1	mixed_practiceWord	12	mixed_shift	104	Circle	Green	Shape	Word	Shift	200	Inconsistent	SHAPE	CircleGreen.png	30	1	1101	16	18	15644	88.8888888888888857309	977.75	15	16	13288	93.75	885.8666666666666742458	19	20	15061	95	792.6842105263158373418	12	14	13871	85.7142857142857081953	1155.9166666666667424579	363.2324561403509051161
5.0.11.0	win	100518	15:03:40	NH_A_49	1	1	mixed_practiceWord	12	mixed_shift	107	Triangle	Green	Color	Word	Shift	200	Consistent	COLOR	TriangleGreen.png	38	1	815	17	19	16459	89.4736842105263150415	968.1764705882352473054	15	16	13288	93.75	885.8666666666666742458	19	20	15061	95	792.6842105263158373418	13	15	14686	86.6666666666666714036	1129.6923076923076223466	337.0080971659917850047
5.0.11.0	win	100518	15:03:40	NH_A_49	1	1	mixed_practiceWord	12	mixed_repeat	110	Circle	Red	Color	Word	Repeat	200	Consistent	COLOR	CircleRed.png	30	1	1036	18	20	17495	90	971.9444444444444570763	15	16	13288	93.75	885.8666666666666742458	20	21	16097	95.2380952380952265912	804.8500000000000227374	13	15	14686	86.6666666666666714036	1129.6923076923076223466	324.8423076923075996092
5.0.11.0	win	100518	15:03:40	NH_A_49	1	1	mixed_practiceWord	12	mixed_shift	113	Circle	Red	Shape	Word	Shift	200	Consistent	SHAPE	CircleRed.png	30	1	1537	18	20	17495	90	971.9444444444444570763	16	17	14825	94.1176470588235218884	926.5625	20	21	16097	95.2380952380952265912	804.8500000000000227374	14	16	16223	87.5	1158.7857142857142207504	353.935714285714198013
5.0.11.0	win	100518	15:03:40	NH_A_49	1	1	mixed_practiceWord	12	mixed_shift	116	Triangle	Green	Color	Word	Shift	200	Consistent	COLOR	TriangleGreen.png	38	1	961	19	21	18456	90.4761904761904816041	971.3684210526315609968	16	17	14825	94.1176470588235218884	926.5625	20	21	16097	95.2380952380952265912	804.8500000000000227374	15	17	17184	88.2352941176470579876	1145.5999999999999090505	340.7499999999998863132
5.0.11.0	win	100518	15:03:40	NH_A_49	1	1	mixed_practiceWord	12	mixed_repeat	119	Triangle	Green	Color	Word	Repeat	200	Consistent	COLOR	TriangleGreen.png	38	1	713	20	22	19169	90.9090909090909065071	958.4500000000000454747	16	17	14825	94.1176470588235218884	926.5625	21	22	16810	95.4545454545454532536	800.4761904761904816041	15	17	17184	88.2352941176470579876	1145.5999999999999090505	345.1238095238094274464
5.0.11.0	win	100518	15:03:40	NH_A_49	1	1	mixed_practiceWord	12	mixed_shift	122	Circle	Red	Shape	Word	Shift	200	Consistent	SHAPE	CircleRed.png	30	1	1164	20	22	19169	90.9090909090909065071	958.4500000000000454747	17	18	15989	94.4444444444444428655	940.5294117647058556031	21	22	16810	95.4545454545454532536	800.4761904761904816041	16	18	18348	88.8888888888888857309	1146.75	346.2738095238095183959
5.0.11.0	win	100518	15:03:40	NH_A_49	1	1	mixed_practiceWord	12	mixed_shift	125	Circle	Green	Color	Word	Shift	200	Inconsistent	COLOR	CircleGreen.png	38	1	682	21	23	19851	91.3043478260869534324	945.2857142857143344372	17	18	15989	94.4444444444444428655	940.5294117647058556031	21	22	16810	95.4545454545454532536	800.4761904761904816041	17	19	19030	89.4736842105263150415	1119.4117647058824331907	318.9355742296919515866
5.0.11.0	win	100518	15:03:40	NH_A_49	1	1	mixed_practiceWord	12	mixed_shift	128	Circle	Green	Shape	Word	Shift	200	Inconsistent	SHAPE	CircleGreen.png	30	1	797	21	23	19851	91.3043478260869534324	945.2857142857143344372	18	19	16786	94.7368421052631504153	932.5555555555555429237	21	22	16810	95.4545454545454532536	800.4761904761904816041	18	20	19827	90	1101.5	301.0238095238095183959
5.0.11.0	win	100518	15:03:40	NH_A_49	1	1	mixed_practiceWord	12	mixed_repeat	131	Circle	Green	Shape	Word	Repeat	200	Inconsistent	SHAPE	CircleGreen.png	30	1	635	21	23	19851	91.3043478260869534324	945.2857142857143344372	19	20	17421	95	916.8947368421053170096	22	23	17445	95.6521739130434838216	792.9545454545454958861	18	20	19827	90	1101.5	308.5454545454545041139
5.0.11.0	win	100518	15:03:40	NH_A_49	1	1	mixed_practiceWord	12	mixed_shift	134	Triangle	Red	Color	Word	Shift	200	Inconsistent	COLOR	TriangleRed.png	38	0	496	21	24	19851	87.5	945.2857142857143344372	19	20	17421	95	916.8947368421053170096	22	23	17445	95.6521739130434838216	792.9545454545454958861	18	21	19827	85.7142857142857081953	1101.5	308.5454545454545041139
5.0.11.0	win	100518	15:03:40	NH_A_49	1	1	mixed_practiceWord	12	mixed_shift	137	Circle	Green	Shape	Word	Shift	200	Inconsistent	SHAPE	CircleGreen.png	30	1	2578	21	24	19851	87.5	945.2857142857143344372	20	21	19999	95.2380952380952265912	999.9500000000000454747	22	23	17445	95.6521739130434838216	792.9545454545454958861	19	22	22405	86.3636363636363597607	1179.2105263157893659809	386.2559808612438700948
5.0.11.0	win	100518	15:03:40	NH_A_49	1	1	mixed_practiceWord	12	mixed_repeat	140	Circle	Green	Shape	Word	Repeat	200	Inconsistent	SHAPE	CircleGreen.png	30	1	1306	21	24	19851	87.5	945.2857142857143344372	21	22	21305	95.4545454545454532536	1014.5238095238095183959	23	24	18751	95.8333333333333428072	815.2608695652173764756	19	22	22405	86.3636363636363597607	1179.2105263157893659809	363.9496567505719895053
5.0.11.0	win	100518	15:03:40	NH_A_49	1	1	mixed_practiceWord	12	mixed_shift	143	Triangle	Red	Color	Word	Shift	200	Inconsistent	COLOR	TriangleRed.png	30	1	1348	22	25	21199	88	963.5909090909091219146	21	22	21305	95.4545454545454532536	1014.5238095238095183959	23	24	18751	95.8333333333333428072	815.2608695652173764756	20	23	23753	86.9565217391304372541	1187.6500000000000909495	372.3891304347827144738
5.0.11.0	win	100518	15:03:40	NH_A_49	1	1	mixed_practiceWord	12	mixed_shift	146	Circle	Red	Shape	Word	Shift	200	Consistent	SHAPE	CircleRed.png	30	1	1068	22	25	21199	88	963.5909090909091219146	22	23	22373	95.6521739130434838216	1016.9545454545454958861	23	24	18751	95.8333333333333428072	815.2608695652173764756	21	24	24821	87.5	1181.9523809523809632083	366.6915113871635867326
5.0.11.0	win	100518	15:03:40	NH_A_49	1	1	mixed_testintro	13	MixedPracticeInstruct	1	Circle	Red	Shape	Word	Shift	200	Consistent	SC_Mixed_TestIntro.htm	CircleRed.png	57	0	7128	22	25	21199	88	963.5909090909091219146	22	23	22373	95.6521739130434838216	1016.9545454545454958861	23	24	18751	95.8333333333333428072	815.2608695652173764756	21	24	24821	87.5	1181.9523809523809632083	366.6915113871635867326
5.0.11.0	win	100518	15:03:40	NH_A_49	1	1	mixed_Word_shortCSI	14	MixedTestInstruct	1	Circle	Red	Shape	Word	Shift	200	Consistent	SC_Mixed_WordTest.htm	CircleRed.png	57	0	2409	0	0	0	0		0	0	0	0		0	0	0	0		0	0	0	0		0
5.0.11.0	win	100518	15:03:40	NH_A_49	1	1	mixed_Word_shortCSI	14	mixed_firsttask	2	Circle	Red	Shape	Word	firsttrial	200	Consistent	SHAPE	CircleRed.png	30	1	2527	0	0	0	0		0	0	0	0		0	0	0	0		0	0	0	0		0
5.0.11.0	win	100518	15:03:40	NH_A_49	1	1	mixed_Word_shortCSI	14	mixed_repeat	5	Triangle	Green	Shape	Word	Repeat	200	Consistent	SHAPE	TriangleGreen.png	38	1	1113	0	0	0	0		1	1	1113	100	1113	1	1	1113	100	1113	0	0	0	0		-1113
5.0.11.0	win	100518	15:03:40	NH_A_49	1	1	mixed_Word_shortCSI	14	mixed_repeat	8	Circle	Red	Shape	Word	Repeat	200	Consistent	SHAPE	CircleRed.png	30	1	666	0	0	0	0		2	2	1779	100	889.5	2	2	1779	100	889.5	0	0	0	0		-889.5
5.0.11.0	win	100518	15:03:40	NH_A_49	1	1	mixed_Word_shortCSI	14	mixed_shift	11	Triangle	Red	Color	Word	Shift	200	Inconsistent	COLOR	TriangleRed.png	30	1	1214	1	1	1214	100	1214	2	2	1779	100	889.5	2	2	1779	100	889.5	1	1	1214	100	1214	324.5
5.0.11.0	win	100518	15:03:40	NH_A_49	1	1	mixed_Word_shortCSI	14	mixed_shift	14	Circle	Green	Shape	Word	Shift	200	Inconsistent	SHAPE	CircleGreen.png	30	1	1051	1	1	1214	100	1214	3	3	2830	100	943.3333333333333712289	2	2	1779	100	889.5	2	2	2265	100	1132.5	243
5.0.11.0	win	100518	15:03:40	NH_A_49	1	1	mixed_Word_shortCSI	14	mixed_repeat	17	Circle	Red	Shape	Word	Repeat	200	Consistent	SHAPE	CircleRed.png	30	1	735	1	1	1214	100	1214	4	4	3565	100	891.25	3	3	2514	100	838	2	2	2265	100	1132.5	294.5
5.0.11.0	win	100518	15:03:40	NH_A_49	1	1	mixed_Word_shortCSI	14	mixed_shift	20	Circle	Green	Color	Word	Shift	200	Inconsistent	COLOR	CircleGreen.png	38	1	976	2	2	2190	100	1095	4	4	3565	100	891.25	3	3	2514	100	838	3	3	3241	100	1080.3333333333332575421	242.3333333333332575421
5.0.11.0	win	100518	15:03:40	NH_A_49	1	1	mixed_Word_shortCSI	14	mixed_shift	23	Triangle	Red	Shape	Word	Shift	200	Inconsistent	SHAPE	TriangleRed.png	38	1	695	2	2	2190	100	1095	5	5	4260	100	852	3	3	2514	100	838	4	4	3936	100	984	146
5.0.11.0	win	100518	15:03:40	NH_A_49	1	1	mixed_Word_shortCSI	14	mixed_shift	26	Circle	Green	Color	Word	Shift	200	Inconsistent	COLOR	CircleGreen.png	38	1	554	3	3	2744	100	914.6666666666666287711	5	5	4260	100	852	3	3	2514	100	838	5	5	4490	100	898	60
5.0.11.0	win	100518	15:03:40	NH_A_49	1	1	mixed_Word_shortCSI	14	mixed_shift	29	Circle	Green	Shape	Word	Shift	200	Inconsistent	SHAPE	CircleGreen.png	30	1	642	3	3	2744	100	914.6666666666666287711	6	6	4902	100	817	3	3	2514	100	838	6	6	5132	100	855.3333333333333712289	17.3333333333333712289
5.0.11.0	win	100518	15:03:40	NH_A_49	1	1	mixed_Word_shortCSI	14	mixed_repeat	32	Triangle	Green	Shape	Word	Repeat	200	Consistent	SHAPE	TriangleGreen.png	38	1	1175	3	3	2744	100	914.6666666666666287711	7	7	6077	100	868.1428571428571103752	4	4	3689	100	922.25	6	6	5132	100	855.3333333333333712289	-66.9166666666666287711
5.0.11.0	win	100518	15:03:40	NH_A_49	1	1	mixed_Word_shortCSI	14	mixed_shift	35	Circle	Red	Color	Word	Shift	200	Consistent	COLOR	CircleRed.png	30	1	1366	4	4	4110	100	1027.5	7	7	6077	100	868.1428571428571103752	4	4	3689	100	922.25	7	7	6498	100	928.2857142857143344372	6.0357142857143344372
5.0.11.0	win	100518	15:03:40	NH_A_49	1	1	mixed_Word_shortCSI	14	mixed_shift	38	Triangle	Green	Shape	Word	Shift	200	Consistent	SHAPE	TriangleGreen.png	38	1	1773	4	4	4110	100	1027.5	8	8	7850	100	981.25	4	4	3689	100	922.25	8	8	8271	100	1033.875	111.625
5.0.11.0	win	100518	15:03:40	NH_A_49	1	1	mixed_Word_shortCSI	14	mixed_shift	41	Circle	Green	Color	Word	Shift	200	Inconsistent	COLOR	CircleGreen.png	38	1	677	5	5	4787	100	957.3999999999999772626	8	8	7850	100	981.25	4	4	3689	100	922.25	9	9	8948	100	994.2222222222221716947	71.9722222222221716947
5.0.11.0	win	100518	15:03:40	NH_A_49	1	1	mixed_Word_shortCSI	14	mixed_shift	44	Circle	Red	Shape	Word	Shift	200	Consistent	SHAPE	CircleRed.png	30	1	808	5	5	4787	100	957.3999999999999772626	9	9	8658	100	962	4	4	3689	100	922.25	10	10	9756	100	975.6000000000000227374	53.3500000000000227374
5.0.11.0	win	100518	15:03:40	NH_A_49	1	1	mixed_Word_shortCSI	14	mixed_repeat	47	Circle	Red	Shape	Word	Repeat	200	Consistent	SHAPE	CircleRed.png	30	1	694	5	5	4787	100	957.3999999999999772626	10	10	9352	100	935.2000000000000454747	5	5	4383	100	876.6000000000000227374	10	10	9756	100	975.6000000000000227374	99
5.0.11.0	win	100518	15:03:40	NH_A_49	1	1	mixed_Word_shortCSI	14	mixed_repeat	50	Triangle	Red	Shape	Word	Repeat	200	Inconsistent	SHAPE	TriangleRed.png	38	1	1017	5	5	4787	100	957.3999999999999772626	11	11	10369	100	942.6363636363636260285	6	6	5400	100	900	10	10	9756	100	975.6000000000000227374	75.6000000000000227374
5.0.11.0	win	100518	15:03:40	NH_A_49	1	1	mixed_Word_shortCSI	14	mixed_repeat	53	Triangle	Red	Shape	Word	Repeat	200	Inconsistent	SHAPE	TriangleRed.png	38	1	1230	5	5	4787	100	957.3999999999999772626	12	12	11599	100	966.5833333333333712289	7	7	6630	100	947.1428571428571103752	10	10	9756	100	975.6000000000000227374	28.4571428571429123622
5.0.11.0	win	100518	15:03:40	NH_A_49	1	1	mixed_Word_shortCSI	14	mixed_repeat	56	Triangle	Green	Shape	Word	Repeat	200	Consistent	SHAPE	TriangleGreen.png	38	1	1099	5	5	4787	100	957.3999999999999772626	13	13	12698	100	976.7692307692307167599	8	8	7729	100	966.125	10	10	9756	100	975.6000000000000227374	9.4750000000000227374
5.0.11.0	win	100518	15:03:40	NH_A_49	1	1	mixed_Word_shortCSI	14	mixed_shift	59	Triangle	Green	Color	Word	Shift	200	Consistent	COLOR	TriangleGreen.png	38	1	797	6	6	5584	100	930.6666666666666287711	13	13	12698	100	976.7692307692307167599	8	8	7729	100	966.125	11	11	10553	100	959.3636363636363739715	-6.7613636363636260285
5.0.11.0	win	100518	15:03:40	NH_A_49	1	1	mixed_Word_shortCSI	14	mixed_shift	62	Circle	Red	Shape	Word	Shift	200	Consistent	SHAPE	CircleRed.png	30	1	843	6	6	5584	100	930.6666666666666287711	14	14	13541	100	967.2142857142856655628	8	8	7729	100	966.125	12	12	11396	100	949.6666666666666287711	-16.4583333333333712289
5.0.11.0	win	100518	15:03:40	NH_A_49	1	1	mixed_Word_shortCSI	14	mixed_repeat	65	Circle	Red	Shape	Word	Repeat	200	Consistent	SHAPE	CircleRed.png	30	1	472	6	6	5584	100	930.6666666666666287711	15	15	14013	100	934.2000000000000454747	9	9	8201	100	911.2222222222221716947	12	12	11396	100	949.6666666666666287711	38.4444444444444570763
5.0.11.0	win	100518	15:03:40	NH_A_49	1	1	mixed_Word_shortCSI	14	mixed_shift	68	Circle	Red	Color	Word	Shift	200	Consistent	COLOR	CircleRed.png	30	1	899	7	7	6483	100	926.1428571428571103752	15	15	14013	100	934.2000000000000454747	9	9	8201	100	911.2222222222221716947	13	13	12295	100	945.7692307692307167599	34.5470085470085450652
5.0.11.0	win	100518	15:03:40	NH_A_49	1	1	mixed_Word_shortCSI	14	mixed_repeat	71	Circle	Green	Color	Word	Repeat	200	Inconsistent	COLOR	CircleGreen.png	38	1	1149	8	8	7632	100	954	15	15	14013	100	934.2000000000000454747	10	10	9350	100	935	13	13	12295	100	945.7692307692307167599	10.7692307692307167599
5.0.11.0	win	100518	15:03:40	NH_A_49	1	1	mixed_Word_shortCSI	14	mixed_shift	74	Triangle	Green	Shape	Word	Shift	200	Consistent	SHAPE	TriangleGreen.png	38	1	830	8	8	7632	100	954	16	16	14843	100	927.6875	10	10	9350	100	935	14	14	13125	100	937.5	2.5
5.0.11.0	win	100518	15:03:40	NH_A_49	1	1	mixed_Word_shortCSI	14	mixed_repeat	77	Circle	Red	Shape	Word	Repeat	200	Consistent	SHAPE	CircleRed.png	30	1	954	8	8	7632	100	954	17	17	15797	100	929.2352941176470721985	11	11	10304	100	936.7272727272727479431	14	14	13125	100	937.5	0.7727272727272520569
5.0.11.0	win	100518	15:03:40	NH_A_49	1	1	mixed_Word_shortCSI	14	mixed_repeat	80	Circle	Green	Shape	Word	Repeat	200	Inconsistent	SHAPE	CircleGreen.png	30	1	1442	8	8	7632	100	954	18	18	17239	100	957.7222222222221716947	12	12	11746	100	978.8333333333333712289	14	14	13125	100	937.5	-41.3333333333333712289
5.0.11.0	win	100518	15:03:40	NH_A_49	1	1	mixed_Word_shortCSI	14	mixed_shift	83	Triangle	Green	Color	Word	Shift	200	Consistent	COLOR	TriangleGreen.png	38	1	583	9	9	8215	100	912.7777777777778283053	18	18	17239	100	957.7222222222221716947	12	12	11746	100	978.8333333333333712289	15	15	13708	100	913.8666666666666742458	-64.9666666666666969832
5.0.11.0	win	100518	15:03:40	NH_A_49	1	1	mixed_Word_shortCSI	14	mixed_repeat	86	Circle	Green	Color	Word	Repeat	200	Inconsistent	COLOR	CircleGreen.png	38	1	1294	10	10	9509	100	950.8999999999999772626	18	18	17239	100	957.7222222222221716947	13	13	13040	100	1003.0769230769230944134	15	15	13708	100	913.8666666666666742458	-89.2102564102564201676
5.0.11.0	win	100518	15:03:40	NH_A_49	1	1	mixed_Word_shortCSI	14	mixed_shift	89	Circle	Red	Shape	Word	Shift	200	Consistent	SHAPE	CircleRed.png	30	1	777	10	10	9509	100	950.8999999999999772626	19	19	18016	100	948.2105263157894796677	13	13	13040	100	1003.0769230769230944134	16	16	14485	100	905.3125	-97.7644230769230944134
5.0.11.0	win	100518	15:03:40	NH_A_49	1	1	mixed_Word_shortCSI	14	mixed_shift	92	Triangle	Red	Color	Word	Shift	200	Inconsistent	COLOR	TriangleRed.png	30	1	1224	11	11	10733	100	975.7272727272727479431	19	19	18016	100	948.2105263157894796677	13	13	13040	100	1003.0769230769230944134	17	17	15709	100	924.0588235294117112062	-79.0180995475113832072
5.0.11.0	win	100518	15:03:40	NH_A_49	1	1	mixed_Word_shortCSI	14	mixed_repeat	95	Circle	Green	Color	Word	Repeat	200	Inconsistent	COLOR	CircleGreen.png	38	1	837	12	12	11570	100	964.1666666666666287711	19	19	18016	100	948.2105263157894796677	14	14	13877	100	991.2142857142856655628	17	17	15709	100	924.0588235294117112062	-67.1554621848739543566
5.0.11.0	win	100518	15:03:40	NH_A_49	1	1	mixed_Word_shortCSI	14	mixed_shift	98	Triangle	Green	Shape	Word	Shift	200	Consistent	SHAPE	TriangleGreen.png	38	1	626	12	12	11570	100	964.1666666666666287711	20	20	18642	100	932.1000000000000227374	14	14	13877	100	991.2142857142856655628	18	18	16335	100	907.5	-83.7142857142856655628
5.0.11.0	win	100518	15:03:40	NH_A_49	1	1	mixed_Word_shortCSI	14	mixed_repeat	101	Triangle	Green	Shape	Word	Repeat	200	Consistent	SHAPE	TriangleGreen.png	38	1	2423	12	12	11570	100	964.1666666666666287711	21	21	21065	100	1003.0952380952380735835	15	15	16300	100	1086.6666666666667424579	18	18	16335	100	907.5	-179.1666666666667424579
5.0.11.0	win	100518	15:03:40	NH_A_49	1	1	mixed_Word_shortCSI	14	mixed_repeat	104	Triangle	Green	Shape	Word	Repeat	200	Consistent	SHAPE	TriangleGreen.png	38	1	629	12	12	11570	100	964.1666666666666287711	22	22	21694	100	986.0909090909091219146	16	16	16929	100	1058.0625	18	18	16335	100	907.5	-150.5625
5.0.11.0	win	100518	15:03:40	NH_A_49	1	1	mixed_Word_shortCSI	14	mixed_repeat	107	Circle	Green	Shape	Word	Repeat	200	Inconsistent	SHAPE	CircleGreen.png	30	1	1034	12	12	11570	100	964.1666666666666287711	23	23	22728	100	988.1739130434782509838	17	17	17963	100	1056.6470588235295053892	18	18	16335	100	907.5	-149.1470588235295053892
5.0.11.0	win	100518	15:03:40	NH_A_49	1	1	mixed_Word_shortCSI	14	mixed_repeat	110	Circle	Red	Shape	Word	Repeat	200	Consistent	SHAPE	CircleRed.png	30	1	511	12	12	11570	100	964.1666666666666287711	24	24	23239	100	968.2916666666666287711	18	18	18474	100	1026.3333333333332575421	18	18	16335	100	907.5	-118.8333333333332575421
5.0.11.0	win	100518	15:03:40	NH_A_49	1	1	mixed_Word_shortCSI	14	mixed_repeat	113	Triangle	Green	Shape	Word	Repeat	200	Consistent	SHAPE	TriangleGreen.png	38	1	841	12	12	11570	100	964.1666666666666287711	25	25	24080	100	963.2000000000000454747	19	19	19315	100	1016.5789473684210406645	18	18	16335	100	907.5	-109.0789473684210406645
5.0.11.0	win	100518	15:03:40	NH_A_49	1	1	mixed_Word_shortCSI	14	mixed_repeat	116	Triangle	Red	Shape	Word	Repeat	200	Inconsistent	SHAPE	TriangleRed.png	38	1	1333	12	12	11570	100	964.1666666666666287711	26	26	25413	100	977.4230769230769055866	20	20	20648	100	1032.4000000000000909495	18	18	16335	100	907.5	-124.9000000000000909495
5.0.11.0	win	100518	15:03:40	NH_A_49	1	1	mixed_Word_shortCSI	14	mixed_repeat	119	Circle	Green	Shape	Word	Repeat	200	Inconsistent	SHAPE	CircleGreen.png	30	1	1358	12	12	11570	100	964.1666666666666287711	27	27	26771	100	991.5185185185184764123	21	21	22006	100	1047.9047619047619264165	18	18	16335	100	907.5	-140.4047619047619264165
5.0.11.0	win	100518	15:03:40	NH_A_49	1	1	mixed_Word_shortCSI	14	mixed_repeat	122	Circle	Green	Shape	Word	Repeat	200	Inconsistent	SHAPE	CircleGreen.png	30	1	854	12	12	11570	100	964.1666666666666287711	28	28	27625	100	986.6071428571428896248	22	22	22860	100	1039.0909090909090082278	18	18	16335	100	907.5	-131.5909090909090082278
5.0.11.0	win	100518	15:03:40	NH_A_49	1	1	mixed_Word_shortCSI	14	mixed_repeat	125	Triangle	Red	Shape	Word	Repeat	200	Inconsistent	SHAPE	TriangleRed.png	38	1	498	12	12	11570	100	964.1666666666666287711	29	29	28123	100	969.7586206896551175305	23	23	23358	100	1015.5652173913043725406	18	18	16335	100	907.5	-108.0652173913043725406
5.0.11.0	win	100518	15:03:40	NH_A_49	1	1	mixed_Word_shortCSI	14	mixed_shift	128	Triangle	Red	Color	Word	Shift	200	Inconsistent	COLOR	TriangleRed.png	30	1	860	13	13	12430	100	956.1538461538461888267	29	29	28123	100	969.7586206896551175305	23	23	23358	100	1015.5652173913043725406	19	19	17195	100	905	-110.5652173913043725406
5.0.11.0	win	100518	15:03:40	NH_A_49	1	1	mixed_Word_shortCSI	14	mixed_shift	131	Circle	Red	Shape	Word	Shift	200	Consistent	SHAPE	CircleRed.png	30	1	1880	13	13	12430	100	956.1538461538461888267	30	30	30003	100	1000.1000000000000227374	23	23	23358	100	1015.5652173913043725406	20	20	19075	100	953.75	-61.8152173913043725406
5.0.11.0	win	100518	15:03:40	NH_A_49	1	1	mixed_Word_shortCSI	14	mixed_shift	134	Circle	Red	Color	Word	Shift	200	Consistent	COLOR	CircleRed.png	30	1	475	14	14	12905	100	921.7857142857143344372	30	30	30003	100	1000.1000000000000227374	23	23	23358	100	1015.5652173913043725406	21	21	19550	100	930.9523809523809632083	-84.6128364389234093323
5.0.11.0	win	100518	15:03:40	NH_A_49	1	1	mixed_Word_shortCSI	14	mixed_repeat	137	Circle	Red	Color	Word	Repeat	200	Consistent	COLOR	CircleRed.png	30	1	663	15	15	13568	100	904.5333333333333030168	30	30	30003	100	1000.1000000000000227374	24	24	24021	100	1000.875	21	21	19550	100	930.9523809523809632083	-69.9226190476190367917
5.0.11.0	win	100518	15:03:40	NH_A_49	1	1	mixed_Word_shortCSI	14	mixed_repeat	140	Triangle	Green	Color	Word	Repeat	200	Consistent	COLOR	TriangleGreen.png	38	1	1243	16	16	14811	100	925.6875	30	30	30003	100	1000.1000000000000227374	25	25	25264	100	1010.5599999999999454303	21	21	19550	100	930.9523809523809632083	-79.607619047618982222
5.0.11.0	win	100518	15:03:40	NH_A_49	1	1	mixed_Word_shortCSI	14	mixed_repeat	143	Triangle	Green	Color	Word	Repeat	200	Consistent	COLOR	TriangleGreen.png	38	1	535	17	17	15346	100	902.7058823529412165954	30	30	30003	100	1000.1000000000000227374	26	26	25799	100	992.2692307692307167599	21	21	19550	100	930.9523809523809632083	-61.3168498168497535517
5.0.11.0	win	100518	15:03:40	NH_A_49	1	1	mixed_Word_shortCSI	14	mixed_repeat	146	Circle	Green	Color	Word	Repeat	200	Inconsistent	COLOR	CircleGreen.png	38	1	528	18	18	15874	100	881.8888888888889141526	30	30	30003	100	1000.1000000000000227374	27	27	26327	100	975.074074074074019336	21	21	19550	100	930.9523809523809632083	-44.1216931216930561277
5.0.11.0	win	100518	15:03:40	NH_A_49	1	1	mixed_Word_shortCSI	14	mixed_repeat	149	Circle	Green	Color	Word	Repeat	200	Inconsistent	COLOR	CircleGreen.png	38	1	473	19	19	16347	100	860.3684210526315609968	30	30	30003	100	1000.1000000000000227374	28	28	26800	100	957.1428571428571103752	21	21	19550	100	930.9523809523809632083	-26.1904761904761471669
5.0.11.0	win	100518	15:03:40	NH_A_49	1	1	mixed_Word_shortCSI	14	mixed_shift	152	Triangle	Red	Shape	Word	Shift	200	Inconsistent	SHAPE	TriangleRed.png	38	1	677	19	19	16347	100	860.3684210526315609968	31	31	30680	100	989.6774193548386620023	28	28	26800	100	957.1428571428571103752	22	22	20227	100	919.4090909090908780854	-37.7337662337662322898
5.0.11.0	win	100518	15:03:40	NH_A_49	1	1	mixed_Word_shortCSI	14	mixed_repeat	155	Triangle	Red	Shape	Word	Repeat	200	Inconsistent	SHAPE	TriangleRed.png	38	1	1080	19	19	16347	100	860.3684210526315609968	32	32	31760	100	992.5	29	29	27880	100	961.3793103448275587652	22	22	20227	100	919.4090909090908780854	-41.9702194357366806798
5.0.11.0	win	100518	15:03:40	NH_A_49	1	1	mixed_Word_shortCSI	14	mixed_repeat	158	Circle	Green	Shape	Word	Repeat	200	Inconsistent	SHAPE	CircleGreen.png	30	1	555	19	19	16347	100	860.3684210526315609968	33	33	32315	100	979.2424242424242493144	30	30	28435	100	947.8333333333333712289	22	22	20227	100	919.4090909090908780854	-28.4242424242424931435
5.0.11.0	win	100518	15:03:40	NH_A_49	1	1	mixed_Word_shortCSI	14	mixed_shift	161	Triangle	Red	Color	Word	Shift	200	Inconsistent	COLOR	TriangleRed.png	30	1	323	20	20	16670	100	833.5	33	33	32315	100	979.2424242424242493144	30	30	28435	100	947.8333333333333712289	23	23	20550	100	893.4782608695652470487	-54.3550724637681241802
5.0.11.0	win	100518	15:03:40	NH_A_49	1	1	mixed_Word_shortCSI	14	mixed_repeat	164	Triangle	Red	Color	Word	Repeat	200	Inconsistent	COLOR	TriangleRed.png	30	1	389	21	21	17059	100	812.3333333333333712289	33	33	32315	100	979.2424242424242493144	31	31	28824	100	929.806451612903174464	23	23	20550	100	893.4782608695652470487	-36.3281907433379274153
5.0.11.0	win	100518	15:03:40	NH_A_49	1	1	mixed_Word_shortCSI	14	mixed_shift	167	Circle	Red	Shape	Word	Shift	200	Consistent	SHAPE	CircleRed.png	30	1	483	21	21	17059	100	812.3333333333333712289	34	34	32798	100	964.6470588235293917023	31	31	28824	100	929.806451612903174464	24	24	21033	100	876.375	-53.431451612903174464
5.0.11.0	win	100518	15:03:40	NH_A_49	1	1	mixed_Word_shortCSI	14	mixed_repeat	170	Circle	Red	Shape	Word	Repeat	200	Consistent	SHAPE	CircleRed.png	30	1	734	21	21	17059	100	812.3333333333333712289	35	35	33532	100	958.0571428571428214127	32	32	29558	100	923.6875	24	24	21033	100	876.375	-47.3125
5.0.11.0	win	100518	15:03:40	NH_A_49	1	1	mixed_Word_shortCSI	14	mixed_repeat	173	Triangle	Green	Shape	Word	Repeat	200	Consistent	SHAPE	TriangleGreen.png	38	1	734	21	21	17059	100	812.3333333333333712289	36	36	34266	100	951.8333333333333712289	33	33	30292	100	917.9393939393939945148	24	24	21033	100	876.375	-41.5643939393939945148
5.0.11.0	win	100518	15:03:40	NH_A_49	1	1	mixed_Word_shortCSI	14	mixed_shift	176	Circle	Green	Color	Word	Shift	200	Inconsistent	COLOR	CircleGreen.png	38	1	687	22	22	17746	100	806.6363636363636260285	36	36	34266	100	951.8333333333333712289	33	33	30292	100	917.9393939393939945148	25	25	21720	100	868.7999999999999545253	-49.1393939393940399896
5.0.11.0	win	100518	15:03:40	NH_A_49	1	1	mixed_Word_shortCSI	14	mixed_repeat	179	Circle	Green	Color	Word	Repeat	200	Inconsistent	COLOR	CircleGreen.png	38	1	1858	23	23	19604	100	852.3478260869565019675	36	36	34266	100	951.8333333333333712289	34	34	32150	100	945.5882352941176804961	25	25	21720	100	868.7999999999999545253	-76.7882352941177259709
5.0.11.0	win	100518	15:03:40	NH_A_49	1	1	mixed_Word_shortCSI	14	mixed_shift	182	Triangle	Red	Shape	Word	Shift	200	Inconsistent	SHAPE	TriangleRed.png	38	1	1238	23	23	19604	100	852.3478260869565019675	37	37	35504	100	959.5675675675676075116	34	34	32150	100	945.5882352941176804961	26	26	22958	100	883	-62.5882352941176804961
5.0.11.0	win	100518	15:03:40	NH_A_49	1	1	mixed_Word_shortCSI	14	mixed_repeat	185	Triangle	Green	Shape	Word	Repeat	200	Consistent	SHAPE	TriangleGreen.png	38	1	643	23	23	19604	100	852.3478260869565019675	38	38	36147	100	951.2368421052631219936	35	35	32793	100	936.9428571428571785873	26	26	22958	100	883	-53.9428571428571785873
5.0.11.0	win	100518	15:03:40	NH_A_49	1	1	mixed_Word_shortCSI	14	mixed_repeat	188	Circle	Green	Shape	Word	Repeat	200	Inconsistent	SHAPE	CircleGreen.png	30	1	808	23	23	19604	100	852.3478260869565019675	39	39	36955	100	947.5641025641025407822	36	36	33601	100	933.3611111111110858474	26	26	22958	100	883	-50.3611111111110858474
5.0.11.0	win	100518	15:03:40	NH_A_49	1	1	mixed_Word_shortCSI	14	mixed_shift	191	Triangle	Red	Color	Word	Shift	200	Inconsistent	COLOR	TriangleRed.png	30	1	1174	24	24	20778	100	865.75	39	39	36955	100	947.5641025641025407822	36	36	33601	100	933.3611111111110858474	27	27	24132	100	893.7777777777778283053	-39.5833333333332575421
5.0.11.0	win	100518	15:03:40	NH_A_49	1	1	mixed_Word_shortCSI	14	mixed_repeat	194	Triangle	Green	Color	Word	Repeat	200	Consistent	COLOR	TriangleGreen.png	38	1	1156	25	25	21934	100	877.3600000000000136424	39	39	36955	100	947.5641025641025407822	37	37	34757	100	939.3783783783783292165	27	27	24132	100	893.7777777777778283053	-45.6006006006005009112
5.0.11.0	win	100518	15:03:40	NH_A_49	1	1	mixed_Word_shortCSI	14	mixed_shift	197	Circle	Red	Shape	Word	Shift	200	Consistent	SHAPE	CircleRed.png	30	1	1188	25	25	21934	100	877.3600000000000136424	40	40	38143	100	953.5750000000000454747	37	37	34757	100	939.3783783783783292165	28	28	25320	100	904.2857142857143344372	-35.0926640926639947793
5.0.11.0	win	100518	15:03:40	NH_A_49	1	1	mixed_Word_shortCSI	14	mixed_repeat	200	Circle	Red	Shape	Word	Repeat	200	Consistent	SHAPE	CircleRed.png	30	1	659	25	25	21934	100	877.3600000000000136424	41	41	38802	100	946.390243902439010526	38	38	35416	100	932	28	28	25320	100	904.2857142857143344372	-27.7142857142856655628
5.0.11.0	win	100518	15:03:40	NH_A_49	1	1	mixed_Word_shortCSI	14	mixed_shift	203	Circle	Red	Color	Word	Shift	200	Consistent	COLOR	CircleRed.png	30	1	824	26	26	22758	100	875.3076923076922639666	41	41	38802	100	946.390243902439010526	38	38	35416	100	932	29	29	26144	100	901.5172413793103487478	-30.4827586206896512522
5.0.11.0	win	100518	15:03:40	NH_A_49	1	1	mixed_Word_shortCSI	14	mixed_shift	206	Triangle	Green	Shape	Word	Shift	200	Consistent	SHAPE	TriangleGreen.png	38	1	564	26	26	22758	100	875.3076923076922639666	42	42	39366	100	937.2857142857143344372	38	38	35416	100	932	30	30	26708	100	890.2666666666666515084	-41.7333333333333484916
5.0.11.0	win	100518	15:03:40	NH_A_49	1	1	mixed_Word_shortCSI	14	mixed_repeat	209	Circle	Red	Shape	Word	Repeat	200	Consistent	SHAPE	CircleRed.png	30	1	684	26	26	22758	100	875.3076923076922639666	43	43	40050	100	931.3953488372093261205	39	39	36100	100	925.6410256410256351955	30	30	26708	100	890.2666666666666515084	-35.3743589743589836871
5.0.11.0	win	100518	15:03:40	NH_A_49	1	1	mixed_Word_shortCSI	14	mixed_repeat	212	Triangle	Green	Shape	Word	Repeat	200	Consistent	SHAPE	TriangleGreen.png	38	1	735	26	26	22758	100	875.3076923076922639666	44	44	40785	100	926.9318181818181301423	40	40	36835	100	920.875	30	30	26708	100	890.2666666666666515084	-30.6083333333333484916
5.0.11.0	win	100518	15:03:40	NH_A_49	1	1	mixed_Word_shortCSI	14	mixed_repeat	215	Circle	Red	Shape	Word	Repeat	200	Consistent	SHAPE	CircleRed.png	30	1	783	26	26	22758	100	875.3076923076922639666	45	45	41568	100	923.7333333333333484916	41	41	37618	100	917.5121951219512084208	30	30	26708	100	890.2666666666666515084	-27.2455284552845569124
5.0.11.0	win	100518	15:03:40	NH_A_49	1	1	mixed_Word_shortCSI	14	mixed_repeat	218	Triangle	Green	Shape	Word	Repeat	200	Consistent	SHAPE	TriangleGreen.png	38	1	542	26	26	22758	100	875.3076923076922639666	46	46	42110	100	915.4347826086956274594	42	42	38160	100	908.5714285714285551876	30	30	26708	100	890.2666666666666515084	-18.3047619047619036792
5.0.11.0	win	100518	15:03:40	NH_A_49	1	1	mixed_Word_shortCSI	14	mixed_repeat	221	Circle	Red	Shape	Word	Repeat	200	Consistent	SHAPE	CircleRed.png	30	1	854	26	26	22758	100	875.3076923076922639666	47	47	42964	100	914.1276595744681117139	43	43	39014	100	907.3023255813953937832	30	30	26708	100	890.2666666666666515084	-17.0356589147287422747
5.0.11.0	win	100518	15:03:40	NH_A_49	1	1	mixed_Word_shortCSI	14	mixed_shift	224	Triangle	Red	Color	Word	Shift	200	Inconsistent	COLOR	TriangleRed.png	30	1	642	27	27	23400	100	866.6666666666666287711	47	47	42964	100	914.1276595744681117139	43	43	39014	100	907.3023255813953937832	31	31	27350	100	882.2580645161290249234	-25.0442610652663688597
5.0.11.0	win	100518	15:03:40	NH_A_49	1	1	mixed_Word_shortCSI	14	mixed_repeat	227	Circle	Green	Color	Word	Repeat	200	Inconsistent	COLOR	CircleGreen.png	38	1	695	28	28	24095	100	860.5357142857143344372	47	47	42964	100	914.1276595744681117139	44	44	39709	100	902.4772727272727479431	31	31	27350	100	882.2580645161290249234	-20.2192082111437230196
5.0.11.0	win	100518	15:03:40	NH_A_49	1	1	mixed_Word_shortCSI	14	mixed_shift	230	Circle	Green	Shape	Word	Shift	200	Inconsistent	SHAPE	CircleGreen.png	30	1	698	28	28	24095	100	860.5357142857143344372	48	48	43662	100	909.625	44	44	39709	100	902.4772727272727479431	32	32	28048	100	876.5	-25.9772727272727479431
5.0.11.0	win	100518	15:03:40	NH_A_49	1	1	mixed_Word_shortCSI	14	mixed_shift	233	Triangle	Red	Color	Word	Shift	200	Inconsistent	COLOR	TriangleRed.png	38	0	716	28	29	24095	96.5517241379310320326	860.5357142857143344372	48	48	43662	100	909.625	44	44	39709	100	902.4772727272727479431	32	33	28048	96.9696969696969688357	876.5	-25.9772727272727479431
5.0.11.0	win	100518	15:03:40	NH_A_49	1	1	mixed_Word_shortCSI	14	mixed_repeat	236	Triangle	Green	Color	Word	Repeat	200	Consistent	COLOR	TriangleGreen.png	38	1	2205	29	30	26300	96.6666666666666714036	906.8965517241379075131	48	48	43662	100	909.625	45	45	41914	100	931.4222222222222171695	32	33	28048	96.9696969696969688357	876.5	-54.9222222222222171695
5.0.11.0	win	100518	15:03:40	NH_A_49	1	1	mixed_Word_shortCSI	14	mixed_shift	239	Triangle	Red	Shape	Word	Shift	200	Inconsistent	SHAPE	TriangleRed.png	38	1	739	29	30	26300	96.6666666666666714036	906.8965517241379075131	49	49	44401	100	906.1428571428571103752	45	45	41914	100	931.4222222222222171695	33	34	28787	97.0588235294117680496	872.3333333333333712289	-59.0888888888888459405
5.0.11.0	win	100518	15:03:40	NH_A_49	1	1	mixed_Word_shortCSI	14	mixed_repeat	242	Triangle	Green	Shape	Word	Repeat	200	Consistent	SHAPE	TriangleGreen.png	38	1	3684	29	30	26300	96.6666666666666714036	906.8965517241379075131	50	50	48085	100	961.7000000000000454747	46	46	45598	100	991.2608695652173764756	33	34	28787	97.0588235294117680496	872.3333333333333712289	-118.9275362318840052467
5.0.11.0	win	100518	15:03:40	NH_A_49	1	1	mixed_Word_shortCSI	14	Rest	244	Triangle	Green	Shape	Word	Repeat	200	Consistent	Take a break for 60 s	TriangleGreen.png	0	0	59984	29	30	26300	96.6666666666666714036	906.8965517241379075131	50	50	48085	100	961.7000000000000454747	46	46	45598	100	991.2608695652173764756	33	34	28787	97.0588235294117680496	872.3333333333333712289	-118.9275362318840052467
5.0.11.0	win	100518	15:03:40	NH_A_49	1	1	mixed_Word_shortCSI	14	mixed_repeat	246	Triangle	Red	Shape	Word	Repeat	200	Inconsistent	SHAPE	TriangleRed.png	38	1	1916	29	30	26300	96.6666666666666714036	906.8965517241379075131	51	51	50001	100	980.4117647058823195039	47	47	47514	100	1010.9361702127660009864	33	34	28787	97.0588235294117680496	872.3333333333333712289	-138.6028368794326297575
5.0.11.0	win	100518	15:03:40	NH_A_49	1	1	mixed_Word_shortCSI	14	mixed_shift	249	Triangle	Red	Color	Word	Shift	200	Inconsistent	COLOR	TriangleRed.png	30	1	1070	30	31	27370	96.774193548387103192	912.3333333333333712289	51	51	50001	100	980.4117647058823195039	47	47	47514	100	1010.9361702127660009864	34	35	29857	97.1428571428571387969	878.1470588235293917023	-132.7891113892366092841
5.0.11.0	win	100518	15:03:40	NH_A_49	1	1	mixed_Word_shortCSI	14	mixed_repeat	252	Triangle	Red	Color	Word	Repeat	200	Inconsistent	COLOR	TriangleRed.png	30	1	961	31	32	28331	96.875	913.903225806451587232	51	51	50001	100	980.4117647058823195039	48	48	48475	100	1009.8958333333333712289	34	35	29857	97.1428571428571387969	878.1470588235293917023	-131.7487745098039795266
5.0.11.0	win	100518	15:03:40	NH_A_49	1	1	mixed_Word_shortCSI	14	mixed_shift	255	Circle	Green	Shape	Word	Shift	200	Inconsistent	SHAPE	CircleGreen.png	30	1	777	31	32	28331	96.875	913.903225806451587232	52	52	50778	100	976.5	48	48	48475	100	1009.8958333333333712289	35	36	30634	97.2222222222222143273	875.2571428571428668874	-134.6386904761905043415
5.0.11.0	win	100518	15:03:40	NH_A_49	1	1	mixed_Word_shortCSI	14	mixed_shift	258	Triangle	Red	Color	Word	Shift	200	Inconsistent	COLOR	TriangleRed.png	30	1	953	32	33	29284	96.9696969696969688357	915.125	52	52	50778	100	976.5	48	48	48475	100	1009.8958333333333712289	36	37	31587	97.2972972972973053629	877.4166666666666287711	-132.4791666666667424579
5.0.11.0	win	100518	15:03:40	NH_A_49	1	1	mixed_Word_shortCSI	14	mixed_repeat	261	Triangle	Green	Color	Word	Repeat	200	Consistent	COLOR	TriangleGreen.png	38	1	592	33	34	29876	97.0588235294117680496	905.3333333333333712289	52	52	50778	100	976.5	49	49	49067	100	1001.3673469387755403659	36	37	31587	97.2972972972973053629	877.4166666666666287711	-123.9506802721089115948
5.0.11.0	win	100518	15:03:40	NH_A_49	1	1	mixed_Word_shortCSI	14	mixed_shift	264	Triangle	Green	Shape	Word	Shift	200	Consistent	SHAPE	TriangleGreen.png	38	1	727	33	34	29876	97.0588235294117680496	905.3333333333333712289	53	53	51505	100	971.792452830188722146	49	49	49067	100	1001.3673469387755403659	37	38	32314	97.3684210526315752077	873.351351351351354424	-128.0159955874241859419
5.0.11.0	win	100518	15:03:40	NH_A_49	1	1	mixed_Word_shortCSI	14	mixed_repeat	267	Triangle	Red	Shape	Word	Repeat	200	Inconsistent	SHAPE	TriangleRed.png	38	1	648	33	34	29876	97.0588235294117680496	905.3333333333333712289	54	54	52153	100	965.7962962962963047175	50	50	49715	100	994.2999999999999545253	37	38	32314	97.3684210526315752077	873.351351351351354424	-120.9486486486486001013
5.0.11.0	win	100518	15:03:40	NH_A_49	1	1	mixed_Word_shortCSI	14	mixed_repeat	270	Triangle	Green	Shape	Word	Repeat	200	Consistent	SHAPE	TriangleGreen.png	38	1	701	33	34	29876	97.0588235294117680496	905.3333333333333712289	55	55	52854	100	960.9818181818181983544	51	51	50416	100	988.5490196078430926718	37	38	32314	97.3684210526315752077	873.351351351351354424	-115.1976682564917382479
5.0.11.0	win	100518	15:03:40	NH_A_49	1	1	mixed_Word_shortCSI	14	mixed_shift	273	Circle	Red	Color	Word	Shift	200	Consistent	COLOR	CircleRed.png	30	1	654	34	35	30530	97.1428571428571387969	897.9411764705882887938	55	55	52854	100	960.9818181818181983544	51	51	50416	100	988.5490196078430926718	38	39	32968	97.4358974358974307961	867.5789473684210406645	-120.9700722394220520073
5.0.11.0	win	100518	15:03:40	NH_A_49	1	1	mixed_Word_shortCSI	14	mixed_shift	276	Triangle	Red	Shape	Word	Shift	200	Inconsistent	SHAPE	TriangleRed.png	38	1	1059	34	35	30530	97.1428571428571387969	897.9411764705882887938	56	56	53913	100	962.7321428571428896248	51	51	50416	100	988.5490196078430926718	39	40	34027	97.5	872.4871794871794463688	-116.061840120663646303
5.0.11.0	win	100518	15:03:40	NH_A_49	1	1	mixed_Word_shortCSI	14	mixed_shift	279	Circle	Red	Color	Word	Shift	200	Consistent	COLOR	CircleRed.png	30	1	919	35	36	31449	97.2222222222222143273	898.5428571428570876378	56	56	53913	100	962.7321428571428896248	51	51	50416	100	988.5490196078430926718	40	41	34946	97.5609756097560989474	873.6499999999999772626	-114.8990196078431154092
5.0.11.0	win	100518	15:03:40	NH_A_49	1	1	mixed_Word_shortCSI	14	mixed_repeat	282	Triangle	Green	Color	Word	Repeat	200	Consistent	COLOR	TriangleGreen.png	38	1	832	36	37	32281	97.2972972972973053629	896.6944444444444570763	56	56	53913	100	962.7321428571428896248	52	52	51248	100	985.5384615384615472067	40	41	34946	97.5609756097560989474	873.6499999999999772626	-111.888461538461569944
5.0.11.0	win	100518	15:03:40	NH_A_49	1	1	mixed_Word_shortCSI	14	mixed_shift	285	Circle	Green	Shape	Word	Shift	200	Inconsistent	SHAPE	CircleGreen.png	30	1	1165	36	37	32281	97.2972972972973053629	896.6944444444444570763	57	57	55078	100	966.2807017543859728903	52	52	51248	100	985.5384615384615472067	41	42	36111	97.619047619047620401	880.7560975609756042104	-104.7823639774859429963
5.0.11.0	win	100518	15:03:40	NH_A_49	1	1	mixed_Word_shortCSI	14	mixed_shift	288	Circle	Green	Color	Word	Shift	200	Inconsistent	COLOR	CircleGreen.png	30	0	444	36	38	32281	94.7368421052631504153	896.6944444444444570763	57	57	55078	100	966.2807017543859728903	52	52	51248	100	985.5384615384615472067	41	43	36111	95.3488372093023315301	880.7560975609756042104	-104.7823639774859429963
5.0.11.0	win	100518	15:03:40	NH_A_49	1	1	mixed_Word_shortCSI	14	mixed_shift	291	Circle	Red	Shape	Word	Shift	200	Consistent	SHAPE	CircleRed.png	30	1	665	36	38	32281	94.7368421052631504153	896.6944444444444570763	58	58	55743	100	961.0862068965517437391	52	52	51248	100	985.5384615384615472067	42	44	36776	95.4545454545454532536	875.6190476190475919793	-109.9194139194139552274
5.0.11.0	win	100518	15:03:40	NH_A_49	1	1	mixed_Word_shortCSI	14	mixed_repeat	294	Circle	Green	Shape	Word	Repeat	200	Inconsistent	SHAPE	CircleGreen.png	30	1	796	36	38	32281	94.7368421052631504153	896.6944444444444570763	59	59	56539	100	958.2881355932203177872	53	53	52044	100	981.9622641509433833562	42	44	36776	95.4545454545454532536	875.6190476190475919793	-106.3432165318957913769
5.0.11.0	win	100518	15:03:40	NH_A_49	1	1	mixed_Word_shortCSI	14	mixed_repeat	297	Circle	Green	Shape	Word	Repeat	200	Inconsistent	SHAPE	CircleGreen.png	30	1	1355	36	38	32281	94.7368421052631504153	896.6944444444444570763	60	60	57894	100	964.8999999999999772626	54	54	53399	100	988.8703703703703240535	42	44	36776	95.4545454545454532536	875.6190476190475919793	-113.2513227513227320742
5.0.11.0	win	100518	15:03:40	NH_A_49	1	1	mixed_Word_shortCSI	14	mixed_shift	300	Circle	Green	Color	Word	Shift	200	Inconsistent	COLOR	CircleGreen.png	38	1	530	37	39	32811	94.8717948717948615922	886.7837837837837469124	60	60	57894	100	964.8999999999999772626	54	54	53399	100	988.8703703703703240535	43	45	37306	95.5555555555555571345	867.5813953488371907952	-121.2889750215331332583
5.0.11.0	win	100518	15:03:40	NH_A_49	1	1	mixed_Word_shortCSI	14	mixed_repeat	303	Triangle	Green	Color	Word	Repeat	200	Consistent	COLOR	TriangleGreen.png	38	1	428	38	40	33239	95	874.7105263157894796677	60	60	57894	100	964.8999999999999772626	55	55	53827	100	978.6727272727272293196	43	45	37306	95.5555555555555571345	867.5813953488371907952	-111.0913319238900385244
5.0.11.0	win	100518	15:03:40	NH_A_49	1	1	mixed_Word_shortCSI	14	mixed_repeat	306	Triangle	Green	Color	Word	Repeat	200	Consistent	COLOR	TriangleGreen.png	38	1	425	39	41	33664	95.1219512195121978948	863.1794871794871824022	60	60	57894	100	964.8999999999999772626	56	56	54252	100	968.7857142857143344372	43	45	37306	95.5555555555555571345	867.5813953488371907952	-101.2043189368771436421
5.0.11.0	win	100518	15:03:40	NH_A_49	1	1	mixed_Word_shortCSI	14	mixed_repeat	309	Circle	Red	Color	Word	Repeat	200	Consistent	COLOR	CircleRed.png	30	1	502	40	42	34166	95.2380952380952265912	854.1499999999999772626	60	60	57894	100	964.8999999999999772626	57	57	54754	100	960.5964912280701355485	43	45	37306	95.5555555555555571345	867.5813953488371907952	-93.0150958792329447533
5.0.11.0	win	100518	15:03:40	NH_A_49	1	1	mixed_Word_shortCSI	14	mixed_shift	312	Circle	Green	Shape	Word	Shift	200	Inconsistent	SHAPE	CircleGreen.png	30	1	624	40	42	34166	95.2380952380952265912	854.1499999999999772626	61	61	58518	100	959.3114754098360208445	57	57	54754	100	960.5964912280701355485	44	46	37930	95.6521739130434838216	862.0454545454545041139	-98.5510366826156314346
5.0.11.0	win	100518	15:03:40	NH_A_49	1	1	mixed_Word_shortCSI	14	mixed_repeat	315	Circle	Red	Shape	Word	Repeat	200	Consistent	SHAPE	CircleRed.png	30	1	949	40	42	34166	95.2380952380952265912	854.1499999999999772626	62	62	59467	100	959.1451612903225623086	58	58	55703	100	960.3965517241379075131	44	46	37930	95.6521739130434838216	862.0454545454545041139	-98.3510971786834033992
5.0.11.0	win	100518	15:03:40	NH_A_49	1	1	mixed_Word_shortCSI	14	mixed_shift	318	Triangle	Red	Color	Word	Shift	200	Inconsistent	COLOR	TriangleRed.png	30	1	525	41	43	34691	95.3488372093023315301	846.1219512195121978948	62	62	59467	100	959.1451612903225623086	58	58	55703	100	960.3965517241379075131	45	47	38455	95.7446808510638334155	854.5555555555555429237	-105.8409961685823645894
5.0.11.0	win	100518	15:03:40	NH_A_49	1	1	mixed_Word_shortCSI	14	mixed_repeat	321	Circle	Red	Color	Word	Repeat	200	Consistent	COLOR	CircleRed.png	30	1	454	42	44	35145	95.4545454545454532536	836.7857142857143344372	62	62	59467	100	959.1451612903225623086	59	59	56157	100	951.8135593220339387699	45	47	38455	95.7446808510638334155	854.5555555555555429237	-97.2580037664783958462
5.0.11.0	win	100518	15:03:40	NH_A_49	1	1	mixed_Word_shortCSI	14	mixed_shift	324	Triangle	Red	Shape	Word	Shift	200	Inconsistent	SHAPE	TriangleRed.png	38	1	659	42	44	35145	95.4545454545454532536	836.7857142857143344372	63	63	60126	100	954.3809523809524080207	59	59	56157	100	951.8135593220339387699	46	48	39114	95.8333333333333428072	850.304347826086996065	-101.5092114959469427049
5.0.11.0	win	100518	15:03:40	NH_A_49	1	1	mixed_Word_shortCSI	14	mixed_shift	327	Circle	Red	Color	Word	Shift	200	Consistent	COLOR	CircleRed.png	30	1	535	43	45	35680	95.5555555555555571345	829.7674418604651691567	63	63	60126	100	954.3809523809524080207	59	59	56157	100	951.8135593220339387699	47	49	39649	95.9183673469387656496	843.5957446808511122072	-108.2178146411828265627
5.0.11.0	win	100518	15:03:40	NH_A_49	1	1	mixed_Word_shortCSI	14	mixed_repeat	330	Circle	Green	Color	Word	Repeat	200	Inconsistent	COLOR	CircleGreen.png	38	1	480	44	46	36160	95.6521739130434838216	821.8181818181818698577	63	63	60126	100	954.3809523809524080207	60	60	56637	100	943.9500000000000454747	47	49	39649	95.9183673469387656496	843.5957446808511122072	-100.3542553191489332676
5.0.11.0	win	100518	15:03:40	NH_A_49	1	1	mixed_Word_shortCSI	14	mixed_repeat	333	Triangle	Red	Color	Word	Repeat	200	Inconsistent	COLOR	TriangleRed.png	30	1	603	45	47	36763	95.7446808510638334155	816.9555555555555201863	63	63	60126	100	954.3809523809524080207	61	61	57240	100	938.3606557377049739443	47	49	39649	95.9183673469387656496	843.5957446808511122072	-94.7649110568538617372
5.0.11.0	win	100518	15:03:40	NH_A_49	1	1	mixed_Word_shortCSI	14	mixed_shift	336	Triangle	Red	Shape	Word	Shift	200	Inconsistent	SHAPE	TriangleRed.png	38	1	640	45	47	36763	95.7446808510638334155	816.9555555555555201863	64	64	60766	100	949.46875	61	61	57240	100	938.3606557377049739443	48	50	40289	96	839.3541666666666287711	-99.0064890710383451733
5.0.11.0	win	100518	15:03:40	NH_A_49	1	1	mixed_Word_shortCSI	14	mixed_shift	339	Circle	Red	Color	Word	Shift	200	Consistent	COLOR	CircleRed.png	30	1	501	46	48	37264	95.8333333333333428072	810.0869565217391254919	64	64	60766	100	949.46875	61	61	57240	100	938.3606557377049739443	49	51	40790	96.0784313725490193292	832.4489795918367462946	-105.9116761458682276498
5.0.11.0	win	100518	15:03:40	NH_A_49	1	1	mixed_Word_shortCSI	14	mixed_shift	342	Circle	Green	Shape	Word	Shift	200	Inconsistent	SHAPE	CircleGreen.png	38	0	544	46	48	37264	95.8333333333333428072	810.0869565217391254919	64	65	60766	98.4615384615384670042	949.46875	61	61	57240	100	938.3606557377049739443	49	52	40790	94.2307692307692263967	832.4489795918367462946	-105.9116761458682276498
5.0.11.0	win	100518	15:03:40	NH_A_49	1	1	mixed_Word_shortCSI	14	mixed_shift	345	Triangle	Green	Color	Word	Shift	200	Consistent	COLOR	TriangleGreen.png	38	1	872	47	49	38136	95.9183673469387656496	811.4042553191488877928	64	65	60766	98.4615384615384670042	949.46875	61	61	57240	100	938.3606557377049739443	50	53	41662	94.3396226415094361073	833.2400000000000090949	-105.1206557377049648494
5.0.11.0	win	100518	15:03:40	NH_A_49	1	1	mixed_Word_shortCSI	14	mixed_repeat	348	Triangle	Green	Color	Word	Repeat	200	Consistent	COLOR	TriangleGreen.png	38	1	467	48	50	38603	96	804.2291666666666287711	64	65	60766	98.4615384615384670042	949.46875	62	62	57707	100	930.7580645161290249234	50	53	41662	94.3396226415094361073	833.2400000000000090949	-97.5180645161290158285
5.0.11.0	win	100518	15:03:40	NH_A_49	1	1	mixed_Word_shortCSI	14	mixed_repeat	351	Circle	Green	Color	Word	Repeat	200	Inconsistent	COLOR	CircleGreen.png	38	1	351	49	51	38954	96.0784313725490193292	794.9795918367346985178	64	65	60766	98.4615384615384670042	949.46875	63	63	58058	100	921.5555555555555429237	50	53	41662	94.3396226415094361073	833.2400000000000090949	-88.3155555555555338287
5.0.11.0	win	100518	15:03:40	NH_A_49	1	1	mixed_Word_shortCSI	14	mixed_repeat	354	Circle	Red	Color	Word	Repeat	200	Consistent	COLOR	CircleRed.png	30	1	527	50	52	39481	96.153846153846160405	789.6200000000000045475	64	65	60766	98.4615384615384670042	949.46875	64	64	58585	100	915.390625	50	53	41662	94.3396226415094361073	833.2400000000000090949	-82.1506249999999909051
5.0.11.0	win	100518	15:03:40	NH_A_49	1	1	mixed_Word_shortCSI	14	mixed_repeat	357	Triangle	Green	Color	Word	Repeat	200	Consistent	COLOR	TriangleGreen.png	38	1	472	51	53	39953	96.2264150943396288085	783.3921568627450824351	64	65	60766	98.4615384615384670042	949.46875	65	65	59057	100	908.569230769230784972	50	53	41662	94.3396226415094361073	833.2400000000000090949	-75.3292307692307758771
5.0.11.0	win	100518	15:03:40	NH_A_49	1	1	mixed_Word_shortCSI	14	mixed_shift	360	Circle	Green	Shape	Word	Shift	200	Inconsistent	SHAPE	CircleGreen.png	30	1	739	51	53	39953	96.2264150943396288085	783.3921568627450824351	65	66	61505	98.4848484848484844179	946.2307692307692832401	65	65	59057	100	908.569230769230784972	51	54	42401	94.4444444444444428655	831.3921568627450824351	-77.1770739064857025369
5.0.11.0	win	100518	15:03:40	NH_A_49	1	1	mixed_Word_shortCSI	14	mixed_shift	363	Triangle	Red	Color	Word	Shift	200	Inconsistent	COLOR	TriangleRed.png	30	1	948	52	54	40901	96.2962962962962905067	786.5576923076922639666	65	66	61505	98.4848484848484844179	946.2307692307692832401	65	65	59057	100	908.569230769230784972	52	55	43349	94.5454545454545467464	833.63461538461535838	-74.9346153846154265921
5.0.11.0	win	100518	15:03:40	NH_A_49	1	1	mixed_Word_shortCSI	14	mixed_shift	366	Circle	Red	Shape	Word	Shift	200	Consistent	SHAPE	CircleRed.png	30	1	876	52	54	40901	96.2962962962962905067	786.5576923076922639666	66	67	62381	98.507462686567166088	945.1666666666666287711	65	65	59057	100	908.569230769230784972	53	56	44225	94.6428571428571387969	834.4339622641509777168	-74.1352685050798072552
5.0.11.0	win	100518	15:03:40	NH_A_49	1	1	mixed_Word_shortCSI	14	mixed_shift	369	Triangle	Red	Color	Word	Shift	200	Inconsistent	COLOR	TriangleRed.png	30	1	1431	53	55	42332	96.3636363636363597607	798.7169811320754888584	66	67	62381	98.507462686567166088	945.1666666666666287711	65	65	59057	100	908.569230769230784972	54	57	45656	94.7368421052631504153	845.4814814814815235877	-63.0877492877492613843
5.0.11.0	win	100518	15:03:40	NH_A_49	1	1	mixed_Word_shortCSI	14	mixed_shift	372	Circle	Green	Shape	Word	Shift	200	Inconsistent	SHAPE	CircleGreen.png	30	1	812	53	55	42332	96.3636363636363597607	798.7169811320754888584	67	68	63193	98.5294117647058840248	943.1791044776119861126	65	65	59057	100	908.569230769230784972	55	58	46468	94.8275862068965551543	844.8727272727272747943	-63.6965034965035101777
5.0.11.0	win	100518	15:03:40	NH_A_49	1	1	mixed_Word_shortCSI	14	mixed_repeat	375	Triangle	Red	Shape	Word	Repeat	200	Inconsistent	SHAPE	TriangleRed.png	38	1	618	53	55	42332	96.3636363636363597607	798.7169811320754888584	68	69	63811	98.5507246376811707478	938.3970588235293917023	66	66	59675	100	904.1666666666666287711	55	58	46468	94.8275862068965551543	844.8727272727272747943	-59.2939393939393539767
5.0.11.0	win	100518	15:03:40	NH_A_49	1	1	mixed_Word_shortCSI	14	mixed_shift	378	Triangle	Green	Color	Word	Shift	200	Consistent	COLOR	TriangleGreen.png	38	1	1568	54	56	43900	96.4285714285714306016	812.9629629629629334886	68	69	63811	98.5507246376811707478	938.3970588235293917023	66	66	59675	100	904.1666666666666287711	56	59	48036	94.9152542372881384836	857.7857142857143344372	-46.3809523809522943338
5.0.11.0	win	100518	15:03:40	NH_A_49	1	1	mixed_Word_shortCSI	14	mixed_shift	381	Circle	Red	Shape	Word	Shift	200	Consistent	SHAPE	CircleRed.png	30	1	494	54	56	43900	96.4285714285714306016	812.9629629629629334886	69	70	64305	98.5714285714285836093	931.9565217391303804106	66	66	59675	100	904.1666666666666287711	57	60	48530	95	851.4035087719298644515	-52.7631578947367643195
5.0.11.0	win	100518	15:03:40	NH_A_49	1	1	mixed_Word_shortCSI	14	mixed_shift	384	Circle	Red	Color	Word	Shift	200	Consistent	COLOR	CircleRed.png	30	1	458	55	57	44358	96.4912280701754383472	806.5090909090909008228	69	70	64305	98.5714285714285836093	931.9565217391303804106	66	66	59675	100	904.1666666666666287711	58	61	48988	95.0819672131147513028	844.6206896551724412348	-59.5459770114941875363
5.0.11.0	win	100518	15:03:40	NH_A_49	1	1	mixed_Word_shortCSI	14	mixed_shift	387	Triangle	Green	Shape	Word	Shift	200	Consistent	SHAPE	TriangleGreen.png	38	1	405	55	57	44358	96.4912280701754383472	806.5090909090909008228	70	71	64710	98.5915492957746550928	924.4285714285714448124	66	66	59675	100	904.1666666666666287711	59	62	49393	95.161290322580654788	837.1694915254237230329	-66.9971751412429057382
5.0.11.0	win	100518	15:03:40	NH_A_49	1	1	mixed_Word_shortCSI	14	mixed_shift	390	Triangle	Red	Color	Word	Shift	200	Inconsistent	COLOR	TriangleRed.png	30	1	420	56	58	44778	96.5517241379310320326	799.6071428571428896248	70	71	64710	98.5915492957746550928	924.4285714285714448124	66	66	59675	100	904.1666666666666287711	60	63	49813	95.2380952380952265912	830.2166666666666969832	-73.9499999999999317879
5.0.11.0	win	100518	15:03:40	NH_A_49	1	1	mixed_Word_shortCSI	14	mixed_shift	393	Circle	Red	Shape	Word	Shift	200	Consistent	SHAPE	CircleRed.png	30	1	592	56	58	44778	96.5517241379310320326	799.6071428571428896248	71	72	65302	98.6111111111111142691	919.7464788732394254112	66	66	59675	100	904.1666666666666287711	61	64	50405	95.3125	826.3114754098360208445	-77.8551912568306079265
5.0.11.0	win	100518	15:03:40	NH_A_49	1	1	mixed_Word_shortCSI	14	mixed_repeat	396	Circle	Green	Shape	Word	Repeat	200	Inconsistent	SHAPE	CircleGreen.png	30	1	1079	56	58	44778	96.5517241379310320326	799.6071428571428896248	72	73	66381	98.6301369863013661643	921.9583333333333712289	67	67	60754	100	906.776119402985045781	61	64	50405	95.3125	826.3114754098360208445	-80.4646439931490249364
5.0.11.0	win	100518	15:03:40	NH_A_49	1	1	mixed_Word_shortCSI	14	mixed_shift	399	Triangle	Red	Color	Word	Shift	200	Inconsistent	COLOR	TriangleRed.png	30	1	1307	57	59	46085	96.6101694915254256557	808.508771929824547442	72	73	66381	98.6301369863013661643	921.9583333333333712289	67	67	60754	100	906.776119402985045781	62	65	51712	95.3846153846153868017	834.0645161290323130743	-72.7116032739527327067
5.0.11.0	win	100518	15:03:40	NH_A_49	1	1	mixed_Word_shortCSI	14	mixed_shift	402	Triangle	Green	Shape	Word	Shift	200	Consistent	SHAPE	TriangleGreen.png	38	1	500	57	59	46085	96.6101694915254256557	808.508771929824547442	73	74	66881	98.648648648648645576	916.1780821917808452781	67	67	60754	100	906.776119402985045781	63	66	52212	95.4545454545454532536	828.7619047619048160414	-78.0142146410802297396
5.0.11.0	win	100518	15:03:40	NH_A_49	1	1	mixed_Word_shortCSI	14	mixed_repeat	405	Circle	Red	Shape	Word	Repeat	200	Consistent	SHAPE	CircleRed.png	30	1	622	57	59	46085	96.6101694915254256557	808.508771929824547442	74	75	67503	98.6666666666666714036	912.2027027027027088479	68	68	61376	100	902.5882352941176804961	63	66	52212	95.4545454545454532536	828.7619047619048160414	-73.8263305322128644548
5.0.11.0	win	100518	15:03:40	NH_A_49	1	1	mixed_Word_shortCSI	14	mixed_shift	408	Triangle	Red	Color	Word	Shift	200	Inconsistent	COLOR	TriangleRed.png	30	1	1060	58	60	47145	96.6666666666666714036	812.8448275862068612696	74	75	67503	98.6666666666666714036	912.2027027027027088479	68	68	61376	100	902.5882352941176804961	64	67	53272	95.5223880597014840532	832.375	-70.2132352941176804961
5.0.11.0	win	100518	15:03:40	NH_A_49	1	1	mixed_Word_shortCSI	14	mixed_repeat	411	Circle	Green	Color	Word	Repeat	200	Inconsistent	COLOR	CircleGreen.png	38	1	808	59	61	47953	96.7213114754098342019	812.7627118644068104913	74	75	67503	98.6666666666666714036	912.2027027027027088479	69	69	62184	100	901.2173913043478705731	64	67	53272	95.5223880597014840532	832.375	-68.8423913043478705731
5.0.11.0	win	100518	15:03:40	NH_A_49	1	1	mixed_Word_shortCSI	14	mixed_shift	414	Circle	Red	Shape	Word	Shift	200	Consistent	SHAPE	CircleRed.png	38	0	566	59	61	47953	96.7213114754098342019	812.7627118644068104913	74	76	67503	97.3684210526315752077	912.2027027027027088479	69	69	62184	100	901.2173913043478705731	64	68	53272	94.1176470588235218884	832.375	-68.8423913043478705731
5.0.11.0	win	100518	15:03:40	NH_A_49	1	1	mixed_Word_shortCSI	14	mixed_shift	417	Circle	Green	Color	Word	Shift	200	Inconsistent	COLOR	CircleGreen.png	38	1	653	60	62	48606	96.774193548387103192	810.1000000000000227374	74	76	67503	97.3684210526315752077	912.2027027027027088479	69	69	62184	100	901.2173913043478705731	65	69	53925	94.2028985507246403586	829.61538461538464162	-71.6020066889632289531
5.0.11.0	win	100518	15:03:40	NH_A_49	1	1	mixed_Word_shortCSI	14	mixed_shift	420	Triangle	Green	Shape	Word	Shift	200	Consistent	SHAPE	TriangleGreen.png	38	1	545	60	62	48606	96.774193548387103192	810.1000000000000227374	75	77	68048	97.4025974025974079495	907.3066666666666151286	69	69	62184	100	901.2173913043478705731	66	70	54470	94.2857142857142775938	825.3030303030302547995	-75.9143610013176157736
5.0.11.0	win	100518	15:03:40	NH_A_49	1	1	mixed_Word_shortCSI	14	mixed_shift	423	Circle	Red	Color	Word	Shift	200	Consistent	COLOR	CircleRed.png	30	1	618	61	63	49224	96.8253968253968224644	806.950819672131160587	75	77	68048	97.4025974025974079495	907.3066666666666151286	69	69	62184	100	901.2173913043478705731	67	71	55088	94.3661971830985919496	822.2089552238805936213	-79.0084360804672769518
5.0.11.0	win	100518	15:03:40	NH_A_49	1	1	mixed_Word_shortCSI	14	mixed_shift	426	Triangle	Red	Shape	Word	Shift	200	Inconsistent	SHAPE	TriangleRed.png	38	1	767	61	63	49224	96.8253968253968224644	806.950819672131160587	76	78	68815	97.4358974358974307961	905.4605263157894796677	69	69	62184	100	901.2173913043478705731	68	72	55855	94.4444444444444428655	821.3970588235293917023	-79.8203324808184788708
5.0.11.0	win	100518	15:03:40	NH_A_49	1	1	mixed_Word_shortCSI	14	mixed_repeat	429	Triangle	Green	Shape	Word	Repeat	200	Consistent	SHAPE	TriangleGreen.png	38	1	591	61	63	49224	96.8253968253968224644	806.950819672131160587	77	79	69406	97.468354430379747555	901.376623376623342665	70	70	62775	100	896.7857142857143344372	68	72	55855	94.4444444444444428655	821.3970588235293917023	-75.3886554621849427349
5.0.11.0	win	100518	15:03:40	NH_A_49	1	1	mixed_Word_shortCSI	14	mixed_shift	432	Triangle	Green	Color	Word	Shift	200	Consistent	COLOR	TriangleGreen.png	38	1	581	62	64	49805	96.875	803.306451612903174464	77	79	69406	97.468354430379747555	901.376623376623342665	70	70	62775	100	896.7857142857143344372	69	73	56436	94.520547945205478868	817.9130434782608745081	-78.8726708074534599291
5.0.11.0	win	100518	15:03:40	NH_A_49	1	1	mixed_Word_shortCSI	14	mixed_repeat	435	Triangle	Red	Color	Word	Repeat	200	Inconsistent	COLOR	TriangleRed.png	30	1	460	63	65	50265	96.9230769230769197975	797.8571428571428896248	77	79	69406	97.468354430379747555	901.376623376623342665	71	71	63235	100	890.6338028169013796287	69	73	56436	94.520547945205478868	817.9130434782608745081	-72.7207593386405051206
5.0.11.0	win	100518	15:03:40	NH_A_49	1	1	mixed_Word_shortCSI	14	mixed_repeat	438	Circle	Green	Color	Word	Repeat	200	Inconsistent	COLOR	CircleGreen.png	38	1	952	64	66	51217	96.9696969696969688357	800.265625	77	79	69406	97.468354430379747555	901.376623376623342665	72	72	64187	100	891.4861111111110858474	69	73	56436	94.520547945205478868	817.9130434782608745081	-73.5730676328502113392
5.0.11.0	win	100518	15:03:40	NH_A_49	1	1	mixed_Word_shortCSI	14	mixed_repeat	441	Circle	Green	Color	Word	Repeat	200	Inconsistent	COLOR	CircleGreen.png	38	1	400	65	67	51617	97.0149253731343321761	794.1076923076923321787	77	79	69406	97.468354430379747555	901.376623376623342665	73	73	64587	100	884.75342465753419674	69	73	56436	94.520547945205478868	817.9130434782608745081	-66.8403811792733222319
5.0.11.0	win	100518	15:03:40	NH_A_49	1	1	mixed_Word_shortCSI	14	mixed_repeat	444	Circle	Green	Color	Word	Repeat	200	Inconsistent	COLOR	CircleGreen.png	38	1	334	66	68	51951	97.0588235294117680496	787.1363636363636260285	77	79	69406	97.468354430379747555	901.376623376623342665	74	74	64921	100	877.3108108108108353917	69	73	56436	94.520547945205478868	817.9130434782608745081	-59.3977673325499608836
5.0.11.0	win	100518	15:03:40	NH_A_49	1	1	mixed_Word_shortCSI	14	mixed_repeat	447	Circle	Green	Color	Word	Repeat	200	Inconsistent	COLOR	CircleGreen.png	38	1	367	67	69	52318	97.1014492753623130739	780.8656716417910956807	77	79	69406	97.468354430379747555	901.376623376623342665	75	75	65288	100	870.5066666666666606034	69	73	56436	94.520547945205478868	817.9130434782608745081	-52.5936231884057860952
5.0.11.0	win	100518	15:03:40	NH_A_49	1	1	mixed_Word_shortCSI	14	mixed_repeat	450	Circle	Red	Color	Word	Repeat	200	Consistent	COLOR	CircleRed.png	30	1	318	68	70	52636	97.1428571428571387969	774.0588235294117112062	77	79	69406	97.468354430379747555	901.376623376623342665	76	76	65606	100	863.2368421052631219936	69	73	56436	94.520547945205478868	817.9130434782608745081	-45.3237986270022474855
5.0.11.0	win	100518	15:03:40	NH_A_49	1	1	mixed_Word_shortCSI	14	mixed_repeat	453	Triangle	Red	Color	Word	Repeat	200	Inconsistent	COLOR	TriangleRed.png	30	1	271	69	71	52907	97.1830985915492959748	766.7681159420289986883	77	79	69406	97.468354430379747555	901.376623376623342665	77	77	65877	100	855.5454545454545041139	69	73	56436	94.520547945205478868	817.9130434782608745081	-37.6324110671936296058
5.0.11.0	win	100518	15:03:40	NH_A_49	1	1	mixed_Word_shortCSI	14	mixed_shift	456	Triangle	Green	Shape	Word	Shift	200	Consistent	SHAPE	TriangleGreen.png	38	1	467	69	71	52907	97.1830985915492959748	766.7681159420289986883	78	80	69873	97.5	895.8076923076922639666	77	77	65877	100	855.5454545454545041139	70	74	56903	94.594594594594596515	812.8999999999999772626	-42.6454545454545268512
5.0.11.0	win	100518	15:03:40	NH_A_49	1	1	mixed_Word_shortCSI	14	mixed_shift	459	Triangle	Red	Color	Word	Shift	200	Inconsistent	COLOR	TriangleRed.png	30	1	542	70	72	53449	97.2222222222222143273	763.5571428571428214127	78	80	69873	97.5	895.8076923076922639666	77	77	65877	100	855.5454545454545041139	71	75	57445	94.6666666666666714036	809.0845070422535627586	-46.4609475032009413553
5.0.11.0	win	100518	15:03:40	NH_A_49	1	1	mixed_Word_shortCSI	14	mixed_repeat	462	Triangle	Green	Color	Word	Repeat	200	Consistent	COLOR	TriangleGreen.png	38	1	406	71	73	53855	97.2602739726027465395	758.5211267605633338462	78	80	69873	97.5	895.8076923076922639666	78	78	66283	100	849.7820512820512703911	71	75	57445	94.6666666666666714036	809.0845070422535627586	-40.6975442397977076325
5.0.11.0	win	100518	15:03:40	NH_A_49	1	1	mixed_Word_shortCSI	14	mixed_repeat	465	Triangle	Green	Color	Word	Repeat	200	Consistent	COLOR	TriangleGreen.png	38	1	388	72	74	54243	97.2972972972973053629	753.375	78	80	69873	97.5	895.8076923076922639666	79	79	66671	100	843.93670886075949511	71	75	57445	94.6666666666666714036	809.0845070422535627586	-34.8522018185059323514
5.0.11.0	win	100518	15:03:40	NH_A_49	1	1	mixed_Word_shortCSI	14	mixed_shift	468	Triangle	Red	Shape	Word	Shift	200	Inconsistent	SHAPE	TriangleRed.png	30	0	419	72	74	54243	97.2972972972973053629	753.375	78	81	69873	96.2962962962962905067	895.8076923076922639666	79	79	66671	100	843.93670886075949511	71	76	57445	93.4210526315789451246	809.0845070422535627586	-34.8522018185059323514
5.0.11.0	win	100518	15:03:40	NH_A_49	1	1	mixed_Word_shortCSI	14	mixed_shift	471	Triangle	Red	Color	Word	Shift	200	Inconsistent	COLOR	TriangleRed.png	30	1	1169	73	75	55412	97.3333333333333428072	759.0684931506849579819	78	81	69873	96.2962962962962905067	895.8076923076922639666	79	79	66671	100	843.93670886075949511	72	77	58614	93.5064935064934985576	814.0833333333333712289	-29.853375527426123881
5.0.11.0	win	100518	15:03:40	NH_A_49	1	1	mixed_Word_shortCSI	14	mixed_shift	474	Circle	Green	Shape	Word	Shift	200	Inconsistent	SHAPE	CircleGreen.png	30	1	976	73	75	55412	97.3333333333333428072	759.0684931506849579819	79	82	70849	96.3414634146341484211	896.8227848101265635705	79	79	66671	100	843.93670886075949511	73	78	59590	93.5897435897435912011	816.3013698630137469081	-27.6353389977457482019
5.0.11.0	win	100518	15:03:40	NH_A_49	1	1	mixed_Word_shortCSI	14	mixed_repeat	477	Triangle	Red	Shape	Word	Repeat	200	Inconsistent	SHAPE	TriangleRed.png	38	1	647	73	75	55412	97.3333333333333428072	759.0684931506849579819	80	83	71496	96.3855421686747035892	893.7000000000000454747	80	80	67318	100	841.4750000000000227374	73	78	59590	93.5897435897435912011	816.3013698630137469081	-25.1736301369862758293
5.0.11.0	win	100518	15:03:40	NH_A_49	1	1	mixed_Word_shortCSI	14	mixed_shift	480	Triangle	Green	Color	Word	Shift	200	Consistent	COLOR	TriangleGreen.png	38	1	779	74	76	56191	97.3684210526315752077	759.3378378378378101843	80	83	71496	96.3855421686747035892	893.7000000000000454747	80	80	67318	100	841.4750000000000227374	74	79	60369	93.6708860759493688874	815.7972972972972911521	-25.6777027027027315853
5.0.11.0	win	100518	15:03:40	NH_A_49	1	1	mixed_Word_shortCSI	14	mixed_shift	483	Circle	Red	Shape	Word	Shift	200	Consistent	SHAPE	CircleRed.png	30	1	538	74	76	56191	97.3684210526315752077	759.3378378378378101843	81	84	72034	96.4285714285714306016	889.3086419753086602213	80	80	67318	100	841.4750000000000227374	75	80	60907	93.75	812.093333333333362134	-29.3816666666666606034
