# Supplementary material for: Serial Recall Predicts Vocoded Sentence Recognition Across Spectral Resolutions
Source: J Speech Lang Hear Res. 2020 Mar 26;63(4):1282–98. doi: 10.1044/2020_JSLHR-19-00319 (PMC7242981; doi:10.1044/2020_JSLHR-19-00319)
Supplement: Supplemental Material S1 [file JSLHR-63-1282-s001.zip › Supplemental Material/EF Tasks/colorshapetask/Experiment Results/NH_A_50/colorshapetask_raw_NH_A_50_2018-10-10-21-49-37-464.iqdat]

build	computer.platform	date	time	subject	group	values.group	blockcode	blocknum	trialcode	trialnum	values.shape	values.color	values.categorizationtask	values.mixed_cuetask	values.mixed_shifttask	values.csi	values.responsekeymapping	stimulusitem1	values.stimulus	response	correct	latency	values.count_corrcolor	values.count_color	values.sumrt_corrcolor	expressions.percentcorrect_color	expressions.meanrt_color	values.count_corrshape	values.count_shape	values.sumrt_corrshape	expressions.percentcorrect_shape	expressions.meanrt_shape	values.count_corrrepeat	values.count_repeat	values.sumrt_corrrepeat	expressions.percentcorrect_repeat	expressions.meanrt_repeat	values.count_corrshift	values.count_shift	values.sumrt_corrshift	expressions.percentcorrect_shift	expressions.meanrt_shift	expressions.switchcost
5.0.11.0	win	101018	16:49:37	NH_A_50	1	1	generalintro	1	GeneralIntro	1						0		SC_GeneralIntro.htm		57	0	88913	0	0	0	0		0	0	0	0		0	0	0	0		0	0	0	0		0
5.0.11.0	win	101018	16:49:37	NH_A_50	1	1	blockedintro	2	BlockedIntro	1						0		SC_BlockedIntro1.htm		57	0	31324	0	0	0	0		0	0	0	0		0	0	0	0		0	0	0	0		0
5.0.11.0	win	101018	16:49:37	NH_A_50	1	1	blockedintro	2	BlockedIntro	2						0		SC_BlockedIntro2.htm		57	0	2232	0	0	0	0		0	0	0	0		0	0	0	0		0	0	0	0		0
5.0.11.0	win	101018	16:49:37	NH_A_50	1	1	blockedtask_shapetraining	3	BlockedPracticeInstruct	1						0		SC_Blocked_ShapeTraining.htm		57	0	7370	0	0	0	0		0	0	0	0		0	0	0	0		0	0	0	0		0
5.0.11.0	win	101018	16:49:37	NH_A_50	1	1	blockedtask_shapetraining	3	blockedtask_shapetraining	3	Triangle		Shape			0		Triangle.png	Triangle.png	38	1	1732	0	0	0	0		0	0	0	0		0	0	0	0		0	0	0	0		0
5.0.11.0	win	101018	16:49:37	NH_A_50	1	1	blockedtask_shapetraining	3	blockedtask_shapetraining	6	Triangle		Shape			0		Triangle.png	Triangle.png	38	1	534	0	0	0	0		0	0	0	0		0	0	0	0		0	0	0	0		0
5.0.11.0	win	101018	16:49:37	NH_A_50	1	1	blockedtask_shapetraining	3	blockedtask_shapetraining	9	Circle		Shape			0		Circle.png	Circle.png	30	1	440	0	0	0	0		0	0	0	0		0	0	0	0		0	0	0	0		0
5.0.11.0	win	101018	16:49:37	NH_A_50	1	1	blockedtask_shapetraining	3	blockedtask_shapetraining	12	Triangle		Shape			0		Triangle.png	Triangle.png	38	1	317	0	0	0	0		0	0	0	0		0	0	0	0		0	0	0	0		0
5.0.11.0	win	101018	16:49:37	NH_A_50	1	1	blockedtask_shapetraining	3	blockedtask_shapetraining	15	Circle		Shape			0		Circle.png	Circle.png	30	1	472	0	0	0	0		0	0	0	0		0	0	0	0		0	0	0	0		0
5.0.11.0	win	101018	16:49:37	NH_A_50	1	1	blockedtask_shapetraining	3	blockedtask_shapetraining	18	Triangle		Shape			0		Triangle.png	Triangle.png	38	1	301	0	0	0	0		0	0	0	0		0	0	0	0		0	0	0	0		0
5.0.11.0	win	101018	16:49:37	NH_A_50	1	1	blockedtask_shapetraining	3	blockedtask_shapetraining	21	Triangle		Shape			0		Triangle.png	Triangle.png	38	1	280	0	0	0	0		0	0	0	0		0	0	0	0		0	0	0	0		0
5.0.11.0	win	101018	16:49:37	NH_A_50	1	1	blockedtask_shapetraining	3	blockedtask_shapetraining	24	Triangle		Shape			0		Triangle.png	Triangle.png	38	1	293	0	0	0	0		0	0	0	0		0	0	0	0		0	0	0	0		0
5.0.11.0	win	101018	16:49:37	NH_A_50	1	1	blockedtask_shapetraining	3	blockedtask_shapetraining	27	Circle		Shape			0		Circle.png	Circle.png	30	1	417	0	0	0	0		0	0	0	0		0	0	0	0		0	0	0	0		0
5.0.11.0	win	101018	16:49:37	NH_A_50	1	1	blockedtask_shapetraining	3	blockedtask_shapetraining	30	Triangle		Shape			0		Triangle.png	Triangle.png	38	1	263	0	0	0	0		0	0	0	0		0	0	0	0		0	0	0	0		0
5.0.11.0	win	101018	16:49:37	NH_A_50	1	1	blockedtask_shapetraining	3	blockedtask_shapetraining	33	Triangle		Shape			0		Triangle.png	Triangle.png	38	1	277	0	0	0	0		0	0	0	0		0	0	0	0		0	0	0	0		0
5.0.11.0	win	101018	16:49:37	NH_A_50	1	1	blockedtask_shapetraining	3	blockedtask_shapetraining	36	Circle		Shape			0		Circle.png	Circle.png	30	1	386	0	0	0	0		0	0	0	0		0	0	0	0		0	0	0	0		0
5.0.11.0	win	101018	16:49:37	NH_A_50	1	1	blockedtask_shapetraining	3	blockedtask_shapetraining	39	Triangle		Shape			0		Triangle.png	Triangle.png	38	1	489	0	0	0	0		0	0	0	0		0	0	0	0		0	0	0	0		0
5.0.11.0	win	101018	16:49:37	NH_A_50	1	1	blockedtask_shapetraining	3	blockedtask_shapetraining	42	Triangle		Shape			0		Triangle.png	Triangle.png	38	1	286	0	0	0	0		0	0	0	0		0	0	0	0		0	0	0	0		0
5.0.11.0	win	101018	16:49:37	NH_A_50	1	1	blockedtask_shapetraining	3	blockedtask_shapetraining	45	Circle		Shape			0		Circle.png	Circle.png	30	1	393	0	0	0	0		0	0	0	0		0	0	0	0		0	0	0	0		0
5.0.11.0	win	101018	16:49:37	NH_A_50	1	1	blockedtask_shapetraining	3	blockedtask_shapetraining	48	Circle		Shape			0		Circle.png	Circle.png	30	1	386	0	0	0	0		0	0	0	0		0	0	0	0		0	0	0	0		0
5.0.11.0	win	101018	16:49:37	NH_A_50	1	1	blockedtask_shapetraining	3	blockedtask_shapetraining	51	Circle		Shape			0		Circle.png	Circle.png	30	1	297	0	0	0	0		0	0	0	0		0	0	0	0		0	0	0	0		0
5.0.11.0	win	101018	16:49:37	NH_A_50	1	1	blockedtask_shapetraining	3	blockedtask_shapetraining	54	Triangle		Shape			0		Triangle.png	Triangle.png	38	1	373	0	0	0	0		0	0	0	0		0	0	0	0		0	0	0	0		0
5.0.11.0	win	101018	16:49:37	NH_A_50	1	1	blockedtask_shapetraining	3	blockedtask_shapetraining	57	Triangle		Shape			0		Triangle.png	Triangle.png	38	1	318	0	0	0	0		0	0	0	0		0	0	0	0		0	0	0	0		0
5.0.11.0	win	101018	16:49:37	NH_A_50	1	1	blockedtask_shapetraining	3	blockedtask_shapetraining	60	Circle		Shape			0		Circle.png	Circle.png	30	1	409	0	0	0	0		0	0	0	0		0	0	0	0		0	0	0	0		0
5.0.11.0	win	101018	16:49:37	NH_A_50	1	1	blockedtask_shapetraining	3	blockedtask_shapetraining	63	Triangle		Shape			0		Triangle.png	Triangle.png	38	1	384	0	0	0	0		0	0	0	0		0	0	0	0		0	0	0	0		0
5.0.11.0	win	101018	16:49:37	NH_A_50	1	1	blockedtask_shapetraining	3	blockedtask_shapetraining	66	Triangle		Shape			0		Triangle.png	Triangle.png	38	1	296	0	0	0	0		0	0	0	0		0	0	0	0		0	0	0	0		0
5.0.11.0	win	101018	16:49:37	NH_A_50	1	1	blockedtask_shapetraining	3	blockedtask_shapetraining	69	Circle		Shape			0		Circle.png	Circle.png	30	1	388	0	0	0	0		0	0	0	0		0	0	0	0		0	0	0	0		0
5.0.11.0	win	101018	16:49:37	NH_A_50	1	1	blockedtask_shapetraining	3	blockedtask_shapetraining	72	Circle		Shape			0		Circle.png	Circle.png	30	1	284	0	0	0	0		0	0	0	0		0	0	0	0		0	0	0	0		0
5.0.11.0	win	101018	16:49:37	NH_A_50	1	1	blockedtask_shapetraining	3	blockedtask_shapetraining	75	Circle		Shape			0		Circle.png	Circle.png	30	1	312	0	0	0	0		0	0	0	0		0	0	0	0		0	0	0	0		0
5.0.11.0	win	101018	16:49:37	NH_A_50	1	1	blockedtask_shapetraining	3	blockedtask_shapetraining	78	Circle		Shape			0		Circle.png	Circle.png	30	1	291	0	0	0	0		0	0	0	0		0	0	0	0		0	0	0	0		0
5.0.11.0	win	101018	16:49:37	NH_A_50	1	1	blockedtask_shapetraining	3	blockedtask_shapetraining	81	Circle		Shape			0		Circle.png	Circle.png	30	1	303	0	0	0	0		0	0	0	0		0	0	0	0		0	0	0	0		0
5.0.11.0	win	101018	16:49:37	NH_A_50	1	1	blockedtask_shapetraining	3	blockedtask_shapetraining	84	Circle		Shape			0		Circle.png	Circle.png	30	1	315	0	0	0	0		0	0	0	0		0	0	0	0		0	0	0	0		0
5.0.11.0	win	101018	16:49:37	NH_A_50	1	1	blockedtask_shapetraining	3	blockedtask_shapetraining	87	Circle		Shape			0		Circle.png	Circle.png	30	1	293	0	0	0	0		0	0	0	0		0	0	0	0		0	0	0	0		0
5.0.11.0	win	101018	16:49:37	NH_A_50	1	1	blockedtask_shapetraining	3	blockedtask_shapetraining	90	Triangle		Shape			0		Triangle.png	Triangle.png	30	0	273	0	0	0	0		0	0	0	0		0	0	0	0		0	0	0	0		0
5.0.11.0	win	101018	16:49:37	NH_A_50	1	1	blockedtask_shapetraining	3	blockedtask_shapetraining	93	Circle		Shape			0		Circle.png	Circle.png	30	1	534	0	0	0	0		0	0	0	0		0	0	0	0		0	0	0	0		0
5.0.11.0	win	101018	16:49:37	NH_A_50	1	1	blockedtask_shapetraining	3	blockedtask_shapetraining	96	Triangle		Shape			0		Triangle.png	Triangle.png	38	1	327	0	0	0	0		0	0	0	0		0	0	0	0		0	0	0	0		0
5.0.11.0	win	101018	16:49:37	NH_A_50	1	1	blockedtask_colortraining	4	BlockedPracticeInstruct	1	Triangle		Shape			0		SC_Blocked_ColorTraining.htm	Triangle.png	57	0	5169	0	0	0	0		0	0	0	0		0	0	0	0		0	0	0	0		0
5.0.11.0	win	101018	16:49:37	NH_A_50	1	1	blockedtask_colortraining	4	blockedtask_colortraining	3		Green	Color			0		Green.png	Green.png	38	1	1217	0	0	0	0		0	0	0	0		0	0	0	0		0	0	0	0		0
5.0.11.0	win	101018	16:49:37	NH_A_50	1	1	blockedtask_colortraining	4	blockedtask_colortraining	6		Red	Color			0		Red.png	Red.png	30	1	537	0	0	0	0		0	0	0	0		0	0	0	0		0	0	0	0		0
5.0.11.0	win	101018	16:49:37	NH_A_50	1	1	blockedtask_colortraining	4	blockedtask_colortraining	9		Green	Color			0		Green.png	Green.png	38	1	730	0	0	0	0		0	0	0	0		0	0	0	0		0	0	0	0		0
5.0.11.0	win	101018	16:49:37	NH_A_50	1	1	blockedtask_colortraining	4	blockedtask_colortraining	12		Red	Color			0		Red.png	Red.png	30	1	373	0	0	0	0		0	0	0	0		0	0	0	0		0	0	0	0		0
5.0.11.0	win	101018	16:49:37	NH_A_50	1	1	blockedtask_colortraining	4	blockedtask_colortraining	15		Green	Color			0		Green.png	Green.png	38	1	286	0	0	0	0		0	0	0	0		0	0	0	0		0	0	0	0		0
5.0.11.0	win	101018	16:49:37	NH_A_50	1	1	blockedtask_colortraining	4	blockedtask_colortraining	18		Red	Color			0		Red.png	Red.png	30	1	410	0	0	0	0		0	0	0	0		0	0	0	0		0	0	0	0		0
5.0.11.0	win	101018	16:49:37	NH_A_50	1	1	blockedtask_colortraining	4	blockedtask_colortraining	21		Green	Color			0		Green.png	Green.png	38	1	385	0	0	0	0		0	0	0	0		0	0	0	0		0	0	0	0		0
5.0.11.0	win	101018	16:49:37	NH_A_50	1	1	blockedtask_colortraining	4	blockedtask_colortraining	24		Green	Color			0		Green.png	Green.png	38	1	409	0	0	0	0		0	0	0	0		0	0	0	0		0	0	0	0		0
5.0.11.0	win	101018	16:49:37	NH_A_50	1	1	blockedtask_colortraining	4	blockedtask_colortraining	27		Green	Color			0		Green.png	Green.png	38	1	369	0	0	0	0		0	0	0	0		0	0	0	0		0	0	0	0		0
5.0.11.0	win	101018	16:49:37	NH_A_50	1	1	blockedtask_colortraining	4	blockedtask_colortraining	30		Red	Color			0		Red.png	Red.png	30	1	393	0	0	0	0		0	0	0	0		0	0	0	0		0	0	0	0		0
5.0.11.0	win	101018	16:49:37	NH_A_50	1	1	blockedtask_colortraining	4	blockedtask_colortraining	33		Green	Color			0		Green.png	Green.png	38	1	321	0	0	0	0		0	0	0	0		0	0	0	0		0	0	0	0		0
5.0.11.0	win	101018	16:49:37	NH_A_50	1	1	blockedtask_colortraining	4	blockedtask_colortraining	36		Red	Color			0		Red.png	Red.png	30	1	316	0	0	0	0		0	0	0	0		0	0	0	0		0	0	0	0		0
5.0.11.0	win	101018	16:49:37	NH_A_50	1	1	blockedtask_colortraining	4	blockedtask_colortraining	39		Red	Color			0		Red.png	Red.png	38	0	311	0	0	0	0		0	0	0	0		0	0	0	0		0	0	0	0		0
5.0.11.0	win	101018	16:49:37	NH_A_50	1	1	blockedtask_colortraining	4	blockedtask_colortraining	42		Green	Color			0		Green.png	Green.png	38	1	1034	0	0	0	0		0	0	0	0		0	0	0	0		0	0	0	0		0
5.0.11.0	win	101018	16:49:37	NH_A_50	1	1	blockedtask_colortraining	4	blockedtask_colortraining	45		Green	Color			0		Green.png	Green.png	38	1	520	0	0	0	0		0	0	0	0		0	0	0	0		0	0	0	0		0
5.0.11.0	win	101018	16:49:37	NH_A_50	1	1	blockedtask_colortraining	4	blockedtask_colortraining	48		Red	Color			0		Red.png	Red.png	30	1	346	0	0	0	0		0	0	0	0		0	0	0	0		0	0	0	0		0
5.0.11.0	win	101018	16:49:37	NH_A_50	1	1	blockedtask_colortraining	4	blockedtask_colortraining	51		Red	Color			0		Red.png	Red.png	30	1	484	0	0	0	0		0	0	0	0		0	0	0	0		0	0	0	0		0
5.0.11.0	win	101018	16:49:37	NH_A_50	1	1	blockedtask_colortraining	4	blockedtask_colortraining	54		Green	Color			0		Green.png	Green.png	38	1	520	0	0	0	0		0	0	0	0		0	0	0	0		0	0	0	0		0
5.0.11.0	win	101018	16:49:37	NH_A_50	1	1	blockedtask_colortraining	4	blockedtask_colortraining	57		Green	Color			0		Green.png	Green.png	38	1	411	0	0	0	0		0	0	0	0		0	0	0	0		0	0	0	0		0
5.0.11.0	win	101018	16:49:37	NH_A_50	1	1	blockedtask_colortraining	4	blockedtask_colortraining	60		Red	Color			0		Red.png	Red.png	30	1	450	0	0	0	0		0	0	0	0		0	0	0	0		0	0	0	0		0
5.0.11.0	win	101018	16:49:37	NH_A_50	1	1	blockedtask_colortraining	4	blockedtask_colortraining	63		Green	Color			0		Green.png	Green.png	38	1	440	0	0	0	0		0	0	0	0		0	0	0	0		0	0	0	0		0
5.0.11.0	win	101018	16:49:37	NH_A_50	1	1	blockedtask_colortraining	4	blockedtask_colortraining	66		Red	Color			0		Red.png	Red.png	30	1	894	0	0	0	0		0	0	0	0		0	0	0	0		0	0	0	0		0
5.0.11.0	win	101018	16:49:37	NH_A_50	1	1	blockedtask_colortraining	4	blockedtask_colortraining	69		Red	Color			0		Red.png	Red.png	30	1	498	0	0	0	0		0	0	0	0		0	0	0	0		0	0	0	0		0
5.0.11.0	win	101018	16:49:37	NH_A_50	1	1	blockedtask_colortraining	4	blockedtask_colortraining	72		Red	Color			0		Red.png	Red.png	30	1	469	0	0	0	0		0	0	0	0		0	0	0	0		0	0	0	0		0
5.0.11.0	win	101018	16:49:37	NH_A_50	1	1	blockedtask_colortraining	4	blockedtask_colortraining	75		Red	Color			0		Red.png	Red.png	30	1	378	0	0	0	0		0	0	0	0		0	0	0	0		0	0	0	0		0
5.0.11.0	win	101018	16:49:37	NH_A_50	1	1	blockedtask_colortraining	4	blockedtask_colortraining	78		Green	Color			0		Green.png	Green.png	38	1	322	0	0	0	0		0	0	0	0		0	0	0	0		0	0	0	0		0
5.0.11.0	win	101018	16:49:37	NH_A_50	1	1	blockedtask_colortraining	4	blockedtask_colortraining	81		Red	Color			0		Red.png	Red.png	30	1	557	0	0	0	0		0	0	0	0		0	0	0	0		0	0	0	0		0
5.0.11.0	win	101018	16:49:37	NH_A_50	1	1	blockedtask_colortraining	4	blockedtask_colortraining	84		Green	Color			0		Green.png	Green.png	38	1	383	0	0	0	0		0	0	0	0		0	0	0	0		0	0	0	0		0
5.0.11.0	win	101018	16:49:37	NH_A_50	1	1	blockedtask_colortraining	4	blockedtask_colortraining	87		Red	Color			0		Red.png	Red.png	30	1	390	0	0	0	0		0	0	0	0		0	0	0	0		0	0	0	0		0
5.0.11.0	win	101018	16:49:37	NH_A_50	1	1	blockedtask_colortraining	4	blockedtask_colortraining	90		Green	Color			0		Green.png	Green.png	38	1	287	0	0	0	0		0	0	0	0		0	0	0	0		0	0	0	0		0
5.0.11.0	win	101018	16:49:37	NH_A_50	1	1	blockedtask_colortraining	4	blockedtask_colortraining	93		Green	Color			0		Green.png	Green.png	38	1	346	0	0	0	0		0	0	0	0		0	0	0	0		0	0	0	0		0
5.0.11.0	win	101018	16:49:37	NH_A_50	1	1	blockedtask_colortraining	4	blockedtask_colortraining	96		Red	Color			0		Red.png	Red.png	30	1	404	0	0	0	0		0	0	0	0		0	0	0	0		0	0	0	0		0
5.0.11.0	win	101018	16:49:37	NH_A_50	1	1	blockedtask_colorshapetraining	5	BlockedPracticeInstruct	1		Red	Color			0		SC_Blocked_ColorShapeTraining.htm	Red.png	57	0	14666	0	0	0	0		0	0	0	0		0	0	0	0		0	0	0	0		0
5.0.11.0	win	101018	16:49:37	NH_A_50	1	1	blockedtask_colorshapetraining	5	blockedtask_colorshapetraining	3	Triangle		Shape			0		Triangle.png	Triangle.png	38	1	2590	0	0	0	0		0	0	0	0		0	0	0	0		0	0	0	0		0
5.0.11.0	win	101018	16:49:37	NH_A_50	1	1	blockedtask_colorshapetraining	5	blockedtask_colorshapetraining	6		Red	Color			0		Red.png	Red.png	30	1	783	0	0	0	0		0	0	0	0		0	0	0	0		0	0	0	0		0
5.0.11.0	win	101018	16:49:37	NH_A_50	1	1	blockedtask_colorshapetraining	5	blockedtask_colorshapetraining	9	Circle		Shape			0		Circle.png	Circle.png	30	1	2391	0	0	0	0		0	0	0	0		0	0	0	0		0	0	0	0		0
5.0.11.0	win	101018	16:49:37	NH_A_50	1	1	blockedtask_colorshapetraining	5	blockedtask_colorshapetraining	12	Circle		Shape			0		Circle.png	Circle.png	30	1	496	0	0	0	0		0	0	0	0		0	0	0	0		0	0	0	0		0
5.0.11.0	win	101018	16:49:37	NH_A_50	1	1	blockedtask_colorshapetraining	5	blockedtask_colorshapetraining	15	Circle		Shape			0		Circle.png	Circle.png	30	1	436	0	0	0	0		0	0	0	0		0	0	0	0		0	0	0	0		0
5.0.11.0	win	101018	16:49:37	NH_A_50	1	1	blockedtask_colorshapetraining	5	blockedtask_colorshapetraining	18	Circle		Shape			0		Circle.png	Circle.png	30	1	298	0	0	0	0		0	0	0	0		0	0	0	0		0	0	0	0		0
5.0.11.0	win	101018	16:49:37	NH_A_50	1	1	blockedtask_colorshapetraining	5	blockedtask_colorshapetraining	21		Green	Color			0		Green.png	Green.png	38	1	1429	0	0	0	0		0	0	0	0		0	0	0	0		0	0	0	0		0
5.0.11.0	win	101018	16:49:37	NH_A_50	1	1	blockedtask_colorshapetraining	5	blockedtask_colorshapetraining	24		Red	Color			0		Red.png	Red.png	30	1	1236	0	0	0	0		0	0	0	0		0	0	0	0		0	0	0	0		0
5.0.11.0	win	101018	16:49:37	NH_A_50	1	1	blockedtask_colorshapetraining	5	blockedtask_colorshapetraining	27	Triangle		Shape			0		Triangle.png	Triangle.png	38	1	2361	0	0	0	0		0	0	0	0		0	0	0	0		0	0	0	0		0
5.0.11.0	win	101018	16:49:37	NH_A_50	1	1	blockedtask_colorshapetraining	5	blockedtask_colorshapetraining	30		Green	Color			0		Green.png	Green.png	38	1	1892	0	0	0	0		0	0	0	0		0	0	0	0		0	0	0	0		0
5.0.11.0	win	101018	16:49:37	NH_A_50	1	1	blockedtask_colorshapetraining	5	blockedtask_colorshapetraining	33		Green	Color			0		Green.png	Green.png	38	1	367	0	0	0	0		0	0	0	0		0	0	0	0		0	0	0	0		0
5.0.11.0	win	101018	16:49:37	NH_A_50	1	1	blockedtask_colorshapetraining	5	blockedtask_colorshapetraining	36		Red	Color			0		Red.png	Red.png	30	1	1400	0	0	0	0		0	0	0	0		0	0	0	0		0	0	0	0		0
5.0.11.0	win	101018	16:49:37	NH_A_50	1	1	blockedtask_colorshapetraining	5	blockedtask_colorshapetraining	39	Triangle		Shape			0		Triangle.png	Triangle.png	38	1	695	0	0	0	0		0	0	0	0		0	0	0	0		0	0	0	0		0
5.0.11.0	win	101018	16:49:37	NH_A_50	1	1	blockedtask_colorshapetraining	5	blockedtask_colorshapetraining	42		Red	Color			0		Red.png	Red.png	30	1	403	0	0	0	0		0	0	0	0		0	0	0	0		0	0	0	0		0
5.0.11.0	win	101018	16:49:37	NH_A_50	1	1	blockedtask_colorshapetraining	5	blockedtask_colorshapetraining	45	Circle		Shape			0		Circle.png	Circle.png	30	1	730	0	0	0	0		0	0	0	0		0	0	0	0		0	0	0	0		0
5.0.11.0	win	101018	16:49:37	NH_A_50	1	1	blockedtask_colorshapetraining	5	blockedtask_colorshapetraining	48	Triangle		Shape			0		Triangle.png	Triangle.png	38	1	454	0	0	0	0		0	0	0	0		0	0	0	0		0	0	0	0		0
5.0.11.0	win	101018	16:49:37	NH_A_50	1	1	blockedtask_colorshapetraining	5	blockedtask_colorshapetraining	51	Circle		Shape			0		Circle.png	Circle.png	30	1	650	0	0	0	0		0	0	0	0		0	0	0	0		0	0	0	0		0
5.0.11.0	win	101018	16:49:37	NH_A_50	1	1	blockedtask_colorshapetraining	5	blockedtask_colorshapetraining	54		Red	Color			0		Red.png	Red.png	30	1	711	0	0	0	0		0	0	0	0		0	0	0	0		0	0	0	0		0
5.0.11.0	win	101018	16:49:37	NH_A_50	1	1	blockedtask_colorshapetraining	5	blockedtask_colorshapetraining	57		Green	Color			0		Green.png	Green.png	38	1	419	0	0	0	0		0	0	0	0		0	0	0	0		0	0	0	0		0
5.0.11.0	win	101018	16:49:37	NH_A_50	1	1	blockedtask_colorshapetraining	5	blockedtask_colorshapetraining	60		Red	Color			0		Red.png	Red.png	30	1	346	0	0	0	0		0	0	0	0		0	0	0	0		0	0	0	0		0
5.0.11.0	win	101018	16:49:37	NH_A_50	1	1	blockedtask_colorshapetraining	5	blockedtask_colorshapetraining	63		Red	Color			0		Red.png	Red.png	30	1	356	0	0	0	0		0	0	0	0		0	0	0	0		0	0	0	0		0
5.0.11.0	win	101018	16:49:37	NH_A_50	1	1	blockedtask_colorshapetraining	5	blockedtask_colorshapetraining	66		Green	Color			0		Green.png	Green.png	38	1	525	0	0	0	0		0	0	0	0		0	0	0	0		0	0	0	0		0
5.0.11.0	win	101018	16:49:37	NH_A_50	1	1	blockedtask_colorshapetraining	5	blockedtask_colorshapetraining	69	Triangle		Shape			0		Triangle.png	Triangle.png	38	1	352	0	0	0	0		0	0	0	0		0	0	0	0		0	0	0	0		0
5.0.11.0	win	101018	16:49:37	NH_A_50	1	1	blockedtask_colorshapetraining	5	blockedtask_colorshapetraining	72	Triangle		Shape			0		Triangle.png	Triangle.png	38	1	329	0	0	0	0		0	0	0	0		0	0	0	0		0	0	0	0		0
5.0.11.0	win	101018	16:49:37	NH_A_50	1	1	blockedtask_colorshapetraining	5	blockedtask_colorshapetraining	75		Red	Color			0		Red.png	Red.png	30	1	403	0	0	0	0		0	0	0	0		0	0	0	0		0	0	0	0		0
5.0.11.0	win	101018	16:49:37	NH_A_50	1	1	blockedtask_colorshapetraining	5	blockedtask_colorshapetraining	78		Green	Color			0		Green.png	Green.png	38	1	587	0	0	0	0		0	0	0	0		0	0	0	0		0	0	0	0		0
5.0.11.0	win	101018	16:49:37	NH_A_50	1	1	blockedtask_colorshapetraining	5	blockedtask_colorshapetraining	81	Circle		Shape			0		Circle.png	Circle.png	30	1	491	0	0	0	0		0	0	0	0		0	0	0	0		0	0	0	0		0
5.0.11.0	win	101018	16:49:37	NH_A_50	1	1	blockedtask_colorshapetraining	5	blockedtask_colorshapetraining	84		Green	Color			0		Green.png	Green.png	38	1	383	0	0	0	0		0	0	0	0		0	0	0	0		0	0	0	0		0
5.0.11.0	win	101018	16:49:37	NH_A_50	1	1	blockedtask_colorshapetraining	5	blockedtask_colorshapetraining	87		Green	Color			0		Green.png	Green.png	38	1	407	0	0	0	0		0	0	0	0		0	0	0	0		0	0	0	0		0
5.0.11.0	win	101018	16:49:37	NH_A_50	1	1	blockedtask_colorshapetraining	5	blockedtask_colorshapetraining	90	Triangle		Shape			0		Triangle.png	Triangle.png	38	1	350	0	0	0	0		0	0	0	0		0	0	0	0		0	0	0	0		0
5.0.11.0	win	101018	16:49:37	NH_A_50	1	1	blockedtask_colorshapetraining	5	blockedtask_colorshapetraining	93	Triangle		Shape			0		Triangle.png	Triangle.png	38	1	375	0	0	0	0		0	0	0	0		0	0	0	0		0	0	0	0		0
5.0.11.0	win	101018	16:49:37	NH_A_50	1	1	blockedtask_colorshapetraining	5	blockedtask_colorshapetraining	96	Circle		Shape			0		Circle.png	Circle.png	30	1	416	0	0	0	0		0	0	0	0		0	0	0	0		0	0	0	0		0
5.0.11.0	win	101018	16:49:37	NH_A_50	1	1	blockedtask_bivalentshapetraining	6	BlockedPracticeInstruct	1	Circle		Shape			0		SC_Blocked_BivalentShapeTraining.htm	Circle.png	57	0	6359	0	0	0	0		0	0	0	0		0	0	0	0		0	0	0	0		0
5.0.11.0	win	101018	16:49:37	NH_A_50	1	1	blockedtask_bivalentshapetraining	6	blockedtask_bivalentshapetraining	3	Circle	Green	Shape			0		CircleGreen.png	CircleGreen.png	30	1	2807	0	0	0	0		0	0	0	0		0	0	0	0		0	0	0	0		0
5.0.11.0	win	101018	16:49:37	NH_A_50	1	1	blockedtask_bivalentshapetraining	6	blockedtask_bivalentshapetraining	6	Triangle	Red	Shape			0		TriangleRed.png	TriangleRed.png	38	1	703	0	0	0	0		0	0	0	0		0	0	0	0		0	0	0	0		0
5.0.11.0	win	101018	16:49:37	NH_A_50	1	1	blockedtask_bivalentshapetraining	6	blockedtask_bivalentshapetraining	9	Circle	Red	Shape			0		CircleRed.png	CircleRed.png	30	1	634	0	0	0	0		0	0	0	0		0	0	0	0		0	0	0	0		0
5.0.11.0	win	101018	16:49:37	NH_A_50	1	1	blockedtask_bivalentshapetraining	6	blockedtask_bivalentshapetraining	12	Triangle	Green	Shape			0		TriangleGreen.png	TriangleGreen.png	38	1	392	0	0	0	0		0	0	0	0		0	0	0	0		0	0	0	0		0
5.0.11.0	win	101018	16:49:37	NH_A_50	1	1	blockedtask_bivalentshapetraining	6	blockedtask_bivalentshapetraining	15	Circle	Red	Shape			0		CircleRed.png	CircleRed.png	30	1	560	0	0	0	0		0	0	0	0		0	0	0	0		0	0	0	0		0
5.0.11.0	win	101018	16:49:37	NH_A_50	1	1	blockedtask_bivalentshapetraining	6	blockedtask_bivalentshapetraining	18	Circle	Green	Shape			0		CircleGreen.png	CircleGreen.png	30	1	1330	0	0	0	0		0	0	0	0		0	0	0	0		0	0	0	0		0
5.0.11.0	win	101018	16:49:37	NH_A_50	1	1	blockedtask_bivalentshapetraining	6	blockedtask_bivalentshapetraining	21	Circle	Red	Shape			0		CircleRed.png	CircleRed.png	30	1	836	0	0	0	0		0	0	0	0		0	0	0	0		0	0	0	0		0
5.0.11.0	win	101018	16:49:37	NH_A_50	1	1	blockedtask_bivalentshapetraining	6	blockedtask_bivalentshapetraining	24	Triangle	Red	Shape			0		TriangleRed.png	TriangleRed.png	38	1	506	0	0	0	0		0	0	0	0		0	0	0	0		0	0	0	0		0
5.0.11.0	win	101018	16:49:37	NH_A_50	1	1	blockedtask_bivalentshapetraining	6	blockedtask_bivalentshapetraining	27	Triangle	Green	Shape			0		TriangleGreen.png	TriangleGreen.png	38	1	637	0	0	0	0		0	0	0	0		0	0	0	0		0	0	0	0		0
5.0.11.0	win	101018	16:49:37	NH_A_50	1	1	blockedtask_bivalentshapetraining	6	blockedtask_bivalentshapetraining	30	Triangle	Red	Shape			0		TriangleRed.png	TriangleRed.png	38	1	364	0	0	0	0		0	0	0	0		0	0	0	0		0	0	0	0		0
5.0.11.0	win	101018	16:49:37	NH_A_50	1	1	blockedtask_bivalentshapetraining	6	blockedtask_bivalentshapetraining	33	Circle	Green	Shape			0		CircleGreen.png	CircleGreen.png	30	1	388	0	0	0	0		0	0	0	0		0	0	0	0		0	0	0	0		0
5.0.11.0	win	101018	16:49:37	NH_A_50	1	1	blockedtask_bivalentshapetraining	6	blockedtask_bivalentshapetraining	36	Circle	Red	Shape			0		CircleRed.png	CircleRed.png	30	1	508	0	0	0	0		0	0	0	0		0	0	0	0		0	0	0	0		0
5.0.11.0	win	101018	16:49:37	NH_A_50	1	1	blockedtask_bivalentshapetraining	6	blockedtask_bivalentshapetraining	39	Triangle	Red	Shape			0		TriangleRed.png	TriangleRed.png	38	1	335	0	0	0	0		0	0	0	0		0	0	0	0		0	0	0	0		0
5.0.11.0	win	101018	16:49:37	NH_A_50	1	1	blockedtask_bivalentshapetraining	6	blockedtask_bivalentshapetraining	42	Circle	Green	Shape			0		CircleGreen.png	CircleGreen.png	30	1	378	0	0	0	0		0	0	0	0		0	0	0	0		0	0	0	0		0
5.0.11.0	win	101018	16:49:37	NH_A_50	1	1	blockedtask_bivalentshapetraining	6	blockedtask_bivalentshapetraining	45	Circle	Red	Shape			0		CircleRed.png	CircleRed.png	30	1	850	0	0	0	0		0	0	0	0		0	0	0	0		0	0	0	0		0
5.0.11.0	win	101018	16:49:37	NH_A_50	1	1	blockedtask_bivalentshapetraining	6	blockedtask_bivalentshapetraining	48	Triangle	Green	Shape			0		TriangleGreen.png	TriangleGreen.png	38	1	439	0	0	0	0		0	0	0	0		0	0	0	0		0	0	0	0		0
5.0.11.0	win	101018	16:49:37	NH_A_50	1	1	blockedtask_bivalentshapetraining	6	blockedtask_bivalentshapetraining	51	Triangle	Red	Shape			0		TriangleRed.png	TriangleRed.png	38	1	334	0	0	0	0		0	0	0	0		0	0	0	0		0	0	0	0		0
5.0.11.0	win	101018	16:49:37	NH_A_50	1	1	blockedtask_bivalentshapetraining	6	blockedtask_bivalentshapetraining	54	Triangle	Red	Shape			0		TriangleRed.png	TriangleRed.png	38	1	328	0	0	0	0		0	0	0	0		0	0	0	0		0	0	0	0		0
5.0.11.0	win	101018	16:49:37	NH_A_50	1	1	blockedtask_bivalentshapetraining	6	blockedtask_bivalentshapetraining	57	Circle	Red	Shape			0		CircleRed.png	CircleRed.png	30	1	387	0	0	0	0		0	0	0	0		0	0	0	0		0	0	0	0		0
5.0.11.0	win	101018	16:49:37	NH_A_50	1	1	blockedtask_bivalentshapetraining	6	blockedtask_bivalentshapetraining	60	Circle	Red	Shape			0		CircleRed.png	CircleRed.png	30	1	347	0	0	0	0		0	0	0	0		0	0	0	0		0	0	0	0		0
5.0.11.0	win	101018	16:49:37	NH_A_50	1	1	blockedtask_bivalentshapetraining	6	blockedtask_bivalentshapetraining	63	Triangle	Green	Shape			0		TriangleGreen.png	TriangleGreen.png	38	1	484	0	0	0	0		0	0	0	0		0	0	0	0		0	0	0	0		0
5.0.11.0	win	101018	16:49:37	NH_A_50	1	1	blockedtask_bivalentshapetraining	6	blockedtask_bivalentshapetraining	66	Triangle	Green	Shape			0		TriangleGreen.png	TriangleGreen.png	38	1	1144	0	0	0	0		0	0	0	0		0	0	0	0		0	0	0	0		0
5.0.11.0	win	101018	16:49:37	NH_A_50	1	1	blockedtask_bivalentshapetraining	6	blockedtask_bivalentshapetraining	69	Triangle	Green	Shape			0		TriangleGreen.png	TriangleGreen.png	38	1	466	0	0	0	0		0	0	0	0		0	0	0	0		0	0	0	0		0
5.0.11.0	win	101018	16:49:37	NH_A_50	1	1	blockedtask_bivalentshapetraining	6	blockedtask_bivalentshapetraining	72	Triangle	Red	Shape			0		TriangleRed.png	TriangleRed.png	38	1	343	0	0	0	0		0	0	0	0		0	0	0	0		0	0	0	0		0
5.0.11.0	win	101018	16:49:37	NH_A_50	1	1	blockedtask_bivalentshapetraining	6	blockedtask_bivalentshapetraining	75	Triangle	Green	Shape			0		TriangleGreen.png	TriangleGreen.png	38	1	449	0	0	0	0		0	0	0	0		0	0	0	0		0	0	0	0		0
5.0.11.0	win	101018	16:49:37	NH_A_50	1	1	blockedtask_bivalentshapetraining	6	blockedtask_bivalentshapetraining	78	Circle	Green	Shape			0		CircleGreen.png	CircleGreen.png	30	1	390	0	0	0	0		0	0	0	0		0	0	0	0		0	0	0	0		0
5.0.11.0	win	101018	16:49:37	NH_A_50	1	1	blockedtask_bivalentshapetraining	6	blockedtask_bivalentshapetraining	81	Circle	Green	Shape			0		CircleGreen.png	CircleGreen.png	30	1	414	0	0	0	0		0	0	0	0		0	0	0	0		0	0	0	0		0
5.0.11.0	win	101018	16:49:37	NH_A_50	1	1	blockedtask_bivalentshapetraining	6	blockedtask_bivalentshapetraining	84	Circle	Green	Shape			0		CircleGreen.png	CircleGreen.png	30	1	421	0	0	0	0		0	0	0	0		0	0	0	0		0	0	0	0		0
5.0.11.0	win	101018	16:49:37	NH_A_50	1	1	blockedtask_bivalentshapetraining	6	blockedtask_bivalentshapetraining	87	Triangle	Green	Shape			0		TriangleGreen.png	TriangleGreen.png	38	1	460	0	0	0	0		0	0	0	0		0	0	0	0		0	0	0	0		0
5.0.11.0	win	101018	16:49:37	NH_A_50	1	1	blockedtask_bivalentshapetraining	6	blockedtask_bivalentshapetraining	90	Circle	Green	Shape			0		CircleGreen.png	CircleGreen.png	30	1	513	0	0	0	0		0	0	0	0		0	0	0	0		0	0	0	0		0
5.0.11.0	win	101018	16:49:37	NH_A_50	1	1	blockedtask_bivalentshapetraining	6	blockedtask_bivalentshapetraining	93	Circle	Red	Shape			0		CircleRed.png	CircleRed.png	30	1	389	0	0	0	0		0	0	0	0		0	0	0	0		0	0	0	0		0
5.0.11.0	win	101018	16:49:37	NH_A_50	1	1	blockedtask_bivalentshapetraining	6	blockedtask_bivalentshapetraining	96	Triangle	Red	Shape			0		TriangleRed.png	TriangleRed.png	38	1	412	0	0	0	0		0	0	0	0		0	0	0	0		0	0	0	0		0
5.0.11.0	win	101018	16:49:37	NH_A_50	1	1	blockedtask_bivalentcolortraining	7	BlockedPracticeInstruct	1	Triangle	Red	Shape			0		SC_Blocked_BivalentColorTraining.htm	TriangleRed.png	57	0	13091	0	0	0	0		0	0	0	0		0	0	0	0		0	0	0	0		0
5.0.11.0	win	101018	16:49:37	NH_A_50	1	1	blockedtask_bivalentcolortraining	7	blockedtask_bivalentcolortraining	3	Triangle	Red	Color			0		TriangleRed.png	TriangleRed.png	30	1	582	0	0	0	0		0	0	0	0		0	0	0	0		0	0	0	0		0
5.0.11.0	win	101018	16:49:37	NH_A_50	1	1	blockedtask_bivalentcolortraining	7	blockedtask_bivalentcolortraining	6	Triangle	Green	Color			0		TriangleGreen.png	TriangleGreen.png	38	1	358	0	0	0	0		0	0	0	0		0	0	0	0		0	0	0	0		0
5.0.11.0	win	101018	16:49:37	NH_A_50	1	1	blockedtask_bivalentcolortraining	7	blockedtask_bivalentcolortraining	9	Triangle	Red	Color			0		TriangleRed.png	TriangleRed.png	30	1	351	0	0	0	0		0	0	0	0		0	0	0	0		0	0	0	0		0
5.0.11.0	win	101018	16:49:37	NH_A_50	1	1	blockedtask_bivalentcolortraining	7	blockedtask_bivalentcolortraining	12	Triangle	Red	Color			0		TriangleRed.png	TriangleRed.png	30	1	377	0	0	0	0		0	0	0	0		0	0	0	0		0	0	0	0		0
5.0.11.0	win	101018	16:49:37	NH_A_50	1	1	blockedtask_bivalentcolortraining	7	blockedtask_bivalentcolortraining	15	Circle	Red	Color			0		CircleRed.png	CircleRed.png	30	1	354	0	0	0	0		0	0	0	0		0	0	0	0		0	0	0	0		0
5.0.11.0	win	101018	16:49:37	NH_A_50	1	1	blockedtask_bivalentcolortraining	7	blockedtask_bivalentcolortraining	18	Triangle	Red	Color			0		TriangleRed.png	TriangleRed.png	30	1	315	0	0	0	0		0	0	0	0		0	0	0	0		0	0	0	0		0
5.0.11.0	win	101018	16:49:37	NH_A_50	1	1	blockedtask_bivalentcolortraining	7	blockedtask_bivalentcolortraining	21	Triangle	Green	Color			0		TriangleGreen.png	TriangleGreen.png	38	1	390	0	0	0	0		0	0	0	0		0	0	0	0		0	0	0	0		0
5.0.11.0	win	101018	16:49:37	NH_A_50	1	1	blockedtask_bivalentcolortraining	7	blockedtask_bivalentcolortraining	24	Triangle	Green	Color			0		TriangleGreen.png	TriangleGreen.png	38	1	350	0	0	0	0		0	0	0	0		0	0	0	0		0	0	0	0		0
5.0.11.0	win	101018	16:49:37	NH_A_50	1	1	blockedtask_bivalentcolortraining	7	blockedtask_bivalentcolortraining	27	Triangle	Green	Color			0		TriangleGreen.png	TriangleGreen.png	38	1	311	0	0	0	0		0	0	0	0		0	0	0	0		0	0	0	0		0
5.0.11.0	win	101018	16:49:37	NH_A_50	1	1	blockedtask_bivalentcolortraining	7	blockedtask_bivalentcolortraining	30	Triangle	Green	Color			0		TriangleGreen.png	TriangleGreen.png	38	1	402	0	0	0	0		0	0	0	0		0	0	0	0		0	0	0	0		0
5.0.11.0	win	101018	16:49:37	NH_A_50	1	1	blockedtask_bivalentcolortraining	7	blockedtask_bivalentcolortraining	33	Triangle	Red	Color			0		TriangleRed.png	TriangleRed.png	30	1	410	0	0	0	0		0	0	0	0		0	0	0	0		0	0	0	0		0
5.0.11.0	win	101018	16:49:37	NH_A_50	1	1	blockedtask_bivalentcolortraining	7	blockedtask_bivalentcolortraining	36	Triangle	Red	Color			0		TriangleRed.png	TriangleRed.png	30	1	337	0	0	0	0		0	0	0	0		0	0	0	0		0	0	0	0		0
5.0.11.0	win	101018	16:49:37	NH_A_50	1	1	blockedtask_bivalentcolortraining	7	blockedtask_bivalentcolortraining	39	Circle	Red	Color			0		CircleRed.png	CircleRed.png	30	1	283	0	0	0	0		0	0	0	0		0	0	0	0		0	0	0	0		0
5.0.11.0	win	101018	16:49:37	NH_A_50	1	1	blockedtask_bivalentcolortraining	7	blockedtask_bivalentcolortraining	42	Circle	Green	Color			0		CircleGreen.png	CircleGreen.png	38	1	279	0	0	0	0		0	0	0	0		0	0	0	0		0	0	0	0		0
5.0.11.0	win	101018	16:49:37	NH_A_50	1	1	blockedtask_bivalentcolortraining	7	blockedtask_bivalentcolortraining	45	Circle	Red	Color			0		CircleRed.png	CircleRed.png	30	1	356	0	0	0	0		0	0	0	0		0	0	0	0		0	0	0	0		0
5.0.11.0	win	101018	16:49:37	NH_A_50	1	1	blockedtask_bivalentcolortraining	7	blockedtask_bivalentcolortraining	48	Circle	Green	Color			0		CircleGreen.png	CircleGreen.png	38	1	317	0	0	0	0		0	0	0	0		0	0	0	0		0	0	0	0		0
5.0.11.0	win	101018	16:49:37	NH_A_50	1	1	blockedtask_bivalentcolortraining	7	blockedtask_bivalentcolortraining	51	Circle	Red	Color			0		CircleRed.png	CircleRed.png	30	1	360	0	0	0	0		0	0	0	0		0	0	0	0		0	0	0	0		0
5.0.11.0	win	101018	16:49:37	NH_A_50	1	1	blockedtask_bivalentcolortraining	7	blockedtask_bivalentcolortraining	54	Circle	Red	Color			0		CircleRed.png	CircleRed.png	30	1	401	0	0	0	0		0	0	0	0		0	0	0	0		0	0	0	0		0
5.0.11.0	win	101018	16:49:37	NH_A_50	1	1	blockedtask_bivalentcolortraining	7	blockedtask_bivalentcolortraining	57	Triangle	Green	Color			0		TriangleGreen.png	TriangleGreen.png	38	1	360	0	0	0	0		0	0	0	0		0	0	0	0		0	0	0	0		0
5.0.11.0	win	101018	16:49:37	NH_A_50	1	1	blockedtask_bivalentcolortraining	7	blockedtask_bivalentcolortraining	60	Circle	Red	Color			0		CircleRed.png	CircleRed.png	30	1	354	0	0	0	0		0	0	0	0		0	0	0	0		0	0	0	0		0
5.0.11.0	win	101018	16:49:37	NH_A_50	1	1	blockedtask_bivalentcolortraining	7	blockedtask_bivalentcolortraining	63	Triangle	Red	Color			0		TriangleRed.png	TriangleRed.png	30	1	379	0	0	0	0		0	0	0	0		0	0	0	0		0	0	0	0		0
5.0.11.0	win	101018	16:49:37	NH_A_50	1	1	blockedtask_bivalentcolortraining	7	blockedtask_bivalentcolortraining	66	Circle	Green	Color			0		CircleGreen.png	CircleGreen.png	38	1	355	0	0	0	0		0	0	0	0		0	0	0	0		0	0	0	0		0
5.0.11.0	win	101018	16:49:37	NH_A_50	1	1	blockedtask_bivalentcolortraining	7	blockedtask_bivalentcolortraining	69	Circle	Green	Color			0		CircleGreen.png	CircleGreen.png	38	1	413	0	0	0	0		0	0	0	0		0	0	0	0		0	0	0	0		0
5.0.11.0	win	101018	16:49:37	NH_A_50	1	1	blockedtask_bivalentcolortraining	7	blockedtask_bivalentcolortraining	72	Circle	Green	Color			0		CircleGreen.png	CircleGreen.png	38	1	372	0	0	0	0		0	0	0	0		0	0	0	0		0	0	0	0		0
5.0.11.0	win	101018	16:49:37	NH_A_50	1	1	blockedtask_bivalentcolortraining	7	blockedtask_bivalentcolortraining	75	Circle	Green	Color			0		CircleGreen.png	CircleGreen.png	38	1	349	0	0	0	0		0	0	0	0		0	0	0	0		0	0	0	0		0
5.0.11.0	win	101018	16:49:37	NH_A_50	1	1	blockedtask_bivalentcolortraining	7	blockedtask_bivalentcolortraining	78	Circle	Red	Color			0		CircleRed.png	CircleRed.png	30	1	535	0	0	0	0		0	0	0	0		0	0	0	0		0	0	0	0		0
5.0.11.0	win	101018	16:49:37	NH_A_50	1	1	blockedtask_bivalentcolortraining	7	blockedtask_bivalentcolortraining	81	Triangle	Green	Color			0		TriangleGreen.png	TriangleGreen.png	38	1	392	0	0	0	0		0	0	0	0		0	0	0	0		0	0	0	0		0
5.0.11.0	win	101018	16:49:37	NH_A_50	1	1	blockedtask_bivalentcolortraining	7	blockedtask_bivalentcolortraining	84	Triangle	Green	Color			0		TriangleGreen.png	TriangleGreen.png	38	1	384	0	0	0	0		0	0	0	0		0	0	0	0		0	0	0	0		0
5.0.11.0	win	101018	16:49:37	NH_A_50	1	1	blockedtask_bivalentcolortraining	7	blockedtask_bivalentcolortraining	87	Triangle	Red	Color			0		TriangleRed.png	TriangleRed.png	30	1	472	0	0	0	0		0	0	0	0		0	0	0	0		0	0	0	0		0
5.0.11.0	win	101018	16:49:37	NH_A_50	1	1	blockedtask_bivalentcolortraining	7	blockedtask_bivalentcolortraining	90	Circle	Red	Color			0		CircleRed.png	CircleRed.png	38	0	285	0	0	0	0		0	0	0	0		0	0	0	0		0	0	0	0		0
5.0.11.0	win	101018	16:49:37	NH_A_50	1	1	blockedtask_bivalentcolortraining	7	blockedtask_bivalentcolortraining	93	Circle	Green	Color			0		CircleGreen.png	CircleGreen.png	38	1	417	0	0	0	0		0	0	0	0		0	0	0	0		0	0	0	0		0
5.0.11.0	win	101018	16:49:37	NH_A_50	1	1	blockedtask_bivalentcolortraining	7	blockedtask_bivalentcolortraining	96	Circle	Green	Color			0		CircleGreen.png	CircleGreen.png	38	1	344	0	0	0	0		0	0	0	0		0	0	0	0		0	0	0	0		0
5.0.11.0	win	101018	16:49:37	NH_A_50	1	1	blocked_testintro	8	BlockedPracticeInstruct	1	Circle	Green	Color			0		SC_Blocked_TestIntro.htm	CircleGreen.png	57	0	8608	0	0	0	0		0	0	0	0		0	0	0	0		0	0	0	0		0
5.0.11.0	win	101018	16:49:37	NH_A_50	1	1	blocked_shape	9	BlockedTestInstruct	1	Circle	Green	Color			0		SC_Blocked_BivalentShapeTest.htm	CircleGreen.png	57	0	2886	0	0	0	0		0	0	0	0		0	0	0	0		0	0	0	0		0
5.0.11.0	win	101018	16:49:37	NH_A_50	1	1	blocked_shape	9	blockedtask_bivalentshapetest	3	Circle	Green	Shape			0		CircleGreen.png	CircleGreen.png	30	1	1395	0	0	0	0		1	1	1395	100	1395	0	0	0	0		0	0	0	0		0
5.0.11.0	win	101018	16:49:37	NH_A_50	1	1	blocked_shape	9	blockedtask_bivalentshapetest	6	Triangle	Green	Shape			0		TriangleGreen.png	TriangleGreen.png	38	1	467	0	0	0	0		2	2	1862	100	931	0	0	0	0		0	0	0	0		0
5.0.11.0	win	101018	16:49:37	NH_A_50	1	1	blocked_shape	9	blockedtask_bivalentshapetest	9	Triangle	Green	Shape			0		TriangleGreen.png	TriangleGreen.png	38	1	376	0	0	0	0		3	3	2238	100	746	0	0	0	0		0	0	0	0		0
5.0.11.0	win	101018	16:49:37	NH_A_50	1	1	blocked_shape	9	blockedtask_bivalentshapetest	12	Circle	Green	Shape			0		CircleGreen.png	CircleGreen.png	30	1	465	0	0	0	0		4	4	2703	100	675.75	0	0	0	0		0	0	0	0		0
5.0.11.0	win	101018	16:49:37	NH_A_50	1	1	blocked_shape	9	blockedtask_bivalentshapetest	15	Circle	Green	Shape			0		CircleGreen.png	CircleGreen.png	30	1	421	0	0	0	0		5	5	3124	100	624.7999999999999545253	0	0	0	0		0	0	0	0		0
5.0.11.0	win	101018	16:49:37	NH_A_50	1	1	blocked_shape	9	blockedtask_bivalentshapetest	18	Circle	Green	Shape			0		CircleGreen.png	CircleGreen.png	30	1	476	0	0	0	0		6	6	3600	100	600	0	0	0	0		0	0	0	0		0
5.0.11.0	win	101018	16:49:37	NH_A_50	1	1	blocked_shape	9	blockedtask_bivalentshapetest	21	Circle	Green	Shape			0		CircleGreen.png	CircleGreen.png	30	1	305	0	0	0	0		7	7	3905	100	557.8571428571428896248	0	0	0	0		0	0	0	0		0
5.0.11.0	win	101018	16:49:37	NH_A_50	1	1	blocked_shape	9	blockedtask_bivalentshapetest	24	Circle	Green	Shape			0		CircleGreen.png	CircleGreen.png	30	1	300	0	0	0	0		8	8	4205	100	525.625	0	0	0	0		0	0	0	0		0
5.0.11.0	win	101018	16:49:37	NH_A_50	1	1	blocked_shape	9	blockedtask_bivalentshapetest	27	Triangle	Red	Shape			0		TriangleRed.png	TriangleRed.png	38	1	359	0	0	0	0		9	9	4564	100	507.1111111111110858474	0	0	0	0		0	0	0	0		0
5.0.11.0	win	101018	16:49:37	NH_A_50	1	1	blocked_shape	9	blockedtask_bivalentshapetest	30	Triangle	Red	Shape			0		TriangleRed.png	TriangleRed.png	38	1	337	0	0	0	0		10	10	4901	100	490.1000000000000227374	0	0	0	0		0	0	0	0		0
5.0.11.0	win	101018	16:49:37	NH_A_50	1	1	blocked_shape	9	blockedtask_bivalentshapetest	33	Triangle	Red	Shape			0		TriangleRed.png	TriangleRed.png	38	1	346	0	0	0	0		11	11	5247	100	477	0	0	0	0		0	0	0	0		0
5.0.11.0	win	101018	16:49:37	NH_A_50	1	1	blocked_shape	9	blockedtask_bivalentshapetest	36	Triangle	Green	Shape			0		TriangleGreen.png	TriangleGreen.png	38	1	325	0	0	0	0		12	12	5572	100	464.3333333333333143855	0	0	0	0		0	0	0	0		0
5.0.11.0	win	101018	16:49:37	NH_A_50	1	1	blocked_shape	9	blockedtask_bivalentshapetest	39	Triangle	Green	Shape			0		TriangleGreen.png	TriangleGreen.png	38	1	383	0	0	0	0		13	13	5955	100	458.0769230769230944134	0	0	0	0		0	0	0	0		0
5.0.11.0	win	101018	16:49:37	NH_A_50	1	1	blocked_shape	9	blockedtask_bivalentshapetest	42	Circle	Green	Shape			0		CircleGreen.png	CircleGreen.png	38	0	327	0	0	0	0		13	14	5955	92.8571428571428612031	458.0769230769230944134	0	0	0	0		0	0	0	0		0
5.0.11.0	win	101018	16:49:37	NH_A_50	1	1	blocked_shape	9	blockedtask_bivalentshapetest	45	Triangle	Green	Shape			0		TriangleGreen.png	TriangleGreen.png	38	1	465	0	0	0	0		14	15	6420	93.3333333333333285964	458.5714285714285551876	0	0	0	0		0	0	0	0		0
5.0.11.0	win	101018	16:49:37	NH_A_50	1	1	blocked_shape	9	blockedtask_bivalentshapetest	48	Circle	Green	Shape			0		CircleGreen.png	CircleGreen.png	30	1	390	0	0	0	0		15	16	6810	93.75	454	0	0	0	0		0	0	0	0		0
5.0.11.0	win	101018	16:49:37	NH_A_50	1	1	blocked_shape	9	blockedtask_bivalentshapetest	51	Triangle	Red	Shape			0		TriangleRed.png	TriangleRed.png	38	1	415	0	0	0	0		16	17	7225	94.1176470588235218884	451.5625	0	0	0	0		0	0	0	0		0
5.0.11.0	win	101018	16:49:37	NH_A_50	1	1	blocked_shape	9	blockedtask_bivalentshapetest	54	Triangle	Red	Shape			0		TriangleRed.png	TriangleRed.png	38	1	341	0	0	0	0		17	18	7566	94.4444444444444428655	445.0588235294117680496	0	0	0	0		0	0	0	0		0
5.0.11.0	win	101018	16:49:37	NH_A_50	1	1	blocked_shape	9	blockedtask_bivalentshapetest	57	Circle	Green	Shape			0		CircleGreen.png	CircleGreen.png	30	1	415	0	0	0	0		18	19	7981	94.7368421052631504153	443.3888888888889141526	0	0	0	0		0	0	0	0		0
5.0.11.0	win	101018	16:49:37	NH_A_50	1	1	blocked_shape	9	blockedtask_bivalentshapetest	60	Triangle	Red	Shape			0		TriangleRed.png	TriangleRed.png	38	1	390	0	0	0	0		19	20	8371	95	440.5789473684210406645	0	0	0	0		0	0	0	0		0
5.0.11.0	win	101018	16:49:37	NH_A_50	1	1	blocked_shape	9	blockedtask_bivalentshapetest	63	Circle	Green	Shape			0		CircleGreen.png	CircleGreen.png	30	1	461	0	0	0	0		20	21	8832	95.2380952380952265912	441.6000000000000227374	0	0	0	0		0	0	0	0		0
5.0.11.0	win	101018	16:49:37	NH_A_50	1	1	blocked_shape	9	blockedtask_bivalentshapetest	66	Triangle	Green	Shape			0		TriangleGreen.png	TriangleGreen.png	38	1	387	0	0	0	0		21	22	9219	95.4545454545454532536	439	0	0	0	0		0	0	0	0		0
5.0.11.0	win	101018	16:49:37	NH_A_50	1	1	blocked_shape	9	blockedtask_bivalentshapetest	69	Circle	Red	Shape			0		CircleRed.png	CircleRed.png	30	1	411	0	0	0	0		22	23	9630	95.6521739130434838216	437.7272727272727479431	0	0	0	0		0	0	0	0		0
5.0.11.0	win	101018	16:49:37	NH_A_50	1	1	blocked_shape	9	blockedtask_bivalentshapetest	72	Triangle	Green	Shape			0		TriangleGreen.png	TriangleGreen.png	38	1	322	0	0	0	0		23	24	9952	95.8333333333333428072	432.6956521739130607784	0	0	0	0		0	0	0	0		0
5.0.11.0	win	101018	16:49:37	NH_A_50	1	1	blocked_shape	9	blockedtask_bivalentshapetest	75	Triangle	Red	Shape			0		TriangleRed.png	TriangleRed.png	38	1	316	0	0	0	0		24	25	10268	96	427.8333333333333143855	0	0	0	0		0	0	0	0		0
5.0.11.0	win	101018	16:49:37	NH_A_50	1	1	blocked_shape	9	blockedtask_bivalentshapetest	78	Triangle	Green	Shape			0		TriangleGreen.png	TriangleGreen.png	38	1	423	0	0	0	0		25	26	10691	96.153846153846160405	427.6399999999999863576	0	0	0	0		0	0	0	0		0
5.0.11.0	win	101018	16:49:37	NH_A_50	1	1	blocked_shape	9	blockedtask_bivalentshapetest	81	Triangle	Green	Shape			0		TriangleGreen.png	TriangleGreen.png	38	1	447	0	0	0	0		26	27	11138	96.2962962962962905067	428.38461538461535838	0	0	0	0		0	0	0	0		0
5.0.11.0	win	101018	16:49:37	NH_A_50	1	1	blocked_shape	9	blockedtask_bivalentshapetest	84	Circle	Red	Shape			0		CircleRed.png	CircleRed.png	30	1	388	0	0	0	0		27	28	11526	96.4285714285714306016	426.8888888888889141526	0	0	0	0		0	0	0	0		0
5.0.11.0	win	101018	16:49:37	NH_A_50	1	1	blocked_shape	9	blockedtask_bivalentshapetest	87	Triangle	Red	Shape			0		TriangleRed.png	TriangleRed.png	38	1	396	0	0	0	0		28	29	11922	96.5517241379310320326	425.7857142857142775938	0	0	0	0		0	0	0	0		0
5.0.11.0	win	101018	16:49:37	NH_A_50	1	1	blocked_shape	9	blockedtask_bivalentshapetest	90	Triangle	Red	Shape			0		TriangleRed.png	TriangleRed.png	38	1	324	0	0	0	0		29	30	12246	96.6666666666666714036	422.2758620689655231217	0	0	0	0		0	0	0	0		0
5.0.11.0	win	101018	16:49:37	NH_A_50	1	1	blocked_shape	9	blockedtask_bivalentshapetest	93	Triangle	Red	Shape			0		TriangleRed.png	TriangleRed.png	38	1	271	0	0	0	0		30	31	12517	96.774193548387103192	417.2333333333333484916	0	0	0	0		0	0	0	0		0
5.0.11.0	win	101018	16:49:37	NH_A_50	1	1	blocked_shape	9	blockedtask_bivalentshapetest	96	Circle	Red	Shape			0		CircleRed.png	CircleRed.png	30	1	412	0	0	0	0		31	32	12929	96.875	417.0645161290322562309	0	0	0	0		0	0	0	0		0
5.0.11.0	win	101018	16:49:37	NH_A_50	1	1	blocked_shape	9	blockedtask_bivalentshapetest	99	Circle	Red	Shape			0		CircleRed.png	CircleRed.png	30	1	499	0	0	0	0		32	33	13428	96.9696969696969688357	419.625	0	0	0	0		0	0	0	0		0
5.0.11.0	win	101018	16:49:37	NH_A_50	1	1	blocked_shape	9	blockedtask_bivalentshapetest	102	Triangle	Green	Shape			0		TriangleGreen.png	TriangleGreen.png	38	1	374	0	0	0	0		33	34	13802	97.0588235294117680496	418.2424242424242493144	0	0	0	0		0	0	0	0		0
5.0.11.0	win	101018	16:49:37	NH_A_50	1	1	blocked_shape	9	blockedtask_bivalentshapetest	105	Circle	Red	Shape			0		CircleRed.png	CircleRed.png	30	1	399	0	0	0	0		34	35	14201	97.1428571428571387969	417.6764705882353041488	0	0	0	0		0	0	0	0		0
5.0.11.0	win	101018	16:49:37	NH_A_50	1	1	blocked_shape	9	blockedtask_bivalentshapetest	108	Triangle	Green	Shape			0		TriangleGreen.png	TriangleGreen.png	38	1	311	0	0	0	0		35	36	14512	97.2222222222222143273	414.6285714285714334437	0	0	0	0		0	0	0	0		0
5.0.11.0	win	101018	16:49:37	NH_A_50	1	1	blocked_shape	9	blockedtask_bivalentshapetest	111	Triangle	Red	Shape			0		TriangleRed.png	TriangleRed.png	38	1	337	0	0	0	0		36	37	14849	97.2972972972973053629	412.4722222222222285382	0	0	0	0		0	0	0	0		0
5.0.11.0	win	101018	16:49:37	NH_A_50	1	1	blocked_shape	9	blockedtask_bivalentshapetest	114	Circle	Green	Shape			0		CircleGreen.png	CircleGreen.png	30	1	412	0	0	0	0		37	38	15261	97.3684210526315752077	412.4594594594594809678	0	0	0	0		0	0	0	0		0
5.0.11.0	win	101018	16:49:37	NH_A_50	1	1	blocked_shape	9	blockedtask_bivalentshapetest	117	Triangle	Green	Shape			0		TriangleGreen.png	TriangleGreen.png	38	1	308	0	0	0	0		38	39	15569	97.4358974358974307961	409.7105263157894796677	0	0	0	0		0	0	0	0		0
5.0.11.0	win	101018	16:49:37	NH_A_50	1	1	blocked_shape	9	blockedtask_bivalentshapetest	120	Circle	Green	Shape			0		CircleGreen.png	CircleGreen.png	30	1	511	0	0	0	0		39	40	16080	97.5	412.30769230769232081	0	0	0	0		0	0	0	0		0
5.0.11.0	win	101018	16:49:37	NH_A_50	1	1	blocked_shape	9	blockedtask_bivalentshapetest	123	Triangle	Green	Shape			0		TriangleGreen.png	TriangleGreen.png	38	1	338	0	0	0	0		40	41	16418	97.5609756097560989474	410.4499999999999886313	0	0	0	0		0	0	0	0		0
5.0.11.0	win	101018	16:49:37	NH_A_50	1	1	blocked_shape	9	blockedtask_bivalentshapetest	126	Circle	Red	Shape			0		CircleRed.png	CircleRed.png	30	1	428	0	0	0	0		41	42	16846	97.619047619047620401	410.8780487804878021052	0	0	0	0		0	0	0	0		0
5.0.11.0	win	101018	16:49:37	NH_A_50	1	1	blocked_shape	9	blockedtask_bivalentshapetest	129	Circle	Red	Shape			0		CircleRed.png	CircleRed.png	38	0	243	0	0	0	0		41	43	16846	95.3488372093023315301	410.8780487804878021052	0	0	0	0		0	0	0	0		0
5.0.11.0	win	101018	16:49:37	NH_A_50	1	1	blocked_shape	9	blockedtask_bivalentshapetest	132	Circle	Red	Shape			0		CircleRed.png	CircleRed.png	30	1	592	0	0	0	0		42	44	17438	95.4545454545454532536	415.1904761904762040103	0	0	0	0		0	0	0	0		0
5.0.11.0	win	101018	16:49:37	NH_A_50	1	1	blocked_shape	9	blockedtask_bivalentshapetest	135	Circle	Red	Shape			0		CircleRed.png	CircleRed.png	30	1	433	0	0	0	0		43	45	17871	95.5555555555555571345	415.6046511627906738795	0	0	0	0		0	0	0	0		0
5.0.11.0	win	101018	16:49:37	NH_A_50	1	1	blocked_shape	9	blockedtask_bivalentshapetest	138	Circle	Green	Shape			0		CircleGreen.png	CircleGreen.png	30	1	310	0	0	0	0		44	46	18181	95.6521739130434838216	413.2045454545454390427	0	0	0	0		0	0	0	0		0
5.0.11.0	win	101018	16:49:37	NH_A_50	1	1	blocked_shape	9	blockedtask_bivalentshapetest	141	Circle	Green	Shape			0		CircleGreen.png	CircleGreen.png	30	1	433	0	0	0	0		45	47	18614	95.7446808510638334155	413.6444444444444457076	0	0	0	0		0	0	0	0		0
5.0.11.0	win	101018	16:49:37	NH_A_50	1	1	blocked_shape	9	blockedtask_bivalentshapetest	144	Circle	Red	Shape			0		CircleRed.png	CircleRed.png	30	1	360	0	0	0	0		46	48	18974	95.8333333333333428072	412.4782608695651902053	0	0	0	0		0	0	0	0		0
5.0.11.0	win	101018	16:49:37	NH_A_50	1	1	blocked_shape	9	blockedtask_bivalentshapetest	147	Triangle	Red	Shape			0		TriangleRed.png	TriangleRed.png	38	1	337	0	0	0	0		47	49	19311	95.9183673469387656496	410.8723404255318882861	0	0	0	0		0	0	0	0		0
5.0.11.0	win	101018	16:49:37	NH_A_50	1	1	blocked_shape	9	blockedtask_bivalentshapetest	150	Circle	Green	Shape			0		CircleGreen.png	CircleGreen.png	30	1	443	0	0	0	0		48	50	19754	96	411.5416666666666856145	0	0	0	0		0	0	0	0		0
5.0.11.0	win	101018	16:49:37	NH_A_50	1	1	blocked_shape	9	blockedtask_bivalentshapetest	153	Circle	Red	Shape			0		CircleRed.png	CircleRed.png	30	1	401	0	0	0	0		49	51	20155	96.0784313725490193292	411.3265306122448805581	0	0	0	0		0	0	0	0		0
5.0.11.0	win	101018	16:49:37	NH_A_50	1	1	blocked_shape	9	blockedtask_bivalentshapetest	156	Triangle	Red	Shape			0		TriangleRed.png	TriangleRed.png	38	1	408	0	0	0	0		50	52	20563	96.153846153846160405	411.2599999999999909051	0	0	0	0		0	0	0	0		0
5.0.11.0	win	101018	16:49:37	NH_A_50	1	1	blocked_shape	9	blockedtask_bivalentshapetest	159	Triangle	Red	Shape			0		TriangleRed.png	TriangleRed.png	38	1	320	0	0	0	0		51	53	20883	96.2264150943396288085	409.4705882352941443969	0	0	0	0		0	0	0	0		0
5.0.11.0	win	101018	16:49:37	NH_A_50	1	1	blocked_shape	9	blockedtask_bivalentshapetest	162	Circle	Red	Shape			0		CircleRed.png	CircleRed.png	30	1	346	0	0	0	0		52	54	21229	96.2962962962962905067	408.25	0	0	0	0		0	0	0	0		0
5.0.11.0	win	101018	16:49:37	NH_A_50	1	1	blocked_shape	9	blockedtask_bivalentshapetest	165	Circle	Red	Shape			0		CircleRed.png	CircleRed.png	30	1	324	0	0	0	0		53	55	21553	96.3636363636363597607	406.6603773584905638927	0	0	0	0		0	0	0	0		0
5.0.11.0	win	101018	16:49:37	NH_A_50	1	1	blocked_shape	9	blockedtask_bivalentshapetest	168	Triangle	Green	Shape			0		TriangleGreen.png	TriangleGreen.png	30	0	351	0	0	0	0		53	56	21553	94.6428571428571387969	406.6603773584905638927	0	0	0	0		0	0	0	0		0
5.0.11.0	win	101018	16:49:37	NH_A_50	1	1	blocked_shape	9	blockedtask_bivalentshapetest	171	Circle	Red	Shape			0		CircleRed.png	CircleRed.png	30	1	313	0	0	0	0		54	57	21866	94.7368421052631504153	404.9259259259259238206	0	0	0	0		0	0	0	0		0
5.0.11.0	win	101018	16:49:37	NH_A_50	1	1	blocked_shape	9	blockedtask_bivalentshapetest	174	Circle	Green	Shape			0		CircleGreen.png	CircleGreen.png	38	0	452	0	0	0	0		54	58	21866	93.1034482758620640652	404.9259259259259238206	0	0	0	0		0	0	0	0		0
5.0.11.0	win	101018	16:49:37	NH_A_50	1	1	blocked_shape	9	blockedtask_bivalentshapetest	177	Triangle	Red	Shape			0		TriangleRed.png	TriangleRed.png	38	1	393	0	0	0	0		55	59	22259	93.2203389830508371006	404.7090909090908894541	0	0	0	0		0	0	0	0		0
5.0.11.0	win	101018	16:49:37	NH_A_50	1	1	blocked_shape	9	blockedtask_bivalentshapetest	180	Circle	Green	Shape			0		CircleGreen.png	CircleGreen.png	30	1	353	0	0	0	0		56	60	22612	93.3333333333333285964	403.7857142857142775938	0	0	0	0		0	0	0	0		0
5.0.11.0	win	101018	16:49:37	NH_A_50	1	1	blocked_shape	9	blockedtask_bivalentshapetest	183	Triangle	Green	Shape			0		TriangleGreen.png	TriangleGreen.png	30	0	282	0	0	0	0		56	61	22612	91.8032786885245855046	403.7857142857142775938	0	0	0	0		0	0	0	0		0
5.0.11.0	win	101018	16:49:37	NH_A_50	1	1	blocked_shape	9	blockedtask_bivalentshapetest	186	Circle	Red	Shape			0		CircleRed.png	CircleRed.png	30	1	326	0	0	0	0		57	62	22938	91.9354838709677437691	402.4210526315789593355	0	0	0	0		0	0	0	0		0
5.0.11.0	win	101018	16:49:37	NH_A_50	1	1	blocked_shape	9	blockedtask_bivalentshapetest	189	Circle	Green	Shape			0		CircleGreen.png	CircleGreen.png	30	1	513	0	0	0	0		58	63	23451	92.0634920634920632665	404.3275862068965693652	0	0	0	0		0	0	0	0		0
5.0.11.0	win	101018	16:49:37	NH_A_50	1	1	blocked_shape	9	blockedtask_bivalentshapetest	192	Circle	Red	Shape			0		CircleRed.png	CircleRed.png	30	1	372	0	0	0	0		59	64	23823	92.1875	403.7796610169491486886	0	0	0	0		0	0	0	0		0
5.0.11.0	win	101018	16:49:37	NH_A_50	1	1	blocked_shape	9	blockedtask_bivalentshapetest	195	Triangle	Red	Shape			0		TriangleRed.png	TriangleRed.png	38	1	381	0	0	0	0		60	65	24204	92.3076923076923065992	403.3999999999999772626	0	0	0	0		0	0	0	0		0
5.0.11.0	win	101018	16:49:37	NH_A_50	1	1	blocked_shape	9	blockedtask_bivalentshapetest	198	Triangle	Green	Shape			0		TriangleGreen.png	TriangleGreen.png	30	0	389	0	0	0	0		60	66	24204	90.9090909090909065071	403.3999999999999772626	0	0	0	0		0	0	0	0		0
5.0.11.0	win	101018	16:49:37	NH_A_50	1	1	blocked_shape	9	blockedtask_bivalentshapetest	201	Circle	Red	Shape			0		CircleRed.png	CircleRed.png	30	1	317	0	0	0	0		61	67	24521	91.0447761194029823173	401.9836065573770724768	0	0	0	0		0	0	0	0		0
5.0.11.0	win	101018	16:49:37	NH_A_50	1	1	blocked_shape	9	blockedtask_bivalentshapetest	204	Circle	Green	Shape			0		CircleGreen.png	CircleGreen.png	30	1	408	0	0	0	0		62	68	24929	91.176470588235289938	402.0806451612903060777	0	0	0	0		0	0	0	0		0
5.0.11.0	win	101018	16:49:37	NH_A_50	1	1	blocked_shape	9	blockedtask_bivalentshapetest	207	Triangle	Red	Shape			0		TriangleRed.png	TriangleRed.png	38	1	367	0	0	0	0		63	69	25296	91.3043478260869534324	401.5238095238095183959	0	0	0	0		0	0	0	0		0
5.0.11.0	win	101018	16:49:37	NH_A_50	1	1	blocked_shape	9	blockedtask_bivalentshapetest	210	Circle	Red	Shape			0		CircleRed.png	CircleRed.png	30	1	423	0	0	0	0		64	70	25719	91.4285714285714306016	401.859375	0	0	0	0		0	0	0	0		0
5.0.11.0	win	101018	16:49:37	NH_A_50	1	1	blocked_shape	9	blockedtask_bivalentshapetest	213	Triangle	Green	Shape			0		TriangleGreen.png	TriangleGreen.png	30	0	366	0	0	0	0		64	71	25719	90.1408450704225430172	401.859375	0	0	0	0		0	0	0	0		0
5.0.11.0	win	101018	16:49:37	NH_A_50	1	1	blocked_shape	9	blockedtask_bivalentshapetest	216	Circle	Green	Shape			0		CircleGreen.png	CircleGreen.png	30	1	391	0	0	0	0		65	72	26110	90.2777777777777856727	401.69230769230767919	0	0	0	0		0	0	0	0		0
5.0.11.0	win	101018	16:49:37	NH_A_50	1	1	blocked_shape	9	blockedtask_bivalentshapetest	219	Triangle	Green	Shape			0		TriangleGreen.png	TriangleGreen.png	38	1	367	0	0	0	0		66	73	26477	90.4109589041095773609	401.1666666666666856145	0	0	0	0		0	0	0	0		0
5.0.11.0	win	101018	16:49:37	NH_A_50	1	1	blocked_shape	9	blockedtask_bivalentshapetest	222	Triangle	Red	Shape			0		TriangleRed.png	TriangleRed.png	38	1	328	0	0	0	0		67	74	26805	90.5405405405405332431	400.0746268656716324585	0	0	0	0		0	0	0	0		0
5.0.11.0	win	101018	16:49:37	NH_A_50	1	1	blocked_shape	9	blockedtask_bivalentshapetest	225	Triangle	Red	Shape			0		TriangleRed.png	TriangleRed.png	38	1	354	0	0	0	0		68	75	27159	90.6666666666666571928	399.3970588235293917023	0	0	0	0		0	0	0	0		0
5.0.11.0	win	101018	16:49:37	NH_A_50	1	1	blocked_shape	9	blockedtask_bivalentshapetest	228	Circle	Red	Shape			0		CircleRed.png	CircleRed.png	30	1	395	0	0	0	0		69	76	27554	90.7894736842105345431	399.3333333333333143855	0	0	0	0		0	0	0	0		0
5.0.11.0	win	101018	16:49:37	NH_A_50	1	1	blocked_shape	9	blockedtask_bivalentshapetest	231	Triangle	Red	Shape			0		TriangleRed.png	TriangleRed.png	38	1	372	0	0	0	0		70	77	27926	90.9090909090909065071	398.9428571428571217439	0	0	0	0		0	0	0	0		0
5.0.11.0	win	101018	16:49:37	NH_A_50	1	1	blocked_shape	9	blockedtask_bivalentshapetest	234	Circle	Red	Shape			0		CircleRed.png	CircleRed.png	30	1	444	0	0	0	0		71	78	28370	91.0256410256410219972	399.5774647887324135809	0	0	0	0		0	0	0	0		0
5.0.11.0	win	101018	16:49:37	NH_A_50	1	1	blocked_shape	9	blockedtask_bivalentshapetest	237	Triangle	Green	Shape			0		TriangleGreen.png	TriangleGreen.png	38	1	482	0	0	0	0		72	79	28852	91.1392405063291164424	400.7222222222222285382	0	0	0	0		0	0	0	0		0
5.0.11.0	win	101018	16:49:37	NH_A_50	1	1	blocked_shape	9	blockedtask_bivalentshapetest	240	Triangle	Green	Shape			0		TriangleGreen.png	TriangleGreen.png	38	1	486	0	0	0	0		73	80	29338	91.25	401.8904109589041127037	0	0	0	0		0	0	0	0		0
5.0.11.0	win	101018	16:49:37	NH_A_50	1	1	blocked_color	10	BlockedTestInstruct	1	Triangle	Green	Shape			0		SC_Blocked_BivalentColorTest.htm	TriangleGreen.png	57	0	4194	0	0	0	0		0	0	0	0		0	0	0	0		0	0	0	0		0
5.0.11.0	win	101018	16:49:37	NH_A_50	1	1	blocked_color	10	blockedtask_bivalentcolortest	3	Triangle	Green	Color			0		TriangleGreen.png	TriangleGreen.png	38	1	762	1	1	762	100	762	0	0	0	0		0	0	0	0		0	0	0	0		0
5.0.11.0	win	101018	16:49:37	NH_A_50	1	1	blocked_color	10	blockedtask_bivalentcolortest	6	Triangle	Red	Color			0		TriangleRed.png	TriangleRed.png	30	1	403	2	2	1165	100	582.5	0	0	0	0		0	0	0	0		0	0	0	0		0
5.0.11.0	win	101018	16:49:37	NH_A_50	1	1	blocked_color	10	blockedtask_bivalentcolortest	9	Triangle	Red	Color			0		TriangleRed.png	TriangleRed.png	30	1	923	3	3	2088	100	696	0	0	0	0		0	0	0	0		0	0	0	0		0
5.0.11.0	win	101018	16:49:37	NH_A_50	1	1	blocked_color	10	blockedtask_bivalentcolortest	12	Circle	Red	Color			0		CircleRed.png	CircleRed.png	30	1	414	4	4	2502	100	625.5	0	0	0	0		0	0	0	0		0	0	0	0		0
5.0.11.0	win	101018	16:49:37	NH_A_50	1	1	blocked_color	10	blockedtask_bivalentcolortest	15	Circle	Green	Color			0		CircleGreen.png	CircleGreen.png	38	1	357	5	5	2859	100	571.7999999999999545253	0	0	0	0		0	0	0	0		0	0	0	0		0
5.0.11.0	win	101018	16:49:37	NH_A_50	1	1	blocked_color	10	blockedtask_bivalentcolortest	18	Circle	Red	Color			0		CircleRed.png	CircleRed.png	30	1	671	6	6	3530	100	588.3333333333333712289	0	0	0	0		0	0	0	0		0	0	0	0		0
5.0.11.0	win	101018	16:49:37	NH_A_50	1	1	blocked_color	10	blockedtask_bivalentcolortest	21	Circle	Red	Color			0		CircleRed.png	CircleRed.png	30	1	475	7	7	4005	100	572.1428571428571103752	0	0	0	0		0	0	0	0		0	0	0	0		0
5.0.11.0	win	101018	16:49:37	NH_A_50	1	1	blocked_color	10	blockedtask_bivalentcolortest	24	Circle	Green	Color			0		CircleGreen.png	CircleGreen.png	38	1	320	8	8	4325	100	540.625	0	0	0	0		0	0	0	0		0	0	0	0		0
5.0.11.0	win	101018	16:49:37	NH_A_50	1	1	blocked_color	10	blockedtask_bivalentcolortest	27	Triangle	Red	Color			0		TriangleRed.png	TriangleRed.png	30	1	459	9	9	4784	100	531.5555555555555429237	0	0	0	0		0	0	0	0		0	0	0	0		0
5.0.11.0	win	101018	16:49:37	NH_A_50	1	1	blocked_color	10	blockedtask_bivalentcolortest	30	Circle	Red	Color			0		CircleRed.png	CircleRed.png	30	1	320	10	10	5104	100	510.3999999999999772626	0	0	0	0		0	0	0	0		0	0	0	0		0
5.0.11.0	win	101018	16:49:37	NH_A_50	1	1	blocked_color	10	blockedtask_bivalentcolortest	33	Triangle	Red	Color			0		TriangleRed.png	TriangleRed.png	30	1	395	11	11	5499	100	499.9090909090909349288	0	0	0	0		0	0	0	0		0	0	0	0		0
5.0.11.0	win	101018	16:49:37	NH_A_50	1	1	blocked_color	10	blockedtask_bivalentcolortest	36	Triangle	Green	Color			0		TriangleGreen.png	TriangleGreen.png	38	1	306	12	12	5805	100	483.75	0	0	0	0		0	0	0	0		0	0	0	0		0
5.0.11.0	win	101018	16:49:37	NH_A_50	1	1	blocked_color	10	blockedtask_bivalentcolortest	39	Triangle	Green	Color			0		TriangleGreen.png	TriangleGreen.png	38	1	302	13	13	6107	100	469.7692307692307736033	0	0	0	0		0	0	0	0		0	0	0	0		0
5.0.11.0	win	101018	16:49:37	NH_A_50	1	1	blocked_color	10	blockedtask_bivalentcolortest	42	Triangle	Red	Color			0		TriangleRed.png	TriangleRed.png	30	1	409	14	14	6516	100	465.4285714285714448124	0	0	0	0		0	0	0	0		0	0	0	0		0
5.0.11.0	win	101018	16:49:37	NH_A_50	1	1	blocked_color	10	blockedtask_bivalentcolortest	45	Circle	Green	Color			0		CircleGreen.png	CircleGreen.png	38	1	320	15	15	6836	100	455.7333333333333484916	0	0	0	0		0	0	0	0		0	0	0	0		0
5.0.11.0	win	101018	16:49:37	NH_A_50	1	1	blocked_color	10	blockedtask_bivalentcolortest	48	Circle	Green	Color			0		CircleGreen.png	CircleGreen.png	38	1	283	16	16	7119	100	444.9375	0	0	0	0		0	0	0	0		0	0	0	0		0
5.0.11.0	win	101018	16:49:37	NH_A_50	1	1	blocked_color	10	blockedtask_bivalentcolortest	51	Circle	Red	Color			0		CircleRed.png	CircleRed.png	30	1	487	17	17	7606	100	447.4117647058823763473	0	0	0	0		0	0	0	0		0	0	0	0		0
5.0.11.0	win	101018	16:49:37	NH_A_50	1	1	blocked_color	10	blockedtask_bivalentcolortest	54	Triangle	Green	Color			0		TriangleGreen.png	TriangleGreen.png	38	1	331	18	18	7937	100	440.9444444444444570763	0	0	0	0		0	0	0	0		0	0	0	0		0
5.0.11.0	win	101018	16:49:37	NH_A_50	1	1	blocked_color	10	blockedtask_bivalentcolortest	57	Circle	Green	Color			0		CircleGreen.png	CircleGreen.png	38	1	294	19	19	8231	100	433.2105263157894796677	0	0	0	0		0	0	0	0		0	0	0	0		0
5.0.11.0	win	101018	16:49:37	NH_A_50	1	1	blocked_color	10	blockedtask_bivalentcolortest	60	Triangle	Red	Color			0		TriangleRed.png	TriangleRed.png	30	1	353	20	20	8584	100	429.1999999999999886313	0	0	0	0		0	0	0	0		0	0	0	0		0
5.0.11.0	win	101018	16:49:37	NH_A_50	1	1	blocked_color	10	blockedtask_bivalentcolortest	63	Circle	Red	Color			0		CircleRed.png	CircleRed.png	30	1	379	21	21	8963	100	426.8095238095237959897	0	0	0	0		0	0	0	0		0	0	0	0		0
5.0.11.0	win	101018	16:49:37	NH_A_50	1	1	blocked_color	10	blockedtask_bivalentcolortest	66	Circle	Green	Color			0		CircleGreen.png	CircleGreen.png	38	1	388	22	22	9351	100	425.0454545454545609573	0	0	0	0		0	0	0	0		0	0	0	0		0
5.0.11.0	win	101018	16:49:37	NH_A_50	1	1	blocked_color	10	blockedtask_bivalentcolortest	69	Triangle	Red	Color			0		TriangleRed.png	TriangleRed.png	30	1	380	23	23	9731	100	423.0869565217391254919	0	0	0	0		0	0	0	0		0	0	0	0		0
5.0.11.0	win	101018	16:49:37	NH_A_50	1	1	blocked_color	10	blockedtask_bivalentcolortest	72	Circle	Green	Color			0		CircleGreen.png	CircleGreen.png	38	1	340	24	24	10071	100	419.625	0	0	0	0		0	0	0	0		0	0	0	0		0
5.0.11.0	win	101018	16:49:37	NH_A_50	1	1	blocked_color	10	blockedtask_bivalentcolortest	75	Triangle	Red	Color			0		TriangleRed.png	TriangleRed.png	30	1	382	25	25	10453	100	418.1200000000000045475	0	0	0	0		0	0	0	0		0	0	0	0		0
5.0.11.0	win	101018	16:49:37	NH_A_50	1	1	blocked_color	10	blockedtask_bivalentcolortest	78	Circle	Red	Color			0		CircleRed.png	CircleRed.png	30	1	375	26	26	10828	100	416.4615384615384527933	0	0	0	0		0	0	0	0		0	0	0	0		0
5.0.11.0	win	101018	16:49:37	NH_A_50	1	1	blocked_color	10	blockedtask_bivalentcolortest	81	Circle	Red	Color			0		CircleRed.png	CircleRed.png	30	1	383	27	27	11211	100	415.2222222222222285382	0	0	0	0		0	0	0	0		0	0	0	0		0
5.0.11.0	win	101018	16:49:37	NH_A_50	1	1	blocked_color	10	blockedtask_bivalentcolortest	84	Circle	Red	Color			0		CircleRed.png	CircleRed.png	30	1	359	28	28	11570	100	413.2142857142857224062	0	0	0	0		0	0	0	0		0	0	0	0		0
5.0.11.0	win	101018	16:49:37	NH_A_50	1	1	blocked_color	10	blockedtask_bivalentcolortest	87	Circle	Red	Color			0		CircleRed.png	CircleRed.png	30	1	337	29	29	11907	100	410.5862068965517437391	0	0	0	0		0	0	0	0		0	0	0	0		0
5.0.11.0	win	101018	16:49:37	NH_A_50	1	1	blocked_color	10	blockedtask_bivalentcolortest	90	Circle	Green	Color			0		CircleGreen.png	CircleGreen.png	38	1	378	30	30	12285	100	409.5	0	0	0	0		0	0	0	0		0	0	0	0		0
5.0.11.0	win	101018	16:49:37	NH_A_50	1	1	blocked_color	10	blockedtask_bivalentcolortest	93	Triangle	Green	Color			0		TriangleGreen.png	TriangleGreen.png	38	1	323	31	31	12608	100	406.7096774193548185394	0	0	0	0		0	0	0	0		0	0	0	0		0
5.0.11.0	win	101018	16:49:37	NH_A_50	1	1	blocked_color	10	blockedtask_bivalentcolortest	96	Triangle	Green	Color			0		TriangleGreen.png	TriangleGreen.png	38	1	317	32	32	12925	100	403.90625	0	0	0	0		0	0	0	0		0	0	0	0		0
5.0.11.0	win	101018	16:49:37	NH_A_50	1	1	blocked_color	10	blockedtask_bivalentcolortest	99	Triangle	Green	Color			0		TriangleGreen.png	TriangleGreen.png	38	1	313	33	33	13238	100	401.1515151515151273998	0	0	0	0		0	0	0	0		0	0	0	0		0
5.0.11.0	win	101018	16:49:37	NH_A_50	1	1	blocked_color	10	blockedtask_bivalentcolortest	102	Circle	Green	Color			0		CircleGreen.png	CircleGreen.png	38	1	308	34	34	13546	100	398.4117647058823763473	0	0	0	0		0	0	0	0		0	0	0	0		0
5.0.11.0	win	101018	16:49:37	NH_A_50	1	1	blocked_color	10	blockedtask_bivalentcolortest	105	Triangle	Red	Color			0		TriangleRed.png	TriangleRed.png	30	1	415	35	35	13961	100	398.8857142857143003312	0	0	0	0		0	0	0	0		0	0	0	0		0
5.0.11.0	win	101018	16:49:37	NH_A_50	1	1	blocked_color	10	blockedtask_bivalentcolortest	108	Triangle	Red	Color			0		TriangleRed.png	TriangleRed.png	30	1	278	36	36	14239	100	395.5277777777777714618	0	0	0	0		0	0	0	0		0	0	0	0		0
5.0.11.0	win	101018	16:49:37	NH_A_50	1	1	blocked_color	10	blockedtask_bivalentcolortest	111	Triangle	Red	Color			0		TriangleRed.png	TriangleRed.png	30	1	274	37	37	14513	100	392.2432432432432278802	0	0	0	0		0	0	0	0		0	0	0	0		0
5.0.11.0	win	101018	16:49:37	NH_A_50	1	1	blocked_color	10	blockedtask_bivalentcolortest	114	Circle	Green	Color			0		CircleGreen.png	CircleGreen.png	38	1	431	38	38	14944	100	393.263157894736821163	0	0	0	0		0	0	0	0		0	0	0	0		0
5.0.11.0	win	101018	16:49:37	NH_A_50	1	1	blocked_color	10	blockedtask_bivalentcolortest	117	Circle	Green	Color			0		CircleGreen.png	CircleGreen.png	38	1	374	39	39	15318	100	392.7692307692307736033	0	0	0	0		0	0	0	0		0	0	0	0		0
5.0.11.0	win	101018	16:49:37	NH_A_50	1	1	blocked_color	10	blockedtask_bivalentcolortest	120	Circle	Green	Color			0		CircleGreen.png	CircleGreen.png	38	1	318	40	40	15636	100	390.8999999999999772626	0	0	0	0		0	0	0	0		0	0	0	0		0
5.0.11.0	win	101018	16:49:37	NH_A_50	1	1	blocked_color	10	blockedtask_bivalentcolortest	123	Triangle	Red	Color			0		TriangleRed.png	TriangleRed.png	30	1	425	41	41	16061	100	391.7317073170731873688	0	0	0	0		0	0	0	0		0	0	0	0		0
5.0.11.0	win	101018	16:49:37	NH_A_50	1	1	blocked_color	10	blockedtask_bivalentcolortest	126	Triangle	Red	Color			0		TriangleRed.png	TriangleRed.png	30	1	320	42	42	16381	100	390.0238095238095183959	0	0	0	0		0	0	0	0		0	0	0	0		0
5.0.11.0	win	101018	16:49:37	NH_A_50	1	1	blocked_color	10	blockedtask_bivalentcolortest	129	Triangle	Green	Color			0		TriangleGreen.png	TriangleGreen.png	38	1	442	43	43	16823	100	391.2325581395348876868	0	0	0	0		0	0	0	0		0	0	0	0		0
5.0.11.0	win	101018	16:49:37	NH_A_50	1	1	blocked_color	10	blockedtask_bivalentcolortest	132	Triangle	Green	Color			0		TriangleGreen.png	TriangleGreen.png	38	1	257	44	44	17080	100	388.1818181818181869858	0	0	0	0		0	0	0	0		0	0	0	0		0
5.0.11.0	win	101018	16:49:37	NH_A_50	1	1	blocked_color	10	blockedtask_bivalentcolortest	135	Triangle	Green	Color			0		TriangleGreen.png	TriangleGreen.png	38	1	302	45	45	17382	100	386.2666666666666515084	0	0	0	0		0	0	0	0		0	0	0	0		0
5.0.11.0	win	101018	16:49:37	NH_A_50	1	1	blocked_color	10	blockedtask_bivalentcolortest	138	Circle	Green	Color			0		CircleGreen.png	CircleGreen.png	38	1	377	46	46	17759	100	386.0652173913043725406	0	0	0	0		0	0	0	0		0	0	0	0		0
5.0.11.0	win	101018	16:49:37	NH_A_50	1	1	blocked_color	10	blockedtask_bivalentcolortest	141	Circle	Green	Color			0		CircleGreen.png	CircleGreen.png	38	1	354	47	47	18113	100	385.3829787234042782984	0	0	0	0		0	0	0	0		0	0	0	0		0
5.0.11.0	win	101018	16:49:37	NH_A_50	1	1	blocked_color	10	blockedtask_bivalentcolortest	144	Circle	Red	Color			0		CircleRed.png	CircleRed.png	30	1	363	48	48	18476	100	384.9166666666666856145	0	0	0	0		0	0	0	0		0	0	0	0		0
5.0.11.0	win	101018	16:49:37	NH_A_50	1	1	blocked_color	10	blockedtask_bivalentcolortest	147	Triangle	Red	Color			0		TriangleRed.png	TriangleRed.png	30	1	341	49	49	18817	100	384.0204081632653014822	0	0	0	0		0	0	0	0		0	0	0	0		0
5.0.11.0	win	101018	16:49:37	NH_A_50	1	1	blocked_color	10	blockedtask_bivalentcolortest	150	Triangle	Red	Color			0		TriangleRed.png	TriangleRed.png	30	1	446	50	50	19263	100	385.2599999999999909051	0	0	0	0		0	0	0	0		0	0	0	0		0
5.0.11.0	win	101018	16:49:37	NH_A_50	1	1	blocked_color	10	blockedtask_bivalentcolortest	153	Triangle	Green	Color			0		TriangleGreen.png	TriangleGreen.png	38	1	357	51	51	19620	100	384.7058823529411597519	0	0	0	0		0	0	0	0		0	0	0	0		0
5.0.11.0	win	101018	16:49:37	NH_A_50	1	1	blocked_color	10	blockedtask_bivalentcolortest	156	Triangle	Red	Color			0		TriangleRed.png	TriangleRed.png	38	0	254	51	52	19620	98.0769230769230659917	384.7058823529411597519	0	0	0	0		0	0	0	0		0	0	0	0		0
5.0.11.0	win	101018	16:49:37	NH_A_50	1	1	blocked_color	10	blockedtask_bivalentcolortest	159	Circle	Green	Color			0		CircleGreen.png	CircleGreen.png	38	1	299	52	53	19919	98.1132075471698072988	383.05769230769232081	0	0	0	0		0	0	0	0		0	0	0	0		0
5.0.11.0	win	101018	16:49:37	NH_A_50	1	1	blocked_color	10	blockedtask_bivalentcolortest	162	Circle	Green	Color			0		CircleGreen.png	CircleGreen.png	38	1	374	53	54	20293	98.1481481481481523588	382.886792452830206912	0	0	0	0		0	0	0	0		0	0	0	0		0
5.0.11.0	win	101018	16:49:37	NH_A_50	1	1	blocked_color	10	blockedtask_bivalentcolortest	165	Triangle	Green	Color			0		TriangleGreen.png	TriangleGreen.png	38	1	351	54	55	20644	98.1818181818181869858	382.2962962962963047175	0	0	0	0		0	0	0	0		0	0	0	0		0
5.0.11.0	win	101018	16:49:37	NH_A_50	1	1	blocked_color	10	blockedtask_bivalentcolortest	168	Circle	Red	Color			0		CircleRed.png	CircleRed.png	30	1	328	55	56	20972	98.2142857142857081953	381.3090909090909121915	0	0	0	0		0	0	0	0		0	0	0	0		0
5.0.11.0	win	101018	16:49:37	NH_A_50	1	1	blocked_color	10	blockedtask_bivalentcolortest	171	Circle	Green	Color			0		CircleGreen.png	CircleGreen.png	38	1	499	56	57	21471	98.2456140350877120682	383.4107142857142775938	0	0	0	0		0	0	0	0		0	0	0	0		0
5.0.11.0	win	101018	16:49:37	NH_A_50	1	1	blocked_color	10	blockedtask_bivalentcolortest	174	Circle	Red	Color			0		CircleRed.png	CircleRed.png	38	0	374	56	58	21471	96.5517241379310320326	383.4107142857142775938	0	0	0	0		0	0	0	0		0	0	0	0		0
5.0.11.0	win	101018	16:49:37	NH_A_50	1	1	blocked_color	10	blockedtask_bivalentcolortest	177	Triangle	Red	Color			0		TriangleRed.png	TriangleRed.png	30	1	719	57	59	22190	96.6101694915254256557	389.2982456140350677742	0	0	0	0		0	0	0	0		0	0	0	0		0
5.0.11.0	win	101018	16:49:37	NH_A_50	1	1	blocked_color	10	blockedtask_bivalentcolortest	180	Circle	Green	Color			0		CircleGreen.png	CircleGreen.png	38	1	298	58	60	22488	96.6666666666666714036	387.7241379310344768783	0	0	0	0		0	0	0	0		0	0	0	0		0
5.0.11.0	win	101018	16:49:37	NH_A_50	1	1	blocked_color	10	blockedtask_bivalentcolortest	183	Triangle	Green	Color			0		TriangleGreen.png	TriangleGreen.png	38	1	277	59	61	22765	96.7213114754098342019	385.8474576271186720078	0	0	0	0		0	0	0	0		0	0	0	0		0
5.0.11.0	win	101018	16:49:37	NH_A_50	1	1	blocked_color	10	blockedtask_bivalentcolortest	186	Triangle	Green	Color			0		TriangleGreen.png	TriangleGreen.png	38	1	306	60	62	23071	96.774193548387103192	384.5166666666666515084	0	0	0	0		0	0	0	0		0	0	0	0		0
5.0.11.0	win	101018	16:49:37	NH_A_50	1	1	blocked_color	10	blockedtask_bivalentcolortest	189	Triangle	Green	Color			0		TriangleGreen.png	TriangleGreen.png	38	1	285	61	63	23356	96.8253968253968224644	382.8852459016393368074	0	0	0	0		0	0	0	0		0	0	0	0		0
5.0.11.0	win	101018	16:49:37	NH_A_50	1	1	blocked_color	10	blockedtask_bivalentcolortest	192	Circle	Red	Color			0		CircleRed.png	CircleRed.png	30	1	425	62	64	23781	96.875	383.5645161290322562309	0	0	0	0		0	0	0	0		0	0	0	0		0
5.0.11.0	win	101018	16:49:37	NH_A_50	1	1	blocked_color	10	blockedtask_bivalentcolortest	195	Triangle	Green	Color			0		TriangleGreen.png	TriangleGreen.png	38	1	336	63	65	24117	96.9230769230769197975	382.8095238095237959897	0	0	0	0		0	0	0	0		0	0	0	0		0
5.0.11.0	win	101018	16:49:37	NH_A_50	1	1	blocked_color	10	blockedtask_bivalentcolortest	198	Circle	Red	Color			0		CircleRed.png	CircleRed.png	38	0	298	63	66	24117	95.4545454545454532536	382.8095238095237959897	0	0	0	0		0	0	0	0		0	0	0	0		0
5.0.11.0	win	101018	16:49:37	NH_A_50	1	1	blocked_color	10	blockedtask_bivalentcolortest	201	Circle	Red	Color			0		CircleRed.png	CircleRed.png	30	1	421	64	67	24538	95.5223880597014840532	383.40625	0	0	0	0		0	0	0	0		0	0	0	0		0
5.0.11.0	win	101018	16:49:37	NH_A_50	1	1	blocked_color	10	blockedtask_bivalentcolortest	204	Circle	Red	Color			0		CircleRed.png	CircleRed.png	30	1	363	65	68	24901	95.5882352941176520744	383.092307692307713296	0	0	0	0		0	0	0	0		0	0	0	0		0
5.0.11.0	win	101018	16:49:37	NH_A_50	1	1	blocked_color	10	blockedtask_bivalentcolortest	207	Triangle	Green	Color			0		TriangleGreen.png	TriangleGreen.png	38	1	373	66	69	25274	95.6521739130434838216	382.9393939393939376714	0	0	0	0		0	0	0	0		0	0	0	0		0
5.0.11.0	win	101018	16:49:37	NH_A_50	1	1	blocked_color	10	blockedtask_bivalentcolortest	210	Circle	Green	Color			0		CircleGreen.png	CircleGreen.png	38	1	334	67	70	25608	95.7142857142857224062	382.2089552238805936213	0	0	0	0		0	0	0	0		0	0	0	0		0
5.0.11.0	win	101018	16:49:37	NH_A_50	1	1	blocked_color	10	blockedtask_bivalentcolortest	213	Circle	Green	Color			0		CircleGreen.png	CircleGreen.png	38	1	376	68	71	25984	95.7746478873239368568	382.1176470588235360992	0	0	0	0		0	0	0	0		0	0	0	0		0
5.0.11.0	win	101018	16:49:37	NH_A_50	1	1	blocked_color	10	blockedtask_bivalentcolortest	216	Triangle	Green	Color			0		TriangleGreen.png	TriangleGreen.png	38	1	304	69	72	26288	95.8333333333333428072	380.985507246376812418	0	0	0	0		0	0	0	0		0	0	0	0		0
5.0.11.0	win	101018	16:49:37	NH_A_50	1	1	blocked_color	10	blockedtask_bivalentcolortest	219	Circle	Red	Color			0		CircleRed.png	CircleRed.png	30	1	379	70	73	26667	95.8904109589040984929	380.9571428571428555188	0	0	0	0		0	0	0	0		0	0	0	0		0
5.0.11.0	win	101018	16:49:37	NH_A_50	1	1	blocked_color	10	blockedtask_bivalentcolortest	222	Triangle	Red	Color			0		TriangleRed.png	TriangleRed.png	30	1	421	71	74	27088	95.9459459459459367281	381.5211267605633906896	0	0	0	0		0	0	0	0		0	0	0	0		0
5.0.11.0	win	101018	16:49:37	NH_A_50	1	1	blocked_color	10	blockedtask_bivalentcolortest	225	Circle	Red	Color			0		CircleRed.png	CircleRed.png	30	1	315	72	75	27403	96	380.5972222222222285382	0	0	0	0		0	0	0	0		0	0	0	0		0
5.0.11.0	win	101018	16:49:37	NH_A_50	1	1	blocked_color	10	blockedtask_bivalentcolortest	228	Triangle	Red	Color			0		TriangleRed.png	TriangleRed.png	30	1	390	73	76	27793	96.0526315789473699169	380.7260273972602817594	0	0	0	0		0	0	0	0		0	0	0	0		0
5.0.11.0	win	101018	16:49:37	NH_A_50	1	1	blocked_color	10	blockedtask_bivalentcolortest	231	Circle	Red	Color			0		CircleRed.png	CircleRed.png	30	1	366	74	77	28159	96.1038961038961048189	380.527027027027031636	0	0	0	0		0	0	0	0		0	0	0	0		0
5.0.11.0	win	101018	16:49:37	NH_A_50	1	1	blocked_color	10	blockedtask_bivalentcolortest	234	Triangle	Green	Color			0		TriangleGreen.png	TriangleGreen.png	38	1	438	75	78	28597	96.153846153846160405	381.2933333333333507653	0	0	0	0		0	0	0	0		0	0	0	0		0
5.0.11.0	win	101018	16:49:37	NH_A_50	1	1	blocked_color	10	blockedtask_bivalentcolortest	237	Triangle	Green	Color			0		TriangleGreen.png	TriangleGreen.png	38	1	364	76	79	28961	96.2025316455696213325	381.0657894736842195016	0	0	0	0		0	0	0	0		0	0	0	0		0
5.0.11.0	win	101018	16:49:37	NH_A_50	1	1	blocked_color	10	blockedtask_bivalentcolortest	240	Triangle	Red	Color			0		TriangleRed.png	TriangleRed.png	30	1	389	77	80	29350	96.25	381.1688311688311614489	0	0	0	0		0	0	0	0		0	0	0	0		0
5.0.11.0	win	101018	16:49:37	NH_A_50	1	1	mixedintro	11	MixedIntroInstruct	1	Triangle	Red	Color			0		SC_MixedIntro1.htm	TriangleRed.png	57	0	22184	77	80	29350	96.25	381.1688311688311614489	0	0	0	0		0	0	0	0		0	0	0	0		0
5.0.11.0	win	101018	16:49:37	NH_A_50	1	1	mixedintro	11	MixedIntroInstruct	2	Triangle	Red	Color			0		SC_MixedIntro2.htm	TriangleRed.png	57	0	2049	77	80	29350	96.25	381.1688311688311614489	0	0	0	0		0	0	0	0		0	0	0	0		0
5.0.11.0	win	101018	16:49:37	NH_A_50	1	1	mixed_practiceWord	12	MixedPracticeInstruct	1	Triangle	Red	Color	Word		200		SC_Mixed_WordTraining.htm	TriangleRed.png	57	0	4988	0	0	0	0		0	0	0	0		0	0	0	0		0	0	0	0		0
5.0.11.0	win	101018	16:49:37	NH_A_50	1	1	mixed_practiceWord	12	mixed_firsttask	2	Circle	Green	Shape	Word	firsttrial	200	Inconsistent	SHAPE	CircleGreen.png	30	1	4722	0	0	0	0		0	0	0	0		0	0	0	0		0	0	0	0		0
5.0.11.0	win	101018	16:49:37	NH_A_50	1	1	mixed_practiceWord	12	mixed_repeat	5	Triangle	Red	Shape	Word	Repeat	200	Inconsistent	SHAPE	TriangleRed.png	38	1	899	0	0	0	0		1	1	899	100	899	1	1	899	100	899	0	0	0	0		-899
5.0.11.0	win	101018	16:49:37	NH_A_50	1	1	mixed_practiceWord	12	mixed_shift	8	Triangle	Green	Color	Word	Shift	200	Consistent	COLOR	TriangleGreen.png	38	1	2189	1	1	2189	100	2189	1	1	899	100	899	1	1	899	100	899	1	1	2189	100	2189	1290
5.0.11.0	win	101018	16:49:37	NH_A_50	1	1	mixed_practiceWord	12	mixed_shift	11	Circle	Red	Shape	Word	Shift	200	Consistent	SHAPE	CircleRed.png	30	1	3492	1	1	2189	100	2189	2	2	4391	100	2195.5	1	1	899	100	899	2	2	5681	100	2840.5	1941.5
5.0.11.0	win	101018	16:49:37	NH_A_50	1	1	mixed_practiceWord	12	mixed_shift	14	Circle	Green	Color	Word	Shift	200	Inconsistent	COLOR	CircleGreen.png	38	1	1687	2	2	3876	100	1938	2	2	4391	100	2195.5	1	1	899	100	899	3	3	7368	100	2456	1557
5.0.11.0	win	101018	16:49:37	NH_A_50	1	1	mixed_practiceWord	12	mixed_repeat	17	Circle	Red	Color	Word	Repeat	200	Consistent	COLOR	CircleRed.png	30	1	737	3	3	4613	100	1537.6666666666667424579	2	2	4391	100	2195.5	2	2	1636	100	818	3	3	7368	100	2456	1638
5.0.11.0	win	101018	16:49:37	NH_A_50	1	1	mixed_practiceWord	12	mixed_repeat	20	Circle	Green	Color	Word	Repeat	200	Inconsistent	COLOR	CircleGreen.png	38	1	546	4	4	5159	100	1289.75	2	2	4391	100	2195.5	3	3	2182	100	727.3333333333333712289	3	3	7368	100	2456	1728.6666666666665150842
5.0.11.0	win	101018	16:49:37	NH_A_50	1	1	mixed_practiceWord	12	mixed_repeat	23	Triangle	Red	Color	Word	Repeat	200	Inconsistent	COLOR	TriangleRed.png	30	1	1195	5	5	6354	100	1270.7999999999999545253	2	2	4391	100	2195.5	4	4	3377	100	844.25	3	3	7368	100	2456	1611.75
5.0.11.0	win	101018	16:49:37	NH_A_50	1	1	mixed_practiceWord	12	mixed_repeat	26	Circle	Red	Color	Word	Repeat	200	Consistent	COLOR	CircleRed.png	30	1	361	6	6	6715	100	1119.1666666666667424579	2	2	4391	100	2195.5	5	5	3738	100	747.6000000000000227374	3	3	7368	100	2456	1708.4000000000000909495
5.0.11.0	win	101018	16:49:37	NH_A_50	1	1	mixed_practiceWord	12	mixed_shift	29	Triangle	Green	Shape	Word	Shift	200	Consistent	SHAPE	TriangleGreen.png	38	1	1017	6	6	6715	100	1119.1666666666667424579	3	3	5408	100	1802.6666666666667424579	5	5	3738	100	747.6000000000000227374	4	4	8385	100	2096.25	1348.6500000000000909495
5.0.11.0	win	101018	16:49:37	NH_A_50	1	1	mixed_practiceWord	12	mixed_shift	32	Triangle	Green	Color	Word	Shift	200	Consistent	COLOR	TriangleGreen.png	38	1	1231	7	7	7946	100	1135.1428571428571103752	3	3	5408	100	1802.6666666666667424579	5	5	3738	100	747.6000000000000227374	5	5	9616	100	1923.2000000000000454747	1175.5999999999999090505
5.0.11.0	win	101018	16:49:37	NH_A_50	1	1	mixed_practiceWord	12	mixed_repeat	35	Circle	Green	Color	Word	Repeat	200	Inconsistent	COLOR	CircleGreen.png	38	1	2412	8	8	10358	100	1294.75	3	3	5408	100	1802.6666666666667424579	6	6	6150	100	1025	5	5	9616	100	1923.2000000000000454747	898.2000000000000454747
5.0.11.0	win	101018	16:49:37	NH_A_50	1	1	mixed_practiceWord	12	mixed_repeat	38	Triangle	Green	Color	Word	Repeat	200	Consistent	COLOR	TriangleGreen.png	38	1	1017	9	9	11375	100	1263.8888888888889141526	3	3	5408	100	1802.6666666666667424579	7	7	7167	100	1023.8571428571428896248	5	5	9616	100	1923.2000000000000454747	899.3428571428571558499
5.0.11.0	win	101018	16:49:37	NH_A_50	1	1	mixed_practiceWord	12	mixed_shift	41	Triangle	Red	Shape	Word	Shift	200	Inconsistent	SHAPE	TriangleRed.png	38	1	783	9	9	11375	100	1263.8888888888889141526	4	4	6191	100	1547.75	7	7	7167	100	1023.8571428571428896248	6	6	10399	100	1733.1666666666667424579	709.3095238095238528331
5.0.11.0	win	101018	16:49:37	NH_A_50	1	1	mixed_practiceWord	12	mixed_repeat	44	Circle	Red	Shape	Word	Repeat	200	Consistent	SHAPE	CircleRed.png	30	1	1374	9	9	11375	100	1263.8888888888889141526	5	5	7565	100	1513	8	8	8541	100	1067.625	6	6	10399	100	1733.1666666666667424579	665.5416666666667424579
5.0.11.0	win	101018	16:49:37	NH_A_50	1	1	mixed_practiceWord	12	mixed_repeat	47	Triangle	Red	Shape	Word	Repeat	200	Inconsistent	SHAPE	TriangleRed.png	30	0	421	9	9	11375	100	1263.8888888888889141526	5	6	7565	83.3333333333333428072	1513	8	9	8541	88.8888888888888857309	1067.625	6	6	10399	100	1733.1666666666667424579	665.5416666666667424579
5.0.11.0	win	101018	16:49:37	NH_A_50	1	1	mixed_practiceWord	12	mixed_repeat	50	Circle	Green	Shape	Word	Repeat	200	Inconsistent	SHAPE	CircleGreen.png	30	1	1002	9	9	11375	100	1263.8888888888889141526	6	7	8567	85.7142857142857081953	1427.8333333333332575421	9	10	9543	90	1060.3333333333332575421	6	6	10399	100	1733.1666666666667424579	672.8333333333334849158
5.0.11.0	win	101018	16:49:37	NH_A_50	1	1	mixed_practiceWord	12	mixed_shift	53	Circle	Green	Color	Word	Shift	200	Inconsistent	COLOR	CircleGreen.png	38	1	976	10	10	12351	100	1235.0999999999999090505	6	7	8567	85.7142857142857081953	1427.8333333333332575421	9	10	9543	90	1060.3333333333332575421	7	7	11375	100	1625	564.6666666666667424579
5.0.11.0	win	101018	16:49:37	NH_A_50	1	1	mixed_practiceWord	12	mixed_shift	56	Triangle	Red	Shape	Word	Shift	200	Inconsistent	SHAPE	TriangleRed.png	30	0	696	10	10	12351	100	1235.0999999999999090505	6	8	8567	75	1427.8333333333332575421	9	10	9543	90	1060.3333333333332575421	7	8	11375	87.5	1625	564.6666666666667424579
5.0.11.0	win	101018	16:49:37	NH_A_50	1	1	mixed_practiceWord	12	mixed_shift	59	Triangle	Red	Color	Word	Shift	200	Inconsistent	COLOR	TriangleRed.png	30	1	1394	11	11	13745	100	1249.5454545454545041139	6	8	8567	75	1427.8333333333332575421	9	10	9543	90	1060.3333333333332575421	8	9	12769	88.8888888888888857309	1596.125	535.7916666666667424579
5.0.11.0	win	101018	16:49:37	NH_A_50	1	1	mixed_practiceWord	12	mixed_repeat	62	Circle	Red	Color	Word	Repeat	200	Consistent	COLOR	CircleRed.png	30	1	857	12	12	14602	100	1216.8333333333332575421	6	8	8567	75	1427.8333333333332575421	10	11	10400	90.9090909090909065071	1040	8	9	12769	88.8888888888888857309	1596.125	556.125
5.0.11.0	win	101018	16:49:37	NH_A_50	1	1	mixed_practiceWord	12	mixed_repeat	65	Triangle	Red	Color	Word	Repeat	200	Inconsistent	COLOR	TriangleRed.png	30	1	1877	13	13	16479	100	1267.6153846153845279332	6	8	8567	75	1427.8333333333332575421	11	12	12277	91.6666666666666571928	1116.0909090909090082278	8	9	12769	88.8888888888888857309	1596.125	480.0340909090909917722
5.0.11.0	win	101018	16:49:37	NH_A_50	1	1	mixed_practiceWord	12	mixed_shift	68	Circle	Red	Shape	Word	Shift	200	Consistent	SHAPE	CircleRed.png	30	1	1496	13	13	16479	100	1267.6153846153845279332	7	9	10063	77.7777777777777856727	1437.5714285714286688744	11	12	12277	91.6666666666666571928	1116.0909090909090082278	9	10	14265	90	1585	468.9090909090909917722
5.0.11.0	win	101018	16:49:37	NH_A_50	1	1	mixed_practiceWord	12	mixed_repeat	71	Triangle	Green	Shape	Word	Repeat	200	Consistent	SHAPE	TriangleGreen.png	38	1	2363	13	13	16479	100	1267.6153846153845279332	8	10	12426	80	1553.25	12	13	14640	92.3076923076923065992	1220	9	10	14265	90	1585	365
5.0.11.0	win	101018	16:49:37	NH_A_50	1	1	mixed_practiceWord	12	mixed_shift	74	Triangle	Red	Color	Word	Shift	200	Inconsistent	COLOR	TriangleRed.png	30	1	1354	14	14	17833	100	1273.7857142857142207504	8	10	12426	80	1553.25	12	13	14640	92.3076923076923065992	1220	10	11	15619	90.9090909090909065071	1561.9000000000000909495	341.9000000000000909495
5.0.11.0	win	101018	16:49:37	NH_A_50	1	1	mixed_practiceWord	12	mixed_shift	77	Triangle	Red	Shape	Word	Shift	200	Inconsistent	SHAPE	TriangleRed.png	38	1	1219	14	14	17833	100	1273.7857142857142207504	9	11	13645	81.8181818181818272251	1516.1111111111110858474	12	13	14640	92.3076923076923065992	1220	11	12	16838	91.6666666666666571928	1530.7272727272727479431	310.7272727272727479431
5.0.11.0	win	101018	16:49:37	NH_A_50	1	1	mixed_practiceWord	12	mixed_shift	80	Triangle	Red	Color	Word	Shift	200	Inconsistent	COLOR	TriangleRed.png	30	1	768	15	15	18601	100	1240.0666666666666060337	9	11	13645	81.8181818181818272251	1516.1111111111110858474	12	13	14640	92.3076923076923065992	1220	12	13	17606	92.3076923076923065992	1467.1666666666667424579	247.1666666666667424579
5.0.11.0	win	101018	16:49:37	NH_A_50	1	1	mixed_practiceWord	12	mixed_shift	83	Circle	Green	Shape	Word	Shift	200	Inconsistent	SHAPE	CircleGreen.png	30	1	847	15	15	18601	100	1240.0666666666666060337	10	12	14492	83.3333333333333428072	1449.2000000000000454747	12	13	14640	92.3076923076923065992	1220	13	14	18453	92.8571428571428612031	1419.4615384615385664802	199.4615384615385664802
5.0.11.0	win	101018	16:49:37	NH_A_50	1	1	mixed_practiceWord	12	mixed_shift	86	Triangle	Green	Color	Word	Shift	200	Consistent	COLOR	TriangleGreen.png	38	1	651	16	16	19252	100	1203.25	10	12	14492	83.3333333333333428072	1449.2000000000000454747	12	13	14640	92.3076923076923065992	1220	14	15	19104	93.3333333333333285964	1364.5714285714286688744	144.5714285714286688744
5.0.11.0	win	101018	16:49:37	NH_A_50	1	1	mixed_practiceWord	12	mixed_repeat	89	Circle	Red	Color	Word	Repeat	200	Consistent	COLOR	CircleRed.png	30	1	623	17	17	19875	100	1169.1176470588234224124	10	12	14492	83.3333333333333428072	1449.2000000000000454747	13	14	15263	92.8571428571428612031	1174.0769230769230944134	14	15	19104	93.3333333333333285964	1364.5714285714286688744	190.4945054945055744611
5.0.11.0	win	101018	16:49:37	NH_A_50	1	1	mixed_practiceWord	12	mixed_shift	92	Circle	Red	Shape	Word	Shift	200	Consistent	SHAPE	CircleRed.png	38	0	676	17	17	19875	100	1169.1176470588234224124	10	13	14492	76.9230769230769340083	1449.2000000000000454747	13	14	15263	92.8571428571428612031	1174.0769230769230944134	14	16	19104	87.5	1364.5714285714286688744	190.4945054945055744611
5.0.11.0	win	101018	16:49:37	NH_A_50	1	1	mixed_practiceWord	12	mixed_repeat	95	Circle	Red	Shape	Word	Repeat	200	Consistent	SHAPE	CircleRed.png	30	1	928	17	17	19875	100	1169.1176470588234224124	11	14	15420	78.5714285714285693984	1401.8181818181817561708	14	15	16191	93.3333333333333285964	1156.5	14	16	19104	87.5	1364.5714285714286688744	208.0714285714286688744
5.0.11.0	win	101018	16:49:37	NH_A_50	1	1	mixed_practiceWord	12	mixed_repeat	98	Circle	Green	Shape	Word	Repeat	200	Inconsistent	SHAPE	CircleGreen.png	30	1	745	17	17	19875	100	1169.1176470588234224124	12	15	16165	80	1347.0833333333332575421	15	16	16936	93.75	1129.0666666666666060337	14	16	19104	87.5	1364.5714285714286688744	235.5047619047620628407
5.0.11.0	win	101018	16:49:37	NH_A_50	1	1	mixed_practiceWord	12	mixed_shift	101	Triangle	Green	Color	Word	Shift	200	Consistent	COLOR	TriangleGreen.png	38	1	618	18	18	20493	100	1138.5	12	15	16165	80	1347.0833333333332575421	15	16	16936	93.75	1129.0666666666666060337	15	17	19722	88.2352941176470579876	1314.7999999999999545253	185.7333333333333484916
5.0.11.0	win	101018	16:49:37	NH_A_50	1	1	mixed_practiceWord	12	mixed_repeat	104	Circle	Red	Color	Word	Repeat	200	Consistent	COLOR	CircleRed.png	30	1	815	19	19	21308	100	1121.4736842105262439873	12	15	16165	80	1347.0833333333332575421	16	17	17751	94.1176470588235218884	1109.4375	15	17	19722	88.2352941176470579876	1314.7999999999999545253	205.3624999999999545253
5.0.11.0	win	101018	16:49:37	NH_A_50	1	1	mixed_practiceWord	12	mixed_shift	107	Triangle	Green	Shape	Word	Shift	200	Consistent	SHAPE	TriangleGreen.png	30	0	925	19	19	21308	100	1121.4736842105262439873	12	16	16165	75	1347.0833333333332575421	16	17	17751	94.1176470588235218884	1109.4375	15	18	19722	83.3333333333333428072	1314.7999999999999545253	205.3624999999999545253
5.0.11.0	win	101018	16:49:37	NH_A_50	1	1	mixed_practiceWord	12	mixed_shift	110	Triangle	Red	Color	Word	Shift	200	Inconsistent	COLOR	TriangleRed.png	30	1	1214	20	20	22522	100	1126.0999999999999090505	12	16	16165	75	1347.0833333333332575421	16	17	17751	94.1176470588235218884	1109.4375	16	19	20936	84.2105263157894654569	1308.5	199.0625
5.0.11.0	win	101018	16:49:37	NH_A_50	1	1	mixed_practiceWord	12	mixed_repeat	113	Circle	Green	Color	Word	Repeat	200	Inconsistent	COLOR	CircleGreen.png	38	1	619	21	21	23141	100	1101.9523809523809632083	12	16	16165	75	1347.0833333333332575421	17	18	18370	94.4444444444444428655	1080.5882352941175668093	16	19	20936	84.2105263157894654569	1308.5	227.9117647058824331907
5.0.11.0	win	101018	16:49:37	NH_A_50	1	1	mixed_practiceWord	12	mixed_shift	116	Triangle	Green	Shape	Word	Shift	200	Consistent	SHAPE	TriangleGreen.png	38	1	768	21	21	23141	100	1101.9523809523809632083	13	17	16933	76.4705882352941159752	1302.5384615384614335198	17	18	18370	94.4444444444444428655	1080.5882352941175668093	17	20	21704	85	1276.7058823529412165954	196.1176470588236497861
5.0.11.0	win	101018	16:49:37	NH_A_50	1	1	mixed_practiceWord	12	mixed_shift	119	Circle	Green	Color	Word	Shift	200	Inconsistent	COLOR	CircleGreen.png	38	1	576	22	22	23717	100	1078.0454545454545041139	13	17	16933	76.4705882352941159752	1302.5384615384614335198	17	18	18370	94.4444444444444428655	1080.5882352941175668093	18	21	22280	85.7142857142857081953	1237.7777777777778283053	157.189542483660261496
5.0.11.0	win	101018	16:49:37	NH_A_50	1	1	mixed_practiceWord	12	mixed_repeat	122	Circle	Green	Color	Word	Repeat	200	Inconsistent	COLOR	CircleGreen.png	38	1	519	23	23	24236	100	1053.7391304347825098375	13	17	16933	76.4705882352941159752	1302.5384615384614335198	18	19	18889	94.7368421052631504153	1049.3888888888889141526	18	21	22280	85.7142857142857081953	1237.7777777777778283053	188.3888888888889141526
5.0.11.0	win	101018	16:49:37	NH_A_50	1	1	mixed_practiceWord	12	mixed_repeat	125	Triangle	Green	Color	Word	Repeat	200	Consistent	COLOR	TriangleGreen.png	38	1	513	24	24	24749	100	1031.2083333333332575421	13	17	16933	76.4705882352941159752	1302.5384615384614335198	19	20	19402	95	1021.1578947368420813291	18	21	22280	85.7142857142857081953	1237.7777777777778283053	216.6198830409357469762
5.0.11.0	win	101018	16:49:37	NH_A_50	1	1	mixed_practiceWord	12	mixed_repeat	128	Triangle	Green	Color	Word	Repeat	200	Consistent	COLOR	TriangleGreen.png	38	1	362	25	25	25111	100	1004.4400000000000545697	13	17	16933	76.4705882352941159752	1302.5384615384614335198	20	21	19764	95.2380952380952265912	988.2000000000000454747	18	21	22280	85.7142857142857081953	1237.7777777777778283053	249.5777777777777828305
5.0.11.0	win	101018	16:49:37	NH_A_50	1	1	mixed_practiceWord	12	mixed_shift	131	Circle	Green	Shape	Word	Shift	200	Inconsistent	SHAPE	CircleGreen.png	30	1	1242	25	25	25111	100	1004.4400000000000545697	14	18	18175	77.7777777777777856727	1298.2142857142857792496	20	21	19764	95.2380952380952265912	988.2000000000000454747	19	22	23522	86.3636363636363597607	1238	249.7999999999999545253
5.0.11.0	win	101018	16:49:37	NH_A_50	1	1	mixed_practiceWord	12	mixed_repeat	134	Circle	Red	Shape	Word	Repeat	200	Consistent	SHAPE	CircleRed.png	30	1	1014	25	25	25111	100	1004.4400000000000545697	15	19	19189	78.9473684210526300831	1279.2666666666666515084	21	22	20778	95.4545454545454532536	989.4285714285714448124	19	22	23522	86.3636363636363597607	1238	248.5714285714285551876
5.0.11.0	win	101018	16:49:37	NH_A_50	1	1	mixed_practiceWord	12	mixed_repeat	137	Circle	Red	Shape	Word	Repeat	200	Consistent	SHAPE	CircleRed.png	30	1	493	25	25	25111	100	1004.4400000000000545697	16	20	19682	80	1230.125	22	23	21271	95.6521739130434838216	966.8636363636363739715	19	22	23522	86.3636363636363597607	1238	271.1363636363636260285
5.0.11.0	win	101018	16:49:37	NH_A_50	1	1	mixed_practiceWord	12	mixed_shift	140	Circle	Green	Color	Word	Shift	200	Inconsistent	COLOR	CircleGreen.png	38	1	727	26	26	25838	100	993.7692307692307167599	16	20	19682	80	1230.125	22	23	21271	95.6521739130434838216	966.8636363636363739715	20	23	24249	86.9565217391304372541	1212.4500000000000454747	245.5863636363636715032
5.0.11.0	win	101018	16:49:37	NH_A_50	1	1	mixed_practiceWord	12	mixed_shift	143	Triangle	Green	Shape	Word	Shift	200	Consistent	SHAPE	TriangleGreen.png	30	0	569	26	26	25838	100	993.7692307692307167599	16	21	19682	76.1904761904761897995	1230.125	22	23	21271	95.6521739130434838216	966.8636363636363739715	20	24	24249	83.3333333333333428072	1212.4500000000000454747	245.5863636363636715032
5.0.11.0	win	101018	16:49:37	NH_A_50	1	1	mixed_practiceWord	12	mixed_repeat	146	Triangle	Red	Shape	Word	Repeat	200	Inconsistent	SHAPE	TriangleRed.png	38	1	696	26	26	25838	100	993.7692307692307167599	17	22	20378	77.2727272727272662678	1198.7058823529412165954	23	24	21967	95.8333333333333428072	955.0869565217391254919	20	24	24249	83.3333333333333428072	1212.4500000000000454747	257.3630434782609199829
5.0.11.0	win	101018	16:49:37	NH_A_50	1	1	mixed_testintro	13	MixedPracticeInstruct	1	Triangle	Red	Shape	Word	Repeat	200	Inconsistent	SC_Mixed_TestIntro.htm	TriangleRed.png	57	0	6979	26	26	25838	100	993.7692307692307167599	17	22	20378	77.2727272727272662678	1198.7058823529412165954	23	24	21967	95.8333333333333428072	955.0869565217391254919	20	24	24249	83.3333333333333428072	1212.4500000000000454747	257.3630434782609199829
5.0.11.0	win	101018	16:49:37	NH_A_50	1	1	mixed_Word_shortCSI	14	MixedTestInstruct	1	Triangle	Red	Shape	Word	Repeat	200	Inconsistent	SC_Mixed_WordTest.htm	TriangleRed.png	57	0	1209	0	0	0	0		0	0	0	0		0	0	0	0		0	0	0	0		0
5.0.11.0	win	101018	16:49:37	NH_A_50	1	1	mixed_Word_shortCSI	14	mixed_firsttask	2	Triangle	Red	Shape	Word	firsttrial	200	Inconsistent	SHAPE	TriangleRed.png	38	1	3199	0	0	0	0		0	0	0	0		0	0	0	0		0	0	0	0		0
5.0.11.0	win	101018	16:49:37	NH_A_50	1	1	mixed_Word_shortCSI	14	mixed_shift	5	Circle	Green	Color	Word	Shift	200	Inconsistent	COLOR	CircleGreen.png	38	1	797	1	1	797	100	797	0	0	0	0		0	0	0	0		1	1	797	100	797	797
5.0.11.0	win	101018	16:49:37	NH_A_50	1	1	mixed_Word_shortCSI	14	mixed_shift	8	Circle	Red	Shape	Word	Shift	200	Consistent	SHAPE	CircleRed.png	30	1	603	1	1	797	100	797	1	1	603	100	603	0	0	0	0		2	2	1400	100	700	700
5.0.11.0	win	101018	16:49:37	NH_A_50	1	1	mixed_Word_shortCSI	14	mixed_repeat	11	Triangle	Green	Shape	Word	Repeat	200	Consistent	SHAPE	TriangleGreen.png	38	1	786	1	1	797	100	797	2	2	1389	100	694.5	1	1	786	100	786	2	2	1400	100	700	-86
5.0.11.0	win	101018	16:49:37	NH_A_50	1	1	mixed_Word_shortCSI	14	mixed_repeat	14	Circle	Red	Shape	Word	Repeat	200	Consistent	SHAPE	CircleRed.png	30	1	1632	1	1	797	100	797	3	3	3021	100	1007	2	2	2418	100	1209	2	2	1400	100	700	-509
5.0.11.0	win	101018	16:49:37	NH_A_50	1	1	mixed_Word_shortCSI	14	mixed_repeat	17	Circle	Red	Shape	Word	Repeat	200	Consistent	SHAPE	CircleRed.png	30	1	397	1	1	797	100	797	4	4	3418	100	854.5	3	3	2815	100	938.3333333333333712289	2	2	1400	100	700	-238.3333333333333712289
5.0.11.0	win	101018	16:49:37	NH_A_50	1	1	mixed_Word_shortCSI	14	mixed_shift	20	Triangle	Red	Color	Word	Shift	200	Inconsistent	COLOR	TriangleRed.png	30	1	747	2	2	1544	100	772	4	4	3418	100	854.5	3	3	2815	100	938.3333333333333712289	3	3	2147	100	715.6666666666666287711	-222.6666666666667424579
5.0.11.0	win	101018	16:49:37	NH_A_50	1	1	mixed_Word_shortCSI	14	mixed_shift	23	Triangle	Red	Shape	Word	Shift	200	Inconsistent	SHAPE	TriangleRed.png	38	1	700	2	2	1544	100	772	5	5	4118	100	823.6000000000000227374	3	3	2815	100	938.3333333333333712289	4	4	2847	100	711.75	-226.5833333333333712289
5.0.11.0	win	101018	16:49:37	NH_A_50	1	1	mixed_Word_shortCSI	14	mixed_shift	26	Circle	Green	Color	Word	Shift	200	Inconsistent	COLOR	CircleGreen.png	38	1	878	3	3	2422	100	807.3333333333333712289	5	5	4118	100	823.6000000000000227374	3	3	2815	100	938.3333333333333712289	5	5	3725	100	745	-193.3333333333333712289
5.0.11.0	win	101018	16:49:37	NH_A_50	1	1	mixed_Word_shortCSI	14	mixed_repeat	29	Circle	Red	Color	Word	Repeat	200	Consistent	COLOR	CircleRed.png	30	1	505	4	4	2927	100	731.75	5	5	4118	100	823.6000000000000227374	4	4	3320	100	830	5	5	3725	100	745	-85
5.0.11.0	win	101018	16:49:37	NH_A_50	1	1	mixed_Word_shortCSI	14	mixed_repeat	32	Triangle	Green	Color	Word	Repeat	200	Consistent	COLOR	TriangleGreen.png	38	1	867	5	5	3794	100	758.7999999999999545253	5	5	4118	100	823.6000000000000227374	5	5	4187	100	837.3999999999999772626	5	5	3725	100	745	-92.3999999999999772626
5.0.11.0	win	101018	16:49:37	NH_A_50	1	1	mixed_Word_shortCSI	14	mixed_repeat	35	Circle	Red	Color	Word	Repeat	200	Consistent	COLOR	CircleRed.png	30	1	783	6	6	4577	100	762.8333333333333712289	5	5	4118	100	823.6000000000000227374	6	6	4970	100	828.3333333333333712289	5	5	3725	100	745	-83.3333333333333712289
5.0.11.0	win	101018	16:49:37	NH_A_50	1	1	mixed_Word_shortCSI	14	mixed_repeat	38	Triangle	Red	Color	Word	Repeat	200	Inconsistent	COLOR	TriangleRed.png	30	1	557	7	7	5134	100	733.4285714285714448124	5	5	4118	100	823.6000000000000227374	7	7	5527	100	789.5714285714285551876	5	5	3725	100	745	-44.5714285714285551876
5.0.11.0	win	101018	16:49:37	NH_A_50	1	1	mixed_Word_shortCSI	14	mixed_shift	41	Circle	Red	Shape	Word	Shift	200	Consistent	SHAPE	CircleRed.png	30	1	1029	7	7	5134	100	733.4285714285714448124	6	6	5147	100	857.8333333333333712289	7	7	5527	100	789.5714285714285551876	6	6	4754	100	792.3333333333333712289	2.7619047619048160414
5.0.11.0	win	101018	16:49:37	NH_A_50	1	1	mixed_Word_shortCSI	14	mixed_shift	44	Triangle	Red	Color	Word	Shift	200	Inconsistent	COLOR	TriangleRed.png	30	1	1307	8	8	6441	100	805.125	6	6	5147	100	857.8333333333333712289	7	7	5527	100	789.5714285714285551876	7	7	6061	100	865.8571428571428896248	76.2857142857143344372
5.0.11.0	win	101018	16:49:37	NH_A_50	1	1	mixed_Word_shortCSI	14	mixed_shift	47	Circle	Green	Shape	Word	Shift	200	Inconsistent	SHAPE	CircleGreen.png	30	1	980	8	8	6441	100	805.125	7	7	6127	100	875.2857142857143344372	7	7	5527	100	789.5714285714285551876	8	8	7041	100	880.125	90.5535714285714448124
5.0.11.0	win	101018	16:49:37	NH_A_50	1	1	mixed_Word_shortCSI	14	mixed_repeat	50	Triangle	Red	Shape	Word	Repeat	200	Inconsistent	SHAPE	TriangleRed.png	38	1	780	8	8	6441	100	805.125	8	8	6907	100	863.375	8	8	6307	100	788.375	8	8	7041	100	880.125	91.75
5.0.11.0	win	101018	16:49:37	NH_A_50	1	1	mixed_Word_shortCSI	14	mixed_shift	53	Circle	Red	Color	Word	Shift	200	Consistent	COLOR	CircleRed.png	30	1	555	9	9	6996	100	777.3333333333333712289	8	8	6907	100	863.375	8	8	6307	100	788.375	9	9	7596	100	844	55.625
5.0.11.0	win	101018	16:49:37	NH_A_50	1	1	mixed_Word_shortCSI	14	mixed_repeat	56	Triangle	Red	Color	Word	Repeat	200	Inconsistent	COLOR	TriangleRed.png	30	1	644	10	10	7640	100	764	8	8	6907	100	863.375	9	9	6951	100	772.3333333333333712289	9	9	7596	100	844	71.6666666666666287711
5.0.11.0	win	101018	16:49:37	NH_A_50	1	1	mixed_Word_shortCSI	14	mixed_repeat	59	Circle	Green	Color	Word	Repeat	200	Inconsistent	COLOR	CircleGreen.png	38	1	936	11	11	8576	100	779.6363636363636260285	8	8	6907	100	863.375	10	10	7887	100	788.7000000000000454747	9	9	7596	100	844	55.2999999999999545253
5.0.11.0	win	101018	16:49:37	NH_A_50	1	1	mixed_Word_shortCSI	14	mixed_repeat	62	Triangle	Green	Color	Word	Repeat	200	Consistent	COLOR	TriangleGreen.png	38	1	1040	12	12	9616	100	801.3333333333333712289	8	8	6907	100	863.375	11	11	8927	100	811.5454545454545041139	9	9	7596	100	844	32.4545454545454958861
5.0.11.0	win	101018	16:49:37	NH_A_50	1	1	mixed_Word_shortCSI	14	mixed_repeat	65	Triangle	Green	Color	Word	Repeat	200	Consistent	COLOR	TriangleGreen.png	38	1	390	13	13	10006	100	769.6923076923077360334	8	8	6907	100	863.375	12	12	9317	100	776.4166666666666287711	9	9	7596	100	844	67.5833333333333712289
5.0.11.0	win	101018	16:49:37	NH_A_50	1	1	mixed_Word_shortCSI	14	mixed_repeat	68	Triangle	Green	Color	Word	Repeat	200	Consistent	COLOR	TriangleGreen.png	38	1	372	14	14	10378	100	741.2857142857143344372	8	8	6907	100	863.375	13	13	9689	100	745.3076923076922639666	9	9	7596	100	844	98.6923076923077360334
5.0.11.0	win	101018	16:49:37	NH_A_50	1	1	mixed_Word_shortCSI	14	mixed_repeat	71	Circle	Red	Color	Word	Repeat	200	Consistent	COLOR	CircleRed.png	30	1	723	15	15	11101	100	740.0666666666667197205	8	8	6907	100	863.375	14	14	10412	100	743.7142857142856655628	9	9	7596	100	844	100.2857142857143344372
5.0.11.0	win	101018	16:49:37	NH_A_50	1	1	mixed_Word_shortCSI	14	mixed_repeat	74	Triangle	Green	Color	Word	Repeat	200	Consistent	COLOR	TriangleGreen.png	38	1	580	16	16	11681	100	730.0625	8	8	6907	100	863.375	15	15	10992	100	732.7999999999999545253	9	9	7596	100	844	111.2000000000000454747
5.0.11.0	win	101018	16:49:37	NH_A_50	1	1	mixed_Word_shortCSI	14	mixed_shift	77	Triangle	Green	Shape	Word	Shift	200	Consistent	SHAPE	TriangleGreen.png	38	1	652	16	16	11681	100	730.0625	9	9	7559	100	839.8888888888889141526	15	15	10992	100	732.7999999999999545253	10	10	8248	100	824.7999999999999545253	92
5.0.11.0	win	101018	16:49:37	NH_A_50	1	1	mixed_Word_shortCSI	14	mixed_repeat	80	Triangle	Red	Shape	Word	Repeat	200	Inconsistent	SHAPE	TriangleRed.png	38	1	880	16	16	11681	100	730.0625	10	10	8439	100	843.8999999999999772626	16	16	11872	100	742	10	10	8248	100	824.7999999999999545253	82.7999999999999545253
5.0.11.0	win	101018	16:49:37	NH_A_50	1	1	mixed_Word_shortCSI	14	mixed_repeat	83	Circle	Green	Shape	Word	Repeat	200	Inconsistent	SHAPE	CircleGreen.png	30	1	907	16	16	11681	100	730.0625	11	11	9346	100	849.6363636363636260285	17	17	12779	100	751.7058823529412165954	10	10	8248	100	824.7999999999999545253	73.0941176470587379299
5.0.11.0	win	101018	16:49:37	NH_A_50	1	1	mixed_Word_shortCSI	14	mixed_shift	86	Circle	Red	Color	Word	Shift	200	Consistent	COLOR	CircleRed.png	30	1	550	17	17	12231	100	719.4705882352941443969	11	11	9346	100	849.6363636363636260285	17	17	12779	100	751.7058823529412165954	11	11	8798	100	799.8181818181818698577	48.1122994652406532623
5.0.11.0	win	101018	16:49:37	NH_A_50	1	1	mixed_Word_shortCSI	14	mixed_shift	89	Circle	Green	Shape	Word	Shift	200	Inconsistent	SHAPE	CircleGreen.png	30	1	1134	17	17	12231	100	719.4705882352941443969	12	12	10480	100	873.3333333333333712289	17	17	12779	100	751.7058823529412165954	12	12	9932	100	827.6666666666666287711	75.9607843137254121757
5.0.11.0	win	101018	16:49:37	NH_A_50	1	1	mixed_Word_shortCSI	14	mixed_repeat	92	Triangle	Green	Shape	Word	Repeat	200	Consistent	SHAPE	TriangleGreen.png	38	1	990	17	17	12231	100	719.4705882352941443969	13	13	11470	100	882.3076923076922639666	18	18	13769	100	764.9444444444444570763	12	12	9932	100	827.6666666666666287711	62.7222222222221716947
5.0.11.0	win	101018	16:49:37	NH_A_50	1	1	mixed_Word_shortCSI	14	mixed_shift	95	Circle	Green	Color	Word	Shift	200	Inconsistent	COLOR	CircleGreen.png	38	1	484	18	18	12715	100	706.3888888888889141526	13	13	11470	100	882.3076923076922639666	18	18	13769	100	764.9444444444444570763	13	13	10416	100	801.2307692307692832401	36.2863247863248261638
5.0.11.0	win	101018	16:49:37	NH_A_50	1	1	mixed_Word_shortCSI	14	mixed_repeat	98	Triangle	Red	Color	Word	Repeat	200	Inconsistent	COLOR	TriangleRed.png	30	1	1359	19	19	14074	100	740.7368421052631219936	13	13	11470	100	882.3076923076922639666	19	19	15128	100	796.2105263157894796677	13	13	10416	100	801.2307692307692832401	5.0202429149798035724
5.0.11.0	win	101018	16:49:37	NH_A_50	1	1	mixed_Word_shortCSI	14	mixed_shift	101	Triangle	Red	Shape	Word	Shift	200	Inconsistent	SHAPE	TriangleRed.png	38	1	727	19	19	14074	100	740.7368421052631219936	14	14	12197	100	871.2142857142856655628	19	19	15128	100	796.2105263157894796677	14	14	11143	100	795.9285714285714448124	-0.2819548872180348553
5.0.11.0	win	101018	16:49:37	NH_A_50	1	1	mixed_Word_shortCSI	14	mixed_repeat	104	Triangle	Red	Shape	Word	Repeat	200	Inconsistent	SHAPE	TriangleRed.png	38	1	1560	19	19	14074	100	740.7368421052631219936	15	15	13757	100	917.1333333333333257542	20	20	16688	100	834.3999999999999772626	14	14	11143	100	795.9285714285714448124	-38.4714285714285324502
5.0.11.0	win	101018	16:49:37	NH_A_50	1	1	mixed_Word_shortCSI	14	mixed_repeat	107	Triangle	Red	Shape	Word	Repeat	200	Inconsistent	SHAPE	TriangleRed.png	38	1	408	19	19	14074	100	740.7368421052631219936	16	16	14165	100	885.3125	21	21	17096	100	814.0952380952380735835	14	14	11143	100	795.9285714285714448124	-18.1666666666666287711
5.0.11.0	win	101018	16:49:37	NH_A_50	1	1	mixed_Word_shortCSI	14	mixed_repeat	110	Circle	Red	Shape	Word	Repeat	200	Consistent	SHAPE	CircleRed.png	30	1	742	19	19	14074	100	740.7368421052631219936	17	17	14907	100	876.8823529411764639008	22	22	17838	100	810.8181818181818698577	14	14	11143	100	795.9285714285714448124	-14.8896103896104250452
5.0.11.0	win	101018	16:49:37	NH_A_50	1	1	mixed_Word_shortCSI	14	mixed_shift	113	Circle	Green	Color	Word	Shift	200	Inconsistent	COLOR	CircleGreen.png	38	1	983	20	20	15057	100	752.8500000000000227374	17	17	14907	100	876.8823529411764639008	22	22	17838	100	810.8181818181818698577	15	15	12126	100	808.3999999999999772626	-2.418181818181892595
5.0.11.0	win	101018	16:49:37	NH_A_50	1	1	mixed_Word_shortCSI	14	mixed_repeat	116	Triangle	Red	Color	Word	Repeat	200	Inconsistent	COLOR	TriangleRed.png	30	1	1390	21	21	16447	100	783.1904761904761471669	17	17	14907	100	876.8823529411764639008	23	23	19228	100	836	15	15	12126	100	808.3999999999999772626	-27.6000000000000227374
5.0.11.0	win	101018	16:49:37	NH_A_50	1	1	mixed_Word_shortCSI	14	mixed_shift	119	Circle	Green	Shape	Word	Shift	200	Inconsistent	SHAPE	CircleGreen.png	30	1	980	21	21	16447	100	783.1904761904761471669	18	18	15887	100	882.6111111111110858474	23	23	19228	100	836	16	16	13106	100	819.125	-16.875
5.0.11.0	win	101018	16:49:37	NH_A_50	1	1	mixed_Word_shortCSI	14	mixed_shift	122	Circle	Red	Color	Word	Shift	200	Consistent	COLOR	CircleRed.png	30	1	780	22	22	17227	100	783.0454545454545041139	18	18	15887	100	882.6111111111110858474	23	23	19228	100	836	17	17	13886	100	816.8235294117647526946	-19.1764705882352473054
5.0.11.0	win	101018	16:49:37	NH_A_50	1	1	mixed_Word_shortCSI	14	mixed_shift	125	Triangle	Red	Shape	Word	Shift	200	Inconsistent	SHAPE	TriangleRed.png	38	1	587	22	22	17227	100	783.0454545454545041139	19	19	16474	100	867.0526315789473983386	23	23	19228	100	836	18	18	14473	100	804.0555555555555429237	-31.9444444444444570763
5.0.11.0	win	101018	16:49:37	NH_A_50	1	1	mixed_Word_shortCSI	14	mixed_repeat	128	Triangle	Green	Shape	Word	Repeat	200	Consistent	SHAPE	TriangleGreen.png	38	1	657	22	22	17227	100	783.0454545454545041139	20	20	17131	100	856.5499999999999545253	24	24	19885	100	828.5416666666666287711	18	18	14473	100	804.0555555555555429237	-24.4861111111110858474
5.0.11.0	win	101018	16:49:37	NH_A_50	1	1	mixed_Word_shortCSI	14	mixed_repeat	131	Triangle	Green	Shape	Word	Repeat	200	Consistent	SHAPE	TriangleGreen.png	38	1	374	22	22	17227	100	783.0454545454545041139	21	21	17505	100	833.5714285714285551876	25	25	20259	100	810.3600000000000136424	18	18	14473	100	804.0555555555555429237	-6.3044444444444707187
5.0.11.0	win	101018	16:49:37	NH_A_50	1	1	mixed_Word_shortCSI	14	mixed_shift	134	Circle	Green	Color	Word	Shift	200	Inconsistent	COLOR	CircleGreen.png	38	1	933	23	23	18160	100	789.5652173913043725406	21	21	17505	100	833.5714285714285551876	25	25	20259	100	810.3600000000000136424	19	19	15406	100	810.8421052631579186709	0.4821052631579050285
5.0.11.0	win	101018	16:49:37	NH_A_50	1	1	mixed_Word_shortCSI	14	mixed_shift	137	Triangle	Red	Shape	Word	Shift	200	Inconsistent	SHAPE	TriangleRed.png	38	1	574	23	23	18160	100	789.5652173913043725406	22	22	18079	100	821.7727272727272520569	25	25	20259	100	810.3600000000000136424	20	20	15980	100	799	-11.3600000000000136424
5.0.11.0	win	101018	16:49:37	NH_A_50	1	1	mixed_Word_shortCSI	14	mixed_repeat	140	Triangle	Green	Shape	Word	Repeat	200	Consistent	SHAPE	TriangleGreen.png	38	1	501	23	23	18160	100	789.5652173913043725406	23	23	18580	100	807.8260869565217490162	26	26	20760	100	798.4615384615384527933	20	20	15980	100	799	0.5384615384615472067
5.0.11.0	win	101018	16:49:37	NH_A_50	1	1	mixed_Word_shortCSI	14	mixed_shift	143	Triangle	Red	Color	Word	Shift	200	Inconsistent	COLOR	TriangleRed.png	30	1	544	24	24	18704	100	779.3333333333333712289	23	23	18580	100	807.8260869565217490162	26	26	20760	100	798.4615384615384527933	21	21	16524	100	786.8571428571428896248	-11.6043956043955631685
5.0.11.0	win	101018	16:49:37	NH_A_50	1	1	mixed_Word_shortCSI	14	mixed_repeat	146	Circle	Green	Color	Word	Repeat	200	Inconsistent	COLOR	CircleGreen.png	38	1	872	25	25	19576	100	783.0399999999999636202	23	23	18580	100	807.8260869565217490162	27	27	21632	100	801.1851851851852188702	21	21	16524	100	786.8571428571428896248	-14.3280423280423292454
5.0.11.0	win	101018	16:49:37	NH_A_50	1	1	mixed_Word_shortCSI	14	mixed_repeat	149	Circle	Red	Color	Word	Repeat	200	Consistent	COLOR	CircleRed.png	30	1	627	26	26	20203	100	777.0384615384615472067	23	23	18580	100	807.8260869565217490162	28	28	22259	100	794.9642857142856655628	21	21	16524	100	786.8571428571428896248	-8.107142857142775938
5.0.11.0	win	101018	16:49:37	NH_A_50	1	1	mixed_Word_shortCSI	14	mixed_shift	152	Triangle	Green	Shape	Word	Shift	200	Consistent	SHAPE	TriangleGreen.png	38	1	665	26	26	20203	100	777.0384615384615472067	24	24	19245	100	801.875	28	28	22259	100	794.9642857142856655628	22	22	17189	100	781.3181818181818698577	-13.6461038961037957051
5.0.11.0	win	101018	16:49:37	NH_A_50	1	1	mixed_Word_shortCSI	14	mixed_repeat	155	Triangle	Red	Shape	Word	Repeat	200	Inconsistent	SHAPE	TriangleRed.png	38	1	1260	26	26	20203	100	777.0384615384615472067	25	25	20505	100	820.2000000000000454747	29	29	23519	100	811	22	22	17189	100	781.3181818181818698577	-29.6818181818181301423
5.0.11.0	win	101018	16:49:37	NH_A_50	1	1	mixed_Word_shortCSI	14	mixed_shift	158	Circle	Red	Color	Word	Shift	200	Consistent	COLOR	CircleRed.png	30	1	504	27	27	20707	100	766.925925925925980664	25	25	20505	100	820.2000000000000454747	29	29	23519	100	811	23	23	17693	100	769.2608695652173764756	-41.7391304347826235244
5.0.11.0	win	101018	16:49:37	NH_A_50	1	1	mixed_Word_shortCSI	14	mixed_shift	161	Triangle	Red	Shape	Word	Shift	200	Inconsistent	SHAPE	TriangleRed.png	38	1	514	27	27	20707	100	766.925925925925980664	26	26	21019	100	808.4230769230769055866	29	29	23519	100	811	24	24	18207	100	758.625	-52.375
5.0.11.0	win	101018	16:49:37	NH_A_50	1	1	mixed_Word_shortCSI	14	mixed_shift	164	Triangle	Green	Color	Word	Shift	200	Consistent	COLOR	TriangleGreen.png	38	1	540	28	28	21247	100	758.8214285714285551876	26	26	21019	100	808.4230769230769055866	29	29	23519	100	811	25	25	18747	100	749.8799999999999954525	-61.1200000000000045475
5.0.11.0	win	101018	16:49:37	NH_A_50	1	1	mixed_Word_shortCSI	14	mixed_shift	167	Triangle	Green	Shape	Word	Shift	200	Consistent	SHAPE	TriangleGreen.png	38	1	645	28	28	21247	100	758.8214285714285551876	27	27	21664	100	802.3703703703703240535	29	29	23519	100	811	26	26	19392	100	745.8461538461538111733	-65.1538461538461888267
5.0.11.0	win	101018	16:49:37	NH_A_50	1	1	mixed_Word_shortCSI	14	mixed_repeat	170	Triangle	Red	Shape	Word	Repeat	200	Inconsistent	SHAPE	TriangleRed.png	38	1	1001	28	28	21247	100	758.8214285714285551876	28	28	22665	100	809.4642857142856655628	30	30	24520	100	817.3333333333333712289	26	26	19392	100	745.8461538461538111733	-71.4871794871795600557
5.0.11.0	win	101018	16:49:37	NH_A_50	1	1	mixed_Word_shortCSI	14	mixed_repeat	173	Circle	Red	Shape	Word	Repeat	200	Consistent	SHAPE	CircleRed.png	30	1	704	28	28	21247	100	758.8214285714285551876	29	29	23369	100	805.8275862068965125218	31	31	25224	100	813.6774193548386620023	26	26	19392	100	745.8461538461538111733	-67.831265508684850829
5.0.11.0	win	101018	16:49:37	NH_A_50	1	1	mixed_Word_shortCSI	14	mixed_shift	176	Circle	Red	Color	Word	Shift	200	Consistent	COLOR	CircleRed.png	30	1	417	29	29	21664	100	747.0344827586206974956	29	29	23369	100	805.8275862068965125218	31	31	25224	100	813.6774193548386620023	27	27	19809	100	733.6666666666666287711	-80.0107526881720332312
5.0.11.0	win	101018	16:49:37	NH_A_50	1	1	mixed_Word_shortCSI	14	mixed_repeat	179	Triangle	Green	Color	Word	Repeat	200	Consistent	COLOR	TriangleGreen.png	38	1	526	30	30	22190	100	739.6666666666666287711	29	29	23369	100	805.8275862068965125218	32	32	25750	100	804.6875	27	27	19809	100	733.6666666666666287711	-71.0208333333333712289
5.0.11.0	win	101018	16:49:37	NH_A_50	1	1	mixed_Word_shortCSI	14	mixed_shift	182	Circle	Red	Shape	Word	Shift	200	Consistent	SHAPE	CircleRed.png	30	1	1080	30	30	22190	100	739.6666666666666287711	30	30	24449	100	814.9666666666666969832	32	32	25750	100	804.6875	28	28	20889	100	746.0357142857143344372	-58.6517857142856655628
5.0.11.0	win	101018	16:49:37	NH_A_50	1	1	mixed_Word_shortCSI	14	mixed_shift	185	Triangle	Red	Color	Word	Shift	200	Inconsistent	COLOR	TriangleRed.png	30	1	764	31	31	22954	100	740.4516129032258504594	30	30	24449	100	814.9666666666666969832	32	32	25750	100	804.6875	29	29	21653	100	746.6551724137931387304	-58.0323275862068612696
5.0.11.0	win	101018	16:49:37	NH_A_50	1	1	mixed_Word_shortCSI	14	mixed_repeat	188	Circle	Red	Color	Word	Repeat	200	Consistent	COLOR	CircleRed.png	30	1	379	32	32	23333	100	729.15625	30	30	24449	100	814.9666666666666969832	33	33	26129	100	791.7878787878787534282	29	29	21653	100	746.6551724137931387304	-45.1327063740856146978
5.0.11.0	win	101018	16:49:37	NH_A_50	1	1	mixed_Word_shortCSI	14	mixed_shift	191	Triangle	Red	Shape	Word	Shift	200	Inconsistent	SHAPE	TriangleRed.png	38	1	603	32	32	23333	100	729.15625	31	31	25052	100	808.1290322580645124617	33	33	26129	100	791.7878787878787534282	30	30	22256	100	741.8666666666666742458	-49.9212121212120791824
5.0.11.0	win	101018	16:49:37	NH_A_50	1	1	mixed_Word_shortCSI	14	mixed_repeat	194	Circle	Green	Shape	Word	Repeat	200	Inconsistent	SHAPE	CircleGreen.png	30	1	849	32	32	23333	100	729.15625	32	32	25901	100	809.40625	34	34	26978	100	793.4705882352941443969	30	30	22256	100	741.8666666666666742458	-51.6039215686274701511
5.0.11.0	win	101018	16:49:37	NH_A_50	1	1	mixed_Word_shortCSI	14	mixed_shift	197	Circle	Red	Color	Word	Shift	200	Consistent	COLOR	CircleRed.png	30	1	1020	33	33	24353	100	737.9696969696969972574	32	32	25901	100	809.40625	34	34	26978	100	793.4705882352941443969	31	31	23276	100	750.8387096774193878446	-42.6318785578747565523
5.0.11.0	win	101018	16:49:37	NH_A_50	1	1	mixed_Word_shortCSI	14	mixed_repeat	200	Triangle	Red	Color	Word	Repeat	200	Inconsistent	COLOR	TriangleRed.png	30	1	530	34	34	24883	100	731.8529411764706082977	32	32	25901	100	809.40625	35	35	27508	100	785.9428571428571785873	31	31	23276	100	750.8387096774193878446	-35.1041474654377907427
5.0.11.0	win	101018	16:49:37	NH_A_50	1	1	mixed_Word_shortCSI	14	mixed_repeat	203	Triangle	Green	Color	Word	Repeat	200	Consistent	COLOR	TriangleGreen.png	38	1	539	35	35	25422	100	726.3428571428571558499	32	32	25901	100	809.40625	36	36	28047	100	779.0833333333333712289	31	31	23276	100	750.8387096774193878446	-28.2446236559139833844
5.0.11.0	win	101018	16:49:37	NH_A_50	1	1	mixed_Word_shortCSI	14	mixed_shift	206	Triangle	Red	Shape	Word	Shift	200	Inconsistent	SHAPE	TriangleRed.png	38	1	692	35	35	25422	100	726.3428571428571558499	33	33	26593	100	805.8484848484848726002	36	36	28047	100	779.0833333333333712289	32	32	23968	100	749	-30.0833333333333712289
5.0.11.0	win	101018	16:49:37	NH_A_50	1	1	mixed_Word_shortCSI	14	mixed_shift	209	Triangle	Green	Color	Word	Shift	200	Consistent	COLOR	TriangleGreen.png	38	1	614	36	36	26036	100	723.2222222222221716947	33	33	26593	100	805.8484848484848726002	36	36	28047	100	779.0833333333333712289	33	33	24582	100	744.9090909090908780854	-34.1742424242424931435
5.0.11.0	win	101018	16:49:37	NH_A_50	1	1	mixed_Word_shortCSI	14	mixed_shift	212	Triangle	Red	Shape	Word	Shift	200	Inconsistent	SHAPE	TriangleRed.png	38	1	1052	36	36	26036	100	723.2222222222221716947	34	34	27645	100	813.0882352941176804961	36	36	28047	100	779.0833333333333712289	34	34	25634	100	753.9411764705882887938	-25.1421568627450824351
5.0.11.0	win	101018	16:49:37	NH_A_50	1	1	mixed_Word_shortCSI	14	mixed_repeat	215	Triangle	Red	Shape	Word	Repeat	200	Inconsistent	SHAPE	TriangleRed.png	38	1	400	36	36	26036	100	723.2222222222221716947	35	35	28045	100	801.2857142857143344372	37	37	28447	100	768.8378378378378101843	34	34	25634	100	753.9411764705882887938	-14.8966613672495213905
5.0.11.0	win	101018	16:49:37	NH_A_50	1	1	mixed_Word_shortCSI	14	mixed_repeat	218	Circle	Red	Shape	Word	Repeat	200	Consistent	SHAPE	CircleRed.png	30	1	638	36	36	26036	100	723.2222222222221716947	36	36	28683	100	796.75	38	38	29085	100	765.3947368421053170096	34	34	25634	100	753.9411764705882887938	-11.4535603715170282157
5.0.11.0	win	101018	16:49:37	NH_A_50	1	1	mixed_Word_shortCSI	14	mixed_shift	221	Circle	Red	Color	Word	Shift	200	Consistent	COLOR	CircleRed.png	30	1	419	37	37	26455	100	715	36	36	28683	100	796.75	38	38	29085	100	765.3947368421053170096	35	35	26053	100	744.3714285714286233997	-21.0233082706766936099
5.0.11.0	win	101018	16:49:37	NH_A_50	1	1	mixed_Word_shortCSI	14	mixed_repeat	224	Circle	Green	Color	Word	Repeat	200	Inconsistent	COLOR	CircleGreen.png	38	1	1232	38	38	27687	100	728.6052631578946829904	36	36	28683	100	796.75	39	39	30317	100	777.3589743589743648045	35	35	26053	100	744.3714285714286233997	-32.9875457875457414048
5.0.11.0	win	101018	16:49:37	NH_A_50	1	1	mixed_Word_shortCSI	14	mixed_repeat	227	Triangle	Red	Color	Word	Repeat	200	Inconsistent	COLOR	TriangleRed.png	30	1	1180	39	39	28867	100	740.1794871794871824022	36	36	28683	100	796.75	40	40	31497	100	787.4249999999999545253	35	35	26053	100	744.3714285714286233997	-43.0535714285713311256
5.0.11.0	win	101018	16:49:37	NH_A_50	1	1	mixed_Word_shortCSI	14	mixed_repeat	230	Triangle	Green	Color	Word	Repeat	200	Consistent	COLOR	TriangleGreen.png	38	1	540	40	40	29407	100	735.1749999999999545253	36	36	28683	100	796.75	41	41	32037	100	781.390243902439010526	35	35	26053	100	744.3714285714286233997	-37.0188153310103871263
5.0.11.0	win	101018	16:49:37	NH_A_50	1	1	mixed_Word_shortCSI	14	mixed_shift	233	Triangle	Green	Shape	Word	Shift	200	Consistent	SHAPE	TriangleGreen.png	38	1	373	40	40	29407	100	735.1749999999999545253	37	37	29056	100	785.2972972972972911521	41	41	32037	100	781.390243902439010526	36	36	26426	100	734.0555555555555429237	-47.3346883468834676023
5.0.11.0	win	101018	16:49:37	NH_A_50	1	1	mixed_Word_shortCSI	14	mixed_shift	236	Triangle	Red	Color	Word	Shift	200	Inconsistent	COLOR	TriangleRed.png	30	1	772	41	41	30179	100	736.0731707317073642116	37	37	29056	100	785.2972972972972911521	41	41	32037	100	781.390243902439010526	37	37	27198	100	735.0810810810810380644	-46.3091628213579724616
5.0.11.0	win	101018	16:49:37	NH_A_50	1	1	mixed_Word_shortCSI	14	mixed_repeat	239	Triangle	Red	Color	Word	Repeat	200	Inconsistent	COLOR	TriangleRed.png	30	1	1795	42	42	31974	100	761.2857142857143344372	37	37	29056	100	785.2972972972972911521	42	42	33832	100	805.5238095238095183959	37	37	27198	100	735.0810810810810380644	-70.4427284427284803314
5.0.11.0	win	101018	16:49:37	NH_A_50	1	1	mixed_Word_shortCSI	14	mixed_shift	242	Circle	Green	Shape	Word	Shift	200	Inconsistent	SHAPE	CircleGreen.png	30	1	634	42	42	31974	100	761.2857142857143344372	38	38	29690	100	781.3157894736841626582	42	42	33832	100	805.5238095238095183959	38	38	27832	100	732.4210526315789593355	-73.1027568922305590604
5.0.11.0	win	101018	16:49:37	NH_A_50	1	1	mixed_Word_shortCSI	14	Rest	244	Circle	Green	Shape	Word	Shift	200	Inconsistent	Take a break for 60 s	CircleGreen.png	0	0	59984	42	42	31974	100	761.2857142857143344372	38	38	29690	100	781.3157894736841626582	42	42	33832	100	805.5238095238095183959	38	38	27832	100	732.4210526315789593355	-73.1027568922305590604
5.0.11.0	win	101018	16:49:37	NH_A_50	1	1	mixed_Word_shortCSI	14	mixed_repeat	246	Triangle	Green	Shape	Word	Repeat	200	Consistent	SHAPE	TriangleGreen.png	38	1	2876	42	42	31974	100	761.2857142857143344372	39	39	32566	100	835.0256410256409935755	43	43	36708	100	853.6744186046511231325	38	38	27832	100	732.4210526315789593355	-121.253365973072163797
5.0.11.0	win	101018	16:49:37	NH_A_50	1	1	mixed_Word_shortCSI	14	mixed_repeat	249	Triangle	Red	Shape	Word	Repeat	200	Inconsistent	SHAPE	TriangleRed.png	38	1	568	42	42	31974	100	761.2857142857143344372	40	40	33134	100	828.3500000000000227374	44	44	37276	100	847.1818181818181301423	38	38	27832	100	732.4210526315789593355	-114.7607655502391708069
5.0.11.0	win	101018	16:49:37	NH_A_50	1	1	mixed_Word_shortCSI	14	mixed_repeat	252	Triangle	Green	Shape	Word	Repeat	200	Consistent	SHAPE	TriangleGreen.png	38	1	480	42	42	31974	100	761.2857142857143344372	41	41	33614	100	819.8536585365853852636	45	45	37756	100	839.0222222222222399068	38	38	27832	100	732.4210526315789593355	-106.6011695906432805714
5.0.11.0	win	101018	16:49:37	NH_A_50	1	1	mixed_Word_shortCSI	14	mixed_repeat	255	Circle	Red	Shape	Word	Repeat	200	Consistent	SHAPE	CircleRed.png	30	1	459	42	42	31974	100	761.2857142857143344372	42	42	34073	100	811.2619047619048160414	46	46	38215	100	830.7608695652173764756	38	38	27832	100	732.4210526315789593355	-98.3398169336384171402
5.0.11.0	win	101018	16:49:37	NH_A_50	1	1	mixed_Word_shortCSI	14	mixed_repeat	258	Circle	Green	Shape	Word	Repeat	200	Inconsistent	SHAPE	CircleGreen.png	30	1	167	42	42	31974	100	761.2857142857143344372	43	43	34240	100	796.2790697674419106988	47	47	38382	100	816.6382978723404448829	38	38	27832	100	732.4210526315789593355	-84.2172452407614855474
5.0.11.0	win	101018	16:49:37	NH_A_50	1	1	mixed_Word_shortCSI	14	mixed_shift	261	Circle	Green	Color	Word	Shift	200	Inconsistent	COLOR	CircleGreen.png	38	1	446	43	43	32420	100	753.9534883720930338313	43	43	34240	100	796.2790697674419106988	47	47	38382	100	816.6382978723404448829	39	39	28278	100	725.0769230769230944134	-91.5613747954173504695
5.0.11.0	win	101018	16:49:37	NH_A_50	1	1	mixed_Word_shortCSI	14	mixed_repeat	264	Circle	Green	Color	Word	Repeat	200	Inconsistent	COLOR	CircleGreen.png	38	1	379	44	44	32799	100	745.4318181818181301423	43	43	34240	100	796.2790697674419106988	48	48	38761	100	807.5208333333333712289	39	39	28278	100	725.0769230769230944134	-82.4439102564102768156
5.0.11.0	win	101018	16:49:37	NH_A_50	1	1	mixed_Word_shortCSI	14	mixed_shift	267	Circle	Green	Shape	Word	Shift	200	Inconsistent	SHAPE	CircleGreen.png	38	0	410	44	44	32799	100	745.4318181818181301423	43	44	34240	97.7272727272727337322	796.2790697674419106988	48	48	38761	100	807.5208333333333712289	39	40	28278	97.5	725.0769230769230944134	-82.4439102564102768156
5.0.11.0	win	101018	16:49:37	NH_A_50	1	1	mixed_Word_shortCSI	14	mixed_shift	270	Triangle	Green	Color	Word	Shift	200	Consistent	COLOR	TriangleGreen.png	38	1	600	45	45	33399	100	742.2000000000000454747	43	44	34240	97.7272727272727337322	796.2790697674419106988	48	48	38761	100	807.5208333333333712289	40	41	28878	97.5609756097560989474	721.9500000000000454747	-85.5708333333333257542
5.0.11.0	win	101018	16:49:37	NH_A_50	1	1	mixed_Word_shortCSI	14	mixed_repeat	273	Circle	Red	Color	Word	Repeat	200	Consistent	COLOR	CircleRed.png	30	1	542	46	46	33941	100	737.8478260869565019675	43	44	34240	97.7272727272727337322	796.2790697674419106988	49	49	39303	100	802.1020408163265074108	40	41	28878	97.5609756097560989474	721.9500000000000454747	-80.1520408163264619361
5.0.11.0	win	101018	16:49:37	NH_A_50	1	1	mixed_Word_shortCSI	14	mixed_shift	276	Circle	Green	Shape	Word	Shift	200	Inconsistent	SHAPE	CircleGreen.png	30	1	854	46	46	33941	100	737.8478260869565019675	44	45	35094	97.7777777777777714618	797.5909090909091219146	49	49	39303	100	802.1020408163265074108	41	42	29732	97.619047619047620401	725.170731707317031578	-76.9313091090094758329
5.0.11.0	win	101018	16:49:37	NH_A_50	1	1	mixed_Word_shortCSI	14	mixed_shift	279	Triangle	Green	Color	Word	Shift	200	Consistent	COLOR	TriangleGreen.png	38	1	595	47	47	34536	100	734.8085106382978892725	44	45	35094	97.7777777777777714618	797.5909090909091219146	49	49	39303	100	802.1020408163265074108	42	43	30327	97.6744186046511515542	722.0714285714285551876	-80.0306122448979522233
5.0.11.0	win	101018	16:49:37	NH_A_50	1	1	mixed_Word_shortCSI	14	mixed_shift	282	Triangle	Green	Shape	Word	Shift	200	Consistent	SHAPE	TriangleGreen.png	38	1	490	47	47	34536	100	734.8085106382978892725	45	46	35584	97.8260869565217348054	790.7555555555555883984	49	49	39303	100	802.1020408163265074108	43	44	30817	97.7272727272727337322	716.6744186046511231325	-85.4276222116753842784
5.0.11.0	win	101018	16:49:37	NH_A_50	1	1	mixed_Word_shortCSI	14	mixed_shift	285	Circle	Red	Color	Word	Shift	200	Consistent	COLOR	CircleRed.png	30	1	436	48	48	34972	100	728.5833333333333712289	45	46	35584	97.8260869565217348054	790.7555555555555883984	49	49	39303	100	802.1020408163265074108	44	45	31253	97.7777777777777714618	710.2954545454545041139	-91.806586270872003297
5.0.11.0	win	101018	16:49:37	NH_A_50	1	1	mixed_Word_shortCSI	14	mixed_repeat	288	Circle	Green	Color	Word	Repeat	200	Inconsistent	COLOR	CircleGreen.png	38	1	993	49	49	35965	100	733.9795918367346985178	45	46	35584	97.8260869565217348054	790.7555555555555883984	50	50	40296	100	805.9199999999999590727	44	45	31253	97.7777777777777714618	710.2954545454545041139	-95.6245454545454549589
5.0.11.0	win	101018	16:49:37	NH_A_50	1	1	mixed_Word_shortCSI	14	mixed_repeat	291	Triangle	Red	Color	Word	Repeat	200	Inconsistent	COLOR	TriangleRed.png	30	1	887	50	50	36852	100	737.0399999999999636202	45	46	35584	97.8260869565217348054	790.7555555555555883984	51	51	41183	100	807.5098039215686185344	44	45	31253	97.7777777777777714618	710.2954545454545041139	-97.2143493761141144205
5.0.11.0	win	101018	16:49:37	NH_A_50	1	1	mixed_Word_shortCSI	14	mixed_shift	294	Triangle	Green	Shape	Word	Shift	200	Consistent	SHAPE	TriangleGreen.png	38	1	450	50	50	36852	100	737.0399999999999636202	46	47	36034	97.8723404255319167078	783.3478260869565019675	51	51	41183	100	807.5098039215686185344	45	46	31703	97.8260869565217348054	704.51111111111106311	-102.9986928104575554244
5.0.11.0	win	101018	16:49:37	NH_A_50	1	1	mixed_Word_shortCSI	14	mixed_shift	297	Triangle	Red	Color	Word	Shift	200	Inconsistent	COLOR	TriangleRed.png	30	1	462	51	51	37314	100	731.6470588235293917023	46	47	36034	97.8723404255319167078	783.3478260869565019675	51	51	41183	100	807.5098039215686185344	46	47	32165	97.8723404255319167078	699.2391304347826235244	-108.27067348678599501
5.0.11.0	win	101018	16:49:37	NH_A_50	1	1	mixed_Word_shortCSI	14	mixed_shift	300	Triangle	Red	Shape	Word	Shift	200	Inconsistent	SHAPE	TriangleRed.png	30	0	473	51	51	37314	100	731.6470588235293917023	46	48	36034	95.8333333333333428072	783.3478260869565019675	51	51	41183	100	807.5098039215686185344	46	48	32165	95.8333333333333428072	699.2391304347826235244	-108.27067348678599501
5.0.11.0	win	101018	16:49:37	NH_A_50	1	1	mixed_Word_shortCSI	14	mixed_shift	303	Triangle	Green	Color	Word	Shift	200	Consistent	COLOR	TriangleGreen.png	38	1	1413	52	52	38727	100	744.75	46	48	36034	95.8333333333333428072	783.3478260869565019675	51	51	41183	100	807.5098039215686185344	47	49	33578	95.9183673469387656496	714.4255319148936678175	-93.0842720066749507168
5.0.11.0	win	101018	16:49:37	NH_A_50	1	1	mixed_Word_shortCSI	14	mixed_shift	306	Triangle	Red	Shape	Word	Shift	200	Inconsistent	SHAPE	TriangleRed.png	30	0	459	52	52	38727	100	744.75	46	49	36034	93.8775510204081626853	783.3478260869565019675	51	51	41183	100	807.5098039215686185344	47	50	33578	94	714.4255319148936678175	-93.0842720066749507168
5.0.11.0	win	101018	16:49:37	NH_A_50	1	1	mixed_Word_shortCSI	14	mixed_shift	309	Circle	Red	Color	Word	Shift	200	Consistent	COLOR	CircleRed.png	30	1	2007	53	53	40734	100	768.5660377358490222832	46	49	36034	93.8775510204081626853	783.3478260869565019675	51	51	41183	100	807.5098039215686185344	48	51	35585	94.1176470588235218884	741.3541666666666287711	-66.1556372549019897633
5.0.11.0	win	101018	16:49:37	NH_A_50	1	1	mixed_Word_shortCSI	14	mixed_shift	312	Circle	Green	Shape	Word	Shift	200	Inconsistent	SHAPE	CircleGreen.png	30	1	725	53	53	40734	100	768.5660377358490222832	47	50	36759	94	782.1063829787234453761	51	51	41183	100	807.5098039215686185344	49	52	36310	94.2307692307692263967	741.0204081632653014822	-66.4893957583033170522
5.0.11.0	win	101018	16:49:37	NH_A_50	1	1	mixed_Word_shortCSI	14	mixed_repeat	315	Circle	Green	Shape	Word	Repeat	200	Inconsistent	SHAPE	CircleGreen.png	30	1	630	53	53	40734	100	768.5660377358490222832	48	51	37389	94.1176470588235218884	778.9375	52	52	41813	100	804.0961538461538111733	49	52	36310	94.2307692307692263967	741.0204081632653014822	-63.0757456828885096911
5.0.11.0	win	101018	16:49:37	NH_A_50	1	1	mixed_Word_shortCSI	14	mixed_repeat	318	Circle	Green	Shape	Word	Repeat	200	Inconsistent	SHAPE	CircleGreen.png	30	1	380	53	53	40734	100	768.5660377358490222832	49	52	37769	94.2307692307692263967	770.7959183673469851783	53	53	42193	100	796.0943396226415416095	49	52	36310	94.2307692307692263967	741.0204081632653014822	-55.0739314593762401273
5.0.11.0	win	101018	16:49:37	NH_A_50	1	1	mixed_Word_shortCSI	14	mixed_shift	321	Circle	Green	Color	Word	Shift	200	Inconsistent	COLOR	CircleGreen.png	38	1	939	54	54	41673	100	771.7222222222221716947	49	52	37769	94.2307692307692263967	770.7959183673469851783	53	53	42193	100	796.0943396226415416095	50	53	37249	94.3396226415094361073	744.9800000000000181899	-51.1143396226415234196
5.0.11.0	win	101018	16:49:37	NH_A_50	1	1	mixed_Word_shortCSI	14	mixed_shift	324	Circle	Red	Shape	Word	Shift	200	Consistent	SHAPE	CircleRed.png	30	1	644	54	54	41673	100	771.7222222222221716947	50	53	38413	94.3396226415094361073	768.2599999999999909051	53	53	42193	100	796.0943396226415416095	51	54	37893	94.4444444444444428655	743	-53.0943396226415416095
5.0.11.0	win	101018	16:49:37	NH_A_50	1	1	mixed_Word_shortCSI	14	mixed_shift	327	Triangle	Red	Color	Word	Shift	200	Inconsistent	COLOR	TriangleRed.png	30	1	1096	55	55	42769	100	777.6181818181818243829	50	53	38413	94.3396226415094361073	768.2599999999999909051	53	53	42193	100	796.0943396226415416095	52	55	38989	94.5454545454545467464	749.7884615384615472067	-46.3058780841799944028
5.0.11.0	win	101018	16:49:37	NH_A_50	1	1	mixed_Word_shortCSI	14	mixed_repeat	330	Circle	Red	Color	Word	Repeat	200	Consistent	COLOR	CircleRed.png	30	1	795	56	56	43564	100	777.9285714285714448124	50	53	38413	94.3396226415094361073	768.2599999999999909051	54	54	42988	100	796.074074074074019336	52	55	38989	94.5454545454545467464	749.7884615384615472067	-46.2856125356124721293
5.0.11.0	win	101018	16:49:37	NH_A_50	1	1	mixed_Word_shortCSI	14	mixed_repeat	333	Triangle	Red	Color	Word	Repeat	200	Inconsistent	COLOR	TriangleRed.png	30	1	378	57	57	43942	100	770.9122807017544118935	50	53	38413	94.3396226415094361073	768.2599999999999909051	55	55	43366	100	788.4727272727272975317	52	55	38989	94.5454545454545467464	749.7884615384615472067	-38.684265734265750325
5.0.11.0	win	101018	16:49:37	NH_A_50	1	1	mixed_Word_shortCSI	14	mixed_repeat	336	Circle	Green	Color	Word	Repeat	200	Inconsistent	COLOR	CircleGreen.png	38	1	697	58	58	44639	100	769.6379310344827899826	50	53	38413	94.3396226415094361073	768.2599999999999909051	56	56	44063	100	786.8392857142856655628	52	55	38989	94.5454545454545467464	749.7884615384615472067	-37.0508241758241183561
5.0.11.0	win	101018	16:49:37	NH_A_50	1	1	mixed_Word_shortCSI	14	mixed_shift	339	Circle	Red	Shape	Word	Shift	200	Consistent	SHAPE	CircleRed.png	30	1	748	58	58	44639	100	769.6379310344827899826	51	54	39161	94.4444444444444428655	767.862745098039226832	56	56	44063	100	786.8392857142856655628	53	56	39737	94.6428571428571387969	749.7547169811321055022	-37.0845687331535600606
5.0.11.0	win	101018	16:49:37	NH_A_50	1	1	mixed_Word_shortCSI	14	mixed_shift	342	Circle	Green	Color	Word	Shift	200	Inconsistent	COLOR	CircleGreen.png	38	1	668	59	59	45307	100	767.9152542372880816401	51	54	39161	94.4444444444444428655	767.862745098039226832	56	56	44063	100	786.8392857142856655628	54	57	40405	94.7368421052631504153	748.2407407407407617939	-38.5985449735449037689
5.0.11.0	win	101018	16:49:37	NH_A_50	1	1	mixed_Word_shortCSI	14	mixed_repeat	345	Circle	Red	Color	Word	Repeat	200	Consistent	COLOR	CircleRed.png	30	1	479	60	60	45786	100	763.1000000000000227374	51	54	39161	94.4444444444444428655	767.862745098039226832	57	57	44542	100	781.4385964912280542194	54	57	40405	94.7368421052631504153	748.2407407407407617939	-33.1978557504872924255
5.0.11.0	win	101018	16:49:37	NH_A_50	1	1	mixed_Word_shortCSI	14	mixed_shift	348	Triangle	Red	Shape	Word	Shift	200	Inconsistent	SHAPE	TriangleRed.png	38	1	571	60	60	45786	100	763.1000000000000227374	52	55	39732	94.5454545454545467464	764.0769230769230944134	57	57	44542	100	781.4385964912280542194	55	58	40976	94.8275862068965551543	745.0181818181818016456	-36.4204146730462525738
5.0.11.0	win	101018	16:49:37	NH_A_50	1	1	mixed_Word_shortCSI	14	mixed_repeat	351	Triangle	Green	Shape	Word	Repeat	200	Consistent	SHAPE	TriangleGreen.png	38	1	562	60	60	45786	100	763.1000000000000227374	53	56	40294	94.6428571428571387969	760.2641509433962028197	58	58	45104	100	777.6551724137931387304	55	58	40976	94.8275862068965551543	745.0181818181818016456	-32.6369905956113370848
5.0.11.0	win	101018	16:49:37	NH_A_50	1	1	mixed_Word_shortCSI	14	mixed_shift	354	Circle	Red	Color	Word	Shift	200	Consistent	COLOR	CircleRed.png	30	1	634	61	61	46420	100	760.9836065573770156334	53	56	40294	94.6428571428571387969	760.2641509433962028197	58	58	45104	100	777.6551724137931387304	56	59	41610	94.9152542372881384836	743.0357142857143344372	-34.6194581280788042932
5.0.11.0	win	101018	16:49:37	NH_A_50	1	1	mixed_Word_shortCSI	14	mixed_shift	357	Circle	Green	Shape	Word	Shift	200	Inconsistent	SHAPE	CircleGreen.png	30	1	1118	61	61	46420	100	760.9836065573770156334	54	57	41412	94.7368421052631504153	766.8888888888889141526	58	58	45104	100	777.6551724137931387304	57	60	42728	95	749.6140350877193441193	-28.0411373260737946111
5.0.11.0	win	101018	16:49:37	NH_A_50	1	1	mixed_Word_shortCSI	14	mixed_repeat	360	Triangle	Green	Shape	Word	Repeat	200	Consistent	SHAPE	TriangleGreen.png	38	1	1328	61	61	46420	100	760.9836065573770156334	55	58	42740	94.8275862068965551543	777.0909090909091219146	59	59	46432	100	786.9830508474576618028	57	60	42728	95	749.6140350877193441193	-37.3690157597383176835
5.0.11.0	win	101018	16:49:37	NH_A_50	1	1	mixed_Word_shortCSI	14	mixed_repeat	363	Circle	Red	Shape	Word	Repeat	200	Consistent	SHAPE	CircleRed.png	30	1	617	61	61	46420	100	760.9836065573770156334	56	59	43357	94.9152542372881384836	774.2321428571428896248	60	60	47049	100	784.1499999999999772626	57	60	42728	95	749.6140350877193441193	-34.5359649122806331434
5.0.11.0	win	101018	16:49:37	NH_A_50	1	1	mixed_Word_shortCSI	14	mixed_repeat	366	Circle	Red	Shape	Word	Repeat	200	Consistent	SHAPE	CircleRed.png	30	1	415	61	61	46420	100	760.9836065573770156334	57	60	43772	95	767.9298245614035067774	61	61	47464	100	778.098360655737678826	57	60	42728	95	749.6140350877193441193	-28.4843255680183347067
5.0.11.0	win	101018	16:49:37	NH_A_50	1	1	mixed_Word_shortCSI	14	mixed_repeat	369	Circle	Green	Shape	Word	Repeat	200	Inconsistent	SHAPE	CircleGreen.png	30	1	492	61	61	46420	100	760.9836065573770156334	58	61	44264	95.0819672131147513028	763.1724137931034874782	62	62	47956	100	773.4838709677419501531	57	60	42728	95	749.6140350877193441193	-23.8698358800226060339
5.0.11.0	win	101018	16:49:37	NH_A_50	1	1	mixed_Word_shortCSI	14	mixed_repeat	372	Circle	Red	Shape	Word	Repeat	200	Consistent	SHAPE	CircleRed.png	30	1	502	61	61	46420	100	760.9836065573770156334	59	62	44766	95.161290322580654788	758.7457627118643586073	63	63	48458	100	769.174603174603134903	57	60	42728	95	749.6140350877193441193	-19.5605680868837907838
5.0.11.0	win	101018	16:49:37	NH_A_50	1	1	mixed_Word_shortCSI	14	mixed_repeat	375	Circle	Red	Shape	Word	Repeat	200	Consistent	SHAPE	CircleRed.png	30	1	337	61	61	46420	100	760.9836065573770156334	60	63	45103	95.2380952380952265912	751.7166666666666969832	64	64	48795	100	762.421875	57	60	42728	95	749.6140350877193441193	-12.8078399122806558807
5.0.11.0	win	101018	16:49:37	NH_A_50	1	1	mixed_Word_shortCSI	14	mixed_repeat	378	Triangle	Green	Shape	Word	Repeat	200	Consistent	SHAPE	TriangleGreen.png	38	1	578	61	61	46420	100	760.9836065573770156334	61	64	45681	95.3125	748.8688524590163524408	65	65	49373	100	759.5846153846154038547	57	60	42728	95	749.6140350877193441193	-9.9705802968960597354
5.0.11.0	win	101018	16:49:37	NH_A_50	1	1	mixed_Word_shortCSI	14	mixed_shift	381	Circle	Green	Color	Word	Shift	200	Inconsistent	COLOR	CircleGreen.png	38	1	457	62	62	46877	100	756.0806451612903629211	61	64	45681	95.3125	748.8688524590163524408	65	65	49373	100	759.5846153846154038547	58	61	43185	95.0819672131147513028	744.5689655172413949913	-15.0156498673740088634
5.0.11.0	win	101018	16:49:37	NH_A_50	1	1	mixed_Word_shortCSI	14	mixed_shift	384	Circle	Green	Shape	Word	Shift	200	Inconsistent	SHAPE	CircleGreen.png	30	1	613	62	62	46877	100	756.0806451612903629211	62	65	46294	95.3846153846153868017	746.6774193548386620023	65	65	49373	100	759.5846153846154038547	59	62	43798	95.161290322580654788	742.3389830508474460657	-17.245632333767957789
5.0.11.0	win	101018	16:49:37	NH_A_50	1	1	mixed_Word_shortCSI	14	mixed_shift	387	Circle	Red	Color	Word	Shift	200	Consistent	COLOR	CircleRed.png	30	1	907	63	63	47784	100	758.4761904761904816041	62	65	46294	95.3846153846153868017	746.6774193548386620023	65	65	49373	100	759.5846153846154038547	60	63	44705	95.2380952380952265912	745.0833333333333712289	-14.5012820512820326257
5.0.11.0	win	101018	16:49:37	NH_A_50	1	1	mixed_Word_shortCSI	14	mixed_shift	390	Triangle	Red	Shape	Word	Shift	200	Inconsistent	SHAPE	TriangleRed.png	38	1	548	63	63	47784	100	758.4761904761904816041	63	66	46842	95.4545454545454532536	743.5238095238095183959	65	65	49373	100	759.5846153846154038547	61	64	45253	95.3125	741.852459016393481761	-17.7321563682219220937
5.0.11.0	win	101018	16:49:37	NH_A_50	1	1	mixed_Word_shortCSI	14	mixed_repeat	393	Circle	Red	Shape	Word	Repeat	200	Consistent	SHAPE	CircleRed.png	30	1	621	63	63	47784	100	758.4761904761904816041	64	67	47463	95.5223880597014840532	741.609375	66	66	49994	100	757.4848484848484986287	61	64	45253	95.3125	741.852459016393481761	-15.6323894684550168677
5.0.11.0	win	101018	16:49:37	NH_A_50	1	1	mixed_Word_shortCSI	14	mixed_shift	396	Circle	Green	Color	Word	Shift	200	Inconsistent	COLOR	CircleGreen.png	38	1	418	64	64	48202	100	753.15625	64	67	47463	95.5223880597014840532	741.609375	66	66	49994	100	757.4848484848484986287	62	65	45671	95.3846153846153868017	736.6290322580645124617	-20.855816226783986167
5.0.11.0	win	101018	16:49:37	NH_A_50	1	1	mixed_Word_shortCSI	14	mixed_shift	399	Circle	Green	Shape	Word	Shift	200	Inconsistent	SHAPE	CircleGreen.png	30	1	719	64	64	48202	100	753.15625	65	68	48182	95.5882352941176520744	741.2615384615384073186	66	66	49994	100	757.4848484848484986287	63	66	46390	95.4545454545454532536	736.3492063492063834929	-21.1356421356421151359
5.0.11.0	win	101018	16:49:37	NH_A_50	1	1	mixed_Word_shortCSI	14	mixed_repeat	402	Triangle	Green	Shape	Word	Repeat	200	Consistent	SHAPE	TriangleGreen.png	38	1	625	64	64	48202	100	753.15625	66	69	48807	95.6521739130434838216	739.5	67	67	50619	100	755.5074626865671234555	63	66	46390	95.4545454545454532536	736.3492063492063834929	-19.1582563373607399626
5.0.11.0	win	101018	16:49:37	NH_A_50	1	1	mixed_Word_shortCSI	14	mixed_repeat	405	Triangle	Red	Shape	Word	Repeat	200	Inconsistent	SHAPE	TriangleRed.png	38	1	790	64	64	48202	100	753.15625	67	70	49597	95.7142857142857224062	740.2537313432835617277	68	68	51409	100	756.0147058823529278015	63	66	46390	95.4545454545454532536	736.3492063492063834929	-19.6654995331465443087
5.0.11.0	win	101018	16:49:37	NH_A_50	1	1	mixed_Word_shortCSI	14	mixed_repeat	408	Circle	Red	Shape	Word	Repeat	200	Consistent	SHAPE	CircleRed.png	30	1	548	64	64	48202	100	753.15625	68	71	50145	95.7746478873239368568	737.4264705882352473054	69	69	51957	100	753	63	66	46390	95.4545454545454532536	736.3492063492063834929	-16.6507936507936165071
5.0.11.0	win	101018	16:49:37	NH_A_50	1	1	mixed_Word_shortCSI	14	mixed_shift	411	Triangle	Green	Color	Word	Shift	200	Consistent	COLOR	TriangleGreen.png	38	1	364	65	65	48566	100	747.1692307692308077094	68	71	50145	95.7746478873239368568	737.4264705882352473054	69	69	51957	100	753	64	67	46754	95.5223880597014840532	730.53125	-22.46875
5.0.11.0	win	101018	16:49:37	NH_A_50	1	1	mixed_Word_shortCSI	14	mixed_shift	414	Triangle	Green	Shape	Word	Shift	200	Consistent	SHAPE	TriangleGreen.png	38	1	940	65	65	48566	100	747.1692307692308077094	69	72	51085	95.8333333333333428072	740.3623188405797463929	69	69	51957	100	753	65	68	47694	95.5882352941176520744	733.7538461538460978772	-19.2461538461539021228
5.0.11.0	win	101018	16:49:37	NH_A_50	1	1	mixed_Word_shortCSI	14	mixed_repeat	417	Circle	Green	Shape	Word	Repeat	200	Inconsistent	SHAPE	CircleGreen.png	30	1	597	65	65	48566	100	747.1692307692308077094	70	73	51682	95.8904109589040984929	738.3142857142856883002	70	70	52554	100	750.7714285714286006623	65	68	47694	95.5882352941176520744	733.7538461538460978772	-17.0175824175825027851
5.0.11.0	win	101018	16:49:37	NH_A_50	1	1	mixed_Word_shortCSI	14	mixed_repeat	420	Circle	Green	Shape	Word	Repeat	200	Inconsistent	SHAPE	CircleGreen.png	30	1	571	65	65	48566	100	747.1692307692308077094	71	74	52253	95.9459459459459367281	735.9577464788732186207	71	71	53125	100	748.2394366197182762335	65	68	47694	95.5882352941176520744	733.7538461538460978772	-14.4855904658721783562
5.0.11.0	win	101018	16:49:37	NH_A_50	1	1	mixed_Word_shortCSI	14	mixed_shift	423	Triangle	Green	Color	Word	Shift	200	Consistent	COLOR	TriangleGreen.png	38	1	467	66	66	49033	100	742.9242424242423794567	71	74	52253	95.9459459459459367281	735.9577464788732186207	71	71	53125	100	748.2394366197182762335	66	69	48161	95.6521739130434838216	729.7121212121212465718	-18.5273154075970296617
5.0.11.0	win	101018	16:49:37	NH_A_50	1	1	mixed_Word_shortCSI	14	mixed_repeat	426	Triangle	Green	Color	Word	Repeat	200	Consistent	COLOR	TriangleGreen.png	30	0	1054	66	67	49033	98.507462686567166088	742.9242424242423794567	71	74	52253	95.9459459459459367281	735.9577464788732186207	71	72	53125	98.6111111111111142691	748.2394366197182762335	66	69	48161	95.6521739130434838216	729.7121212121212465718	-18.5273154075970296617
5.0.11.0	win	101018	16:49:37	NH_A_50	1	1	mixed_Word_shortCSI	14	mixed_shift	429	Triangle	Green	Shape	Word	Shift	200	Consistent	SHAPE	TriangleGreen.png	38	1	1522	66	67	49033	98.507462686567166088	742.9242424242423794567	72	75	53775	96	746.875	71	72	53125	98.6111111111111142691	748.2394366197182762335	67	70	49683	95.7142857142857224062	741.537313432835844651	-6.7021231868824315825
5.0.11.0	win	101018	16:49:37	NH_A_50	1	1	mixed_Word_shortCSI	14	mixed_repeat	432	Circle	Red	Shape	Word	Repeat	200	Consistent	SHAPE	CircleRed.png	30	1	483	66	67	49033	98.507462686567166088	742.9242424242423794567	73	76	54258	96.0526315789473699169	743.2602739726027039069	72	73	53608	98.6301369863013661643	744.5555555555555429237	67	70	49683	95.7142857142857224062	741.537313432835844651	-3.0182421227196982727
5.0.11.0	win	101018	16:49:37	NH_A_50	1	1	mixed_Word_shortCSI	14	mixed_shift	435	Circle	Green	Color	Word	Shift	200	Inconsistent	COLOR	CircleGreen.png	38	1	478	67	68	49511	98.5294117647058840248	738.9701492537313924913	73	76	54258	96.0526315789473699169	743.2602739726027039069	72	73	53608	98.6301369863013661643	744.5555555555555429237	68	71	50161	95.7746478873239368568	737.6617647058823195039	-6.8937908496732234198
5.0.11.0	win	101018	16:49:37	NH_A_50	1	1	mixed_Word_shortCSI	14	mixed_repeat	438	Triangle	Red	Color	Word	Repeat	200	Inconsistent	COLOR	TriangleRed.png	30	1	1337	68	69	50848	98.5507246376811707478	747.7647058823529278015	73	76	54258	96.0526315789473699169	743.2602739726027039069	73	74	54945	98.648648648648645576	752.6712328767123381112	68	71	50161	95.7746478873239368568	737.6617647058823195039	-15.0094681708300186074
5.0.11.0	win	101018	16:49:37	NH_A_50	1	1	mixed_Word_shortCSI	14	mixed_repeat	441	Triangle	Green	Color	Word	Repeat	200	Consistent	COLOR	TriangleGreen.png	38	1	962	69	70	51810	98.5714285714285836093	750.8695652173912549188	73	76	54258	96.0526315789473699169	743.2602739726027039069	74	75	55907	98.6666666666666714036	755.5	68	71	50161	95.7746478873239368568	737.6617647058823195039	-17.8382352941176804961
5.0.11.0	win	101018	16:49:37	NH_A_50	1	1	mixed_Word_shortCSI	14	mixed_shift	444	Triangle	Red	Shape	Word	Shift	200	Inconsistent	SHAPE	TriangleRed.png	38	1	1482	69	70	51810	98.5714285714285836093	750.8695652173912549188	74	77	55740	96.1038961038961048189	753.2432432432432278802	74	75	55907	98.6666666666666714036	755.5	69	72	51643	95.8333333333333428072	748.4492753623188718848	-7.0507246376811281152
5.0.11.0	win	101018	16:49:37	NH_A_50	1	1	mixed_Word_shortCSI	14	mixed_repeat	447	Triangle	Green	Shape	Word	Repeat	200	Consistent	SHAPE	TriangleGreen.png	38	1	460	69	70	51810	98.5714285714285836093	750.8695652173912549188	75	78	56200	96.153846153846160405	749.3333333333333712289	75	76	56367	98.6842105263157804984	751.5599999999999454303	69	72	51643	95.8333333333333428072	748.4492753623188718848	-3.1107246376810735455
5.0.11.0	win	101018	16:49:37	NH_A_50	1	1	mixed_Word_shortCSI	14	mixed_shift	450	Circle	Red	Color	Word	Shift	200	Consistent	COLOR	CircleRed.png	30	1	456	70	71	52266	98.5915492957746550928	746.6571428571428441501	75	78	56200	96.153846153846160405	749.3333333333333712289	75	76	56367	98.6842105263157804984	751.5599999999999454303	70	73	52099	95.8904109589040984929	744.2714285714286006623	-7.288571428571344768
5.0.11.0	win	101018	16:49:37	NH_A_50	1	1	mixed_Word_shortCSI	14	mixed_shift	453	Triangle	Red	Shape	Word	Shift	200	Inconsistent	SHAPE	TriangleRed.png	38	1	1029	70	71	52266	98.5915492957746550928	746.6571428571428441501	76	79	57229	96.2025316455696213325	753.0131578947368780064	75	76	56367	98.6842105263157804984	751.5599999999999454303	71	74	53128	95.9459459459459367281	748.2816901408450576128	-3.2783098591548878176
5.0.11.0	win	101018	16:49:37	NH_A_50	1	1	mixed_Word_shortCSI	14	mixed_shift	456	Triangle	Green	Color	Word	Shift	200	Consistent	COLOR	TriangleGreen.png	38	1	1034	71	72	53300	98.6111111111111142691	750.7042253521126440319	76	79	57229	96.2025316455696213325	753.0131578947368780064	75	76	56367	98.6842105263157804984	751.5599999999999454303	72	75	54162	96	752.25	0.6900000000000545697
5.0.11.0	win	101018	16:49:37	NH_A_50	1	1	mixed_Word_shortCSI	14	mixed_shift	459	Circle	Red	Shape	Word	Shift	200	Consistent	SHAPE	CircleRed.png	30	1	510	71	72	53300	98.6111111111111142691	750.7042253521126440319	77	80	57739	96.25	749.8571428571428896248	75	76	56367	98.6842105263157804984	751.5599999999999454303	73	76	54672	96.0526315789473699169	748.9315068493150420181	-2.6284931506849034122
5.0.11.0	win	101018	16:49:37	NH_A_50	1	1	mixed_Word_shortCSI	14	mixed_repeat	462	Triangle	Green	Shape	Word	Repeat	200	Consistent	SHAPE	TriangleGreen.png	38	1	537	71	72	53300	98.6111111111111142691	750.7042253521126440319	78	81	58276	96.2962962962962905067	747.1282051282050815644	76	77	56904	98.7012987012986968693	748.7368421052631219936	73	76	54672	96.0526315789473699169	748.9315068493150420181	0.1946647440519200245
5.0.11.0	win	101018	16:49:37	NH_A_50	1	1	mixed_Word_shortCSI	14	mixed_repeat	465	Circle	Green	Shape	Word	Repeat	200	Inconsistent	SHAPE	CircleGreen.png	30	1	753	71	72	53300	98.6111111111111142691	750.7042253521126440319	79	82	59029	96.3414634146341484211	747.2025316455695929108	77	78	57657	98.7179487179487296089	748.7922077922078187839	73	76	54672	96.0526315789473699169	748.9315068493150420181	0.1392990571072232342
5.0.11.0	win	101018	16:49:37	NH_A_50	1	1	mixed_Word_shortCSI	14	mixed_shift	468	Circle	Green	Color	Word	Shift	200	Inconsistent	COLOR	CircleGreen.png	38	1	401	72	73	53701	98.6301369863013661643	745.8472222222221716947	79	82	59029	96.3414634146341484211	747.2025316455695929108	77	78	57657	98.7179487179487296089	748.7922077922078187839	74	77	55073	96.1038961038961048189	744.2297297297296836405	-4.5624780624781351435
5.0.11.0	win	101018	16:49:37	NH_A_50	1	1	mixed_Word_shortCSI	14	mixed_repeat	471	Circle	Red	Color	Word	Repeat	200	Consistent	COLOR	CircleRed.png	30	1	559	73	74	54260	98.648648648648645576	743.2876712328767325744	79	82	59029	96.3414634146341484211	747.2025316455695929108	78	79	58216	98.7341772151898737775	746.3589743589743648045	74	77	55073	96.1038961038961048189	744.2297297297296836405	-2.129244629244681164
5.0.11.0	win	101018	16:49:37	NH_A_50	1	1	mixed_Word_shortCSI	14	mixed_repeat	474	Circle	Green	Color	Word	Repeat	200	Inconsistent	COLOR	CircleGreen.png	38	1	376	74	75	54636	98.6666666666666714036	738.3243243243243796314	79	82	59029	96.3414634146341484211	747.2025316455695929108	79	80	58592	98.75	741.6708860759493973092	74	77	55073	96.1038961038961048189	744.2297297297296836405	2.5588436537802863313
5.0.11.0	win	101018	16:49:37	NH_A_50	1	1	mixed_Word_shortCSI	14	mixed_shift	477	Triangle	Green	Shape	Word	Shift	200	Consistent	SHAPE	TriangleGreen.png	38	1	423	74	75	54636	98.6666666666666714036	738.3243243243243796314	80	83	59452	96.3855421686747035892	743.1499999999999772626	79	80	58592	98.75	741.6708860759493973092	75	78	55496	96.153846153846160405	739.9466666666667151731	-1.7242194092826821361
5.0.11.0	win	101018	16:49:37	NH_A_50	1	1	mixed_Word_shortCSI	14	mixed_shift	480	Circle	Green	Color	Word	Shift	200	Inconsistent	COLOR	CircleGreen.png	38	1	1044	75	76	55680	98.6842105263157804984	742.3999999999999772626	80	83	59452	96.3855421686747035892	743.1499999999999772626	79	80	58592	98.75	741.6708860759493973092	76	79	56540	96.2025316455696213325	743.9473684210526016614	2.2764823451032043522
5.0.11.0	win	101018	16:49:37	NH_A_50	1	1	mixed_Word_shortCSI	14	mixed_shift	483	Circle	Green	Shape	Word	Shift	200	Inconsistent	SHAPE	CircleGreen.png	38	0	472	75	76	55680	98.6842105263157804984	742.3999999999999772626	80	84	59452	95.2380952380952265912	743.1499999999999772626	79	80	58592	98.75	741.6708860759493973092	76	80	56540	95	743.9473684210526016614	2.2764823451032043522
