# Supplementary material for: Serial Recall Predicts Vocoded Sentence Recognition Across Spectral Resolutions
Source: J Speech Lang Hear Res. 2020 Mar 26;63(4):1282–98. doi: 10.1044/2020_JSLHR-19-00319 (PMC7242981; doi:10.1044/2020_JSLHR-19-00319)
Supplement: Supplemental Material S1 [file JSLHR-63-1282-s001.zip › Supplemental Material/EF Tasks/colorshapetask/Experiment Results/NH_A_51/colorshapetask_raw_NH_A_51_2018-10-26-14-29-47-345.iqdat]

build	computer.platform	date	time	subject	group	values.group	blockcode	blocknum	trialcode	trialnum	values.shape	values.color	values.categorizationtask	values.mixed_cuetask	values.mixed_shifttask	values.csi	values.responsekeymapping	stimulusitem1	values.stimulus	response	correct	latency	values.count_corrcolor	values.count_color	values.sumrt_corrcolor	expressions.percentcorrect_color	expressions.meanrt_color	values.count_corrshape	values.count_shape	values.sumrt_corrshape	expressions.percentcorrect_shape	expressions.meanrt_shape	values.count_corrrepeat	values.count_repeat	values.sumrt_corrrepeat	expressions.percentcorrect_repeat	expressions.meanrt_repeat	values.count_corrshift	values.count_shift	values.sumrt_corrshift	expressions.percentcorrect_shift	expressions.meanrt_shift	expressions.switchcost
5.0.11.0	win	102618	09:29:47	NH_A_51	1	1	generalintro	1	GeneralIntro	1						0		SC_GeneralIntro.htm		57	0	84567	0	0	0	0		0	0	0	0		0	0	0	0		0	0	0	0		0
5.0.11.0	win	102618	09:29:47	NH_A_51	1	1	blockedintro	2	BlockedIntro	1						0		SC_BlockedIntro1.htm		57	0	58015	0	0	0	0		0	0	0	0		0	0	0	0		0	0	0	0		0
5.0.11.0	win	102618	09:29:47	NH_A_51	1	1	blockedintro	2	BlockedIntro	2						0		SC_BlockedIntro2.htm		57	0	14191	0	0	0	0		0	0	0	0		0	0	0	0		0	0	0	0		0
5.0.11.0	win	102618	09:29:47	NH_A_51	1	1	blockedtask_shapetraining	3	BlockedPracticeInstruct	1						0		SC_Blocked_ShapeTraining.htm		57	0	13029	0	0	0	0		0	0	0	0		0	0	0	0		0	0	0	0		0
5.0.11.0	win	102618	09:29:47	NH_A_51	1	1	blockedtask_shapetraining	3	blockedtask_shapetraining	3	Triangle		Shape			0		Triangle.png	Triangle.png	38	1	1371	0	0	0	0		0	0	0	0		0	0	0	0		0	0	0	0		0
5.0.11.0	win	102618	09:29:47	NH_A_51	1	1	blockedtask_shapetraining	3	blockedtask_shapetraining	6	Circle		Shape			0		Circle.png	Circle.png	30	1	652	0	0	0	0		0	0	0	0		0	0	0	0		0	0	0	0		0
5.0.11.0	win	102618	09:29:47	NH_A_51	1	1	blockedtask_shapetraining	3	blockedtask_shapetraining	9	Triangle		Shape			0		Triangle.png	Triangle.png	38	1	536	0	0	0	0		0	0	0	0		0	0	0	0		0	0	0	0		0
5.0.11.0	win	102618	09:29:47	NH_A_51	1	1	blockedtask_shapetraining	3	blockedtask_shapetraining	12	Triangle		Shape			0		Triangle.png	Triangle.png	38	1	667	0	0	0	0		0	0	0	0		0	0	0	0		0	0	0	0		0
5.0.11.0	win	102618	09:29:47	NH_A_51	1	1	blockedtask_shapetraining	3	blockedtask_shapetraining	15	Circle		Shape			0		Circle.png	Circle.png	30	1	568	0	0	0	0		0	0	0	0		0	0	0	0		0	0	0	0		0
5.0.11.0	win	102618	09:29:47	NH_A_51	1	1	blockedtask_shapetraining	3	blockedtask_shapetraining	18	Circle		Shape			0		Circle.png	Circle.png	30	1	457	0	0	0	0		0	0	0	0		0	0	0	0		0	0	0	0		0
5.0.11.0	win	102618	09:29:47	NH_A_51	1	1	blockedtask_shapetraining	3	blockedtask_shapetraining	21	Circle		Shape			0		Circle.png	Circle.png	30	1	462	0	0	0	0		0	0	0	0		0	0	0	0		0	0	0	0		0
5.0.11.0	win	102618	09:29:47	NH_A_51	1	1	blockedtask_shapetraining	3	blockedtask_shapetraining	24	Circle		Shape			0		Circle.png	Circle.png	30	1	451	0	0	0	0		0	0	0	0		0	0	0	0		0	0	0	0		0
5.0.11.0	win	102618	09:29:47	NH_A_51	1	1	blockedtask_shapetraining	3	blockedtask_shapetraining	27	Circle		Shape			0		Circle.png	Circle.png	30	1	504	0	0	0	0		0	0	0	0		0	0	0	0		0	0	0	0		0
5.0.11.0	win	102618	09:29:47	NH_A_51	1	1	blockedtask_shapetraining	3	blockedtask_shapetraining	30	Triangle		Shape			0		Triangle.png	Triangle.png	38	1	540	0	0	0	0		0	0	0	0		0	0	0	0		0	0	0	0		0
5.0.11.0	win	102618	09:29:47	NH_A_51	1	1	blockedtask_shapetraining	3	blockedtask_shapetraining	33	Triangle		Shape			0		Triangle.png	Triangle.png	38	1	477	0	0	0	0		0	0	0	0		0	0	0	0		0	0	0	0		0
5.0.11.0	win	102618	09:29:47	NH_A_51	1	1	blockedtask_shapetraining	3	blockedtask_shapetraining	36	Triangle		Shape			0		Triangle.png	Triangle.png	38	1	434	0	0	0	0		0	0	0	0		0	0	0	0		0	0	0	0		0
5.0.11.0	win	102618	09:29:47	NH_A_51	1	1	blockedtask_shapetraining	3	blockedtask_shapetraining	39	Triangle		Shape			0		Triangle.png	Triangle.png	38	1	456	0	0	0	0		0	0	0	0		0	0	0	0		0	0	0	0		0
5.0.11.0	win	102618	09:29:47	NH_A_51	1	1	blockedtask_shapetraining	3	blockedtask_shapetraining	42	Circle		Shape			0		Circle.png	Circle.png	30	1	589	0	0	0	0		0	0	0	0		0	0	0	0		0	0	0	0		0
5.0.11.0	win	102618	09:29:47	NH_A_51	1	1	blockedtask_shapetraining	3	blockedtask_shapetraining	45	Circle		Shape			0		Circle.png	Circle.png	30	1	397	0	0	0	0		0	0	0	0		0	0	0	0		0	0	0	0		0
5.0.11.0	win	102618	09:29:47	NH_A_51	1	1	blockedtask_shapetraining	3	blockedtask_shapetraining	48	Circle		Shape			0		Circle.png	Circle.png	30	1	469	0	0	0	0		0	0	0	0		0	0	0	0		0	0	0	0		0
5.0.11.0	win	102618	09:29:47	NH_A_51	1	1	blockedtask_shapetraining	3	blockedtask_shapetraining	51	Circle		Shape			0		Circle.png	Circle.png	30	1	474	0	0	0	0		0	0	0	0		0	0	0	0		0	0	0	0		0
5.0.11.0	win	102618	09:29:47	NH_A_51	1	1	blockedtask_shapetraining	3	blockedtask_shapetraining	54	Circle		Shape			0		Circle.png	Circle.png	30	1	671	0	0	0	0		0	0	0	0		0	0	0	0		0	0	0	0		0
5.0.11.0	win	102618	09:29:47	NH_A_51	1	1	blockedtask_shapetraining	3	blockedtask_shapetraining	57	Triangle		Shape			0		Triangle.png	Triangle.png	38	1	523	0	0	0	0		0	0	0	0		0	0	0	0		0	0	0	0		0
5.0.11.0	win	102618	09:29:47	NH_A_51	1	1	blockedtask_shapetraining	3	blockedtask_shapetraining	60	Triangle		Shape			0		Triangle.png	Triangle.png	38	1	493	0	0	0	0		0	0	0	0		0	0	0	0		0	0	0	0		0
5.0.11.0	win	102618	09:29:47	NH_A_51	1	1	blockedtask_shapetraining	3	blockedtask_shapetraining	63	Circle		Shape			0		Circle.png	Circle.png	30	1	402	0	0	0	0		0	0	0	0		0	0	0	0		0	0	0	0		0
5.0.11.0	win	102618	09:29:47	NH_A_51	1	1	blockedtask_shapetraining	3	blockedtask_shapetraining	66	Circle		Shape			0		Circle.png	Circle.png	30	1	377	0	0	0	0		0	0	0	0		0	0	0	0		0	0	0	0		0
5.0.11.0	win	102618	09:29:47	NH_A_51	1	1	blockedtask_shapetraining	3	blockedtask_shapetraining	69	Triangle		Shape			0		Triangle.png	Triangle.png	30	0	370	0	0	0	0		0	0	0	0		0	0	0	0		0	0	0	0		0
5.0.11.0	win	102618	09:29:47	NH_A_51	1	1	blockedtask_shapetraining	3	blockedtask_shapetraining	72	Circle		Shape			0		Circle.png	Circle.png	30	1	466	0	0	0	0		0	0	0	0		0	0	0	0		0	0	0	0		0
5.0.11.0	win	102618	09:29:47	NH_A_51	1	1	blockedtask_shapetraining	3	blockedtask_shapetraining	75	Triangle		Shape			0		Triangle.png	Triangle.png	30	0	343	0	0	0	0		0	0	0	0		0	0	0	0		0	0	0	0		0
5.0.11.0	win	102618	09:29:47	NH_A_51	1	1	blockedtask_shapetraining	3	blockedtask_shapetraining	78	Circle		Shape			0		Circle.png	Circle.png	30	1	537	0	0	0	0		0	0	0	0		0	0	0	0		0	0	0	0		0
5.0.11.0	win	102618	09:29:47	NH_A_51	1	1	blockedtask_shapetraining	3	blockedtask_shapetraining	81	Triangle		Shape			0		Triangle.png	Triangle.png	38	1	395	0	0	0	0		0	0	0	0		0	0	0	0		0	0	0	0		0
5.0.11.0	win	102618	09:29:47	NH_A_51	1	1	blockedtask_shapetraining	3	blockedtask_shapetraining	84	Triangle		Shape			0		Triangle.png	Triangle.png	38	1	483	0	0	0	0		0	0	0	0		0	0	0	0		0	0	0	0		0
5.0.11.0	win	102618	09:29:47	NH_A_51	1	1	blockedtask_shapetraining	3	blockedtask_shapetraining	87	Circle		Shape			0		Circle.png	Circle.png	30	1	839	0	0	0	0		0	0	0	0		0	0	0	0		0	0	0	0		0
5.0.11.0	win	102618	09:29:47	NH_A_51	1	1	blockedtask_shapetraining	3	blockedtask_shapetraining	90	Triangle		Shape			0		Triangle.png	Triangle.png	38	1	557	0	0	0	0		0	0	0	0		0	0	0	0		0	0	0	0		0
5.0.11.0	win	102618	09:29:47	NH_A_51	1	1	blockedtask_shapetraining	3	blockedtask_shapetraining	93	Triangle		Shape			0		Triangle.png	Triangle.png	38	1	895	0	0	0	0		0	0	0	0		0	0	0	0		0	0	0	0		0
5.0.11.0	win	102618	09:29:47	NH_A_51	1	1	blockedtask_shapetraining	3	blockedtask_shapetraining	96	Triangle		Shape			0		Triangle.png	Triangle.png	38	1	643	0	0	0	0		0	0	0	0		0	0	0	0		0	0	0	0		0
5.0.11.0	win	102618	09:29:47	NH_A_51	1	1	blockedtask_colortraining	4	BlockedPracticeInstruct	1	Triangle		Shape			0		SC_Blocked_ColorTraining.htm	Triangle.png	57	0	7279	0	0	0	0		0	0	0	0		0	0	0	0		0	0	0	0		0
5.0.11.0	win	102618	09:29:47	NH_A_51	1	1	blockedtask_colortraining	4	blockedtask_colortraining	3		Red	Color			0		Red.png	Red.png	30	1	1995	0	0	0	0		0	0	0	0		0	0	0	0		0	0	0	0		0
5.0.11.0	win	102618	09:29:47	NH_A_51	1	1	blockedtask_colortraining	4	blockedtask_colortraining	6		Red	Color			0		Red.png	Red.png	30	1	772	0	0	0	0		0	0	0	0		0	0	0	0		0	0	0	0		0
5.0.11.0	win	102618	09:29:47	NH_A_51	1	1	blockedtask_colortraining	4	blockedtask_colortraining	9		Red	Color			0		Red.png	Red.png	30	1	525	0	0	0	0		0	0	0	0		0	0	0	0		0	0	0	0		0
5.0.11.0	win	102618	09:29:47	NH_A_51	1	1	blockedtask_colortraining	4	blockedtask_colortraining	12		Green	Color			0		Green.png	Green.png	38	1	655	0	0	0	0		0	0	0	0		0	0	0	0		0	0	0	0		0
5.0.11.0	win	102618	09:29:47	NH_A_51	1	1	blockedtask_colortraining	4	blockedtask_colortraining	15		Green	Color			0		Green.png	Green.png	38	1	540	0	0	0	0		0	0	0	0		0	0	0	0		0	0	0	0		0
5.0.11.0	win	102618	09:29:47	NH_A_51	1	1	blockedtask_colortraining	4	blockedtask_colortraining	18		Green	Color			0		Green.png	Green.png	38	1	383	0	0	0	0		0	0	0	0		0	0	0	0		0	0	0	0		0
5.0.11.0	win	102618	09:29:47	NH_A_51	1	1	blockedtask_colortraining	4	blockedtask_colortraining	21		Green	Color			0		Green.png	Green.png	38	1	327	0	0	0	0		0	0	0	0		0	0	0	0		0	0	0	0		0
5.0.11.0	win	102618	09:29:47	NH_A_51	1	1	blockedtask_colortraining	4	blockedtask_colortraining	24		Green	Color			0		Green.png	Green.png	38	1	369	0	0	0	0		0	0	0	0		0	0	0	0		0	0	0	0		0
5.0.11.0	win	102618	09:29:47	NH_A_51	1	1	blockedtask_colortraining	4	blockedtask_colortraining	27		Red	Color			0		Red.png	Red.png	30	1	346	0	0	0	0		0	0	0	0		0	0	0	0		0	0	0	0		0
5.0.11.0	win	102618	09:29:47	NH_A_51	1	1	blockedtask_colortraining	4	blockedtask_colortraining	30		Red	Color			0		Red.png	Red.png	30	1	324	0	0	0	0		0	0	0	0		0	0	0	0		0	0	0	0		0
5.0.11.0	win	102618	09:29:47	NH_A_51	1	1	blockedtask_colortraining	4	blockedtask_colortraining	33		Green	Color			0		Green.png	Green.png	38	1	414	0	0	0	0		0	0	0	0		0	0	0	0		0	0	0	0		0
5.0.11.0	win	102618	09:29:47	NH_A_51	1	1	blockedtask_colortraining	4	blockedtask_colortraining	36		Green	Color			0		Green.png	Green.png	38	1	341	0	0	0	0		0	0	0	0		0	0	0	0		0	0	0	0		0
5.0.11.0	win	102618	09:29:47	NH_A_51	1	1	blockedtask_colortraining	4	blockedtask_colortraining	39		Red	Color			0		Red.png	Red.png	30	1	383	0	0	0	0		0	0	0	0		0	0	0	0		0	0	0	0		0
5.0.11.0	win	102618	09:29:47	NH_A_51	1	1	blockedtask_colortraining	4	blockedtask_colortraining	42		Red	Color			0		Red.png	Red.png	30	1	311	0	0	0	0		0	0	0	0		0	0	0	0		0	0	0	0		0
5.0.11.0	win	102618	09:29:47	NH_A_51	1	1	blockedtask_colortraining	4	blockedtask_colortraining	45		Green	Color			0		Green.png	Green.png	38	1	450	0	0	0	0		0	0	0	0		0	0	0	0		0	0	0	0		0
5.0.11.0	win	102618	09:29:47	NH_A_51	1	1	blockedtask_colortraining	4	blockedtask_colortraining	48		Red	Color			0		Red.png	Red.png	30	1	424	0	0	0	0		0	0	0	0		0	0	0	0		0	0	0	0		0
5.0.11.0	win	102618	09:29:47	NH_A_51	1	1	blockedtask_colortraining	4	blockedtask_colortraining	51		Green	Color			0		Green.png	Green.png	38	1	398	0	0	0	0		0	0	0	0		0	0	0	0		0	0	0	0		0
5.0.11.0	win	102618	09:29:47	NH_A_51	1	1	blockedtask_colortraining	4	blockedtask_colortraining	54		Red	Color			0		Red.png	Red.png	30	1	533	0	0	0	0		0	0	0	0		0	0	0	0		0	0	0	0		0
5.0.11.0	win	102618	09:29:47	NH_A_51	1	1	blockedtask_colortraining	4	blockedtask_colortraining	57		Red	Color			0		Red.png	Red.png	30	1	376	0	0	0	0		0	0	0	0		0	0	0	0		0	0	0	0		0
5.0.11.0	win	102618	09:29:47	NH_A_51	1	1	blockedtask_colortraining	4	blockedtask_colortraining	60		Green	Color			0		Green.png	Green.png	38	1	497	0	0	0	0		0	0	0	0		0	0	0	0		0	0	0	0		0
5.0.11.0	win	102618	09:29:47	NH_A_51	1	1	blockedtask_colortraining	4	blockedtask_colortraining	63		Red	Color			0		Red.png	Red.png	30	1	516	0	0	0	0		0	0	0	0		0	0	0	0		0	0	0	0		0
5.0.11.0	win	102618	09:29:47	NH_A_51	1	1	blockedtask_colortraining	4	blockedtask_colortraining	66		Red	Color			0		Red.png	Red.png	30	1	487	0	0	0	0		0	0	0	0		0	0	0	0		0	0	0	0		0
5.0.11.0	win	102618	09:29:47	NH_A_51	1	1	blockedtask_colortraining	4	blockedtask_colortraining	69		Red	Color			0		Red.png	Red.png	30	1	475	0	0	0	0		0	0	0	0		0	0	0	0		0	0	0	0		0
5.0.11.0	win	102618	09:29:47	NH_A_51	1	1	blockedtask_colortraining	4	blockedtask_colortraining	72		Green	Color			0		Green.png	Green.png	38	1	383	0	0	0	0		0	0	0	0		0	0	0	0		0	0	0	0		0
5.0.11.0	win	102618	09:29:47	NH_A_51	1	1	blockedtask_colortraining	4	blockedtask_colortraining	75		Red	Color			0		Red.png	Red.png	30	1	407	0	0	0	0		0	0	0	0		0	0	0	0		0	0	0	0		0
5.0.11.0	win	102618	09:29:47	NH_A_51	1	1	blockedtask_colortraining	4	blockedtask_colortraining	78		Green	Color			0		Green.png	Green.png	38	1	463	0	0	0	0		0	0	0	0		0	0	0	0		0	0	0	0		0
5.0.11.0	win	102618	09:29:47	NH_A_51	1	1	blockedtask_colortraining	4	blockedtask_colortraining	81		Red	Color			0		Red.png	Red.png	30	1	548	0	0	0	0		0	0	0	0		0	0	0	0		0	0	0	0		0
5.0.11.0	win	102618	09:29:47	NH_A_51	1	1	blockedtask_colortraining	4	blockedtask_colortraining	84		Green	Color			0		Green.png	Green.png	38	1	710	0	0	0	0		0	0	0	0		0	0	0	0		0	0	0	0		0
5.0.11.0	win	102618	09:29:47	NH_A_51	1	1	blockedtask_colortraining	4	blockedtask_colortraining	87		Green	Color			0		Green.png	Green.png	38	1	561	0	0	0	0		0	0	0	0		0	0	0	0		0	0	0	0		0
5.0.11.0	win	102618	09:29:47	NH_A_51	1	1	blockedtask_colortraining	4	blockedtask_colortraining	90		Red	Color			0		Red.png	Red.png	30	1	706	0	0	0	0		0	0	0	0		0	0	0	0		0	0	0	0		0
5.0.11.0	win	102618	09:29:47	NH_A_51	1	1	blockedtask_colortraining	4	blockedtask_colortraining	93		Green	Color			0		Green.png	Green.png	38	1	510	0	0	0	0		0	0	0	0		0	0	0	0		0	0	0	0		0
5.0.11.0	win	102618	09:29:47	NH_A_51	1	1	blockedtask_colortraining	4	blockedtask_colortraining	96		Green	Color			0		Green.png	Green.png	38	1	577	0	0	0	0		0	0	0	0		0	0	0	0		0	0	0	0		0
5.0.11.0	win	102618	09:29:47	NH_A_51	1	1	blockedtask_colorshapetraining	5	BlockedPracticeInstruct	1		Green	Color			0		SC_Blocked_ColorShapeTraining.htm	Green.png	57	0	24976	0	0	0	0		0	0	0	0		0	0	0	0		0	0	0	0		0
5.0.11.0	win	102618	09:29:47	NH_A_51	1	1	blockedtask_colorshapetraining	5	blockedtask_colorshapetraining	3		Red	Color			0		Red.png	Red.png	30	1	1209	0	0	0	0		0	0	0	0		0	0	0	0		0	0	0	0		0
5.0.11.0	win	102618	09:29:47	NH_A_51	1	1	blockedtask_colorshapetraining	5	blockedtask_colorshapetraining	6		Green	Color			0		Green.png	Green.png	38	1	497	0	0	0	0		0	0	0	0		0	0	0	0		0	0	0	0		0
5.0.11.0	win	102618	09:29:47	NH_A_51	1	1	blockedtask_colorshapetraining	5	blockedtask_colorshapetraining	9	Triangle		Shape			0		Triangle.png	Triangle.png	38	1	1172	0	0	0	0		0	0	0	0		0	0	0	0		0	0	0	0		0
5.0.11.0	win	102618	09:29:47	NH_A_51	1	1	blockedtask_colorshapetraining	5	blockedtask_colorshapetraining	12	Triangle		Shape			0		Triangle.png	Triangle.png	38	1	557	0	0	0	0		0	0	0	0		0	0	0	0		0	0	0	0		0
5.0.11.0	win	102618	09:29:47	NH_A_51	1	1	blockedtask_colorshapetraining	5	blockedtask_colorshapetraining	15	Triangle		Shape			0		Triangle.png	Triangle.png	38	1	558	0	0	0	0		0	0	0	0		0	0	0	0		0	0	0	0		0
5.0.11.0	win	102618	09:29:47	NH_A_51	1	1	blockedtask_colorshapetraining	5	blockedtask_colorshapetraining	18		Green	Color			0		Green.png	Green.png	38	1	688	0	0	0	0		0	0	0	0		0	0	0	0		0	0	0	0		0
5.0.11.0	win	102618	09:29:47	NH_A_51	1	1	blockedtask_colorshapetraining	5	blockedtask_colorshapetraining	21		Green	Color			0		Green.png	Green.png	38	1	428	0	0	0	0		0	0	0	0		0	0	0	0		0	0	0	0		0
5.0.11.0	win	102618	09:29:47	NH_A_51	1	1	blockedtask_colorshapetraining	5	blockedtask_colorshapetraining	24		Green	Color			0		Green.png	Green.png	38	1	355	0	0	0	0		0	0	0	0		0	0	0	0		0	0	0	0		0
5.0.11.0	win	102618	09:29:47	NH_A_51	1	1	blockedtask_colorshapetraining	5	blockedtask_colorshapetraining	27	Circle		Shape			0		Circle.png	Circle.png	30	1	459	0	0	0	0		0	0	0	0		0	0	0	0		0	0	0	0		0
5.0.11.0	win	102618	09:29:47	NH_A_51	1	1	blockedtask_colorshapetraining	5	blockedtask_colorshapetraining	30		Green	Color			0		Green.png	Green.png	38	1	545	0	0	0	0		0	0	0	0		0	0	0	0		0	0	0	0		0
5.0.11.0	win	102618	09:29:47	NH_A_51	1	1	blockedtask_colorshapetraining	5	blockedtask_colorshapetraining	33		Green	Color			0		Green.png	Green.png	38	1	515	0	0	0	0		0	0	0	0		0	0	0	0		0	0	0	0		0
5.0.11.0	win	102618	09:29:47	NH_A_51	1	1	blockedtask_colorshapetraining	5	blockedtask_colorshapetraining	36	Triangle		Shape			0		Triangle.png	Triangle.png	38	1	550	0	0	0	0		0	0	0	0		0	0	0	0		0	0	0	0		0
5.0.11.0	win	102618	09:29:47	NH_A_51	1	1	blockedtask_colorshapetraining	5	blockedtask_colorshapetraining	39	Circle		Shape			0		Circle.png	Circle.png	30	1	519	0	0	0	0		0	0	0	0		0	0	0	0		0	0	0	0		0
5.0.11.0	win	102618	09:29:47	NH_A_51	1	1	blockedtask_colorshapetraining	5	blockedtask_colorshapetraining	42	Circle		Shape			0		Circle.png	Circle.png	30	1	553	0	0	0	0		0	0	0	0		0	0	0	0		0	0	0	0		0
5.0.11.0	win	102618	09:29:47	NH_A_51	1	1	blockedtask_colorshapetraining	5	blockedtask_colorshapetraining	45		Red	Color			0		Red.png	Red.png	30	1	491	0	0	0	0		0	0	0	0		0	0	0	0		0	0	0	0		0
5.0.11.0	win	102618	09:29:47	NH_A_51	1	1	blockedtask_colorshapetraining	5	blockedtask_colorshapetraining	48	Circle		Shape			0		Circle.png	Circle.png	30	1	431	0	0	0	0		0	0	0	0		0	0	0	0		0	0	0	0		0
5.0.11.0	win	102618	09:29:47	NH_A_51	1	1	blockedtask_colorshapetraining	5	blockedtask_colorshapetraining	51		Red	Color			0		Red.png	Red.png	38	0	645	0	0	0	0		0	0	0	0		0	0	0	0		0	0	0	0		0
5.0.11.0	win	102618	09:29:47	NH_A_51	1	1	blockedtask_colorshapetraining	5	blockedtask_colorshapetraining	54		Red	Color			0		Red.png	Red.png	30	1	475	0	0	0	0		0	0	0	0		0	0	0	0		0	0	0	0		0
5.0.11.0	win	102618	09:29:47	NH_A_51	1	1	blockedtask_colorshapetraining	5	blockedtask_colorshapetraining	57		Red	Color			0		Red.png	Red.png	30	1	496	0	0	0	0		0	0	0	0		0	0	0	0		0	0	0	0		0
5.0.11.0	win	102618	09:29:47	NH_A_51	1	1	blockedtask_colorshapetraining	5	blockedtask_colorshapetraining	60		Red	Color			0		Red.png	Red.png	30	1	611	0	0	0	0		0	0	0	0		0	0	0	0		0	0	0	0		0
5.0.11.0	win	102618	09:29:47	NH_A_51	1	1	blockedtask_colorshapetraining	5	blockedtask_colorshapetraining	63	Circle		Shape			0		Circle.png	Circle.png	30	1	755	0	0	0	0		0	0	0	0		0	0	0	0		0	0	0	0		0
5.0.11.0	win	102618	09:29:47	NH_A_51	1	1	blockedtask_colorshapetraining	5	blockedtask_colorshapetraining	66	Circle		Shape			0		Circle.png	Circle.png	30	1	508	0	0	0	0		0	0	0	0		0	0	0	0		0	0	0	0		0
5.0.11.0	win	102618	09:29:47	NH_A_51	1	1	blockedtask_colorshapetraining	5	blockedtask_colorshapetraining	69		Green	Color			0		Green.png	Green.png	38	1	655	0	0	0	0		0	0	0	0		0	0	0	0		0	0	0	0		0
5.0.11.0	win	102618	09:29:47	NH_A_51	1	1	blockedtask_colorshapetraining	5	blockedtask_colorshapetraining	72		Green	Color			0		Green.png	Green.png	38	1	813	0	0	0	0		0	0	0	0		0	0	0	0		0	0	0	0		0
5.0.11.0	win	102618	09:29:47	NH_A_51	1	1	blockedtask_colorshapetraining	5	blockedtask_colorshapetraining	75	Triangle		Shape			0		Triangle.png	Triangle.png	38	1	341	0	0	0	0		0	0	0	0		0	0	0	0		0	0	0	0		0
5.0.11.0	win	102618	09:29:47	NH_A_51	1	1	blockedtask_colorshapetraining	5	blockedtask_colorshapetraining	78	Circle		Shape			0		Circle.png	Circle.png	30	1	623	0	0	0	0		0	0	0	0		0	0	0	0		0	0	0	0		0
5.0.11.0	win	102618	09:29:47	NH_A_51	1	1	blockedtask_colorshapetraining	5	blockedtask_colorshapetraining	81		Red	Color			0		Red.png	Red.png	30	1	429	0	0	0	0		0	0	0	0		0	0	0	0		0	0	0	0		0
5.0.11.0	win	102618	09:29:47	NH_A_51	1	1	blockedtask_colorshapetraining	5	blockedtask_colorshapetraining	84		Red	Color			0		Red.png	Red.png	30	1	548	0	0	0	0		0	0	0	0		0	0	0	0		0	0	0	0		0
5.0.11.0	win	102618	09:29:47	NH_A_51	1	1	blockedtask_colorshapetraining	5	blockedtask_colorshapetraining	87	Triangle		Shape			0		Triangle.png	Triangle.png	38	1	565	0	0	0	0		0	0	0	0		0	0	0	0		0	0	0	0		0
5.0.11.0	win	102618	09:29:47	NH_A_51	1	1	blockedtask_colorshapetraining	5	blockedtask_colorshapetraining	90	Circle		Shape			0		Circle.png	Circle.png	30	1	597	0	0	0	0		0	0	0	0		0	0	0	0		0	0	0	0		0
5.0.11.0	win	102618	09:29:47	NH_A_51	1	1	blockedtask_colorshapetraining	5	blockedtask_colorshapetraining	93	Triangle		Shape			0		Triangle.png	Triangle.png	38	1	533	0	0	0	0		0	0	0	0		0	0	0	0		0	0	0	0		0
5.0.11.0	win	102618	09:29:47	NH_A_51	1	1	blockedtask_colorshapetraining	5	blockedtask_colorshapetraining	96	Triangle		Shape			0		Triangle.png	Triangle.png	38	1	391	0	0	0	0		0	0	0	0		0	0	0	0		0	0	0	0		0
5.0.11.0	win	102618	09:29:47	NH_A_51	1	1	blockedtask_bivalentshapetraining	6	BlockedPracticeInstruct	1	Triangle		Shape			0		SC_Blocked_BivalentShapeTraining.htm	Triangle.png	57	0	17294	0	0	0	0		0	0	0	0		0	0	0	0		0	0	0	0		0
5.0.11.0	win	102618	09:29:47	NH_A_51	1	1	blockedtask_bivalentshapetraining	6	blockedtask_bivalentshapetraining	3	Triangle	Green	Shape			0		TriangleGreen.png	TriangleGreen.png	38	1	1466	0	0	0	0		0	0	0	0		0	0	0	0		0	0	0	0		0
5.0.11.0	win	102618	09:29:47	NH_A_51	1	1	blockedtask_bivalentshapetraining	6	blockedtask_bivalentshapetraining	6	Circle	Green	Shape			0		CircleGreen.png	CircleGreen.png	30	1	743	0	0	0	0		0	0	0	0		0	0	0	0		0	0	0	0		0
5.0.11.0	win	102618	09:29:47	NH_A_51	1	1	blockedtask_bivalentshapetraining	6	blockedtask_bivalentshapetraining	9	Triangle	Green	Shape			0		TriangleGreen.png	TriangleGreen.png	38	1	976	0	0	0	0		0	0	0	0		0	0	0	0		0	0	0	0		0
5.0.11.0	win	102618	09:29:47	NH_A_51	1	1	blockedtask_bivalentshapetraining	6	blockedtask_bivalentshapetraining	12	Triangle	Red	Shape			0		TriangleRed.png	TriangleRed.png	38	1	913	0	0	0	0		0	0	0	0		0	0	0	0		0	0	0	0		0
5.0.11.0	win	102618	09:29:47	NH_A_51	1	1	blockedtask_bivalentshapetraining	6	blockedtask_bivalentshapetraining	15	Triangle	Red	Shape			0		TriangleRed.png	TriangleRed.png	38	1	612	0	0	0	0		0	0	0	0		0	0	0	0		0	0	0	0		0
5.0.11.0	win	102618	09:29:47	NH_A_51	1	1	blockedtask_bivalentshapetraining	6	blockedtask_bivalentshapetraining	18	Triangle	Green	Shape			0		TriangleGreen.png	TriangleGreen.png	38	1	643	0	0	0	0		0	0	0	0		0	0	0	0		0	0	0	0		0
5.0.11.0	win	102618	09:29:47	NH_A_51	1	1	blockedtask_bivalentshapetraining	6	blockedtask_bivalentshapetraining	21	Circle	Red	Shape			0		CircleRed.png	CircleRed.png	30	1	1058	0	0	0	0		0	0	0	0		0	0	0	0		0	0	0	0		0
5.0.11.0	win	102618	09:29:47	NH_A_51	1	1	blockedtask_bivalentshapetraining	6	blockedtask_bivalentshapetraining	24	Circle	Red	Shape			0		CircleRed.png	CircleRed.png	30	1	559	0	0	0	0		0	0	0	0		0	0	0	0		0	0	0	0		0
5.0.11.0	win	102618	09:29:47	NH_A_51	1	1	blockedtask_bivalentshapetraining	6	blockedtask_bivalentshapetraining	27	Circle	Red	Shape			0		CircleRed.png	CircleRed.png	30	1	432	0	0	0	0		0	0	0	0		0	0	0	0		0	0	0	0		0
5.0.11.0	win	102618	09:29:47	NH_A_51	1	1	blockedtask_bivalentshapetraining	6	blockedtask_bivalentshapetraining	30	Triangle	Green	Shape			0		TriangleGreen.png	TriangleGreen.png	38	1	614	0	0	0	0		0	0	0	0		0	0	0	0		0	0	0	0		0
5.0.11.0	win	102618	09:29:47	NH_A_51	1	1	blockedtask_bivalentshapetraining	6	blockedtask_bivalentshapetraining	33	Circle	Red	Shape			0		CircleRed.png	CircleRed.png	30	1	517	0	0	0	0		0	0	0	0		0	0	0	0		0	0	0	0		0
5.0.11.0	win	102618	09:29:47	NH_A_51	1	1	blockedtask_bivalentshapetraining	6	blockedtask_bivalentshapetraining	36	Circle	Red	Shape			0		CircleRed.png	CircleRed.png	30	1	440	0	0	0	0		0	0	0	0		0	0	0	0		0	0	0	0		0
5.0.11.0	win	102618	09:29:47	NH_A_51	1	1	blockedtask_bivalentshapetraining	6	blockedtask_bivalentshapetraining	39	Triangle	Red	Shape			0		TriangleRed.png	TriangleRed.png	38	1	478	0	0	0	0		0	0	0	0		0	0	0	0		0	0	0	0		0
5.0.11.0	win	102618	09:29:47	NH_A_51	1	1	blockedtask_bivalentshapetraining	6	blockedtask_bivalentshapetraining	42	Circle	Green	Shape			0		CircleGreen.png	CircleGreen.png	30	1	466	0	0	0	0		0	0	0	0		0	0	0	0		0	0	0	0		0
5.0.11.0	win	102618	09:29:47	NH_A_51	1	1	blockedtask_bivalentshapetraining	6	blockedtask_bivalentshapetraining	45	Circle	Green	Shape			0		CircleGreen.png	CircleGreen.png	30	1	359	0	0	0	0		0	0	0	0		0	0	0	0		0	0	0	0		0
5.0.11.0	win	102618	09:29:47	NH_A_51	1	1	blockedtask_bivalentshapetraining	6	blockedtask_bivalentshapetraining	48	Circle	Green	Shape			0		CircleGreen.png	CircleGreen.png	30	1	448	0	0	0	0		0	0	0	0		0	0	0	0		0	0	0	0		0
5.0.11.0	win	102618	09:29:47	NH_A_51	1	1	blockedtask_bivalentshapetraining	6	blockedtask_bivalentshapetraining	51	Circle	Green	Shape			0		CircleGreen.png	CircleGreen.png	30	1	390	0	0	0	0		0	0	0	0		0	0	0	0		0	0	0	0		0
5.0.11.0	win	102618	09:29:47	NH_A_51	1	1	blockedtask_bivalentshapetraining	6	blockedtask_bivalentshapetraining	54	Circle	Green	Shape			0		CircleGreen.png	CircleGreen.png	30	1	381	0	0	0	0		0	0	0	0		0	0	0	0		0	0	0	0		0
5.0.11.0	win	102618	09:29:47	NH_A_51	1	1	blockedtask_bivalentshapetraining	6	blockedtask_bivalentshapetraining	57	Circle	Red	Shape			0		CircleRed.png	CircleRed.png	30	1	421	0	0	0	0		0	0	0	0		0	0	0	0		0	0	0	0		0
5.0.11.0	win	102618	09:29:47	NH_A_51	1	1	blockedtask_bivalentshapetraining	6	blockedtask_bivalentshapetraining	60	Triangle	Green	Shape			0		TriangleGreen.png	TriangleGreen.png	38	1	620	0	0	0	0		0	0	0	0		0	0	0	0		0	0	0	0		0
5.0.11.0	win	102618	09:29:47	NH_A_51	1	1	blockedtask_bivalentshapetraining	6	blockedtask_bivalentshapetraining	63	Circle	Green	Shape			0		CircleGreen.png	CircleGreen.png	30	1	907	0	0	0	0		0	0	0	0		0	0	0	0		0	0	0	0		0
5.0.11.0	win	102618	09:29:47	NH_A_51	1	1	blockedtask_bivalentshapetraining	6	blockedtask_bivalentshapetraining	66	Triangle	Green	Shape			0		TriangleGreen.png	TriangleGreen.png	38	1	478	0	0	0	0		0	0	0	0		0	0	0	0		0	0	0	0		0
5.0.11.0	win	102618	09:29:47	NH_A_51	1	1	blockedtask_bivalentshapetraining	6	blockedtask_bivalentshapetraining	69	Triangle	Red	Shape			0		TriangleRed.png	TriangleRed.png	38	1	755	0	0	0	0		0	0	0	0		0	0	0	0		0	0	0	0		0
5.0.11.0	win	102618	09:29:47	NH_A_51	1	1	blockedtask_bivalentshapetraining	6	blockedtask_bivalentshapetraining	72	Triangle	Red	Shape			0		TriangleRed.png	TriangleRed.png	38	1	460	0	0	0	0		0	0	0	0		0	0	0	0		0	0	0	0		0
5.0.11.0	win	102618	09:29:47	NH_A_51	1	1	blockedtask_bivalentshapetraining	6	blockedtask_bivalentshapetraining	75	Triangle	Red	Shape			0		TriangleRed.png	TriangleRed.png	38	1	386	0	0	0	0		0	0	0	0		0	0	0	0		0	0	0	0		0
5.0.11.0	win	102618	09:29:47	NH_A_51	1	1	blockedtask_bivalentshapetraining	6	blockedtask_bivalentshapetraining	78	Circle	Green	Shape			0		CircleGreen.png	CircleGreen.png	30	1	650	0	0	0	0		0	0	0	0		0	0	0	0		0	0	0	0		0
5.0.11.0	win	102618	09:29:47	NH_A_51	1	1	blockedtask_bivalentshapetraining	6	blockedtask_bivalentshapetraining	81	Triangle	Red	Shape			0		TriangleRed.png	TriangleRed.png	38	1	567	0	0	0	0		0	0	0	0		0	0	0	0		0	0	0	0		0
5.0.11.0	win	102618	09:29:47	NH_A_51	1	1	blockedtask_bivalentshapetraining	6	blockedtask_bivalentshapetraining	84	Triangle	Green	Shape			0		TriangleGreen.png	TriangleGreen.png	38	1	631	0	0	0	0		0	0	0	0		0	0	0	0		0	0	0	0		0
5.0.11.0	win	102618	09:29:47	NH_A_51	1	1	blockedtask_bivalentshapetraining	6	blockedtask_bivalentshapetraining	87	Circle	Red	Shape			0		CircleRed.png	CircleRed.png	30	1	469	0	0	0	0		0	0	0	0		0	0	0	0		0	0	0	0		0
5.0.11.0	win	102618	09:29:47	NH_A_51	1	1	blockedtask_bivalentshapetraining	6	blockedtask_bivalentshapetraining	90	Circle	Red	Shape			0		CircleRed.png	CircleRed.png	30	1	570	0	0	0	0		0	0	0	0		0	0	0	0		0	0	0	0		0
5.0.11.0	win	102618	09:29:47	NH_A_51	1	1	blockedtask_bivalentshapetraining	6	blockedtask_bivalentshapetraining	93	Triangle	Green	Shape			0		TriangleGreen.png	TriangleGreen.png	38	1	459	0	0	0	0		0	0	0	0		0	0	0	0		0	0	0	0		0
5.0.11.0	win	102618	09:29:47	NH_A_51	1	1	blockedtask_bivalentshapetraining	6	blockedtask_bivalentshapetraining	96	Triangle	Red	Shape			0		TriangleRed.png	TriangleRed.png	38	1	400	0	0	0	0		0	0	0	0		0	0	0	0		0	0	0	0		0
5.0.11.0	win	102618	09:29:47	NH_A_51	1	1	blockedtask_bivalentcolortraining	7	BlockedPracticeInstruct	1	Triangle	Red	Shape			0		SC_Blocked_BivalentColorTraining.htm	TriangleRed.png	57	0	5287	0	0	0	0		0	0	0	0		0	0	0	0		0	0	0	0		0
5.0.11.0	win	102618	09:29:47	NH_A_51	1	1	blockedtask_bivalentcolortraining	7	blockedtask_bivalentcolortraining	3	Triangle	Green	Color			0		TriangleGreen.png	TriangleGreen.png	38	1	1475	0	0	0	0		0	0	0	0		0	0	0	0		0	0	0	0		0
5.0.11.0	win	102618	09:29:47	NH_A_51	1	1	blockedtask_bivalentcolortraining	7	blockedtask_bivalentcolortraining	6	Circle	Red	Color			0		CircleRed.png	CircleRed.png	30	1	688	0	0	0	0		0	0	0	0		0	0	0	0		0	0	0	0		0
5.0.11.0	win	102618	09:29:47	NH_A_51	1	1	blockedtask_bivalentcolortraining	7	blockedtask_bivalentcolortraining	9	Triangle	Red	Color			0		TriangleRed.png	TriangleRed.png	30	1	604	0	0	0	0		0	0	0	0		0	0	0	0		0	0	0	0		0
5.0.11.0	win	102618	09:29:47	NH_A_51	1	1	blockedtask_bivalentcolortraining	7	blockedtask_bivalentcolortraining	12	Triangle	Green	Color			0		TriangleGreen.png	TriangleGreen.png	38	1	507	0	0	0	0		0	0	0	0		0	0	0	0		0	0	0	0		0
5.0.11.0	win	102618	09:29:47	NH_A_51	1	1	blockedtask_bivalentcolortraining	7	blockedtask_bivalentcolortraining	15	Circle	Green	Color			0		CircleGreen.png	CircleGreen.png	38	1	591	0	0	0	0		0	0	0	0		0	0	0	0		0	0	0	0		0
5.0.11.0	win	102618	09:29:47	NH_A_51	1	1	blockedtask_bivalentcolortraining	7	blockedtask_bivalentcolortraining	18	Circle	Green	Color			0		CircleGreen.png	CircleGreen.png	38	1	510	0	0	0	0		0	0	0	0		0	0	0	0		0	0	0	0		0
5.0.11.0	win	102618	09:29:47	NH_A_51	1	1	blockedtask_bivalentcolortraining	7	blockedtask_bivalentcolortraining	21	Triangle	Green	Color			0		TriangleGreen.png	TriangleGreen.png	38	1	530	0	0	0	0		0	0	0	0		0	0	0	0		0	0	0	0		0
5.0.11.0	win	102618	09:29:47	NH_A_51	1	1	blockedtask_bivalentcolortraining	7	blockedtask_bivalentcolortraining	24	Circle	Red	Color			0		CircleRed.png	CircleRed.png	30	1	372	0	0	0	0		0	0	0	0		0	0	0	0		0	0	0	0		0
5.0.11.0	win	102618	09:29:47	NH_A_51	1	1	blockedtask_bivalentcolortraining	7	blockedtask_bivalentcolortraining	27	Triangle	Red	Color			0		TriangleRed.png	TriangleRed.png	30	1	317	0	0	0	0		0	0	0	0		0	0	0	0		0	0	0	0		0
5.0.11.0	win	102618	09:29:47	NH_A_51	1	1	blockedtask_bivalentcolortraining	7	blockedtask_bivalentcolortraining	30	Triangle	Red	Color			0		TriangleRed.png	TriangleRed.png	30	1	424	0	0	0	0		0	0	0	0		0	0	0	0		0	0	0	0		0
5.0.11.0	win	102618	09:29:47	NH_A_51	1	1	blockedtask_bivalentcolortraining	7	blockedtask_bivalentcolortraining	33	Triangle	Red	Color			0		TriangleRed.png	TriangleRed.png	30	1	495	0	0	0	0		0	0	0	0		0	0	0	0		0	0	0	0		0
5.0.11.0	win	102618	09:29:47	NH_A_51	1	1	blockedtask_bivalentcolortraining	7	blockedtask_bivalentcolortraining	36	Circle	Red	Color			0		CircleRed.png	CircleRed.png	30	1	434	0	0	0	0		0	0	0	0		0	0	0	0		0	0	0	0		0
5.0.11.0	win	102618	09:29:47	NH_A_51	1	1	blockedtask_bivalentcolortraining	7	blockedtask_bivalentcolortraining	39	Circle	Green	Color			0		CircleGreen.png	CircleGreen.png	38	1	536	0	0	0	0		0	0	0	0		0	0	0	0		0	0	0	0		0
5.0.11.0	win	102618	09:29:47	NH_A_51	1	1	blockedtask_bivalentcolortraining	7	blockedtask_bivalentcolortraining	42	Triangle	Green	Color			0		TriangleGreen.png	TriangleGreen.png	38	1	506	0	0	0	0		0	0	0	0		0	0	0	0		0	0	0	0		0
5.0.11.0	win	102618	09:29:47	NH_A_51	1	1	blockedtask_bivalentcolortraining	7	blockedtask_bivalentcolortraining	45	Circle	Green	Color			0		CircleGreen.png	CircleGreen.png	38	1	382	0	0	0	0		0	0	0	0		0	0	0	0		0	0	0	0		0
5.0.11.0	win	102618	09:29:47	NH_A_51	1	1	blockedtask_bivalentcolortraining	7	blockedtask_bivalentcolortraining	48	Circle	Green	Color			0		CircleGreen.png	CircleGreen.png	38	1	390	0	0	0	0		0	0	0	0		0	0	0	0		0	0	0	0		0
5.0.11.0	win	102618	09:29:47	NH_A_51	1	1	blockedtask_bivalentcolortraining	7	blockedtask_bivalentcolortraining	51	Triangle	Green	Color			0		TriangleGreen.png	TriangleGreen.png	38	1	462	0	0	0	0		0	0	0	0		0	0	0	0		0	0	0	0		0
5.0.11.0	win	102618	09:29:47	NH_A_51	1	1	blockedtask_bivalentcolortraining	7	blockedtask_bivalentcolortraining	54	Triangle	Red	Color			0		TriangleRed.png	TriangleRed.png	38	0	435	0	0	0	0		0	0	0	0		0	0	0	0		0	0	0	0		0
5.0.11.0	win	102618	09:29:47	NH_A_51	1	1	blockedtask_bivalentcolortraining	7	blockedtask_bivalentcolortraining	57	Circle	Red	Color			0		CircleRed.png	CircleRed.png	30	1	641	0	0	0	0		0	0	0	0		0	0	0	0		0	0	0	0		0
5.0.11.0	win	102618	09:29:47	NH_A_51	1	1	blockedtask_bivalentcolortraining	7	blockedtask_bivalentcolortraining	60	Triangle	Green	Color			0		TriangleGreen.png	TriangleGreen.png	38	1	575	0	0	0	0		0	0	0	0		0	0	0	0		0	0	0	0		0
5.0.11.0	win	102618	09:29:47	NH_A_51	1	1	blockedtask_bivalentcolortraining	7	blockedtask_bivalentcolortraining	63	Circle	Red	Color			0		CircleRed.png	CircleRed.png	30	1	480	0	0	0	0		0	0	0	0		0	0	0	0		0	0	0	0		0
5.0.11.0	win	102618	09:29:47	NH_A_51	1	1	blockedtask_bivalentcolortraining	7	blockedtask_bivalentcolortraining	66	Triangle	Red	Color			0		TriangleRed.png	TriangleRed.png	30	1	357	0	0	0	0		0	0	0	0		0	0	0	0		0	0	0	0		0
5.0.11.0	win	102618	09:29:47	NH_A_51	1	1	blockedtask_bivalentcolortraining	7	blockedtask_bivalentcolortraining	69	Circle	Red	Color			0		CircleRed.png	CircleRed.png	30	1	413	0	0	0	0		0	0	0	0		0	0	0	0		0	0	0	0		0
5.0.11.0	win	102618	09:29:47	NH_A_51	1	1	blockedtask_bivalentcolortraining	7	blockedtask_bivalentcolortraining	72	Triangle	Green	Color			0		TriangleGreen.png	TriangleGreen.png	38	1	422	0	0	0	0		0	0	0	0		0	0	0	0		0	0	0	0		0
5.0.11.0	win	102618	09:29:47	NH_A_51	1	1	blockedtask_bivalentcolortraining	7	blockedtask_bivalentcolortraining	75	Circle	Green	Color			0		CircleGreen.png	CircleGreen.png	38	1	539	0	0	0	0		0	0	0	0		0	0	0	0		0	0	0	0		0
5.0.11.0	win	102618	09:29:47	NH_A_51	1	1	blockedtask_bivalentcolortraining	7	blockedtask_bivalentcolortraining	78	Triangle	Green	Color			0		TriangleGreen.png	TriangleGreen.png	38	1	1022	0	0	0	0		0	0	0	0		0	0	0	0		0	0	0	0		0
5.0.11.0	win	102618	09:29:47	NH_A_51	1	1	blockedtask_bivalentcolortraining	7	blockedtask_bivalentcolortraining	81	Circle	Red	Color			0		CircleRed.png	CircleRed.png	30	1	524	0	0	0	0		0	0	0	0		0	0	0	0		0	0	0	0		0
5.0.11.0	win	102618	09:29:47	NH_A_51	1	1	blockedtask_bivalentcolortraining	7	blockedtask_bivalentcolortraining	84	Triangle	Red	Color			0		TriangleRed.png	TriangleRed.png	30	1	495	0	0	0	0		0	0	0	0		0	0	0	0		0	0	0	0		0
5.0.11.0	win	102618	09:29:47	NH_A_51	1	1	blockedtask_bivalentcolortraining	7	blockedtask_bivalentcolortraining	87	Circle	Green	Color			0		CircleGreen.png	CircleGreen.png	38	1	643	0	0	0	0		0	0	0	0		0	0	0	0		0	0	0	0		0
5.0.11.0	win	102618	09:29:47	NH_A_51	1	1	blockedtask_bivalentcolortraining	7	blockedtask_bivalentcolortraining	90	Circle	Red	Color			0		CircleRed.png	CircleRed.png	30	1	577	0	0	0	0		0	0	0	0		0	0	0	0		0	0	0	0		0
5.0.11.0	win	102618	09:29:47	NH_A_51	1	1	blockedtask_bivalentcolortraining	7	blockedtask_bivalentcolortraining	93	Triangle	Red	Color			0		TriangleRed.png	TriangleRed.png	30	1	418	0	0	0	0		0	0	0	0		0	0	0	0		0	0	0	0		0
5.0.11.0	win	102618	09:29:47	NH_A_51	1	1	blockedtask_bivalentcolortraining	7	blockedtask_bivalentcolortraining	96	Circle	Green	Color			0		CircleGreen.png	CircleGreen.png	38	1	441	0	0	0	0		0	0	0	0		0	0	0	0		0	0	0	0		0
5.0.11.0	win	102618	09:29:47	NH_A_51	1	1	blocked_testintro	8	BlockedPracticeInstruct	1	Circle	Green	Color			0		SC_Blocked_TestIntro.htm	CircleGreen.png	57	0	10750	0	0	0	0		0	0	0	0		0	0	0	0		0	0	0	0		0
5.0.11.0	win	102618	09:29:47	NH_A_51	1	1	blocked_shape	9	BlockedTestInstruct	1	Circle	Green	Color			0		SC_Blocked_BivalentShapeTest.htm	CircleGreen.png	57	0	5149	0	0	0	0		0	0	0	0		0	0	0	0		0	0	0	0		0
5.0.11.0	win	102618	09:29:47	NH_A_51	1	1	blocked_shape	9	blockedtask_bivalentshapetest	3	Triangle	Red	Shape			0		TriangleRed.png	TriangleRed.png	38	1	1550	0	0	0	0		1	1	1550	100	1550	0	0	0	0		0	0	0	0		0
5.0.11.0	win	102618	09:29:47	NH_A_51	1	1	blocked_shape	9	blockedtask_bivalentshapetest	6	Triangle	Red	Shape			0		TriangleRed.png	TriangleRed.png	38	1	520	0	0	0	0		2	2	2070	100	1035	0	0	0	0		0	0	0	0		0
5.0.11.0	win	102618	09:29:47	NH_A_51	1	1	blocked_shape	9	blockedtask_bivalentshapetest	9	Circle	Green	Shape			0		CircleGreen.png	CircleGreen.png	30	1	555	0	0	0	0		3	3	2625	100	875	0	0	0	0		0	0	0	0		0
5.0.11.0	win	102618	09:29:47	NH_A_51	1	1	blocked_shape	9	blockedtask_bivalentshapetest	12	Circle	Green	Shape			0		CircleGreen.png	CircleGreen.png	30	1	508	0	0	0	0		4	4	3133	100	783.25	0	0	0	0		0	0	0	0		0
5.0.11.0	win	102618	09:29:47	NH_A_51	1	1	blocked_shape	9	blockedtask_bivalentshapetest	15	Circle	Red	Shape			0		CircleRed.png	CircleRed.png	30	1	576	0	0	0	0		5	5	3709	100	741.7999999999999545253	0	0	0	0		0	0	0	0		0
5.0.11.0	win	102618	09:29:47	NH_A_51	1	1	blocked_shape	9	blockedtask_bivalentshapetest	18	Triangle	Red	Shape			0		TriangleRed.png	TriangleRed.png	38	1	512	0	0	0	0		6	6	4221	100	703.5	0	0	0	0		0	0	0	0		0
5.0.11.0	win	102618	09:29:47	NH_A_51	1	1	blocked_shape	9	blockedtask_bivalentshapetest	21	Circle	Green	Shape			0		CircleGreen.png	CircleGreen.png	30	1	500	0	0	0	0		7	7	4721	100	674.4285714285714448124	0	0	0	0		0	0	0	0		0
5.0.11.0	win	102618	09:29:47	NH_A_51	1	1	blocked_shape	9	blockedtask_bivalentshapetest	24	Circle	Green	Shape			0		CircleGreen.png	CircleGreen.png	30	1	455	0	0	0	0		8	8	5176	100	647	0	0	0	0		0	0	0	0		0
5.0.11.0	win	102618	09:29:47	NH_A_51	1	1	blocked_shape	9	blockedtask_bivalentshapetest	27	Triangle	Green	Shape			0		TriangleGreen.png	TriangleGreen.png	38	1	477	0	0	0	0		9	9	5653	100	628.1111111111110858474	0	0	0	0		0	0	0	0		0
5.0.11.0	win	102618	09:29:47	NH_A_51	1	1	blocked_shape	9	blockedtask_bivalentshapetest	30	Triangle	Red	Shape			0		TriangleRed.png	TriangleRed.png	38	1	721	0	0	0	0		10	10	6374	100	637.3999999999999772626	0	0	0	0		0	0	0	0		0
5.0.11.0	win	102618	09:29:47	NH_A_51	1	1	blocked_shape	9	blockedtask_bivalentshapetest	33	Circle	Green	Shape			0		CircleGreen.png	CircleGreen.png	30	1	492	0	0	0	0		11	11	6866	100	624.1818181818181301423	0	0	0	0		0	0	0	0		0
5.0.11.0	win	102618	09:29:47	NH_A_51	1	1	blocked_shape	9	blockedtask_bivalentshapetest	36	Triangle	Green	Shape			0		TriangleGreen.png	TriangleGreen.png	38	1	479	0	0	0	0		12	12	7345	100	612.0833333333333712289	0	0	0	0		0	0	0	0		0
5.0.11.0	win	102618	09:29:47	NH_A_51	1	1	blocked_shape	9	blockedtask_bivalentshapetest	39	Triangle	Green	Shape			0		TriangleGreen.png	TriangleGreen.png	38	1	709	0	0	0	0		13	13	8054	100	619.5384615384615472067	0	0	0	0		0	0	0	0		0
5.0.11.0	win	102618	09:29:47	NH_A_51	1	1	blocked_shape	9	blockedtask_bivalentshapetest	42	Triangle	Red	Shape			0		TriangleRed.png	TriangleRed.png	38	1	607	0	0	0	0		14	14	8661	100	618.6428571428571103752	0	0	0	0		0	0	0	0		0
5.0.11.0	win	102618	09:29:47	NH_A_51	1	1	blocked_shape	9	blockedtask_bivalentshapetest	45	Circle	Green	Shape			0		CircleGreen.png	CircleGreen.png	30	1	479	0	0	0	0		15	15	9140	100	609.3333333333333712289	0	0	0	0		0	0	0	0		0
5.0.11.0	win	102618	09:29:47	NH_A_51	1	1	blocked_shape	9	blockedtask_bivalentshapetest	48	Circle	Green	Shape			0		CircleGreen.png	CircleGreen.png	30	1	388	0	0	0	0		16	16	9528	100	595.5	0	0	0	0		0	0	0	0		0
5.0.11.0	win	102618	09:29:47	NH_A_51	1	1	blocked_shape	9	blockedtask_bivalentshapetest	51	Circle	Red	Shape			0		CircleRed.png	CircleRed.png	30	1	492	0	0	0	0		17	17	10020	100	589.4117647058823195039	0	0	0	0		0	0	0	0		0
5.0.11.0	win	102618	09:29:47	NH_A_51	1	1	blocked_shape	9	blockedtask_bivalentshapetest	54	Circle	Red	Shape			0		CircleRed.png	CircleRed.png	30	1	447	0	0	0	0		18	18	10467	100	581.5	0	0	0	0		0	0	0	0		0
5.0.11.0	win	102618	09:29:47	NH_A_51	1	1	blocked_shape	9	blockedtask_bivalentshapetest	57	Triangle	Red	Shape			0		TriangleRed.png	TriangleRed.png	38	1	422	0	0	0	0		19	19	10889	100	573.1052631578946829904	0	0	0	0		0	0	0	0		0
5.0.11.0	win	102618	09:29:47	NH_A_51	1	1	blocked_shape	9	blockedtask_bivalentshapetest	60	Triangle	Red	Shape			0		TriangleRed.png	TriangleRed.png	38	1	380	0	0	0	0		20	20	11269	100	563.4500000000000454747	0	0	0	0		0	0	0	0		0
5.0.11.0	win	102618	09:29:47	NH_A_51	1	1	blocked_shape	9	blockedtask_bivalentshapetest	63	Triangle	Green	Shape			0		TriangleGreen.png	TriangleGreen.png	38	1	485	0	0	0	0		21	21	11754	100	559.7142857142856655628	0	0	0	0		0	0	0	0		0
5.0.11.0	win	102618	09:29:47	NH_A_51	1	1	blocked_shape	9	blockedtask_bivalentshapetest	66	Triangle	Red	Shape			0		TriangleRed.png	TriangleRed.png	38	1	457	0	0	0	0		22	22	12211	100	555.0454545454545041139	0	0	0	0		0	0	0	0		0
5.0.11.0	win	102618	09:29:47	NH_A_51	1	1	blocked_shape	9	blockedtask_bivalentshapetest	69	Circle	Red	Shape			0		CircleRed.png	CircleRed.png	30	1	543	0	0	0	0		23	23	12754	100	554.5217391304347529513	0	0	0	0		0	0	0	0		0
5.0.11.0	win	102618	09:29:47	NH_A_51	1	1	blocked_shape	9	blockedtask_bivalentshapetest	72	Circle	Red	Shape			0		CircleRed.png	CircleRed.png	30	1	416	0	0	0	0		24	24	13170	100	548.75	0	0	0	0		0	0	0	0		0
5.0.11.0	win	102618	09:29:47	NH_A_51	1	1	blocked_shape	9	blockedtask_bivalentshapetest	75	Circle	Red	Shape			0		CircleRed.png	CircleRed.png	30	1	487	0	0	0	0		25	25	13657	100	546.2799999999999727152	0	0	0	0		0	0	0	0		0
5.0.11.0	win	102618	09:29:47	NH_A_51	1	1	blocked_shape	9	blockedtask_bivalentshapetest	78	Triangle	Red	Shape			0		TriangleRed.png	TriangleRed.png	38	1	459	0	0	0	0		26	26	14116	100	542.9230769230769055866	0	0	0	0		0	0	0	0		0
5.0.11.0	win	102618	09:29:47	NH_A_51	1	1	blocked_shape	9	blockedtask_bivalentshapetest	81	Triangle	Red	Shape			0		TriangleRed.png	TriangleRed.png	38	1	416	0	0	0	0		27	27	14532	100	538.2222222222221716947	0	0	0	0		0	0	0	0		0
5.0.11.0	win	102618	09:29:47	NH_A_51	1	1	blocked_shape	9	blockedtask_bivalentshapetest	84	Triangle	Green	Shape			0		TriangleGreen.png	TriangleGreen.png	38	1	455	0	0	0	0		28	28	14987	100	535.25	0	0	0	0		0	0	0	0		0
5.0.11.0	win	102618	09:29:47	NH_A_51	1	1	blocked_shape	9	blockedtask_bivalentshapetest	87	Circle	Green	Shape			0		CircleGreen.png	CircleGreen.png	30	1	492	0	0	0	0		29	29	15479	100	533.7586206896551175305	0	0	0	0		0	0	0	0		0
5.0.11.0	win	102618	09:29:47	NH_A_51	1	1	blocked_shape	9	blockedtask_bivalentshapetest	90	Triangle	Green	Shape			0		TriangleGreen.png	TriangleGreen.png	38	1	465	0	0	0	0		30	30	15944	100	531.4666666666666969832	0	0	0	0		0	0	0	0		0
5.0.11.0	win	102618	09:29:47	NH_A_51	1	1	blocked_shape	9	blockedtask_bivalentshapetest	93	Triangle	Green	Shape			0		TriangleGreen.png	TriangleGreen.png	38	1	533	0	0	0	0		31	31	16477	100	531.5161290322580498469	0	0	0	0		0	0	0	0		0
5.0.11.0	win	102618	09:29:47	NH_A_51	1	1	blocked_shape	9	blockedtask_bivalentshapetest	96	Circle	Green	Shape			0		CircleGreen.png	CircleGreen.png	30	1	535	0	0	0	0		32	32	17012	100	531.625	0	0	0	0		0	0	0	0		0
5.0.11.0	win	102618	09:29:47	NH_A_51	1	1	blocked_shape	9	blockedtask_bivalentshapetest	99	Triangle	Red	Shape			0		TriangleRed.png	TriangleRed.png	38	1	489	0	0	0	0		33	33	17501	100	530.3333333333333712289	0	0	0	0		0	0	0	0		0
5.0.11.0	win	102618	09:29:47	NH_A_51	1	1	blocked_shape	9	blockedtask_bivalentshapetest	102	Circle	Green	Shape			0		CircleGreen.png	CircleGreen.png	30	1	509	0	0	0	0		34	34	18010	100	529.7058823529412165954	0	0	0	0		0	0	0	0		0
5.0.11.0	win	102618	09:29:47	NH_A_51	1	1	blocked_shape	9	blockedtask_bivalentshapetest	105	Triangle	Green	Shape			0		TriangleGreen.png	TriangleGreen.png	38	1	464	0	0	0	0		35	35	18474	100	527.828571428571422075	0	0	0	0		0	0	0	0		0
5.0.11.0	win	102618	09:29:47	NH_A_51	1	1	blocked_shape	9	blockedtask_bivalentshapetest	108	Triangle	Green	Shape			0		TriangleGreen.png	TriangleGreen.png	38	1	550	0	0	0	0		36	36	19024	100	528.4444444444444570763	0	0	0	0		0	0	0	0		0
5.0.11.0	win	102618	09:29:47	NH_A_51	1	1	blocked_shape	9	blockedtask_bivalentshapetest	111	Circle	Red	Shape			0		CircleRed.png	CircleRed.png	30	1	487	0	0	0	0		37	37	19511	100	527.3243243243243796314	0	0	0	0		0	0	0	0		0
5.0.11.0	win	102618	09:29:47	NH_A_51	1	1	blocked_shape	9	blockedtask_bivalentshapetest	114	Circle	Green	Shape			0		CircleGreen.png	CircleGreen.png	38	0	427	0	0	0	0		37	38	19511	97.3684210526315752077	527.3243243243243796314	0	0	0	0		0	0	0	0		0
5.0.11.0	win	102618	09:29:47	NH_A_51	1	1	blocked_shape	9	blockedtask_bivalentshapetest	117	Triangle	Red	Shape			0		TriangleRed.png	TriangleRed.png	38	1	1234	0	0	0	0		38	39	20745	97.4358974358974307961	545.9210526315789593355	0	0	0	0		0	0	0	0		0
5.0.11.0	win	102618	09:29:47	NH_A_51	1	1	blocked_shape	9	blockedtask_bivalentshapetest	120	Triangle	Red	Shape			0		TriangleRed.png	TriangleRed.png	38	1	472	0	0	0	0		39	40	21217	97.5	544.0256410256409935755	0	0	0	0		0	0	0	0		0
5.0.11.0	win	102618	09:29:47	NH_A_51	1	1	blocked_shape	9	blockedtask_bivalentshapetest	123	Circle	Red	Shape			0		CircleRed.png	CircleRed.png	30	1	701	0	0	0	0		40	41	21918	97.5609756097560989474	547.9500000000000454747	0	0	0	0		0	0	0	0		0
5.0.11.0	win	102618	09:29:47	NH_A_51	1	1	blocked_shape	9	blockedtask_bivalentshapetest	126	Triangle	Green	Shape			0		TriangleGreen.png	TriangleGreen.png	38	1	679	0	0	0	0		41	42	22597	97.619047619047620401	551.1463414634146147364	0	0	0	0		0	0	0	0		0
5.0.11.0	win	102618	09:29:47	NH_A_51	1	1	blocked_shape	9	blockedtask_bivalentshapetest	129	Triangle	Red	Shape			0		TriangleRed.png	TriangleRed.png	38	1	612	0	0	0	0		42	43	23209	97.6744186046511515542	552.5952380952380735835	0	0	0	0		0	0	0	0		0
5.0.11.0	win	102618	09:29:47	NH_A_51	1	1	blocked_shape	9	blockedtask_bivalentshapetest	132	Triangle	Green	Shape			0		TriangleGreen.png	TriangleGreen.png	38	1	579	0	0	0	0		43	44	23788	97.7272727272727337322	553.209302325581347759	0	0	0	0		0	0	0	0		0
5.0.11.0	win	102618	09:29:47	NH_A_51	1	1	blocked_shape	9	blockedtask_bivalentshapetest	135	Circle	Green	Shape			0		CircleGreen.png	CircleGreen.png	30	1	661	0	0	0	0		44	45	24449	97.7777777777777714618	555.6590909090908780854	0	0	0	0		0	0	0	0		0
5.0.11.0	win	102618	09:29:47	NH_A_51	1	1	blocked_shape	9	blockedtask_bivalentshapetest	138	Triangle	Green	Shape			0		TriangleGreen.png	TriangleGreen.png	38	1	514	0	0	0	0		45	46	24963	97.8260869565217348054	554.7333333333333484916	0	0	0	0		0	0	0	0		0
5.0.11.0	win	102618	09:29:47	NH_A_51	1	1	blocked_shape	9	blockedtask_bivalentshapetest	141	Triangle	Green	Shape			0		TriangleGreen.png	TriangleGreen.png	38	1	501	0	0	0	0		46	47	25464	97.8723404255319167078	553.5652173913043725406	0	0	0	0		0	0	0	0		0
5.0.11.0	win	102618	09:29:47	NH_A_51	1	1	blocked_shape	9	blockedtask_bivalentshapetest	144	Triangle	Green	Shape			0		TriangleGreen.png	TriangleGreen.png	38	1	456	0	0	0	0		47	48	25920	97.9166666666666571928	551.4893617021276668311	0	0	0	0		0	0	0	0		0
5.0.11.0	win	102618	09:29:47	NH_A_51	1	1	blocked_shape	9	blockedtask_bivalentshapetest	147	Circle	Red	Shape			0		CircleRed.png	CircleRed.png	30	1	397	0	0	0	0		48	49	26317	97.9591836734693828248	548.2708333333333712289	0	0	0	0		0	0	0	0		0
5.0.11.0	win	102618	09:29:47	NH_A_51	1	1	blocked_shape	9	blockedtask_bivalentshapetest	150	Circle	Red	Shape			0		CircleRed.png	CircleRed.png	30	1	390	0	0	0	0		49	50	26707	98	545.0408163265306029643	0	0	0	0		0	0	0	0		0
5.0.11.0	win	102618	09:29:47	NH_A_51	1	1	blocked_shape	9	blockedtask_bivalentshapetest	153	Circle	Green	Shape			0		CircleGreen.png	CircleGreen.png	30	1	445	0	0	0	0		50	51	27152	98.0392156862745025592	543.0399999999999636202	0	0	0	0		0	0	0	0		0
5.0.11.0	win	102618	09:29:47	NH_A_51	1	1	blocked_shape	9	blockedtask_bivalentshapetest	156	Triangle	Green	Shape			0		TriangleGreen.png	TriangleGreen.png	38	1	516	0	0	0	0		51	52	27668	98.0769230769230659917	542.5098039215686185344	0	0	0	0		0	0	0	0		0
5.0.11.0	win	102618	09:29:47	NH_A_51	1	1	blocked_shape	9	blockedtask_bivalentshapetest	159	Triangle	Red	Shape			0		TriangleRed.png	TriangleRed.png	38	1	391	0	0	0	0		52	53	28059	98.1132075471698072988	539.5961538461538111733	0	0	0	0		0	0	0	0		0
5.0.11.0	win	102618	09:29:47	NH_A_51	1	1	blocked_shape	9	blockedtask_bivalentshapetest	162	Triangle	Green	Shape			0		TriangleGreen.png	TriangleGreen.png	38	1	350	0	0	0	0		53	54	28409	98.1481481481481523588	536.0188679245283083219	0	0	0	0		0	0	0	0		0
5.0.11.0	win	102618	09:29:47	NH_A_51	1	1	blocked_shape	9	blockedtask_bivalentshapetest	165	Circle	Green	Shape			0		CircleGreen.png	CircleGreen.png	30	1	520	0	0	0	0		54	55	28929	98.1818181818181869858	535.7222222222221716947	0	0	0	0		0	0	0	0		0
5.0.11.0	win	102618	09:29:47	NH_A_51	1	1	blocked_shape	9	blockedtask_bivalentshapetest	168	Circle	Green	Shape			0		CircleGreen.png	CircleGreen.png	30	1	459	0	0	0	0		55	56	29388	98.2142857142857081953	534.3272727272727706804	0	0	0	0		0	0	0	0		0
5.0.11.0	win	102618	09:29:47	NH_A_51	1	1	blocked_shape	9	blockedtask_bivalentshapetest	171	Circle	Red	Shape			0		CircleRed.png	CircleRed.png	30	1	576	0	0	0	0		56	57	29964	98.2456140350877120682	535.0714285714285551876	0	0	0	0		0	0	0	0		0
5.0.11.0	win	102618	09:29:47	NH_A_51	1	1	blocked_shape	9	blockedtask_bivalentshapetest	174	Circle	Green	Shape			0		CircleGreen.png	CircleGreen.png	30	1	704	0	0	0	0		57	58	30668	98.2758620689655089109	538.0350877192981897679	0	0	0	0		0	0	0	0		0
5.0.11.0	win	102618	09:29:47	NH_A_51	1	1	blocked_shape	9	blockedtask_bivalentshapetest	177	Circle	Red	Shape			0		CircleRed.png	CircleRed.png	30	1	812	0	0	0	0		58	59	31480	98.3050847457627128279	542.7586206896551175305	0	0	0	0		0	0	0	0		0
5.0.11.0	win	102618	09:29:47	NH_A_51	1	1	blocked_shape	9	blockedtask_bivalentshapetest	180	Triangle	Red	Shape			0		TriangleRed.png	TriangleRed.png	38	1	708	0	0	0	0		59	60	32188	98.3333333333333285964	545.5593220338982973772	0	0	0	0		0	0	0	0		0
5.0.11.0	win	102618	09:29:47	NH_A_51	1	1	blocked_shape	9	blockedtask_bivalentshapetest	183	Circle	Green	Shape			0		CircleGreen.png	CircleGreen.png	30	1	622	0	0	0	0		60	61	32810	98.3606557377049171009	546.8333333333333712289	0	0	0	0		0	0	0	0		0
5.0.11.0	win	102618	09:29:47	NH_A_51	1	1	blocked_shape	9	blockedtask_bivalentshapetest	186	Circle	Red	Shape			0		CircleRed.png	CircleRed.png	30	1	493	0	0	0	0		61	62	33303	98.387096774193551596	545.950819672131160587	0	0	0	0		0	0	0	0		0
5.0.11.0	win	102618	09:29:47	NH_A_51	1	1	blocked_shape	9	blockedtask_bivalentshapetest	189	Circle	Red	Shape			0		CircleRed.png	CircleRed.png	30	1	481	0	0	0	0		62	63	33784	98.4126984126984041268	544.903225806451587232	0	0	0	0		0	0	0	0		0
5.0.11.0	win	102618	09:29:47	NH_A_51	1	1	blocked_shape	9	blockedtask_bivalentshapetest	192	Circle	Green	Shape			0		CircleGreen.png	CircleGreen.png	30	1	469	0	0	0	0		63	64	34253	98.4375	543.6984126984126532989	0	0	0	0		0	0	0	0		0
5.0.11.0	win	102618	09:29:47	NH_A_51	1	1	blocked_shape	9	blockedtask_bivalentshapetest	195	Triangle	Green	Shape			0		TriangleGreen.png	TriangleGreen.png	38	1	570	0	0	0	0		64	65	34823	98.4615384615384670042	544.109375	0	0	0	0		0	0	0	0		0
5.0.11.0	win	102618	09:29:47	NH_A_51	1	1	blocked_shape	9	blockedtask_bivalentshapetest	198	Triangle	Red	Shape			0		TriangleRed.png	TriangleRed.png	38	1	539	0	0	0	0		65	66	35362	98.4848484848484844179	544.0307692307692377653	0	0	0	0		0	0	0	0		0
5.0.11.0	win	102618	09:29:47	NH_A_51	1	1	blocked_shape	9	blockedtask_bivalentshapetest	201	Circle	Red	Shape			0		CircleRed.png	CircleRed.png	30	1	572	0	0	0	0		66	67	35934	98.507462686567166088	544.4545454545454958861	0	0	0	0		0	0	0	0		0
5.0.11.0	win	102618	09:29:47	NH_A_51	1	1	blocked_shape	9	blockedtask_bivalentshapetest	204	Circle	Red	Shape			0		CircleRed.png	CircleRed.png	30	1	477	0	0	0	0		67	68	36411	98.5294117647058840248	543.4477611940297947513	0	0	0	0		0	0	0	0		0
5.0.11.0	win	102618	09:29:47	NH_A_51	1	1	blocked_shape	9	blockedtask_bivalentshapetest	207	Circle	Red	Shape			0		CircleRed.png	CircleRed.png	30	1	514	0	0	0	0		68	69	36925	98.5507246376811707478	543.0147058823529278015	0	0	0	0		0	0	0	0		0
5.0.11.0	win	102618	09:29:47	NH_A_51	1	1	blocked_shape	9	blockedtask_bivalentshapetest	210	Circle	Red	Shape			0		CircleRed.png	CircleRed.png	30	1	501	0	0	0	0		69	70	37426	98.5714285714285836093	542.4057971014492522954	0	0	0	0		0	0	0	0		0
5.0.11.0	win	102618	09:29:47	NH_A_51	1	1	blocked_shape	9	blockedtask_bivalentshapetest	213	Triangle	Green	Shape			0		TriangleGreen.png	TriangleGreen.png	38	1	744	0	0	0	0		70	71	38170	98.5915492957746550928	545.2857142857143344372	0	0	0	0		0	0	0	0		0
5.0.11.0	win	102618	09:29:47	NH_A_51	1	1	blocked_shape	9	blockedtask_bivalentshapetest	216	Triangle	Red	Shape			0		TriangleRed.png	TriangleRed.png	38	1	451	0	0	0	0		71	72	38621	98.6111111111111142691	543.9577464788732186207	0	0	0	0		0	0	0	0		0
5.0.11.0	win	102618	09:29:47	NH_A_51	1	1	blocked_shape	9	blockedtask_bivalentshapetest	219	Triangle	Green	Shape			0		TriangleGreen.png	TriangleGreen.png	38	1	456	0	0	0	0		72	73	39077	98.6301369863013661643	542.7361111111110858474	0	0	0	0		0	0	0	0		0
5.0.11.0	win	102618	09:29:47	NH_A_51	1	1	blocked_shape	9	blockedtask_bivalentshapetest	222	Triangle	Red	Shape			0		TriangleRed.png	TriangleRed.png	38	1	493	0	0	0	0		73	74	39570	98.648648648648645576	542.0547945205479436481	0	0	0	0		0	0	0	0		0
5.0.11.0	win	102618	09:29:47	NH_A_51	1	1	blocked_shape	9	blockedtask_bivalentshapetest	225	Circle	Green	Shape			0		CircleGreen.png	CircleGreen.png	30	1	721	0	0	0	0		74	75	40291	98.6666666666666714036	544.4729729729730252075	0	0	0	0		0	0	0	0		0
5.0.11.0	win	102618	09:29:47	NH_A_51	1	1	blocked_shape	9	blockedtask_bivalentshapetest	228	Circle	Red	Shape			0		CircleRed.png	CircleRed.png	30	1	524	0	0	0	0		75	76	40815	98.6842105263157804984	544.2000000000000454747	0	0	0	0		0	0	0	0		0
5.0.11.0	win	102618	09:29:47	NH_A_51	1	1	blocked_shape	9	blockedtask_bivalentshapetest	231	Triangle	Red	Shape			0		TriangleRed.png	TriangleRed.png	38	1	462	0	0	0	0		76	77	41277	98.7012987012986968693	543.1184210526315609968	0	0	0	0		0	0	0	0		0
5.0.11.0	win	102618	09:29:47	NH_A_51	1	1	blocked_shape	9	blockedtask_bivalentshapetest	234	Circle	Green	Shape			0		CircleGreen.png	CircleGreen.png	30	1	500	0	0	0	0		77	78	41777	98.7179487179487296089	542.5584415584415864942	0	0	0	0		0	0	0	0		0
5.0.11.0	win	102618	09:29:47	NH_A_51	1	1	blocked_shape	9	blockedtask_bivalentshapetest	237	Circle	Red	Shape			0		CircleRed.png	CircleRed.png	30	1	407	0	0	0	0		78	79	42184	98.7341772151898737775	540.8205128205128175978	0	0	0	0		0	0	0	0		0
5.0.11.0	win	102618	09:29:47	NH_A_51	1	1	blocked_shape	9	blockedtask_bivalentshapetest	240	Triangle	Green	Shape			0		TriangleGreen.png	TriangleGreen.png	38	1	462	0	0	0	0		79	80	42646	98.75	539.8227848101265635705	0	0	0	0		0	0	0	0		0
5.0.11.0	win	102618	09:29:47	NH_A_51	1	1	blocked_color	10	BlockedTestInstruct	1	Triangle	Green	Shape			0		SC_Blocked_BivalentColorTest.htm	TriangleGreen.png	57	0	6958	0	0	0	0		0	0	0	0		0	0	0	0		0	0	0	0		0
5.0.11.0	win	102618	09:29:47	NH_A_51	1	1	blocked_color	10	blockedtask_bivalentcolortest	3	Triangle	Green	Color			0		TriangleGreen.png	TriangleGreen.png	38	1	503	1	1	503	100	503	0	0	0	0		0	0	0	0		0	0	0	0		0
5.0.11.0	win	102618	09:29:47	NH_A_51	1	1	blocked_color	10	blockedtask_bivalentcolortest	6	Triangle	Green	Color			0		TriangleGreen.png	TriangleGreen.png	38	1	459	2	2	962	100	481	0	0	0	0		0	0	0	0		0	0	0	0		0
5.0.11.0	win	102618	09:29:47	NH_A_51	1	1	blocked_color	10	blockedtask_bivalentcolortest	9	Triangle	Green	Color			0		TriangleGreen.png	TriangleGreen.png	38	1	417	3	3	1379	100	459.6666666666666856145	0	0	0	0		0	0	0	0		0	0	0	0		0
5.0.11.0	win	102618	09:29:47	NH_A_51	1	1	blocked_color	10	blockedtask_bivalentcolortest	12	Triangle	Green	Color			0		TriangleGreen.png	TriangleGreen.png	38	1	407	4	4	1786	100	446.5	0	0	0	0		0	0	0	0		0	0	0	0		0
5.0.11.0	win	102618	09:29:47	NH_A_51	1	1	blocked_color	10	blockedtask_bivalentcolortest	15	Circle	Green	Color			0		CircleGreen.png	CircleGreen.png	38	1	430	5	5	2216	100	443.1999999999999886313	0	0	0	0		0	0	0	0		0	0	0	0		0
5.0.11.0	win	102618	09:29:47	NH_A_51	1	1	blocked_color	10	blockedtask_bivalentcolortest	18	Triangle	Green	Color			0		TriangleGreen.png	TriangleGreen.png	38	1	421	6	6	2637	100	439.5	0	0	0	0		0	0	0	0		0	0	0	0		0
5.0.11.0	win	102618	09:29:47	NH_A_51	1	1	blocked_color	10	blockedtask_bivalentcolortest	21	Triangle	Red	Color			0		TriangleRed.png	TriangleRed.png	30	1	524	7	7	3161	100	451.5714285714285551876	0	0	0	0		0	0	0	0		0	0	0	0		0
5.0.11.0	win	102618	09:29:47	NH_A_51	1	1	blocked_color	10	blockedtask_bivalentcolortest	24	Triangle	Red	Color			0		TriangleRed.png	TriangleRed.png	30	1	414	8	8	3575	100	446.875	0	0	0	0		0	0	0	0		0	0	0	0		0
5.0.11.0	win	102618	09:29:47	NH_A_51	1	1	blocked_color	10	blockedtask_bivalentcolortest	27	Triangle	Red	Color			0		TriangleRed.png	TriangleRed.png	30	1	406	9	9	3981	100	442.3333333333333143855	0	0	0	0		0	0	0	0		0	0	0	0		0
5.0.11.0	win	102618	09:29:47	NH_A_51	1	1	blocked_color	10	blockedtask_bivalentcolortest	30	Circle	Red	Color			0		CircleRed.png	CircleRed.png	30	1	381	10	10	4362	100	436.1999999999999886313	0	0	0	0		0	0	0	0		0	0	0	0		0
5.0.11.0	win	102618	09:29:47	NH_A_51	1	1	blocked_color	10	blockedtask_bivalentcolortest	33	Circle	Green	Color			0		CircleGreen.png	CircleGreen.png	38	1	549	11	11	4911	100	446.4545454545454390427	0	0	0	0		0	0	0	0		0	0	0	0		0
5.0.11.0	win	102618	09:29:47	NH_A_51	1	1	blocked_color	10	blockedtask_bivalentcolortest	36	Circle	Green	Color			0		CircleGreen.png	CircleGreen.png	38	1	374	12	12	5285	100	440.4166666666666856145	0	0	0	0		0	0	0	0		0	0	0	0		0
5.0.11.0	win	102618	09:29:47	NH_A_51	1	1	blocked_color	10	blockedtask_bivalentcolortest	39	Circle	Green	Color			0		CircleGreen.png	CircleGreen.png	38	1	479	13	13	5764	100	443.38461538461535838	0	0	0	0		0	0	0	0		0	0	0	0		0
5.0.11.0	win	102618	09:29:47	NH_A_51	1	1	blocked_color	10	blockedtask_bivalentcolortest	42	Triangle	Red	Color			0		TriangleRed.png	TriangleRed.png	30	1	484	14	14	6248	100	446.2857142857142775938	0	0	0	0		0	0	0	0		0	0	0	0		0
5.0.11.0	win	102618	09:29:47	NH_A_51	1	1	blocked_color	10	blockedtask_bivalentcolortest	45	Triangle	Red	Color			0		TriangleRed.png	TriangleRed.png	30	1	392	15	15	6640	100	442.6666666666666856145	0	0	0	0		0	0	0	0		0	0	0	0		0
5.0.11.0	win	102618	09:29:47	NH_A_51	1	1	blocked_color	10	blockedtask_bivalentcolortest	48	Circle	Green	Color			0		CircleGreen.png	CircleGreen.png	38	1	480	16	16	7120	100	445	0	0	0	0		0	0	0	0		0	0	0	0		0
5.0.11.0	win	102618	09:29:47	NH_A_51	1	1	blocked_color	10	blockedtask_bivalentcolortest	51	Circle	Red	Color			0		CircleRed.png	CircleRed.png	30	1	436	17	17	7556	100	444.4705882352941443969	0	0	0	0		0	0	0	0		0	0	0	0		0
5.0.11.0	win	102618	09:29:47	NH_A_51	1	1	blocked_color	10	blockedtask_bivalentcolortest	54	Triangle	Red	Color			0		TriangleRed.png	TriangleRed.png	30	1	442	18	18	7998	100	444.3333333333333143855	0	0	0	0		0	0	0	0		0	0	0	0		0
5.0.11.0	win	102618	09:29:47	NH_A_51	1	1	blocked_color	10	blockedtask_bivalentcolortest	57	Circle	Green	Color			0		CircleGreen.png	CircleGreen.png	38	1	464	19	19	8462	100	445.3684210526315609968	0	0	0	0		0	0	0	0		0	0	0	0		0
5.0.11.0	win	102618	09:29:47	NH_A_51	1	1	blocked_color	10	blockedtask_bivalentcolortest	60	Circle	Green	Color			0		CircleGreen.png	CircleGreen.png	38	1	421	20	20	8883	100	444.1499999999999772626	0	0	0	0		0	0	0	0		0	0	0	0		0
5.0.11.0	win	102618	09:29:47	NH_A_51	1	1	blocked_color	10	blockedtask_bivalentcolortest	63	Triangle	Green	Color			0		TriangleGreen.png	TriangleGreen.png	38	1	395	21	21	9278	100	441.8095238095237959897	0	0	0	0		0	0	0	0		0	0	0	0		0
5.0.11.0	win	102618	09:29:47	NH_A_51	1	1	blocked_color	10	blockedtask_bivalentcolortest	66	Triangle	Red	Color			0		TriangleRed.png	TriangleRed.png	30	1	515	22	22	9793	100	445.1363636363636260285	0	0	0	0		0	0	0	0		0	0	0	0		0
5.0.11.0	win	102618	09:29:47	NH_A_51	1	1	blocked_color	10	blockedtask_bivalentcolortest	69	Triangle	Red	Color			0		TriangleRed.png	TriangleRed.png	30	1	343	23	23	10136	100	440.6956521739130607784	0	0	0	0		0	0	0	0		0	0	0	0		0
5.0.11.0	win	102618	09:29:47	NH_A_51	1	1	blocked_color	10	blockedtask_bivalentcolortest	72	Triangle	Green	Color			0		TriangleGreen.png	TriangleGreen.png	38	1	368	24	24	10504	100	437.6666666666666856145	0	0	0	0		0	0	0	0		0	0	0	0		0
5.0.11.0	win	102618	09:29:47	NH_A_51	1	1	blocked_color	10	blockedtask_bivalentcolortest	75	Triangle	Green	Color			0		TriangleGreen.png	TriangleGreen.png	38	1	409	25	25	10913	100	436.5199999999999818101	0	0	0	0		0	0	0	0		0	0	0	0		0
5.0.11.0	win	102618	09:29:47	NH_A_51	1	1	blocked_color	10	blockedtask_bivalentcolortest	78	Circle	Green	Color			0		CircleGreen.png	CircleGreen.png	38	1	448	26	26	11361	100	436.9615384615384527933	0	0	0	0		0	0	0	0		0	0	0	0		0
5.0.11.0	win	102618	09:29:47	NH_A_51	1	1	blocked_color	10	blockedtask_bivalentcolortest	81	Circle	Red	Color			0		CircleRed.png	CircleRed.png	30	1	486	27	27	11847	100	438.7777777777777714618	0	0	0	0		0	0	0	0		0	0	0	0		0
5.0.11.0	win	102618	09:29:47	NH_A_51	1	1	blocked_color	10	blockedtask_bivalentcolortest	84	Circle	Red	Color			0		CircleRed.png	CircleRed.png	30	1	442	28	28	12289	100	438.8928571428571672186	0	0	0	0		0	0	0	0		0	0	0	0		0
5.0.11.0	win	102618	09:29:47	NH_A_51	1	1	blocked_color	10	blockedtask_bivalentcolortest	87	Circle	Red	Color			0		CircleRed.png	CircleRed.png	30	1	448	29	29	12737	100	439.2068965517241281304	0	0	0	0		0	0	0	0		0	0	0	0		0
5.0.11.0	win	102618	09:29:47	NH_A_51	1	1	blocked_color	10	blockedtask_bivalentcolortest	90	Circle	Green	Color			0		CircleGreen.png	CircleGreen.png	38	1	613	30	30	13350	100	445	0	0	0	0		0	0	0	0		0	0	0	0		0
5.0.11.0	win	102618	09:29:47	NH_A_51	1	1	blocked_color	10	blockedtask_bivalentcolortest	93	Triangle	Green	Color			0		TriangleGreen.png	TriangleGreen.png	38	1	436	31	31	13786	100	444.7096774193548185394	0	0	0	0		0	0	0	0		0	0	0	0		0
5.0.11.0	win	102618	09:29:47	NH_A_51	1	1	blocked_color	10	blockedtask_bivalentcolortest	96	Circle	Green	Color			0		CircleGreen.png	CircleGreen.png	38	1	426	32	32	14212	100	444.125	0	0	0	0		0	0	0	0		0	0	0	0		0
5.0.11.0	win	102618	09:29:47	NH_A_51	1	1	blocked_color	10	blockedtask_bivalentcolortest	99	Circle	Red	Color			0		CircleRed.png	CircleRed.png	30	1	449	33	33	14661	100	444.2727272727272520569	0	0	0	0		0	0	0	0		0	0	0	0		0
5.0.11.0	win	102618	09:29:47	NH_A_51	1	1	blocked_color	10	blockedtask_bivalentcolortest	102	Circle	Red	Color			0		CircleRed.png	CircleRed.png	30	1	438	34	34	15099	100	444.0882352941176236527	0	0	0	0		0	0	0	0		0	0	0	0		0
5.0.11.0	win	102618	09:29:47	NH_A_51	1	1	blocked_color	10	blockedtask_bivalentcolortest	105	Triangle	Red	Color			0		TriangleRed.png	TriangleRed.png	30	1	460	35	35	15559	100	444.5428571428571444812	0	0	0	0		0	0	0	0		0	0	0	0		0
5.0.11.0	win	102618	09:29:47	NH_A_51	1	1	blocked_color	10	blockedtask_bivalentcolortest	108	Triangle	Green	Color			0		TriangleGreen.png	TriangleGreen.png	38	1	450	36	36	16009	100	444.6944444444444570763	0	0	0	0		0	0	0	0		0	0	0	0		0
5.0.11.0	win	102618	09:29:47	NH_A_51	1	1	blocked_color	10	blockedtask_bivalentcolortest	111	Circle	Green	Color			0		CircleGreen.png	CircleGreen.png	38	1	375	37	37	16384	100	442.8108108108108353917	0	0	0	0		0	0	0	0		0	0	0	0		0
5.0.11.0	win	102618	09:29:47	NH_A_51	1	1	blocked_color	10	blockedtask_bivalentcolortest	114	Circle	Green	Color			0		CircleGreen.png	CircleGreen.png	38	1	368	38	38	16752	100	440.8421052631579186709	0	0	0	0		0	0	0	0		0	0	0	0		0
5.0.11.0	win	102618	09:29:47	NH_A_51	1	1	blocked_color	10	blockedtask_bivalentcolortest	117	Circle	Green	Color			0		CircleGreen.png	CircleGreen.png	38	1	377	39	39	17129	100	439.2051282051282328212	0	0	0	0		0	0	0	0		0	0	0	0		0
5.0.11.0	win	102618	09:29:47	NH_A_51	1	1	blocked_color	10	blockedtask_bivalentcolortest	120	Circle	Red	Color			0		CircleRed.png	CircleRed.png	30	1	465	40	40	17594	100	439.8500000000000227374	0	0	0	0		0	0	0	0		0	0	0	0		0
5.0.11.0	win	102618	09:29:47	NH_A_51	1	1	blocked_color	10	blockedtask_bivalentcolortest	123	Circle	Red	Color			0		CircleRed.png	CircleRed.png	30	1	437	41	41	18031	100	439.780487804878021052	0	0	0	0		0	0	0	0		0	0	0	0		0
5.0.11.0	win	102618	09:29:47	NH_A_51	1	1	blocked_color	10	blockedtask_bivalentcolortest	126	Triangle	Red	Color			0		TriangleRed.png	TriangleRed.png	30	1	411	42	42	18442	100	439.0952380952380735835	0	0	0	0		0	0	0	0		0	0	0	0		0
5.0.11.0	win	102618	09:29:47	NH_A_51	1	1	blocked_color	10	blockedtask_bivalentcolortest	129	Circle	Red	Color			0		CircleRed.png	CircleRed.png	30	1	387	43	43	18829	100	437.8837209302325845783	0	0	0	0		0	0	0	0		0	0	0	0		0
5.0.11.0	win	102618	09:29:47	NH_A_51	1	1	blocked_color	10	blockedtask_bivalentcolortest	132	Circle	Green	Color			0		CircleGreen.png	CircleGreen.png	38	1	523	44	44	19352	100	439.8181818181818130142	0	0	0	0		0	0	0	0		0	0	0	0		0
5.0.11.0	win	102618	09:29:47	NH_A_51	1	1	blocked_color	10	blockedtask_bivalentcolortest	135	Circle	Green	Color			0		CircleGreen.png	CircleGreen.png	38	1	446	45	45	19798	100	439.9555555555555770297	0	0	0	0		0	0	0	0		0	0	0	0		0
5.0.11.0	win	102618	09:29:47	NH_A_51	1	1	blocked_color	10	blockedtask_bivalentcolortest	138	Circle	Red	Color			0		CircleRed.png	CircleRed.png	30	1	436	46	46	20234	100	439.8695652173913117622	0	0	0	0		0	0	0	0		0	0	0	0		0
5.0.11.0	win	102618	09:29:47	NH_A_51	1	1	blocked_color	10	blockedtask_bivalentcolortest	141	Triangle	Red	Color			0		TriangleRed.png	TriangleRed.png	30	1	426	47	47	20660	100	439.5744680851063890259	0	0	0	0		0	0	0	0		0	0	0	0		0
5.0.11.0	win	102618	09:29:47	NH_A_51	1	1	blocked_color	10	blockedtask_bivalentcolortest	144	Circle	Red	Color			0		CircleRed.png	CircleRed.png	30	1	544	48	48	21204	100	441.75	0	0	0	0		0	0	0	0		0	0	0	0		0
5.0.11.0	win	102618	09:29:47	NH_A_51	1	1	blocked_color	10	blockedtask_bivalentcolortest	147	Circle	Red	Color			0		CircleRed.png	CircleRed.png	30	1	450	49	49	21654	100	441.9183673469387940713	0	0	0	0		0	0	0	0		0	0	0	0		0
5.0.11.0	win	102618	09:29:47	NH_A_51	1	1	blocked_color	10	blockedtask_bivalentcolortest	150	Triangle	Green	Color			0		TriangleGreen.png	TriangleGreen.png	38	1	504	50	50	22158	100	443.1600000000000250111	0	0	0	0		0	0	0	0		0	0	0	0		0
5.0.11.0	win	102618	09:29:47	NH_A_51	1	1	blocked_color	10	blockedtask_bivalentcolortest	153	Triangle	Red	Color			0		TriangleRed.png	TriangleRed.png	30	1	651	51	51	22809	100	447.2352941176470721985	0	0	0	0		0	0	0	0		0	0	0	0		0
5.0.11.0	win	102618	09:29:47	NH_A_51	1	1	blocked_color	10	blockedtask_bivalentcolortest	156	Triangle	Green	Color			0		TriangleGreen.png	TriangleGreen.png	38	1	376	52	52	23185	100	445.86538461538464162	0	0	0	0		0	0	0	0		0	0	0	0		0
5.0.11.0	win	102618	09:29:47	NH_A_51	1	1	blocked_color	10	blockedtask_bivalentcolortest	159	Triangle	Red	Color			0		TriangleRed.png	TriangleRed.png	30	1	497	53	53	23682	100	446.8301886792452819464	0	0	0	0		0	0	0	0		0	0	0	0		0
5.0.11.0	win	102618	09:29:47	NH_A_51	1	1	blocked_color	10	blockedtask_bivalentcolortest	162	Triangle	Green	Color			0		TriangleGreen.png	TriangleGreen.png	38	1	517	54	54	24199	100	448.1296296296296191031	0	0	0	0		0	0	0	0		0	0	0	0		0
5.0.11.0	win	102618	09:29:47	NH_A_51	1	1	blocked_color	10	blockedtask_bivalentcolortest	165	Circle	Red	Color			0		CircleRed.png	CircleRed.png	30	1	424	55	55	24623	100	447.6909090909090878085	0	0	0	0		0	0	0	0		0	0	0	0		0
5.0.11.0	win	102618	09:29:47	NH_A_51	1	1	blocked_color	10	blockedtask_bivalentcolortest	168	Circle	Red	Color			0		CircleRed.png	CircleRed.png	30	1	526	56	56	25149	100	449.0892857142857224062	0	0	0	0		0	0	0	0		0	0	0	0		0
5.0.11.0	win	102618	09:29:47	NH_A_51	1	1	blocked_color	10	blockedtask_bivalentcolortest	171	Triangle	Red	Color			0		TriangleRed.png	TriangleRed.png	30	1	433	57	57	25582	100	448.8070175438596720596	0	0	0	0		0	0	0	0		0	0	0	0		0
5.0.11.0	win	102618	09:29:47	NH_A_51	1	1	blocked_color	10	blockedtask_bivalentcolortest	174	Circle	Red	Color			0		CircleRed.png	CircleRed.png	30	1	551	58	58	26133	100	450.5689655172413949913	0	0	0	0		0	0	0	0		0	0	0	0		0
5.0.11.0	win	102618	09:29:47	NH_A_51	1	1	blocked_color	10	blockedtask_bivalentcolortest	177	Circle	Red	Color			0		CircleRed.png	CircleRed.png	30	1	376	59	59	26509	100	449.3050847457627128279	0	0	0	0		0	0	0	0		0	0	0	0		0
5.0.11.0	win	102618	09:29:47	NH_A_51	1	1	blocked_color	10	blockedtask_bivalentcolortest	180	Circle	Green	Color			0		CircleGreen.png	CircleGreen.png	38	1	545	60	60	27054	100	450.8999999999999772626	0	0	0	0		0	0	0	0		0	0	0	0		0
5.0.11.0	win	102618	09:29:47	NH_A_51	1	1	blocked_color	10	blockedtask_bivalentcolortest	183	Triangle	Red	Color			0		TriangleRed.png	TriangleRed.png	30	1	627	61	61	27681	100	453.7868852459016579814	0	0	0	0		0	0	0	0		0	0	0	0		0
5.0.11.0	win	102618	09:29:47	NH_A_51	1	1	blocked_color	10	blockedtask_bivalentcolortest	186	Triangle	Green	Color			0		TriangleGreen.png	TriangleGreen.png	38	1	914	62	62	28595	100	461.2096774193548185394	0	0	0	0		0	0	0	0		0	0	0	0		0
5.0.11.0	win	102618	09:29:47	NH_A_51	1	1	blocked_color	10	blockedtask_bivalentcolortest	189	Triangle	Green	Color			0		TriangleGreen.png	TriangleGreen.png	30	0	437	62	63	28595	98.4126984126984041268	461.2096774193548185394	0	0	0	0		0	0	0	0		0	0	0	0		0
5.0.11.0	win	102618	09:29:47	NH_A_51	1	1	blocked_color	10	blockedtask_bivalentcolortest	192	Circle	Red	Color			0		CircleRed.png	CircleRed.png	30	1	667	63	64	29262	98.4375	464.4761904761904816041	0	0	0	0		0	0	0	0		0	0	0	0		0
5.0.11.0	win	102618	09:29:47	NH_A_51	1	1	blocked_color	10	blockedtask_bivalentcolortest	195	Triangle	Red	Color			0		TriangleRed.png	TriangleRed.png	30	1	424	64	65	29686	98.4615384615384670042	463.84375	0	0	0	0		0	0	0	0		0	0	0	0		0
5.0.11.0	win	102618	09:29:47	NH_A_51	1	1	blocked_color	10	blockedtask_bivalentcolortest	198	Triangle	Green	Color			0		TriangleGreen.png	TriangleGreen.png	38	1	398	65	66	30084	98.4848484848484844179	462.830769230769249134	0	0	0	0		0	0	0	0		0	0	0	0		0
5.0.11.0	win	102618	09:29:47	NH_A_51	1	1	blocked_color	10	blockedtask_bivalentcolortest	201	Circle	Green	Color			0		CircleGreen.png	CircleGreen.png	38	1	437	66	67	30521	98.507462686567166088	462.4393939393939376714	0	0	0	0		0	0	0	0		0	0	0	0		0
5.0.11.0	win	102618	09:29:47	NH_A_51	1	1	blocked_color	10	blockedtask_bivalentcolortest	204	Triangle	Green	Color			0		TriangleGreen.png	TriangleGreen.png	38	1	412	67	68	30933	98.5294117647058840248	461.6865671641791095681	0	0	0	0		0	0	0	0		0	0	0	0		0
5.0.11.0	win	102618	09:29:47	NH_A_51	1	1	blocked_color	10	blockedtask_bivalentcolortest	207	Triangle	Red	Color			0		TriangleRed.png	TriangleRed.png	30	1	435	68	69	31368	98.5507246376811707478	461.2941176470588402481	0	0	0	0		0	0	0	0		0	0	0	0		0
5.0.11.0	win	102618	09:29:47	NH_A_51	1	1	blocked_color	10	blockedtask_bivalentcolortest	210	Circle	Green	Color			0		CircleGreen.png	CircleGreen.png	38	1	601	69	70	31969	98.5714285714285836093	463.3188405797101268035	0	0	0	0		0	0	0	0		0	0	0	0		0
5.0.11.0	win	102618	09:29:47	NH_A_51	1	1	blocked_color	10	blockedtask_bivalentcolortest	213	Triangle	Red	Color			0		TriangleRed.png	TriangleRed.png	30	1	648	70	71	32617	98.5915492957746550928	465.9571428571428555188	0	0	0	0		0	0	0	0		0	0	0	0		0
5.0.11.0	win	102618	09:29:47	NH_A_51	1	1	blocked_color	10	blockedtask_bivalentcolortest	216	Circle	Green	Color			0		CircleGreen.png	CircleGreen.png	38	1	694	71	72	33311	98.6111111111111142691	469.1690140845070686737	0	0	0	0		0	0	0	0		0	0	0	0		0
5.0.11.0	win	102618	09:29:47	NH_A_51	1	1	blocked_color	10	blockedtask_bivalentcolortest	219	Triangle	Green	Color			0		TriangleGreen.png	TriangleGreen.png	38	1	370	72	73	33681	98.6301369863013661643	467.7916666666666856145	0	0	0	0		0	0	0	0		0	0	0	0		0
5.0.11.0	win	102618	09:29:47	NH_A_51	1	1	blocked_color	10	blockedtask_bivalentcolortest	222	Triangle	Red	Color			0		TriangleRed.png	TriangleRed.png	30	1	442	73	74	34123	98.648648648648645576	467.438356164383549185	0	0	0	0		0	0	0	0		0	0	0	0		0
5.0.11.0	win	102618	09:29:47	NH_A_51	1	1	blocked_color	10	blockedtask_bivalentcolortest	225	Triangle	Green	Color			0		TriangleGreen.png	TriangleGreen.png	38	1	464	74	75	34587	98.6666666666666714036	467.3918918918918734562	0	0	0	0		0	0	0	0		0	0	0	0		0
5.0.11.0	win	102618	09:29:47	NH_A_51	1	1	blocked_color	10	blockedtask_bivalentcolortest	228	Circle	Red	Color			0		CircleRed.png	CircleRed.png	30	1	550	75	76	35137	98.6842105263157804984	468.4933333333333393966	0	0	0	0		0	0	0	0		0	0	0	0		0
5.0.11.0	win	102618	09:29:47	NH_A_51	1	1	blocked_color	10	blockedtask_bivalentcolortest	231	Triangle	Red	Color			0		TriangleRed.png	TriangleRed.png	30	1	487	76	77	35624	98.7012987012986968693	468.736842105263178837	0	0	0	0		0	0	0	0		0	0	0	0		0
5.0.11.0	win	102618	09:29:47	NH_A_51	1	1	blocked_color	10	blockedtask_bivalentcolortest	234	Circle	Green	Color			0		CircleGreen.png	CircleGreen.png	38	1	411	77	78	36035	98.7179487179487296089	467.9870129870129744631	0	0	0	0		0	0	0	0		0	0	0	0		0
5.0.11.0	win	102618	09:29:47	NH_A_51	1	1	blocked_color	10	blockedtask_bivalentcolortest	237	Circle	Red	Color			0		CircleRed.png	CircleRed.png	30	1	450	78	79	36485	98.7341772151898737775	467.7564102564102768156	0	0	0	0		0	0	0	0		0	0	0	0		0
5.0.11.0	win	102618	09:29:47	NH_A_51	1	1	blocked_color	10	blockedtask_bivalentcolortest	240	Triangle	Green	Color			0		TriangleGreen.png	TriangleGreen.png	38	1	439	79	80	36924	98.75	467.3924050632911644243	0	0	0	0		0	0	0	0		0	0	0	0		0
5.0.11.0	win	102618	09:29:47	NH_A_51	1	1	mixedintro	11	MixedIntroInstruct	1	Triangle	Green	Color			0		SC_MixedIntro1.htm	TriangleGreen.png	57	0	58105	79	80	36924	98.75	467.3924050632911644243	0	0	0	0		0	0	0	0		0	0	0	0		0
5.0.11.0	win	102618	09:29:47	NH_A_51	1	1	mixedintro	11	MixedIntroInstruct	2	Triangle	Green	Color			0		SC_MixedIntro2.htm	TriangleGreen.png	57	0	4005	79	80	36924	98.75	467.3924050632911644243	0	0	0	0		0	0	0	0		0	0	0	0		0
5.0.11.0	win	102618	09:29:47	NH_A_51	1	1	mixed_practiceWord	12	MixedPracticeInstruct	1	Triangle	Green	Color	Word		200		SC_Mixed_WordTraining.htm	TriangleGreen.png	57	0	8419	0	0	0	0		0	0	0	0		0	0	0	0		0	0	0	0		0
5.0.11.0	win	102618	09:29:47	NH_A_51	1	1	mixed_practiceWord	12	mixed_firsttask	2	Circle	Red	Shape	Word	firsttrial	200	Consistent	SHAPE	CircleRed.png	30	1	2528	0	0	0	0		0	0	0	0		0	0	0	0		0	0	0	0		0
5.0.11.0	win	102618	09:29:47	NH_A_51	1	1	mixed_practiceWord	12	mixed_shift	5	Circle	Red	Color	Word	Shift	200	Consistent	COLOR	CircleRed.png	30	1	1258	1	1	1258	100	1258	0	0	0	0		0	0	0	0		1	1	1258	100	1258	1258
5.0.11.0	win	102618	09:29:47	NH_A_51	1	1	mixed_practiceWord	12	mixed_shift	8	Circle	Red	Shape	Word	Shift	200	Consistent	SHAPE	CircleRed.png	30	1	1382	1	1	1258	100	1258	1	1	1382	100	1382	0	0	0	0		2	2	2640	100	1320	1320
5.0.11.0	win	102618	09:29:47	NH_A_51	1	1	mixed_practiceWord	12	mixed_repeat	11	Triangle	Red	Shape	Word	Repeat	200	Inconsistent	SHAPE	TriangleRed.png	38	1	1261	1	1	1258	100	1258	2	2	2643	100	1321.5	1	1	1261	100	1261	2	2	2640	100	1320	59
5.0.11.0	win	102618	09:29:47	NH_A_51	1	1	mixed_practiceWord	12	mixed_shift	14	Triangle	Red	Color	Word	Shift	200	Inconsistent	COLOR	TriangleRed.png	30	1	664	2	2	1922	100	961	2	2	2643	100	1321.5	1	1	1261	100	1261	3	3	3304	100	1101.3333333333332575421	-159.6666666666667424579
5.0.11.0	win	102618	09:29:47	NH_A_51	1	1	mixed_practiceWord	12	mixed_repeat	17	Circle	Red	Color	Word	Repeat	200	Consistent	COLOR	CircleRed.png	30	1	460	3	3	2382	100	794	2	2	2643	100	1321.5	2	2	1721	100	860.5	3	3	3304	100	1101.3333333333332575421	240.8333333333332575421
5.0.11.0	win	102618	09:29:47	NH_A_51	1	1	mixed_practiceWord	12	mixed_repeat	20	Triangle	Green	Color	Word	Repeat	200	Consistent	COLOR	TriangleGreen.png	38	1	952	4	4	3334	100	833.5	2	2	2643	100	1321.5	3	3	2673	100	891	3	3	3304	100	1101.3333333333332575421	210.3333333333332575421
5.0.11.0	win	102618	09:29:47	NH_A_51	1	1	mixed_practiceWord	12	mixed_repeat	23	Circle	Red	Color	Word	Repeat	200	Consistent	COLOR	CircleRed.png	30	1	496	5	5	3830	100	766	2	2	2643	100	1321.5	4	4	3169	100	792.25	3	3	3304	100	1101.3333333333332575421	309.0833333333332575421
5.0.11.0	win	102618	09:29:47	NH_A_51	1	1	mixed_practiceWord	12	mixed_shift	26	Triangle	Green	Shape	Word	Shift	200	Consistent	SHAPE	TriangleGreen.png	38	1	730	5	5	3830	100	766	3	3	3373	100	1124.3333333333332575421	4	4	3169	100	792.25	4	4	4034	100	1008.5	216.25
5.0.11.0	win	102618	09:29:47	NH_A_51	1	1	mixed_practiceWord	12	mixed_repeat	29	Circle	Green	Shape	Word	Repeat	200	Inconsistent	SHAPE	CircleGreen.png	30	1	587	5	5	3830	100	766	4	4	3960	100	990	5	5	3756	100	751.2000000000000454747	4	4	4034	100	1008.5	257.2999999999999545253
5.0.11.0	win	102618	09:29:47	NH_A_51	1	1	mixed_practiceWord	12	mixed_repeat	32	Triangle	Red	Shape	Word	Repeat	200	Inconsistent	SHAPE	TriangleRed.png	38	1	898	5	5	3830	100	766	5	5	4858	100	971.6000000000000227374	6	6	4654	100	775.6666666666666287711	4	4	4034	100	1008.5	232.8333333333333712289
5.0.11.0	win	102618	09:29:47	NH_A_51	1	1	mixed_practiceWord	12	mixed_shift	35	Circle	Red	Color	Word	Shift	200	Consistent	COLOR	CircleRed.png	30	1	827	6	6	4657	100	776.1666666666666287711	5	5	4858	100	971.6000000000000227374	6	6	4654	100	775.6666666666666287711	5	5	4861	100	972.2000000000000454747	196.5333333333334167037
5.0.11.0	win	102618	09:29:47	NH_A_51	1	1	mixed_practiceWord	12	mixed_shift	38	Circle	Green	Shape	Word	Shift	200	Inconsistent	SHAPE	CircleGreen.png	38	0	665	6	6	4657	100	776.1666666666666287711	5	6	4858	83.3333333333333428072	971.6000000000000227374	6	6	4654	100	775.6666666666666287711	5	6	4861	83.3333333333333428072	972.2000000000000454747	196.5333333333334167037
5.0.11.0	win	102618	09:29:47	NH_A_51	1	1	mixed_practiceWord	12	mixed_shift	41	Triangle	Red	Color	Word	Shift	200	Inconsistent	COLOR	TriangleRed.png	30	1	837	7	7	5494	100	784.8571428571428896248	5	6	4858	83.3333333333333428072	971.6000000000000227374	6	6	4654	100	775.6666666666666287711	6	7	5698	85.7142857142857081953	949.6666666666666287711	174
5.0.11.0	win	102618	09:29:47	NH_A_51	1	1	mixed_practiceWord	12	mixed_shift	44	Triangle	Green	Shape	Word	Shift	200	Consistent	SHAPE	TriangleGreen.png	38	1	769	7	7	5494	100	784.8571428571428896248	6	7	5627	85.7142857142857081953	937.8333333333333712289	6	6	4654	100	775.6666666666666287711	7	8	6467	87.5	923.8571428571428896248	148.1904761904762608538
5.0.11.0	win	102618	09:29:47	NH_A_51	1	1	mixed_practiceWord	12	mixed_repeat	47	Triangle	Red	Shape	Word	Repeat	200	Inconsistent	SHAPE	TriangleRed.png	38	1	1072	7	7	5494	100	784.8571428571428896248	7	8	6699	87.5	957	7	7	5726	100	818	7	8	6467	87.5	923.8571428571428896248	105.8571428571428896248
5.0.11.0	win	102618	09:29:47	NH_A_51	1	1	mixed_practiceWord	12	mixed_shift	50	Triangle	Green	Color	Word	Shift	200	Consistent	COLOR	TriangleGreen.png	30	0	1332	7	8	5494	87.5	784.8571428571428896248	7	8	6699	87.5	957	7	7	5726	100	818	7	9	6467	77.7777777777777856727	923.8571428571428896248	105.8571428571428896248
5.0.11.0	win	102618	09:29:47	NH_A_51	1	1	mixed_practiceWord	12	mixed_repeat	53	Circle	Green	Color	Word	Repeat	200	Inconsistent	COLOR	CircleGreen.png	38	1	1556	8	9	7050	88.8888888888888857309	881.25	7	8	6699	87.5	957	8	8	7282	100	910.25	7	9	6467	77.7777777777777856727	923.8571428571428896248	13.6071428571428896248
5.0.11.0	win	102618	09:29:47	NH_A_51	1	1	mixed_practiceWord	12	mixed_repeat	56	Circle	Green	Color	Word	Repeat	200	Inconsistent	COLOR	CircleGreen.png	38	1	932	9	10	7982	90	886.8888888888889141526	7	8	6699	87.5	957	9	9	8214	100	912.6666666666666287711	7	9	6467	77.7777777777777856727	923.8571428571428896248	11.1904761904762608538
5.0.11.0	win	102618	09:29:47	NH_A_51	1	1	mixed_practiceWord	12	mixed_shift	59	Circle	Red	Shape	Word	Shift	200	Consistent	SHAPE	CircleRed.png	30	1	861	9	10	7982	90	886.8888888888889141526	8	9	7560	88.8888888888888857309	945	9	9	8214	100	912.6666666666666287711	8	10	7328	80	916	3.3333333333333712289
5.0.11.0	win	102618	09:29:47	NH_A_51	1	1	mixed_practiceWord	12	mixed_repeat	62	Circle	Red	Shape	Word	Repeat	200	Consistent	SHAPE	CircleRed.png	30	1	985	9	10	7982	90	886.8888888888889141526	9	10	8545	90	949.4444444444444570763	10	10	9199	100	919.8999999999999772626	8	10	7328	80	916	-3.8999999999999772626
5.0.11.0	win	102618	09:29:47	NH_A_51	1	1	mixed_practiceWord	12	mixed_repeat	65	Triangle	Green	Shape	Word	Repeat	200	Consistent	SHAPE	TriangleGreen.png	38	1	1008	9	10	7982	90	886.8888888888889141526	10	11	9553	90.9090909090909065071	955.2999999999999545253	11	11	10207	100	927.9090909090908780854	8	10	7328	80	916	-11.9090909090908780854
5.0.11.0	win	102618	09:29:47	NH_A_51	1	1	mixed_practiceWord	12	mixed_shift	68	Triangle	Green	Color	Word	Shift	200	Consistent	COLOR	TriangleGreen.png	38	1	950	10	11	8932	90.9090909090909065071	893.2000000000000454747	10	11	9553	90.9090909090909065071	955.2999999999999545253	11	11	10207	100	927.9090909090908780854	9	11	8278	81.8181818181818272251	919.7777777777778283053	-8.1313131313130497801
5.0.11.0	win	102618	09:29:47	NH_A_51	1	1	mixed_practiceWord	12	mixed_shift	71	Circle	Green	Shape	Word	Shift	200	Inconsistent	SHAPE	CircleGreen.png	38	0	1182	10	11	8932	90.9090909090909065071	893.2000000000000454747	10	12	9553	83.3333333333333428072	955.2999999999999545253	11	11	10207	100	927.9090909090908780854	9	12	8278	75	919.7777777777778283053	-8.1313131313130497801
5.0.11.0	win	102618	09:29:47	NH_A_51	1	1	mixed_practiceWord	12	mixed_repeat	74	Triangle	Green	Shape	Word	Repeat	200	Consistent	SHAPE	TriangleGreen.png	38	1	1349	10	11	8932	90.9090909090909065071	893.2000000000000454747	11	13	10902	84.6153846153846131983	991.0909090909091219146	12	12	11556	100	963	9	12	8278	75	919.7777777777778283053	-43.2222222222221716947
5.0.11.0	win	102618	09:29:47	NH_A_51	1	1	mixed_practiceWord	12	mixed_repeat	77	Triangle	Green	Shape	Word	Repeat	200	Consistent	SHAPE	TriangleGreen.png	38	1	717	10	11	8932	90.9090909090909065071	893.2000000000000454747	12	14	11619	85.7142857142857081953	968.25	13	13	12273	100	944.0769230769230944134	9	12	8278	75	919.7777777777778283053	-24.2991452991452661081
5.0.11.0	win	102618	09:29:47	NH_A_51	1	1	mixed_practiceWord	12	mixed_shift	80	Triangle	Green	Color	Word	Shift	200	Consistent	COLOR	TriangleGreen.png	38	1	1197	11	12	10129	91.6666666666666571928	920.8181818181818698577	12	14	11619	85.7142857142857081953	968.25	13	13	12273	100	944.0769230769230944134	10	13	9475	76.9230769230769340083	947.5	3.4230769230769055866
5.0.11.0	win	102618	09:29:47	NH_A_51	1	1	mixed_practiceWord	12	mixed_shift	83	Triangle	Green	Shape	Word	Shift	200	Consistent	SHAPE	TriangleGreen.png	38	1	1164	11	12	10129	91.6666666666666571928	920.8181818181818698577	13	15	12783	86.6666666666666714036	983.3076923076922639666	13	13	12273	100	944.0769230769230944134	11	14	10639	78.5714285714285693984	967.1818181818181301423	23.104895104895035729
5.0.11.0	win	102618	09:29:47	NH_A_51	1	1	mixed_practiceWord	12	mixed_shift	86	Triangle	Red	Color	Word	Shift	200	Inconsistent	COLOR	TriangleRed.png	30	1	1003	12	13	11132	92.3076923076923065992	927.6666666666666287711	13	15	12783	86.6666666666666714036	983.3076923076922639666	13	13	12273	100	944.0769230769230944134	12	15	11642	80	970.1666666666666287711	26.0897435897435343577
5.0.11.0	win	102618	09:29:47	NH_A_51	1	1	mixed_practiceWord	12	mixed_shift	89	Circle	Red	Shape	Word	Shift	200	Consistent	SHAPE	CircleRed.png	30	1	689	12	13	11132	92.3076923076923065992	927.6666666666666287711	14	16	13472	87.5	962.2857142857143344372	13	13	12273	100	944.0769230769230944134	13	16	12331	81.25	948.5384615384615472067	4.4615384615384527933
5.0.11.0	win	102618	09:29:47	NH_A_51	1	1	mixed_practiceWord	12	mixed_shift	92	Triangle	Green	Color	Word	Shift	200	Consistent	COLOR	TriangleGreen.png	38	1	932	13	14	12064	92.8571428571428612031	928	14	16	13472	87.5	962.2857142857143344372	13	13	12273	100	944.0769230769230944134	14	17	13263	82.352941176470579876	947.3571428571428896248	3.2802197802197952115
5.0.11.0	win	102618	09:29:47	NH_A_51	1	1	mixed_practiceWord	12	mixed_repeat	95	Circle	Red	Color	Word	Repeat	200	Consistent	COLOR	CircleRed.png	30	1	796	14	15	12860	93.3333333333333285964	918.5714285714285551876	14	16	13472	87.5	962.2857142857143344372	14	14	13069	100	933.5	14	17	13263	82.352941176470579876	947.3571428571428896248	13.8571428571428896248
5.0.11.0	win	102618	09:29:47	NH_A_51	1	1	mixed_practiceWord	12	mixed_repeat	98	Circle	Green	Color	Word	Repeat	200	Inconsistent	COLOR	CircleGreen.png	38	1	1147	15	16	14007	93.75	933.7999999999999545253	14	16	13472	87.5	962.2857142857143344372	15	15	14216	100	947.7333333333333484916	14	17	13263	82.352941176470579876	947.3571428571428896248	-0.3761904761904588668
5.0.11.0	win	102618	09:29:47	NH_A_51	1	1	mixed_practiceWord	12	mixed_repeat	101	Triangle	Red	Color	Word	Repeat	200	Inconsistent	COLOR	TriangleRed.png	30	1	667	16	17	14674	94.1176470588235218884	917.125	14	16	13472	87.5	962.2857142857143344372	16	16	14883	100	930.1875	14	17	13263	82.352941176470579876	947.3571428571428896248	17.1696428571428896248
5.0.11.0	win	102618	09:29:47	NH_A_51	1	1	mixed_practiceWord	12	mixed_shift	104	Circle	Green	Shape	Word	Shift	200	Inconsistent	SHAPE	CircleGreen.png	30	1	1422	16	17	14674	94.1176470588235218884	917.125	15	17	14894	88.2352941176470579876	992.9333333333332802795	16	16	14883	100	930.1875	15	18	14685	83.3333333333333428072	979	48.8125
5.0.11.0	win	102618	09:29:47	NH_A_51	1	1	mixed_practiceWord	12	mixed_repeat	107	Circle	Red	Shape	Word	Repeat	200	Consistent	SHAPE	CircleRed.png	30	1	1668	16	17	14674	94.1176470588235218884	917.125	16	18	16562	88.8888888888888857309	1035.125	17	17	16551	100	973.5882352941176804961	15	18	14685	83.3333333333333428072	979	5.4117647058823195039
5.0.11.0	win	102618	09:29:47	NH_A_51	1	1	mixed_practiceWord	12	mixed_shift	110	Circle	Green	Color	Word	Shift	200	Inconsistent	COLOR	CircleGreen.png	38	1	1391	17	18	16065	94.4444444444444428655	945	16	18	16562	88.8888888888888857309	1035.125	17	17	16551	100	973.5882352941176804961	16	19	16076	84.2105263157894654569	1004.75	31.1617647058823195039
5.0.11.0	win	102618	09:29:47	NH_A_51	1	1	mixed_practiceWord	12	mixed_repeat	113	Circle	Red	Color	Word	Repeat	200	Consistent	COLOR	CircleRed.png	30	1	822	18	19	16887	94.7368421052631504153	938.1666666666666287711	16	18	16562	88.8888888888888857309	1035.125	18	18	17373	100	965.1666666666666287711	16	19	16076	84.2105263157894654569	1004.75	39.5833333333333712289
5.0.11.0	win	102618	09:29:47	NH_A_51	1	1	mixed_practiceWord	12	mixed_shift	116	Triangle	Red	Shape	Word	Shift	200	Inconsistent	SHAPE	TriangleRed.png	38	1	1155	18	19	16887	94.7368421052631504153	938.1666666666666287711	17	19	17717	89.4736842105263150415	1042.1764705882353609923	18	18	17373	100	965.1666666666666287711	17	20	17231	85	1013.5882352941176804961	48.4215686274510517251
5.0.11.0	win	102618	09:29:47	NH_A_51	1	1	mixed_practiceWord	12	mixed_repeat	119	Triangle	Red	Shape	Word	Repeat	200	Inconsistent	SHAPE	TriangleRed.png	38	1	1523	18	19	16887	94.7368421052631504153	938.1666666666666287711	18	20	19240	90	1068.8888888888889141526	19	19	18896	100	994.5263157894736423259	17	20	17231	85	1013.5882352941176804961	19.0619195046440381702
5.0.11.0	win	102618	09:29:47	NH_A_51	1	1	mixed_practiceWord	12	mixed_shift	122	Circle	Red	Color	Word	Shift	200	Consistent	COLOR	CircleRed.png	30	1	917	19	20	17804	95	937.0526315789473983386	18	20	19240	90	1068.8888888888889141526	19	19	18896	100	994.5263157894736423259	18	21	18148	85.7142857142857081953	1008.2222222222221716947	13.6959064327485293688
5.0.11.0	win	102618	09:29:47	NH_A_51	1	1	mixed_practiceWord	12	mixed_repeat	125	Triangle	Red	Color	Word	Repeat	200	Inconsistent	COLOR	TriangleRed.png	30	1	1118	20	21	18922	95.2380952380952265912	946.1000000000000227374	18	20	19240	90	1068.8888888888889141526	20	20	20014	100	1000.7000000000000454747	18	21	18148	85.7142857142857081953	1008.2222222222221716947	7.52222222222212622
5.0.11.0	win	102618	09:29:47	NH_A_51	1	1	mixed_practiceWord	12	mixed_repeat	128	Circle	Green	Color	Word	Repeat	200	Inconsistent	COLOR	CircleGreen.png	38	1	863	21	22	19785	95.4545454545454532536	942.1428571428571103752	18	20	19240	90	1068.8888888888889141526	21	21	20877	100	994.1428571428571103752	18	21	18148	85.7142857142857081953	1008.2222222222221716947	14.0793650793650613195
5.0.11.0	win	102618	09:29:47	NH_A_51	1	1	mixed_practiceWord	12	mixed_repeat	131	Triangle	Red	Color	Word	Repeat	200	Inconsistent	COLOR	TriangleRed.png	30	1	684	22	23	20469	95.6521739130434838216	930.4090909090908780854	18	20	19240	90	1068.8888888888889141526	22	22	21561	100	980.0454545454545041139	18	21	18148	85.7142857142857081953	1008.2222222222221716947	28.1767676767676675809
5.0.11.0	win	102618	09:29:47	NH_A_51	1	1	mixed_practiceWord	12	mixed_shift	134	Circle	Green	Shape	Word	Shift	200	Inconsistent	SHAPE	CircleGreen.png	30	1	1390	22	23	20469	95.6521739130434838216	930.4090909090908780854	19	21	20630	90.4761904761904816041	1085.7894736842106340191	22	22	21561	100	980.0454545454545041139	19	22	19538	86.3636363636363597607	1028.3157894736841626582	48.2703349282296585443
5.0.11.0	win	102618	09:29:47	NH_A_51	1	1	mixed_practiceWord	12	mixed_shift	137	Triangle	Red	Color	Word	Shift	200	Inconsistent	COLOR	TriangleRed.png	30	1	869	23	24	21338	95.8333333333333428072	927.7391304347826235244	19	21	20630	90.4761904761904816041	1085.7894736842106340191	22	22	21561	100	980.0454545454545041139	20	23	20407	86.9565217391304372541	1020.3500000000000227374	40.3045454545455186235
5.0.11.0	win	102618	09:29:47	NH_A_51	1	1	mixed_practiceWord	12	mixed_shift	140	Circle	Green	Shape	Word	Shift	200	Inconsistent	SHAPE	CircleGreen.png	30	1	1136	23	24	21338	95.8333333333333428072	927.7391304347826235244	20	22	21766	90.9090909090909065071	1088.2999999999999545253	22	22	21561	100	980.0454545454545041139	21	24	21543	87.5	1025.8571428571428896248	45.8116883116883855109
5.0.11.0	win	102618	09:29:47	NH_A_51	1	1	mixed_practiceWord	12	mixed_repeat	143	Circle	Green	Shape	Word	Repeat	200	Inconsistent	SHAPE	CircleGreen.png	30	1	800	23	24	21338	95.8333333333333428072	927.7391304347826235244	21	23	22566	91.3043478260869534324	1074.5714285714286688744	23	23	22361	100	972.2173913043478705731	21	24	21543	87.5	1025.8571428571428896248	53.6397515527950190517
5.0.11.0	win	102618	09:29:47	NH_A_51	1	1	mixed_practiceWord	12	mixed_repeat	146	Triangle	Green	Shape	Word	Repeat	200	Consistent	SHAPE	TriangleGreen.png	38	1	910	23	24	21338	95.8333333333333428072	927.7391304347826235244	22	24	23476	91.6666666666666571928	1067.0909090909090082278	24	24	23271	100	969.625	21	24	21543	87.5	1025.8571428571428896248	56.2321428571428896248
5.0.11.0	win	102618	09:29:47	NH_A_51	1	1	mixed_testintro	13	MixedPracticeInstruct	1	Triangle	Green	Shape	Word	Repeat	200	Consistent	SC_Mixed_TestIntro.htm	TriangleGreen.png	57	0	5745	23	24	21338	95.8333333333333428072	927.7391304347826235244	22	24	23476	91.6666666666666571928	1067.0909090909090082278	24	24	23271	100	969.625	21	24	21543	87.5	1025.8571428571428896248	56.2321428571428896248
5.0.11.0	win	102618	09:29:47	NH_A_51	1	1	mixed_Word_shortCSI	14	MixedTestInstruct	1	Triangle	Green	Shape	Word	Repeat	200	Consistent	SC_Mixed_WordTest.htm	TriangleGreen.png	57	0	2506	0	0	0	0		0	0	0	0		0	0	0	0		0	0	0	0		0
5.0.11.0	win	102618	09:29:47	NH_A_51	1	1	mixed_Word_shortCSI	14	mixed_firsttask	2	Circle	Green	Color	Word	firsttrial	200	Inconsistent	COLOR	CircleGreen.png	38	1	1163	0	0	0	0		0	0	0	0		0	0	0	0		0	0	0	0		0
5.0.11.0	win	102618	09:29:47	NH_A_51	1	1	mixed_Word_shortCSI	14	mixed_shift	5	Triangle	Red	Shape	Word	Shift	200	Inconsistent	SHAPE	TriangleRed.png	38	1	891	0	0	0	0		1	1	891	100	891	0	0	0	0		1	1	891	100	891	891
5.0.11.0	win	102618	09:29:47	NH_A_51	1	1	mixed_Word_shortCSI	14	mixed_repeat	8	Triangle	Green	Shape	Word	Repeat	200	Consistent	SHAPE	TriangleGreen.png	38	1	582	0	0	0	0		2	2	1473	100	736.5	1	1	582	100	582	1	1	891	100	891	309
5.0.11.0	win	102618	09:29:47	NH_A_51	1	1	mixed_Word_shortCSI	14	mixed_shift	11	Circle	Green	Color	Word	Shift	200	Inconsistent	COLOR	CircleGreen.png	38	1	1260	1	1	1260	100	1260	2	2	1473	100	736.5	1	1	582	100	582	2	2	2151	100	1075.5	493.5
5.0.11.0	win	102618	09:29:47	NH_A_51	1	1	mixed_Word_shortCSI	14	mixed_shift	14	Triangle	Green	Shape	Word	Shift	200	Consistent	SHAPE	TriangleGreen.png	38	1	840	1	1	1260	100	1260	3	3	2313	100	771	1	1	582	100	582	3	3	2991	100	997	415
5.0.11.0	win	102618	09:29:47	NH_A_51	1	1	mixed_Word_shortCSI	14	mixed_shift	17	Triangle	Red	Color	Word	Shift	200	Inconsistent	COLOR	TriangleRed.png	30	1	1109	2	2	2369	100	1184.5	3	3	2313	100	771	1	1	582	100	582	4	4	4100	100	1025	443
5.0.11.0	win	102618	09:29:47	NH_A_51	1	1	mixed_Word_shortCSI	14	mixed_repeat	20	Circle	Green	Color	Word	Repeat	200	Inconsistent	COLOR	CircleGreen.png	38	1	872	3	3	3241	100	1080.3333333333332575421	3	3	2313	100	771	2	2	1454	100	727	4	4	4100	100	1025	298
5.0.11.0	win	102618	09:29:47	NH_A_51	1	1	mixed_Word_shortCSI	14	mixed_repeat	23	Circle	Red	Color	Word	Repeat	200	Consistent	COLOR	CircleRed.png	30	1	739	4	4	3980	100	995	3	3	2313	100	771	3	3	2193	100	731	4	4	4100	100	1025	294
5.0.11.0	win	102618	09:29:47	NH_A_51	1	1	mixed_Word_shortCSI	14	mixed_shift	26	Circle	Red	Shape	Word	Shift	200	Consistent	SHAPE	CircleRed.png	30	1	707	4	4	3980	100	995	4	4	3020	100	755	3	3	2193	100	731	5	5	4807	100	961.3999999999999772626	230.3999999999999772626
5.0.11.0	win	102618	09:29:47	NH_A_51	1	1	mixed_Word_shortCSI	14	mixed_shift	29	Circle	Green	Color	Word	Shift	200	Inconsistent	COLOR	CircleGreen.png	38	1	677	5	5	4657	100	931.3999999999999772626	4	4	3020	100	755	3	3	2193	100	731	6	6	5484	100	914	183
5.0.11.0	win	102618	09:29:47	NH_A_51	1	1	mixed_Word_shortCSI	14	mixed_shift	32	Circle	Red	Shape	Word	Shift	200	Consistent	SHAPE	CircleRed.png	30	1	1305	5	5	4657	100	931.3999999999999772626	5	5	4325	100	865	3	3	2193	100	731	7	7	6789	100	969.8571428571428896248	238.8571428571428896248
5.0.11.0	win	102618	09:29:47	NH_A_51	1	1	mixed_Word_shortCSI	14	mixed_shift	35	Triangle	Green	Color	Word	Shift	200	Consistent	COLOR	TriangleGreen.png	38	1	898	6	6	5555	100	925.8333333333333712289	5	5	4325	100	865	3	3	2193	100	731	8	8	7687	100	960.875	229.875
5.0.11.0	win	102618	09:29:47	NH_A_51	1	1	mixed_Word_shortCSI	14	mixed_repeat	38	Circle	Red	Color	Word	Repeat	200	Consistent	COLOR	CircleRed.png	30	1	685	7	7	6240	100	891.4285714285714448124	5	5	4325	100	865	4	4	2878	100	719.5	8	8	7687	100	960.875	241.375
5.0.11.0	win	102618	09:29:47	NH_A_51	1	1	mixed_Word_shortCSI	14	mixed_shift	41	Circle	Green	Shape	Word	Shift	200	Inconsistent	SHAPE	CircleGreen.png	30	1	1679	7	7	6240	100	891.4285714285714448124	6	6	6004	100	1000.6666666666666287711	4	4	2878	100	719.5	9	9	9366	100	1040.6666666666667424579	321.1666666666667424579
5.0.11.0	win	102618	09:29:47	NH_A_51	1	1	mixed_Word_shortCSI	14	mixed_shift	44	Triangle	Green	Color	Word	Shift	200	Consistent	COLOR	TriangleGreen.png	38	1	1371	8	8	7611	100	951.375	6	6	6004	100	1000.6666666666666287711	4	4	2878	100	719.5	10	10	10737	100	1073.7000000000000454747	354.2000000000000454747
5.0.11.0	win	102618	09:29:47	NH_A_51	1	1	mixed_Word_shortCSI	14	mixed_repeat	47	Triangle	Red	Color	Word	Repeat	200	Inconsistent	COLOR	TriangleRed.png	30	1	1234	9	9	8845	100	982.7777777777778283053	6	6	6004	100	1000.6666666666666287711	5	5	4112	100	822.3999999999999772626	10	10	10737	100	1073.7000000000000454747	251.3000000000000682121
5.0.11.0	win	102618	09:29:47	NH_A_51	1	1	mixed_Word_shortCSI	14	mixed_repeat	50	Triangle	Red	Color	Word	Repeat	200	Inconsistent	COLOR	TriangleRed.png	30	1	799	10	10	9644	100	964.3999999999999772626	6	6	6004	100	1000.6666666666666287711	6	6	4911	100	818.5	10	10	10737	100	1073.7000000000000454747	255.2000000000000454747
5.0.11.0	win	102618	09:29:47	NH_A_51	1	1	mixed_Word_shortCSI	14	mixed_shift	53	Circle	Green	Shape	Word	Shift	200	Inconsistent	SHAPE	CircleGreen.png	30	1	1069	10	10	9644	100	964.3999999999999772626	7	7	7073	100	1010.4285714285714448124	6	6	4911	100	818.5	11	11	11806	100	1073.2727272727272520569	254.7727272727272520569
5.0.11.0	win	102618	09:29:47	NH_A_51	1	1	mixed_Word_shortCSI	14	mixed_shift	56	Circle	Red	Color	Word	Shift	200	Consistent	COLOR	CircleRed.png	30	1	1024	11	11	10668	100	969.8181818181818698577	7	7	7073	100	1010.4285714285714448124	6	6	4911	100	818.5	12	12	12830	100	1069.1666666666667424579	250.6666666666667424579
5.0.11.0	win	102618	09:29:47	NH_A_51	1	1	mixed_Word_shortCSI	14	mixed_shift	59	Triangle	Green	Shape	Word	Shift	200	Consistent	SHAPE	TriangleGreen.png	38	1	709	11	11	10668	100	969.8181818181818698577	8	8	7782	100	972.75	6	6	4911	100	818.5	13	13	13539	100	1041.4615384615385664802	222.9615384615385664802
5.0.11.0	win	102618	09:29:47	NH_A_51	1	1	mixed_Word_shortCSI	14	mixed_repeat	62	Triangle	Red	Shape	Word	Repeat	200	Inconsistent	SHAPE	TriangleRed.png	38	1	791	11	11	10668	100	969.8181818181818698577	9	9	8573	100	952.5555555555555429237	7	7	5702	100	814.5714285714285551876	13	13	13539	100	1041.4615384615385664802	226.8901098901100112926
5.0.11.0	win	102618	09:29:47	NH_A_51	1	1	mixed_Word_shortCSI	14	mixed_shift	65	Triangle	Red	Color	Word	Shift	200	Inconsistent	COLOR	TriangleRed.png	30	1	630	12	12	11298	100	941.5	9	9	8573	100	952.5555555555555429237	7	7	5702	100	814.5714285714285551876	14	14	14169	100	1012.0714285714285551876	197.5
5.0.11.0	win	102618	09:29:47	NH_A_51	1	1	mixed_Word_shortCSI	14	mixed_shift	68	Triangle	Green	Shape	Word	Shift	200	Consistent	SHAPE	TriangleGreen.png	38	1	987	12	12	11298	100	941.5	10	10	9560	100	956	7	7	5702	100	814.5714285714285551876	15	15	15156	100	1010.3999999999999772626	195.828571428571422075
5.0.11.0	win	102618	09:29:47	NH_A_51	1	1	mixed_Word_shortCSI	14	mixed_repeat	71	Triangle	Green	Shape	Word	Repeat	200	Consistent	SHAPE	TriangleGreen.png	38	1	978	12	12	11298	100	941.5	11	11	10538	100	958	8	8	6680	100	835	15	15	15156	100	1010.3999999999999772626	175.3999999999999772626
5.0.11.0	win	102618	09:29:47	NH_A_51	1	1	mixed_Word_shortCSI	14	mixed_shift	74	Triangle	Green	Color	Word	Shift	200	Consistent	COLOR	TriangleGreen.png	38	1	681	13	13	11979	100	921.4615384615384527933	11	11	10538	100	958	8	8	6680	100	835	16	16	15837	100	989.8125	154.8125
5.0.11.0	win	102618	09:29:47	NH_A_51	1	1	mixed_Word_shortCSI	14	mixed_repeat	77	Circle	Red	Color	Word	Repeat	200	Consistent	COLOR	CircleRed.png	30	1	556	14	14	12535	100	895.3571428571428896248	11	11	10538	100	958	9	9	7236	100	804	16	16	15837	100	989.8125	185.8125
5.0.11.0	win	102618	09:29:47	NH_A_51	1	1	mixed_Word_shortCSI	14	mixed_repeat	80	Circle	Red	Color	Word	Repeat	200	Consistent	COLOR	CircleRed.png	30	1	532	15	15	13067	100	871.1333333333333257542	11	11	10538	100	958	10	10	7768	100	776.7999999999999545253	16	16	15837	100	989.8125	213.0125000000000454747
5.0.11.0	win	102618	09:29:47	NH_A_51	1	1	mixed_Word_shortCSI	14	mixed_shift	83	Circle	Red	Shape	Word	Shift	200	Consistent	SHAPE	CircleRed.png	30	1	684	15	15	13067	100	871.1333333333333257542	12	12	11222	100	935.1666666666666287711	10	10	7768	100	776.7999999999999545253	17	17	16521	100	971.8235294117647526946	195.0235294117647981693
5.0.11.0	win	102618	09:29:47	NH_A_51	1	1	mixed_Word_shortCSI	14	mixed_shift	86	Triangle	Red	Color	Word	Shift	200	Inconsistent	COLOR	TriangleRed.png	30	1	895	16	16	13962	100	872.625	12	12	11222	100	935.1666666666666287711	10	10	7768	100	776.7999999999999545253	18	18	17416	100	967.5555555555555429237	190.7555555555555883984
5.0.11.0	win	102618	09:29:47	NH_A_51	1	1	mixed_Word_shortCSI	14	mixed_shift	89	Triangle	Green	Shape	Word	Shift	200	Consistent	SHAPE	TriangleGreen.png	38	1	826	16	16	13962	100	872.625	13	13	12048	100	926.7692307692307167599	10	10	7768	100	776.7999999999999545253	19	19	18242	100	960.1052631578946829904	183.3052631578947284652
5.0.11.0	win	102618	09:29:47	NH_A_51	1	1	mixed_Word_shortCSI	14	mixed_shift	92	Triangle	Green	Color	Word	Shift	200	Consistent	COLOR	TriangleGreen.png	38	1	1127	17	17	15089	100	887.5882352941176804961	13	13	12048	100	926.7692307692307167599	10	10	7768	100	776.7999999999999545253	20	20	19369	100	968.4500000000000454747	191.6500000000000909495
5.0.11.0	win	102618	09:29:47	NH_A_51	1	1	mixed_Word_shortCSI	14	mixed_shift	95	Triangle	Green	Shape	Word	Shift	200	Consistent	SHAPE	TriangleGreen.png	38	1	680	17	17	15089	100	887.5882352941176804961	14	14	12728	100	909.1428571428571103752	10	10	7768	100	776.7999999999999545253	21	21	20049	100	954.7142857142856655628	177.9142857142857110375
5.0.11.0	win	102618	09:29:47	NH_A_51	1	1	mixed_Word_shortCSI	14	mixed_shift	98	Circle	Red	Color	Word	Shift	200	Consistent	COLOR	CircleRed.png	30	1	619	18	18	15708	100	872.6666666666666287711	14	14	12728	100	909.1428571428571103752	10	10	7768	100	776.7999999999999545253	22	22	20668	100	939.4545454545454958861	162.6545454545455413609
5.0.11.0	win	102618	09:29:47	NH_A_51	1	1	mixed_Word_shortCSI	14	mixed_shift	101	Circle	Red	Shape	Word	Shift	200	Consistent	SHAPE	CircleRed.png	30	1	736	18	18	15708	100	872.6666666666666287711	15	15	13464	100	897.6000000000000227374	10	10	7768	100	776.7999999999999545253	23	23	21404	100	930.6086956521738784431	153.8086956521739239179
5.0.11.0	win	102618	09:29:47	NH_A_51	1	1	mixed_Word_shortCSI	14	mixed_repeat	104	Triangle	Green	Shape	Word	Repeat	200	Consistent	SHAPE	TriangleGreen.png	38	1	833	18	18	15708	100	872.6666666666666287711	16	16	14297	100	893.5625	11	11	8601	100	781.9090909090908780854	23	23	21404	100	930.6086956521738784431	148.6996047430830003577
5.0.11.0	win	102618	09:29:47	NH_A_51	1	1	mixed_Word_shortCSI	14	mixed_shift	107	Circle	Red	Color	Word	Shift	200	Consistent	COLOR	CircleRed.png	30	1	670	19	19	16378	100	862	16	16	14297	100	893.5625	11	11	8601	100	781.9090909090908780854	24	24	22074	100	919.75	137.8409090909091219146
5.0.11.0	win	102618	09:29:47	NH_A_51	1	1	mixed_Word_shortCSI	14	mixed_shift	110	Circle	Green	Shape	Word	Shift	200	Inconsistent	SHAPE	CircleGreen.png	30	1	1409	19	19	16378	100	862	17	17	15706	100	923.8823529411764639008	11	11	8601	100	781.9090909090908780854	25	25	23483	100	939.3200000000000500222	157.4109090909091719368
5.0.11.0	win	102618	09:29:47	NH_A_51	1	1	mixed_Word_shortCSI	14	mixed_repeat	113	Circle	Red	Shape	Word	Repeat	200	Consistent	SHAPE	CircleRed.png	30	1	1015	19	19	16378	100	862	18	18	16721	100	928.9444444444444570763	12	12	9616	100	801.3333333333333712289	25	25	23483	100	939.3200000000000500222	137.9866666666666787933
5.0.11.0	win	102618	09:29:47	NH_A_51	1	1	mixed_Word_shortCSI	14	mixed_shift	116	Circle	Red	Color	Word	Shift	200	Consistent	COLOR	CircleRed.png	30	1	589	20	20	16967	100	848.3500000000000227374	18	18	16721	100	928.9444444444444570763	12	12	9616	100	801.3333333333333712289	26	26	24072	100	925.8461538461538111733	124.5128205128204399443
5.0.11.0	win	102618	09:29:47	NH_A_51	1	1	mixed_Word_shortCSI	14	mixed_repeat	119	Circle	Green	Color	Word	Repeat	200	Inconsistent	COLOR	CircleGreen.png	38	1	739	21	21	17706	100	843.1428571428571103752	18	18	16721	100	928.9444444444444570763	13	13	10355	100	796.5384615384615472067	26	26	24072	100	925.8461538461538111733	129.3076923076922639666
5.0.11.0	win	102618	09:29:47	NH_A_51	1	1	mixed_Word_shortCSI	14	mixed_shift	122	Circle	Green	Shape	Word	Shift	200	Inconsistent	SHAPE	CircleGreen.png	30	1	884	21	21	17706	100	843.1428571428571103752	19	19	17605	100	926.5789473684210406645	13	13	10355	100	796.5384615384615472067	27	27	24956	100	924.2962962962963047175	127.7578347578347575109
5.0.11.0	win	102618	09:29:47	NH_A_51	1	1	mixed_Word_shortCSI	14	mixed_shift	125	Circle	Red	Color	Word	Shift	200	Consistent	COLOR	CircleRed.png	30	1	814	22	22	18520	100	841.8181818181818698577	19	19	17605	100	926.5789473684210406645	13	13	10355	100	796.5384615384615472067	28	28	25770	100	920.3571428571428896248	123.8186813186813424181
5.0.11.0	win	102618	09:29:47	NH_A_51	1	1	mixed_Word_shortCSI	14	mixed_shift	128	Triangle	Red	Shape	Word	Shift	200	Inconsistent	SHAPE	TriangleRed.png	38	1	1388	22	22	18520	100	841.8181818181818698577	20	20	18993	100	949.6499999999999772626	13	13	10355	100	796.5384615384615472067	29	29	27158	100	936.4827586206896512522	139.9442970822281040455
5.0.11.0	win	102618	09:29:47	NH_A_51	1	1	mixed_Word_shortCSI	14	mixed_repeat	131	Circle	Red	Shape	Word	Repeat	200	Consistent	SHAPE	CircleRed.png	30	1	595	22	22	18520	100	841.8181818181818698577	21	21	19588	100	932.7619047619048160414	14	14	10950	100	782.1428571428571103752	29	29	27158	100	936.4827586206896512522	154.339901477832540877
5.0.11.0	win	102618	09:29:47	NH_A_51	1	1	mixed_Word_shortCSI	14	mixed_repeat	134	Circle	Red	Shape	Word	Repeat	200	Consistent	SHAPE	CircleRed.png	30	1	489	22	22	18520	100	841.8181818181818698577	22	22	20077	100	912.5909090909091219146	15	15	11439	100	762.6000000000000227374	29	29	27158	100	936.4827586206896512522	173.8827586206896285148
5.0.11.0	win	102618	09:29:47	NH_A_51	1	1	mixed_Word_shortCSI	14	mixed_repeat	137	Circle	Green	Shape	Word	Repeat	200	Inconsistent	SHAPE	CircleGreen.png	30	1	1044	22	22	18520	100	841.8181818181818698577	23	23	21121	100	918.304347826086996065	16	16	12483	100	780.1875	29	29	27158	100	936.4827586206896512522	156.2952586206896512522
5.0.11.0	win	102618	09:29:47	NH_A_51	1	1	mixed_Word_shortCSI	14	mixed_repeat	140	Circle	Red	Shape	Word	Repeat	200	Consistent	SHAPE	CircleRed.png	30	1	1033	22	22	18520	100	841.8181818181818698577	24	24	22154	100	923.0833333333333712289	17	17	13516	100	795.0588235294117112062	29	29	27158	100	936.4827586206896512522	141.423935091277940046
5.0.11.0	win	102618	09:29:47	NH_A_51	1	1	mixed_Word_shortCSI	14	mixed_repeat	143	Circle	Green	Shape	Word	Repeat	200	Inconsistent	SHAPE	CircleGreen.png	30	1	797	22	22	18520	100	841.8181818181818698577	25	25	22951	100	918.0399999999999636202	18	18	14313	100	795.1666666666666287711	29	29	27158	100	936.4827586206896512522	141.3160919540230224811
5.0.11.0	win	102618	09:29:47	NH_A_51	1	1	mixed_Word_shortCSI	14	mixed_repeat	146	Triangle	Red	Shape	Word	Repeat	200	Inconsistent	SHAPE	TriangleRed.png	38	1	1259	22	22	18520	100	841.8181818181818698577	26	26	24210	100	931.1538461538461888267	19	19	15572	100	819.5789473684210406645	29	29	27158	100	936.4827586206896512522	116.9038112522686105876
5.0.11.0	win	102618	09:29:47	NH_A_51	1	1	mixed_Word_shortCSI	14	mixed_repeat	149	Triangle	Green	Shape	Word	Repeat	200	Consistent	SHAPE	TriangleGreen.png	38	1	935	22	22	18520	100	841.8181818181818698577	27	27	25145	100	931.2962962962963047175	20	20	16507	100	825.3500000000000227374	29	29	27158	100	936.4827586206896512522	111.1327586206896285148
5.0.11.0	win	102618	09:29:47	NH_A_51	1	1	mixed_Word_shortCSI	14	mixed_repeat	152	Circle	Red	Shape	Word	Repeat	200	Consistent	SHAPE	CircleRed.png	30	1	720	22	22	18520	100	841.8181818181818698577	28	28	25865	100	923.75	21	21	17227	100	820.3333333333333712289	29	29	27158	100	936.4827586206896512522	116.1494252873562800232
5.0.11.0	win	102618	09:29:47	NH_A_51	1	1	mixed_Word_shortCSI	14	mixed_shift	155	Triangle	Red	Color	Word	Shift	200	Inconsistent	COLOR	TriangleRed.png	30	1	705	23	23	19225	100	835.8695652173912549188	28	28	25865	100	923.75	21	21	17227	100	820.3333333333333712289	30	30	27863	100	928.7666666666666515084	108.4333333333332802795
5.0.11.0	win	102618	09:29:47	NH_A_51	1	1	mixed_Word_shortCSI	14	mixed_shift	158	Triangle	Green	Shape	Word	Shift	200	Consistent	SHAPE	TriangleGreen.png	38	1	787	23	23	19225	100	835.8695652173912549188	29	29	26652	100	919.0344827586206974956	21	21	17227	100	820.3333333333333712289	31	31	28650	100	924.193548387096825536	103.860215053763454307
5.0.11.0	win	102618	09:29:47	NH_A_51	1	1	mixed_Word_shortCSI	14	mixed_repeat	161	Triangle	Red	Shape	Word	Repeat	200	Inconsistent	SHAPE	TriangleRed.png	38	1	978	23	23	19225	100	835.8695652173912549188	30	30	27630	100	921	22	22	18205	100	827.5	31	31	28650	100	924.193548387096825536	96.693548387096825536
5.0.11.0	win	102618	09:29:47	NH_A_51	1	1	mixed_Word_shortCSI	14	mixed_repeat	164	Circle	Green	Shape	Word	Repeat	200	Inconsistent	SHAPE	CircleGreen.png	30	1	1161	23	23	19225	100	835.8695652173912549188	31	31	28791	100	928.7419354838709750766	23	23	19366	100	842	31	31	28650	100	924.193548387096825536	82.193548387096825536
5.0.11.0	win	102618	09:29:47	NH_A_51	1	1	mixed_Word_shortCSI	14	mixed_repeat	167	Triangle	Red	Shape	Word	Repeat	200	Inconsistent	SHAPE	TriangleRed.png	38	1	857	23	23	19225	100	835.8695652173912549188	32	32	29648	100	926.5	24	24	20223	100	842.625	31	31	28650	100	924.193548387096825536	81.568548387096825536
5.0.11.0	win	102618	09:29:47	NH_A_51	1	1	mixed_Word_shortCSI	14	mixed_repeat	170	Circle	Green	Shape	Word	Repeat	200	Inconsistent	SHAPE	CircleGreen.png	30	1	1285	23	23	19225	100	835.8695652173912549188	33	33	30933	100	937.3636363636363739715	25	25	21508	100	860.3200000000000500222	31	31	28650	100	924.193548387096825536	63.8735483870967755138
5.0.11.0	win	102618	09:29:47	NH_A_51	1	1	mixed_Word_shortCSI	14	mixed_repeat	173	Circle	Green	Shape	Word	Repeat	200	Inconsistent	SHAPE	CircleGreen.png	30	1	784	23	23	19225	100	835.8695652173912549188	34	34	31717	100	932.8529411764706082977	26	26	22292	100	857.38461538461535838	31	31	28650	100	924.193548387096825536	66.808933002481467156
5.0.11.0	win	102618	09:29:47	NH_A_51	1	1	mixed_Word_shortCSI	14	mixed_repeat	176	Circle	Red	Shape	Word	Repeat	200	Consistent	SHAPE	CircleRed.png	30	1	702	23	23	19225	100	835.8695652173912549188	35	35	32419	100	926.2571428571428668874	27	27	22994	100	851.6296296296296759465	31	31	28650	100	924.193548387096825536	72.5639187574671495895
5.0.11.0	win	102618	09:29:47	NH_A_51	1	1	mixed_Word_shortCSI	14	mixed_repeat	179	Triangle	Green	Shape	Word	Repeat	200	Consistent	SHAPE	TriangleGreen.png	38	1	704	23	23	19225	100	835.8695652173912549188	36	36	33123	100	920.0833333333333712289	28	28	23698	100	846.3571428571428896248	31	31	28650	100	924.193548387096825536	77.8364055299539359112
5.0.11.0	win	102618	09:29:47	NH_A_51	1	1	mixed_Word_shortCSI	14	mixed_repeat	182	Circle	Green	Shape	Word	Repeat	200	Inconsistent	SHAPE	CircleGreen.png	30	1	819	23	23	19225	100	835.8695652173912549188	37	37	33942	100	917.351351351351354424	29	29	24517	100	845.4137931034482562609	31	31	28650	100	924.193548387096825536	78.7797552836485692751
5.0.11.0	win	102618	09:29:47	NH_A_51	1	1	mixed_Word_shortCSI	14	mixed_shift	185	Circle	Green	Color	Word	Shift	200	Inconsistent	COLOR	CircleGreen.png	30	0	512	23	24	19225	95.8333333333333428072	835.8695652173912549188	37	37	33942	100	917.351351351351354424	29	29	24517	100	845.4137931034482562609	31	32	28650	96.875	924.193548387096825536	78.7797552836485692751
5.0.11.0	win	102618	09:29:47	NH_A_51	1	1	mixed_Word_shortCSI	14	mixed_repeat	188	Triangle	Green	Color	Word	Repeat	200	Consistent	COLOR	TriangleGreen.png	38	1	1034	24	25	20259	96	844.125	37	37	33942	100	917.351351351351354424	30	30	25551	100	851.7000000000000454747	31	32	28650	96.875	924.193548387096825536	72.4935483870967800613
5.0.11.0	win	102618	09:29:47	NH_A_51	1	1	mixed_Word_shortCSI	14	mixed_repeat	191	Triangle	Green	Color	Word	Repeat	200	Consistent	COLOR	TriangleGreen.png	38	1	510	25	26	20769	96.153846153846160405	830.7599999999999909051	37	37	33942	100	917.351351351351354424	31	31	26061	100	840.6774193548386620023	31	32	28650	96.875	924.193548387096825536	83.5161290322581635337
5.0.11.0	win	102618	09:29:47	NH_A_51	1	1	mixed_Word_shortCSI	14	mixed_repeat	194	Circle	Red	Color	Word	Repeat	200	Consistent	COLOR	CircleRed.png	30	1	696	26	27	21465	96.2962962962962905067	825.5769230769230944134	37	37	33942	100	917.351351351351354424	32	32	26757	100	836.15625	31	32	28650	96.875	924.193548387096825536	88.037298387096825536
5.0.11.0	win	102618	09:29:47	NH_A_51	1	1	mixed_Word_shortCSI	14	mixed_shift	197	Triangle	Green	Shape	Word	Shift	200	Consistent	SHAPE	TriangleGreen.png	38	1	1195	26	27	21465	96.2962962962962905067	825.5769230769230944134	38	38	35137	100	924.6578947368420813291	32	32	26757	100	836.15625	32	33	29845	96.9696969696969688357	932.65625	96.5
5.0.11.0	win	102618	09:29:47	NH_A_51	1	1	mixed_Word_shortCSI	14	mixed_repeat	200	Triangle	Green	Shape	Word	Repeat	200	Consistent	SHAPE	TriangleGreen.png	38	1	554	26	27	21465	96.2962962962962905067	825.5769230769230944134	39	39	35691	100	915.1538461538461888267	33	33	27311	100	827.6060606060606232859	32	33	29845	96.9696969696969688357	932.65625	105.0501893939393767141
5.0.11.0	win	102618	09:29:47	NH_A_51	1	1	mixed_Word_shortCSI	14	mixed_shift	203	Triangle	Green	Color	Word	Shift	200	Consistent	COLOR	TriangleGreen.png	38	1	818	27	28	22283	96.4285714285714306016	825.2962962962963047175	39	39	35691	100	915.1538461538461888267	33	33	27311	100	827.6060606060606232859	33	34	30663	97.0588235294117680496	929.1818181818181301423	101.5757575757575068565
5.0.11.0	win	102618	09:29:47	NH_A_51	1	1	mixed_Word_shortCSI	14	mixed_repeat	206	Triangle	Red	Color	Word	Repeat	200	Inconsistent	COLOR	TriangleRed.png	38	0	1087	27	29	22283	93.1034482758620640652	825.2962962962963047175	39	39	35691	100	915.1538461538461888267	33	34	27311	97.0588235294117680496	827.6060606060606232859	33	34	30663	97.0588235294117680496	929.1818181818181301423	101.5757575757575068565
5.0.11.0	win	102618	09:29:47	NH_A_51	1	1	mixed_Word_shortCSI	14	mixed_shift	209	Triangle	Green	Shape	Word	Shift	200	Consistent	SHAPE	TriangleGreen.png	38	1	1682	27	29	22283	93.1034482758620640652	825.2962962962963047175	40	40	37373	100	934.3250000000000454747	33	34	27311	97.0588235294117680496	827.6060606060606232859	34	35	32345	97.1428571428571387969	951.3235294117647526946	123.7174688057041294087
5.0.11.0	win	102618	09:29:47	NH_A_51	1	1	mixed_Word_shortCSI	14	mixed_shift	212	Triangle	Green	Color	Word	Shift	200	Consistent	COLOR	TriangleGreen.png	38	1	637	28	30	22920	93.3333333333333285964	818.5714285714285551876	40	40	37373	100	934.3250000000000454747	33	34	27311	97.0588235294117680496	827.6060606060606232859	35	36	32982	97.2222222222222143273	942.3428571428571558499	114.736796536796532564
5.0.11.0	win	102618	09:29:47	NH_A_51	1	1	mixed_Word_shortCSI	14	mixed_repeat	215	Circle	Green	Color	Word	Repeat	200	Inconsistent	COLOR	CircleGreen.png	38	1	1217	29	31	24137	93.5483870967741921731	832.310344827586163774	40	40	37373	100	934.3250000000000454747	34	35	28528	97.1428571428571387969	839.0588235294117112062	35	36	32982	97.2222222222222143273	942.3428571428571558499	103.2840336134454446437
5.0.11.0	win	102618	09:29:47	NH_A_51	1	1	mixed_Word_shortCSI	14	mixed_repeat	218	Circle	Red	Color	Word	Repeat	200	Consistent	COLOR	CircleRed.png	30	1	734	30	32	24871	93.75	829.0333333333333030168	40	40	37373	100	934.3250000000000454747	35	36	29262	97.2222222222222143273	836.0571428571428214127	35	36	32982	97.2222222222222143273	942.3428571428571558499	106.2857142857143344372
5.0.11.0	win	102618	09:29:47	NH_A_51	1	1	mixed_Word_shortCSI	14	mixed_shift	221	Triangle	Red	Shape	Word	Shift	200	Inconsistent	SHAPE	TriangleRed.png	38	1	991	30	32	24871	93.75	829.0333333333333030168	41	41	38364	100	935.7073170731707705272	35	36	29262	97.2222222222222143273	836.0571428571428214127	36	37	33973	97.2972972972973053629	943.6944444444444570763	107.6373015873016356636
5.0.11.0	win	102618	09:29:47	NH_A_51	1	1	mixed_Word_shortCSI	14	mixed_shift	224	Circle	Green	Color	Word	Shift	200	Inconsistent	COLOR	CircleGreen.png	38	1	1062	31	33	25933	93.9393939393939376714	836.5483870967741495406	41	41	38364	100	935.7073170731707705272	35	36	29262	97.2222222222222143273	836.0571428571428214127	37	38	35035	97.3684210526315752077	946.8918918918918734562	110.8347490347490520435
5.0.11.0	win	102618	09:29:47	NH_A_51	1	1	mixed_Word_shortCSI	14	mixed_shift	227	Triangle	Red	Shape	Word	Shift	200	Inconsistent	SHAPE	TriangleRed.png	38	1	1018	31	33	25933	93.9393939393939376714	836.5483870967741495406	42	42	39382	100	937.6666666666666287711	35	36	29262	97.2222222222222143273	836.0571428571428214127	38	39	36053	97.4358974358974307961	948.7631578947368780064	112.7060150375940565937
5.0.11.0	win	102618	09:29:47	NH_A_51	1	1	mixed_Word_shortCSI	14	mixed_repeat	230	Circle	Red	Shape	Word	Repeat	200	Consistent	SHAPE	CircleRed.png	30	1	751	31	33	25933	93.9393939393939376714	836.5483870967741495406	43	43	40133	100	933.3255813953488768675	36	37	30013	97.2972972972973053629	833.6944444444444570763	38	39	36053	97.4358974358974307961	948.7631578947368780064	115.0687134502924209301
5.0.11.0	win	102618	09:29:47	NH_A_51	1	1	mixed_Word_shortCSI	14	mixed_shift	233	Triangle	Green	Color	Word	Shift	200	Consistent	COLOR	TriangleGreen.png	38	1	639	32	34	26572	94.1176470588235218884	830.375	43	43	40133	100	933.3255813953488768675	36	37	30013	97.2972972972973053629	833.6944444444444570763	39	40	36692	97.5	940.8205128205128175978	107.1260683760683605215
5.0.11.0	win	102618	09:29:47	NH_A_51	1	1	mixed_Word_shortCSI	14	mixed_repeat	236	Circle	Red	Color	Word	Repeat	200	Consistent	COLOR	CircleRed.png	30	1	580	33	35	27152	94.2857142857142775938	822.7878787878787534282	43	43	40133	100	933.3255813953488768675	37	38	30593	97.3684210526315752077	826.8378378378378101843	39	40	36692	97.5	940.8205128205128175978	113.9826749826750074135
5.0.11.0	win	102618	09:29:47	NH_A_51	1	1	mixed_Word_shortCSI	14	mixed_repeat	239	Triangle	Red	Color	Word	Repeat	200	Inconsistent	COLOR	TriangleRed.png	30	1	859	34	36	28011	94.4444444444444428655	823.8529411764706082977	43	43	40133	100	933.3255813953488768675	38	39	31452	97.4358974358974307961	827.6842105263158373418	39	40	36692	97.5	940.8205128205128175978	113.1363022941969802559
5.0.11.0	win	102618	09:29:47	NH_A_51	1	1	mixed_Word_shortCSI	14	mixed_shift	242	Triangle	Red	Shape	Word	Shift	200	Inconsistent	SHAPE	TriangleRed.png	38	1	583	34	36	28011	94.4444444444444428655	823.8529411764706082977	44	44	40716	100	925.3636363636363739715	38	39	31452	97.4358974358974307961	827.6842105263158373418	40	41	37275	97.5609756097560989474	931.875	104.1907894736841626582
5.0.11.0	win	102618	09:29:47	NH_A_51	1	1	mixed_Word_shortCSI	14	Rest	244	Triangle	Red	Shape	Word	Shift	200	Inconsistent	Take a break for 60 s	TriangleRed.png	0	0	59984	34	36	28011	94.4444444444444428655	823.8529411764706082977	44	44	40716	100	925.3636363636363739715	38	39	31452	97.4358974358974307961	827.6842105263158373418	40	41	37275	97.5609756097560989474	931.875	104.1907894736841626582
5.0.11.0	win	102618	09:29:47	NH_A_51	1	1	mixed_Word_shortCSI	14	mixed_shift	246	Circle	Green	Color	Word	Shift	200	Inconsistent	COLOR	CircleGreen.png	38	1	2396	35	37	30407	94.594594594594596515	868.7714285714286006623	44	44	40716	100	925.3636363636363739715	38	39	31452	97.4358974358974307961	827.6842105263158373418	41	42	39671	97.619047619047620401	967.5853658536585726324	139.9011553273427352906
5.0.11.0	win	102618	09:29:47	NH_A_51	1	1	mixed_Word_shortCSI	14	mixed_shift	249	Triangle	Green	Shape	Word	Shift	200	Consistent	SHAPE	TriangleGreen.png	38	1	555	35	37	30407	94.594594594594596515	868.7714285714286006623	45	45	41271	100	917.1333333333333257542	38	39	31452	97.4358974358974307961	827.6842105263158373418	42	43	40226	97.6744186046511515542	957.7619047619048160414	130.0776942355889786995
5.0.11.0	win	102618	09:29:47	NH_A_51	1	1	mixed_Word_shortCSI	14	mixed_repeat	252	Triangle	Green	Shape	Word	Repeat	200	Consistent	SHAPE	TriangleGreen.png	38	1	467	35	37	30407	94.594594594594596515	868.7714285714286006623	46	46	41738	100	907.3478260869565019675	39	40	31919	97.5	818.4358974358974592178	42	43	40226	97.6744186046511515542	957.7619047619048160414	139.3260073260073568235
5.0.11.0	win	102618	09:29:47	NH_A_51	1	1	mixed_Word_shortCSI	14	mixed_shift	255	Triangle	Red	Color	Word	Shift	200	Inconsistent	COLOR	TriangleRed.png	30	1	606	36	38	31013	94.7368421052631504153	861.4722222222221716947	46	46	41738	100	907.3478260869565019675	39	40	31919	97.5	818.4358974358974592178	43	44	40832	97.7272727272727337322	949.5813953488371907952	131.1454979129397315774
5.0.11.0	win	102618	09:29:47	NH_A_51	1	1	mixed_Word_shortCSI	14	mixed_repeat	258	Circle	Red	Color	Word	Repeat	200	Consistent	COLOR	CircleRed.png	30	1	420	37	39	31433	94.8717948717948615922	849.5405405405405190322	46	46	41738	100	907.3478260869565019675	40	41	32339	97.5609756097560989474	808.4750000000000227374	43	44	40832	97.7272727272727337322	949.5813953488371907952	141.1063953488371680578
5.0.11.0	win	102618	09:29:47	NH_A_51	1	1	mixed_Word_shortCSI	14	mixed_repeat	261	Circle	Green	Color	Word	Repeat	200	Inconsistent	COLOR	CircleGreen.png	38	1	546	38	40	31979	95	841.5526315789473983386	46	46	41738	100	907.3478260869565019675	41	42	32885	97.619047619047620401	802.0731707317073642116	43	44	40832	97.7272727272727337322	949.5813953488371907952	147.5082246171298265836
5.0.11.0	win	102618	09:29:47	NH_A_51	1	1	mixed_Word_shortCSI	14	mixed_shift	264	Triangle	Red	Shape	Word	Shift	200	Inconsistent	SHAPE	TriangleRed.png	38	1	746	38	40	31979	95	841.5526315789473983386	47	47	42484	100	903.9148936170212209618	41	42	32885	97.619047619047620401	802.0731707317073642116	44	45	41578	97.7777777777777714618	944.9545454545454958861	142.8813747228381316745
5.0.11.0	win	102618	09:29:47	NH_A_51	1	1	mixed_Word_shortCSI	14	mixed_shift	267	Triangle	Green	Color	Word	Shift	200	Consistent	COLOR	TriangleGreen.png	38	1	811	39	41	32790	95.1219512195121978948	840.7692307692307167599	47	47	42484	100	903.9148936170212209618	41	42	32885	97.619047619047620401	802.0731707317073642116	45	46	42389	97.8260869565217348054	941.9777777777777600932	139.9046070460703958815
5.0.11.0	win	102618	09:29:47	NH_A_51	1	1	mixed_Word_shortCSI	14	mixed_repeat	270	Triangle	Red	Color	Word	Repeat	200	Inconsistent	COLOR	TriangleRed.png	30	1	760	40	42	33550	95.2380952380952265912	838.75	47	47	42484	100	903.9148936170212209618	42	43	33645	97.6744186046511515542	801.0714285714285551876	45	46	42389	97.8260869565217348054	941.9777777777777600932	140.9063492063492049056
5.0.11.0	win	102618	09:29:47	NH_A_51	1	1	mixed_Word_shortCSI	14	mixed_shift	273	Circle	Red	Shape	Word	Shift	200	Consistent	SHAPE	CircleRed.png	30	1	537	40	42	33550	95.2380952380952265912	838.75	48	48	43021	100	896.2708333333333712289	42	43	33645	97.6744186046511515542	801.0714285714285551876	46	47	42926	97.8723404255319167078	933.1739130434782509838	132.1024844720496957962
5.0.11.0	win	102618	09:29:47	NH_A_51	1	1	mixed_Word_shortCSI	14	mixed_repeat	276	Circle	Red	Shape	Word	Repeat	200	Consistent	SHAPE	CircleRed.png	30	1	641	40	42	33550	95.2380952380952265912	838.75	49	49	43662	100	891.0612244897959044465	43	44	34286	97.7272727272727337322	797.3488372093023599518	46	47	42926	97.8723404255319167078	933.1739130434782509838	135.8250758341758910319
5.0.11.0	win	102618	09:29:47	NH_A_51	1	1	mixed_Word_shortCSI	14	mixed_repeat	279	Circle	Red	Shape	Word	Repeat	200	Consistent	SHAPE	CircleRed.png	30	1	566	40	42	33550	95.2380952380952265912	838.75	50	50	44228	100	884.5599999999999454303	44	45	34852	97.7777777777777714618	792.0909090909091219146	46	47	42926	97.8723404255319167078	933.1739130434782509838	141.0830039525691290692
5.0.11.0	win	102618	09:29:47	NH_A_51	1	1	mixed_Word_shortCSI	14	mixed_shift	282	Triangle	Red	Color	Word	Shift	200	Inconsistent	COLOR	TriangleRed.png	30	1	781	41	43	34331	95.3488372093023315301	837.3414634146341768428	50	50	44228	100	884.5599999999999454303	44	45	34852	97.7777777777777714618	792.0909090909091219146	47	48	43707	97.9166666666666571928	929.9361702127660009864	137.8452611218568790719
5.0.11.0	win	102618	09:29:47	NH_A_51	1	1	mixed_Word_shortCSI	14	mixed_repeat	285	Triangle	Green	Color	Word	Repeat	200	Consistent	COLOR	TriangleGreen.png	38	1	748	42	44	35079	95.4545454545454532536	835.2142857142856655628	50	50	44228	100	884.5599999999999454303	45	46	35600	97.8260869565217348054	791.1111111111110858474	47	48	43707	97.9166666666666571928	929.9361702127660009864	138.8250591016549151391
5.0.11.0	win	102618	09:29:47	NH_A_51	1	1	mixed_Word_shortCSI	14	mixed_repeat	288	Triangle	Red	Color	Word	Repeat	200	Inconsistent	COLOR	TriangleRed.png	30	1	764	43	45	35843	95.5555555555555571345	833.5581395348837077108	50	50	44228	100	884.5599999999999454303	46	47	36364	97.8723404255319167078	790.5217391304347529513	47	48	43707	97.9166666666666571928	929.9361702127660009864	139.4144310823312480352
5.0.11.0	win	102618	09:29:47	NH_A_51	1	1	mixed_Word_shortCSI	14	mixed_shift	291	Circle	Red	Shape	Word	Shift	200	Consistent	SHAPE	CircleRed.png	30	1	748	43	45	35843	95.5555555555555571345	833.5581395348837077108	51	51	44976	100	881.8823529411764639008	46	47	36364	97.8723404255319167078	790.5217391304347529513	48	49	44455	97.9591836734693828248	926.1458333333333712289	135.6240942028986182777
5.0.11.0	win	102618	09:29:47	NH_A_51	1	1	mixed_Word_shortCSI	14	mixed_repeat	294	Triangle	Green	Shape	Word	Repeat	200	Consistent	SHAPE	TriangleGreen.png	38	1	571	43	45	35843	95.5555555555555571345	833.5581395348837077108	52	52	45547	100	875.9038461538461888267	47	48	36935	97.9166666666666571928	785.8510638297872219482	48	49	44455	97.9591836734693828248	926.1458333333333712289	140.2947695035461492807
5.0.11.0	win	102618	09:29:47	NH_A_51	1	1	mixed_Word_shortCSI	14	mixed_repeat	297	Triangle	Green	Shape	Word	Repeat	200	Consistent	SHAPE	TriangleGreen.png	38	1	514	43	45	35843	95.5555555555555571345	833.5581395348837077108	53	53	46061	100	869.0754716981132332876	48	49	37449	97.9591836734693828248	780.1875	48	49	44455	97.9591836734693828248	926.1458333333333712289	145.9583333333333712289
5.0.11.0	win	102618	09:29:47	NH_A_51	1	1	mixed_Word_shortCSI	14	mixed_shift	300	Circle	Red	Color	Word	Shift	200	Consistent	COLOR	CircleRed.png	30	1	620	44	46	36463	95.6521739130434838216	828.7045454545454958861	53	53	46061	100	869.0754716981132332876	48	49	37449	97.9591836734693828248	780.1875	49	50	45075	98	919.8979591836734925892	139.7104591836734925892
5.0.11.0	win	102618	09:29:47	NH_A_51	1	1	mixed_Word_shortCSI	14	mixed_shift	303	Triangle	Green	Shape	Word	Shift	200	Consistent	SHAPE	TriangleGreen.png	38	1	657	44	46	36463	95.6521739130434838216	828.7045454545454958861	54	54	46718	100	865.1481481481481523588	48	49	37449	97.9591836734693828248	780.1875	50	51	45732	98.0392156862745025592	914.6399999999999863576	134.4524999999999863576
5.0.11.0	win	102618	09:29:47	NH_A_51	1	1	mixed_Word_shortCSI	14	mixed_repeat	306	Triangle	Red	Shape	Word	Repeat	200	Inconsistent	SHAPE	TriangleRed.png	38	1	853	44	46	36463	95.6521739130434838216	828.7045454545454958861	55	55	47571	100	864.927272727272679731	49	50	38302	98	781.6734693877550625984	50	51	45732	98.0392156862745025592	914.6399999999999863576	132.9665306122449237591
5.0.11.0	win	102618	09:29:47	NH_A_51	1	1	mixed_Word_shortCSI	14	mixed_shift	309	Circle	Red	Color	Word	Shift	200	Consistent	COLOR	CircleRed.png	30	1	993	45	47	37456	95.7446808510638334155	832.3555555555556111358	55	55	47571	100	864.927272727272679731	49	50	38302	98	781.6734693877550625984	51	52	46725	98.0769230769230659917	916.1764705882352473054	134.503001200480184707
5.0.11.0	win	102618	09:29:47	NH_A_51	1	1	mixed_Word_shortCSI	14	mixed_repeat	312	Circle	Green	Color	Word	Repeat	200	Inconsistent	COLOR	CircleGreen.png	38	1	536	46	48	37992	95.8333333333333428072	825.9130434782608745081	55	55	47571	100	864.927272727272679731	50	51	38838	98.0392156862745025592	776.7599999999999909051	51	52	46725	98.0769230769230659917	916.1764705882352473054	139.4164705882352564004
5.0.11.0	win	102618	09:29:47	NH_A_51	1	1	mixed_Word_shortCSI	14	mixed_repeat	315	Circle	Green	Color	Word	Repeat	200	Inconsistent	COLOR	CircleGreen.png	38	1	720	47	49	38712	95.9183673469387656496	823.6595744680851112207	55	55	47571	100	864.927272727272679731	51	52	39558	98.0769230769230659917	775.6470588235293917023	51	52	46725	98.0769230769230659917	916.1764705882352473054	140.5294117647058556031
5.0.11.0	win	102618	09:29:47	NH_A_51	1	1	mixed_Word_shortCSI	14	mixed_repeat	318	Circle	Green	Color	Word	Repeat	200	Inconsistent	COLOR	CircleGreen.png	38	1	530	48	50	39242	96	817.5416666666666287711	55	55	47571	100	864.927272727272679731	52	53	40088	98.1132075471698072988	770.9230769230769055866	51	52	46725	98.0769230769230659917	916.1764705882352473054	145.2533936651583417188
5.0.11.0	win	102618	09:29:47	NH_A_51	1	1	mixed_Word_shortCSI	14	mixed_repeat	321	Circle	Red	Color	Word	Repeat	200	Consistent	COLOR	CircleRed.png	30	1	1179	49	51	40421	96.0784313725490193292	824.9183673469387940713	55	55	47571	100	864.927272727272679731	53	54	41267	98.1481481481481523588	778.6226415094339472489	51	52	46725	98.0769230769230659917	916.1764705882352473054	137.5538290788013000565
5.0.11.0	win	102618	09:29:47	NH_A_51	1	1	mixed_Word_shortCSI	14	mixed_shift	324	Triangle	Red	Shape	Word	Shift	200	Inconsistent	SHAPE	TriangleRed.png	38	1	715	49	51	40421	96.0784313725490193292	824.9183673469387940713	56	56	48286	100	862.25	53	54	41267	98.1481481481481523588	778.6226415094339472489	52	53	47440	98.1132075471698072988	912.3076923076922639666	133.6850507982583167177
5.0.11.0	win	102618	09:29:47	NH_A_51	1	1	mixed_Word_shortCSI	14	mixed_repeat	327	Circle	Red	Shape	Word	Repeat	200	Consistent	SHAPE	CircleRed.png	30	1	828	49	51	40421	96.0784313725490193292	824.9183673469387940713	57	57	49114	100	861.6491228070175338871	54	55	42095	98.1818181818181869858	779.5370370370370665114	52	53	47440	98.1132075471698072988	912.3076923076922639666	132.7706552706551974552
5.0.11.0	win	102618	09:29:47	NH_A_51	1	1	mixed_Word_shortCSI	14	mixed_repeat	330	Circle	Green	Shape	Word	Repeat	200	Inconsistent	SHAPE	CircleGreen.png	30	1	905	49	51	40421	96.0784313725490193292	824.9183673469387940713	58	58	50019	100	862.3965517241379075131	55	56	43000	98.2142857142857081953	781.8181818181818698577	52	53	47440	98.1132075471698072988	912.3076923076922639666	130.4895104895103941089
5.0.11.0	win	102618	09:29:47	NH_A_51	1	1	mixed_Word_shortCSI	14	mixed_repeat	333	Triangle	Red	Shape	Word	Repeat	200	Inconsistent	SHAPE	TriangleRed.png	38	1	595	49	51	40421	96.0784313725490193292	824.9183673469387940713	59	59	50614	100	857.8644067796610670484	56	57	43595	98.2456140350877120682	778.4821428571428896248	52	53	47440	98.1132075471698072988	912.3076923076922639666	133.8255494505493743418
5.0.11.0	win	102618	09:29:47	NH_A_51	1	1	mixed_Word_shortCSI	14	mixed_repeat	336	Triangle	Green	Shape	Word	Repeat	200	Consistent	SHAPE	TriangleGreen.png	38	1	570	49	51	40421	96.0784313725490193292	824.9183673469387940713	60	60	51184	100	853.0666666666667197205	57	58	44165	98.2758620689655089109	774.824561403508823787	52	53	47440	98.1132075471698072988	912.3076923076922639666	137.4831309041834401796
5.0.11.0	win	102618	09:29:47	NH_A_51	1	1	mixed_Word_shortCSI	14	mixed_shift	339	Triangle	Red	Color	Word	Shift	200	Inconsistent	COLOR	TriangleRed.png	30	1	545	50	52	40966	96.153846153846160405	819.3200000000000500222	60	60	51184	100	853.0666666666667197205	57	58	44165	98.2758620689655089109	774.824561403508823787	53	54	47985	98.1481481481481523588	905.3773584905660527511	130.5527970870572289641
5.0.11.0	win	102618	09:29:47	NH_A_51	1	1	mixed_Word_shortCSI	14	mixed_repeat	342	Triangle	Green	Color	Word	Repeat	200	Consistent	COLOR	TriangleGreen.png	38	1	842	51	53	41808	96.2264150943396288085	819.7647058823529278015	60	60	51184	100	853.0666666666667197205	58	59	45007	98.3050847457627128279	775.9827586206896512522	53	54	47985	98.1481481481481523588	905.3773584905660527511	129.3945998698764014989
5.0.11.0	win	102618	09:29:47	NH_A_51	1	1	mixed_Word_shortCSI	14	mixed_repeat	345	Circle	Green	Color	Word	Repeat	200	Inconsistent	COLOR	CircleGreen.png	38	1	487	52	54	42295	96.2962962962962905067	813.36538461538464162	60	60	51184	100	853.0666666666667197205	59	60	45494	98.3333333333333285964	771.0847457627119183599	53	54	47985	98.1481481481481523588	905.3773584905660527511	134.2926127278541343912
5.0.11.0	win	102618	09:29:47	NH_A_51	1	1	mixed_Word_shortCSI	14	mixed_repeat	348	Triangle	Green	Color	Word	Repeat	200	Consistent	COLOR	TriangleGreen.png	38	1	497	53	55	42792	96.3636363636363597607	807.396226415094361073	60	60	51184	100	853.0666666666667197205	60	61	45991	98.3606557377049171009	766.5166666666666515084	53	54	47985	98.1481481481481523588	905.3773584905660527511	138.8606918238994012427
5.0.11.0	win	102618	09:29:47	NH_A_51	1	1	mixed_Word_shortCSI	14	mixed_shift	351	Triangle	Red	Shape	Word	Shift	200	Inconsistent	SHAPE	TriangleRed.png	38	1	715	53	55	42792	96.3636363636363597607	807.396226415094361073	61	61	51899	100	850.8032786885246423481	60	61	45991	98.3606557377049171009	766.5166666666666515084	54	55	48700	98.1818181818181869858	901.8518518518518476412	135.3351851851851961328
5.0.11.0	win	102618	09:29:47	NH_A_51	1	1	mixed_Word_shortCSI	14	mixed_repeat	354	Triangle	Green	Shape	Word	Repeat	200	Consistent	SHAPE	TriangleGreen.png	38	1	685	53	55	42792	96.3636363636363597607	807.396226415094361073	62	62	52584	100	848.1290322580645124617	61	62	46676	98.387096774193551596	765.1803278688524869722	54	55	48700	98.1818181818181869858	901.8518518518518476412	136.6715239829993606691
5.0.11.0	win	102618	09:29:47	NH_A_51	1	1	mixed_Word_shortCSI	14	mixed_shift	357	Triangle	Green	Color	Word	Shift	200	Consistent	COLOR	TriangleGreen.png	38	1	959	54	56	43751	96.4285714285714306016	810.2037037037036952825	62	62	52584	100	848.1290322580645124617	61	62	46676	98.387096774193551596	765.1803278688524869722	55	56	49659	98.2142857142857081953	902.8909090909090764399	137.7105812220565894677
5.0.11.0	win	102618	09:29:47	NH_A_51	1	1	mixed_Word_shortCSI	14	mixed_shift	360	Circle	Green	Shape	Word	Shift	200	Inconsistent	SHAPE	CircleGreen.png	30	1	679	54	56	43751	96.4285714285714306016	810.2037037037036952825	63	63	53263	100	845.4444444444444570763	61	62	46676	98.387096774193551596	765.1803278688524869722	56	57	50338	98.2456140350877120682	898.8928571428571103752	133.712529274004623403
5.0.11.0	win	102618	09:29:47	NH_A_51	1	1	mixed_Word_shortCSI	14	mixed_repeat	363	Circle	Red	Shape	Word	Repeat	200	Consistent	SHAPE	CircleRed.png	30	1	810	54	56	43751	96.4285714285714306016	810.2037037037036952825	64	64	54073	100	844.890625	62	63	47486	98.4126984126984041268	765.903225806451587232	56	57	50338	98.2456140350877120682	898.8928571428571103752	132.9896313364055231432
5.0.11.0	win	102618	09:29:47	NH_A_51	1	1	mixed_Word_shortCSI	14	mixed_repeat	366	Triangle	Red	Shape	Word	Repeat	200	Inconsistent	SHAPE	TriangleRed.png	38	1	809	54	56	43751	96.4285714285714306016	810.2037037037036952825	65	65	54882	100	844.3384615384615017319	63	64	48295	98.4375	766.5873015873015674515	56	57	50338	98.2456140350877120682	898.8928571428571103752	132.3055555555555429237
5.0.11.0	win	102618	09:29:47	NH_A_51	1	1	mixed_Word_shortCSI	14	mixed_shift	369	Triangle	Red	Color	Word	Shift	200	Inconsistent	COLOR	TriangleRed.png	30	1	1351	55	57	45102	96.4912280701754383472	820.0363636363636032911	65	65	54882	100	844.3384615384615017319	63	64	48295	98.4375	766.5873015873015674515	57	58	51689	98.2758620689655089109	906.824561403508823787	140.2372598162072563355
5.0.11.0	win	102618	09:29:47	NH_A_51	1	1	mixed_Word_shortCSI	14	mixed_repeat	372	Circle	Green	Color	Word	Repeat	200	Inconsistent	COLOR	CircleGreen.png	38	1	959	56	58	46061	96.5517241379310320326	822.5178571428571103752	65	65	54882	100	844.3384615384615017319	64	65	49254	98.4615384615384670042	769.59375	57	58	51689	98.2758620689655089109	906.824561403508823787	137.230811403508823787
5.0.11.0	win	102618	09:29:47	NH_A_51	1	1	mixed_Word_shortCSI	14	mixed_repeat	375	Triangle	Red	Color	Word	Repeat	200	Inconsistent	COLOR	TriangleRed.png	30	1	551	57	59	46612	96.6101694915254256557	817.7543859649123305644	65	65	54882	100	844.3384615384615017319	65	66	49805	98.4848484848484844179	766.2307692307692832401	57	58	51689	98.2758620689655089109	906.824561403508823787	140.5937921727395405469
5.0.11.0	win	102618	09:29:47	NH_A_51	1	1	mixed_Word_shortCSI	14	mixed_repeat	378	Triangle	Red	Color	Word	Repeat	200	Inconsistent	COLOR	TriangleRed.png	30	1	463	58	60	47075	96.6666666666666714036	811.6379310344827899826	65	65	54882	100	844.3384615384615017319	66	67	50268	98.507462686567166088	761.6363636363636260285	57	58	51689	98.2758620689655089109	906.824561403508823787	145.1881977671451977585
5.0.11.0	win	102618	09:29:47	NH_A_51	1	1	mixed_Word_shortCSI	14	mixed_shift	381	Triangle	Red	Shape	Word	Shift	200	Inconsistent	SHAPE	TriangleRed.png	38	1	554	58	60	47075	96.6666666666666714036	811.6379310344827899826	66	66	55436	100	839.9393939393939945148	66	67	50268	98.507462686567166088	761.6363636363636260285	58	59	52243	98.3050847457627128279	900.7413793103448824695	139.105015673981256441
5.0.11.0	win	102618	09:29:47	NH_A_51	1	1	mixed_Word_shortCSI	14	mixed_shift	384	Triangle	Red	Color	Word	Shift	200	Inconsistent	COLOR	TriangleRed.png	30	1	627	59	61	47702	96.7213114754098342019	808.5084745762711690986	66	66	55436	100	839.9393939393939945148	66	67	50268	98.507462686567166088	761.6363636363636260285	59	60	52870	98.3333333333333285964	896.1016949152542565571	134.4653312788906305286
5.0.11.0	win	102618	09:29:47	NH_A_51	1	1	mixed_Word_shortCSI	14	mixed_repeat	387	Circle	Green	Color	Word	Repeat	200	Inconsistent	COLOR	CircleGreen.png	38	1	536	60	62	48238	96.774193548387103192	803.9666666666666969832	66	66	55436	100	839.9393939393939945148	67	68	50804	98.5294117647058840248	758.2686567164179223255	59	60	52870	98.3333333333333285964	896.1016949152542565571	137.8330381988363342316
5.0.11.0	win	102618	09:29:47	NH_A_51	1	1	mixed_Word_shortCSI	14	mixed_repeat	390	Circle	Red	Color	Word	Repeat	200	Consistent	COLOR	CircleRed.png	30	1	544	61	63	48782	96.8253968253968224644	799.7049180327868498352	66	66	55436	100	839.9393939393939945148	68	69	51348	98.5507246376811707478	755.1176470588235360992	59	60	52870	98.3333333333333285964	896.1016949152542565571	140.9840478564307204579
5.0.11.0	win	102618	09:29:47	NH_A_51	1	1	mixed_Word_shortCSI	14	mixed_repeat	393	Circle	Green	Color	Word	Repeat	200	Inconsistent	COLOR	CircleGreen.png	38	1	633	62	64	49415	96.875	797.0161290322580498469	66	66	55436	100	839.9393939393939945148	69	70	51981	98.5714285714285836093	753.3478260869565019675	59	60	52870	98.3333333333333285964	896.1016949152542565571	142.7538688282977545896
5.0.11.0	win	102618	09:29:47	NH_A_51	1	1	mixed_Word_shortCSI	14	mixed_shift	396	Circle	Green	Shape	Word	Shift	200	Inconsistent	SHAPE	CircleGreen.png	30	1	590	62	64	49415	96.875	797.0161290322580498469	67	67	56026	100	836.2089552238805936213	69	70	51981	98.5714285714285836093	753.3478260869565019675	60	61	53460	98.3606557377049171009	891	137.6521739130434980325
5.0.11.0	win	102618	09:29:47	NH_A_51	1	1	mixed_Word_shortCSI	14	mixed_repeat	399	Triangle	Red	Shape	Word	Repeat	200	Inconsistent	SHAPE	TriangleRed.png	38	1	708	62	64	49415	96.875	797.0161290322580498469	68	68	56734	100	834.3235294117647526946	70	71	52689	98.5915492957746550928	752.7000000000000454747	60	61	53460	98.3606557377049171009	891	138.2999999999999545253
5.0.11.0	win	102618	09:29:47	NH_A_51	1	1	mixed_Word_shortCSI	14	mixed_shift	402	Circle	Green	Color	Word	Shift	200	Inconsistent	COLOR	CircleGreen.png	38	1	823	63	65	50238	96.9230769230769197975	797.4285714285714448124	68	68	56734	100	834.3235294117647526946	70	71	52689	98.5915492957746550928	752.7000000000000454747	61	62	54283	98.387096774193551596	889.8852459016393368074	137.1852459016392913327
5.0.11.0	win	102618	09:29:47	NH_A_51	1	1	mixed_Word_shortCSI	14	mixed_shift	405	Circle	Green	Shape	Word	Shift	200	Inconsistent	SHAPE	CircleGreen.png	30	1	628	63	65	50238	96.9230769230769197975	797.4285714285714448124	69	69	57362	100	831.3333333333333712289	70	71	52689	98.5915492957746550928	752.7000000000000454747	62	63	54911	98.4126984126984041268	885.6612903225806121554	132.9612903225805666807
5.0.11.0	win	102618	09:29:47	NH_A_51	1	1	mixed_Word_shortCSI	14	mixed_repeat	408	Circle	Green	Shape	Word	Repeat	200	Inconsistent	SHAPE	CircleGreen.png	30	1	665	63	65	50238	96.9230769230769197975	797.4285714285714448124	70	70	58027	100	828.9571428571429123622	71	72	53354	98.6111111111111142691	751.4647887323943677984	62	63	54911	98.4126984126984041268	885.6612903225806121554	134.196501590186244357
5.0.11.0	win	102618	09:29:47	NH_A_51	1	1	mixed_Word_shortCSI	14	mixed_repeat	411	Circle	Red	Shape	Word	Repeat	200	Consistent	SHAPE	CircleRed.png	30	1	700	63	65	50238	96.9230769230769197975	797.4285714285714448124	71	71	58727	100	827.1408450704225288064	72	73	54054	98.6301369863013661643	750.75	62	63	54911	98.4126984126984041268	885.6612903225806121554	134.9112903225806121554
5.0.11.0	win	102618	09:29:47	NH_A_51	1	1	mixed_Word_shortCSI	14	mixed_repeat	414	Triangle	Red	Shape	Word	Repeat	200	Inconsistent	SHAPE	TriangleRed.png	38	1	606	63	65	50238	96.9230769230769197975	797.4285714285714448124	72	72	59333	100	824.0694444444444570763	73	74	54660	98.648648648648645576	748.7671232876712110738	62	63	54911	98.4126984126984041268	885.6612903225806121554	136.8941670349094010817
5.0.11.0	win	102618	09:29:47	NH_A_51	1	1	mixed_Word_shortCSI	14	mixed_shift	417	Circle	Green	Color	Word	Shift	200	Inconsistent	COLOR	CircleGreen.png	38	1	788	64	66	51026	96.9696969696969688357	797.28125	72	72	59333	100	824.0694444444444570763	73	74	54660	98.648648648648645576	748.7671232876712110738	63	64	55699	98.4375	884.1111111111110858474	135.3439878234398747736
5.0.11.0	win	102618	09:29:47	NH_A_51	1	1	mixed_Word_shortCSI	14	mixed_shift	420	Triangle	Green	Shape	Word	Shift	200	Consistent	SHAPE	TriangleGreen.png	38	1	1203	64	66	51026	96.9696969696969688357	797.28125	73	73	60536	100	829.2602739726027039069	73	74	54660	98.648648648648645576	748.7671232876712110738	64	65	56902	98.4615384615384670042	889.09375	140.3266267123287889262
5.0.11.0	win	102618	09:29:47	NH_A_51	1	1	mixed_Word_shortCSI	14	mixed_repeat	423	Triangle	Red	Shape	Word	Repeat	200	Inconsistent	SHAPE	TriangleRed.png	38	1	689	64	66	51026	96.9696969696969688357	797.28125	74	74	61225	100	827.3648648648648986637	74	75	55349	98.6666666666666714036	747.9594594594594809678	64	65	56902	98.4615384615384670042	889.09375	141.1342905405405190322
5.0.11.0	win	102618	09:29:47	NH_A_51	1	1	mixed_Word_shortCSI	14	mixed_repeat	426	Triangle	Red	Shape	Word	Repeat	200	Inconsistent	SHAPE	TriangleRed.png	38	1	564	64	66	51026	96.9696969696969688357	797.28125	75	75	61789	100	823.8533333333333530391	75	76	55913	98.6842105263157804984	745.5066666666666606034	64	65	56902	98.4615384615384670042	889.09375	143.5870833333333393966
5.0.11.0	win	102618	09:29:47	NH_A_51	1	1	mixed_Word_shortCSI	14	mixed_shift	429	Circle	Green	Color	Word	Shift	200	Inconsistent	COLOR	CircleGreen.png	38	1	731	65	67	51757	97.0149253731343321761	796.2615384615384073186	75	75	61789	100	823.8533333333333530391	75	76	55913	98.6842105263157804984	745.5066666666666606034	65	66	57633	98.4848484848484844179	886.6615384615384982681	141.1548717948718376647
5.0.11.0	win	102618	09:29:47	NH_A_51	1	1	mixed_Word_shortCSI	14	mixed_shift	432	Circle	Green	Shape	Word	Shift	200	Inconsistent	SHAPE	CircleGreen.png	30	1	827	65	67	51757	97.0149253731343321761	796.2615384615384073186	76	76	62616	100	823.8947368421053170096	75	76	55913	98.6842105263157804984	745.5066666666666606034	66	67	58460	98.507462686567166088	885.7575757575757506856	140.2509090909090900823
5.0.11.0	win	102618	09:29:47	NH_A_51	1	1	mixed_Word_shortCSI	14	mixed_repeat	435	Circle	Red	Shape	Word	Repeat	200	Consistent	SHAPE	CircleRed.png	30	1	1289	65	67	51757	97.0149253731343321761	796.2615384615384073186	77	77	63905	100	829.9350649350649291591	76	77	57202	98.7012987012986968693	752.6578947368420813291	66	67	58460	98.507462686567166088	885.7575757575757506856	133.0996810207336693566
5.0.11.0	win	102618	09:29:47	NH_A_51	1	1	mixed_Word_shortCSI	14	mixed_shift	438	Triangle	Red	Color	Word	Shift	200	Inconsistent	COLOR	TriangleRed.png	30	1	1012	66	68	52769	97.0588235294117680496	799.5303030303030027426	77	77	63905	100	829.9350649350649291591	76	77	57202	98.7012987012986968693	752.6578947368420813291	67	68	59472	98.5294117647058840248	887.6417910447761414616	134.9838963079340601325
5.0.11.0	win	102618	09:29:47	NH_A_51	1	1	mixed_Word_shortCSI	14	mixed_shift	441	Circle	Red	Shape	Word	Shift	200	Consistent	SHAPE	CircleRed.png	30	1	1466	66	68	52769	97.0588235294117680496	799.5303030303030027426	78	78	65371	100	838.0897435897435343577	76	77	57202	98.7012987012986968693	752.6578947368420813291	68	69	60938	98.5507246376811707478	896.1470588235293917023	143.4891640866873103732
5.0.11.0	win	102618	09:29:47	NH_A_51	1	1	mixed_Word_shortCSI	14	mixed_shift	444	Circle	Green	Color	Word	Shift	200	Inconsistent	COLOR	CircleGreen.png	38	1	477	67	69	53246	97.1014492753623130739	794.7164179104477170767	78	78	65371	100	838.0897435897435343577	76	77	57202	98.7012987012986968693	752.6578947368420813291	69	70	61415	98.5714285714285836093	890.0724637681159947533	137.4145690312739134242
5.0.11.0	win	102618	09:29:47	NH_A_51	1	1	mixed_Word_shortCSI	14	mixed_repeat	447	Circle	Green	Color	Word	Repeat	200	Inconsistent	COLOR	CircleGreen.png	38	1	697	68	70	53943	97.1428571428571387969	793.2794117647058556031	78	78	65371	100	838.0897435897435343577	77	78	57899	98.7179487179487296089	751.9350649350649291591	69	70	61415	98.5714285714285836093	890.0724637681159947533	138.1373988330510655942
5.0.11.0	win	102618	09:29:47	NH_A_51	1	1	mixed_Word_shortCSI	14	mixed_shift	450	Circle	Red	Shape	Word	Shift	200	Consistent	SHAPE	CircleRed.png	30	1	667	68	70	53943	97.1428571428571387969	793.2794117647058556031	79	79	66038	100	835.9240506329114168693	77	78	57899	98.7179487179487296089	751.9350649350649291591	70	71	62082	98.5915492957746550928	886.8857142857142434877	134.9506493506493143286
5.0.11.0	win	102618	09:29:47	NH_A_51	1	1	mixed_Word_shortCSI	14	mixed_repeat	453	Triangle	Green	Shape	Word	Repeat	200	Consistent	SHAPE	TriangleGreen.png	38	1	847	68	70	53943	97.1428571428571387969	793.2794117647058556031	80	80	66885	100	836.0625	78	79	58746	98.7341772151898737775	753.1538461538461888267	70	71	62082	98.5915492957746550928	886.8857142857142434877	133.731868131868054661
5.0.11.0	win	102618	09:29:47	NH_A_51	1	1	mixed_Word_shortCSI	14	mixed_shift	456	Triangle	Green	Color	Word	Shift	200	Consistent	COLOR	TriangleGreen.png	38	1	619	69	71	54562	97.1830985915492959748	790.7536231884057542629	80	80	66885	100	836.0625	78	79	58746	98.7341772151898737775	753.1538461538461888267	71	72	62701	98.6111111111111142691	883.1126760563380457825	129.9588299024918569557
5.0.11.0	win	102618	09:29:47	NH_A_51	1	1	mixed_Word_shortCSI	14	mixed_shift	459	Circle	Green	Shape	Word	Shift	200	Inconsistent	SHAPE	CircleGreen.png	30	1	656	69	71	54562	97.1830985915492959748	790.7536231884057542629	81	81	67541	100	833.8395061728394921374	78	79	58746	98.7341772151898737775	753.1538461538461888267	72	73	63357	98.6301369863013661643	879.9583333333333712289	126.8044871794871824022
5.0.11.0	win	102618	09:29:47	NH_A_51	1	1	mixed_Word_shortCSI	14	mixed_shift	462	Triangle	Red	Color	Word	Shift	200	Inconsistent	COLOR	TriangleRed.png	30	1	1205	70	72	55767	97.2222222222222143273	796.671428571428577925	81	81	67541	100	833.8395061728394921374	78	79	58746	98.7341772151898737775	753.1538461538461888267	73	74	64562	98.648648648648645576	884.4109589041096342044	131.2571127502634453776
5.0.11.0	win	102618	09:29:47	NH_A_51	1	1	mixed_Word_shortCSI	14	mixed_shift	465	Circle	Green	Shape	Word	Shift	200	Inconsistent	SHAPE	CircleGreen.png	30	1	755	70	72	55767	97.2222222222222143273	796.671428571428577925	82	82	68296	100	832.8780487804878021052	78	79	58746	98.7341772151898737775	753.1538461538461888267	74	75	65317	98.6666666666666714036	882.6621621621621898157	129.508316008316000989
5.0.11.0	win	102618	09:29:47	NH_A_51	1	1	mixed_Word_shortCSI	14	mixed_shift	468	Triangle	Green	Color	Word	Shift	200	Consistent	COLOR	TriangleGreen.png	38	1	2466	71	73	58233	97.2602739726027465395	820.1830985915493101857	82	82	68296	100	832.8780487804878021052	78	79	58746	98.7341772151898737775	753.1538461538461888267	75	76	67783	98.6842105263157804984	903.7733333333333121118	150.6194871794871232851
5.0.11.0	win	102618	09:29:47	NH_A_51	1	1	mixed_Word_shortCSI	14	mixed_repeat	471	Circle	Red	Color	Word	Repeat	200	Consistent	COLOR	CircleRed.png	30	1	590	72	74	58823	97.2972972972973053629	816.9861111111110858474	82	82	68296	100	832.8780487804878021052	79	80	59336	98.75	751.0886075949366613713	75	76	67783	98.6842105263157804984	903.7733333333333121118	152.6847257383966507405
5.0.11.0	win	102618	09:29:47	NH_A_51	1	1	mixed_Word_shortCSI	14	mixed_shift	474	Circle	Green	Shape	Word	Shift	200	Inconsistent	SHAPE	CircleGreen.png	30	1	629	72	74	58823	97.2972972972973053629	816.9861111111110858474	83	83	68925	100	830.4216867469879161945	79	80	59336	98.75	751.0886075949366613713	76	77	68412	98.7012987012986968693	900.1578947368420813291	149.0692871419054199578
5.0.11.0	win	102618	09:29:47	NH_A_51	1	1	mixed_Word_shortCSI	14	mixed_shift	477	Triangle	Red	Color	Word	Shift	200	Inconsistent	COLOR	TriangleRed.png	38	0	570	72	75	58823	96	816.9861111111110858474	83	83	68925	100	830.4216867469879161945	79	80	59336	98.75	751.0886075949366613713	76	78	68412	97.4358974358974307961	900.1578947368420813291	149.0692871419054199578
5.0.11.0	win	102618	09:29:47	NH_A_51	1	1	mixed_Word_shortCSI	14	mixed_shift	480	Circle	Red	Shape	Word	Shift	200	Consistent	SHAPE	CircleRed.png	30	1	2033	72	75	58823	96	816.9861111111110858474	84	84	70958	100	844.7380952380951839586	79	80	59336	98.75	751.0886075949366613713	77	79	70445	97.468354430379747555	914.8701298701298583183	163.7815222751931969469
5.0.11.0	win	102618	09:29:47	NH_A_51	1	1	mixed_Word_shortCSI	14	mixed_shift	483	Triangle	Green	Color	Word	Shift	200	Consistent	COLOR	TriangleGreen.png	38	1	542	73	76	59365	96.0526315789473699169	813.2191780821917745925	84	84	70958	100	844.7380952380951839586	79	80	59336	98.75	751.0886075949366613713	78	80	70987	97.5	910.0897435897435343577	159.0011359948068729864
