# Supplementary material for: Serial Recall Predicts Vocoded Sentence Recognition Across Spectral Resolutions
Source: J Speech Lang Hear Res. 2020 Mar 26;63(4):1282–98. doi: 10.1044/2020_JSLHR-19-00319 (PMC7242981; doi:10.1044/2020_JSLHR-19-00319)
Supplement: Supplemental Material S1 [file JSLHR-63-1282-s001.zip › Supplemental Material/EF Tasks/colorshapetask/Experiment Results/NH_A_52/colorshapetask_raw_NH_A_52_2018-11-02-13-35-43-795.iqdat]

build	computer.platform	date	time	subject	group	values.group	blockcode	blocknum	trialcode	trialnum	values.shape	values.color	values.categorizationtask	values.mixed_cuetask	values.mixed_shifttask	values.csi	values.responsekeymapping	stimulusitem1	values.stimulus	response	correct	latency	values.count_corrcolor	values.count_color	values.sumrt_corrcolor	expressions.percentcorrect_color	expressions.meanrt_color	values.count_corrshape	values.count_shape	values.sumrt_corrshape	expressions.percentcorrect_shape	expressions.meanrt_shape	values.count_corrrepeat	values.count_repeat	values.sumrt_corrrepeat	expressions.percentcorrect_repeat	expressions.meanrt_repeat	values.count_corrshift	values.count_shift	values.sumrt_corrshift	expressions.percentcorrect_shift	expressions.meanrt_shift	expressions.switchcost
5.0.11.0	win	110218	08:35:43	NH_A_52	1	1	generalintro	1	GeneralIntro	1						0		SC_GeneralIntro.htm		57	0	186082	0	0	0	0		0	0	0	0		0	0	0	0		0	0	0	0		0
5.0.11.0	win	110218	08:35:43	NH_A_52	1	1	blockedintro	2	BlockedIntro	1						0		SC_BlockedIntro1.htm		57	0	16572	0	0	0	0		0	0	0	0		0	0	0	0		0	0	0	0		0
5.0.11.0	win	110218	08:35:43	NH_A_52	1	1	blockedintro	2	BlockedIntro	2						0		SC_BlockedIntro2.htm		57	0	2822	0	0	0	0		0	0	0	0		0	0	0	0		0	0	0	0		0
5.0.11.0	win	110218	08:35:43	NH_A_52	1	1	blockedtask_shapetraining	3	BlockedPracticeInstruct	1						0		SC_Blocked_ShapeTraining.htm		57	0	4434	0	0	0	0		0	0	0	0		0	0	0	0		0	0	0	0		0
5.0.11.0	win	110218	08:35:43	NH_A_52	1	1	blockedtask_shapetraining	3	blockedtask_shapetraining	3	Triangle		Shape			0		Triangle.png	Triangle.png	38	1	752	0	0	0	0		0	0	0	0		0	0	0	0		0	0	0	0		0
5.0.11.0	win	110218	08:35:43	NH_A_52	1	1	blockedtask_shapetraining	3	blockedtask_shapetraining	6	Circle		Shape			0		Circle.png	Circle.png	30	1	490	0	0	0	0		0	0	0	0		0	0	0	0		0	0	0	0		0
5.0.11.0	win	110218	08:35:43	NH_A_52	1	1	blockedtask_shapetraining	3	blockedtask_shapetraining	9	Triangle		Shape			0		Triangle.png	Triangle.png	38	1	669	0	0	0	0		0	0	0	0		0	0	0	0		0	0	0	0		0
5.0.11.0	win	110218	08:35:43	NH_A_52	1	1	blockedtask_shapetraining	3	blockedtask_shapetraining	12	Triangle		Shape			0		Triangle.png	Triangle.png	38	1	474	0	0	0	0		0	0	0	0		0	0	0	0		0	0	0	0		0
5.0.11.0	win	110218	08:35:43	NH_A_52	1	1	blockedtask_shapetraining	3	blockedtask_shapetraining	15	Triangle		Shape			0		Triangle.png	Triangle.png	38	1	543	0	0	0	0		0	0	0	0		0	0	0	0		0	0	0	0		0
5.0.11.0	win	110218	08:35:43	NH_A_52	1	1	blockedtask_shapetraining	3	blockedtask_shapetraining	18	Triangle		Shape			0		Triangle.png	Triangle.png	38	1	449	0	0	0	0		0	0	0	0		0	0	0	0		0	0	0	0		0
5.0.11.0	win	110218	08:35:43	NH_A_52	1	1	blockedtask_shapetraining	3	blockedtask_shapetraining	21	Triangle		Shape			0		Triangle.png	Triangle.png	38	1	470	0	0	0	0		0	0	0	0		0	0	0	0		0	0	0	0		0
5.0.11.0	win	110218	08:35:43	NH_A_52	1	1	blockedtask_shapetraining	3	blockedtask_shapetraining	24	Triangle		Shape			0		Triangle.png	Triangle.png	38	1	507	0	0	0	0		0	0	0	0		0	0	0	0		0	0	0	0		0
5.0.11.0	win	110218	08:35:43	NH_A_52	1	1	blockedtask_shapetraining	3	blockedtask_shapetraining	27	Triangle		Shape			0		Triangle.png	Triangle.png	38	1	414	0	0	0	0		0	0	0	0		0	0	0	0		0	0	0	0		0
5.0.11.0	win	110218	08:35:43	NH_A_52	1	1	blockedtask_shapetraining	3	blockedtask_shapetraining	30	Circle		Shape			0		Circle.png	Circle.png	30	1	406	0	0	0	0		0	0	0	0		0	0	0	0		0	0	0	0		0
5.0.11.0	win	110218	08:35:43	NH_A_52	1	1	blockedtask_shapetraining	3	blockedtask_shapetraining	33	Triangle		Shape			0		Triangle.png	Triangle.png	38	1	493	0	0	0	0		0	0	0	0		0	0	0	0		0	0	0	0		0
5.0.11.0	win	110218	08:35:43	NH_A_52	1	1	blockedtask_shapetraining	3	blockedtask_shapetraining	36	Circle		Shape			0		Circle.png	Circle.png	30	1	513	0	0	0	0		0	0	0	0		0	0	0	0		0	0	0	0		0
5.0.11.0	win	110218	08:35:43	NH_A_52	1	1	blockedtask_shapetraining	3	blockedtask_shapetraining	39	Circle		Shape			0		Circle.png	Circle.png	30	1	484	0	0	0	0		0	0	0	0		0	0	0	0		0	0	0	0		0
5.0.11.0	win	110218	08:35:43	NH_A_52	1	1	blockedtask_shapetraining	3	blockedtask_shapetraining	42	Triangle		Shape			0		Triangle.png	Triangle.png	38	1	408	0	0	0	0		0	0	0	0		0	0	0	0		0	0	0	0		0
5.0.11.0	win	110218	08:35:43	NH_A_52	1	1	blockedtask_shapetraining	3	blockedtask_shapetraining	45	Circle		Shape			0		Circle.png	Circle.png	30	1	559	0	0	0	0		0	0	0	0		0	0	0	0		0	0	0	0		0
5.0.11.0	win	110218	08:35:43	NH_A_52	1	1	blockedtask_shapetraining	3	blockedtask_shapetraining	48	Triangle		Shape			0		Triangle.png	Triangle.png	38	1	480	0	0	0	0		0	0	0	0		0	0	0	0		0	0	0	0		0
5.0.11.0	win	110218	08:35:43	NH_A_52	1	1	blockedtask_shapetraining	3	blockedtask_shapetraining	51	Circle		Shape			0		Circle.png	Circle.png	30	1	709	0	0	0	0		0	0	0	0		0	0	0	0		0	0	0	0		0
5.0.11.0	win	110218	08:35:43	NH_A_52	1	1	blockedtask_shapetraining	3	blockedtask_shapetraining	54	Circle		Shape			0		Circle.png	Circle.png	30	1	368	0	0	0	0		0	0	0	0		0	0	0	0		0	0	0	0		0
5.0.11.0	win	110218	08:35:43	NH_A_52	1	1	blockedtask_shapetraining	3	blockedtask_shapetraining	57	Circle		Shape			0		Circle.png	Circle.png	30	1	441	0	0	0	0		0	0	0	0		0	0	0	0		0	0	0	0		0
5.0.11.0	win	110218	08:35:43	NH_A_52	1	1	blockedtask_shapetraining	3	blockedtask_shapetraining	60	Circle		Shape			0		Circle.png	Circle.png	30	1	399	0	0	0	0		0	0	0	0		0	0	0	0		0	0	0	0		0
5.0.11.0	win	110218	08:35:43	NH_A_52	1	1	blockedtask_shapetraining	3	blockedtask_shapetraining	63	Circle		Shape			0		Circle.png	Circle.png	30	1	343	0	0	0	0		0	0	0	0		0	0	0	0		0	0	0	0		0
5.0.11.0	win	110218	08:35:43	NH_A_52	1	1	blockedtask_shapetraining	3	blockedtask_shapetraining	66	Circle		Shape			0		Circle.png	Circle.png	30	1	385	0	0	0	0		0	0	0	0		0	0	0	0		0	0	0	0		0
5.0.11.0	win	110218	08:35:43	NH_A_52	1	1	blockedtask_shapetraining	3	blockedtask_shapetraining	69	Circle		Shape			0		Circle.png	Circle.png	30	1	361	0	0	0	0		0	0	0	0		0	0	0	0		0	0	0	0		0
5.0.11.0	win	110218	08:35:43	NH_A_52	1	1	blockedtask_shapetraining	3	blockedtask_shapetraining	72	Circle		Shape			0		Circle.png	Circle.png	30	1	338	0	0	0	0		0	0	0	0		0	0	0	0		0	0	0	0		0
5.0.11.0	win	110218	08:35:43	NH_A_52	1	1	blockedtask_shapetraining	3	blockedtask_shapetraining	75	Triangle		Shape			0		Triangle.png	Triangle.png	38	1	428	0	0	0	0		0	0	0	0		0	0	0	0		0	0	0	0		0
5.0.11.0	win	110218	08:35:43	NH_A_52	1	1	blockedtask_shapetraining	3	blockedtask_shapetraining	78	Triangle		Shape			0		Triangle.png	Triangle.png	30	0	435	0	0	0	0		0	0	0	0		0	0	0	0		0	0	0	0		0
5.0.11.0	win	110218	08:35:43	NH_A_52	1	1	blockedtask_shapetraining	3	blockedtask_shapetraining	81	Triangle		Shape			0		Triangle.png	Triangle.png	38	1	593	0	0	0	0		0	0	0	0		0	0	0	0		0	0	0	0		0
5.0.11.0	win	110218	08:35:43	NH_A_52	1	1	blockedtask_shapetraining	3	blockedtask_shapetraining	84	Triangle		Shape			0		Triangle.png	Triangle.png	38	1	513	0	0	0	0		0	0	0	0		0	0	0	0		0	0	0	0		0
5.0.11.0	win	110218	08:35:43	NH_A_52	1	1	blockedtask_shapetraining	3	blockedtask_shapetraining	87	Circle		Shape			0		Circle.png	Circle.png	30	1	516	0	0	0	0		0	0	0	0		0	0	0	0		0	0	0	0		0
5.0.11.0	win	110218	08:35:43	NH_A_52	1	1	blockedtask_shapetraining	3	blockedtask_shapetraining	90	Circle		Shape			0		Circle.png	Circle.png	30	1	422	0	0	0	0		0	0	0	0		0	0	0	0		0	0	0	0		0
5.0.11.0	win	110218	08:35:43	NH_A_52	1	1	blockedtask_shapetraining	3	blockedtask_shapetraining	93	Circle		Shape			0		Circle.png	Circle.png	30	1	509	0	0	0	0		0	0	0	0		0	0	0	0		0	0	0	0		0
5.0.11.0	win	110218	08:35:43	NH_A_52	1	1	blockedtask_shapetraining	3	blockedtask_shapetraining	96	Triangle		Shape			0		Triangle.png	Triangle.png	38	1	385	0	0	0	0		0	0	0	0		0	0	0	0		0	0	0	0		0
5.0.11.0	win	110218	08:35:43	NH_A_52	1	1	blockedtask_colortraining	4	BlockedPracticeInstruct	1	Triangle		Shape			0		SC_Blocked_ColorTraining.htm	Triangle.png	57	0	2680	0	0	0	0		0	0	0	0		0	0	0	0		0	0	0	0		0
5.0.11.0	win	110218	08:35:43	NH_A_52	1	1	blockedtask_colortraining	4	blockedtask_colortraining	3		Red	Color			0		Red.png	Red.png	30	1	716	0	0	0	0		0	0	0	0		0	0	0	0		0	0	0	0		0
5.0.11.0	win	110218	08:35:43	NH_A_52	1	1	blockedtask_colortraining	4	blockedtask_colortraining	6		Green	Color			0		Green.png	Green.png	38	1	487	0	0	0	0		0	0	0	0		0	0	0	0		0	0	0	0		0
5.0.11.0	win	110218	08:35:43	NH_A_52	1	1	blockedtask_colortraining	4	blockedtask_colortraining	9		Red	Color			0		Red.png	Red.png	30	1	507	0	0	0	0		0	0	0	0		0	0	0	0		0	0	0	0		0
5.0.11.0	win	110218	08:35:43	NH_A_52	1	1	blockedtask_colortraining	4	blockedtask_colortraining	12		Red	Color			0		Red.png	Red.png	30	1	607	0	0	0	0		0	0	0	0		0	0	0	0		0	0	0	0		0
5.0.11.0	win	110218	08:35:43	NH_A_52	1	1	blockedtask_colortraining	4	blockedtask_colortraining	15		Red	Color			0		Red.png	Red.png	30	1	478	0	0	0	0		0	0	0	0		0	0	0	0		0	0	0	0		0
5.0.11.0	win	110218	08:35:43	NH_A_52	1	1	blockedtask_colortraining	4	blockedtask_colortraining	18		Green	Color			0		Green.png	Green.png	38	1	467	0	0	0	0		0	0	0	0		0	0	0	0		0	0	0	0		0
5.0.11.0	win	110218	08:35:43	NH_A_52	1	1	blockedtask_colortraining	4	blockedtask_colortraining	21		Red	Color			0		Red.png	Red.png	30	1	440	0	0	0	0		0	0	0	0		0	0	0	0		0	0	0	0		0
5.0.11.0	win	110218	08:35:43	NH_A_52	1	1	blockedtask_colortraining	4	blockedtask_colortraining	24		Red	Color			0		Red.png	Red.png	30	1	397	0	0	0	0		0	0	0	0		0	0	0	0		0	0	0	0		0
5.0.11.0	win	110218	08:35:43	NH_A_52	1	1	blockedtask_colortraining	4	blockedtask_colortraining	27		Red	Color			0		Red.png	Red.png	30	1	357	0	0	0	0		0	0	0	0		0	0	0	0		0	0	0	0		0
5.0.11.0	win	110218	08:35:43	NH_A_52	1	1	blockedtask_colortraining	4	blockedtask_colortraining	30		Green	Color			0		Green.png	Green.png	38	1	494	0	0	0	0		0	0	0	0		0	0	0	0		0	0	0	0		0
5.0.11.0	win	110218	08:35:43	NH_A_52	1	1	blockedtask_colortraining	4	blockedtask_colortraining	33		Red	Color			0		Red.png	Red.png	30	1	402	0	0	0	0		0	0	0	0		0	0	0	0		0	0	0	0		0
5.0.11.0	win	110218	08:35:43	NH_A_52	1	1	blockedtask_colortraining	4	blockedtask_colortraining	36		Red	Color			0		Red.png	Red.png	30	1	410	0	0	0	0		0	0	0	0		0	0	0	0		0	0	0	0		0
5.0.11.0	win	110218	08:35:43	NH_A_52	1	1	blockedtask_colortraining	4	blockedtask_colortraining	39		Red	Color			0		Red.png	Red.png	30	1	401	0	0	0	0		0	0	0	0		0	0	0	0		0	0	0	0		0
5.0.11.0	win	110218	08:35:43	NH_A_52	1	1	blockedtask_colortraining	4	blockedtask_colortraining	42		Green	Color			0		Green.png	Green.png	38	1	456	0	0	0	0		0	0	0	0		0	0	0	0		0	0	0	0		0
5.0.11.0	win	110218	08:35:43	NH_A_52	1	1	blockedtask_colortraining	4	blockedtask_colortraining	45		Red	Color			0		Red.png	Red.png	30	1	429	0	0	0	0		0	0	0	0		0	0	0	0		0	0	0	0		0
5.0.11.0	win	110218	08:35:43	NH_A_52	1	1	blockedtask_colortraining	4	blockedtask_colortraining	48		Green	Color			0		Green.png	Green.png	38	1	436	0	0	0	0		0	0	0	0		0	0	0	0		0	0	0	0		0
5.0.11.0	win	110218	08:35:43	NH_A_52	1	1	blockedtask_colortraining	4	blockedtask_colortraining	51		Green	Color			0		Green.png	Green.png	38	1	410	0	0	0	0		0	0	0	0		0	0	0	0		0	0	0	0		0
5.0.11.0	win	110218	08:35:43	NH_A_52	1	1	blockedtask_colortraining	4	blockedtask_colortraining	54		Red	Color			0		Red.png	Red.png	30	1	465	0	0	0	0		0	0	0	0		0	0	0	0		0	0	0	0		0
5.0.11.0	win	110218	08:35:43	NH_A_52	1	1	blockedtask_colortraining	4	blockedtask_colortraining	57		Green	Color			0		Green.png	Green.png	38	1	518	0	0	0	0		0	0	0	0		0	0	0	0		0	0	0	0		0
5.0.11.0	win	110218	08:35:43	NH_A_52	1	1	blockedtask_colortraining	4	blockedtask_colortraining	60		Green	Color			0		Green.png	Green.png	38	1	409	0	0	0	0		0	0	0	0		0	0	0	0		0	0	0	0		0
5.0.11.0	win	110218	08:35:43	NH_A_52	1	1	blockedtask_colortraining	4	blockedtask_colortraining	63		Green	Color			0		Green.png	Green.png	38	1	512	0	0	0	0		0	0	0	0		0	0	0	0		0	0	0	0		0
5.0.11.0	win	110218	08:35:43	NH_A_52	1	1	blockedtask_colortraining	4	blockedtask_colortraining	66		Green	Color			0		Green.png	Green.png	38	1	404	0	0	0	0		0	0	0	0		0	0	0	0		0	0	0	0		0
5.0.11.0	win	110218	08:35:43	NH_A_52	1	1	blockedtask_colortraining	4	blockedtask_colortraining	69		Red	Color			0		Red.png	Red.png	30	1	459	0	0	0	0		0	0	0	0		0	0	0	0		0	0	0	0		0
5.0.11.0	win	110218	08:35:43	NH_A_52	1	1	blockedtask_colortraining	4	blockedtask_colortraining	72		Red	Color			0		Red.png	Red.png	30	1	368	0	0	0	0		0	0	0	0		0	0	0	0		0	0	0	0		0
5.0.11.0	win	110218	08:35:43	NH_A_52	1	1	blockedtask_colortraining	4	blockedtask_colortraining	75		Red	Color			0		Red.png	Red.png	30	1	377	0	0	0	0		0	0	0	0		0	0	0	0		0	0	0	0		0
5.0.11.0	win	110218	08:35:43	NH_A_52	1	1	blockedtask_colortraining	4	blockedtask_colortraining	78		Green	Color			0		Green.png	Green.png	38	1	450	0	0	0	0		0	0	0	0		0	0	0	0		0	0	0	0		0
5.0.11.0	win	110218	08:35:43	NH_A_52	1	1	blockedtask_colortraining	4	blockedtask_colortraining	81		Green	Color			0		Green.png	Green.png	38	1	375	0	0	0	0		0	0	0	0		0	0	0	0		0	0	0	0		0
5.0.11.0	win	110218	08:35:43	NH_A_52	1	1	blockedtask_colortraining	4	blockedtask_colortraining	84		Red	Color			0		Red.png	Red.png	30	1	463	0	0	0	0		0	0	0	0		0	0	0	0		0	0	0	0		0
5.0.11.0	win	110218	08:35:43	NH_A_52	1	1	blockedtask_colortraining	4	blockedtask_colortraining	87		Green	Color			0		Green.png	Green.png	38	1	437	0	0	0	0		0	0	0	0		0	0	0	0		0	0	0	0		0
5.0.11.0	win	110218	08:35:43	NH_A_52	1	1	blockedtask_colortraining	4	blockedtask_colortraining	90		Green	Color			0		Green.png	Green.png	38	1	395	0	0	0	0		0	0	0	0		0	0	0	0		0	0	0	0		0
5.0.11.0	win	110218	08:35:43	NH_A_52	1	1	blockedtask_colortraining	4	blockedtask_colortraining	93		Green	Color			0		Green.png	Green.png	38	1	435	0	0	0	0		0	0	0	0		0	0	0	0		0	0	0	0		0
5.0.11.0	win	110218	08:35:43	NH_A_52	1	1	blockedtask_colortraining	4	blockedtask_colortraining	96		Green	Color			0		Green.png	Green.png	38	1	409	0	0	0	0		0	0	0	0		0	0	0	0		0	0	0	0		0
5.0.11.0	win	110218	08:35:43	NH_A_52	1	1	blockedtask_colorshapetraining	5	BlockedPracticeInstruct	1		Green	Color			0		SC_Blocked_ColorShapeTraining.htm	Green.png	57	0	5134	0	0	0	0		0	0	0	0		0	0	0	0		0	0	0	0		0
5.0.11.0	win	110218	08:35:43	NH_A_52	1	1	blockedtask_colorshapetraining	5	blockedtask_colorshapetraining	3		Green	Color			0		Green.png	Green.png	38	1	896	0	0	0	0		0	0	0	0		0	0	0	0		0	0	0	0		0
5.0.11.0	win	110218	08:35:43	NH_A_52	1	1	blockedtask_colorshapetraining	5	blockedtask_colorshapetraining	6	Circle		Shape			0		Circle.png	Circle.png	30	1	677	0	0	0	0		0	0	0	0		0	0	0	0		0	0	0	0		0
5.0.11.0	win	110218	08:35:43	NH_A_52	1	1	blockedtask_colorshapetraining	5	blockedtask_colorshapetraining	9	Triangle		Shape			0		Triangle.png	Triangle.png	38	1	961	0	0	0	0		0	0	0	0		0	0	0	0		0	0	0	0		0
5.0.11.0	win	110218	08:35:43	NH_A_52	1	1	blockedtask_colorshapetraining	5	blockedtask_colorshapetraining	12		Red	Color			0		Red.png	Red.png	30	1	883	0	0	0	0		0	0	0	0		0	0	0	0		0	0	0	0		0
5.0.11.0	win	110218	08:35:43	NH_A_52	1	1	blockedtask_colorshapetraining	5	blockedtask_colorshapetraining	15	Circle		Shape			0		Circle.png	Circle.png	30	1	583	0	0	0	0		0	0	0	0		0	0	0	0		0	0	0	0		0
5.0.11.0	win	110218	08:35:43	NH_A_52	1	1	blockedtask_colorshapetraining	5	blockedtask_colorshapetraining	18	Circle		Shape			0		Circle.png	Circle.png	30	1	615	0	0	0	0		0	0	0	0		0	0	0	0		0	0	0	0		0
5.0.11.0	win	110218	08:35:43	NH_A_52	1	1	blockedtask_colorshapetraining	5	blockedtask_colorshapetraining	21		Green	Color			0		Green.png	Green.png	38	1	597	0	0	0	0		0	0	0	0		0	0	0	0		0	0	0	0		0
5.0.11.0	win	110218	08:35:43	NH_A_52	1	1	blockedtask_colorshapetraining	5	blockedtask_colorshapetraining	24	Circle		Shape			0		Circle.png	Circle.png	30	1	613	0	0	0	0		0	0	0	0		0	0	0	0		0	0	0	0		0
5.0.11.0	win	110218	08:35:43	NH_A_52	1	1	blockedtask_colorshapetraining	5	blockedtask_colorshapetraining	27	Triangle		Shape			0		Triangle.png	Triangle.png	38	1	564	0	0	0	0		0	0	0	0		0	0	0	0		0	0	0	0		0
5.0.11.0	win	110218	08:35:43	NH_A_52	1	1	blockedtask_colorshapetraining	5	blockedtask_colorshapetraining	30	Triangle		Shape			0		Triangle.png	Triangle.png	38	1	549	0	0	0	0		0	0	0	0		0	0	0	0		0	0	0	0		0
5.0.11.0	win	110218	08:35:43	NH_A_52	1	1	blockedtask_colorshapetraining	5	blockedtask_colorshapetraining	33		Red	Color			0		Red.png	Red.png	30	1	1015	0	0	0	0		0	0	0	0		0	0	0	0		0	0	0	0		0
5.0.11.0	win	110218	08:35:43	NH_A_52	1	1	blockedtask_colorshapetraining	5	blockedtask_colorshapetraining	36	Circle		Shape			0		Circle.png	Circle.png	30	1	678	0	0	0	0		0	0	0	0		0	0	0	0		0	0	0	0		0
5.0.11.0	win	110218	08:35:43	NH_A_52	1	1	blockedtask_colorshapetraining	5	blockedtask_colorshapetraining	39	Triangle		Shape			0		Triangle.png	Triangle.png	38	1	642	0	0	0	0		0	0	0	0		0	0	0	0		0	0	0	0		0
5.0.11.0	win	110218	08:35:43	NH_A_52	1	1	blockedtask_colorshapetraining	5	blockedtask_colorshapetraining	42		Green	Color			0		Green.png	Green.png	38	1	784	0	0	0	0		0	0	0	0		0	0	0	0		0	0	0	0		0
5.0.11.0	win	110218	08:35:43	NH_A_52	1	1	blockedtask_colorshapetraining	5	blockedtask_colorshapetraining	45		Red	Color			0		Red.png	Red.png	30	1	552	0	0	0	0		0	0	0	0		0	0	0	0		0	0	0	0		0
5.0.11.0	win	110218	08:35:43	NH_A_52	1	1	blockedtask_colorshapetraining	5	blockedtask_colorshapetraining	48		Red	Color			0		Red.png	Red.png	30	1	633	0	0	0	0		0	0	0	0		0	0	0	0		0	0	0	0		0
5.0.11.0	win	110218	08:35:43	NH_A_52	1	1	blockedtask_colorshapetraining	5	blockedtask_colorshapetraining	51	Circle		Shape			0		Circle.png	Circle.png	30	1	1223	0	0	0	0		0	0	0	0		0	0	0	0		0	0	0	0		0
5.0.11.0	win	110218	08:35:43	NH_A_52	1	1	blockedtask_colorshapetraining	5	blockedtask_colorshapetraining	54	Triangle		Shape			0		Triangle.png	Triangle.png	38	1	430	0	0	0	0		0	0	0	0		0	0	0	0		0	0	0	0		0
5.0.11.0	win	110218	08:35:43	NH_A_52	1	1	blockedtask_colorshapetraining	5	blockedtask_colorshapetraining	57		Red	Color			0		Red.png	Red.png	30	1	661	0	0	0	0		0	0	0	0		0	0	0	0		0	0	0	0		0
5.0.11.0	win	110218	08:35:43	NH_A_52	1	1	blockedtask_colorshapetraining	5	blockedtask_colorshapetraining	60		Green	Color			0		Green.png	Green.png	38	1	530	0	0	0	0		0	0	0	0		0	0	0	0		0	0	0	0		0
5.0.11.0	win	110218	08:35:43	NH_A_52	1	1	blockedtask_colorshapetraining	5	blockedtask_colorshapetraining	63		Red	Color			0		Red.png	Red.png	30	1	645	0	0	0	0		0	0	0	0		0	0	0	0		0	0	0	0		0
5.0.11.0	win	110218	08:35:43	NH_A_52	1	1	blockedtask_colorshapetraining	5	blockedtask_colorshapetraining	66		Green	Color			0		Green.png	Green.png	38	1	563	0	0	0	0		0	0	0	0		0	0	0	0		0	0	0	0		0
5.0.11.0	win	110218	08:35:43	NH_A_52	1	1	blockedtask_colorshapetraining	5	blockedtask_colorshapetraining	69		Green	Color			0		Green.png	Green.png	38	1	452	0	0	0	0		0	0	0	0		0	0	0	0		0	0	0	0		0
5.0.11.0	win	110218	08:35:43	NH_A_52	1	1	blockedtask_colorshapetraining	5	blockedtask_colorshapetraining	72	Circle		Shape			0		Circle.png	Circle.png	30	1	649	0	0	0	0		0	0	0	0		0	0	0	0		0	0	0	0		0
5.0.11.0	win	110218	08:35:43	NH_A_52	1	1	blockedtask_colorshapetraining	5	blockedtask_colorshapetraining	75	Circle		Shape			0		Circle.png	Circle.png	30	1	615	0	0	0	0		0	0	0	0		0	0	0	0		0	0	0	0		0
5.0.11.0	win	110218	08:35:43	NH_A_52	1	1	blockedtask_colorshapetraining	5	blockedtask_colorshapetraining	78		Green	Color			0		Green.png	Green.png	38	1	597	0	0	0	0		0	0	0	0		0	0	0	0		0	0	0	0		0
5.0.11.0	win	110218	08:35:43	NH_A_52	1	1	blockedtask_colorshapetraining	5	blockedtask_colorshapetraining	81	Triangle		Shape			0		Triangle.png	Triangle.png	38	1	661	0	0	0	0		0	0	0	0		0	0	0	0		0	0	0	0		0
5.0.11.0	win	110218	08:35:43	NH_A_52	1	1	blockedtask_colorshapetraining	5	blockedtask_colorshapetraining	84	Triangle		Shape			0		Triangle.png	Triangle.png	38	1	626	0	0	0	0		0	0	0	0		0	0	0	0		0	0	0	0		0
5.0.11.0	win	110218	08:35:43	NH_A_52	1	1	blockedtask_colorshapetraining	5	blockedtask_colorshapetraining	87		Red	Color			0		Red.png	Red.png	30	1	881	0	0	0	0		0	0	0	0		0	0	0	0		0	0	0	0		0
5.0.11.0	win	110218	08:35:43	NH_A_52	1	1	blockedtask_colorshapetraining	5	blockedtask_colorshapetraining	90		Red	Color			0		Red.png	Red.png	30	1	404	0	0	0	0		0	0	0	0		0	0	0	0		0	0	0	0		0
5.0.11.0	win	110218	08:35:43	NH_A_52	1	1	blockedtask_colorshapetraining	5	blockedtask_colorshapetraining	93		Green	Color			0		Green.png	Green.png	38	1	460	0	0	0	0		0	0	0	0		0	0	0	0		0	0	0	0		0
5.0.11.0	win	110218	08:35:43	NH_A_52	1	1	blockedtask_colorshapetraining	5	blockedtask_colorshapetraining	96	Triangle		Shape			0		Triangle.png	Triangle.png	38	1	786	0	0	0	0		0	0	0	0		0	0	0	0		0	0	0	0		0
5.0.11.0	win	110218	08:35:43	NH_A_52	1	1	blockedtask_bivalentshapetraining	6	BlockedPracticeInstruct	1	Triangle		Shape			0		SC_Blocked_BivalentShapeTraining.htm	Triangle.png	57	0	5768	0	0	0	0		0	0	0	0		0	0	0	0		0	0	0	0		0
5.0.11.0	win	110218	08:35:43	NH_A_52	1	1	blockedtask_bivalentshapetraining	6	blockedtask_bivalentshapetraining	3	Triangle	Red	Shape			0		TriangleRed.png	TriangleRed.png	38	1	4370	0	0	0	0		0	0	0	0		0	0	0	0		0	0	0	0		0
5.0.11.0	win	110218	08:35:43	NH_A_52	1	1	blockedtask_bivalentshapetraining	6	blockedtask_bivalentshapetraining	6	Triangle	Red	Shape			0		TriangleRed.png	TriangleRed.png	38	1	666	0	0	0	0		0	0	0	0		0	0	0	0		0	0	0	0		0
5.0.11.0	win	110218	08:35:43	NH_A_52	1	1	blockedtask_bivalentshapetraining	6	blockedtask_bivalentshapetraining	9	Triangle	Red	Shape			0		TriangleRed.png	TriangleRed.png	38	1	440	0	0	0	0		0	0	0	0		0	0	0	0		0	0	0	0		0
5.0.11.0	win	110218	08:35:43	NH_A_52	1	1	blockedtask_bivalentshapetraining	6	blockedtask_bivalentshapetraining	12	Circle	Green	Shape			0		CircleGreen.png	CircleGreen.png	30	1	957	0	0	0	0		0	0	0	0		0	0	0	0		0	0	0	0		0
5.0.11.0	win	110218	08:35:43	NH_A_52	1	1	blockedtask_bivalentshapetraining	6	blockedtask_bivalentshapetraining	15	Circle	Green	Shape			0		CircleGreen.png	CircleGreen.png	30	1	686	0	0	0	0		0	0	0	0		0	0	0	0		0	0	0	0		0
5.0.11.0	win	110218	08:35:43	NH_A_52	1	1	blockedtask_bivalentshapetraining	6	blockedtask_bivalentshapetraining	18	Triangle	Green	Shape			0		TriangleGreen.png	TriangleGreen.png	38	1	923	0	0	0	0		0	0	0	0		0	0	0	0		0	0	0	0		0
5.0.11.0	win	110218	08:35:43	NH_A_52	1	1	blockedtask_bivalentshapetraining	6	blockedtask_bivalentshapetraining	21	Circle	Red	Shape			0		CircleRed.png	CircleRed.png	30	1	1053	0	0	0	0		0	0	0	0		0	0	0	0		0	0	0	0		0
5.0.11.0	win	110218	08:35:43	NH_A_52	1	1	blockedtask_bivalentshapetraining	6	blockedtask_bivalentshapetraining	24	Triangle	Green	Shape			0		TriangleGreen.png	TriangleGreen.png	38	1	523	0	0	0	0		0	0	0	0		0	0	0	0		0	0	0	0		0
5.0.11.0	win	110218	08:35:43	NH_A_52	1	1	blockedtask_bivalentshapetraining	6	blockedtask_bivalentshapetraining	27	Triangle	Green	Shape			0		TriangleGreen.png	TriangleGreen.png	38	1	461	0	0	0	0		0	0	0	0		0	0	0	0		0	0	0	0		0
5.0.11.0	win	110218	08:35:43	NH_A_52	1	1	blockedtask_bivalentshapetraining	6	blockedtask_bivalentshapetraining	30	Triangle	Red	Shape			0		TriangleRed.png	TriangleRed.png	38	1	483	0	0	0	0		0	0	0	0		0	0	0	0		0	0	0	0		0
5.0.11.0	win	110218	08:35:43	NH_A_52	1	1	blockedtask_bivalentshapetraining	6	blockedtask_bivalentshapetraining	33	Circle	Red	Shape			0		CircleRed.png	CircleRed.png	30	1	647	0	0	0	0		0	0	0	0		0	0	0	0		0	0	0	0		0
5.0.11.0	win	110218	08:35:43	NH_A_52	1	1	blockedtask_bivalentshapetraining	6	blockedtask_bivalentshapetraining	36	Circle	Green	Shape			0		CircleGreen.png	CircleGreen.png	30	1	741	0	0	0	0		0	0	0	0		0	0	0	0		0	0	0	0		0
5.0.11.0	win	110218	08:35:43	NH_A_52	1	1	blockedtask_bivalentshapetraining	6	blockedtask_bivalentshapetraining	39	Circle	Green	Shape			0		CircleGreen.png	CircleGreen.png	30	1	431	0	0	0	0		0	0	0	0		0	0	0	0		0	0	0	0		0
5.0.11.0	win	110218	08:35:43	NH_A_52	1	1	blockedtask_bivalentshapetraining	6	blockedtask_bivalentshapetraining	42	Triangle	Red	Shape			0		TriangleRed.png	TriangleRed.png	38	1	469	0	0	0	0		0	0	0	0		0	0	0	0		0	0	0	0		0
5.0.11.0	win	110218	08:35:43	NH_A_52	1	1	blockedtask_bivalentshapetraining	6	blockedtask_bivalentshapetraining	45	Circle	Green	Shape			0		CircleGreen.png	CircleGreen.png	30	1	489	0	0	0	0		0	0	0	0		0	0	0	0		0	0	0	0		0
5.0.11.0	win	110218	08:35:43	NH_A_52	1	1	blockedtask_bivalentshapetraining	6	blockedtask_bivalentshapetraining	48	Triangle	Green	Shape			0		TriangleGreen.png	TriangleGreen.png	38	1	509	0	0	0	0		0	0	0	0		0	0	0	0		0	0	0	0		0
5.0.11.0	win	110218	08:35:43	NH_A_52	1	1	blockedtask_bivalentshapetraining	6	blockedtask_bivalentshapetraining	51	Circle	Red	Shape			0		CircleRed.png	CircleRed.png	30	1	497	0	0	0	0		0	0	0	0		0	0	0	0		0	0	0	0		0
5.0.11.0	win	110218	08:35:43	NH_A_52	1	1	blockedtask_bivalentshapetraining	6	blockedtask_bivalentshapetraining	54	Triangle	Green	Shape			0		TriangleGreen.png	TriangleGreen.png	38	1	437	0	0	0	0		0	0	0	0		0	0	0	0		0	0	0	0		0
5.0.11.0	win	110218	08:35:43	NH_A_52	1	1	blockedtask_bivalentshapetraining	6	blockedtask_bivalentshapetraining	57	Circle	Red	Shape			0		CircleRed.png	CircleRed.png	30	1	507	0	0	0	0		0	0	0	0		0	0	0	0		0	0	0	0		0
5.0.11.0	win	110218	08:35:43	NH_A_52	1	1	blockedtask_bivalentshapetraining	6	blockedtask_bivalentshapetraining	60	Triangle	Red	Shape			0		TriangleRed.png	TriangleRed.png	38	1	606	0	0	0	0		0	0	0	0		0	0	0	0		0	0	0	0		0
5.0.11.0	win	110218	08:35:43	NH_A_52	1	1	blockedtask_bivalentshapetraining	6	blockedtask_bivalentshapetraining	63	Triangle	Green	Shape			0		TriangleGreen.png	TriangleGreen.png	38	1	493	0	0	0	0		0	0	0	0		0	0	0	0		0	0	0	0		0
5.0.11.0	win	110218	08:35:43	NH_A_52	1	1	blockedtask_bivalentshapetraining	6	blockedtask_bivalentshapetraining	66	Triangle	Green	Shape			0		TriangleGreen.png	TriangleGreen.png	38	1	434	0	0	0	0		0	0	0	0		0	0	0	0		0	0	0	0		0
5.0.11.0	win	110218	08:35:43	NH_A_52	1	1	blockedtask_bivalentshapetraining	6	blockedtask_bivalentshapetraining	69	Circle	Red	Shape			0		CircleRed.png	CircleRed.png	30	1	583	0	0	0	0		0	0	0	0		0	0	0	0		0	0	0	0		0
5.0.11.0	win	110218	08:35:43	NH_A_52	1	1	blockedtask_bivalentshapetraining	6	blockedtask_bivalentshapetraining	72	Circle	Green	Shape			0		CircleGreen.png	CircleGreen.png	30	1	535	0	0	0	0		0	0	0	0		0	0	0	0		0	0	0	0		0
5.0.11.0	win	110218	08:35:43	NH_A_52	1	1	blockedtask_bivalentshapetraining	6	blockedtask_bivalentshapetraining	75	Triangle	Green	Shape			0		TriangleGreen.png	TriangleGreen.png	38	1	457	0	0	0	0		0	0	0	0		0	0	0	0		0	0	0	0		0
5.0.11.0	win	110218	08:35:43	NH_A_52	1	1	blockedtask_bivalentshapetraining	6	blockedtask_bivalentshapetraining	78	Circle	Red	Shape			0		CircleRed.png	CircleRed.png	30	1	463	0	0	0	0		0	0	0	0		0	0	0	0		0	0	0	0		0
5.0.11.0	win	110218	08:35:43	NH_A_52	1	1	blockedtask_bivalentshapetraining	6	blockedtask_bivalentshapetraining	81	Circle	Green	Shape			0		CircleGreen.png	CircleGreen.png	30	1	692	0	0	0	0		0	0	0	0		0	0	0	0		0	0	0	0		0
5.0.11.0	win	110218	08:35:43	NH_A_52	1	1	blockedtask_bivalentshapetraining	6	blockedtask_bivalentshapetraining	84	Circle	Green	Shape			0		CircleGreen.png	CircleGreen.png	30	1	432	0	0	0	0		0	0	0	0		0	0	0	0		0	0	0	0		0
5.0.11.0	win	110218	08:35:43	NH_A_52	1	1	blockedtask_bivalentshapetraining	6	blockedtask_bivalentshapetraining	87	Triangle	Red	Shape			0		TriangleRed.png	TriangleRed.png	38	1	406	0	0	0	0		0	0	0	0		0	0	0	0		0	0	0	0		0
5.0.11.0	win	110218	08:35:43	NH_A_52	1	1	blockedtask_bivalentshapetraining	6	blockedtask_bivalentshapetraining	90	Circle	Red	Shape			0		CircleRed.png	CircleRed.png	30	1	493	0	0	0	0		0	0	0	0		0	0	0	0		0	0	0	0		0
5.0.11.0	win	110218	08:35:43	NH_A_52	1	1	blockedtask_bivalentshapetraining	6	blockedtask_bivalentshapetraining	93	Circle	Red	Shape			0		CircleRed.png	CircleRed.png	30	1	418	0	0	0	0		0	0	0	0		0	0	0	0		0	0	0	0		0
5.0.11.0	win	110218	08:35:43	NH_A_52	1	1	blockedtask_bivalentshapetraining	6	blockedtask_bivalentshapetraining	96	Triangle	Red	Shape			0		TriangleRed.png	TriangleRed.png	38	1	616	0	0	0	0		0	0	0	0		0	0	0	0		0	0	0	0		0
5.0.11.0	win	110218	08:35:43	NH_A_52	1	1	blockedtask_bivalentcolortraining	7	BlockedPracticeInstruct	1	Triangle	Red	Shape			0		SC_Blocked_BivalentColorTraining.htm	TriangleRed.png	57	0	2247	0	0	0	0		0	0	0	0		0	0	0	0		0	0	0	0		0
5.0.11.0	win	110218	08:35:43	NH_A_52	1	1	blockedtask_bivalentcolortraining	7	blockedtask_bivalentcolortraining	3	Circle	Red	Color			0		CircleRed.png	CircleRed.png	30	1	524	0	0	0	0		0	0	0	0		0	0	0	0		0	0	0	0		0
5.0.11.0	win	110218	08:35:43	NH_A_52	1	1	blockedtask_bivalentcolortraining	7	blockedtask_bivalentcolortraining	6	Triangle	Red	Color			0		TriangleRed.png	TriangleRed.png	30	1	495	0	0	0	0		0	0	0	0		0	0	0	0		0	0	0	0		0
5.0.11.0	win	110218	08:35:43	NH_A_52	1	1	blockedtask_bivalentcolortraining	7	blockedtask_bivalentcolortraining	9	Triangle	Green	Color			0		TriangleGreen.png	TriangleGreen.png	38	1	371	0	0	0	0		0	0	0	0		0	0	0	0		0	0	0	0		0
5.0.11.0	win	110218	08:35:43	NH_A_52	1	1	blockedtask_bivalentcolortraining	7	blockedtask_bivalentcolortraining	12	Triangle	Red	Color			0		TriangleRed.png	TriangleRed.png	30	1	539	0	0	0	0		0	0	0	0		0	0	0	0		0	0	0	0		0
5.0.11.0	win	110218	08:35:43	NH_A_52	1	1	blockedtask_bivalentcolortraining	7	blockedtask_bivalentcolortraining	15	Circle	Red	Color			0		CircleRed.png	CircleRed.png	30	1	558	0	0	0	0		0	0	0	0		0	0	0	0		0	0	0	0		0
5.0.11.0	win	110218	08:35:43	NH_A_52	1	1	blockedtask_bivalentcolortraining	7	blockedtask_bivalentcolortraining	18	Circle	Red	Color			0		CircleRed.png	CircleRed.png	30	1	415	0	0	0	0		0	0	0	0		0	0	0	0		0	0	0	0		0
5.0.11.0	win	110218	08:35:43	NH_A_52	1	1	blockedtask_bivalentcolortraining	7	blockedtask_bivalentcolortraining	21	Circle	Green	Color			0		CircleGreen.png	CircleGreen.png	38	1	390	0	0	0	0		0	0	0	0		0	0	0	0		0	0	0	0		0
5.0.11.0	win	110218	08:35:43	NH_A_52	1	1	blockedtask_bivalentcolortraining	7	blockedtask_bivalentcolortraining	24	Triangle	Red	Color			0		TriangleRed.png	TriangleRed.png	30	1	413	0	0	0	0		0	0	0	0		0	0	0	0		0	0	0	0		0
5.0.11.0	win	110218	08:35:43	NH_A_52	1	1	blockedtask_bivalentcolortraining	7	blockedtask_bivalentcolortraining	27	Circle	Red	Color			0		CircleRed.png	CircleRed.png	30	1	388	0	0	0	0		0	0	0	0		0	0	0	0		0	0	0	0		0
5.0.11.0	win	110218	08:35:43	NH_A_52	1	1	blockedtask_bivalentcolortraining	7	blockedtask_bivalentcolortraining	30	Circle	Red	Color			0		CircleRed.png	CircleRed.png	30	1	413	0	0	0	0		0	0	0	0		0	0	0	0		0	0	0	0		0
5.0.11.0	win	110218	08:35:43	NH_A_52	1	1	blockedtask_bivalentcolortraining	7	blockedtask_bivalentcolortraining	33	Triangle	Green	Color			0		TriangleGreen.png	TriangleGreen.png	38	1	436	0	0	0	0		0	0	0	0		0	0	0	0		0	0	0	0		0
5.0.11.0	win	110218	08:35:43	NH_A_52	1	1	blockedtask_bivalentcolortraining	7	blockedtask_bivalentcolortraining	36	Triangle	Green	Color			0		TriangleGreen.png	TriangleGreen.png	38	1	394	0	0	0	0		0	0	0	0		0	0	0	0		0	0	0	0		0
5.0.11.0	win	110218	08:35:43	NH_A_52	1	1	blockedtask_bivalentcolortraining	7	blockedtask_bivalentcolortraining	39	Triangle	Red	Color			0		TriangleRed.png	TriangleRed.png	30	1	450	0	0	0	0		0	0	0	0		0	0	0	0		0	0	0	0		0
5.0.11.0	win	110218	08:35:43	NH_A_52	1	1	blockedtask_bivalentcolortraining	7	blockedtask_bivalentcolortraining	42	Triangle	Green	Color			0		TriangleGreen.png	TriangleGreen.png	38	1	407	0	0	0	0		0	0	0	0		0	0	0	0		0	0	0	0		0
5.0.11.0	win	110218	08:35:43	NH_A_52	1	1	blockedtask_bivalentcolortraining	7	blockedtask_bivalentcolortraining	45	Circle	Red	Color			0		CircleRed.png	CircleRed.png	30	1	479	0	0	0	0		0	0	0	0		0	0	0	0		0	0	0	0		0
5.0.11.0	win	110218	08:35:43	NH_A_52	1	1	blockedtask_bivalentcolortraining	7	blockedtask_bivalentcolortraining	48	Circle	Green	Color			0		CircleGreen.png	CircleGreen.png	38	1	403	0	0	0	0		0	0	0	0		0	0	0	0		0	0	0	0		0
5.0.11.0	win	110218	08:35:43	NH_A_52	1	1	blockedtask_bivalentcolortraining	7	blockedtask_bivalentcolortraining	51	Triangle	Red	Color			0		TriangleRed.png	TriangleRed.png	30	1	394	0	0	0	0		0	0	0	0		0	0	0	0		0	0	0	0		0
5.0.11.0	win	110218	08:35:43	NH_A_52	1	1	blockedtask_bivalentcolortraining	7	blockedtask_bivalentcolortraining	54	Triangle	Red	Color			0		TriangleRed.png	TriangleRed.png	30	1	402	0	0	0	0		0	0	0	0		0	0	0	0		0	0	0	0		0
5.0.11.0	win	110218	08:35:43	NH_A_52	1	1	blockedtask_bivalentcolortraining	7	blockedtask_bivalentcolortraining	57	Circle	Green	Color			0		CircleGreen.png	CircleGreen.png	38	1	394	0	0	0	0		0	0	0	0		0	0	0	0		0	0	0	0		0
5.0.11.0	win	110218	08:35:43	NH_A_52	1	1	blockedtask_bivalentcolortraining	7	blockedtask_bivalentcolortraining	60	Circle	Green	Color			0		CircleGreen.png	CircleGreen.png	38	1	402	0	0	0	0		0	0	0	0		0	0	0	0		0	0	0	0		0
5.0.11.0	win	110218	08:35:43	NH_A_52	1	1	blockedtask_bivalentcolortraining	7	blockedtask_bivalentcolortraining	63	Circle	Red	Color			0		CircleRed.png	CircleRed.png	30	1	425	0	0	0	0		0	0	0	0		0	0	0	0		0	0	0	0		0
5.0.11.0	win	110218	08:35:43	NH_A_52	1	1	blockedtask_bivalentcolortraining	7	blockedtask_bivalentcolortraining	66	Triangle	Green	Color			0		TriangleGreen.png	TriangleGreen.png	38	1	384	0	0	0	0		0	0	0	0		0	0	0	0		0	0	0	0		0
5.0.11.0	win	110218	08:35:43	NH_A_52	1	1	blockedtask_bivalentcolortraining	7	blockedtask_bivalentcolortraining	69	Triangle	Red	Color			0		TriangleRed.png	TriangleRed.png	30	1	408	0	0	0	0		0	0	0	0		0	0	0	0		0	0	0	0		0
5.0.11.0	win	110218	08:35:43	NH_A_52	1	1	blockedtask_bivalentcolortraining	7	blockedtask_bivalentcolortraining	72	Circle	Green	Color			0		CircleGreen.png	CircleGreen.png	38	1	367	0	0	0	0		0	0	0	0		0	0	0	0		0	0	0	0		0
5.0.11.0	win	110218	08:35:43	NH_A_52	1	1	blockedtask_bivalentcolortraining	7	blockedtask_bivalentcolortraining	75	Circle	Green	Color			0		CircleGreen.png	CircleGreen.png	38	1	392	0	0	0	0		0	0	0	0		0	0	0	0		0	0	0	0		0
5.0.11.0	win	110218	08:35:43	NH_A_52	1	1	blockedtask_bivalentcolortraining	7	blockedtask_bivalentcolortraining	78	Triangle	Green	Color			0		TriangleGreen.png	TriangleGreen.png	38	1	352	0	0	0	0		0	0	0	0		0	0	0	0		0	0	0	0		0
5.0.11.0	win	110218	08:35:43	NH_A_52	1	1	blockedtask_bivalentcolortraining	7	blockedtask_bivalentcolortraining	81	Triangle	Red	Color			0		TriangleRed.png	TriangleRed.png	30	1	393	0	0	0	0		0	0	0	0		0	0	0	0		0	0	0	0		0
5.0.11.0	win	110218	08:35:43	NH_A_52	1	1	blockedtask_bivalentcolortraining	7	blockedtask_bivalentcolortraining	84	Triangle	Green	Color			0		TriangleGreen.png	TriangleGreen.png	38	1	402	0	0	0	0		0	0	0	0		0	0	0	0		0	0	0	0		0
5.0.11.0	win	110218	08:35:43	NH_A_52	1	1	blockedtask_bivalentcolortraining	7	blockedtask_bivalentcolortraining	87	Circle	Green	Color			0		CircleGreen.png	CircleGreen.png	38	1	441	0	0	0	0		0	0	0	0		0	0	0	0		0	0	0	0		0
5.0.11.0	win	110218	08:35:43	NH_A_52	1	1	blockedtask_bivalentcolortraining	7	blockedtask_bivalentcolortraining	90	Circle	Green	Color			0		CircleGreen.png	CircleGreen.png	38	1	335	0	0	0	0		0	0	0	0		0	0	0	0		0	0	0	0		0
5.0.11.0	win	110218	08:35:43	NH_A_52	1	1	blockedtask_bivalentcolortraining	7	blockedtask_bivalentcolortraining	93	Triangle	Green	Color			0		TriangleGreen.png	TriangleGreen.png	38	1	345	0	0	0	0		0	0	0	0		0	0	0	0		0	0	0	0		0
5.0.11.0	win	110218	08:35:43	NH_A_52	1	1	blockedtask_bivalentcolortraining	7	blockedtask_bivalentcolortraining	96	Circle	Red	Color			0		CircleRed.png	CircleRed.png	30	1	419	0	0	0	0		0	0	0	0		0	0	0	0		0	0	0	0		0
5.0.11.0	win	110218	08:35:43	NH_A_52	1	1	blocked_testintro	8	BlockedPracticeInstruct	1	Circle	Red	Color			0		SC_Blocked_TestIntro.htm	CircleRed.png	57	0	17049	0	0	0	0		0	0	0	0		0	0	0	0		0	0	0	0		0
5.0.11.0	win	110218	08:35:43	NH_A_52	1	1	blocked_shape	9	BlockedTestInstruct	1	Circle	Red	Color			0		SC_Blocked_BivalentShapeTest.htm	CircleRed.png	57	0	3708	0	0	0	0		0	0	0	0		0	0	0	0		0	0	0	0		0
5.0.11.0	win	110218	08:35:43	NH_A_52	1	1	blocked_shape	9	blockedtask_bivalentshapetest	3	Circle	Red	Shape			0		CircleRed.png	CircleRed.png	30	1	824	0	0	0	0		1	1	824	100	824	0	0	0	0		0	0	0	0		0
5.0.11.0	win	110218	08:35:43	NH_A_52	1	1	blocked_shape	9	blockedtask_bivalentshapetest	6	Circle	Green	Shape			0		CircleGreen.png	CircleGreen.png	30	1	607	0	0	0	0		2	2	1431	100	715.5	0	0	0	0		0	0	0	0		0
5.0.11.0	win	110218	08:35:43	NH_A_52	1	1	blocked_shape	9	blockedtask_bivalentshapetest	9	Circle	Green	Shape			0		CircleGreen.png	CircleGreen.png	30	1	526	0	0	0	0		3	3	1957	100	652.3333333333333712289	0	0	0	0		0	0	0	0		0
5.0.11.0	win	110218	08:35:43	NH_A_52	1	1	blocked_shape	9	blockedtask_bivalentshapetest	12	Circle	Red	Shape			0		CircleRed.png	CircleRed.png	30	1	561	0	0	0	0		4	4	2518	100	629.5	0	0	0	0		0	0	0	0		0
5.0.11.0	win	110218	08:35:43	NH_A_52	1	1	blocked_shape	9	blockedtask_bivalentshapetest	15	Triangle	Green	Shape			0		TriangleGreen.png	TriangleGreen.png	38	1	530	0	0	0	0		5	5	3048	100	609.6000000000000227374	0	0	0	0		0	0	0	0		0
5.0.11.0	win	110218	08:35:43	NH_A_52	1	1	blocked_shape	9	blockedtask_bivalentshapetest	18	Circle	Green	Shape			0		CircleGreen.png	CircleGreen.png	30	1	469	0	0	0	0		6	6	3517	100	586.1666666666666287711	0	0	0	0		0	0	0	0		0
5.0.11.0	win	110218	08:35:43	NH_A_52	1	1	blocked_shape	9	blockedtask_bivalentshapetest	21	Circle	Red	Shape			0		CircleRed.png	CircleRed.png	30	1	441	0	0	0	0		7	7	3958	100	565.4285714285714448124	0	0	0	0		0	0	0	0		0
5.0.11.0	win	110218	08:35:43	NH_A_52	1	1	blocked_shape	9	blockedtask_bivalentshapetest	24	Triangle	Green	Shape			0		TriangleGreen.png	TriangleGreen.png	38	1	431	0	0	0	0		8	8	4389	100	548.625	0	0	0	0		0	0	0	0		0
5.0.11.0	win	110218	08:35:43	NH_A_52	1	1	blocked_shape	9	blockedtask_bivalentshapetest	27	Circle	Red	Shape			0		CircleRed.png	CircleRed.png	30	1	422	0	0	0	0		9	9	4811	100	534.5555555555555429237	0	0	0	0		0	0	0	0		0
5.0.11.0	win	110218	08:35:43	NH_A_52	1	1	blocked_shape	9	blockedtask_bivalentshapetest	30	Triangle	Red	Shape			0		TriangleRed.png	TriangleRed.png	30	0	460	0	0	0	0		9	10	4811	90	534.5555555555555429237	0	0	0	0		0	0	0	0		0
5.0.11.0	win	110218	08:35:43	NH_A_52	1	1	blocked_shape	9	blockedtask_bivalentshapetest	33	Circle	Red	Shape			0		CircleRed.png	CircleRed.png	30	1	466	0	0	0	0		10	11	5277	90.9090909090909065071	527.7000000000000454747	0	0	0	0		0	0	0	0		0
5.0.11.0	win	110218	08:35:43	NH_A_52	1	1	blocked_shape	9	blockedtask_bivalentshapetest	36	Circle	Green	Shape			0		CircleGreen.png	CircleGreen.png	30	1	502	0	0	0	0		11	12	5779	91.6666666666666571928	525.3636363636363739715	0	0	0	0		0	0	0	0		0
5.0.11.0	win	110218	08:35:43	NH_A_52	1	1	blocked_shape	9	blockedtask_bivalentshapetest	39	Circle	Red	Shape			0		CircleRed.png	CircleRed.png	30	1	441	0	0	0	0		12	13	6220	92.3076923076923065992	518.3333333333333712289	0	0	0	0		0	0	0	0		0
5.0.11.0	win	110218	08:35:43	NH_A_52	1	1	blocked_shape	9	blockedtask_bivalentshapetest	42	Circle	Green	Shape			0		CircleGreen.png	CircleGreen.png	30	1	448	0	0	0	0		13	14	6668	92.8571428571428612031	512.9230769230769055866	0	0	0	0		0	0	0	0		0
5.0.11.0	win	110218	08:35:43	NH_A_52	1	1	blocked_shape	9	blockedtask_bivalentshapetest	45	Triangle	Red	Shape			0		TriangleRed.png	TriangleRed.png	38	1	453	0	0	0	0		14	15	7121	93.3333333333333285964	508.6428571428571672186	0	0	0	0		0	0	0	0		0
5.0.11.0	win	110218	08:35:43	NH_A_52	1	1	blocked_shape	9	blockedtask_bivalentshapetest	48	Triangle	Green	Shape			0		TriangleGreen.png	TriangleGreen.png	38	1	410	0	0	0	0		15	16	7531	93.75	502.0666666666666628771	0	0	0	0		0	0	0	0		0
5.0.11.0	win	110218	08:35:43	NH_A_52	1	1	blocked_shape	9	blockedtask_bivalentshapetest	51	Triangle	Green	Shape			0		TriangleGreen.png	TriangleGreen.png	38	1	401	0	0	0	0		16	17	7932	94.1176470588235218884	495.75	0	0	0	0		0	0	0	0		0
5.0.11.0	win	110218	08:35:43	NH_A_52	1	1	blocked_shape	9	blockedtask_bivalentshapetest	54	Triangle	Red	Shape			0		TriangleRed.png	TriangleRed.png	38	1	393	0	0	0	0		17	18	8325	94.4444444444444428655	489.7058823529411597519	0	0	0	0		0	0	0	0		0
5.0.11.0	win	110218	08:35:43	NH_A_52	1	1	blocked_shape	9	blockedtask_bivalentshapetest	57	Triangle	Red	Shape			0		TriangleRed.png	TriangleRed.png	38	1	385	0	0	0	0		18	19	8710	94.7368421052631504153	483.8888888888889141526	0	0	0	0		0	0	0	0		0
5.0.11.0	win	110218	08:35:43	NH_A_52	1	1	blocked_shape	9	blockedtask_bivalentshapetest	60	Circle	Red	Shape			0		CircleRed.png	CircleRed.png	30	1	473	0	0	0	0		19	20	9183	95	483.3157894736842195016	0	0	0	0		0	0	0	0		0
5.0.11.0	win	110218	08:35:43	NH_A_52	1	1	blocked_shape	9	blockedtask_bivalentshapetest	63	Circle	Red	Shape			0		CircleRed.png	CircleRed.png	30	1	414	0	0	0	0		20	21	9597	95.2380952380952265912	479.8500000000000227374	0	0	0	0		0	0	0	0		0
5.0.11.0	win	110218	08:35:43	NH_A_52	1	1	blocked_shape	9	blockedtask_bivalentshapetest	66	Triangle	Green	Shape			0		TriangleGreen.png	TriangleGreen.png	38	1	405	0	0	0	0		21	22	10002	95.4545454545454532536	476.2857142857142775938	0	0	0	0		0	0	0	0		0
5.0.11.0	win	110218	08:35:43	NH_A_52	1	1	blocked_shape	9	blockedtask_bivalentshapetest	69	Circle	Red	Shape			0		CircleRed.png	CircleRed.png	30	1	460	0	0	0	0		22	23	10462	95.6521739130434838216	475.5454545454545609573	0	0	0	0		0	0	0	0		0
5.0.11.0	win	110218	08:35:43	NH_A_52	1	1	blocked_shape	9	blockedtask_bivalentshapetest	72	Triangle	Red	Shape			0		TriangleRed.png	TriangleRed.png	38	1	497	0	0	0	0		23	24	10959	95.8333333333333428072	476.4782608695651902053	0	0	0	0		0	0	0	0		0
5.0.11.0	win	110218	08:35:43	NH_A_52	1	1	blocked_shape	9	blockedtask_bivalentshapetest	75	Triangle	Green	Shape			0		TriangleGreen.png	TriangleGreen.png	38	1	470	0	0	0	0		24	25	11429	96	476.2083333333333143855	0	0	0	0		0	0	0	0		0
5.0.11.0	win	110218	08:35:43	NH_A_52	1	1	blocked_shape	9	blockedtask_bivalentshapetest	78	Circle	Green	Shape			0		CircleGreen.png	CircleGreen.png	30	1	682	0	0	0	0		25	26	12111	96.153846153846160405	484.4399999999999977263	0	0	0	0		0	0	0	0		0
5.0.11.0	win	110218	08:35:43	NH_A_52	1	1	blocked_shape	9	blockedtask_bivalentshapetest	81	Circle	Red	Shape			0		CircleRed.png	CircleRed.png	30	1	438	0	0	0	0		26	27	12549	96.2962962962962905067	482.6538461538461319833	0	0	0	0		0	0	0	0		0
5.0.11.0	win	110218	08:35:43	NH_A_52	1	1	blocked_shape	9	blockedtask_bivalentshapetest	84	Triangle	Red	Shape			0		TriangleRed.png	TriangleRed.png	38	1	716	0	0	0	0		27	28	13265	96.4285714285714306016	491.2962962962963047175	0	0	0	0		0	0	0	0		0
5.0.11.0	win	110218	08:35:43	NH_A_52	1	1	blocked_shape	9	blockedtask_bivalentshapetest	87	Circle	Red	Shape			0		CircleRed.png	CircleRed.png	30	1	791	0	0	0	0		28	29	14056	96.5517241379310320326	502	0	0	0	0		0	0	0	0		0
5.0.11.0	win	110218	08:35:43	NH_A_52	1	1	blocked_shape	9	blockedtask_bivalentshapetest	90	Triangle	Green	Shape			0		TriangleGreen.png	TriangleGreen.png	38	1	415	0	0	0	0		29	30	14471	96.6666666666666714036	499	0	0	0	0		0	0	0	0		0
5.0.11.0	win	110218	08:35:43	NH_A_52	1	1	blocked_shape	9	blockedtask_bivalentshapetest	93	Circle	Red	Shape			0		CircleRed.png	CircleRed.png	30	1	422	0	0	0	0		30	31	14893	96.774193548387103192	496.4333333333333371229	0	0	0	0		0	0	0	0		0
5.0.11.0	win	110218	08:35:43	NH_A_52	1	1	blocked_shape	9	blockedtask_bivalentshapetest	96	Circle	Red	Shape			0		CircleRed.png	CircleRed.png	30	1	412	0	0	0	0		31	32	15305	96.875	493.7096774193548185394	0	0	0	0		0	0	0	0		0
5.0.11.0	win	110218	08:35:43	NH_A_52	1	1	blocked_shape	9	blockedtask_bivalentshapetest	99	Triangle	Red	Shape			0		TriangleRed.png	TriangleRed.png	38	1	419	0	0	0	0		32	33	15724	96.9696969696969688357	491.375	0	0	0	0		0	0	0	0		0
5.0.11.0	win	110218	08:35:43	NH_A_52	1	1	blocked_shape	9	blockedtask_bivalentshapetest	102	Triangle	Green	Shape			0		TriangleGreen.png	TriangleGreen.png	38	1	650	0	0	0	0		33	34	16374	97.0588235294117680496	496.1818181818181869858	0	0	0	0		0	0	0	0		0
5.0.11.0	win	110218	08:35:43	NH_A_52	1	1	blocked_shape	9	blockedtask_bivalentshapetest	105	Circle	Green	Shape			0		CircleGreen.png	CircleGreen.png	30	1	472	0	0	0	0		34	35	16846	97.1428571428571387969	495.4705882352941443969	0	0	0	0		0	0	0	0		0
5.0.11.0	win	110218	08:35:43	NH_A_52	1	1	blocked_shape	9	blockedtask_bivalentshapetest	108	Circle	Red	Shape			0		CircleRed.png	CircleRed.png	30	1	380	0	0	0	0		35	36	17226	97.2222222222222143273	492.171428571428577925	0	0	0	0		0	0	0	0		0
5.0.11.0	win	110218	08:35:43	NH_A_52	1	1	blocked_shape	9	blockedtask_bivalentshapetest	111	Triangle	Red	Shape			0		TriangleRed.png	TriangleRed.png	38	1	405	0	0	0	0		36	37	17631	97.2972972972973053629	489.75	0	0	0	0		0	0	0	0		0
5.0.11.0	win	110218	08:35:43	NH_A_52	1	1	blocked_shape	9	blockedtask_bivalentshapetest	114	Triangle	Green	Shape			0		TriangleGreen.png	TriangleGreen.png	38	1	380	0	0	0	0		37	38	18011	97.3684210526315752077	486.7837837837838037558	0	0	0	0		0	0	0	0		0
5.0.11.0	win	110218	08:35:43	NH_A_52	1	1	blocked_shape	9	blockedtask_bivalentshapetest	117	Circle	Green	Shape			0		CircleGreen.png	CircleGreen.png	30	1	564	0	0	0	0		38	39	18575	97.4358974358974307961	488.8157894736842195016	0	0	0	0		0	0	0	0		0
5.0.11.0	win	110218	08:35:43	NH_A_52	1	1	blocked_shape	9	blockedtask_bivalentshapetest	120	Circle	Green	Shape			0		CircleGreen.png	CircleGreen.png	30	1	518	0	0	0	0		39	40	19093	97.5	489.5641025641025407822	0	0	0	0		0	0	0	0		0
5.0.11.0	win	110218	08:35:43	NH_A_52	1	1	blocked_shape	9	blockedtask_bivalentshapetest	123	Circle	Red	Shape			0		CircleRed.png	CircleRed.png	30	1	617	0	0	0	0		40	41	19710	97.5609756097560989474	492.75	0	0	0	0		0	0	0	0		0
5.0.11.0	win	110218	08:35:43	NH_A_52	1	1	blocked_shape	9	blockedtask_bivalentshapetest	126	Triangle	Red	Shape			0		TriangleRed.png	TriangleRed.png	38	1	536	0	0	0	0		41	42	20246	97.619047619047620401	493.804878048780494737	0	0	0	0		0	0	0	0		0
5.0.11.0	win	110218	08:35:43	NH_A_52	1	1	blocked_shape	9	blockedtask_bivalentshapetest	129	Triangle	Green	Shape			0		TriangleGreen.png	TriangleGreen.png	38	1	394	0	0	0	0		42	43	20640	97.6744186046511515542	491.4285714285714448124	0	0	0	0		0	0	0	0		0
5.0.11.0	win	110218	08:35:43	NH_A_52	1	1	blocked_shape	9	blockedtask_bivalentshapetest	132	Triangle	Red	Shape			0		TriangleRed.png	TriangleRed.png	38	1	338	0	0	0	0		43	44	20978	97.7272727272727337322	487.8604651162790446506	0	0	0	0		0	0	0	0		0
5.0.11.0	win	110218	08:35:43	NH_A_52	1	1	blocked_shape	9	blockedtask_bivalentshapetest	135	Circle	Green	Shape			0		CircleGreen.png	CircleGreen.png	30	1	427	0	0	0	0		44	45	21405	97.7777777777777714618	486.4772727272727479431	0	0	0	0		0	0	0	0		0
5.0.11.0	win	110218	08:35:43	NH_A_52	1	1	blocked_shape	9	blockedtask_bivalentshapetest	138	Triangle	Red	Shape			0		TriangleRed.png	TriangleRed.png	38	1	386	0	0	0	0		45	46	21791	97.8260869565217348054	484.244444444444468445	0	0	0	0		0	0	0	0		0
5.0.11.0	win	110218	08:35:43	NH_A_52	1	1	blocked_shape	9	blockedtask_bivalentshapetest	141	Circle	Green	Shape			0		CircleGreen.png	CircleGreen.png	30	1	490	0	0	0	0		46	47	22281	97.8723404255319167078	484.3695652173913117622	0	0	0	0		0	0	0	0		0
5.0.11.0	win	110218	08:35:43	NH_A_52	1	1	blocked_shape	9	blockedtask_bivalentshapetest	144	Triangle	Green	Shape			0		TriangleGreen.png	TriangleGreen.png	38	1	494	0	0	0	0		47	48	22775	97.9166666666666571928	484.5744680851063890259	0	0	0	0		0	0	0	0		0
5.0.11.0	win	110218	08:35:43	NH_A_52	1	1	blocked_shape	9	blockedtask_bivalentshapetest	147	Triangle	Green	Shape			0		TriangleGreen.png	TriangleGreen.png	38	1	434	0	0	0	0		48	49	23209	97.9591836734693828248	483.5208333333333143855	0	0	0	0		0	0	0	0		0
5.0.11.0	win	110218	08:35:43	NH_A_52	1	1	blocked_shape	9	blockedtask_bivalentshapetest	150	Triangle	Red	Shape			0		TriangleRed.png	TriangleRed.png	38	1	408	0	0	0	0		49	50	23617	98	481.9795918367346985178	0	0	0	0		0	0	0	0		0
5.0.11.0	win	110218	08:35:43	NH_A_52	1	1	blocked_shape	9	blockedtask_bivalentshapetest	153	Triangle	Red	Shape			0		TriangleRed.png	TriangleRed.png	38	1	384	0	0	0	0		50	51	24001	98.0392156862745025592	480.0199999999999818101	0	0	0	0		0	0	0	0		0
5.0.11.0	win	110218	08:35:43	NH_A_52	1	1	blocked_shape	9	blockedtask_bivalentshapetest	156	Triangle	Green	Shape			0		TriangleGreen.png	TriangleGreen.png	38	1	504	0	0	0	0		51	52	24505	98.0769230769230659917	480.4901960784313814656	0	0	0	0		0	0	0	0		0
5.0.11.0	win	110218	08:35:43	NH_A_52	1	1	blocked_shape	9	blockedtask_bivalentshapetest	159	Triangle	Red	Shape			0		TriangleRed.png	TriangleRed.png	38	1	363	0	0	0	0		52	53	24868	98.1132075471698072988	478.2307692307692263967	0	0	0	0		0	0	0	0		0
5.0.11.0	win	110218	08:35:43	NH_A_52	1	1	blocked_shape	9	blockedtask_bivalentshapetest	162	Circle	Red	Shape			0		CircleRed.png	CircleRed.png	30	1	484	0	0	0	0		53	54	25352	98.1481481481481523588	478.3396226415094361073	0	0	0	0		0	0	0	0		0
5.0.11.0	win	110218	08:35:43	NH_A_52	1	1	blocked_shape	9	blockedtask_bivalentshapetest	165	Triangle	Red	Shape			0		TriangleRed.png	TriangleRed.png	38	1	440	0	0	0	0		54	55	25792	98.1818181818181869858	477.6296296296296191031	0	0	0	0		0	0	0	0		0
5.0.11.0	win	110218	08:35:43	NH_A_52	1	1	blocked_shape	9	blockedtask_bivalentshapetest	168	Triangle	Green	Shape			0		TriangleGreen.png	TriangleGreen.png	38	1	414	0	0	0	0		55	56	26206	98.2142857142857081953	476.4727272727272975317	0	0	0	0		0	0	0	0		0
5.0.11.0	win	110218	08:35:43	NH_A_52	1	1	blocked_shape	9	blockedtask_bivalentshapetest	171	Circle	Green	Shape			0		CircleGreen.png	CircleGreen.png	30	1	517	0	0	0	0		56	57	26723	98.2456140350877120682	477.1964285714285551876	0	0	0	0		0	0	0	0		0
5.0.11.0	win	110218	08:35:43	NH_A_52	1	1	blocked_shape	9	blockedtask_bivalentshapetest	174	Triangle	Red	Shape			0		TriangleRed.png	TriangleRed.png	38	1	407	0	0	0	0		57	58	27130	98.2758620689655089109	475.9649122807017533887	0	0	0	0		0	0	0	0		0
5.0.11.0	win	110218	08:35:43	NH_A_52	1	1	blocked_shape	9	blockedtask_bivalentshapetest	177	Triangle	Red	Shape			0		TriangleRed.png	TriangleRed.png	38	1	334	0	0	0	0		58	59	27464	98.3050847457627128279	473.5172413793103487478	0	0	0	0		0	0	0	0		0
5.0.11.0	win	110218	08:35:43	NH_A_52	1	1	blocked_shape	9	blockedtask_bivalentshapetest	180	Circle	Red	Shape			0		CircleRed.png	CircleRed.png	30	1	456	0	0	0	0		59	60	27920	98.3333333333333285964	473.2203389830508513114	0	0	0	0		0	0	0	0		0
5.0.11.0	win	110218	08:35:43	NH_A_52	1	1	blocked_shape	9	blockedtask_bivalentshapetest	183	Circle	Green	Shape			0		CircleGreen.png	CircleGreen.png	30	1	430	0	0	0	0		60	61	28350	98.3606557377049171009	472.5	0	0	0	0		0	0	0	0		0
5.0.11.0	win	110218	08:35:43	NH_A_52	1	1	blocked_shape	9	blockedtask_bivalentshapetest	186	Triangle	Green	Shape			0		TriangleGreen.png	TriangleGreen.png	38	1	389	0	0	0	0		61	62	28739	98.387096774193551596	471.1311475409835907158	0	0	0	0		0	0	0	0		0
5.0.11.0	win	110218	08:35:43	NH_A_52	1	1	blocked_shape	9	blockedtask_bivalentshapetest	189	Circle	Green	Shape			0		CircleGreen.png	CircleGreen.png	30	1	540	0	0	0	0		62	63	29279	98.4126984126984041268	472.2419354838709750766	0	0	0	0		0	0	0	0		0
5.0.11.0	win	110218	08:35:43	NH_A_52	1	1	blocked_shape	9	blockedtask_bivalentshapetest	192	Circle	Green	Shape			0		CircleGreen.png	CircleGreen.png	30	1	479	0	0	0	0		63	64	29758	98.4375	472.3492063492063266494	0	0	0	0		0	0	0	0		0
5.0.11.0	win	110218	08:35:43	NH_A_52	1	1	blocked_shape	9	blockedtask_bivalentshapetest	195	Triangle	Green	Shape			0		TriangleGreen.png	TriangleGreen.png	38	1	436	0	0	0	0		64	65	30194	98.4615384615384670042	471.78125	0	0	0	0		0	0	0	0		0
5.0.11.0	win	110218	08:35:43	NH_A_52	1	1	blocked_shape	9	blockedtask_bivalentshapetest	198	Triangle	Green	Shape			0		TriangleGreen.png	TriangleGreen.png	38	1	362	0	0	0	0		65	66	30556	98.4848484848484844179	470.092307692307713296	0	0	0	0		0	0	0	0		0
5.0.11.0	win	110218	08:35:43	NH_A_52	1	1	blocked_shape	9	blockedtask_bivalentshapetest	201	Circle	Red	Shape			0		CircleRed.png	CircleRed.png	30	1	435	0	0	0	0		66	67	30991	98.507462686567166088	469.5606060606060623286	0	0	0	0		0	0	0	0		0
5.0.11.0	win	110218	08:35:43	NH_A_52	1	1	blocked_shape	9	blockedtask_bivalentshapetest	204	Triangle	Red	Shape			0		TriangleRed.png	TriangleRed.png	38	1	393	0	0	0	0		67	68	31384	98.5294117647058840248	468.4179104477611872426	0	0	0	0		0	0	0	0		0
5.0.11.0	win	110218	08:35:43	NH_A_52	1	1	blocked_shape	9	blockedtask_bivalentshapetest	207	Circle	Green	Shape			0		CircleGreen.png	CircleGreen.png	30	1	481	0	0	0	0		68	69	31865	98.5507246376811707478	468.6029411764706082977	0	0	0	0		0	0	0	0		0
5.0.11.0	win	110218	08:35:43	NH_A_52	1	1	blocked_shape	9	blockedtask_bivalentshapetest	210	Triangle	Green	Shape			0		TriangleGreen.png	TriangleGreen.png	38	1	421	0	0	0	0		69	70	32286	98.5714285714285836093	467.9130434782608745081	0	0	0	0		0	0	0	0		0
5.0.11.0	win	110218	08:35:43	NH_A_52	1	1	blocked_shape	9	blockedtask_bivalentshapetest	213	Circle	Green	Shape			0		CircleGreen.png	CircleGreen.png	38	0	412	0	0	0	0		69	71	32286	97.1830985915492959748	467.9130434782608745081	0	0	0	0		0	0	0	0		0
5.0.11.0	win	110218	08:35:43	NH_A_52	1	1	blocked_shape	9	blockedtask_bivalentshapetest	216	Circle	Red	Shape			0		CircleRed.png	CircleRed.png	30	1	564	0	0	0	0		70	72	32850	97.2222222222222143273	469.2857142857142775938	0	0	0	0		0	0	0	0		0
5.0.11.0	win	110218	08:35:43	NH_A_52	1	1	blocked_shape	9	blockedtask_bivalentshapetest	219	Circle	Green	Shape			0		CircleGreen.png	CircleGreen.png	30	1	565	0	0	0	0		71	73	33415	97.2602739726027465395	470.6338028169014364721	0	0	0	0		0	0	0	0		0
5.0.11.0	win	110218	08:35:43	NH_A_52	1	1	blocked_shape	9	blockedtask_bivalentshapetest	222	Circle	Red	Shape			0		CircleRed.png	CircleRed.png	30	1	454	0	0	0	0		72	74	33869	97.2972972972973053629	470.4027777777777714618	0	0	0	0		0	0	0	0		0
5.0.11.0	win	110218	08:35:43	NH_A_52	1	1	blocked_shape	9	blockedtask_bivalentshapetest	225	Triangle	Green	Shape			0		TriangleGreen.png	TriangleGreen.png	38	1	395	0	0	0	0		73	75	34264	97.3333333333333428072	469.3698630136986480466	0	0	0	0		0	0	0	0		0
5.0.11.0	win	110218	08:35:43	NH_A_52	1	1	blocked_shape	9	blockedtask_bivalentshapetest	228	Circle	Green	Shape			0		CircleGreen.png	CircleGreen.png	30	1	531	0	0	0	0		74	76	34795	97.3684210526315752077	470.2027027027027088479	0	0	0	0		0	0	0	0		0
5.0.11.0	win	110218	08:35:43	NH_A_52	1	1	blocked_shape	9	blockedtask_bivalentshapetest	231	Triangle	Green	Shape			0		TriangleGreen.png	TriangleGreen.png	38	1	406	0	0	0	0		75	77	35201	97.4025974025974079495	469.3466666666666924357	0	0	0	0		0	0	0	0		0
5.0.11.0	win	110218	08:35:43	NH_A_52	1	1	blocked_shape	9	blockedtask_bivalentshapetest	234	Triangle	Red	Shape			0		TriangleRed.png	TriangleRed.png	38	1	365	0	0	0	0		76	78	35566	97.4358974358974307961	467.9736842105263008307	0	0	0	0		0	0	0	0		0
5.0.11.0	win	110218	08:35:43	NH_A_52	1	1	blocked_shape	9	blockedtask_bivalentshapetest	237	Circle	Green	Shape			0		CircleGreen.png	CircleGreen.png	30	1	437	0	0	0	0		77	79	36003	97.468354430379747555	467.5714285714285551876	0	0	0	0		0	0	0	0		0
5.0.11.0	win	110218	08:35:43	NH_A_52	1	1	blocked_shape	9	blockedtask_bivalentshapetest	240	Triangle	Red	Shape			0		TriangleRed.png	TriangleRed.png	38	1	443	0	0	0	0		78	80	36446	97.5	467.2564102564102768156	0	0	0	0		0	0	0	0		0
5.0.11.0	win	110218	08:35:43	NH_A_52	1	1	blocked_color	10	BlockedTestInstruct	1	Triangle	Red	Shape			0		SC_Blocked_BivalentColorTest.htm	TriangleRed.png	57	0	4741	0	0	0	0		0	0	0	0		0	0	0	0		0	0	0	0		0
5.0.11.0	win	110218	08:35:43	NH_A_52	1	1	blocked_color	10	blockedtask_bivalentcolortest	3	Triangle	Red	Color			0		TriangleRed.png	TriangleRed.png	30	1	742	1	1	742	100	742	0	0	0	0		0	0	0	0		0	0	0	0		0
5.0.11.0	win	110218	08:35:43	NH_A_52	1	1	blocked_color	10	blockedtask_bivalentcolortest	6	Circle	Red	Color			0		CircleRed.png	CircleRed.png	30	1	385	2	2	1127	100	563.5	0	0	0	0		0	0	0	0		0	0	0	0		0
5.0.11.0	win	110218	08:35:43	NH_A_52	1	1	blocked_color	10	blockedtask_bivalentcolortest	9	Circle	Red	Color			0		CircleRed.png	CircleRed.png	30	1	344	3	3	1471	100	490.3333333333333143855	0	0	0	0		0	0	0	0		0	0	0	0		0
5.0.11.0	win	110218	08:35:43	NH_A_52	1	1	blocked_color	10	blockedtask_bivalentcolortest	12	Triangle	Red	Color			0		TriangleRed.png	TriangleRed.png	30	1	450	4	4	1921	100	480.25	0	0	0	0		0	0	0	0		0	0	0	0		0
5.0.11.0	win	110218	08:35:43	NH_A_52	1	1	blocked_color	10	blockedtask_bivalentcolortest	15	Triangle	Green	Color			0		TriangleGreen.png	TriangleGreen.png	38	1	344	5	5	2265	100	453	0	0	0	0		0	0	0	0		0	0	0	0		0
5.0.11.0	win	110218	08:35:43	NH_A_52	1	1	blocked_color	10	blockedtask_bivalentcolortest	18	Circle	Red	Color			0		CircleRed.png	CircleRed.png	30	1	418	6	6	2683	100	447.1666666666666856145	0	0	0	0		0	0	0	0		0	0	0	0		0
5.0.11.0	win	110218	08:35:43	NH_A_52	1	1	blocked_color	10	blockedtask_bivalentcolortest	21	Circle	Green	Color			0		CircleGreen.png	CircleGreen.png	38	1	425	7	7	3108	100	444	0	0	0	0		0	0	0	0		0	0	0	0		0
5.0.11.0	win	110218	08:35:43	NH_A_52	1	1	blocked_color	10	blockedtask_bivalentcolortest	24	Triangle	Green	Color			0		TriangleGreen.png	TriangleGreen.png	38	1	447	8	8	3555	100	444.375	0	0	0	0		0	0	0	0		0	0	0	0		0
5.0.11.0	win	110218	08:35:43	NH_A_52	1	1	blocked_color	10	blockedtask_bivalentcolortest	27	Circle	Green	Color			0		CircleGreen.png	CircleGreen.png	38	1	357	9	9	3912	100	434.6666666666666856145	0	0	0	0		0	0	0	0		0	0	0	0		0
5.0.11.0	win	110218	08:35:43	NH_A_52	1	1	blocked_color	10	blockedtask_bivalentcolortest	30	Triangle	Green	Color			0		TriangleGreen.png	TriangleGreen.png	38	1	415	10	10	4327	100	432.6999999999999886313	0	0	0	0		0	0	0	0		0	0	0	0		0
5.0.11.0	win	110218	08:35:43	NH_A_52	1	1	blocked_color	10	blockedtask_bivalentcolortest	33	Triangle	Red	Color			0		TriangleRed.png	TriangleRed.png	30	1	421	11	11	4748	100	431.6363636363636260285	0	0	0	0		0	0	0	0		0	0	0	0		0
5.0.11.0	win	110218	08:35:43	NH_A_52	1	1	blocked_color	10	blockedtask_bivalentcolortest	36	Triangle	Green	Color			0		TriangleGreen.png	TriangleGreen.png	38	1	460	12	12	5208	100	434	0	0	0	0		0	0	0	0		0	0	0	0		0
5.0.11.0	win	110218	08:35:43	NH_A_52	1	1	blocked_color	10	blockedtask_bivalentcolortest	39	Circle	Red	Color			0		CircleRed.png	CircleRed.png	30	1	481	13	13	5689	100	437.61538461538464162	0	0	0	0		0	0	0	0		0	0	0	0		0
5.0.11.0	win	110218	08:35:43	NH_A_52	1	1	blocked_color	10	blockedtask_bivalentcolortest	42	Triangle	Red	Color			0		TriangleRed.png	TriangleRed.png	30	1	390	14	14	6079	100	434.2142857142857224062	0	0	0	0		0	0	0	0		0	0	0	0		0
5.0.11.0	win	110218	08:35:43	NH_A_52	1	1	blocked_color	10	blockedtask_bivalentcolortest	45	Triangle	Green	Color			0		TriangleGreen.png	TriangleGreen.png	38	1	366	15	15	6445	100	429.6666666666666856145	0	0	0	0		0	0	0	0		0	0	0	0		0
5.0.11.0	win	110218	08:35:43	NH_A_52	1	1	blocked_color	10	blockedtask_bivalentcolortest	48	Triangle	Red	Color			0		TriangleRed.png	TriangleRed.png	30	1	406	16	16	6851	100	428.1875	0	0	0	0		0	0	0	0		0	0	0	0		0
5.0.11.0	win	110218	08:35:43	NH_A_52	1	1	blocked_color	10	blockedtask_bivalentcolortest	51	Circle	Green	Color			0		CircleGreen.png	CircleGreen.png	38	1	461	17	17	7312	100	430.1176470588235360992	0	0	0	0		0	0	0	0		0	0	0	0		0
5.0.11.0	win	110218	08:35:43	NH_A_52	1	1	blocked_color	10	blockedtask_bivalentcolortest	54	Circle	Green	Color			0		CircleGreen.png	CircleGreen.png	38	1	403	18	18	7715	100	428.6111111111110858474	0	0	0	0		0	0	0	0		0	0	0	0		0
5.0.11.0	win	110218	08:35:43	NH_A_52	1	1	blocked_color	10	blockedtask_bivalentcolortest	57	Circle	Green	Color			0		CircleGreen.png	CircleGreen.png	38	1	362	19	19	8077	100	425.1052631578947398339	0	0	0	0		0	0	0	0		0	0	0	0		0
5.0.11.0	win	110218	08:35:43	NH_A_52	1	1	blocked_color	10	blockedtask_bivalentcolortest	60	Triangle	Green	Color			0		TriangleGreen.png	TriangleGreen.png	38	1	403	20	20	8480	100	424	0	0	0	0		0	0	0	0		0	0	0	0		0
5.0.11.0	win	110218	08:35:43	NH_A_52	1	1	blocked_color	10	blockedtask_bivalentcolortest	63	Circle	Red	Color			0		CircleRed.png	CircleRed.png	30	1	427	21	21	8907	100	424.1428571428571672186	0	0	0	0		0	0	0	0		0	0	0	0		0
5.0.11.0	win	110218	08:35:43	NH_A_52	1	1	blocked_color	10	blockedtask_bivalentcolortest	66	Circle	Red	Color			0		CircleRed.png	CircleRed.png	30	1	369	22	22	9276	100	421.6363636363636260285	0	0	0	0		0	0	0	0		0	0	0	0		0
5.0.11.0	win	110218	08:35:43	NH_A_52	1	1	blocked_color	10	blockedtask_bivalentcolortest	69	Circle	Green	Color			0		CircleGreen.png	CircleGreen.png	38	1	394	23	23	9670	100	420.4347826086956274594	0	0	0	0		0	0	0	0		0	0	0	0		0
5.0.11.0	win	110218	08:35:43	NH_A_52	1	1	blocked_color	10	blockedtask_bivalentcolortest	72	Circle	Green	Color			0		CircleGreen.png	CircleGreen.png	38	1	370	24	24	10040	100	418.3333333333333143855	0	0	0	0		0	0	0	0		0	0	0	0		0
5.0.11.0	win	110218	08:35:43	NH_A_52	1	1	blocked_color	10	blockedtask_bivalentcolortest	75	Circle	Green	Color			0		CircleGreen.png	CircleGreen.png	38	1	395	25	25	10435	100	417.3999999999999772626	0	0	0	0		0	0	0	0		0	0	0	0		0
5.0.11.0	win	110218	08:35:43	NH_A_52	1	1	blocked_color	10	blockedtask_bivalentcolortest	78	Triangle	Red	Color			0		TriangleRed.png	TriangleRed.png	30	1	419	26	26	10854	100	417.4615384615384527933	0	0	0	0		0	0	0	0		0	0	0	0		0
5.0.11.0	win	110218	08:35:43	NH_A_52	1	1	blocked_color	10	blockedtask_bivalentcolortest	81	Circle	Red	Color			0		CircleRed.png	CircleRed.png	30	1	377	27	27	11231	100	415.962962962962990332	0	0	0	0		0	0	0	0		0	0	0	0		0
5.0.11.0	win	110218	08:35:43	NH_A_52	1	1	blocked_color	10	blockedtask_bivalentcolortest	84	Triangle	Green	Color			0		TriangleGreen.png	TriangleGreen.png	38	1	386	28	28	11617	100	414.8928571428571672186	0	0	0	0		0	0	0	0		0	0	0	0		0
5.0.11.0	win	110218	08:35:43	NH_A_52	1	1	blocked_color	10	blockedtask_bivalentcolortest	87	Circle	Red	Color			0		CircleRed.png	CircleRed.png	30	1	410	29	29	12027	100	414.7241379310344768783	0	0	0	0		0	0	0	0		0	0	0	0		0
5.0.11.0	win	110218	08:35:43	NH_A_52	1	1	blocked_color	10	blockedtask_bivalentcolortest	90	Triangle	Green	Color			0		TriangleGreen.png	TriangleGreen.png	38	1	401	30	30	12428	100	414.2666666666666515084	0	0	0	0		0	0	0	0		0	0	0	0		0
5.0.11.0	win	110218	08:35:43	NH_A_52	1	1	blocked_color	10	blockedtask_bivalentcolortest	93	Triangle	Red	Color			0		TriangleRed.png	TriangleRed.png	30	1	361	31	31	12789	100	412.548387096774206384	0	0	0	0		0	0	0	0		0	0	0	0		0
5.0.11.0	win	110218	08:35:43	NH_A_52	1	1	blocked_color	10	blockedtask_bivalentcolortest	96	Circle	Green	Color			0		CircleGreen.png	CircleGreen.png	38	1	434	32	32	13223	100	413.21875	0	0	0	0		0	0	0	0		0	0	0	0		0
5.0.11.0	win	110218	08:35:43	NH_A_52	1	1	blocked_color	10	blockedtask_bivalentcolortest	99	Triangle	Red	Color			0		TriangleRed.png	TriangleRed.png	30	1	376	33	33	13599	100	412.0909090909090650712	0	0	0	0		0	0	0	0		0	0	0	0		0
5.0.11.0	win	110218	08:35:43	NH_A_52	1	1	blocked_color	10	blockedtask_bivalentcolortest	102	Circle	Red	Color			0		CircleRed.png	CircleRed.png	30	1	337	34	34	13936	100	409.8823529411764639008	0	0	0	0		0	0	0	0		0	0	0	0		0
5.0.11.0	win	110218	08:35:43	NH_A_52	1	1	blocked_color	10	blockedtask_bivalentcolortest	105	Triangle	Red	Color			0		TriangleRed.png	TriangleRed.png	30	1	394	35	35	14330	100	409.4285714285714448124	0	0	0	0		0	0	0	0		0	0	0	0		0
5.0.11.0	win	110218	08:35:43	NH_A_52	1	1	blocked_color	10	blockedtask_bivalentcolortest	108	Circle	Red	Color			0		CircleRed.png	CircleRed.png	30	1	403	36	36	14733	100	409.25	0	0	0	0		0	0	0	0		0	0	0	0		0
5.0.11.0	win	110218	08:35:43	NH_A_52	1	1	blocked_color	10	blockedtask_bivalentcolortest	111	Triangle	Red	Color			0		TriangleRed.png	TriangleRed.png	30	1	362	37	37	15095	100	407.972972972972968364	0	0	0	0		0	0	0	0		0	0	0	0		0
5.0.11.0	win	110218	08:35:43	NH_A_52	1	1	blocked_color	10	blockedtask_bivalentcolortest	114	Triangle	Red	Color			0		TriangleRed.png	TriangleRed.png	30	1	356	38	38	15451	100	406.6052631578947398339	0	0	0	0		0	0	0	0		0	0	0	0		0
5.0.11.0	win	110218	08:35:43	NH_A_52	1	1	blocked_color	10	blockedtask_bivalentcolortest	117	Triangle	Green	Color			0		TriangleGreen.png	TriangleGreen.png	38	1	333	39	39	15784	100	404.7179487179487296089	0	0	0	0		0	0	0	0		0	0	0	0		0
5.0.11.0	win	110218	08:35:43	NH_A_52	1	1	blocked_color	10	blockedtask_bivalentcolortest	120	Triangle	Green	Color			0		TriangleGreen.png	TriangleGreen.png	38	1	343	40	40	16127	100	403.1750000000000113687	0	0	0	0		0	0	0	0		0	0	0	0		0
5.0.11.0	win	110218	08:35:43	NH_A_52	1	1	blocked_color	10	blockedtask_bivalentcolortest	123	Circle	Green	Color			0		CircleGreen.png	CircleGreen.png	38	1	369	41	41	16496	100	402.3414634146341199994	0	0	0	0		0	0	0	0		0	0	0	0		0
5.0.11.0	win	110218	08:35:43	NH_A_52	1	1	blocked_color	10	blockedtask_bivalentcolortest	126	Triangle	Red	Color			0		TriangleRed.png	TriangleRed.png	30	1	426	42	42	16922	100	402.9047619047619264165	0	0	0	0		0	0	0	0		0	0	0	0		0
5.0.11.0	win	110218	08:35:43	NH_A_52	1	1	blocked_color	10	blockedtask_bivalentcolortest	129	Triangle	Red	Color			0		TriangleRed.png	TriangleRed.png	30	1	416	43	43	17338	100	403.2093023255814046024	0	0	0	0		0	0	0	0		0	0	0	0		0
5.0.11.0	win	110218	08:35:43	NH_A_52	1	1	blocked_color	10	blockedtask_bivalentcolortest	132	Triangle	Green	Color			0		TriangleGreen.png	TriangleGreen.png	38	1	439	44	44	17777	100	404.0227272727272520569	0	0	0	0		0	0	0	0		0	0	0	0		0
5.0.11.0	win	110218	08:35:43	NH_A_52	1	1	blocked_color	10	blockedtask_bivalentcolortest	135	Triangle	Red	Color			0		TriangleRed.png	TriangleRed.png	30	1	397	45	45	18174	100	403.8666666666666742458	0	0	0	0		0	0	0	0		0	0	0	0		0
5.0.11.0	win	110218	08:35:43	NH_A_52	1	1	blocked_color	10	blockedtask_bivalentcolortest	138	Circle	Green	Color			0		CircleGreen.png	CircleGreen.png	38	1	405	46	46	18579	100	403.8913043478260647134	0	0	0	0		0	0	0	0		0	0	0	0		0
5.0.11.0	win	110218	08:35:43	NH_A_52	1	1	blocked_color	10	blockedtask_bivalentcolortest	141	Triangle	Green	Color			0		TriangleGreen.png	TriangleGreen.png	38	1	348	47	47	18927	100	402.7021276595744438964	0	0	0	0		0	0	0	0		0	0	0	0		0
5.0.11.0	win	110218	08:35:43	NH_A_52	1	1	blocked_color	10	blockedtask_bivalentcolortest	144	Circle	Green	Color			0		CircleGreen.png	CircleGreen.png	38	1	342	48	48	19269	100	401.4375	0	0	0	0		0	0	0	0		0	0	0	0		0
5.0.11.0	win	110218	08:35:43	NH_A_52	1	1	blocked_color	10	blockedtask_bivalentcolortest	147	Circle	Green	Color			0		CircleGreen.png	CircleGreen.png	38	1	400	49	49	19669	100	401.4081632653061433302	0	0	0	0		0	0	0	0		0	0	0	0		0
5.0.11.0	win	110218	08:35:43	NH_A_52	1	1	blocked_color	10	blockedtask_bivalentcolortest	150	Circle	Red	Color			0		CircleRed.png	CircleRed.png	30	1	487	50	50	20156	100	403.1200000000000045475	0	0	0	0		0	0	0	0		0	0	0	0		0
5.0.11.0	win	110218	08:35:43	NH_A_52	1	1	blocked_color	10	blockedtask_bivalentcolortest	153	Circle	Green	Color			0		CircleGreen.png	CircleGreen.png	38	1	426	51	51	20582	100	403.568627450980386584	0	0	0	0		0	0	0	0		0	0	0	0		0
5.0.11.0	win	110218	08:35:43	NH_A_52	1	1	blocked_color	10	blockedtask_bivalentcolortest	156	Triangle	Green	Color			0		TriangleGreen.png	TriangleGreen.png	38	1	418	52	52	21000	100	403.8461538461538680167	0	0	0	0		0	0	0	0		0	0	0	0		0
5.0.11.0	win	110218	08:35:43	NH_A_52	1	1	blocked_color	10	blockedtask_bivalentcolortest	159	Triangle	Green	Color			0		TriangleGreen.png	TriangleGreen.png	38	1	344	53	53	21344	100	402.7169811320754888584	0	0	0	0		0	0	0	0		0	0	0	0		0
5.0.11.0	win	110218	08:35:43	NH_A_52	1	1	blocked_color	10	blockedtask_bivalentcolortest	162	Triangle	Red	Color			0		TriangleRed.png	TriangleRed.png	30	1	402	54	54	21746	100	402.7037037037036952825	0	0	0	0		0	0	0	0		0	0	0	0		0
5.0.11.0	win	110218	08:35:43	NH_A_52	1	1	blocked_color	10	blockedtask_bivalentcolortest	165	Triangle	Red	Color			0		TriangleRed.png	TriangleRed.png	30	1	362	55	55	22108	100	401.9636363636363398655	0	0	0	0		0	0	0	0		0	0	0	0		0
5.0.11.0	win	110218	08:35:43	NH_A_52	1	1	blocked_color	10	blockedtask_bivalentcolortest	168	Triangle	Green	Color			0		TriangleGreen.png	TriangleGreen.png	38	1	403	56	56	22511	100	401.9821428571428327814	0	0	0	0		0	0	0	0		0	0	0	0		0
5.0.11.0	win	110218	08:35:43	NH_A_52	1	1	blocked_color	10	blockedtask_bivalentcolortest	171	Circle	Red	Color			0		CircleRed.png	CircleRed.png	30	1	458	57	57	22969	100	402.9649122807017533887	0	0	0	0		0	0	0	0		0	0	0	0		0
5.0.11.0	win	110218	08:35:43	NH_A_52	1	1	blocked_color	10	blockedtask_bivalentcolortest	174	Circle	Red	Color			0		CircleRed.png	CircleRed.png	30	1	447	58	58	23416	100	403.7241379310344768783	0	0	0	0		0	0	0	0		0	0	0	0		0
5.0.11.0	win	110218	08:35:43	NH_A_52	1	1	blocked_color	10	blockedtask_bivalentcolortest	177	Triangle	Red	Color			0		TriangleRed.png	TriangleRed.png	30	1	373	59	59	23789	100	403.2033898305084562708	0	0	0	0		0	0	0	0		0	0	0	0		0
5.0.11.0	win	110218	08:35:43	NH_A_52	1	1	blocked_color	10	blockedtask_bivalentcolortest	180	Circle	Red	Color			0		CircleRed.png	CircleRed.png	30	1	414	60	60	24203	100	403.3833333333333257542	0	0	0	0		0	0	0	0		0	0	0	0		0
5.0.11.0	win	110218	08:35:43	NH_A_52	1	1	blocked_color	10	blockedtask_bivalentcolortest	183	Circle	Green	Color			0		CircleGreen.png	CircleGreen.png	38	1	469	61	61	24672	100	404.4590163934425959269	0	0	0	0		0	0	0	0		0	0	0	0		0
5.0.11.0	win	110218	08:35:43	NH_A_52	1	1	blocked_color	10	blockedtask_bivalentcolortest	186	Circle	Green	Color			0		CircleGreen.png	CircleGreen.png	38	1	346	62	62	25018	100	403.5161290322580498469	0	0	0	0		0	0	0	0		0	0	0	0		0
5.0.11.0	win	110218	08:35:43	NH_A_52	1	1	blocked_color	10	blockedtask_bivalentcolortest	189	Triangle	Red	Color			0		TriangleRed.png	TriangleRed.png	30	1	435	63	63	25453	100	404.0158730158730122639	0	0	0	0		0	0	0	0		0	0	0	0		0
5.0.11.0	win	110218	08:35:43	NH_A_52	1	1	blocked_color	10	blockedtask_bivalentcolortest	192	Triangle	Green	Color			0		TriangleGreen.png	TriangleGreen.png	38	1	394	64	64	25847	100	403.859375	0	0	0	0		0	0	0	0		0	0	0	0		0
5.0.11.0	win	110218	08:35:43	NH_A_52	1	1	blocked_color	10	blockedtask_bivalentcolortest	195	Circle	Red	Color			0		CircleRed.png	CircleRed.png	30	1	450	65	65	26297	100	404.569230769230784972	0	0	0	0		0	0	0	0		0	0	0	0		0
5.0.11.0	win	110218	08:35:43	NH_A_52	1	1	blocked_color	10	blockedtask_bivalentcolortest	198	Triangle	Green	Color			0		TriangleGreen.png	TriangleGreen.png	38	1	391	66	66	26688	100	404.3636363636363739715	0	0	0	0		0	0	0	0		0	0	0	0		0
5.0.11.0	win	110218	08:35:43	NH_A_52	1	1	blocked_color	10	blockedtask_bivalentcolortest	201	Circle	Red	Color			0		CircleRed.png	CircleRed.png	30	1	447	67	67	27135	100	405	0	0	0	0		0	0	0	0		0	0	0	0		0
5.0.11.0	win	110218	08:35:43	NH_A_52	1	1	blocked_color	10	blockedtask_bivalentcolortest	204	Circle	Red	Color			0		CircleRed.png	CircleRed.png	30	1	405	68	68	27540	100	405	0	0	0	0		0	0	0	0		0	0	0	0		0
5.0.11.0	win	110218	08:35:43	NH_A_52	1	1	blocked_color	10	blockedtask_bivalentcolortest	207	Circle	Red	Color			0		CircleRed.png	CircleRed.png	30	1	412	69	69	27952	100	405.1014492753623130739	0	0	0	0		0	0	0	0		0	0	0	0		0
5.0.11.0	win	110218	08:35:43	NH_A_52	1	1	blocked_color	10	blockedtask_bivalentcolortest	210	Triangle	Green	Color			0		TriangleGreen.png	TriangleGreen.png	38	1	420	70	70	28372	100	405.3142857142856883002	0	0	0	0		0	0	0	0		0	0	0	0		0
5.0.11.0	win	110218	08:35:43	NH_A_52	1	1	blocked_color	10	blockedtask_bivalentcolortest	213	Circle	Green	Color			0		CircleGreen.png	CircleGreen.png	38	1	330	71	71	28702	100	404.2535211267605745888	0	0	0	0		0	0	0	0		0	0	0	0		0
5.0.11.0	win	110218	08:35:43	NH_A_52	1	1	blocked_color	10	blockedtask_bivalentcolortest	216	Triangle	Green	Color			0		TriangleGreen.png	TriangleGreen.png	38	1	309	72	72	29011	100	402.9305555555555429237	0	0	0	0		0	0	0	0		0	0	0	0		0
5.0.11.0	win	110218	08:35:43	NH_A_52	1	1	blocked_color	10	blockedtask_bivalentcolortest	219	Circle	Green	Color			0		CircleGreen.png	CircleGreen.png	38	1	352	73	73	29363	100	402.2328767123287889262	0	0	0	0		0	0	0	0		0	0	0	0		0
5.0.11.0	win	110218	08:35:43	NH_A_52	1	1	blocked_color	10	blockedtask_bivalentcolortest	222	Triangle	Green	Color			0		TriangleGreen.png	TriangleGreen.png	38	1	329	74	74	29692	100	401.2432432432432278802	0	0	0	0		0	0	0	0		0	0	0	0		0
5.0.11.0	win	110218	08:35:43	NH_A_52	1	1	blocked_color	10	blockedtask_bivalentcolortest	225	Triangle	Red	Color			0		TriangleRed.png	TriangleRed.png	30	1	436	75	75	30128	100	401.7066666666666492347	0	0	0	0		0	0	0	0		0	0	0	0		0
5.0.11.0	win	110218	08:35:43	NH_A_52	1	1	blocked_color	10	blockedtask_bivalentcolortest	228	Circle	Red	Color			0		CircleRed.png	CircleRed.png	30	1	394	76	76	30522	100	401.6052631578947398339	0	0	0	0		0	0	0	0		0	0	0	0		0
5.0.11.0	win	110218	08:35:43	NH_A_52	1	1	blocked_color	10	blockedtask_bivalentcolortest	231	Circle	Green	Color			0		CircleGreen.png	CircleGreen.png	38	1	402	77	77	30924	100	401.6103896103896317982	0	0	0	0		0	0	0	0		0	0	0	0		0
5.0.11.0	win	110218	08:35:43	NH_A_52	1	1	blocked_color	10	blockedtask_bivalentcolortest	234	Triangle	Red	Color			0		TriangleRed.png	TriangleRed.png	30	1	409	78	78	31333	100	401.7051282051282328212	0	0	0	0		0	0	0	0		0	0	0	0		0
5.0.11.0	win	110218	08:35:43	NH_A_52	1	1	blocked_color	10	blockedtask_bivalentcolortest	237	Circle	Red	Color			0		CircleRed.png	CircleRed.png	30	1	401	79	79	31734	100	401.6962025316455537904	0	0	0	0		0	0	0	0		0	0	0	0		0
5.0.11.0	win	110218	08:35:43	NH_A_52	1	1	blocked_color	10	blockedtask_bivalentcolortest	240	Circle	Green	Color			0		CircleGreen.png	CircleGreen.png	38	1	392	80	80	32126	100	401.5749999999999886313	0	0	0	0		0	0	0	0		0	0	0	0		0
5.0.11.0	win	110218	08:35:43	NH_A_52	1	1	mixedintro	11	MixedIntroInstruct	1	Circle	Green	Color			0		SC_MixedIntro1.htm	CircleGreen.png	57	0	14560	80	80	32126	100	401.5749999999999886313	0	0	0	0		0	0	0	0		0	0	0	0		0
5.0.11.0	win	110218	08:35:43	NH_A_52	1	1	mixedintro	11	MixedIntroInstruct	2	Circle	Green	Color			0		SC_MixedIntro2.htm	CircleGreen.png	57	0	1945	80	80	32126	100	401.5749999999999886313	0	0	0	0		0	0	0	0		0	0	0	0		0
5.0.11.0	win	110218	08:35:43	NH_A_52	1	1	mixed_practiceWord	12	MixedPracticeInstruct	1	Circle	Green	Color	Word		200		SC_Mixed_WordTraining.htm	CircleGreen.png	57	0	6088	0	0	0	0		0	0	0	0		0	0	0	0		0	0	0	0		0
5.0.11.0	win	110218	08:35:43	NH_A_52	1	1	mixed_practiceWord	12	mixed_firsttask	2	Triangle	Red	Color	Word	firsttrial	200	Inconsistent	COLOR	TriangleRed.png	30	1	1251	0	0	0	0		0	0	0	0		0	0	0	0		0	0	0	0		0
5.0.11.0	win	110218	08:35:43	NH_A_52	1	1	mixed_practiceWord	12	mixed_repeat	5	Circle	Green	Color	Word	Repeat	200	Inconsistent	COLOR	CircleGreen.png	38	1	1232	1	1	1232	100	1232	0	0	0	0		1	1	1232	100	1232	0	0	0	0		-1232
5.0.11.0	win	110218	08:35:43	NH_A_52	1	1	mixed_practiceWord	12	mixed_shift	8	Circle	Red	Shape	Word	Shift	200	Consistent	SHAPE	CircleRed.png	30	1	1052	1	1	1232	100	1232	1	1	1052	100	1052	1	1	1232	100	1232	1	1	1052	100	1052	-180
5.0.11.0	win	110218	08:35:43	NH_A_52	1	1	mixed_practiceWord	12	mixed_repeat	11	Triangle	Green	Shape	Word	Repeat	200	Consistent	SHAPE	TriangleGreen.png	38	1	544	1	1	1232	100	1232	2	2	1596	100	798	2	2	1776	100	888	1	1	1052	100	1052	164
5.0.11.0	win	110218	08:35:43	NH_A_52	1	1	mixed_practiceWord	12	mixed_shift	14	Circle	Green	Color	Word	Shift	200	Inconsistent	COLOR	CircleGreen.png	38	1	697	2	2	1929	100	964.5	2	2	1596	100	798	2	2	1776	100	888	2	2	1749	100	874.5	-13.5
5.0.11.0	win	110218	08:35:43	NH_A_52	1	1	mixed_practiceWord	12	mixed_shift	17	Triangle	Red	Shape	Word	Shift	200	Inconsistent	SHAPE	TriangleRed.png	38	1	859	2	2	1929	100	964.5	3	3	2455	100	818.3333333333333712289	2	2	1776	100	888	3	3	2608	100	869.3333333333333712289	-18.6666666666666287711
5.0.11.0	win	110218	08:35:43	NH_A_52	1	1	mixed_practiceWord	12	mixed_repeat	20	Circle	Green	Shape	Word	Repeat	200	Inconsistent	SHAPE	CircleGreen.png	30	1	1479	2	2	1929	100	964.5	4	4	3934	100	983.5	3	3	3255	100	1085	3	3	2608	100	869.3333333333333712289	-215.6666666666666287711
5.0.11.0	win	110218	08:35:43	NH_A_52	1	1	mixed_practiceWord	12	mixed_repeat	23	Triangle	Green	Shape	Word	Repeat	200	Consistent	SHAPE	TriangleGreen.png	38	1	730	2	2	1929	100	964.5	5	5	4664	100	932.7999999999999545253	4	4	3985	100	996.25	3	3	2608	100	869.3333333333333712289	-126.9166666666666287711
5.0.11.0	win	110218	08:35:43	NH_A_52	1	1	mixed_practiceWord	12	mixed_repeat	26	Triangle	Red	Shape	Word	Repeat	200	Inconsistent	SHAPE	TriangleRed.png	38	1	522	2	2	1929	100	964.5	6	6	5186	100	864.3333333333333712289	5	5	4507	100	901.3999999999999772626	3	3	2608	100	869.3333333333333712289	-32.0666666666666060337
5.0.11.0	win	110218	08:35:43	NH_A_52	1	1	mixed_practiceWord	12	mixed_shift	29	Circle	Red	Color	Word	Shift	200	Consistent	COLOR	CircleRed.png	30	1	452	3	3	2381	100	793.6666666666666287711	6	6	5186	100	864.3333333333333712289	5	5	4507	100	901.3999999999999772626	4	4	3060	100	765	-136.3999999999999772626
5.0.11.0	win	110218	08:35:43	NH_A_52	1	1	mixed_practiceWord	12	mixed_repeat	32	Circle	Red	Color	Word	Repeat	200	Consistent	COLOR	CircleRed.png	30	1	448	4	4	2829	100	707.25	6	6	5186	100	864.3333333333333712289	6	6	4955	100	825.8333333333333712289	4	4	3060	100	765	-60.8333333333333712289
5.0.11.0	win	110218	08:35:43	NH_A_52	1	1	mixed_practiceWord	12	mixed_repeat	35	Triangle	Green	Color	Word	Repeat	200	Consistent	COLOR	TriangleGreen.png	38	1	476	5	5	3305	100	661	6	6	5186	100	864.3333333333333712289	7	7	5431	100	775.8571428571428896248	4	4	3060	100	765	-10.8571428571428896248
5.0.11.0	win	110218	08:35:43	NH_A_52	1	1	mixed_practiceWord	12	mixed_shift	38	Circle	Red	Shape	Word	Shift	200	Consistent	SHAPE	CircleRed.png	30	1	664	5	5	3305	100	661	7	7	5850	100	835.7142857142856655628	7	7	5431	100	775.8571428571428896248	5	5	3724	100	744.7999999999999545253	-31.0571428571429350995
5.0.11.0	win	110218	08:35:43	NH_A_52	1	1	mixed_practiceWord	12	mixed_repeat	41	Circle	Red	Shape	Word	Repeat	200	Consistent	SHAPE	CircleRed.png	30	1	571	5	5	3305	100	661	8	8	6421	100	802.625	8	8	6002	100	750.25	5	5	3724	100	744.7999999999999545253	-5.4500000000000454747
5.0.11.0	win	110218	08:35:43	NH_A_52	1	1	mixed_practiceWord	12	mixed_shift	44	Triangle	Red	Color	Word	Shift	200	Inconsistent	COLOR	TriangleRed.png	30	1	706	6	6	4011	100	668.5	8	8	6421	100	802.625	8	8	6002	100	750.25	6	6	4430	100	738.3333333333333712289	-11.9166666666666287711
5.0.11.0	win	110218	08:35:43	NH_A_52	1	1	mixed_practiceWord	12	mixed_shift	47	Triangle	Green	Shape	Word	Shift	200	Consistent	SHAPE	TriangleGreen.png	38	1	644	6	6	4011	100	668.5	9	9	7065	100	785	8	8	6002	100	750.25	7	7	5074	100	724.8571428571428896248	-25.3928571428571103752
5.0.11.0	win	110218	08:35:43	NH_A_52	1	1	mixed_practiceWord	12	mixed_repeat	50	Triangle	Green	Shape	Word	Repeat	200	Consistent	SHAPE	TriangleGreen.png	38	1	537	6	6	4011	100	668.5	10	10	7602	100	760.2000000000000454747	9	9	6539	100	726.5555555555555429237	7	7	5074	100	724.8571428571428896248	-1.6984126984126532989
5.0.11.0	win	110218	08:35:43	NH_A_52	1	1	mixed_practiceWord	12	mixed_repeat	53	Circle	Green	Shape	Word	Repeat	200	Inconsistent	SHAPE	CircleGreen.png	38	0	386	6	6	4011	100	668.5	10	11	7602	90.9090909090909065071	760.2000000000000454747	9	10	6539	90	726.5555555555555429237	7	7	5074	100	724.8571428571428896248	-1.6984126984126532989
5.0.11.0	win	110218	08:35:43	NH_A_52	1	1	mixed_practiceWord	12	mixed_shift	56	Triangle	Red	Color	Word	Shift	200	Inconsistent	COLOR	TriangleRed.png	30	1	824	7	7	4835	100	690.7142857142856655628	10	11	7602	90.9090909090909065071	760.2000000000000454747	9	10	6539	90	726.5555555555555429237	8	8	5898	100	737.25	10.6944444444444570763
5.0.11.0	win	110218	08:35:43	NH_A_52	1	1	mixed_practiceWord	12	mixed_shift	59	Triangle	Red	Shape	Word	Shift	200	Inconsistent	SHAPE	TriangleRed.png	38	1	550	7	7	4835	100	690.7142857142856655628	11	12	8152	91.6666666666666571928	741.0909090909091219146	9	10	6539	90	726.5555555555555429237	9	9	6448	100	716.4444444444444570763	-10.1111111111110858474
5.0.11.0	win	110218	08:35:43	NH_A_52	1	1	mixed_practiceWord	12	mixed_shift	62	Circle	Red	Color	Word	Shift	200	Consistent	COLOR	CircleRed.png	30	1	510	8	8	5345	100	668.125	11	12	8152	91.6666666666666571928	741.0909090909091219146	9	10	6539	90	726.5555555555555429237	10	10	6958	100	695.7999999999999545253	-30.7555555555555883984
5.0.11.0	win	110218	08:35:43	NH_A_52	1	1	mixed_practiceWord	12	mixed_repeat	65	Circle	Red	Color	Word	Repeat	200	Consistent	COLOR	CircleRed.png	30	1	488	9	9	5833	100	648.1111111111110858474	11	12	8152	91.6666666666666571928	741.0909090909091219146	10	11	7027	90.9090909090909065071	702.7000000000000454747	10	10	6958	100	695.7999999999999545253	-6.9000000000000909495
5.0.11.0	win	110218	08:35:43	NH_A_52	1	1	mixed_practiceWord	12	mixed_shift	68	Circle	Red	Shape	Word	Shift	200	Consistent	SHAPE	CircleRed.png	30	1	866	9	9	5833	100	648.1111111111110858474	12	13	9018	92.3076923076923065992	751.5	10	11	7027	90.9090909090909065071	702.7000000000000454747	11	11	7824	100	711.2727272727272520569	8.5727272727272065822
5.0.11.0	win	110218	08:35:43	NH_A_52	1	1	mixed_practiceWord	12	mixed_repeat	71	Triangle	Red	Shape	Word	Repeat	200	Inconsistent	SHAPE	TriangleRed.png	38	1	541	9	9	5833	100	648.1111111111110858474	13	14	9559	92.8571428571428612031	735.3076923076922639666	11	12	7568	91.6666666666666571928	688	11	11	7824	100	711.2727272727272520569	23.2727272727272520569
5.0.11.0	win	110218	08:35:43	NH_A_52	1	1	mixed_practiceWord	12	mixed_shift	74	Triangle	Green	Color	Word	Shift	200	Consistent	COLOR	TriangleGreen.png	38	1	1318	10	10	7151	100	715.1000000000000227374	13	14	9559	92.8571428571428612031	735.3076923076922639666	11	12	7568	91.6666666666666571928	688	12	12	9142	100	761.8333333333333712289	73.8333333333333712289
5.0.11.0	win	110218	08:35:43	NH_A_52	1	1	mixed_practiceWord	12	mixed_shift	77	Circle	Green	Shape	Word	Shift	200	Inconsistent	SHAPE	CircleGreen.png	30	1	736	10	10	7151	100	715.1000000000000227374	14	15	10295	93.3333333333333285964	735.3571428571428896248	11	12	7568	91.6666666666666571928	688	13	13	9878	100	759.8461538461538111733	71.8461538461538111733
5.0.11.0	win	110218	08:35:43	NH_A_52	1	1	mixed_practiceWord	12	mixed_repeat	80	Circle	Red	Shape	Word	Repeat	200	Consistent	SHAPE	CircleRed.png	30	1	704	10	10	7151	100	715.1000000000000227374	15	16	10999	93.75	733.2666666666666515084	12	13	8272	92.3076923076923065992	689.3333333333333712289	13	13	9878	100	759.8461538461538111733	70.5128205128204399443
5.0.11.0	win	110218	08:35:43	NH_A_52	1	1	mixed_practiceWord	12	mixed_repeat	83	Circle	Red	Shape	Word	Repeat	200	Consistent	SHAPE	CircleRed.png	30	1	402	10	10	7151	100	715.1000000000000227374	16	17	11401	94.1176470588235218884	712.5625	13	14	8674	92.8571428571428612031	667.2307692307692832401	13	13	9878	100	759.8461538461538111733	92.6153846153845279332
5.0.11.0	win	110218	08:35:43	NH_A_52	1	1	mixed_practiceWord	12	mixed_repeat	86	Triangle	Red	Shape	Word	Repeat	200	Inconsistent	SHAPE	TriangleRed.png	38	1	480	10	10	7151	100	715.1000000000000227374	17	18	11881	94.4444444444444428655	698.8823529411764639008	14	15	9154	93.3333333333333285964	653.8571428571428896248	13	13	9878	100	759.8461538461538111733	105.9890109890109215485
5.0.11.0	win	110218	08:35:43	NH_A_52	1	1	mixed_practiceWord	12	mixed_shift	89	Triangle	Red	Color	Word	Shift	200	Inconsistent	COLOR	TriangleRed.png	30	1	604	11	11	7755	100	705	17	18	11881	94.4444444444444428655	698.8823529411764639008	14	15	9154	93.3333333333333285964	653.8571428571428896248	14	14	10482	100	748.7142857142856655628	94.857142857142775938
5.0.11.0	win	110218	08:35:43	NH_A_52	1	1	mixed_practiceWord	12	mixed_shift	92	Triangle	Green	Shape	Word	Shift	200	Consistent	SHAPE	TriangleGreen.png	38	1	657	11	11	7755	100	705	18	19	12538	94.7368421052631504153	696.5555555555555429237	14	15	9154	93.3333333333333285964	653.8571428571428896248	15	15	11139	100	742.6000000000000227374	88.7428571428571331126
5.0.11.0	win	110218	08:35:43	NH_A_52	1	1	mixed_practiceWord	12	mixed_shift	95	Circle	Red	Color	Word	Shift	200	Consistent	COLOR	CircleRed.png	30	1	757	12	12	8512	100	709.3333333333333712289	18	19	12538	94.7368421052631504153	696.5555555555555429237	14	15	9154	93.3333333333333285964	653.8571428571428896248	16	16	11896	100	743.5	89.6428571428571103752
5.0.11.0	win	110218	08:35:43	NH_A_52	1	1	mixed_practiceWord	12	mixed_repeat	98	Triangle	Red	Color	Word	Repeat	200	Inconsistent	COLOR	TriangleRed.png	30	1	710	13	13	9222	100	709.38461538461535838	18	19	12538	94.7368421052631504153	696.5555555555555429237	15	16	9864	93.75	657.6000000000000227374	16	16	11896	100	743.5	85.8999999999999772626
5.0.11.0	win	110218	08:35:43	NH_A_52	1	1	mixed_practiceWord	12	mixed_repeat	101	Triangle	Green	Color	Word	Repeat	200	Consistent	COLOR	TriangleGreen.png	38	1	456	14	14	9678	100	691.2857142857143344372	18	19	12538	94.7368421052631504153	696.5555555555555429237	16	17	10320	94.1176470588235218884	645	16	16	11896	100	743.5	98.5
5.0.11.0	win	110218	08:35:43	NH_A_52	1	1	mixed_practiceWord	12	mixed_shift	104	Triangle	Red	Shape	Word	Shift	200	Inconsistent	SHAPE	TriangleRed.png	38	1	819	14	14	9678	100	691.2857142857143344372	19	20	13357	95	703	16	17	10320	94.1176470588235218884	645	17	17	12715	100	747.9411764705882887938	102.9411764705882887938
5.0.11.0	win	110218	08:35:43	NH_A_52	1	1	mixed_practiceWord	12	mixed_repeat	107	Circle	Green	Shape	Word	Repeat	200	Inconsistent	SHAPE	CircleGreen.png	30	1	593	14	14	9678	100	691.2857142857143344372	20	21	13950	95.2380952380952265912	697.5	17	18	10913	94.4444444444444428655	641.9411764705882887938	17	17	12715	100	747.9411764705882887938	106
5.0.11.0	win	110218	08:35:43	NH_A_52	1	1	mixed_practiceWord	12	mixed_shift	110	Circle	Green	Color	Word	Shift	200	Inconsistent	COLOR	CircleGreen.png	38	1	760	15	15	10438	100	695.8666666666666742458	20	21	13950	95.2380952380952265912	697.5	17	18	10913	94.4444444444444428655	641.9411764705882887938	18	18	13475	100	748.6111111111110858474	106.6699346405227970536
5.0.11.0	win	110218	08:35:43	NH_A_52	1	1	mixed_practiceWord	12	mixed_shift	113	Circle	Green	Shape	Word	Shift	200	Inconsistent	SHAPE	CircleGreen.png	30	1	712	15	15	10438	100	695.8666666666666742458	21	22	14662	95.4545454545454532536	698.1904761904761471669	17	18	10913	94.4444444444444428655	641.9411764705882887938	19	19	14187	100	746.6842105263158373418	104.743034055727548548
5.0.11.0	win	110218	08:35:43	NH_A_52	1	1	mixed_practiceWord	12	mixed_repeat	116	Triangle	Green	Shape	Word	Repeat	200	Consistent	SHAPE	TriangleGreen.png	38	1	554	15	15	10438	100	695.8666666666666742458	22	23	15216	95.6521739130434838216	691.6363636363636260285	18	19	11467	94.7368421052631504153	637.0555555555555429237	19	19	14187	100	746.6842105263158373418	109.6286549707602944181
5.0.11.0	win	110218	08:35:43	NH_A_52	1	1	mixed_practiceWord	12	mixed_shift	119	Circle	Red	Color	Word	Shift	200	Consistent	COLOR	CircleRed.png	30	1	482	16	16	10920	100	682.5	22	23	15216	95.6521739130434838216	691.6363636363636260285	18	19	11467	94.7368421052631504153	637.0555555555555429237	20	20	14669	100	733.4500000000000454747	96.3944444444445025511
5.0.11.0	win	110218	08:35:43	NH_A_52	1	1	mixed_practiceWord	12	mixed_shift	122	Triangle	Green	Shape	Word	Shift	200	Consistent	SHAPE	TriangleGreen.png	38	1	1228	16	16	10920	100	682.5	23	24	16444	95.8333333333333428072	714.9565217391303804106	18	19	11467	94.7368421052631504153	637.0555555555555429237	21	21	15897	100	757	119.9444444444444570763
5.0.11.0	win	110218	08:35:43	NH_A_52	1	1	mixed_practiceWord	12	mixed_shift	125	Circle	Green	Color	Word	Shift	200	Inconsistent	COLOR	CircleGreen.png	38	1	506	17	17	11426	100	672.1176470588235360992	23	24	16444	95.8333333333333428072	714.9565217391303804106	18	19	11467	94.7368421052631504153	637.0555555555555429237	22	22	16403	100	745.5909090909091219146	108.5353535353535789909
5.0.11.0	win	110218	08:35:43	NH_A_52	1	1	mixed_practiceWord	12	mixed_repeat	128	Triangle	Green	Color	Word	Repeat	200	Consistent	COLOR	TriangleGreen.png	38	1	372	18	18	11798	100	655.4444444444444570763	23	24	16444	95.8333333333333428072	714.9565217391303804106	19	20	11839	95	623.1052631578946829904	22	22	16403	100	745.5909090909091219146	122.4856459330144389241
5.0.11.0	win	110218	08:35:43	NH_A_52	1	1	mixed_practiceWord	12	mixed_shift	131	Triangle	Red	Shape	Word	Shift	200	Inconsistent	SHAPE	TriangleRed.png	30	0	323	18	18	11798	100	655.4444444444444570763	23	25	16444	92	714.9565217391303804106	19	20	11839	95	623.1052631578946829904	22	23	16403	95.6521739130434838216	745.5909090909091219146	122.4856459330144389241
5.0.11.0	win	110218	08:35:43	NH_A_52	1	1	mixed_practiceWord	12	mixed_repeat	134	Triangle	Red	Shape	Word	Repeat	200	Inconsistent	SHAPE	TriangleRed.png	38	1	604	18	18	11798	100	655.4444444444444570763	24	26	17048	92.3076923076923065992	710.3333333333333712289	20	21	12443	95.2380952380952265912	622.1499999999999772626	22	23	16403	95.6521739130434838216	745.5909090909091219146	123.440909090909144652
5.0.11.0	win	110218	08:35:43	NH_A_52	1	1	mixed_practiceWord	12	mixed_repeat	137	Circle	Green	Shape	Word	Repeat	200	Inconsistent	SHAPE	CircleGreen.png	30	1	786	18	18	11798	100	655.4444444444444570763	25	27	17834	92.5925925925925952242	713.3600000000000136424	21	22	13229	95.4545454545454532536	629.9523809523809632083	22	23	16403	95.6521739130434838216	745.5909090909091219146	115.6385281385281587063
5.0.11.0	win	110218	08:35:43	NH_A_52	1	1	mixed_practiceWord	12	mixed_shift	140	Triangle	Green	Color	Word	Shift	200	Consistent	COLOR	TriangleGreen.png	38	1	560	19	19	12358	100	650.4210526315789593355	25	27	17834	92.5925925925925952242	713.3600000000000136424	21	22	13229	95.4545454545454532536	629.9523809523809632083	23	24	16963	95.8333333333333428072	737.5217391304347529513	107.569358178053789743
5.0.11.0	win	110218	08:35:43	NH_A_52	1	1	mixed_practiceWord	12	mixed_repeat	143	Circle	Green	Color	Word	Repeat	200	Inconsistent	COLOR	CircleGreen.png	38	1	361	20	20	12719	100	635.9500000000000454747	25	27	17834	92.5925925925925952242	713.3600000000000136424	22	23	13590	95.6521739130434838216	617.7272727272727479431	23	24	16963	95.8333333333333428072	737.5217391304347529513	119.7944664031620050082
5.0.11.0	win	110218	08:35:43	NH_A_52	1	1	mixed_practiceWord	12	mixed_repeat	146	Circle	Green	Color	Word	Repeat	200	Inconsistent	COLOR	CircleGreen.png	38	1	281	21	21	13000	100	619.0476190476190367917	25	27	17834	92.5925925925925952242	713.3600000000000136424	23	24	13871	95.8333333333333428072	603.0869565217391254919	23	24	16963	95.8333333333333428072	737.5217391304347529513	134.4347826086956274594
5.0.11.0	win	110218	08:35:43	NH_A_52	1	1	mixed_testintro	13	MixedPracticeInstruct	1	Circle	Green	Color	Word	Repeat	200	Inconsistent	SC_Mixed_TestIntro.htm	CircleGreen.png	57	0	3637	21	21	13000	100	619.0476190476190367917	25	27	17834	92.5925925925925952242	713.3600000000000136424	23	24	13871	95.8333333333333428072	603.0869565217391254919	23	24	16963	95.8333333333333428072	737.5217391304347529513	134.4347826086956274594
5.0.11.0	win	110218	08:35:43	NH_A_52	1	1	mixed_Word_shortCSI	14	MixedTestInstruct	1	Circle	Green	Color	Word	Repeat	200	Inconsistent	SC_Mixed_WordTest.htm	CircleGreen.png	57	0	1169	0	0	0	0		0	0	0	0		0	0	0	0		0	0	0	0		0
5.0.11.0	win	110218	08:35:43	NH_A_52	1	1	mixed_Word_shortCSI	14	mixed_firsttask	2	Circle	Red	Shape	Word	firsttrial	200	Consistent	SHAPE	CircleRed.png	30	1	729	0	0	0	0		0	0	0	0		0	0	0	0		0	0	0	0		0
5.0.11.0	win	110218	08:35:43	NH_A_52	1	1	mixed_Word_shortCSI	14	mixed_shift	5	Circle	Red	Color	Word	Shift	200	Consistent	COLOR	CircleRed.png	30	1	570	1	1	570	100	570	0	0	0	0		0	0	0	0		1	1	570	100	570	570
5.0.11.0	win	110218	08:35:43	NH_A_52	1	1	mixed_Word_shortCSI	14	mixed_repeat	8	Triangle	Green	Color	Word	Repeat	200	Consistent	COLOR	TriangleGreen.png	38	1	402	2	2	972	100	486	0	0	0	0		1	1	402	100	402	1	1	570	100	570	168
5.0.11.0	win	110218	08:35:43	NH_A_52	1	1	mixed_Word_shortCSI	14	mixed_shift	11	Circle	Red	Shape	Word	Shift	200	Consistent	SHAPE	CircleRed.png	38	0	544	2	2	972	100	486	0	1	0	0		1	1	402	100	402	1	2	570	50	570	168
5.0.11.0	win	110218	08:35:43	NH_A_52	1	1	mixed_Word_shortCSI	14	mixed_repeat	14	Circle	Green	Shape	Word	Repeat	200	Inconsistent	SHAPE	CircleGreen.png	30	1	1368	2	2	972	100	486	1	2	1368	50	1368	2	2	1770	100	885	1	2	570	50	570	-315
5.0.11.0	win	110218	08:35:43	NH_A_52	1	1	mixed_Word_shortCSI	14	mixed_repeat	17	Circle	Red	Shape	Word	Repeat	200	Consistent	SHAPE	CircleRed.png	30	1	655	2	2	972	100	486	2	3	2023	66.6666666666666571928	1011.5	3	3	2425	100	808.3333333333333712289	1	2	570	50	570	-238.3333333333333712289
5.0.11.0	win	110218	08:35:43	NH_A_52	1	1	mixed_Word_shortCSI	14	mixed_shift	20	Triangle	Red	Color	Word	Shift	200	Inconsistent	COLOR	TriangleRed.png	30	1	500	3	3	1472	100	490.6666666666666856145	2	3	2023	66.6666666666666571928	1011.5	3	3	2425	100	808.3333333333333712289	2	3	1070	66.6666666666666571928	535	-273.3333333333333712289
5.0.11.0	win	110218	08:35:43	NH_A_52	1	1	mixed_Word_shortCSI	14	mixed_repeat	23	Triangle	Green	Color	Word	Repeat	200	Consistent	COLOR	TriangleGreen.png	38	1	1421	4	4	2893	100	723.25	2	3	2023	66.6666666666666571928	1011.5	4	4	3846	100	961.5	2	3	1070	66.6666666666666571928	535	-426.5
5.0.11.0	win	110218	08:35:43	NH_A_52	1	1	mixed_Word_shortCSI	14	mixed_shift	26	Triangle	Green	Shape	Word	Shift	200	Consistent	SHAPE	TriangleGreen.png	38	1	723	4	4	2893	100	723.25	3	4	2746	75	915.3333333333333712289	4	4	3846	100	961.5	3	4	1793	75	597.6666666666666287711	-363.8333333333333712289
5.0.11.0	win	110218	08:35:43	NH_A_52	1	1	mixed_Word_shortCSI	14	mixed_repeat	29	Triangle	Red	Shape	Word	Repeat	200	Inconsistent	SHAPE	TriangleRed.png	38	1	852	4	4	2893	100	723.25	4	5	3598	80	899.5	5	5	4698	100	939.6000000000000227374	3	4	1793	75	597.6666666666666287711	-341.9333333333333939663
5.0.11.0	win	110218	08:35:43	NH_A_52	1	1	mixed_Word_shortCSI	14	mixed_shift	32	Circle	Green	Color	Word	Shift	200	Inconsistent	COLOR	CircleGreen.png	38	1	609	5	5	3502	100	700.3999999999999772626	4	5	3598	80	899.5	5	5	4698	100	939.6000000000000227374	4	5	2402	80	600.5	-339.1000000000000227374
5.0.11.0	win	110218	08:35:43	NH_A_52	1	1	mixed_Word_shortCSI	14	mixed_shift	35	Circle	Green	Shape	Word	Shift	200	Inconsistent	SHAPE	CircleGreen.png	30	1	950	5	5	3502	100	700.3999999999999772626	5	6	4548	83.3333333333333428072	909.6000000000000227374	5	5	4698	100	939.6000000000000227374	5	6	3352	83.3333333333333428072	670.3999999999999772626	-269.2000000000000454747
5.0.11.0	win	110218	08:35:43	NH_A_52	1	1	mixed_Word_shortCSI	14	mixed_shift	38	Circle	Green	Color	Word	Shift	200	Inconsistent	COLOR	CircleGreen.png	38	1	1230	6	6	4732	100	788.6666666666666287711	5	6	4548	83.3333333333333428072	909.6000000000000227374	5	5	4698	100	939.6000000000000227374	6	7	4582	85.7142857142857081953	763.6666666666666287711	-175.9333333333333939663
5.0.11.0	win	110218	08:35:43	NH_A_52	1	1	mixed_Word_shortCSI	14	mixed_repeat	41	Circle	Green	Color	Word	Repeat	200	Inconsistent	COLOR	CircleGreen.png	38	1	556	7	7	5288	100	755.4285714285714448124	5	6	4548	83.3333333333333428072	909.6000000000000227374	6	6	5254	100	875.6666666666666287711	6	7	4582	85.7142857142857081953	763.6666666666666287711	-112
5.0.11.0	win	110218	08:35:43	NH_A_52	1	1	mixed_Word_shortCSI	14	mixed_shift	44	Triangle	Red	Shape	Word	Shift	200	Inconsistent	SHAPE	TriangleRed.png	38	1	1059	7	7	5288	100	755.4285714285714448124	6	7	5607	85.7142857142857081953	934.5	6	6	5254	100	875.6666666666666287711	7	8	5641	87.5	805.8571428571428896248	-69.8095238095237391462
5.0.11.0	win	110218	08:35:43	NH_A_52	1	1	mixed_Word_shortCSI	14	mixed_shift	47	Circle	Red	Color	Word	Shift	200	Consistent	COLOR	CircleRed.png	30	1	519	8	8	5807	100	725.875	6	7	5607	85.7142857142857081953	934.5	6	6	5254	100	875.6666666666666287711	8	9	6160	88.8888888888888857309	770	-105.6666666666666287711
5.0.11.0	win	110218	08:35:43	NH_A_52	1	1	mixed_Word_shortCSI	14	mixed_repeat	50	Circle	Red	Color	Word	Repeat	200	Consistent	COLOR	CircleRed.png	30	1	401	9	9	6208	100	689.7777777777778283053	6	7	5607	85.7142857142857081953	934.5	7	7	5655	100	807.8571428571428896248	8	9	6160	88.8888888888888857309	770	-37.8571428571428896248
5.0.11.0	win	110218	08:35:43	NH_A_52	1	1	mixed_Word_shortCSI	14	mixed_shift	53	Triangle	Red	Shape	Word	Shift	200	Inconsistent	SHAPE	TriangleRed.png	38	1	1167	9	9	6208	100	689.7777777777778283053	7	8	6774	87.5	967.7142857142856655628	7	7	5655	100	807.8571428571428896248	9	10	7327	90	814.1111111111110858474	6.2539682539681962226
5.0.11.0	win	110218	08:35:43	NH_A_52	1	1	mixed_Word_shortCSI	14	mixed_shift	56	Circle	Green	Color	Word	Shift	200	Inconsistent	COLOR	CircleGreen.png	38	1	1502	10	10	7710	100	771	7	8	6774	87.5	967.7142857142856655628	7	7	5655	100	807.8571428571428896248	10	11	8829	90.9090909090909065071	882.8999999999999772626	75.0428571428570876378
5.0.11.0	win	110218	08:35:43	NH_A_52	1	1	mixed_Word_shortCSI	14	mixed_repeat	59	Circle	Red	Color	Word	Repeat	200	Consistent	COLOR	CircleRed.png	30	1	1761	11	11	9471	100	861	7	8	6774	87.5	967.7142857142856655628	8	8	7416	100	927	10	11	8829	90.9090909090909065071	882.8999999999999772626	-44.1000000000000227374
5.0.11.0	win	110218	08:35:43	NH_A_52	1	1	mixed_Word_shortCSI	14	mixed_shift	62	Circle	Green	Shape	Word	Shift	200	Inconsistent	SHAPE	CircleGreen.png	30	1	1976	11	11	9471	100	861	8	9	8750	88.8888888888888857309	1093.75	8	8	7416	100	927	11	12	10805	91.6666666666666571928	982.2727272727272520569	55.2727272727272520569
5.0.11.0	win	110218	08:35:43	NH_A_52	1	1	mixed_Word_shortCSI	14	mixed_repeat	65	Circle	Red	Shape	Word	Repeat	200	Consistent	SHAPE	CircleRed.png	30	1	520	11	11	9471	100	861	9	10	9270	90	1030	9	9	7936	100	881.7777777777778283053	11	12	10805	91.6666666666666571928	982.2727272727272520569	100.4949494949494237517
5.0.11.0	win	110218	08:35:43	NH_A_52	1	1	mixed_Word_shortCSI	14	mixed_repeat	68	Triangle	Red	Shape	Word	Repeat	200	Inconsistent	SHAPE	TriangleRed.png	38	1	577	11	11	9471	100	861	10	11	9847	90.9090909090909065071	984.7000000000000454747	10	10	8513	100	851.2999999999999545253	11	12	10805	91.6666666666666571928	982.2727272727272520569	130.9727272727272975317
5.0.11.0	win	110218	08:35:43	NH_A_52	1	1	mixed_Word_shortCSI	14	mixed_repeat	71	Circle	Green	Shape	Word	Repeat	200	Inconsistent	SHAPE	CircleGreen.png	30	1	649	11	11	9471	100	861	11	12	10496	91.6666666666666571928	954.1818181818181301423	11	11	9162	100	832.9090909090908780854	11	12	10805	91.6666666666666571928	982.2727272727272520569	149.3636363636363739715
5.0.11.0	win	110218	08:35:43	NH_A_52	1	1	mixed_Word_shortCSI	14	mixed_repeat	74	Triangle	Green	Shape	Word	Repeat	200	Consistent	SHAPE	TriangleGreen.png	38	1	1100	11	11	9471	100	861	12	13	11596	92.3076923076923065992	966.3333333333333712289	12	12	10262	100	855.1666666666666287711	11	12	10805	91.6666666666666571928	982.2727272727272520569	127.1060606060606232859
5.0.11.0	win	110218	08:35:43	NH_A_52	1	1	mixed_Word_shortCSI	14	mixed_repeat	77	Triangle	Red	Shape	Word	Repeat	200	Inconsistent	SHAPE	TriangleRed.png	38	1	830	11	11	9471	100	861	13	14	12426	92.8571428571428612031	955.8461538461538111733	13	13	11092	100	853.2307692307692832401	11	12	10805	91.6666666666666571928	982.2727272727272520569	129.0419580419579688169
5.0.11.0	win	110218	08:35:43	NH_A_52	1	1	mixed_Word_shortCSI	14	mixed_repeat	80	Triangle	Red	Shape	Word	Repeat	200	Inconsistent	SHAPE	TriangleRed.png	38	1	444	11	11	9471	100	861	14	15	12870	93.3333333333333285964	919.2857142857143344372	14	14	11536	100	824	11	12	10805	91.6666666666666571928	982.2727272727272520569	158.2727272727272520569
5.0.11.0	win	110218	08:35:43	NH_A_52	1	1	mixed_Word_shortCSI	14	mixed_shift	83	Circle	Red	Color	Word	Shift	200	Consistent	COLOR	CircleRed.png	30	1	1033	12	12	10504	100	875.3333333333333712289	14	15	12870	93.3333333333333285964	919.2857142857143344372	14	14	11536	100	824	12	13	11838	92.3076923076923065992	986.5	162.5
5.0.11.0	win	110218	08:35:43	NH_A_52	1	1	mixed_Word_shortCSI	14	mixed_shift	86	Triangle	Green	Shape	Word	Shift	200	Consistent	SHAPE	TriangleGreen.png	38	1	429	12	12	10504	100	875.3333333333333712289	15	16	13299	93.75	886.6000000000000227374	14	14	11536	100	824	13	14	12267	92.8571428571428612031	943.61538461538464162	119.61538461538464162
5.0.11.0	win	110218	08:35:43	NH_A_52	1	1	mixed_Word_shortCSI	14	mixed_shift	89	Triangle	Red	Color	Word	Shift	200	Inconsistent	COLOR	TriangleRed.png	30	1	682	13	13	11186	100	860.4615384615384527933	15	16	13299	93.75	886.6000000000000227374	14	14	11536	100	824	14	15	12949	93.3333333333333285964	924.9285714285714448124	100.9285714285714448124
5.0.11.0	win	110218	08:35:43	NH_A_52	1	1	mixed_Word_shortCSI	14	mixed_shift	92	Triangle	Green	Shape	Word	Shift	200	Consistent	SHAPE	TriangleGreen.png	38	1	861	13	13	11186	100	860.4615384615384527933	16	17	14160	94.1176470588235218884	885	14	14	11536	100	824	15	16	13810	93.75	920.6666666666666287711	96.6666666666666287711
5.0.11.0	win	110218	08:35:43	NH_A_52	1	1	mixed_Word_shortCSI	14	mixed_repeat	95	Triangle	Green	Shape	Word	Repeat	200	Consistent	SHAPE	TriangleGreen.png	38	1	457	13	13	11186	100	860.4615384615384527933	17	18	14617	94.4444444444444428655	859.8235294117647526946	15	15	11993	100	799.5333333333333030168	15	16	13810	93.75	920.6666666666666287711	121.1333333333333257542
5.0.11.0	win	110218	08:35:43	NH_A_52	1	1	mixed_Word_shortCSI	14	mixed_shift	98	Circle	Red	Color	Word	Shift	200	Consistent	COLOR	CircleRed.png	30	1	485	14	14	11671	100	833.6428571428571103752	17	18	14617	94.4444444444444428655	859.8235294117647526946	15	15	11993	100	799.5333333333333030168	16	17	14295	94.1176470588235218884	893.4375	93.9041666666666969832
5.0.11.0	win	110218	08:35:43	NH_A_52	1	1	mixed_Word_shortCSI	14	mixed_repeat	101	Circle	Green	Color	Word	Repeat	200	Inconsistent	COLOR	CircleGreen.png	38	1	575	15	15	12246	100	816.3999999999999772626	17	18	14617	94.4444444444444428655	859.8235294117647526946	16	16	12568	100	785.5	16	17	14295	94.1176470588235218884	893.4375	107.9375
5.0.11.0	win	110218	08:35:43	NH_A_52	1	1	mixed_Word_shortCSI	14	mixed_shift	104	Triangle	Green	Shape	Word	Shift	200	Consistent	SHAPE	TriangleGreen.png	38	1	599	15	15	12246	100	816.3999999999999772626	18	19	15216	94.7368421052631504153	845.3333333333333712289	16	16	12568	100	785.5	17	18	14894	94.4444444444444428655	876.1176470588235360992	90.6176470588235360992
5.0.11.0	win	110218	08:35:43	NH_A_52	1	1	mixed_Word_shortCSI	14	mixed_shift	107	Triangle	Green	Color	Word	Shift	200	Consistent	COLOR	TriangleGreen.png	38	1	1036	16	16	13282	100	830.125	18	19	15216	94.7368421052631504153	845.3333333333333712289	16	16	12568	100	785.5	18	19	15930	94.7368421052631504153	885	99.5
5.0.11.0	win	110218	08:35:43	NH_A_52	1	1	mixed_Word_shortCSI	14	mixed_shift	110	Triangle	Green	Shape	Word	Shift	200	Consistent	SHAPE	TriangleGreen.png	38	1	865	16	16	13282	100	830.125	19	20	16081	95	846.3684210526315609968	16	16	12568	100	785.5	19	20	16795	95	883.9473684210526016614	98.4473684210526016614
5.0.11.0	win	110218	08:35:43	NH_A_52	1	1	mixed_Word_shortCSI	14	mixed_repeat	113	Circle	Red	Shape	Word	Repeat	200	Consistent	SHAPE	CircleRed.png	30	1	589	16	16	13282	100	830.125	20	21	16670	95.2380952380952265912	833.5	17	17	13157	100	773.9411764705882887938	19	20	16795	95	883.9473684210526016614	110.0061919504643128676
5.0.11.0	win	110218	08:35:43	NH_A_52	1	1	mixed_Word_shortCSI	14	mixed_repeat	116	Circle	Green	Shape	Word	Repeat	200	Inconsistent	SHAPE	CircleGreen.png	30	1	611	16	16	13282	100	830.125	21	22	17281	95.4545454545454532536	822.9047619047619264165	18	18	13768	100	764.8888888888889141526	19	20	16795	95	883.9473684210526016614	119.0584795321636875087
5.0.11.0	win	110218	08:35:43	NH_A_52	1	1	mixed_Word_shortCSI	14	mixed_shift	119	Circle	Green	Color	Word	Shift	200	Inconsistent	COLOR	CircleGreen.png	38	1	793	17	17	14075	100	827.9411764705882887938	21	22	17281	95.4545454545454532536	822.9047619047619264165	18	18	13768	100	764.8888888888889141526	20	21	17588	95.2380952380952265912	879.3999999999999772626	114.51111111111106311
5.0.11.0	win	110218	08:35:43	NH_A_52	1	1	mixed_Word_shortCSI	14	mixed_repeat	122	Circle	Green	Color	Word	Repeat	200	Inconsistent	COLOR	CircleGreen.png	38	1	392	18	18	14467	100	803.7222222222221716947	21	22	17281	95.4545454545454532536	822.9047619047619264165	19	19	14160	100	745.2631578947368780064	20	21	17588	95.2380952380952265912	879.3999999999999772626	134.1368421052630992563
5.0.11.0	win	110218	08:35:43	NH_A_52	1	1	mixed_Word_shortCSI	14	mixed_shift	125	Triangle	Red	Shape	Word	Shift	200	Inconsistent	SHAPE	TriangleRed.png	38	1	631	18	18	14467	100	803.7222222222221716947	22	23	17912	95.6521739130434838216	814.1818181818181301423	19	19	14160	100	745.2631578947368780064	21	22	18219	95.4545454545454532536	867.5714285714285551876	122.3082706766916771812
5.0.11.0	win	110218	08:35:43	NH_A_52	1	1	mixed_Word_shortCSI	14	mixed_repeat	128	Triangle	Green	Shape	Word	Repeat	200	Consistent	SHAPE	TriangleGreen.png	38	1	796	18	18	14467	100	803.7222222222221716947	23	24	18708	95.8333333333333428072	813.3913043478261215569	20	20	14956	100	747.7999999999999545253	21	22	18219	95.4545454545454532536	867.5714285714285551876	119.7714285714286006623
5.0.11.0	win	110218	08:35:43	NH_A_52	1	1	mixed_Word_shortCSI	14	mixed_shift	131	Circle	Red	Color	Word	Shift	200	Consistent	COLOR	CircleRed.png	30	1	603	19	19	15070	100	793.1578947368420813291	23	24	18708	95.8333333333333428072	813.3913043478261215569	20	20	14956	100	747.7999999999999545253	22	23	18822	95.6521739130434838216	855.5454545454545041139	107.7454545454545495886
5.0.11.0	win	110218	08:35:43	NH_A_52	1	1	mixed_Word_shortCSI	14	mixed_repeat	134	Circle	Red	Color	Word	Repeat	200	Consistent	COLOR	CircleRed.png	30	1	400	20	20	15470	100	773.5	23	24	18708	95.8333333333333428072	813.3913043478261215569	21	21	15356	100	731.2380952380951839586	22	23	18822	95.6521739130434838216	855.5454545454545041139	124.3073593073593201552
5.0.11.0	win	110218	08:35:43	NH_A_52	1	1	mixed_Word_shortCSI	14	mixed_repeat	137	Triangle	Green	Color	Word	Repeat	200	Consistent	COLOR	TriangleGreen.png	38	1	478	21	21	15948	100	759.4285714285714448124	23	24	18708	95.8333333333333428072	813.3913043478261215569	22	22	15834	100	719.7272727272727479431	22	23	18822	95.6521739130434838216	855.5454545454545041139	135.8181818181817561708
5.0.11.0	win	110218	08:35:43	NH_A_52	1	1	mixed_Word_shortCSI	14	mixed_repeat	140	Triangle	Red	Color	Word	Repeat	200	Inconsistent	COLOR	TriangleRed.png	30	1	665	22	22	16613	100	755.1363636363636260285	23	24	18708	95.8333333333333428072	813.3913043478261215569	23	23	16499	100	717.3478260869565019675	22	23	18822	95.6521739130434838216	855.5454545454545041139	138.1976284584980021464
5.0.11.0	win	110218	08:35:43	NH_A_52	1	1	mixed_Word_shortCSI	14	mixed_repeat	143	Triangle	Red	Color	Word	Repeat	200	Inconsistent	COLOR	TriangleRed.png	30	1	493	23	23	17106	100	743.7391304347826235244	23	24	18708	95.8333333333333428072	813.3913043478261215569	24	24	16992	100	708	22	23	18822	95.6521739130434838216	855.5454545454545041139	147.5454545454545041139
5.0.11.0	win	110218	08:35:43	NH_A_52	1	1	mixed_Word_shortCSI	14	mixed_shift	146	Triangle	Green	Shape	Word	Shift	200	Consistent	SHAPE	TriangleGreen.png	38	1	471	23	23	17106	100	743.7391304347826235244	24	25	19179	96	799.125	24	24	16992	100	708	23	24	19293	95.8333333333333428072	838.8260869565217490162	130.8260869565217490162
5.0.11.0	win	110218	08:35:43	NH_A_52	1	1	mixed_Word_shortCSI	14	mixed_repeat	149	Circle	Green	Shape	Word	Repeat	200	Inconsistent	SHAPE	CircleGreen.png	30	1	499	23	23	17106	100	743.7391304347826235244	25	26	19678	96.153846153846160405	787.1200000000000045475	25	25	17491	100	699.6399999999999863576	23	24	19293	95.8333333333333428072	838.8260869565217490162	139.1860869565217626587
5.0.11.0	win	110218	08:35:43	NH_A_52	1	1	mixed_Word_shortCSI	14	mixed_repeat	152	Circle	Green	Shape	Word	Repeat	200	Inconsistent	SHAPE	CircleGreen.png	30	1	589	23	23	17106	100	743.7391304347826235244	26	27	20267	96.2962962962962905067	779.5	26	26	18080	100	695.38461538461535838	23	24	19293	95.8333333333333428072	838.8260869565217490162	143.4414715719063906363
5.0.11.0	win	110218	08:35:43	NH_A_52	1	1	mixed_Word_shortCSI	14	mixed_repeat	155	Circle	Green	Shape	Word	Repeat	200	Inconsistent	SHAPE	CircleGreen.png	30	1	435	23	23	17106	100	743.7391304347826235244	27	28	20702	96.4285714285714306016	766.7407407407407617939	27	27	18515	100	685.7407407407407617939	23	24	19293	95.8333333333333428072	838.8260869565217490162	153.0853462157809872224
5.0.11.0	win	110218	08:35:43	NH_A_52	1	1	mixed_Word_shortCSI	14	mixed_repeat	158	Circle	Green	Shape	Word	Repeat	200	Inconsistent	SHAPE	CircleGreen.png	30	1	464	23	23	17106	100	743.7391304347826235244	28	29	21166	96.5517241379310320326	755.9285714285714448124	28	28	18979	100	677.8214285714285551876	23	24	19293	95.8333333333333428072	838.8260869565217490162	161.0046583850931938287
5.0.11.0	win	110218	08:35:43	NH_A_52	1	1	mixed_Word_shortCSI	14	mixed_repeat	161	Circle	Green	Shape	Word	Repeat	200	Inconsistent	SHAPE	CircleGreen.png	30	1	444	23	23	17106	100	743.7391304347826235244	29	30	21610	96.6666666666666714036	745.1724137931034874782	29	29	19423	100	669.7586206896551175305	23	24	19293	95.8333333333333428072	838.8260869565217490162	169.0674662668666314858
5.0.11.0	win	110218	08:35:43	NH_A_52	1	1	mixed_Word_shortCSI	14	mixed_shift	164	Circle	Green	Color	Word	Shift	200	Inconsistent	COLOR	CircleGreen.png	38	1	920	24	24	18026	100	751.0833333333333712289	29	30	21610	96.6666666666666714036	745.1724137931034874782	29	29	19423	100	669.7586206896551175305	24	25	20213	96	842.2083333333333712289	172.4497126436782536985
5.0.11.0	win	110218	08:35:43	NH_A_52	1	1	mixed_Word_shortCSI	14	mixed_repeat	167	Circle	Red	Color	Word	Repeat	200	Consistent	COLOR	CircleRed.png	30	1	674	25	25	18700	100	748	29	30	21610	96.6666666666666714036	745.1724137931034874782	30	30	20097	100	669.8999999999999772626	24	25	20213	96	842.2083333333333712289	172.3083333333333939663
5.0.11.0	win	110218	08:35:43	NH_A_52	1	1	mixed_Word_shortCSI	14	mixed_repeat	170	Circle	Red	Color	Word	Repeat	200	Consistent	COLOR	CircleRed.png	30	1	469	26	26	19169	100	737.2692307692307167599	29	30	21610	96.6666666666666714036	745.1724137931034874782	31	31	20566	100	663.4193548387096370789	24	25	20213	96	842.2083333333333712289	178.7889784946237341501
5.0.11.0	win	110218	08:35:43	NH_A_52	1	1	mixed_Word_shortCSI	14	mixed_shift	173	Triangle	Red	Shape	Word	Shift	200	Inconsistent	SHAPE	TriangleRed.png	38	1	512	26	26	19169	100	737.2692307692307167599	30	31	22122	96.774193548387103192	737.3999999999999772626	31	31	20566	100	663.4193548387096370789	25	26	20725	96.153846153846160405	829	165.5806451612903629211
5.0.11.0	win	110218	08:35:43	NH_A_52	1	1	mixed_Word_shortCSI	14	mixed_repeat	176	Triangle	Red	Shape	Word	Repeat	200	Inconsistent	SHAPE	TriangleRed.png	38	1	378	26	26	19169	100	737.2692307692307167599	31	32	22500	96.875	725.806451612903174464	32	32	20944	100	654.5	25	26	20725	96.153846153846160405	829	174.5
5.0.11.0	win	110218	08:35:43	NH_A_52	1	1	mixed_Word_shortCSI	14	mixed_repeat	179	Triangle	Red	Shape	Word	Repeat	200	Inconsistent	SHAPE	TriangleRed.png	38	1	346	26	26	19169	100	737.2692307692307167599	32	33	22846	96.9696969696969688357	713.9375	33	33	21290	100	645.1515151515151273998	25	26	20725	96.153846153846160405	829	183.8484848484848726002
5.0.11.0	win	110218	08:35:43	NH_A_52	1	1	mixed_Word_shortCSI	14	mixed_shift	182	Triangle	Red	Color	Word	Shift	200	Inconsistent	COLOR	TriangleRed.png	30	1	666	27	27	19835	100	734.6296296296296759465	32	33	22846	96.9696969696969688357	713.9375	33	33	21290	100	645.1515151515151273998	26	27	21391	96.2962962962962905067	822.7307692307692832401	177.5792540792541558403
5.0.11.0	win	110218	08:35:43	NH_A_52	1	1	mixed_Word_shortCSI	14	mixed_shift	185	Triangle	Green	Shape	Word	Shift	200	Consistent	SHAPE	TriangleGreen.png	38	1	429	27	27	19835	100	734.6296296296296759465	33	34	23275	97.0588235294117680496	705.3030303030302547995	33	33	21290	100	645.1515151515151273998	27	28	21820	96.4285714285714306016	808.1481481481481523588	162.996632996633024959
5.0.11.0	win	110218	08:35:43	NH_A_52	1	1	mixed_Word_shortCSI	14	mixed_shift	188	Triangle	Green	Color	Word	Shift	200	Consistent	COLOR	TriangleGreen.png	38	1	555	28	28	20390	100	728.2142857142856655628	33	34	23275	97.0588235294117680496	705.3030303030302547995	33	33	21290	100	645.1515151515151273998	28	29	22375	96.5517241379310320326	799.1071428571428896248	153.955627705627762225
5.0.11.0	win	110218	08:35:43	NH_A_52	1	1	mixed_Word_shortCSI	14	mixed_repeat	191	Circle	Red	Color	Word	Repeat	200	Consistent	COLOR	CircleRed.png	30	1	531	29	29	20921	100	721.4137931034482562609	33	34	23275	97.0588235294117680496	705.3030303030302547995	34	34	21821	100	641.7941176470587834046	28	29	22375	96.5517241379310320326	799.1071428571428896248	157.3130252100841062202
5.0.11.0	win	110218	08:35:43	NH_A_52	1	1	mixed_Word_shortCSI	14	mixed_shift	194	Circle	Red	Shape	Word	Shift	200	Consistent	SHAPE	CircleRed.png	30	1	1068	29	29	20921	100	721.4137931034482562609	34	35	24343	97.1428571428571387969	715.9705882352941443969	34	34	21821	100	641.7941176470587834046	29	30	23443	96.6666666666666714036	808.3793103448275587652	166.5851926977687753606
5.0.11.0	win	110218	08:35:43	NH_A_52	1	1	mixed_Word_shortCSI	14	mixed_repeat	197	Circle	Red	Shape	Word	Repeat	200	Consistent	SHAPE	CircleRed.png	30	1	399	29	29	20921	100	721.4137931034482562609	35	36	24742	97.2222222222222143273	706.9142857142857110375	35	35	22220	100	634.8571428571428896248	29	30	23443	96.6666666666666714036	808.3793103448275587652	173.5221674876846691404
5.0.11.0	win	110218	08:35:43	NH_A_52	1	1	mixed_Word_shortCSI	14	mixed_shift	200	Triangle	Red	Color	Word	Shift	200	Inconsistent	COLOR	TriangleRed.png	30	1	541	30	30	21462	100	715.3999999999999772626	35	36	24742	97.2222222222222143273	706.9142857142857110375	35	35	22220	100	634.8571428571428896248	30	31	23984	96.774193548387103192	799.4666666666666969832	164.6095238095238073583
5.0.11.0	win	110218	08:35:43	NH_A_52	1	1	mixed_Word_shortCSI	14	mixed_repeat	203	Triangle	Red	Color	Word	Repeat	200	Inconsistent	COLOR	TriangleRed.png	30	1	406	31	31	21868	100	705.4193548387096370789	35	36	24742	97.2222222222222143273	706.9142857142857110375	36	36	22626	100	628.5	30	31	23984	96.774193548387103192	799.4666666666666969832	170.9666666666666969832
5.0.11.0	win	110218	08:35:43	NH_A_52	1	1	mixed_Word_shortCSI	14	mixed_shift	206	Circle	Red	Shape	Word	Shift	200	Consistent	SHAPE	CircleRed.png	30	1	403	31	31	21868	100	705.4193548387096370789	36	37	25145	97.2972972972973053629	698.4722222222221716947	36	36	22626	100	628.5	31	32	24387	96.875	786.6774193548386620023	158.1774193548386620023
5.0.11.0	win	110218	08:35:43	NH_A_52	1	1	mixed_Word_shortCSI	14	mixed_repeat	209	Circle	Green	Shape	Word	Repeat	200	Inconsistent	SHAPE	CircleGreen.png	38	0	466	31	31	21868	100	705.4193548387096370789	36	38	25145	94.7368421052631504153	698.4722222222221716947	36	37	22626	97.2972972972973053629	628.5	31	32	24387	96.875	786.6774193548386620023	158.1774193548386620023
5.0.11.0	win	110218	08:35:43	NH_A_52	1	1	mixed_Word_shortCSI	14	mixed_repeat	212	Circle	Green	Shape	Word	Repeat	200	Inconsistent	SHAPE	CircleGreen.png	30	1	557	31	31	21868	100	705.4193548387096370789	37	39	25702	94.8717948717948615922	694.648648648648645576	37	38	23183	97.3684210526315752077	626.5675675675676075116	31	32	24387	96.875	786.6774193548386620023	160.1098517872710544907
5.0.11.0	win	110218	08:35:43	NH_A_52	1	1	mixed_Word_shortCSI	14	mixed_repeat	215	Triangle	Red	Shape	Word	Repeat	200	Inconsistent	SHAPE	TriangleRed.png	38	1	997	31	31	21868	100	705.4193548387096370789	38	40	26699	95	702.6052631578946829904	38	39	24180	97.4358974358974307961	636.3157894736841626582	31	32	24387	96.875	786.6774193548386620023	150.3616298811544993441
5.0.11.0	win	110218	08:35:43	NH_A_52	1	1	mixed_Word_shortCSI	14	mixed_repeat	218	Triangle	Green	Shape	Word	Repeat	200	Consistent	SHAPE	TriangleGreen.png	38	1	572	31	31	21868	100	705.4193548387096370789	39	41	27271	95.1219512195121978948	699.2564102564102768156	39	40	24752	97.5	634.6666666666666287711	31	32	24387	96.875	786.6774193548386620023	152.0107526881720332312
5.0.11.0	win	110218	08:35:43	NH_A_52	1	1	mixed_Word_shortCSI	14	mixed_shift	221	Triangle	Red	Color	Word	Shift	200	Inconsistent	COLOR	TriangleRed.png	30	1	691	32	32	22559	100	704.96875	39	41	27271	95.1219512195121978948	699.2564102564102768156	39	40	24752	97.5	634.6666666666666287711	32	33	25078	96.9696969696969688357	783.6875	149.0208333333333712289
5.0.11.0	win	110218	08:35:43	NH_A_52	1	1	mixed_Word_shortCSI	14	mixed_repeat	224	Triangle	Green	Color	Word	Repeat	200	Consistent	COLOR	TriangleGreen.png	38	1	518	33	33	23077	100	699.3030303030302547995	39	41	27271	95.1219512195121978948	699.2564102564102768156	40	41	25270	97.5609756097560989474	631.75	32	33	25078	96.9696969696969688357	783.6875	151.9375
5.0.11.0	win	110218	08:35:43	NH_A_52	1	1	mixed_Word_shortCSI	14	mixed_shift	227	Triangle	Red	Shape	Word	Shift	200	Inconsistent	SHAPE	TriangleRed.png	38	1	671	33	33	23077	100	699.3030303030302547995	40	42	27942	95.2380952380952265912	698.5499999999999545253	40	41	25270	97.5609756097560989474	631.75	33	34	25749	97.0588235294117680496	780.2727272727272520569	148.5227272727272520569
5.0.11.0	win	110218	08:35:43	NH_A_52	1	1	mixed_Word_shortCSI	14	mixed_shift	230	Triangle	Red	Color	Word	Shift	200	Inconsistent	COLOR	TriangleRed.png	30	1	642	34	34	23719	100	697.6176470588235360992	40	42	27942	95.2380952380952265912	698.5499999999999545253	40	41	25270	97.5609756097560989474	631.75	34	35	26391	97.1428571428571387969	776.2058823529412165954	144.4558823529412165954
5.0.11.0	win	110218	08:35:43	NH_A_52	1	1	mixed_Word_shortCSI	14	mixed_repeat	233	Triangle	Red	Color	Word	Repeat	200	Inconsistent	COLOR	TriangleRed.png	30	1	455	35	35	24174	100	690.6857142857143116998	40	42	27942	95.2380952380952265912	698.5499999999999545253	41	42	25725	97.619047619047620401	627.439024390243957896	34	35	26391	97.1428571428571387969	776.2058823529412165954	148.7668579626972586993
5.0.11.0	win	110218	08:35:43	NH_A_52	1	1	mixed_Word_shortCSI	14	mixed_shift	236	Circle	Red	Shape	Word	Shift	200	Consistent	SHAPE	CircleRed.png	30	1	387	35	35	24174	100	690.6857142857143116998	41	43	28329	95.3488372093023315301	690.9512195121951663168	41	42	25725	97.619047619047620401	627.439024390243957896	35	36	26778	97.2222222222222143273	765.0857142857142889625	137.6466898954703310665
5.0.11.0	win	110218	08:35:43	NH_A_52	1	1	mixed_Word_shortCSI	14	mixed_shift	239	Circle	Red	Color	Word	Shift	200	Consistent	COLOR	CircleRed.png	30	1	561	36	36	24735	100	687.0833333333333712289	41	43	28329	95.3488372093023315301	690.9512195121951663168	41	42	25725	97.619047619047620401	627.439024390243957896	36	37	27339	97.2972972972973053629	759.4166666666666287711	131.977642276422670875
5.0.11.0	win	110218	08:35:43	NH_A_52	1	1	mixed_Word_shortCSI	14	mixed_shift	242	Circle	Green	Shape	Word	Shift	200	Inconsistent	SHAPE	CircleGreen.png	30	1	841	36	36	24735	100	687.0833333333333712289	42	44	29170	95.4545454545454532536	694.5238095238095183959	41	42	25725	97.619047619047620401	627.439024390243957896	37	38	28180	97.3684210526315752077	761.6216216216216707835	134.1825972313777128875
5.0.11.0	win	110218	08:35:43	NH_A_52	1	1	mixed_Word_shortCSI	14	Rest	244	Circle	Green	Shape	Word	Shift	200	Inconsistent	Take a break for 60 s	CircleGreen.png	0	0	59984	36	36	24735	100	687.0833333333333712289	42	44	29170	95.4545454545454532536	694.5238095238095183959	41	42	25725	97.619047619047620401	627.439024390243957896	37	38	28180	97.3684210526315752077	761.6216216216216707835	134.1825972313777128875
5.0.11.0	win	110218	08:35:43	NH_A_52	1	1	mixed_Word_shortCSI	14	mixed_repeat	246	Circle	Red	Shape	Word	Repeat	200	Consistent	SHAPE	CircleRed.png	30	1	2724	36	36	24735	100	687.0833333333333712289	43	45	31894	95.5555555555555571345	741.7209302325580893012	42	43	28449	97.6744186046511515542	677.3571428571428896248	37	38	28180	97.3684210526315752077	761.6216216216216707835	84.2644787644787811587
5.0.11.0	win	110218	08:35:43	NH_A_52	1	1	mixed_Word_shortCSI	14	mixed_repeat	249	Circle	Red	Shape	Word	Repeat	200	Consistent	SHAPE	CircleRed.png	30	1	662	36	36	24735	100	687.0833333333333712289	44	46	32556	95.6521739130434838216	739.9090909090908780854	43	44	29111	97.7272727272727337322	677	37	38	28180	97.3684210526315752077	761.6216216216216707835	84.6216216216216707835
5.0.11.0	win	110218	08:35:43	NH_A_52	1	1	mixed_Word_shortCSI	14	mixed_repeat	252	Triangle	Green	Shape	Word	Repeat	200	Consistent	SHAPE	TriangleGreen.png	38	1	489	36	36	24735	100	687.0833333333333712289	45	47	33045	95.7446808510638334155	734.3333333333333712289	44	45	29600	97.7777777777777714618	672.7272727272727479431	37	38	28180	97.3684210526315752077	761.6216216216216707835	88.8943488943489228404
5.0.11.0	win	110218	08:35:43	NH_A_52	1	1	mixed_Word_shortCSI	14	mixed_shift	255	Circle	Green	Color	Word	Shift	200	Inconsistent	COLOR	CircleGreen.png	38	1	500	37	37	25235	100	682.0270270270269747925	45	47	33045	95.7446808510638334155	734.3333333333333712289	44	45	29600	97.7777777777777714618	672.7272727272727479431	38	39	28680	97.4358974358974307961	754.7368421052631219936	82.0095693779903740506
5.0.11.0	win	110218	08:35:43	NH_A_52	1	1	mixed_Word_shortCSI	14	mixed_shift	258	Circle	Green	Shape	Word	Shift	200	Inconsistent	SHAPE	CircleGreen.png	30	1	622	37	37	25235	100	682.0270270270269747925	46	48	33667	95.8333333333333428072	731.8913043478261215569	44	45	29600	97.7777777777777714618	672.7272727272727479431	39	40	29302	97.5	751.3333333333333712289	78.6060606060606232859
5.0.11.0	win	110218	08:35:43	NH_A_52	1	1	mixed_Word_shortCSI	14	mixed_shift	261	Circle	Red	Color	Word	Shift	200	Consistent	COLOR	CircleRed.png	30	1	516	38	38	25751	100	677.6578947368420813291	46	48	33667	95.8333333333333428072	731.8913043478261215569	44	45	29600	97.7777777777777714618	672.7272727272727479431	40	41	29818	97.5609756097560989474	745.4500000000000454747	72.7227272727272975317
5.0.11.0	win	110218	08:35:43	NH_A_52	1	1	mixed_Word_shortCSI	14	mixed_repeat	264	Circle	Red	Color	Word	Repeat	200	Consistent	COLOR	CircleRed.png	30	1	349	39	39	26100	100	669.2307692307692832401	46	48	33667	95.8333333333333428072	731.8913043478261215569	45	46	29949	97.8260869565217348054	665.5333333333333030168	40	41	29818	97.5609756097560989474	745.4500000000000454747	79.9166666666667424579
5.0.11.0	win	110218	08:35:43	NH_A_52	1	1	mixed_Word_shortCSI	14	mixed_shift	267	Circle	Red	Shape	Word	Shift	200	Consistent	SHAPE	CircleRed.png	30	1	829	39	39	26100	100	669.2307692307692832401	47	49	34496	95.9183673469387656496	733.9574468085106673243	45	46	29949	97.8260869565217348054	665.5333333333333030168	41	42	30647	97.619047619047620401	747.4878048780487915792	81.9544715447154885624
5.0.11.0	win	110218	08:35:43	NH_A_52	1	1	mixed_Word_shortCSI	14	mixed_shift	270	Circle	Red	Color	Word	Shift	200	Consistent	COLOR	CircleRed.png	30	1	458	40	40	26558	100	663.9500000000000454747	47	49	34496	95.9183673469387656496	733.9574468085106673243	45	46	29949	97.8260869565217348054	665.5333333333333030168	42	43	31105	97.6744186046511515542	740.5952380952380735835	75.0619047619047705666
5.0.11.0	win	110218	08:35:43	NH_A_52	1	1	mixed_Word_shortCSI	14	mixed_repeat	273	Triangle	Green	Color	Word	Repeat	200	Consistent	COLOR	TriangleGreen.png	38	1	470	41	41	27028	100	659.219512195121978948	47	49	34496	95.9183673469387656496	733.9574468085106673243	46	47	30419	97.8723404255319167078	661.2826086956521294269	42	43	31105	97.6744186046511515542	740.5952380952380735835	79.3126293995859441566
5.0.11.0	win	110218	08:35:43	NH_A_52	1	1	mixed_Word_shortCSI	14	mixed_repeat	276	Circle	Red	Color	Word	Repeat	200	Consistent	COLOR	CircleRed.png	30	1	450	42	42	27478	100	654.2380952380951839586	47	49	34496	95.9183673469387656496	733.9574468085106673243	47	48	30869	97.9166666666666571928	656.7872340425532229347	42	43	31105	97.6744186046511515542	740.5952380952380735835	83.8080040526848506488
5.0.11.0	win	110218	08:35:43	NH_A_52	1	1	mixed_Word_shortCSI	14	mixed_repeat	279	Circle	Green	Color	Word	Repeat	200	Inconsistent	COLOR	CircleGreen.png	38	1	461	43	43	27939	100	649.7441860465115723855	47	49	34496	95.9183673469387656496	733.9574468085106673243	48	49	31330	97.9591836734693828248	652.7083333333333712289	42	43	31105	97.6744186046511515542	740.5952380952380735835	87.8869047619047023545
5.0.11.0	win	110218	08:35:43	NH_A_52	1	1	mixed_Word_shortCSI	14	mixed_shift	282	Triangle	Red	Shape	Word	Shift	200	Inconsistent	SHAPE	TriangleRed.png	38	1	538	43	43	27939	100	649.7441860465115723855	48	50	35034	96	729.875	48	49	31330	97.9591836734693828248	652.7083333333333712289	43	44	31643	97.7272727272727337322	735.8837209302325845783	83.1753875968992133494
5.0.11.0	win	110218	08:35:43	NH_A_52	1	1	mixed_Word_shortCSI	14	mixed_repeat	285	Triangle	Green	Shape	Word	Repeat	200	Consistent	SHAPE	TriangleGreen.png	38	1	594	43	43	27939	100	649.7441860465115723855	49	51	35628	96.0784313725490193292	727.1020408163265074108	49	50	31924	98	651.5102040816326507411	43	44	31643	97.7272727272727337322	735.8837209302325845783	84.3735168485999338372
5.0.11.0	win	110218	08:35:43	NH_A_52	1	1	mixed_Word_shortCSI	14	mixed_shift	288	Triangle	Red	Color	Word	Shift	200	Inconsistent	COLOR	TriangleRed.png	30	1	424	44	44	28363	100	644.6136363636363739715	49	51	35628	96.0784313725490193292	727.1020408163265074108	49	50	31924	98	651.5102040816326507411	44	45	32067	97.7777777777777714618	728.7954545454545041139	77.2852504638218533728
5.0.11.0	win	110218	08:35:43	NH_A_52	1	1	mixed_Word_shortCSI	14	mixed_repeat	291	Circle	Green	Color	Word	Repeat	200	Inconsistent	COLOR	CircleGreen.png	38	1	454	45	45	28817	100	640.3777777777777373558	49	51	35628	96.0784313725490193292	727.1020408163265074108	50	51	32378	98.0392156862745025592	647.5599999999999454303	44	45	32067	97.7777777777777714618	728.7954545454545041139	81.2354545454545586836
5.0.11.0	win	110218	08:35:43	NH_A_52	1	1	mixed_Word_shortCSI	14	mixed_shift	294	Triangle	Red	Shape	Word	Shift	200	Inconsistent	SHAPE	TriangleRed.png	38	1	354	45	45	28817	100	640.3777777777777373558	50	52	35982	96.153846153846160405	719.6399999999999863576	50	51	32378	98.0392156862745025592	647.5599999999999454303	45	46	32421	97.8260869565217348054	720.4666666666666969832	72.9066666666667515528
5.0.11.0	win	110218	08:35:43	NH_A_52	1	1	mixed_Word_shortCSI	14	mixed_repeat	297	Triangle	Red	Shape	Word	Repeat	200	Inconsistent	SHAPE	TriangleRed.png	38	1	402	45	45	28817	100	640.3777777777777373558	51	53	36384	96.2264150943396288085	713.4117647058823195039	51	52	32780	98.0769230769230659917	642.7450980392156907328	45	46	32421	97.8260869565217348054	720.4666666666666969832	77.7215686274510062503
5.0.11.0	win	110218	08:35:43	NH_A_52	1	1	mixed_Word_shortCSI	14	mixed_shift	300	Circle	Green	Color	Word	Shift	200	Inconsistent	COLOR	CircleGreen.png	38	1	736	46	46	29553	100	642.4565217391303804106	51	53	36384	96.2264150943396288085	713.4117647058823195039	51	52	32780	98.0769230769230659917	642.7450980392156907328	46	47	33157	97.8723404255319167078	720.804347826086996065	78.0592497868713053322
5.0.11.0	win	110218	08:35:43	NH_A_52	1	1	mixed_Word_shortCSI	14	mixed_repeat	303	Circle	Green	Color	Word	Repeat	200	Inconsistent	COLOR	CircleGreen.png	38	1	385	47	47	29938	100	636.9787234042553336621	51	53	36384	96.2264150943396288085	713.4117647058823195039	52	53	33165	98.1132075471698072988	637.7884615384615472067	46	47	33157	97.8723404255319167078	720.804347826086996065	83.0158862876254488583
5.0.11.0	win	110218	08:35:43	NH_A_52	1	1	mixed_Word_shortCSI	14	mixed_repeat	306	Circle	Green	Color	Word	Repeat	200	Inconsistent	COLOR	CircleGreen.png	38	1	368	48	48	30306	100	631.375	51	53	36384	96.2264150943396288085	713.4117647058823195039	53	54	33533	98.1481481481481523588	632.6981132075471805365	46	47	33157	97.8723404255319167078	720.804347826086996065	88.1062346185398155285
5.0.11.0	win	110218	08:35:43	NH_A_52	1	1	mixed_Word_shortCSI	14	mixed_shift	309	Circle	Green	Shape	Word	Shift	200	Inconsistent	SHAPE	CircleGreen.png	38	0	478	48	48	30306	100	631.375	51	54	36384	94.4444444444444428655	713.4117647058823195039	53	54	33533	98.1481481481481523588	632.6981132075471805365	46	48	33157	95.8333333333333428072	720.804347826086996065	88.1062346185398155285
5.0.11.0	win	110218	08:35:43	NH_A_52	1	1	mixed_Word_shortCSI	14	mixed_repeat	312	Circle	Green	Shape	Word	Repeat	200	Inconsistent	SHAPE	CircleGreen.png	30	1	538	48	48	30306	100	631.375	52	55	36922	94.5454545454545467464	710.0384615384615472067	54	55	34071	98.1818181818181869858	630.9444444444444570763	46	48	33157	95.8333333333333428072	720.804347826086996065	89.8599033816425389887
5.0.11.0	win	110218	08:35:43	NH_A_52	1	1	mixed_Word_shortCSI	14	mixed_shift	315	Triangle	Red	Color	Word	Shift	200	Inconsistent	COLOR	TriangleRed.png	38	0	1363	48	49	30306	97.9591836734693828248	631.375	52	55	36922	94.5454545454545467464	710.0384615384615472067	54	55	34071	98.1818181818181869858	630.9444444444444570763	46	49	33157	93.8775510204081626853	720.804347826086996065	89.8599033816425389887
5.0.11.0	win	110218	08:35:43	NH_A_52	1	1	mixed_Word_shortCSI	14	mixed_repeat	318	Triangle	Red	Color	Word	Repeat	200	Inconsistent	COLOR	TriangleRed.png	30	1	971	49	50	31277	98	638.3061224489796359194	52	55	36922	94.5454545454545467464	710.0384615384615472067	55	56	35042	98.2142857142857081953	637.1272727272727252057	46	49	33157	93.8775510204081626853	720.804347826086996065	83.6770750988142708593
5.0.11.0	win	110218	08:35:43	NH_A_52	1	1	mixed_Word_shortCSI	14	mixed_shift	321	Circle	Red	Shape	Word	Shift	200	Consistent	SHAPE	CircleRed.png	30	1	1123	49	50	31277	98	638.3061224489796359194	53	56	38045	94.6428571428571387969	717.8301886792453387898	55	56	35042	98.2142857142857081953	637.1272727272727252057	47	50	34280	94	729.3617021276595551171	92.2344294003868299114
5.0.11.0	win	110218	08:35:43	NH_A_52	1	1	mixed_Word_shortCSI	14	mixed_shift	324	Triangle	Red	Color	Word	Shift	200	Inconsistent	COLOR	TriangleRed.png	38	0	1396	49	51	31277	96.0784313725490193292	638.3061224489796359194	53	56	38045	94.6428571428571387969	717.8301886792453387898	55	56	35042	98.2142857142857081953	637.1272727272727252057	47	51	34280	92.1568627450980386584	729.3617021276595551171	92.2344294003868299114
5.0.11.0	win	110218	08:35:43	NH_A_52	1	1	mixed_Word_shortCSI	14	mixed_shift	327	Triangle	Green	Shape	Word	Shift	200	Consistent	SHAPE	TriangleGreen.png	38	1	1674	49	51	31277	96.0784313725490193292	638.3061224489796359194	54	57	39719	94.7368421052631504153	735.5370370370370665114	55	56	35042	98.2142857142857081953	637.1272727272727252057	48	52	35954	92.3076923076923065992	749.0416666666666287711	111.9143939393939035654
5.0.11.0	win	110218	08:35:43	NH_A_52	1	1	mixed_Word_shortCSI	14	mixed_shift	330	Circle	Red	Color	Word	Shift	200	Consistent	COLOR	CircleRed.png	30	1	981	50	52	32258	96.153846153846160405	645.1599999999999681677	54	57	39719	94.7368421052631504153	735.5370370370370665114	55	56	35042	98.2142857142857081953	637.1272727272727252057	49	53	36935	92.4528301886792434061	753.7755102040816836961	116.6482374768089584904
5.0.11.0	win	110218	08:35:43	NH_A_52	1	1	mixed_Word_shortCSI	14	mixed_shift	333	Circle	Green	Shape	Word	Shift	200	Inconsistent	SHAPE	CircleGreen.png	30	1	1341	50	52	32258	96.153846153846160405	645.1599999999999681677	55	58	41060	94.8275862068965551543	746.5454545454545041139	55	56	35042	98.2142857142857081953	637.1272727272727252057	50	54	38276	92.5925925925925952242	765.5199999999999818101	128.3927272727272566044
5.0.11.0	win	110218	08:35:43	NH_A_52	1	1	mixed_Word_shortCSI	14	mixed_shift	336	Circle	Red	Color	Word	Shift	200	Consistent	COLOR	CircleRed.png	30	1	661	51	53	32919	96.2264150943396288085	645.4705882352941443969	55	58	41060	94.8275862068965551543	746.5454545454545041139	55	56	35042	98.2142857142857081953	637.1272727272727252057	51	55	38937	92.7272727272727195214	763.4705882352941443969	126.3433155080214191912
5.0.11.0	win	110218	08:35:43	NH_A_52	1	1	mixed_Word_shortCSI	14	mixed_shift	339	Triangle	Red	Shape	Word	Shift	200	Inconsistent	SHAPE	TriangleRed.png	38	1	873	51	53	32919	96.2264150943396288085	645.4705882352941443969	56	59	41933	94.9152542372881384836	748.8035714285714448124	55	56	35042	98.2142857142857081953	637.1272727272727252057	52	56	39810	92.8571428571428612031	765.5769230769230944134	128.4496503496503692077
5.0.11.0	win	110218	08:35:43	NH_A_52	1	1	mixed_Word_shortCSI	14	mixed_shift	342	Triangle	Green	Color	Word	Shift	200	Consistent	COLOR	TriangleGreen.png	38	1	2276	52	54	35195	96.2962962962962905067	676.8269230769230944134	56	59	41933	94.9152542372881384836	748.8035714285714448124	55	56	35042	98.2142857142857081953	637.1272727272727252057	53	57	42086	92.9824561403508766944	794.0754716981132332876	156.9481989708405080819
5.0.11.0	win	110218	08:35:43	NH_A_52	1	1	mixed_Word_shortCSI	14	mixed_shift	345	Circle	Red	Shape	Word	Shift	200	Consistent	SHAPE	CircleRed.png	30	1	600	52	54	35195	96.2962962962962905067	676.8269230769230944134	57	60	42533	95	746.1929824561403847838	55	56	35042	98.2142857142857081953	637.1272727272727252057	54	58	42686	93.1034482758620640652	790.4814814814815235877	153.354208754208798382
5.0.11.0	win	110218	08:35:43	NH_A_52	1	1	mixed_Word_shortCSI	14	mixed_shift	348	Triangle	Green	Color	Word	Shift	200	Consistent	COLOR	TriangleGreen.png	38	1	606	53	55	35801	96.3636363636363597607	675.4905660377359026825	57	60	42533	95	746.1929824561403847838	55	56	35042	98.2142857142857081953	637.1272727272727252057	55	59	43292	93.2203389830508371006	787.1272727272727252057	150
5.0.11.0	win	110218	08:35:43	NH_A_52	1	1	mixed_Word_shortCSI	14	mixed_repeat	351	Triangle	Green	Color	Word	Repeat	200	Consistent	COLOR	TriangleGreen.png	38	1	484	54	56	36285	96.4285714285714306016	671.9444444444444570763	57	60	42533	95	746.1929824561403847838	56	57	35526	98.2456140350877120682	634.3928571428571103752	55	59	43292	93.2203389830508371006	787.1272727272727252057	152.7344155844156148305
5.0.11.0	win	110218	08:35:43	NH_A_52	1	1	mixed_Word_shortCSI	14	mixed_repeat	354	Triangle	Green	Color	Word	Repeat	200	Consistent	COLOR	TriangleGreen.png	38	1	606	55	57	36891	96.4912280701754383472	670.7454545454545495886	57	60	42533	95	746.1929824561403847838	57	58	36132	98.2758620689655089109	633.8947368421053170096	55	59	43292	93.2203389830508371006	787.1272727272727252057	153.2325358851674081961
5.0.11.0	win	110218	08:35:43	NH_A_52	1	1	mixed_Word_shortCSI	14	mixed_repeat	357	Circle	Red	Color	Word	Repeat	200	Consistent	COLOR	CircleRed.png	30	1	500	56	58	37391	96.5517241379310320326	667.6964285714285551876	57	60	42533	95	746.1929824561403847838	58	59	36632	98.3050847457627128279	631.5862068965517437391	55	59	43292	93.2203389830508371006	787.1272727272727252057	155.5410658307209814666
5.0.11.0	win	110218	08:35:43	NH_A_52	1	1	mixed_Word_shortCSI	14	mixed_repeat	360	Circle	Green	Color	Word	Repeat	200	Inconsistent	COLOR	CircleGreen.png	38	1	558	57	59	37949	96.6101694915254256557	665.7719298245614254483	57	60	42533	95	746.1929824561403847838	59	60	37190	98.3333333333333285964	630.3389830508474460657	55	59	43292	93.2203389830508371006	787.1272727272727252057	156.7882896764252791399
5.0.11.0	win	110218	08:35:43	NH_A_52	1	1	mixed_Word_shortCSI	14	mixed_repeat	363	Triangle	Green	Color	Word	Repeat	200	Consistent	COLOR	TriangleGreen.png	38	1	598	58	60	38547	96.6666666666666714036	664.6034482758620924869	57	60	42533	95	746.1929824561403847838	60	61	37788	98.3606557377049171009	629.7999999999999545253	55	59	43292	93.2203389830508371006	787.1272727272727252057	157.3272727272727706804
5.0.11.0	win	110218	08:35:43	NH_A_52	1	1	mixed_Word_shortCSI	14	mixed_shift	366	Triangle	Green	Shape	Word	Shift	200	Consistent	SHAPE	TriangleGreen.png	38	1	1036	58	60	38547	96.6666666666666714036	664.6034482758620924869	58	61	43569	95.0819672131147513028	751.189655172413836226	60	61	37788	98.3606557377049171009	629.7999999999999545253	56	60	44328	93.3333333333333285964	791.5714285714285551876	161.7714285714286006623
5.0.11.0	win	110218	08:35:43	NH_A_52	1	1	mixed_Word_shortCSI	14	mixed_repeat	369	Triangle	Green	Shape	Word	Repeat	200	Consistent	SHAPE	TriangleGreen.png	38	1	433	58	60	38547	96.6666666666666714036	664.6034482758620924869	59	62	44002	95.161290322580654788	745.7966101694914868858	61	62	38221	98.387096774193551596	626.5737704918033159629	56	60	44328	93.3333333333333285964	791.5714285714285551876	164.9976580796252392247
5.0.11.0	win	110218	08:35:43	NH_A_52	1	1	mixed_Word_shortCSI	14	mixed_repeat	372	Triangle	Red	Shape	Word	Repeat	200	Inconsistent	SHAPE	TriangleRed.png	38	1	525	58	60	38547	96.6666666666666714036	664.6034482758620924869	60	63	44527	95.2380952380952265912	742.1166666666666742458	62	63	38746	98.4126984126984041268	624.9354838709676869257	56	60	44328	93.3333333333333285964	791.5714285714285551876	166.6359447004608682619
5.0.11.0	win	110218	08:35:43	NH_A_52	1	1	mixed_Word_shortCSI	14	mixed_repeat	375	Triangle	Red	Shape	Word	Repeat	200	Inconsistent	SHAPE	TriangleRed.png	38	1	615	58	60	38547	96.6666666666666714036	664.6034482758620924869	61	64	45142	95.3125	740.0327868852458550464	63	64	39361	98.4375	624.7777777777778283053	56	60	44328	93.3333333333333285964	791.5714285714285551876	166.7936507936507268823
5.0.11.0	win	110218	08:35:43	NH_A_52	1	1	mixed_Word_shortCSI	14	mixed_shift	378	Circle	Red	Color	Word	Shift	200	Consistent	COLOR	CircleRed.png	30	1	604	59	61	39151	96.7213114754098342019	663.5762711864406355744	61	64	45142	95.3125	740.0327868852458550464	63	64	39361	98.4375	624.7777777777778283053	57	61	44932	93.4426229508196826146	788.2807017543859728903	163.502923976608144585
5.0.11.0	win	110218	08:35:43	NH_A_52	1	1	mixed_Word_shortCSI	14	mixed_shift	381	Triangle	Red	Shape	Word	Shift	200	Inconsistent	SHAPE	TriangleRed.png	38	1	834	59	61	39151	96.7213114754098342019	663.5762711864406355744	62	65	45976	95.3846153846153868017	741.5483870967741495406	63	64	39361	98.4375	624.7777777777778283053	58	62	45766	93.5483870967741921731	789.0689655172413949913	164.291187739463566686
5.0.11.0	win	110218	08:35:43	NH_A_52	1	1	mixed_Word_shortCSI	14	mixed_repeat	384	Triangle	Red	Shape	Word	Repeat	200	Inconsistent	SHAPE	TriangleRed.png	38	1	447	59	61	39151	96.7213114754098342019	663.5762711864406355744	63	66	46423	95.4545454545454532536	736.8730158730159018887	64	65	39808	98.4615384615384670042	622	58	62	45766	93.5483870967741921731	789.0689655172413949913	167.0689655172413949913
5.0.11.0	win	110218	08:35:43	NH_A_52	1	1	mixed_Word_shortCSI	14	mixed_shift	387	Triangle	Red	Color	Word	Shift	200	Inconsistent	COLOR	TriangleRed.png	38	0	491	59	62	39151	95.161290322580654788	663.5762711864406355744	63	66	46423	95.4545454545454532536	736.8730158730159018887	64	65	39808	98.4615384615384670042	622	58	63	45766	92.0634920634920632665	789.0689655172413949913	167.0689655172413949913
5.0.11.0	win	110218	08:35:43	NH_A_52	1	1	mixed_Word_shortCSI	14	mixed_shift	390	Triangle	Red	Shape	Word	Shift	200	Inconsistent	SHAPE	TriangleRed.png	38	1	662	59	62	39151	95.161290322580654788	663.5762711864406355744	64	67	47085	95.5223880597014840532	735.703125	64	65	39808	98.4615384615384670042	622	59	64	46428	92.1875	786.9152542372880816401	164.9152542372880816401
5.0.11.0	win	110218	08:35:43	NH_A_52	1	1	mixed_Word_shortCSI	14	mixed_shift	393	Triangle	Red	Color	Word	Shift	200	Inconsistent	COLOR	TriangleRed.png	30	1	874	60	63	40025	95.2380952380952265912	667.0833333333333712289	64	67	47085	95.5223880597014840532	735.703125	64	65	39808	98.4615384615384670042	622	60	65	47302	92.3076923076923065992	788.3666666666666742458	166.3666666666666742458
5.0.11.0	win	110218	08:35:43	NH_A_52	1	1	mixed_Word_shortCSI	14	mixed_shift	396	Triangle	Green	Shape	Word	Shift	200	Consistent	SHAPE	TriangleGreen.png	38	1	598	60	63	40025	95.2380952380952265912	667.0833333333333712289	65	68	47683	95.5882352941176520744	733.5846153846154038547	64	65	39808	98.4615384615384670042	622	61	66	47900	92.4242424242424220893	785.2459016393443107518	163.2459016393443107518
5.0.11.0	win	110218	08:35:43	NH_A_52	1	1	mixed_Word_shortCSI	14	mixed_repeat	399	Triangle	Green	Shape	Word	Repeat	200	Consistent	SHAPE	TriangleGreen.png	38	1	588	60	63	40025	95.2380952380952265912	667.0833333333333712289	66	69	48271	95.6521739130434838216	731.3787878787878753428	65	66	40396	98.4848484848484844179	621.476923076923071676	61	66	47900	92.4242424242424220893	785.2459016393443107518	163.7689785624212390758
5.0.11.0	win	110218	08:35:43	NH_A_52	1	1	mixed_Word_shortCSI	14	mixed_shift	402	Circle	Red	Color	Word	Shift	200	Consistent	COLOR	CircleRed.png	30	1	691	61	64	40716	95.3125	667.4754098360655234501	66	69	48271	95.6521739130434838216	731.3787878787878753428	65	66	40396	98.4848484848484844179	621.476923076923071676	62	67	48591	92.5373134328358162293	783.7258064516129252297	162.2488833746898535537
5.0.11.0	win	110218	08:35:43	NH_A_52	1	1	mixed_Word_shortCSI	14	mixed_repeat	405	Triangle	Green	Color	Word	Repeat	200	Consistent	COLOR	TriangleGreen.png	38	1	645	62	65	41361	95.3846153846153868017	667.1129032258064626149	66	69	48271	95.6521739130434838216	731.3787878787878753428	66	67	41041	98.507462686567166088	621.8333333333333712289	62	67	48591	92.5373134328358162293	783.7258064516129252297	161.8924731182795540008
5.0.11.0	win	110218	08:35:43	NH_A_52	1	1	mixed_Word_shortCSI	14	mixed_repeat	408	Circle	Red	Color	Word	Repeat	200	Consistent	COLOR	CircleRed.png	30	1	506	63	66	41867	95.4545454545454532536	664.5555555555555429237	66	69	48271	95.6521739130434838216	731.3787878787878753428	67	68	41547	98.5294117647058840248	620.1044776119402968106	62	67	48591	92.5373134328358162293	783.7258064516129252297	163.6213288396726284191
5.0.11.0	win	110218	08:35:43	NH_A_52	1	1	mixed_Word_shortCSI	14	mixed_repeat	411	Triangle	Red	Color	Word	Repeat	200	Inconsistent	COLOR	TriangleRed.png	30	1	483	64	67	42350	95.5223880597014840532	661.71875	66	69	48271	95.6521739130434838216	731.3787878787878753428	68	69	42030	98.5507246376811707478	618.0882352941176804961	62	67	48591	92.5373134328358162293	783.7258064516129252297	165.6375711574952447336
5.0.11.0	win	110218	08:35:43	NH_A_52	1	1	mixed_Word_shortCSI	14	mixed_shift	414	Circle	Green	Shape	Word	Shift	200	Inconsistent	SHAPE	CircleGreen.png	30	1	734	64	67	42350	95.5223880597014840532	661.71875	67	70	49005	95.7142857142857224062	731.4179104477611872426	68	69	42030	98.5507246376811707478	618.0882352941176804961	63	68	49325	92.647058823529420124	782.9365079365079509444	164.8482726423902704482
5.0.11.0	win	110218	08:35:43	NH_A_52	1	1	mixed_Word_shortCSI	14	mixed_shift	417	Triangle	Green	Color	Word	Shift	200	Consistent	COLOR	TriangleGreen.png	38	1	671	65	68	43021	95.5882352941176520744	661.861538461538430056	67	70	49005	95.7142857142857224062	731.4179104477611872426	68	69	42030	98.5507246376811707478	618.0882352941176804961	64	69	49996	92.7536231884057968955	781.1875	163.0992647058823195039
5.0.11.0	win	110218	08:35:43	NH_A_52	1	1	mixed_Word_shortCSI	14	mixed_shift	420	Triangle	Green	Shape	Word	Shift	200	Consistent	SHAPE	TriangleGreen.png	38	1	594	65	68	43021	95.5882352941176520744	661.861538461538430056	68	71	49599	95.7746478873239368568	729.3970588235293917023	68	69	42030	98.5507246376811707478	618.0882352941176804961	65	70	50590	92.8571428571428612031	778.3076923076922639666	160.2194570135745834705
5.0.11.0	win	110218	08:35:43	NH_A_52	1	1	mixed_Word_shortCSI	14	mixed_shift	423	Triangle	Green	Color	Word	Shift	200	Consistent	COLOR	TriangleGreen.png	38	1	537	66	69	43558	95.6521739130434838216	659.9696969696969972574	68	71	49599	95.7746478873239368568	729.3970588235293917023	68	69	42030	98.5507246376811707478	618.0882352941176804961	66	71	51127	92.9577464788732328316	774.6515151515151273998	156.5632798573974469036
5.0.11.0	win	110218	08:35:43	NH_A_52	1	1	mixed_Word_shortCSI	14	mixed_shift	426	Triangle	Red	Shape	Word	Shift	200	Inconsistent	SHAPE	TriangleRed.png	38	1	514	66	69	43558	95.6521739130434838216	659.9696969696969972574	69	72	50113	95.8333333333333428072	726.275362318840620901	68	69	42030	98.5507246376811707478	618.0882352941176804961	67	72	51641	93.0555555555555571345	770.76119402985079887	152.6729587357331183739
5.0.11.0	win	110218	08:35:43	NH_A_52	1	1	mixed_Word_shortCSI	14	mixed_repeat	429	Triangle	Red	Shape	Word	Repeat	200	Inconsistent	SHAPE	TriangleRed.png	38	1	475	66	69	43558	95.6521739130434838216	659.9696969696969972574	70	73	50588	95.8904109589040984929	722.6857142857143116998	69	70	42505	98.5714285714285836093	616.0144927536232444254	67	72	51641	93.0555555555555571345	770.76119402985079887	154.7467012762275544446
5.0.11.0	win	110218	08:35:43	NH_A_52	1	1	mixed_Word_shortCSI	14	mixed_shift	432	Triangle	Green	Color	Word	Shift	200	Consistent	COLOR	TriangleGreen.png	38	1	998	67	70	44556	95.7142857142857224062	665.0149253731343605978	70	73	50588	95.8904109589040984929	722.6857142857143116998	69	70	42505	98.5714285714285836093	616.0144927536232444254	68	73	52639	93.1506849315068450323	774.1029411764706082977	158.0884484228473638723
5.0.11.0	win	110218	08:35:43	NH_A_52	1	1	mixed_Word_shortCSI	14	mixed_repeat	435	Circle	Red	Color	Word	Repeat	200	Consistent	COLOR	CircleRed.png	30	1	541	68	71	45097	95.7746478873239368568	663.1911764705882887938	70	73	50588	95.8904109589040984929	722.6857142857143116998	70	71	43046	98.5915492957746550928	614.9428571428571785873	68	73	52639	93.1506849315068450323	774.1029411764706082977	159.1600840336134297104
5.0.11.0	win	110218	08:35:43	NH_A_52	1	1	mixed_Word_shortCSI	14	mixed_shift	438	Circle	Green	Shape	Word	Shift	200	Inconsistent	SHAPE	CircleGreen.png	38	0	437	68	71	45097	95.7746478873239368568	663.1911764705882887938	70	74	50588	94.594594594594596515	722.6857142857143116998	70	71	43046	98.5915492957746550928	614.9428571428571785873	68	74	52639	91.8918918918919018779	774.1029411764706082977	159.1600840336134297104
5.0.11.0	win	110218	08:35:43	NH_A_52	1	1	mixed_Word_shortCSI	14	mixed_repeat	441	Circle	Red	Shape	Word	Repeat	200	Consistent	SHAPE	CircleRed.png	30	1	609	68	71	45097	95.7746478873239368568	663.1911764705882887938	71	75	51197	94.6666666666666714036	721.0845070422535627586	71	72	43655	98.6111111111111142691	614.8591549295774711936	68	74	52639	91.8918918918919018779	774.1029411764706082977	159.2437862468931371041
5.0.11.0	win	110218	08:35:43	NH_A_52	1	1	mixed_Word_shortCSI	14	mixed_repeat	444	Circle	Green	Shape	Word	Repeat	200	Inconsistent	SHAPE	CircleGreen.png	30	1	728	68	71	45097	95.7746478873239368568	663.1911764705882887938	72	76	51925	94.7368421052631504153	721.1805555555555429237	72	73	44383	98.6301369863013661643	616.4305555555555429237	68	74	52639	91.8918918918919018779	774.1029411764706082977	157.672385620915065374
5.0.11.0	win	110218	08:35:43	NH_A_52	1	1	mixed_Word_shortCSI	14	mixed_repeat	447	Triangle	Green	Shape	Word	Repeat	200	Consistent	SHAPE	TriangleGreen.png	38	1	537	68	71	45097	95.7746478873239368568	663.1911764705882887938	73	77	52462	94.8051948051948016882	718.6575342465753237775	73	74	44920	98.648648648648645576	615.3424657534246762225	68	74	52639	91.8918918918919018779	774.1029411764706082977	158.7604754230459320752
5.0.11.0	win	110218	08:35:43	NH_A_52	1	1	mixed_Word_shortCSI	14	mixed_shift	450	Circle	Green	Color	Word	Shift	200	Inconsistent	COLOR	CircleGreen.png	38	1	593	69	72	45690	95.8333333333333428072	662.1739130434782509838	73	77	52462	94.8051948051948016882	718.6575342465753237775	73	74	44920	98.648648648648645576	615.3424657534246762225	69	75	53232	92	771.4782608695652470487	156.1357951161405708262
5.0.11.0	win	110218	08:35:43	NH_A_52	1	1	mixed_Word_shortCSI	14	mixed_shift	453	Circle	Red	Shape	Word	Shift	200	Consistent	SHAPE	CircleRed.png	30	1	1272	69	72	45690	95.8333333333333428072	662.1739130434782509838	74	78	53734	94.8717948717948615922	726.1351351351351013363	73	74	44920	98.648648648648645576	615.3424657534246762225	70	76	54504	92.1052631578947398339	778.6285714285713766003	163.2861056751467003778
5.0.11.0	win	110218	08:35:43	NH_A_52	1	1	mixed_Word_shortCSI	14	mixed_repeat	456	Circle	Red	Shape	Word	Repeat	200	Consistent	SHAPE	CircleRed.png	30	1	579	69	72	45690	95.8333333333333428072	662.1739130434782509838	75	79	54313	94.93670886075949511	724.1733333333332893744	74	75	45499	98.6666666666666714036	614.851351351351354424	70	76	54504	92.1052631578947398339	778.6285714285713766003	163.7772200772200221763
5.0.11.0	win	110218	08:35:43	NH_A_52	1	1	mixed_Word_shortCSI	14	mixed_repeat	459	Triangle	Green	Shape	Word	Repeat	200	Consistent	SHAPE	TriangleGreen.png	38	1	971	69	72	45690	95.8333333333333428072	662.1739130434782509838	76	80	55284	95	727.4210526315789593355	75	76	46470	98.6842105263157804984	619.6000000000000227374	70	76	54504	92.1052631578947398339	778.6285714285713766003	159.0285714285713538629
5.0.11.0	win	110218	08:35:43	NH_A_52	1	1	mixed_Word_shortCSI	14	mixed_shift	462	Triangle	Green	Color	Word	Shift	200	Consistent	COLOR	TriangleGreen.png	38	1	626	70	73	46316	95.8904109589040984929	661.6571428571428441501	76	80	55284	95	727.4210526315789593355	75	76	46470	98.6842105263157804984	619.6000000000000227374	71	77	55130	92.2077922077922096378	776.4788732394366661538	156.8788732394366434164
5.0.11.0	win	110218	08:35:43	NH_A_52	1	1	mixed_Word_shortCSI	14	mixed_shift	465	Circle	Green	Shape	Word	Shift	200	Inconsistent	SHAPE	CircleGreen.png	30	1	775	70	73	46316	95.8904109589040984929	661.6571428571428441501	77	81	56059	95.0617283950617348864	728.0389610389610197672	75	76	46470	98.6842105263157804984	619.6000000000000227374	72	78	55905	92.3076923076923065992	776.4583333333333712289	156.8583333333333484916
5.0.11.0	win	110218	08:35:43	NH_A_52	1	1	mixed_Word_shortCSI	14	mixed_repeat	468	Circle	Green	Shape	Word	Repeat	200	Inconsistent	SHAPE	CircleGreen.png	30	1	615	70	73	46316	95.8904109589040984929	661.6571428571428441501	78	82	56674	95.1219512195121978948	726.5897435897435343577	76	77	47085	98.7012987012986968693	619.5394736842105203323	72	78	55905	92.3076923076923065992	776.4583333333333712289	156.9188596491228508967
5.0.11.0	win	110218	08:35:43	NH_A_52	1	1	mixed_Word_shortCSI	14	mixed_repeat	471	Triangle	Green	Shape	Word	Repeat	200	Consistent	SHAPE	TriangleGreen.png	38	1	668	70	73	46316	95.8904109589040984929	661.6571428571428441501	79	83	57342	95.1807228915662619784	725.8481012658228337386	77	78	47753	98.7179487179487296089	620.1688311688311614489	72	78	55905	92.3076923076923065992	776.4583333333333712289	156.28950216450220978
5.0.11.0	win	110218	08:35:43	NH_A_52	1	1	mixed_Word_shortCSI	14	mixed_shift	474	Triangle	Green	Color	Word	Shift	200	Consistent	COLOR	TriangleGreen.png	38	1	639	71	74	46955	95.9459459459459367281	661.3380281690141373474	79	83	57342	95.1807228915662619784	725.8481012658228337386	77	78	47753	98.7179487179487296089	620.1688311688311614489	73	79	56544	92.4050632911392426649	774.5753424657534651487	154.4065112969223036998
5.0.11.0	win	110218	08:35:43	NH_A_52	1	1	mixed_Word_shortCSI	14	mixed_shift	477	Circle	Green	Shape	Word	Shift	200	Inconsistent	SHAPE	CircleGreen.png	30	1	948	71	74	46955	95.9459459459459367281	661.3380281690141373474	80	84	58290	95.2380952380952265912	728.625	77	78	47753	98.7179487179487296089	620.1688311688311614489	74	80	57492	92.5	776.9189189189189619356	156.7500877500878004867
5.0.11.0	win	110218	08:35:43	NH_A_52	1	1	mixed_Word_shortCSI	14	mixed_repeat	480	Circle	Red	Shape	Word	Repeat	200	Consistent	SHAPE	CircleRed.png	30	1	524	71	74	46955	95.9459459459459367281	661.3380281690141373474	81	85	58814	95.2941176470588118264	726.0987654320987303436	78	79	48277	98.7341772151898737775	618.9358974358974592178	74	80	57492	92.5	776.9189189189189619356	157.9830214830215027177
5.0.11.0	win	110218	08:35:43	NH_A_52	1	1	mixed_Word_shortCSI	14	mixed_repeat	483	Circle	Green	Shape	Word	Repeat	200	Inconsistent	SHAPE	CircleGreen.png	30	1	502	71	74	46955	95.9459459459459367281	661.3380281690141373474	82	86	59316	95.3488372093023315301	723.3658536585365936844	79	80	48779	98.75	617.4556962025316124709	74	80	57492	92.5	776.9189189189189619356	159.4632227163873494646
