# Supplementary material for: Serial Recall Predicts Vocoded Sentence Recognition Across Spectral Resolutions
Source: J Speech Lang Hear Res. 2020 Mar 26;63(4):1282–98. doi: 10.1044/2020_JSLHR-19-00319 (PMC7242981; doi:10.1044/2020_JSLHR-19-00319)
Supplement: Supplemental Material S1 [file JSLHR-63-1282-s001.zip › Supplemental Material/EF Tasks/colorshapetask/Experiment Results/NH_A_53/colorshapetask_raw_NH_A_53_2018-11-12-22-33-52-332.iqdat]

build	computer.platform	date	time	subject	group	values.group	blockcode	blocknum	trialcode	trialnum	values.shape	values.color	values.categorizationtask	values.mixed_cuetask	values.mixed_shifttask	values.csi	values.responsekeymapping	stimulusitem1	values.stimulus	response	correct	latency	values.count_corrcolor	values.count_color	values.sumrt_corrcolor	expressions.percentcorrect_color	expressions.meanrt_color	values.count_corrshape	values.count_shape	values.sumrt_corrshape	expressions.percentcorrect_shape	expressions.meanrt_shape	values.count_corrrepeat	values.count_repeat	values.sumrt_corrrepeat	expressions.percentcorrect_repeat	expressions.meanrt_repeat	values.count_corrshift	values.count_shift	values.sumrt_corrshift	expressions.percentcorrect_shift	expressions.meanrt_shift	expressions.switchcost
5.0.11.0	win	111218	16:33:52	NH_A_53	1	1	generalintro	1	GeneralIntro	1						0		SC_GeneralIntro.htm		57	0	476182	0	0	0	0		0	0	0	0		0	0	0	0		0	0	0	0		0
5.0.11.0	win	111218	16:33:52	NH_A_53	1	1	blockedintro	2	BlockedIntro	1						0		SC_BlockedIntro1.htm		57	0	30877	0	0	0	0		0	0	0	0		0	0	0	0		0	0	0	0		0
5.0.11.0	win	111218	16:33:52	NH_A_53	1	1	blockedintro	2	BlockedIntro	2						0		SC_BlockedIntro2.htm		57	0	4154	0	0	0	0		0	0	0	0		0	0	0	0		0	0	0	0		0
5.0.11.0	win	111218	16:33:52	NH_A_53	1	1	blockedtask_shapetraining	3	BlockedPracticeInstruct	1						0		SC_Blocked_ShapeTraining.htm		57	0	8081	0	0	0	0		0	0	0	0		0	0	0	0		0	0	0	0		0
5.0.11.0	win	111218	16:33:52	NH_A_53	1	1	blockedtask_shapetraining	3	blockedtask_shapetraining	3	Triangle		Shape			0		Triangle.png	Triangle.png	38	1	621	0	0	0	0		0	0	0	0		0	0	0	0		0	0	0	0		0
5.0.11.0	win	111218	16:33:52	NH_A_53	1	1	blockedtask_shapetraining	3	blockedtask_shapetraining	6	Triangle		Shape			0		Triangle.png	Triangle.png	38	1	460	0	0	0	0		0	0	0	0		0	0	0	0		0	0	0	0		0
5.0.11.0	win	111218	16:33:52	NH_A_53	1	1	blockedtask_shapetraining	3	blockedtask_shapetraining	9	Circle		Shape			0		Circle.png	Circle.png	30	1	497	0	0	0	0		0	0	0	0		0	0	0	0		0	0	0	0		0
5.0.11.0	win	111218	16:33:52	NH_A_53	1	1	blockedtask_shapetraining	3	blockedtask_shapetraining	12	Triangle		Shape			0		Triangle.png	Triangle.png	38	1	389	0	0	0	0		0	0	0	0		0	0	0	0		0	0	0	0		0
5.0.11.0	win	111218	16:33:52	NH_A_53	1	1	blockedtask_shapetraining	3	blockedtask_shapetraining	15	Circle		Shape			0		Circle.png	Circle.png	30	1	365	0	0	0	0		0	0	0	0		0	0	0	0		0	0	0	0		0
5.0.11.0	win	111218	16:33:52	NH_A_53	1	1	blockedtask_shapetraining	3	blockedtask_shapetraining	18	Circle		Shape			0		Circle.png	Circle.png	30	1	517	0	0	0	0		0	0	0	0		0	0	0	0		0	0	0	0		0
5.0.11.0	win	111218	16:33:52	NH_A_53	1	1	blockedtask_shapetraining	3	blockedtask_shapetraining	21	Circle		Shape			0		Circle.png	Circle.png	30	1	376	0	0	0	0		0	0	0	0		0	0	0	0		0	0	0	0		0
5.0.11.0	win	111218	16:33:52	NH_A_53	1	1	blockedtask_shapetraining	3	blockedtask_shapetraining	24	Triangle		Shape			0		Triangle.png	Triangle.png	38	1	369	0	0	0	0		0	0	0	0		0	0	0	0		0	0	0	0		0
5.0.11.0	win	111218	16:33:52	NH_A_53	1	1	blockedtask_shapetraining	3	blockedtask_shapetraining	27	Triangle		Shape			0		Triangle.png	Triangle.png	38	1	489	0	0	0	0		0	0	0	0		0	0	0	0		0	0	0	0		0
5.0.11.0	win	111218	16:33:52	NH_A_53	1	1	blockedtask_shapetraining	3	blockedtask_shapetraining	30	Triangle		Shape			0		Triangle.png	Triangle.png	38	1	366	0	0	0	0		0	0	0	0		0	0	0	0		0	0	0	0		0
5.0.11.0	win	111218	16:33:52	NH_A_53	1	1	blockedtask_shapetraining	3	blockedtask_shapetraining	33	Circle		Shape			0		Circle.png	Circle.png	30	1	423	0	0	0	0		0	0	0	0		0	0	0	0		0	0	0	0		0
5.0.11.0	win	111218	16:33:52	NH_A_53	1	1	blockedtask_shapetraining	3	blockedtask_shapetraining	36	Circle		Shape			0		Circle.png	Circle.png	30	1	397	0	0	0	0		0	0	0	0		0	0	0	0		0	0	0	0		0
5.0.11.0	win	111218	16:33:52	NH_A_53	1	1	blockedtask_shapetraining	3	blockedtask_shapetraining	39	Triangle		Shape			0		Triangle.png	Triangle.png	30	0	357	0	0	0	0		0	0	0	0		0	0	0	0		0	0	0	0		0
5.0.11.0	win	111218	16:33:52	NH_A_53	1	1	blockedtask_shapetraining	3	blockedtask_shapetraining	42	Circle		Shape			0		Circle.png	Circle.png	30	1	629	0	0	0	0		0	0	0	0		0	0	0	0		0	0	0	0		0
5.0.11.0	win	111218	16:33:52	NH_A_53	1	1	blockedtask_shapetraining	3	blockedtask_shapetraining	45	Circle		Shape			0		Circle.png	Circle.png	30	1	420	0	0	0	0		0	0	0	0		0	0	0	0		0	0	0	0		0
5.0.11.0	win	111218	16:33:52	NH_A_53	1	1	blockedtask_shapetraining	3	blockedtask_shapetraining	48	Triangle		Shape			0		Triangle.png	Triangle.png	38	1	347	0	0	0	0		0	0	0	0		0	0	0	0		0	0	0	0		0
5.0.11.0	win	111218	16:33:52	NH_A_53	1	1	blockedtask_shapetraining	3	blockedtask_shapetraining	51	Circle		Shape			0		Circle.png	Circle.png	30	1	581	0	0	0	0		0	0	0	0		0	0	0	0		0	0	0	0		0
5.0.11.0	win	111218	16:33:52	NH_A_53	1	1	blockedtask_shapetraining	3	blockedtask_shapetraining	54	Circle		Shape			0		Circle.png	Circle.png	30	1	373	0	0	0	0		0	0	0	0		0	0	0	0		0	0	0	0		0
5.0.11.0	win	111218	16:33:52	NH_A_53	1	1	blockedtask_shapetraining	3	blockedtask_shapetraining	57	Circle		Shape			0		Circle.png	Circle.png	30	1	381	0	0	0	0		0	0	0	0		0	0	0	0		0	0	0	0		0
5.0.11.0	win	111218	16:33:52	NH_A_53	1	1	blockedtask_shapetraining	3	blockedtask_shapetraining	60	Triangle		Shape			0		Triangle.png	Triangle.png	38	1	390	0	0	0	0		0	0	0	0		0	0	0	0		0	0	0	0		0
5.0.11.0	win	111218	16:33:52	NH_A_53	1	1	blockedtask_shapetraining	3	blockedtask_shapetraining	63	Triangle		Shape			0		Triangle.png	Triangle.png	38	1	366	0	0	0	0		0	0	0	0		0	0	0	0		0	0	0	0		0
5.0.11.0	win	111218	16:33:52	NH_A_53	1	1	blockedtask_shapetraining	3	blockedtask_shapetraining	66	Circle		Shape			0		Circle.png	Circle.png	30	1	422	0	0	0	0		0	0	0	0		0	0	0	0		0	0	0	0		0
5.0.11.0	win	111218	16:33:52	NH_A_53	1	1	blockedtask_shapetraining	3	blockedtask_shapetraining	69	Triangle		Shape			0		Triangle.png	Triangle.png	38	1	557	0	0	0	0		0	0	0	0		0	0	0	0		0	0	0	0		0
5.0.11.0	win	111218	16:33:52	NH_A_53	1	1	blockedtask_shapetraining	3	blockedtask_shapetraining	72	Circle		Shape			0		Circle.png	Circle.png	30	1	350	0	0	0	0		0	0	0	0		0	0	0	0		0	0	0	0		0
5.0.11.0	win	111218	16:33:52	NH_A_53	1	1	blockedtask_shapetraining	3	blockedtask_shapetraining	75	Triangle		Shape			0		Triangle.png	Triangle.png	38	1	423	0	0	0	0		0	0	0	0		0	0	0	0		0	0	0	0		0
5.0.11.0	win	111218	16:33:52	NH_A_53	1	1	blockedtask_shapetraining	3	blockedtask_shapetraining	78	Triangle		Shape			0		Triangle.png	Triangle.png	38	1	494	0	0	0	0		0	0	0	0		0	0	0	0		0	0	0	0		0
5.0.11.0	win	111218	16:33:52	NH_A_53	1	1	blockedtask_shapetraining	3	blockedtask_shapetraining	81	Triangle		Shape			0		Triangle.png	Triangle.png	38	1	370	0	0	0	0		0	0	0	0		0	0	0	0		0	0	0	0		0
5.0.11.0	win	111218	16:33:52	NH_A_53	1	1	blockedtask_shapetraining	3	blockedtask_shapetraining	84	Triangle		Shape			0		Triangle.png	Triangle.png	38	1	395	0	0	0	0		0	0	0	0		0	0	0	0		0	0	0	0		0
5.0.11.0	win	111218	16:33:52	NH_A_53	1	1	blockedtask_shapetraining	3	blockedtask_shapetraining	87	Triangle		Shape			0		Triangle.png	Triangle.png	38	1	371	0	0	0	0		0	0	0	0		0	0	0	0		0	0	0	0		0
5.0.11.0	win	111218	16:33:52	NH_A_53	1	1	blockedtask_shapetraining	3	blockedtask_shapetraining	90	Circle		Shape			0		Circle.png	Circle.png	30	1	491	0	0	0	0		0	0	0	0		0	0	0	0		0	0	0	0		0
5.0.11.0	win	111218	16:33:52	NH_A_53	1	1	blockedtask_shapetraining	3	blockedtask_shapetraining	93	Circle		Shape			0		Circle.png	Circle.png	30	1	383	0	0	0	0		0	0	0	0		0	0	0	0		0	0	0	0		0
5.0.11.0	win	111218	16:33:52	NH_A_53	1	1	blockedtask_shapetraining	3	blockedtask_shapetraining	96	Circle		Shape			0		Circle.png	Circle.png	30	1	391	0	0	0	0		0	0	0	0		0	0	0	0		0	0	0	0		0
5.0.11.0	win	111218	16:33:52	NH_A_53	1	1	blockedtask_colortraining	4	BlockedPracticeInstruct	1	Circle		Shape			0		SC_Blocked_ColorTraining.htm	Circle.png	57	0	10030	0	0	0	0		0	0	0	0		0	0	0	0		0	0	0	0		0
5.0.11.0	win	111218	16:33:52	NH_A_53	1	1	blockedtask_colortraining	4	blockedtask_colortraining	3		Red	Color			0		Red.png	Red.png	30	1	572	0	0	0	0		0	0	0	0		0	0	0	0		0	0	0	0		0
5.0.11.0	win	111218	16:33:52	NH_A_53	1	1	blockedtask_colortraining	4	blockedtask_colortraining	6		Green	Color			0		Green.png	Green.png	38	1	717	0	0	0	0		0	0	0	0		0	0	0	0		0	0	0	0		0
5.0.11.0	win	111218	16:33:52	NH_A_53	1	1	blockedtask_colortraining	4	blockedtask_colortraining	9		Green	Color			0		Green.png	Green.png	38	1	664	0	0	0	0		0	0	0	0		0	0	0	0		0	0	0	0		0
5.0.11.0	win	111218	16:33:52	NH_A_53	1	1	blockedtask_colortraining	4	blockedtask_colortraining	12		Green	Color			0		Green.png	Green.png	38	1	389	0	0	0	0		0	0	0	0		0	0	0	0		0	0	0	0		0
5.0.11.0	win	111218	16:33:52	NH_A_53	1	1	blockedtask_colortraining	4	blockedtask_colortraining	15		Red	Color			0		Red.png	Red.png	30	1	349	0	0	0	0		0	0	0	0		0	0	0	0		0	0	0	0		0
5.0.11.0	win	111218	16:33:52	NH_A_53	1	1	blockedtask_colortraining	4	blockedtask_colortraining	18		Green	Color			0		Green.png	Green.png	38	1	310	0	0	0	0		0	0	0	0		0	0	0	0		0	0	0	0		0
5.0.11.0	win	111218	16:33:52	NH_A_53	1	1	blockedtask_colortraining	4	blockedtask_colortraining	21		Green	Color			0		Green.png	Green.png	38	1	321	0	0	0	0		0	0	0	0		0	0	0	0		0	0	0	0		0
5.0.11.0	win	111218	16:33:52	NH_A_53	1	1	blockedtask_colortraining	4	blockedtask_colortraining	24		Red	Color			0		Red.png	Red.png	30	1	412	0	0	0	0		0	0	0	0		0	0	0	0		0	0	0	0		0
5.0.11.0	win	111218	16:33:52	NH_A_53	1	1	blockedtask_colortraining	4	blockedtask_colortraining	27		Red	Color			0		Red.png	Red.png	30	1	452	0	0	0	0		0	0	0	0		0	0	0	0		0	0	0	0		0
5.0.11.0	win	111218	16:33:52	NH_A_53	1	1	blockedtask_colortraining	4	blockedtask_colortraining	30		Red	Color			0		Red.png	Red.png	30	1	393	0	0	0	0		0	0	0	0		0	0	0	0		0	0	0	0		0
5.0.11.0	win	111218	16:33:52	NH_A_53	1	1	blockedtask_colortraining	4	blockedtask_colortraining	33		Red	Color			0		Red.png	Red.png	30	1	385	0	0	0	0		0	0	0	0		0	0	0	0		0	0	0	0		0
5.0.11.0	win	111218	16:33:52	NH_A_53	1	1	blockedtask_colortraining	4	blockedtask_colortraining	36		Green	Color			0		Green.png	Green.png	38	1	361	0	0	0	0		0	0	0	0		0	0	0	0		0	0	0	0		0
5.0.11.0	win	111218	16:33:52	NH_A_53	1	1	blockedtask_colortraining	4	blockedtask_colortraining	39		Green	Color			0		Green.png	Green.png	38	1	307	0	0	0	0		0	0	0	0		0	0	0	0		0	0	0	0		0
5.0.11.0	win	111218	16:33:52	NH_A_53	1	1	blockedtask_colortraining	4	blockedtask_colortraining	42		Red	Color			0		Red.png	Red.png	30	1	494	0	0	0	0		0	0	0	0		0	0	0	0		0	0	0	0		0
5.0.11.0	win	111218	16:33:52	NH_A_53	1	1	blockedtask_colortraining	4	blockedtask_colortraining	45		Green	Color			0		Green.png	Green.png	38	1	386	0	0	0	0		0	0	0	0		0	0	0	0		0	0	0	0		0
5.0.11.0	win	111218	16:33:52	NH_A_53	1	1	blockedtask_colortraining	4	blockedtask_colortraining	48		Red	Color			0		Red.png	Red.png	30	1	409	0	0	0	0		0	0	0	0		0	0	0	0		0	0	0	0		0
5.0.11.0	win	111218	16:33:52	NH_A_53	1	1	blockedtask_colortraining	4	blockedtask_colortraining	51		Green	Color			0		Green.png	Green.png	38	1	337	0	0	0	0		0	0	0	0		0	0	0	0		0	0	0	0		0
5.0.11.0	win	111218	16:33:52	NH_A_53	1	1	blockedtask_colortraining	4	blockedtask_colortraining	54		Red	Color			0		Red.png	Red.png	38	0	427	0	0	0	0		0	0	0	0		0	0	0	0		0	0	0	0		0
5.0.11.0	win	111218	16:33:52	NH_A_53	1	1	blockedtask_colortraining	4	blockedtask_colortraining	57		Red	Color			0		Red.png	Red.png	30	1	569	0	0	0	0		0	0	0	0		0	0	0	0		0	0	0	0		0
5.0.11.0	win	111218	16:33:52	NH_A_53	1	1	blockedtask_colortraining	4	blockedtask_colortraining	60		Red	Color			0		Red.png	Red.png	30	1	442	0	0	0	0		0	0	0	0		0	0	0	0		0	0	0	0		0
5.0.11.0	win	111218	16:33:52	NH_A_53	1	1	blockedtask_colortraining	4	blockedtask_colortraining	63		Red	Color			0		Red.png	Red.png	30	1	368	0	0	0	0		0	0	0	0		0	0	0	0		0	0	0	0		0
5.0.11.0	win	111218	16:33:52	NH_A_53	1	1	blockedtask_colortraining	4	blockedtask_colortraining	66		Green	Color			0		Green.png	Green.png	38	1	393	0	0	0	0		0	0	0	0		0	0	0	0		0	0	0	0		0
5.0.11.0	win	111218	16:33:52	NH_A_53	1	1	blockedtask_colortraining	4	blockedtask_colortraining	69		Green	Color			0		Green.png	Green.png	38	1	321	0	0	0	0		0	0	0	0		0	0	0	0		0	0	0	0		0
5.0.11.0	win	111218	16:33:52	NH_A_53	1	1	blockedtask_colortraining	4	blockedtask_colortraining	72		Green	Color			0		Green.png	Green.png	38	1	379	0	0	0	0		0	0	0	0		0	0	0	0		0	0	0	0		0
5.0.11.0	win	111218	16:33:52	NH_A_53	1	1	blockedtask_colortraining	4	blockedtask_colortraining	75		Red	Color			0		Red.png	Red.png	30	1	436	0	0	0	0		0	0	0	0		0	0	0	0		0	0	0	0		0
5.0.11.0	win	111218	16:33:52	NH_A_53	1	1	blockedtask_colortraining	4	blockedtask_colortraining	78		Red	Color			0		Red.png	Red.png	30	1	362	0	0	0	0		0	0	0	0		0	0	0	0		0	0	0	0		0
5.0.11.0	win	111218	16:33:52	NH_A_53	1	1	blockedtask_colortraining	4	blockedtask_colortraining	81		Red	Color			0		Red.png	Red.png	30	1	404	0	0	0	0		0	0	0	0		0	0	0	0		0	0	0	0		0
5.0.11.0	win	111218	16:33:52	NH_A_53	1	1	blockedtask_colortraining	4	blockedtask_colortraining	84		Red	Color			0		Red.png	Red.png	30	1	379	0	0	0	0		0	0	0	0		0	0	0	0		0	0	0	0		0
5.0.11.0	win	111218	16:33:52	NH_A_53	1	1	blockedtask_colortraining	4	blockedtask_colortraining	87		Green	Color			0		Green.png	Green.png	38	1	579	0	0	0	0		0	0	0	0		0	0	0	0		0	0	0	0		0
5.0.11.0	win	111218	16:33:52	NH_A_53	1	1	blockedtask_colortraining	4	blockedtask_colortraining	90		Green	Color			0		Green.png	Green.png	38	1	324	0	0	0	0		0	0	0	0		0	0	0	0		0	0	0	0		0
5.0.11.0	win	111218	16:33:52	NH_A_53	1	1	blockedtask_colortraining	4	blockedtask_colortraining	93		Green	Color			0		Green.png	Green.png	38	1	383	0	0	0	0		0	0	0	0		0	0	0	0		0	0	0	0		0
5.0.11.0	win	111218	16:33:52	NH_A_53	1	1	blockedtask_colortraining	4	blockedtask_colortraining	96		Green	Color			0		Green.png	Green.png	38	1	375	0	0	0	0		0	0	0	0		0	0	0	0		0	0	0	0		0
5.0.11.0	win	111218	16:33:52	NH_A_53	1	1	blockedtask_colorshapetraining	5	BlockedPracticeInstruct	1		Green	Color			0		SC_Blocked_ColorShapeTraining.htm	Green.png	57	0	17838	0	0	0	0		0	0	0	0		0	0	0	0		0	0	0	0		0
5.0.11.0	win	111218	16:33:52	NH_A_53	1	1	blockedtask_colorshapetraining	5	blockedtask_colorshapetraining	3	Triangle		Shape			0		Triangle.png	Triangle.png	38	1	692	0	0	0	0		0	0	0	0		0	0	0	0		0	0	0	0		0
5.0.11.0	win	111218	16:33:52	NH_A_53	1	1	blockedtask_colorshapetraining	5	blockedtask_colorshapetraining	6	Triangle		Shape			0		Triangle.png	Triangle.png	38	1	400	0	0	0	0		0	0	0	0		0	0	0	0		0	0	0	0		0
5.0.11.0	win	111218	16:33:52	NH_A_53	1	1	blockedtask_colorshapetraining	5	blockedtask_colorshapetraining	9	Triangle		Shape			0		Triangle.png	Triangle.png	38	1	359	0	0	0	0		0	0	0	0		0	0	0	0		0	0	0	0		0
5.0.11.0	win	111218	16:33:52	NH_A_53	1	1	blockedtask_colorshapetraining	5	blockedtask_colorshapetraining	12	Triangle		Shape			0		Triangle.png	Triangle.png	38	1	353	0	0	0	0		0	0	0	0		0	0	0	0		0	0	0	0		0
5.0.11.0	win	111218	16:33:52	NH_A_53	1	1	blockedtask_colorshapetraining	5	blockedtask_colorshapetraining	15		Green	Color			0		Green.png	Green.png	38	1	458	0	0	0	0		0	0	0	0		0	0	0	0		0	0	0	0		0
5.0.11.0	win	111218	16:33:52	NH_A_53	1	1	blockedtask_colorshapetraining	5	blockedtask_colorshapetraining	18	Circle		Shape			0		Circle.png	Circle.png	30	1	495	0	0	0	0		0	0	0	0		0	0	0	0		0	0	0	0		0
5.0.11.0	win	111218	16:33:52	NH_A_53	1	1	blockedtask_colorshapetraining	5	blockedtask_colorshapetraining	21	Circle		Shape			0		Circle.png	Circle.png	30	1	371	0	0	0	0		0	0	0	0		0	0	0	0		0	0	0	0		0
5.0.11.0	win	111218	16:33:52	NH_A_53	1	1	blockedtask_colorshapetraining	5	blockedtask_colorshapetraining	24	Circle		Shape			0		Circle.png	Circle.png	30	1	364	0	0	0	0		0	0	0	0		0	0	0	0		0	0	0	0		0
5.0.11.0	win	111218	16:33:52	NH_A_53	1	1	blockedtask_colorshapetraining	5	blockedtask_colorshapetraining	27	Circle		Shape			0		Circle.png	Circle.png	30	1	341	0	0	0	0		0	0	0	0		0	0	0	0		0	0	0	0		0
5.0.11.0	win	111218	16:33:52	NH_A_53	1	1	blockedtask_colorshapetraining	5	blockedtask_colorshapetraining	30		Red	Color			0		Red.png	Red.png	30	1	815	0	0	0	0		0	0	0	0		0	0	0	0		0	0	0	0		0
5.0.11.0	win	111218	16:33:52	NH_A_53	1	1	blockedtask_colorshapetraining	5	blockedtask_colorshapetraining	33	Triangle		Shape			0		Triangle.png	Triangle.png	38	1	486	0	0	0	0		0	0	0	0		0	0	0	0		0	0	0	0		0
5.0.11.0	win	111218	16:33:52	NH_A_53	1	1	blockedtask_colorshapetraining	5	blockedtask_colorshapetraining	36	Circle		Shape			0		Circle.png	Circle.png	38	0	394	0	0	0	0		0	0	0	0		0	0	0	0		0	0	0	0		0
5.0.11.0	win	111218	16:33:52	NH_A_53	1	1	blockedtask_colorshapetraining	5	blockedtask_colorshapetraining	39	Triangle		Shape			0		Triangle.png	Triangle.png	38	1	777	0	0	0	0		0	0	0	0		0	0	0	0		0	0	0	0		0
5.0.11.0	win	111218	16:33:52	NH_A_53	1	1	blockedtask_colorshapetraining	5	blockedtask_colorshapetraining	42	Circle		Shape			0		Circle.png	Circle.png	30	1	482	0	0	0	0		0	0	0	0		0	0	0	0		0	0	0	0		0
5.0.11.0	win	111218	16:33:52	NH_A_53	1	1	blockedtask_colorshapetraining	5	blockedtask_colorshapetraining	45		Red	Color			0		Red.png	Red.png	30	1	470	0	0	0	0		0	0	0	0		0	0	0	0		0	0	0	0		0
5.0.11.0	win	111218	16:33:52	NH_A_53	1	1	blockedtask_colorshapetraining	5	blockedtask_colorshapetraining	48		Green	Color			0		Green.png	Green.png	38	1	507	0	0	0	0		0	0	0	0		0	0	0	0		0	0	0	0		0
5.0.11.0	win	111218	16:33:52	NH_A_53	1	1	blockedtask_colorshapetraining	5	blockedtask_colorshapetraining	51		Red	Color			0		Red.png	Red.png	30	1	542	0	0	0	0		0	0	0	0		0	0	0	0		0	0	0	0		0
5.0.11.0	win	111218	16:33:52	NH_A_53	1	1	blockedtask_colorshapetraining	5	blockedtask_colorshapetraining	54	Circle		Shape			0		Circle.png	Circle.png	30	1	528	0	0	0	0		0	0	0	0		0	0	0	0		0	0	0	0		0
5.0.11.0	win	111218	16:33:52	NH_A_53	1	1	blockedtask_colorshapetraining	5	blockedtask_colorshapetraining	57		Green	Color			0		Green.png	Green.png	38	1	419	0	0	0	0		0	0	0	0		0	0	0	0		0	0	0	0		0
5.0.11.0	win	111218	16:33:52	NH_A_53	1	1	blockedtask_colorshapetraining	5	blockedtask_colorshapetraining	60		Red	Color			0		Red.png	Red.png	30	1	585	0	0	0	0		0	0	0	0		0	0	0	0		0	0	0	0		0
5.0.11.0	win	111218	16:33:52	NH_A_53	1	1	blockedtask_colorshapetraining	5	blockedtask_colorshapetraining	63	Triangle		Shape			0		Triangle.png	Triangle.png	38	1	361	0	0	0	0		0	0	0	0		0	0	0	0		0	0	0	0		0
5.0.11.0	win	111218	16:33:52	NH_A_53	1	1	blockedtask_colorshapetraining	5	blockedtask_colorshapetraining	66		Red	Color			0		Red.png	Red.png	30	1	451	0	0	0	0		0	0	0	0		0	0	0	0		0	0	0	0		0
5.0.11.0	win	111218	16:33:52	NH_A_53	1	1	blockedtask_colorshapetraining	5	blockedtask_colorshapetraining	69		Red	Color			0		Red.png	Red.png	30	1	552	0	0	0	0		0	0	0	0		0	0	0	0		0	0	0	0		0
5.0.11.0	win	111218	16:33:52	NH_A_53	1	1	blockedtask_colorshapetraining	5	blockedtask_colorshapetraining	72		Green	Color			0		Green.png	Green.png	38	1	473	0	0	0	0		0	0	0	0		0	0	0	0		0	0	0	0		0
5.0.11.0	win	111218	16:33:52	NH_A_53	1	1	blockedtask_colorshapetraining	5	blockedtask_colorshapetraining	75		Green	Color			0		Green.png	Green.png	38	1	446	0	0	0	0		0	0	0	0		0	0	0	0		0	0	0	0		0
5.0.11.0	win	111218	16:33:52	NH_A_53	1	1	blockedtask_colorshapetraining	5	blockedtask_colorshapetraining	78	Triangle		Shape			0		Triangle.png	Triangle.png	38	1	564	0	0	0	0		0	0	0	0		0	0	0	0		0	0	0	0		0
5.0.11.0	win	111218	16:33:52	NH_A_53	1	1	blockedtask_colorshapetraining	5	blockedtask_colorshapetraining	81		Green	Color			0		Green.png	Green.png	38	1	581	0	0	0	0		0	0	0	0		0	0	0	0		0	0	0	0		0
5.0.11.0	win	111218	16:33:52	NH_A_53	1	1	blockedtask_colorshapetraining	5	blockedtask_colorshapetraining	84		Green	Color			0		Green.png	Green.png	38	1	421	0	0	0	0		0	0	0	0		0	0	0	0		0	0	0	0		0
5.0.11.0	win	111218	16:33:52	NH_A_53	1	1	blockedtask_colorshapetraining	5	blockedtask_colorshapetraining	87		Red	Color			0		Red.png	Red.png	30	1	459	0	0	0	0		0	0	0	0		0	0	0	0		0	0	0	0		0
5.0.11.0	win	111218	16:33:52	NH_A_53	1	1	blockedtask_colorshapetraining	5	blockedtask_colorshapetraining	90	Circle		Shape			0		Circle.png	Circle.png	30	1	497	0	0	0	0		0	0	0	0		0	0	0	0		0	0	0	0		0
5.0.11.0	win	111218	16:33:52	NH_A_53	1	1	blockedtask_colorshapetraining	5	blockedtask_colorshapetraining	93		Green	Color			0		Green.png	Green.png	38	1	485	0	0	0	0		0	0	0	0		0	0	0	0		0	0	0	0		0
5.0.11.0	win	111218	16:33:52	NH_A_53	1	1	blockedtask_colorshapetraining	5	blockedtask_colorshapetraining	96		Red	Color			0		Red.png	Red.png	30	1	585	0	0	0	0		0	0	0	0		0	0	0	0		0	0	0	0		0
5.0.11.0	win	111218	16:33:52	NH_A_53	1	1	blockedtask_bivalentshapetraining	6	BlockedPracticeInstruct	1		Red	Color			0		SC_Blocked_BivalentShapeTraining.htm	Red.png	57	0	11848	0	0	0	0		0	0	0	0		0	0	0	0		0	0	0	0		0
5.0.11.0	win	111218	16:33:52	NH_A_53	1	1	blockedtask_bivalentshapetraining	6	blockedtask_bivalentshapetraining	3	Circle	Red	Shape			0		CircleRed.png	CircleRed.png	30	1	1389	0	0	0	0		0	0	0	0		0	0	0	0		0	0	0	0		0
5.0.11.0	win	111218	16:33:52	NH_A_53	1	1	blockedtask_bivalentshapetraining	6	blockedtask_bivalentshapetraining	6	Circle	Red	Shape			0		CircleRed.png	CircleRed.png	30	1	445	0	0	0	0		0	0	0	0		0	0	0	0		0	0	0	0		0
5.0.11.0	win	111218	16:33:52	NH_A_53	1	1	blockedtask_bivalentshapetraining	6	blockedtask_bivalentshapetraining	9	Circle	Red	Shape			0		CircleRed.png	CircleRed.png	30	1	388	0	0	0	0		0	0	0	0		0	0	0	0		0	0	0	0		0
5.0.11.0	win	111218	16:33:52	NH_A_53	1	1	blockedtask_bivalentshapetraining	6	blockedtask_bivalentshapetraining	12	Triangle	Red	Shape			0		TriangleRed.png	TriangleRed.png	38	1	555	0	0	0	0		0	0	0	0		0	0	0	0		0	0	0	0		0
5.0.11.0	win	111218	16:33:52	NH_A_53	1	1	blockedtask_bivalentshapetraining	6	blockedtask_bivalentshapetraining	15	Circle	Red	Shape			0		CircleRed.png	CircleRed.png	30	1	445	0	0	0	0		0	0	0	0		0	0	0	0		0	0	0	0		0
5.0.11.0	win	111218	16:33:52	NH_A_53	1	1	blockedtask_bivalentshapetraining	6	blockedtask_bivalentshapetraining	18	Circle	Green	Shape			0		CircleGreen.png	CircleGreen.png	30	1	595	0	0	0	0		0	0	0	0		0	0	0	0		0	0	0	0		0
5.0.11.0	win	111218	16:33:52	NH_A_53	1	1	blockedtask_bivalentshapetraining	6	blockedtask_bivalentshapetraining	21	Circle	Green	Shape			0		CircleGreen.png	CircleGreen.png	30	1	403	0	0	0	0		0	0	0	0		0	0	0	0		0	0	0	0		0
5.0.11.0	win	111218	16:33:52	NH_A_53	1	1	blockedtask_bivalentshapetraining	6	blockedtask_bivalentshapetraining	24	Triangle	Red	Shape			0		TriangleRed.png	TriangleRed.png	38	1	442	0	0	0	0		0	0	0	0		0	0	0	0		0	0	0	0		0
5.0.11.0	win	111218	16:33:52	NH_A_53	1	1	blockedtask_bivalentshapetraining	6	blockedtask_bivalentshapetraining	27	Triangle	Green	Shape			0		TriangleGreen.png	TriangleGreen.png	38	1	480	0	0	0	0		0	0	0	0		0	0	0	0		0	0	0	0		0
5.0.11.0	win	111218	16:33:52	NH_A_53	1	1	blockedtask_bivalentshapetraining	6	blockedtask_bivalentshapetraining	30	Triangle	Green	Shape			0		TriangleGreen.png	TriangleGreen.png	38	1	453	0	0	0	0		0	0	0	0		0	0	0	0		0	0	0	0		0
5.0.11.0	win	111218	16:33:52	NH_A_53	1	1	blockedtask_bivalentshapetraining	6	blockedtask_bivalentshapetraining	33	Triangle	Green	Shape			0		TriangleGreen.png	TriangleGreen.png	38	1	426	0	0	0	0		0	0	0	0		0	0	0	0		0	0	0	0		0
5.0.11.0	win	111218	16:33:52	NH_A_53	1	1	blockedtask_bivalentshapetraining	6	blockedtask_bivalentshapetraining	36	Triangle	Red	Shape			0		TriangleRed.png	TriangleRed.png	38	1	577	0	0	0	0		0	0	0	0		0	0	0	0		0	0	0	0		0
5.0.11.0	win	111218	16:33:52	NH_A_53	1	1	blockedtask_bivalentshapetraining	6	blockedtask_bivalentshapetraining	39	Triangle	Green	Shape			0		TriangleGreen.png	TriangleGreen.png	38	1	434	0	0	0	0		0	0	0	0		0	0	0	0		0	0	0	0		0
5.0.11.0	win	111218	16:33:52	NH_A_53	1	1	blockedtask_bivalentshapetraining	6	blockedtask_bivalentshapetraining	42	Triangle	Green	Shape			0		TriangleGreen.png	TriangleGreen.png	38	1	375	0	0	0	0		0	0	0	0		0	0	0	0		0	0	0	0		0
5.0.11.0	win	111218	16:33:52	NH_A_53	1	1	blockedtask_bivalentshapetraining	6	blockedtask_bivalentshapetraining	45	Circle	Red	Shape			0		CircleRed.png	CircleRed.png	30	1	464	0	0	0	0		0	0	0	0		0	0	0	0		0	0	0	0		0
5.0.11.0	win	111218	16:33:52	NH_A_53	1	1	blockedtask_bivalentshapetraining	6	blockedtask_bivalentshapetraining	48	Circle	Red	Shape			0		CircleRed.png	CircleRed.png	30	1	421	0	0	0	0		0	0	0	0		0	0	0	0		0	0	0	0		0
5.0.11.0	win	111218	16:33:52	NH_A_53	1	1	blockedtask_bivalentshapetraining	6	blockedtask_bivalentshapetraining	51	Triangle	Red	Shape			0		TriangleRed.png	TriangleRed.png	38	1	491	0	0	0	0		0	0	0	0		0	0	0	0		0	0	0	0		0
5.0.11.0	win	111218	16:33:52	NH_A_53	1	1	blockedtask_bivalentshapetraining	6	blockedtask_bivalentshapetraining	54	Triangle	Red	Shape			0		TriangleRed.png	TriangleRed.png	38	1	479	0	0	0	0		0	0	0	0		0	0	0	0		0	0	0	0		0
5.0.11.0	win	111218	16:33:52	NH_A_53	1	1	blockedtask_bivalentshapetraining	6	blockedtask_bivalentshapetraining	57	Triangle	Red	Shape			0		TriangleRed.png	TriangleRed.png	38	1	404	0	0	0	0		0	0	0	0		0	0	0	0		0	0	0	0		0
5.0.11.0	win	111218	16:33:52	NH_A_53	1	1	blockedtask_bivalentshapetraining	6	blockedtask_bivalentshapetraining	60	Triangle	Green	Shape			0		TriangleGreen.png	TriangleGreen.png	38	1	475	0	0	0	0		0	0	0	0		0	0	0	0		0	0	0	0		0
5.0.11.0	win	111218	16:33:52	NH_A_53	1	1	blockedtask_bivalentshapetraining	6	blockedtask_bivalentshapetraining	63	Triangle	Red	Shape			0		TriangleRed.png	TriangleRed.png	38	1	384	0	0	0	0		0	0	0	0		0	0	0	0		0	0	0	0		0
5.0.11.0	win	111218	16:33:52	NH_A_53	1	1	blockedtask_bivalentshapetraining	6	blockedtask_bivalentshapetraining	66	Circle	Red	Shape			0		CircleRed.png	CircleRed.png	30	1	536	0	0	0	0		0	0	0	0		0	0	0	0		0	0	0	0		0
5.0.11.0	win	111218	16:33:52	NH_A_53	1	1	blockedtask_bivalentshapetraining	6	blockedtask_bivalentshapetraining	69	Circle	Green	Shape			0		CircleGreen.png	CircleGreen.png	30	1	442	0	0	0	0		0	0	0	0		0	0	0	0		0	0	0	0		0
5.0.11.0	win	111218	16:33:52	NH_A_53	1	1	blockedtask_bivalentshapetraining	6	blockedtask_bivalentshapetraining	72	Circle	Red	Shape			0		CircleRed.png	CircleRed.png	30	1	448	0	0	0	0		0	0	0	0		0	0	0	0		0	0	0	0		0
5.0.11.0	win	111218	16:33:52	NH_A_53	1	1	blockedtask_bivalentshapetraining	6	blockedtask_bivalentshapetraining	75	Triangle	Red	Shape			0		TriangleRed.png	TriangleRed.png	38	1	357	0	0	0	0		0	0	0	0		0	0	0	0		0	0	0	0		0
5.0.11.0	win	111218	16:33:52	NH_A_53	1	1	blockedtask_bivalentshapetraining	6	blockedtask_bivalentshapetraining	78	Circle	Green	Shape			0		CircleGreen.png	CircleGreen.png	30	1	495	0	0	0	0		0	0	0	0		0	0	0	0		0	0	0	0		0
5.0.11.0	win	111218	16:33:52	NH_A_53	1	1	blockedtask_bivalentshapetraining	6	blockedtask_bivalentshapetraining	81	Circle	Green	Shape			0		CircleGreen.png	CircleGreen.png	30	1	419	0	0	0	0		0	0	0	0		0	0	0	0		0	0	0	0		0
5.0.11.0	win	111218	16:33:52	NH_A_53	1	1	blockedtask_bivalentshapetraining	6	blockedtask_bivalentshapetraining	84	Triangle	Green	Shape			0		TriangleGreen.png	TriangleGreen.png	38	1	473	0	0	0	0		0	0	0	0		0	0	0	0		0	0	0	0		0
5.0.11.0	win	111218	16:33:52	NH_A_53	1	1	blockedtask_bivalentshapetraining	6	blockedtask_bivalentshapetraining	87	Triangle	Green	Shape			0		TriangleGreen.png	TriangleGreen.png	38	1	399	0	0	0	0		0	0	0	0		0	0	0	0		0	0	0	0		0
5.0.11.0	win	111218	16:33:52	NH_A_53	1	1	blockedtask_bivalentshapetraining	6	blockedtask_bivalentshapetraining	90	Circle	Green	Shape			0		CircleGreen.png	CircleGreen.png	30	1	469	0	0	0	0		0	0	0	0		0	0	0	0		0	0	0	0		0
5.0.11.0	win	111218	16:33:52	NH_A_53	1	1	blockedtask_bivalentshapetraining	6	blockedtask_bivalentshapetraining	93	Circle	Green	Shape			0		CircleGreen.png	CircleGreen.png	30	1	346	0	0	0	0		0	0	0	0		0	0	0	0		0	0	0	0		0
5.0.11.0	win	111218	16:33:52	NH_A_53	1	1	blockedtask_bivalentshapetraining	6	blockedtask_bivalentshapetraining	96	Circle	Green	Shape			0		CircleGreen.png	CircleGreen.png	30	1	452	0	0	0	0		0	0	0	0		0	0	0	0		0	0	0	0		0
5.0.11.0	win	111218	16:33:52	NH_A_53	1	1	blockedtask_bivalentcolortraining	7	BlockedPracticeInstruct	1	Circle	Green	Shape			0		SC_Blocked_BivalentColorTraining.htm	CircleGreen.png	57	0	9657	0	0	0	0		0	0	0	0		0	0	0	0		0	0	0	0		0
5.0.11.0	win	111218	16:33:52	NH_A_53	1	1	blockedtask_bivalentcolortraining	7	blockedtask_bivalentcolortraining	3	Triangle	Green	Color			0		TriangleGreen.png	TriangleGreen.png	38	1	1590	0	0	0	0		0	0	0	0		0	0	0	0		0	0	0	0		0
5.0.11.0	win	111218	16:33:52	NH_A_53	1	1	blockedtask_bivalentcolortraining	7	blockedtask_bivalentcolortraining	6	Circle	Red	Color			0		CircleRed.png	CircleRed.png	30	1	494	0	0	0	0		0	0	0	0		0	0	0	0		0	0	0	0		0
5.0.11.0	win	111218	16:33:52	NH_A_53	1	1	blockedtask_bivalentcolortraining	7	blockedtask_bivalentcolortraining	9	Circle	Green	Color			0		CircleGreen.png	CircleGreen.png	38	1	402	0	0	0	0		0	0	0	0		0	0	0	0		0	0	0	0		0
5.0.11.0	win	111218	16:33:52	NH_A_53	1	1	blockedtask_bivalentcolortraining	7	blockedtask_bivalentcolortraining	12	Triangle	Green	Color			0		TriangleGreen.png	TriangleGreen.png	38	1	457	0	0	0	0		0	0	0	0		0	0	0	0		0	0	0	0		0
5.0.11.0	win	111218	16:33:52	NH_A_53	1	1	blockedtask_bivalentcolortraining	7	blockedtask_bivalentcolortraining	15	Circle	Red	Color			0		CircleRed.png	CircleRed.png	30	1	495	0	0	0	0		0	0	0	0		0	0	0	0		0	0	0	0		0
5.0.11.0	win	111218	16:33:52	NH_A_53	1	1	blockedtask_bivalentcolortraining	7	blockedtask_bivalentcolortraining	18	Circle	Green	Color			0		CircleGreen.png	CircleGreen.png	38	1	419	0	0	0	0		0	0	0	0		0	0	0	0		0	0	0	0		0
5.0.11.0	win	111218	16:33:52	NH_A_53	1	1	blockedtask_bivalentcolortraining	7	blockedtask_bivalentcolortraining	21	Triangle	Red	Color			0		TriangleRed.png	TriangleRed.png	30	1	442	0	0	0	0		0	0	0	0		0	0	0	0		0	0	0	0		0
5.0.11.0	win	111218	16:33:52	NH_A_53	1	1	blockedtask_bivalentcolortraining	7	blockedtask_bivalentcolortraining	24	Circle	Red	Color			0		CircleRed.png	CircleRed.png	38	0	543	0	0	0	0		0	0	0	0		0	0	0	0		0	0	0	0		0
5.0.11.0	win	111218	16:33:52	NH_A_53	1	1	blockedtask_bivalentcolortraining	7	blockedtask_bivalentcolortraining	27	Triangle	Red	Color			0		TriangleRed.png	TriangleRed.png	30	1	553	0	0	0	0		0	0	0	0		0	0	0	0		0	0	0	0		0
5.0.11.0	win	111218	16:33:52	NH_A_53	1	1	blockedtask_bivalentcolortraining	7	blockedtask_bivalentcolortraining	30	Triangle	Red	Color			0		TriangleRed.png	TriangleRed.png	30	1	411	0	0	0	0		0	0	0	0		0	0	0	0		0	0	0	0		0
5.0.11.0	win	111218	16:33:52	NH_A_53	1	1	blockedtask_bivalentcolortraining	7	blockedtask_bivalentcolortraining	33	Triangle	Green	Color			0		TriangleGreen.png	TriangleGreen.png	38	1	434	0	0	0	0		0	0	0	0		0	0	0	0		0	0	0	0		0
5.0.11.0	win	111218	16:33:52	NH_A_53	1	1	blockedtask_bivalentcolortraining	7	blockedtask_bivalentcolortraining	36	Circle	Red	Color			0		CircleRed.png	CircleRed.png	30	1	440	0	0	0	0		0	0	0	0		0	0	0	0		0	0	0	0		0
5.0.11.0	win	111218	16:33:52	NH_A_53	1	1	blockedtask_bivalentcolortraining	7	blockedtask_bivalentcolortraining	39	Triangle	Green	Color			0		TriangleGreen.png	TriangleGreen.png	38	1	414	0	0	0	0		0	0	0	0		0	0	0	0		0	0	0	0		0
5.0.11.0	win	111218	16:33:52	NH_A_53	1	1	blockedtask_bivalentcolortraining	7	blockedtask_bivalentcolortraining	42	Circle	Red	Color			0		CircleRed.png	CircleRed.png	30	1	421	0	0	0	0		0	0	0	0		0	0	0	0		0	0	0	0		0
5.0.11.0	win	111218	16:33:52	NH_A_53	1	1	blockedtask_bivalentcolortraining	7	blockedtask_bivalentcolortraining	45	Triangle	Red	Color			0		TriangleRed.png	TriangleRed.png	30	1	395	0	0	0	0		0	0	0	0		0	0	0	0		0	0	0	0		0
5.0.11.0	win	111218	16:33:52	NH_A_53	1	1	blockedtask_bivalentcolortraining	7	blockedtask_bivalentcolortraining	48	Triangle	Green	Color			0		TriangleGreen.png	TriangleGreen.png	38	1	467	0	0	0	0		0	0	0	0		0	0	0	0		0	0	0	0		0
5.0.11.0	win	111218	16:33:52	NH_A_53	1	1	blockedtask_bivalentcolortraining	7	blockedtask_bivalentcolortraining	51	Triangle	Red	Color			0		TriangleRed.png	TriangleRed.png	30	1	520	0	0	0	0		0	0	0	0		0	0	0	0		0	0	0	0		0
5.0.11.0	win	111218	16:33:52	NH_A_53	1	1	blockedtask_bivalentcolortraining	7	blockedtask_bivalentcolortraining	54	Triangle	Red	Color			0		TriangleRed.png	TriangleRed.png	30	1	427	0	0	0	0		0	0	0	0		0	0	0	0		0	0	0	0		0
5.0.11.0	win	111218	16:33:52	NH_A_53	1	1	blockedtask_bivalentcolortraining	7	blockedtask_bivalentcolortraining	57	Circle	Green	Color			0		CircleGreen.png	CircleGreen.png	38	1	482	0	0	0	0		0	0	0	0		0	0	0	0		0	0	0	0		0
5.0.11.0	win	111218	16:33:52	NH_A_53	1	1	blockedtask_bivalentcolortraining	7	blockedtask_bivalentcolortraining	60	Circle	Red	Color			0		CircleRed.png	CircleRed.png	30	1	517	0	0	0	0		0	0	0	0		0	0	0	0		0	0	0	0		0
5.0.11.0	win	111218	16:33:52	NH_A_53	1	1	blockedtask_bivalentcolortraining	7	blockedtask_bivalentcolortraining	63	Triangle	Red	Color			0		TriangleRed.png	TriangleRed.png	30	1	392	0	0	0	0		0	0	0	0		0	0	0	0		0	0	0	0		0
5.0.11.0	win	111218	16:33:52	NH_A_53	1	1	blockedtask_bivalentcolortraining	7	blockedtask_bivalentcolortraining	66	Circle	Green	Color			0		CircleGreen.png	CircleGreen.png	38	1	416	0	0	0	0		0	0	0	0		0	0	0	0		0	0	0	0		0
5.0.11.0	win	111218	16:33:52	NH_A_53	1	1	blockedtask_bivalentcolortraining	7	blockedtask_bivalentcolortraining	69	Triangle	Green	Color			0		TriangleGreen.png	TriangleGreen.png	38	1	391	0	0	0	0		0	0	0	0		0	0	0	0		0	0	0	0		0
5.0.11.0	win	111218	16:33:52	NH_A_53	1	1	blockedtask_bivalentcolortraining	7	blockedtask_bivalentcolortraining	72	Triangle	Red	Color			0		TriangleRed.png	TriangleRed.png	30	1	399	0	0	0	0		0	0	0	0		0	0	0	0		0	0	0	0		0
5.0.11.0	win	111218	16:33:52	NH_A_53	1	1	blockedtask_bivalentcolortraining	7	blockedtask_bivalentcolortraining	75	Circle	Green	Color			0		CircleGreen.png	CircleGreen.png	38	1	406	0	0	0	0		0	0	0	0		0	0	0	0		0	0	0	0		0
5.0.11.0	win	111218	16:33:52	NH_A_53	1	1	blockedtask_bivalentcolortraining	7	blockedtask_bivalentcolortraining	78	Circle	Green	Color			0		CircleGreen.png	CircleGreen.png	38	1	397	0	0	0	0		0	0	0	0		0	0	0	0		0	0	0	0		0
5.0.11.0	win	111218	16:33:52	NH_A_53	1	1	blockedtask_bivalentcolortraining	7	blockedtask_bivalentcolortraining	81	Circle	Red	Color			0		CircleRed.png	CircleRed.png	30	1	533	0	0	0	0		0	0	0	0		0	0	0	0		0	0	0	0		0
5.0.11.0	win	111218	16:33:52	NH_A_53	1	1	blockedtask_bivalentcolortraining	7	blockedtask_bivalentcolortraining	84	Triangle	Green	Color			0		TriangleGreen.png	TriangleGreen.png	38	1	535	0	0	0	0		0	0	0	0		0	0	0	0		0	0	0	0		0
5.0.11.0	win	111218	16:33:52	NH_A_53	1	1	blockedtask_bivalentcolortraining	7	blockedtask_bivalentcolortraining	87	Circle	Green	Color			0		CircleGreen.png	CircleGreen.png	38	1	361	0	0	0	0		0	0	0	0		0	0	0	0		0	0	0	0		0
5.0.11.0	win	111218	16:33:52	NH_A_53	1	1	blockedtask_bivalentcolortraining	7	blockedtask_bivalentcolortraining	90	Circle	Red	Color			0		CircleRed.png	CircleRed.png	30	1	435	0	0	0	0		0	0	0	0		0	0	0	0		0	0	0	0		0
5.0.11.0	win	111218	16:33:52	NH_A_53	1	1	blockedtask_bivalentcolortraining	7	blockedtask_bivalentcolortraining	93	Circle	Green	Color			0		CircleGreen.png	CircleGreen.png	38	1	408	0	0	0	0		0	0	0	0		0	0	0	0		0	0	0	0		0
5.0.11.0	win	111218	16:33:52	NH_A_53	1	1	blockedtask_bivalentcolortraining	7	blockedtask_bivalentcolortraining	96	Triangle	Green	Color			0		TriangleGreen.png	TriangleGreen.png	38	1	447	0	0	0	0		0	0	0	0		0	0	0	0		0	0	0	0		0
5.0.11.0	win	111218	16:33:52	NH_A_53	1	1	blocked_testintro	8	BlockedPracticeInstruct	1	Triangle	Green	Color			0		SC_Blocked_TestIntro.htm	TriangleGreen.png	57	0	14868	0	0	0	0		0	0	0	0		0	0	0	0		0	0	0	0		0
5.0.11.0	win	111218	16:33:52	NH_A_53	1	1	blocked_shape	9	BlockedTestInstruct	1	Triangle	Green	Color			0		SC_Blocked_BivalentShapeTest.htm	TriangleGreen.png	57	0	4127	0	0	0	0		0	0	0	0		0	0	0	0		0	0	0	0		0
5.0.11.0	win	111218	16:33:52	NH_A_53	1	1	blocked_shape	9	blockedtask_bivalentshapetest	3	Circle	Red	Shape			0		CircleRed.png	CircleRed.png	30	1	1035	0	0	0	0		1	1	1035	100	1035	0	0	0	0		0	0	0	0		0
5.0.11.0	win	111218	16:33:52	NH_A_53	1	1	blocked_shape	9	blockedtask_bivalentshapetest	6	Triangle	Red	Shape			0		TriangleRed.png	TriangleRed.png	38	1	568	0	0	0	0		2	2	1603	100	801.5	0	0	0	0		0	0	0	0		0
5.0.11.0	win	111218	16:33:52	NH_A_53	1	1	blocked_shape	9	blockedtask_bivalentshapetest	9	Circle	Red	Shape			0		CircleRed.png	CircleRed.png	30	1	329	0	0	0	0		3	3	1932	100	644	0	0	0	0		0	0	0	0		0
5.0.11.0	win	111218	16:33:52	NH_A_53	1	1	blocked_shape	9	blockedtask_bivalentshapetest	12	Triangle	Green	Shape			0		TriangleGreen.png	TriangleGreen.png	38	1	355	0	0	0	0		4	4	2287	100	571.75	0	0	0	0		0	0	0	0		0
5.0.11.0	win	111218	16:33:52	NH_A_53	1	1	blocked_shape	9	blockedtask_bivalentshapetest	15	Triangle	Green	Shape			0		TriangleGreen.png	TriangleGreen.png	38	1	381	0	0	0	0		5	5	2668	100	533.6000000000000227374	0	0	0	0		0	0	0	0		0
5.0.11.0	win	111218	16:33:52	NH_A_53	1	1	blocked_shape	9	blockedtask_bivalentshapetest	18	Circle	Green	Shape			0		CircleGreen.png	CircleGreen.png	30	1	453	0	0	0	0		6	6	3121	100	520.1666666666666287711	0	0	0	0		0	0	0	0		0
5.0.11.0	win	111218	16:33:52	NH_A_53	1	1	blocked_shape	9	blockedtask_bivalentshapetest	21	Triangle	Green	Shape			0		TriangleGreen.png	TriangleGreen.png	38	1	411	0	0	0	0		7	7	3532	100	504.5714285714285551876	0	0	0	0		0	0	0	0		0
5.0.11.0	win	111218	16:33:52	NH_A_53	1	1	blocked_shape	9	blockedtask_bivalentshapetest	24	Circle	Red	Shape			0		CircleRed.png	CircleRed.png	30	1	498	0	0	0	0		8	8	4030	100	503.75	0	0	0	0		0	0	0	0		0
5.0.11.0	win	111218	16:33:52	NH_A_53	1	1	blocked_shape	9	blockedtask_bivalentshapetest	27	Circle	Green	Shape			0		CircleGreen.png	CircleGreen.png	30	1	486	0	0	0	0		9	9	4516	100	501.7777777777777714618	0	0	0	0		0	0	0	0		0
5.0.11.0	win	111218	16:33:52	NH_A_53	1	1	blocked_shape	9	blockedtask_bivalentshapetest	30	Triangle	Red	Shape			0		TriangleRed.png	TriangleRed.png	38	1	410	0	0	0	0		10	10	4926	100	492.6000000000000227374	0	0	0	0		0	0	0	0		0
5.0.11.0	win	111218	16:33:52	NH_A_53	1	1	blocked_shape	9	blockedtask_bivalentshapetest	33	Triangle	Green	Shape			0		TriangleGreen.png	TriangleGreen.png	38	1	433	0	0	0	0		11	11	5359	100	487.1818181818181869858	0	0	0	0		0	0	0	0		0
5.0.11.0	win	111218	16:33:52	NH_A_53	1	1	blocked_shape	9	blockedtask_bivalentshapetest	36	Circle	Red	Shape			0		CircleRed.png	CircleRed.png	30	1	455	0	0	0	0		12	12	5814	100	484.5	0	0	0	0		0	0	0	0		0
5.0.11.0	win	111218	16:33:52	NH_A_53	1	1	blocked_shape	9	blockedtask_bivalentshapetest	39	Circle	Red	Shape			0		CircleRed.png	CircleRed.png	30	1	380	0	0	0	0		13	13	6194	100	476.4615384615384527933	0	0	0	0		0	0	0	0		0
5.0.11.0	win	111218	16:33:52	NH_A_53	1	1	blocked_shape	9	blockedtask_bivalentshapetest	42	Circle	Green	Shape			0		CircleGreen.png	CircleGreen.png	30	1	453	0	0	0	0		14	14	6647	100	474.7857142857142775938	0	0	0	0		0	0	0	0		0
5.0.11.0	win	111218	16:33:52	NH_A_53	1	1	blocked_shape	9	blockedtask_bivalentshapetest	45	Triangle	Red	Shape			0		TriangleRed.png	TriangleRed.png	30	0	330	0	0	0	0		14	15	6647	93.3333333333333285964	474.7857142857142775938	0	0	0	0		0	0	0	0		0
5.0.11.0	win	111218	16:33:52	NH_A_53	1	1	blocked_shape	9	blockedtask_bivalentshapetest	48	Circle	Green	Shape			0		CircleGreen.png	CircleGreen.png	30	1	501	0	0	0	0		15	16	7148	93.75	476.5333333333333598603	0	0	0	0		0	0	0	0		0
5.0.11.0	win	111218	16:33:52	NH_A_53	1	1	blocked_shape	9	blockedtask_bivalentshapetest	51	Triangle	Green	Shape			0		TriangleGreen.png	TriangleGreen.png	38	1	424	0	0	0	0		16	17	7572	94.1176470588235218884	473.25	0	0	0	0		0	0	0	0		0
5.0.11.0	win	111218	16:33:52	NH_A_53	1	1	blocked_shape	9	blockedtask_bivalentshapetest	54	Triangle	Red	Shape			0		TriangleRed.png	TriangleRed.png	38	1	367	0	0	0	0		17	18	7939	94.4444444444444428655	467	0	0	0	0		0	0	0	0		0
5.0.11.0	win	111218	16:33:52	NH_A_53	1	1	blocked_shape	9	blockedtask_bivalentshapetest	57	Circle	Green	Shape			0		CircleGreen.png	CircleGreen.png	30	1	472	0	0	0	0		18	19	8411	94.7368421052631504153	467.2777777777777714618	0	0	0	0		0	0	0	0		0
5.0.11.0	win	111218	16:33:52	NH_A_53	1	1	blocked_shape	9	blockedtask_bivalentshapetest	60	Triangle	Red	Shape			0		TriangleRed.png	TriangleRed.png	38	1	332	0	0	0	0		19	20	8743	95	460.1578947368420813291	0	0	0	0		0	0	0	0		0
5.0.11.0	win	111218	16:33:52	NH_A_53	1	1	blocked_shape	9	blockedtask_bivalentshapetest	63	Triangle	Green	Shape			0		TriangleGreen.png	TriangleGreen.png	38	1	486	0	0	0	0		20	21	9229	95.2380952380952265912	461.4499999999999886313	0	0	0	0		0	0	0	0		0
5.0.11.0	win	111218	16:33:52	NH_A_53	1	1	blocked_shape	9	blockedtask_bivalentshapetest	66	Circle	Green	Shape			0		CircleGreen.png	CircleGreen.png	30	1	426	0	0	0	0		21	22	9655	95.4545454545454532536	459.7619047619047591979	0	0	0	0		0	0	0	0		0
5.0.11.0	win	111218	16:33:52	NH_A_53	1	1	blocked_shape	9	blockedtask_bivalentshapetest	69	Triangle	Green	Shape			0		TriangleGreen.png	TriangleGreen.png	38	1	369	0	0	0	0		22	23	10024	95.6521739130434838216	455.6363636363636260285	0	0	0	0		0	0	0	0		0
5.0.11.0	win	111218	16:33:52	NH_A_53	1	1	blocked_shape	9	blockedtask_bivalentshapetest	72	Circle	Green	Shape			0		CircleGreen.png	CircleGreen.png	30	1	425	0	0	0	0		23	24	10449	95.8333333333333428072	454.3043478260869392216	0	0	0	0		0	0	0	0		0
5.0.11.0	win	111218	16:33:52	NH_A_53	1	1	blocked_shape	9	blockedtask_bivalentshapetest	75	Triangle	Red	Shape			0		TriangleRed.png	TriangleRed.png	38	1	352	0	0	0	0		24	25	10801	96	450.0416666666666856145	0	0	0	0		0	0	0	0		0
5.0.11.0	win	111218	16:33:52	NH_A_53	1	1	blocked_shape	9	blockedtask_bivalentshapetest	78	Circle	Red	Shape			0		CircleRed.png	CircleRed.png	30	1	409	0	0	0	0		25	26	11210	96.153846153846160405	448.3999999999999772626	0	0	0	0		0	0	0	0		0
5.0.11.0	win	111218	16:33:52	NH_A_53	1	1	blocked_shape	9	blockedtask_bivalentshapetest	81	Circle	Green	Shape			0		CircleGreen.png	CircleGreen.png	30	1	545	0	0	0	0		26	27	11755	96.2962962962962905067	452.11538461538464162	0	0	0	0		0	0	0	0		0
5.0.11.0	win	111218	16:33:52	NH_A_53	1	1	blocked_shape	9	blockedtask_bivalentshapetest	84	Circle	Red	Shape			0		CircleRed.png	CircleRed.png	30	1	483	0	0	0	0		27	28	12238	96.4285714285714306016	453.2592592592592382061	0	0	0	0		0	0	0	0		0
5.0.11.0	win	111218	16:33:52	NH_A_53	1	1	blocked_shape	9	blockedtask_bivalentshapetest	87	Triangle	Red	Shape			0		TriangleRed.png	TriangleRed.png	38	1	407	0	0	0	0		28	29	12645	96.5517241379310320326	451.6071428571428327814	0	0	0	0		0	0	0	0		0
5.0.11.0	win	111218	16:33:52	NH_A_53	1	1	blocked_shape	9	blockedtask_bivalentshapetest	90	Circle	Green	Shape			0		CircleGreen.png	CircleGreen.png	30	1	478	0	0	0	0		29	30	13123	96.6666666666666714036	452.5172413793103487478	0	0	0	0		0	0	0	0		0
5.0.11.0	win	111218	16:33:52	NH_A_53	1	1	blocked_shape	9	blockedtask_bivalentshapetest	93	Triangle	Green	Shape			0		TriangleGreen.png	TriangleGreen.png	38	1	403	0	0	0	0		30	31	13526	96.774193548387103192	450.8666666666666742458	0	0	0	0		0	0	0	0		0
5.0.11.0	win	111218	16:33:52	NH_A_53	1	1	blocked_shape	9	blockedtask_bivalentshapetest	96	Triangle	Green	Shape			0		TriangleGreen.png	TriangleGreen.png	38	1	458	0	0	0	0		31	32	13984	96.875	451.096774193548412768	0	0	0	0		0	0	0	0		0
5.0.11.0	win	111218	16:33:52	NH_A_53	1	1	blocked_shape	9	blockedtask_bivalentshapetest	99	Circle	Red	Shape			0		CircleRed.png	CircleRed.png	30	1	431	0	0	0	0		32	33	14415	96.9696969696969688357	450.46875	0	0	0	0		0	0	0	0		0
5.0.11.0	win	111218	16:33:52	NH_A_53	1	1	blocked_shape	9	blockedtask_bivalentshapetest	102	Triangle	Green	Shape			0		TriangleGreen.png	TriangleGreen.png	38	1	421	0	0	0	0		33	34	14836	97.0588235294117680496	449.5757575757575636999	0	0	0	0		0	0	0	0		0
5.0.11.0	win	111218	16:33:52	NH_A_53	1	1	blocked_shape	9	blockedtask_bivalentshapetest	105	Triangle	Green	Shape			0		TriangleGreen.png	TriangleGreen.png	38	1	396	0	0	0	0		34	35	15232	97.1428571428571387969	448	0	0	0	0		0	0	0	0		0
5.0.11.0	win	111218	16:33:52	NH_A_53	1	1	blocked_shape	9	blockedtask_bivalentshapetest	108	Circle	Green	Shape			0		CircleGreen.png	CircleGreen.png	30	1	453	0	0	0	0		35	36	15685	97.2222222222222143273	448.1428571428571672186	0	0	0	0		0	0	0	0		0
5.0.11.0	win	111218	16:33:52	NH_A_53	1	1	blocked_shape	9	blockedtask_bivalentshapetest	111	Triangle	Red	Shape			0		TriangleRed.png	TriangleRed.png	38	1	409	0	0	0	0		36	37	16094	97.2972972972973053629	447.0555555555555429237	0	0	0	0		0	0	0	0		0
5.0.11.0	win	111218	16:33:52	NH_A_53	1	1	blocked_shape	9	blockedtask_bivalentshapetest	114	Circle	Green	Shape			0		CircleGreen.png	CircleGreen.png	30	1	352	0	0	0	0		37	38	16446	97.3684210526315752077	444.4864864864865126037	0	0	0	0		0	0	0	0		0
5.0.11.0	win	111218	16:33:52	NH_A_53	1	1	blocked_shape	9	blockedtask_bivalentshapetest	117	Triangle	Red	Shape			0		TriangleRed.png	TriangleRed.png	30	0	378	0	0	0	0		37	39	16446	94.8717948717948615922	444.4864864864865126037	0	0	0	0		0	0	0	0		0
5.0.11.0	win	111218	16:33:52	NH_A_53	1	1	blocked_shape	9	blockedtask_bivalentshapetest	120	Triangle	Red	Shape			0		TriangleRed.png	TriangleRed.png	38	1	595	0	0	0	0		38	40	17041	95	448.4473684210526585048	0	0	0	0		0	0	0	0		0
5.0.11.0	win	111218	16:33:52	NH_A_53	1	1	blocked_shape	9	blockedtask_bivalentshapetest	123	Circle	Green	Shape			0		CircleGreen.png	CircleGreen.png	30	1	483	0	0	0	0		39	41	17524	95.1219512195121978948	449.3333333333333143855	0	0	0	0		0	0	0	0		0
5.0.11.0	win	111218	16:33:52	NH_A_53	1	1	blocked_shape	9	blockedtask_bivalentshapetest	126	Circle	Red	Shape			0		CircleRed.png	CircleRed.png	30	1	407	0	0	0	0		40	42	17931	95.2380952380952265912	448.2749999999999772626	0	0	0	0		0	0	0	0		0
5.0.11.0	win	111218	16:33:52	NH_A_53	1	1	blocked_shape	9	blockedtask_bivalentshapetest	129	Circle	Green	Shape			0		CircleGreen.png	CircleGreen.png	30	1	542	0	0	0	0		41	43	18473	95.3488372093023315301	450.5609756097560989474	0	0	0	0		0	0	0	0		0
5.0.11.0	win	111218	16:33:52	NH_A_53	1	1	blocked_shape	9	blockedtask_bivalentshapetest	132	Circle	Red	Shape			0		CircleRed.png	CircleRed.png	30	1	336	0	0	0	0		42	44	18809	95.4545454545454532536	447.8333333333333143855	0	0	0	0		0	0	0	0		0
5.0.11.0	win	111218	16:33:52	NH_A_53	1	1	blocked_shape	9	blockedtask_bivalentshapetest	135	Triangle	Red	Shape			0		TriangleRed.png	TriangleRed.png	38	1	506	0	0	0	0		43	45	19315	95.5555555555555571345	449.1860465116279215181	0	0	0	0		0	0	0	0		0
5.0.11.0	win	111218	16:33:52	NH_A_53	1	1	blocked_shape	9	blockedtask_bivalentshapetest	138	Triangle	Red	Shape			0		TriangleRed.png	TriangleRed.png	38	1	365	0	0	0	0		44	46	19680	95.6521739130434838216	447.2727272727272520569	0	0	0	0		0	0	0	0		0
5.0.11.0	win	111218	16:33:52	NH_A_53	1	1	blocked_shape	9	blockedtask_bivalentshapetest	141	Circle	Red	Shape			0		CircleRed.png	CircleRed.png	30	1	550	0	0	0	0		45	47	20230	95.7446808510638334155	449.5555555555555429237	0	0	0	0		0	0	0	0		0
5.0.11.0	win	111218	16:33:52	NH_A_53	1	1	blocked_shape	9	blockedtask_bivalentshapetest	144	Circle	Green	Shape			0		CircleGreen.png	CircleGreen.png	30	1	552	0	0	0	0		46	48	20782	95.8333333333333428072	451.7826086956521862703	0	0	0	0		0	0	0	0		0
5.0.11.0	win	111218	16:33:52	NH_A_53	1	1	blocked_shape	9	blockedtask_bivalentshapetest	147	Triangle	Red	Shape			0		TriangleRed.png	TriangleRed.png	38	1	441	0	0	0	0		47	49	21223	95.9183673469387656496	451.553191489361722688	0	0	0	0		0	0	0	0		0
5.0.11.0	win	111218	16:33:52	NH_A_53	1	1	blocked_shape	9	blockedtask_bivalentshapetest	150	Circle	Red	Shape			0		CircleRed.png	CircleRed.png	30	1	527	0	0	0	0		48	50	21750	96	453.125	0	0	0	0		0	0	0	0		0
5.0.11.0	win	111218	16:33:52	NH_A_53	1	1	blocked_shape	9	blockedtask_bivalentshapetest	153	Triangle	Red	Shape			0		TriangleRed.png	TriangleRed.png	38	1	337	0	0	0	0		49	51	22087	96.0784313725490193292	450.7551020408163253705	0	0	0	0		0	0	0	0		0
5.0.11.0	win	111218	16:33:52	NH_A_53	1	1	blocked_shape	9	blockedtask_bivalentshapetest	156	Circle	Green	Shape			0		CircleGreen.png	CircleGreen.png	30	1	460	0	0	0	0		50	52	22547	96.153846153846160405	450.9399999999999977263	0	0	0	0		0	0	0	0		0
5.0.11.0	win	111218	16:33:52	NH_A_53	1	1	blocked_shape	9	blockedtask_bivalentshapetest	159	Triangle	Green	Shape			0		TriangleGreen.png	TriangleGreen.png	38	1	352	0	0	0	0		51	53	22899	96.2264150943396288085	449	0	0	0	0		0	0	0	0		0
5.0.11.0	win	111218	16:33:52	NH_A_53	1	1	blocked_shape	9	blockedtask_bivalentshapetest	162	Triangle	Green	Shape			0		TriangleGreen.png	TriangleGreen.png	38	1	410	0	0	0	0		52	54	23309	96.2962962962962905067	448.25	0	0	0	0		0	0	0	0		0
5.0.11.0	win	111218	16:33:52	NH_A_53	1	1	blocked_shape	9	blockedtask_bivalentshapetest	165	Triangle	Red	Shape			0		TriangleRed.png	TriangleRed.png	38	1	385	0	0	0	0		53	55	23694	96.3636363636363597607	447.0566037735849249657	0	0	0	0		0	0	0	0		0
5.0.11.0	win	111218	16:33:52	NH_A_53	1	1	blocked_shape	9	blockedtask_bivalentshapetest	168	Triangle	Red	Shape			0		TriangleRed.png	TriangleRed.png	38	1	345	0	0	0	0		54	56	24039	96.4285714285714306016	445.1666666666666856145	0	0	0	0		0	0	0	0		0
5.0.11.0	win	111218	16:33:52	NH_A_53	1	1	blocked_shape	9	blockedtask_bivalentshapetest	171	Triangle	Green	Shape			0		TriangleGreen.png	TriangleGreen.png	38	1	340	0	0	0	0		55	57	24379	96.4912280701754383472	443.2545454545454504114	0	0	0	0		0	0	0	0		0
5.0.11.0	win	111218	16:33:52	NH_A_53	1	1	blocked_shape	9	blockedtask_bivalentshapetest	174	Triangle	Green	Shape			0		TriangleGreen.png	TriangleGreen.png	38	1	349	0	0	0	0		56	58	24728	96.5517241379310320326	441.5714285714285551876	0	0	0	0		0	0	0	0		0
5.0.11.0	win	111218	16:33:52	NH_A_53	1	1	blocked_shape	9	blockedtask_bivalentshapetest	177	Triangle	Green	Shape			0		TriangleGreen.png	TriangleGreen.png	38	1	327	0	0	0	0		57	59	25055	96.6101694915254256557	439.5614035087719457806	0	0	0	0		0	0	0	0		0
5.0.11.0	win	111218	16:33:52	NH_A_53	1	1	blocked_shape	9	blockedtask_bivalentshapetest	180	Circle	Green	Shape			0		CircleGreen.png	CircleGreen.png	30	1	513	0	0	0	0		58	60	25568	96.6666666666666714036	440.8275862068965693652	0	0	0	0		0	0	0	0		0
5.0.11.0	win	111218	16:33:52	NH_A_53	1	1	blocked_shape	9	blockedtask_bivalentshapetest	183	Circle	Red	Shape			0		CircleRed.png	CircleRed.png	30	1	341	0	0	0	0		59	61	25909	96.7213114754098342019	439.135593220338989795	0	0	0	0		0	0	0	0		0
5.0.11.0	win	111218	16:33:52	NH_A_53	1	1	blocked_shape	9	blockedtask_bivalentshapetest	186	Triangle	Green	Shape			0		TriangleGreen.png	TriangleGreen.png	38	1	431	0	0	0	0		60	62	26340	96.774193548387103192	439	0	0	0	0		0	0	0	0		0
5.0.11.0	win	111218	16:33:52	NH_A_53	1	1	blocked_shape	9	blockedtask_bivalentshapetest	189	Triangle	Red	Shape			0		TriangleRed.png	TriangleRed.png	38	1	501	0	0	0	0		61	63	26841	96.8253968253968224644	440.0163934426229275232	0	0	0	0		0	0	0	0		0
5.0.11.0	win	111218	16:33:52	NH_A_53	1	1	blocked_shape	9	blockedtask_bivalentshapetest	192	Circle	Green	Shape			0		CircleGreen.png	CircleGreen.png	30	1	488	0	0	0	0		62	64	27329	96.875	440.7903225806451814606	0	0	0	0		0	0	0	0		0
5.0.11.0	win	111218	16:33:52	NH_A_53	1	1	blocked_shape	9	blockedtask_bivalentshapetest	195	Triangle	Red	Shape			0		TriangleRed.png	TriangleRed.png	38	1	316	0	0	0	0		63	65	27645	96.9230769230769197975	438.8095238095237959897	0	0	0	0		0	0	0	0		0
5.0.11.0	win	111218	16:33:52	NH_A_53	1	1	blocked_shape	9	blockedtask_bivalentshapetest	198	Circle	Red	Shape			0		CircleRed.png	CircleRed.png	30	1	454	0	0	0	0		64	66	28099	96.9696969696969688357	439.046875	0	0	0	0		0	0	0	0		0
5.0.11.0	win	111218	16:33:52	NH_A_53	1	1	blocked_shape	9	blockedtask_bivalentshapetest	201	Triangle	Green	Shape			0		TriangleGreen.png	TriangleGreen.png	38	1	316	0	0	0	0		65	67	28415	97.0149253731343321761	437.1538461538461319833	0	0	0	0		0	0	0	0		0
5.0.11.0	win	111218	16:33:52	NH_A_53	1	1	blocked_shape	9	blockedtask_bivalentshapetest	204	Circle	Green	Shape			0		CircleGreen.png	CircleGreen.png	30	1	407	0	0	0	0		66	68	28822	97.0588235294117680496	436.6969696969696883571	0	0	0	0		0	0	0	0		0
5.0.11.0	win	111218	16:33:52	NH_A_53	1	1	blocked_shape	9	blockedtask_bivalentshapetest	207	Circle	Red	Shape			0		CircleRed.png	CircleRed.png	38	0	270	0	0	0	0		66	69	28822	95.6521739130434838216	436.6969696969696883571	0	0	0	0		0	0	0	0		0
5.0.11.0	win	111218	16:33:52	NH_A_53	1	1	blocked_shape	9	blockedtask_bivalentshapetest	210	Circle	Red	Shape			0		CircleRed.png	CircleRed.png	30	1	715	0	0	0	0		67	70	29537	95.7142857142857224062	440.8507462686567350829	0	0	0	0		0	0	0	0		0
5.0.11.0	win	111218	16:33:52	NH_A_53	1	1	blocked_shape	9	blockedtask_bivalentshapetest	213	Circle	Green	Shape			0		CircleGreen.png	CircleGreen.png	30	1	437	0	0	0	0		68	71	29974	95.7746478873239368568	440.7941176470588402481	0	0	0	0		0	0	0	0		0
5.0.11.0	win	111218	16:33:52	NH_A_53	1	1	blocked_shape	9	blockedtask_bivalentshapetest	216	Triangle	Green	Shape			0		TriangleGreen.png	TriangleGreen.png	38	1	427	0	0	0	0		69	72	30401	95.8333333333333428072	440.5942028985507477046	0	0	0	0		0	0	0	0		0
5.0.11.0	win	111218	16:33:52	NH_A_53	1	1	blocked_shape	9	blockedtask_bivalentshapetest	219	Triangle	Red	Shape			0		TriangleRed.png	TriangleRed.png	38	1	546	0	0	0	0		70	73	30947	95.8904109589040984929	442.1000000000000227374	0	0	0	0		0	0	0	0		0
5.0.11.0	win	111218	16:33:52	NH_A_53	1	1	blocked_shape	9	blockedtask_bivalentshapetest	222	Circle	Red	Shape			0		CircleRed.png	CircleRed.png	30	1	388	0	0	0	0		71	74	31335	95.9459459459459367281	441.338028169014080504	0	0	0	0		0	0	0	0		0
5.0.11.0	win	111218	16:33:52	NH_A_53	1	1	blocked_shape	9	blockedtask_bivalentshapetest	225	Triangle	Red	Shape			0		TriangleRed.png	TriangleRed.png	38	1	316	0	0	0	0		72	75	31651	96	439.5972222222222285382	0	0	0	0		0	0	0	0		0
5.0.11.0	win	111218	16:33:52	NH_A_53	1	1	blocked_shape	9	blockedtask_bivalentshapetest	228	Circle	Green	Shape			0		CircleGreen.png	CircleGreen.png	30	1	439	0	0	0	0		73	76	32090	96.0526315789473699169	439.5890410958904226391	0	0	0	0		0	0	0	0		0
5.0.11.0	win	111218	16:33:52	NH_A_53	1	1	blocked_shape	9	blockedtask_bivalentshapetest	231	Circle	Red	Shape			0		CircleRed.png	CircleRed.png	30	1	445	0	0	0	0		74	77	32535	96.1038961038961048189	439.6621621621621898157	0	0	0	0		0	0	0	0		0
5.0.11.0	win	111218	16:33:52	NH_A_53	1	1	blocked_shape	9	blockedtask_bivalentshapetest	234	Circle	Red	Shape			0		CircleRed.png	CircleRed.png	30	1	435	0	0	0	0		75	78	32970	96.153846153846160405	439.6000000000000227374	0	0	0	0		0	0	0	0		0
5.0.11.0	win	111218	16:33:52	NH_A_53	1	1	blocked_shape	9	blockedtask_bivalentshapetest	237	Triangle	Green	Shape			0		TriangleGreen.png	TriangleGreen.png	38	1	409	0	0	0	0		76	79	33379	96.2025316455696213325	439.1973684210526585048	0	0	0	0		0	0	0	0		0
5.0.11.0	win	111218	16:33:52	NH_A_53	1	1	blocked_shape	9	blockedtask_bivalentshapetest	240	Circle	Red	Shape			0		CircleRed.png	CircleRed.png	30	1	448	0	0	0	0		77	80	33827	96.25	439.3116883116883286675	0	0	0	0		0	0	0	0		0
5.0.11.0	win	111218	16:33:52	NH_A_53	1	1	blocked_color	10	BlockedTestInstruct	1	Circle	Red	Shape			0		SC_Blocked_BivalentColorTest.htm	CircleRed.png	57	0	4944	0	0	0	0		0	0	0	0		0	0	0	0		0	0	0	0		0
5.0.11.0	win	111218	16:33:52	NH_A_53	1	1	blocked_color	10	blockedtask_bivalentcolortest	3	Triangle	Red	Color			0		TriangleRed.png	TriangleRed.png	30	1	1451	1	1	1451	100	1451	0	0	0	0		0	0	0	0		0	0	0	0		0
5.0.11.0	win	111218	16:33:52	NH_A_53	1	1	blocked_color	10	blockedtask_bivalentcolortest	6	Triangle	Red	Color			0		TriangleRed.png	TriangleRed.png	30	1	1271	2	2	2722	100	1361	0	0	0	0		0	0	0	0		0	0	0	0		0
5.0.11.0	win	111218	16:33:52	NH_A_53	1	1	blocked_color	10	blockedtask_bivalentcolortest	9	Circle	Green	Color			0		CircleGreen.png	CircleGreen.png	38	1	604	3	3	3326	100	1108.6666666666667424579	0	0	0	0		0	0	0	0		0	0	0	0		0
5.0.11.0	win	111218	16:33:52	NH_A_53	1	1	blocked_color	10	blockedtask_bivalentcolortest	12	Circle	Green	Color			0		CircleGreen.png	CircleGreen.png	38	1	475	4	4	3801	100	950.25	0	0	0	0		0	0	0	0		0	0	0	0		0
5.0.11.0	win	111218	16:33:52	NH_A_53	1	1	blocked_color	10	blockedtask_bivalentcolortest	15	Circle	Red	Color			0		CircleRed.png	CircleRed.png	30	1	496	5	5	4297	100	859.3999999999999772626	0	0	0	0		0	0	0	0		0	0	0	0		0
5.0.11.0	win	111218	16:33:52	NH_A_53	1	1	blocked_color	10	blockedtask_bivalentcolortest	18	Triangle	Green	Color			0		TriangleGreen.png	TriangleGreen.png	38	1	420	6	6	4717	100	786.1666666666666287711	0	0	0	0		0	0	0	0		0	0	0	0		0
5.0.11.0	win	111218	16:33:52	NH_A_53	1	1	blocked_color	10	blockedtask_bivalentcolortest	21	Circle	Red	Color			0		CircleRed.png	CircleRed.png	30	1	459	7	7	5176	100	739.4285714285714448124	0	0	0	0		0	0	0	0		0	0	0	0		0
5.0.11.0	win	111218	16:33:52	NH_A_53	1	1	blocked_color	10	blockedtask_bivalentcolortest	24	Circle	Green	Color			0		CircleGreen.png	CircleGreen.png	38	1	336	8	8	5512	100	689	0	0	0	0		0	0	0	0		0	0	0	0		0
5.0.11.0	win	111218	16:33:52	NH_A_53	1	1	blocked_color	10	blockedtask_bivalentcolortest	27	Triangle	Green	Color			0		TriangleGreen.png	TriangleGreen.png	38	1	522	9	9	6034	100	670.4444444444444570763	0	0	0	0		0	0	0	0		0	0	0	0		0
5.0.11.0	win	111218	16:33:52	NH_A_53	1	1	blocked_color	10	blockedtask_bivalentcolortest	30	Triangle	Red	Color			0		TriangleRed.png	TriangleRed.png	30	1	397	10	10	6431	100	643.1000000000000227374	0	0	0	0		0	0	0	0		0	0	0	0		0
5.0.11.0	win	111218	16:33:52	NH_A_53	1	1	blocked_color	10	blockedtask_bivalentcolortest	33	Triangle	Green	Color			0		TriangleGreen.png	TriangleGreen.png	38	1	437	11	11	6868	100	624.3636363636363739715	0	0	0	0		0	0	0	0		0	0	0	0		0
5.0.11.0	win	111218	16:33:52	NH_A_53	1	1	blocked_color	10	blockedtask_bivalentcolortest	36	Triangle	Red	Color			0		TriangleRed.png	TriangleRed.png	30	1	427	12	12	7295	100	607.9166666666666287711	0	0	0	0		0	0	0	0		0	0	0	0		0
5.0.11.0	win	111218	16:33:52	NH_A_53	1	1	blocked_color	10	blockedtask_bivalentcolortest	39	Circle	Green	Color			0		CircleGreen.png	CircleGreen.png	38	1	497	13	13	7792	100	599.38461538461535838	0	0	0	0		0	0	0	0		0	0	0	0		0
5.0.11.0	win	111218	16:33:52	NH_A_53	1	1	blocked_color	10	blockedtask_bivalentcolortest	42	Triangle	Red	Color			0		TriangleRed.png	TriangleRed.png	30	1	406	14	14	8198	100	585.5714285714285551876	0	0	0	0		0	0	0	0		0	0	0	0		0
5.0.11.0	win	111218	16:33:52	NH_A_53	1	1	blocked_color	10	blockedtask_bivalentcolortest	45	Circle	Red	Color			0		CircleRed.png	CircleRed.png	30	1	413	15	15	8611	100	574.0666666666667197205	0	0	0	0		0	0	0	0		0	0	0	0		0
5.0.11.0	win	111218	16:33:52	NH_A_53	1	1	blocked_color	10	blockedtask_bivalentcolortest	48	Circle	Green	Color			0		CircleGreen.png	CircleGreen.png	38	1	436	16	16	9047	100	565.4375	0	0	0	0		0	0	0	0		0	0	0	0		0
5.0.11.0	win	111218	16:33:52	NH_A_53	1	1	blocked_color	10	blockedtask_bivalentcolortest	51	Circle	Green	Color			0		CircleGreen.png	CircleGreen.png	38	1	362	17	17	9409	100	553.4705882352941443969	0	0	0	0		0	0	0	0		0	0	0	0		0
5.0.11.0	win	111218	16:33:52	NH_A_53	1	1	blocked_color	10	blockedtask_bivalentcolortest	54	Triangle	Green	Color			0		TriangleGreen.png	TriangleGreen.png	38	1	323	18	18	9732	100	540.6666666666666287711	0	0	0	0		0	0	0	0		0	0	0	0		0
5.0.11.0	win	111218	16:33:52	NH_A_53	1	1	blocked_color	10	blockedtask_bivalentcolortest	57	Circle	Green	Color			0		CircleGreen.png	CircleGreen.png	38	1	350	19	19	10082	100	530.6315789473684390032	0	0	0	0		0	0	0	0		0	0	0	0		0
5.0.11.0	win	111218	16:33:52	NH_A_53	1	1	blocked_color	10	blockedtask_bivalentcolortest	60	Triangle	Red	Color			0		TriangleRed.png	TriangleRed.png	30	1	391	20	20	10473	100	523.6499999999999772626	0	0	0	0		0	0	0	0		0	0	0	0		0
5.0.11.0	win	111218	16:33:52	NH_A_53	1	1	blocked_color	10	blockedtask_bivalentcolortest	63	Circle	Red	Color			0		CircleRed.png	CircleRed.png	30	1	383	21	21	10856	100	516.9523809523809632083	0	0	0	0		0	0	0	0		0	0	0	0		0
5.0.11.0	win	111218	16:33:52	NH_A_53	1	1	blocked_color	10	blockedtask_bivalentcolortest	66	Circle	Green	Color			0		CircleGreen.png	CircleGreen.png	38	1	423	22	22	11279	100	512.6818181818181301423	0	0	0	0		0	0	0	0		0	0	0	0		0
5.0.11.0	win	111218	16:33:52	NH_A_53	1	1	blocked_color	10	blockedtask_bivalentcolortest	69	Circle	Red	Color			0		CircleRed.png	CircleRed.png	30	1	430	23	23	11709	100	509.0869565217391254919	0	0	0	0		0	0	0	0		0	0	0	0		0
5.0.11.0	win	111218	16:33:52	NH_A_53	1	1	blocked_color	10	blockedtask_bivalentcolortest	72	Circle	Green	Color			0		CircleGreen.png	CircleGreen.png	38	1	389	24	24	12098	100	504.0833333333333143855	0	0	0	0		0	0	0	0		0	0	0	0		0
5.0.11.0	win	111218	16:33:52	NH_A_53	1	1	blocked_color	10	blockedtask_bivalentcolortest	75	Triangle	Green	Color			0		TriangleGreen.png	TriangleGreen.png	38	1	333	25	25	12431	100	497.2400000000000090949	0	0	0	0		0	0	0	0		0	0	0	0		0
5.0.11.0	win	111218	16:33:52	NH_A_53	1	1	blocked_color	10	blockedtask_bivalentcolortest	78	Circle	Green	Color			0		CircleGreen.png	CircleGreen.png	38	1	359	26	26	12790	100	491.9230769230769055866	0	0	0	0		0	0	0	0		0	0	0	0		0
5.0.11.0	win	111218	16:33:52	NH_A_53	1	1	blocked_color	10	blockedtask_bivalentcolortest	81	Circle	Green	Color			0		CircleGreen.png	CircleGreen.png	38	1	416	27	27	13206	100	489.1111111111110858474	0	0	0	0		0	0	0	0		0	0	0	0		0
5.0.11.0	win	111218	16:33:52	NH_A_53	1	1	blocked_color	10	blockedtask_bivalentcolortest	84	Circle	Red	Color			0		CircleRed.png	CircleRed.png	30	1	439	28	28	13645	100	487.3214285714285551876	0	0	0	0		0	0	0	0		0	0	0	0		0
5.0.11.0	win	111218	16:33:52	NH_A_53	1	1	blocked_color	10	blockedtask_bivalentcolortest	87	Circle	Green	Color			0		CircleGreen.png	CircleGreen.png	38	1	413	29	29	14058	100	484.7586206896551743739	0	0	0	0		0	0	0	0		0	0	0	0		0
5.0.11.0	win	111218	16:33:52	NH_A_53	1	1	blocked_color	10	blockedtask_bivalentcolortest	90	Triangle	Green	Color			0		TriangleGreen.png	TriangleGreen.png	38	1	404	30	30	14462	100	482.0666666666666628771	0	0	0	0		0	0	0	0		0	0	0	0		0
5.0.11.0	win	111218	16:33:52	NH_A_53	1	1	blocked_color	10	blockedtask_bivalentcolortest	93	Circle	Red	Color			0		CircleRed.png	CircleRed.png	30	1	427	31	31	14889	100	480.2903225806451814606	0	0	0	0		0	0	0	0		0	0	0	0		0
5.0.11.0	win	111218	16:33:52	NH_A_53	1	1	blocked_color	10	blockedtask_bivalentcolortest	96	Triangle	Green	Color			0		TriangleGreen.png	TriangleGreen.png	38	1	434	32	32	15323	100	478.84375	0	0	0	0		0	0	0	0		0	0	0	0		0
5.0.11.0	win	111218	16:33:52	NH_A_53	1	1	blocked_color	10	blockedtask_bivalentcolortest	99	Circle	Red	Color			0		CircleRed.png	CircleRed.png	30	1	504	33	33	15827	100	479.6060606060606232859	0	0	0	0		0	0	0	0		0	0	0	0		0
5.0.11.0	win	111218	16:33:52	NH_A_53	1	1	blocked_color	10	blockedtask_bivalentcolortest	102	Circle	Green	Color			0		CircleGreen.png	CircleGreen.png	38	1	332	34	34	16159	100	475.2647058823529278015	0	0	0	0		0	0	0	0		0	0	0	0		0
5.0.11.0	win	111218	16:33:52	NH_A_53	1	1	blocked_color	10	blockedtask_bivalentcolortest	105	Circle	Red	Color			0		CircleRed.png	CircleRed.png	30	1	533	35	35	16692	100	476.9142857142857110375	0	0	0	0		0	0	0	0		0	0	0	0		0
5.0.11.0	win	111218	16:33:52	NH_A_53	1	1	blocked_color	10	blockedtask_bivalentcolortest	108	Circle	Red	Color			0		CircleRed.png	CircleRed.png	30	1	455	36	36	17147	100	476.3055555555555429237	0	0	0	0		0	0	0	0		0	0	0	0		0
5.0.11.0	win	111218	16:33:52	NH_A_53	1	1	blocked_color	10	blockedtask_bivalentcolortest	111	Triangle	Red	Color			0		TriangleRed.png	TriangleRed.png	30	1	445	37	37	17592	100	475.4594594594594809678	0	0	0	0		0	0	0	0		0	0	0	0		0
5.0.11.0	win	111218	16:33:52	NH_A_53	1	1	blocked_color	10	blockedtask_bivalentcolortest	114	Circle	Red	Color			0		CircleRed.png	CircleRed.png	30	1	371	38	38	17963	100	472.7105263157894796677	0	0	0	0		0	0	0	0		0	0	0	0		0
5.0.11.0	win	111218	16:33:52	NH_A_53	1	1	blocked_color	10	blockedtask_bivalentcolortest	117	Triangle	Green	Color			0		TriangleGreen.png	TriangleGreen.png	38	1	364	39	39	18327	100	469.9230769230769055866	0	0	0	0		0	0	0	0		0	0	0	0		0
5.0.11.0	win	111218	16:33:52	NH_A_53	1	1	blocked_color	10	blockedtask_bivalentcolortest	120	Triangle	Green	Color			0		TriangleGreen.png	TriangleGreen.png	38	1	229	40	40	18556	100	463.8999999999999772626	0	0	0	0		0	0	0	0		0	0	0	0		0
5.0.11.0	win	111218	16:33:52	NH_A_53	1	1	blocked_color	10	blockedtask_bivalentcolortest	123	Circle	Green	Color			0		CircleGreen.png	CircleGreen.png	38	1	323	41	41	18879	100	460.4634146341463178942	0	0	0	0		0	0	0	0		0	0	0	0		0
5.0.11.0	win	111218	16:33:52	NH_A_53	1	1	blocked_color	10	blockedtask_bivalentcolortest	126	Triangle	Red	Color			0		TriangleRed.png	TriangleRed.png	30	1	398	42	42	19277	100	458.9761904761904816041	0	0	0	0		0	0	0	0		0	0	0	0		0
5.0.11.0	win	111218	16:33:52	NH_A_53	1	1	blocked_color	10	blockedtask_bivalentcolortest	129	Circle	Red	Color			0		CircleRed.png	CircleRed.png	30	1	342	43	43	19619	100	456.2558139534883707711	0	0	0	0		0	0	0	0		0	0	0	0		0
5.0.11.0	win	111218	16:33:52	NH_A_53	1	1	blocked_color	10	blockedtask_bivalentcolortest	132	Triangle	Green	Color			0		TriangleGreen.png	TriangleGreen.png	38	1	623	44	44	20242	100	460.0454545454545609573	0	0	0	0		0	0	0	0		0	0	0	0		0
5.0.11.0	win	111218	16:33:52	NH_A_53	1	1	blocked_color	10	blockedtask_bivalentcolortest	135	Triangle	Red	Color			0		TriangleRed.png	TriangleRed.png	30	1	430	45	45	20672	100	459.3777777777777941992	0	0	0	0		0	0	0	0		0	0	0	0		0
5.0.11.0	win	111218	16:33:52	NH_A_53	1	1	blocked_color	10	blockedtask_bivalentcolortest	138	Triangle	Green	Color			0		TriangleGreen.png	TriangleGreen.png	38	1	325	46	46	20997	100	456.4565217391304372541	0	0	0	0		0	0	0	0		0	0	0	0		0
5.0.11.0	win	111218	16:33:52	NH_A_53	1	1	blocked_color	10	blockedtask_bivalentcolortest	141	Triangle	Green	Color			0		TriangleGreen.png	TriangleGreen.png	38	1	351	47	47	21348	100	454.2127659574468339088	0	0	0	0		0	0	0	0		0	0	0	0		0
5.0.11.0	win	111218	16:33:52	NH_A_53	1	1	blocked_color	10	blockedtask_bivalentcolortest	144	Triangle	Green	Color			0		TriangleGreen.png	TriangleGreen.png	38	1	393	48	48	21741	100	452.9375	0	0	0	0		0	0	0	0		0	0	0	0		0
5.0.11.0	win	111218	16:33:52	NH_A_53	1	1	blocked_color	10	blockedtask_bivalentcolortest	147	Triangle	Red	Color			0		TriangleRed.png	TriangleRed.png	30	1	369	49	49	22110	100	451.2244897959183731473	0	0	0	0		0	0	0	0		0	0	0	0		0
5.0.11.0	win	111218	16:33:52	NH_A_53	1	1	blocked_color	10	blockedtask_bivalentcolortest	150	Circle	Green	Color			0		CircleGreen.png	CircleGreen.png	38	1	441	50	50	22551	100	451.0199999999999818101	0	0	0	0		0	0	0	0		0	0	0	0		0
5.0.11.0	win	111218	16:33:52	NH_A_53	1	1	blocked_color	10	blockedtask_bivalentcolortest	153	Triangle	Green	Color			0		TriangleGreen.png	TriangleGreen.png	38	1	351	51	51	22902	100	449.0588235294117680496	0	0	0	0		0	0	0	0		0	0	0	0		0
5.0.11.0	win	111218	16:33:52	NH_A_53	1	1	blocked_color	10	blockedtask_bivalentcolortest	156	Triangle	Red	Color			0		TriangleRed.png	TriangleRed.png	30	1	441	52	52	23343	100	448.9038461538461319833	0	0	0	0		0	0	0	0		0	0	0	0		0
5.0.11.0	win	111218	16:33:52	NH_A_53	1	1	blocked_color	10	blockedtask_bivalentcolortest	159	Triangle	Red	Color			0		TriangleRed.png	TriangleRed.png	30	1	367	53	53	23710	100	447.3584905660377444292	0	0	0	0		0	0	0	0		0	0	0	0		0
5.0.11.0	win	111218	16:33:52	NH_A_53	1	1	blocked_color	10	blockedtask_bivalentcolortest	162	Triangle	Red	Color			0		TriangleRed.png	TriangleRed.png	30	1	312	54	54	24022	100	444.8518518518518476412	0	0	0	0		0	0	0	0		0	0	0	0		0
5.0.11.0	win	111218	16:33:52	NH_A_53	1	1	blocked_color	10	blockedtask_bivalentcolortest	165	Circle	Red	Color			0		CircleRed.png	CircleRed.png	30	1	611	55	55	24633	100	447.8727272727272747943	0	0	0	0		0	0	0	0		0	0	0	0		0
5.0.11.0	win	111218	16:33:52	NH_A_53	1	1	blocked_color	10	blockedtask_bivalentcolortest	168	Circle	Green	Color			0		CircleGreen.png	CircleGreen.png	38	1	498	56	56	25131	100	448.7678571428571672186	0	0	0	0		0	0	0	0		0	0	0	0		0
5.0.11.0	win	111218	16:33:52	NH_A_53	1	1	blocked_color	10	blockedtask_bivalentcolortest	171	Triangle	Red	Color			0		TriangleRed.png	TriangleRed.png	30	1	517	57	57	25648	100	449.9649122807017533887	0	0	0	0		0	0	0	0		0	0	0	0		0
5.0.11.0	win	111218	16:33:52	NH_A_53	1	1	blocked_color	10	blockedtask_bivalentcolortest	174	Circle	Red	Color			0		CircleRed.png	CircleRed.png	30	1	600	58	58	26248	100	452.5517241379310462435	0	0	0	0		0	0	0	0		0	0	0	0		0
5.0.11.0	win	111218	16:33:52	NH_A_53	1	1	blocked_color	10	blockedtask_bivalentcolortest	177	Triangle	Green	Color			0		TriangleGreen.png	TriangleGreen.png	38	1	439	59	59	26687	100	452.3220338983051078685	0	0	0	0		0	0	0	0		0	0	0	0		0
5.0.11.0	win	111218	16:33:52	NH_A_53	1	1	blocked_color	10	blockedtask_bivalentcolortest	180	Triangle	Red	Color			0		TriangleRed.png	TriangleRed.png	38	0	381	59	60	26687	98.3333333333333285964	452.3220338983051078685	0	0	0	0		0	0	0	0		0	0	0	0		0
5.0.11.0	win	111218	16:33:52	NH_A_53	1	1	blocked_color	10	blockedtask_bivalentcolortest	183	Triangle	Red	Color			0		TriangleRed.png	TriangleRed.png	30	1	789	60	61	27476	98.3606557377049171009	457.9333333333333371229	0	0	0	0		0	0	0	0		0	0	0	0		0
5.0.11.0	win	111218	16:33:52	NH_A_53	1	1	blocked_color	10	blockedtask_bivalentcolortest	186	Triangle	Red	Color			0		TriangleRed.png	TriangleRed.png	30	1	477	61	62	27953	98.387096774193551596	458.2459016393442539083	0	0	0	0		0	0	0	0		0	0	0	0		0
5.0.11.0	win	111218	16:33:52	NH_A_53	1	1	blocked_color	10	blockedtask_bivalentcolortest	189	Triangle	Green	Color			0		TriangleGreen.png	TriangleGreen.png	38	1	386	62	63	28339	98.4126984126984041268	457.0806451612903060777	0	0	0	0		0	0	0	0		0	0	0	0		0
5.0.11.0	win	111218	16:33:52	NH_A_53	1	1	blocked_color	10	blockedtask_bivalentcolortest	192	Circle	Red	Color			0		CircleRed.png	CircleRed.png	30	1	586	63	64	28925	98.4375	459.1269841269841549547	0	0	0	0		0	0	0	0		0	0	0	0		0
5.0.11.0	win	111218	16:33:52	NH_A_53	1	1	blocked_color	10	blockedtask_bivalentcolortest	195	Circle	Red	Color			0		CircleRed.png	CircleRed.png	30	1	410	64	65	29335	98.4615384615384670042	458.359375	0	0	0	0		0	0	0	0		0	0	0	0		0
5.0.11.0	win	111218	16:33:52	NH_A_53	1	1	blocked_color	10	blockedtask_bivalentcolortest	198	Circle	Green	Color			0		CircleGreen.png	CircleGreen.png	38	1	353	65	66	29688	98.4848484848484844179	456.738461538461535838	0	0	0	0		0	0	0	0		0	0	0	0		0
5.0.11.0	win	111218	16:33:52	NH_A_53	1	1	blocked_color	10	blockedtask_bivalentcolortest	201	Circle	Green	Color			0		CircleGreen.png	CircleGreen.png	38	1	331	66	67	30019	98.507462686567166088	454.8333333333333143855	0	0	0	0		0	0	0	0		0	0	0	0		0
5.0.11.0	win	111218	16:33:52	NH_A_53	1	1	blocked_color	10	blockedtask_bivalentcolortest	204	Triangle	Green	Color			0		TriangleGreen.png	TriangleGreen.png	38	1	389	67	68	30408	98.5294117647058840248	453.8507462686567350829	0	0	0	0		0	0	0	0		0	0	0	0		0
5.0.11.0	win	111218	16:33:52	NH_A_53	1	1	blocked_color	10	blockedtask_bivalentcolortest	207	Triangle	Red	Color			0		TriangleRed.png	TriangleRed.png	30	1	461	68	69	30869	98.5507246376811707478	453.9558823529411597519	0	0	0	0		0	0	0	0		0	0	0	0		0
5.0.11.0	win	111218	16:33:52	NH_A_53	1	1	blocked_color	10	blockedtask_bivalentcolortest	210	Triangle	Green	Color			0		TriangleGreen.png	TriangleGreen.png	30	0	306	68	70	30869	97.1428571428571387969	453.9558823529411597519	0	0	0	0		0	0	0	0		0	0	0	0		0
5.0.11.0	win	111218	16:33:52	NH_A_53	1	1	blocked_color	10	blockedtask_bivalentcolortest	213	Triangle	Red	Color			0		TriangleRed.png	TriangleRed.png	30	1	542	69	71	31411	97.1830985915492959748	455.2318840579710013117	0	0	0	0		0	0	0	0		0	0	0	0		0
5.0.11.0	win	111218	16:33:52	NH_A_53	1	1	blocked_color	10	blockedtask_bivalentcolortest	216	Circle	Red	Color			0		CircleRed.png	CircleRed.png	30	1	511	70	72	31922	97.2222222222222143273	456.0285714285714107064	0	0	0	0		0	0	0	0		0	0	0	0		0
5.0.11.0	win	111218	16:33:52	NH_A_53	1	1	blocked_color	10	blockedtask_bivalentcolortest	219	Circle	Red	Color			0		CircleRed.png	CircleRed.png	30	1	483	71	73	32405	97.2602739726027465395	456.4084507042253449072	0	0	0	0		0	0	0	0		0	0	0	0		0
5.0.11.0	win	111218	16:33:52	NH_A_53	1	1	blocked_color	10	blockedtask_bivalentcolortest	222	Triangle	Green	Color			0		TriangleGreen.png	TriangleGreen.png	38	1	374	72	74	32779	97.2972972972973053629	455.2638888888889141526	0	0	0	0		0	0	0	0		0	0	0	0		0
5.0.11.0	win	111218	16:33:52	NH_A_53	1	1	blocked_color	10	blockedtask_bivalentcolortest	225	Circle	Red	Color			0		CircleRed.png	CircleRed.png	30	1	543	73	75	33322	97.3333333333333428072	456.4657534246575210091	0	0	0	0		0	0	0	0		0	0	0	0		0
5.0.11.0	win	111218	16:33:52	NH_A_53	1	1	blocked_color	10	blockedtask_bivalentcolortest	228	Circle	Green	Color			0		CircleGreen.png	CircleGreen.png	38	1	353	74	76	33675	97.3684210526315752077	455.0675675675675506682	0	0	0	0		0	0	0	0		0	0	0	0		0
5.0.11.0	win	111218	16:33:52	NH_A_53	1	1	blocked_color	10	blockedtask_bivalentcolortest	231	Triangle	Green	Color			0		TriangleGreen.png	TriangleGreen.png	38	1	363	75	77	34038	97.4025974025974079495	453.8399999999999749889	0	0	0	0		0	0	0	0		0	0	0	0		0
5.0.11.0	win	111218	16:33:52	NH_A_53	1	1	blocked_color	10	blockedtask_bivalentcolortest	234	Circle	Green	Color			0		CircleGreen.png	CircleGreen.png	38	1	420	76	78	34458	97.4358974358974307961	453.3947368421052601661	0	0	0	0		0	0	0	0		0	0	0	0		0
5.0.11.0	win	111218	16:33:52	NH_A_53	1	1	blocked_color	10	blockedtask_bivalentcolortest	237	Circle	Red	Color			0		CircleRed.png	CircleRed.png	30	1	539	77	79	34997	97.468354430379747555	454.5064935064934843467	0	0	0	0		0	0	0	0		0	0	0	0		0
5.0.11.0	win	111218	16:33:52	NH_A_53	1	1	blocked_color	10	blockedtask_bivalentcolortest	240	Triangle	Red	Color			0		TriangleRed.png	TriangleRed.png	30	1	413	78	80	35410	97.5	453.9743589743589495811	0	0	0	0		0	0	0	0		0	0	0	0		0
5.0.11.0	win	111218	16:33:52	NH_A_53	1	1	mixedintro	11	MixedIntroInstruct	1	Triangle	Red	Color			0		SC_MixedIntro1.htm	TriangleRed.png	57	0	30801	78	80	35410	97.5	453.9743589743589495811	0	0	0	0		0	0	0	0		0	0	0	0		0
5.0.11.0	win	111218	16:33:52	NH_A_53	1	1	mixedintro	11	MixedIntroInstruct	2	Triangle	Red	Color			0		SC_MixedIntro2.htm	TriangleRed.png	57	0	1856	78	80	35410	97.5	453.9743589743589495811	0	0	0	0		0	0	0	0		0	0	0	0		0
5.0.11.0	win	111218	16:33:52	NH_A_53	1	1	mixed_practiceWord	12	MixedPracticeInstruct	1	Triangle	Red	Color	Word		200		SC_Mixed_WordTraining.htm	TriangleRed.png	57	0	3939	0	0	0	0		0	0	0	0		0	0	0	0		0	0	0	0		0
5.0.11.0	win	111218	16:33:52	NH_A_53	1	1	mixed_practiceWord	12	mixed_firsttask	2	Circle	Green	Shape	Word	firsttrial	200	Inconsistent	SHAPE	CircleGreen.png	30	1	2549	0	0	0	0		0	0	0	0		0	0	0	0		0	0	0	0		0
5.0.11.0	win	111218	16:33:52	NH_A_53	1	1	mixed_practiceWord	12	mixed_repeat	5	Circle	Red	Shape	Word	Repeat	200	Consistent	SHAPE	CircleRed.png	30	1	1085	0	0	0	0		1	1	1085	100	1085	1	1	1085	100	1085	0	0	0	0		-1085
5.0.11.0	win	111218	16:33:52	NH_A_53	1	1	mixed_practiceWord	12	mixed_repeat	8	Circle	Green	Shape	Word	Repeat	200	Inconsistent	SHAPE	CircleGreen.png	30	1	543	0	0	0	0		2	2	1628	100	814	2	2	1628	100	814	0	0	0	0		-814
5.0.11.0	win	111218	16:33:52	NH_A_53	1	1	mixed_practiceWord	12	mixed_repeat	11	Circle	Green	Shape	Word	Repeat	200	Inconsistent	SHAPE	CircleGreen.png	30	1	520	0	0	0	0		3	3	2148	100	716	3	3	2148	100	716	0	0	0	0		-716
5.0.11.0	win	111218	16:33:52	NH_A_53	1	1	mixed_practiceWord	12	mixed_shift	14	Triangle	Red	Color	Word	Shift	200	Inconsistent	COLOR	TriangleRed.png	38	0	817	0	1	0	0		3	3	2148	100	716	3	3	2148	100	716	0	1	0	0		-716
5.0.11.0	win	111218	16:33:52	NH_A_53	1	1	mixed_practiceWord	12	mixed_shift	17	Triangle	Red	Shape	Word	Shift	200	Inconsistent	SHAPE	TriangleRed.png	38	1	903	0	1	0	0		4	4	3051	100	762.75	3	3	2148	100	716	1	2	903	50	903	187
5.0.11.0	win	111218	16:33:52	NH_A_53	1	1	mixed_practiceWord	12	mixed_shift	20	Circle	Green	Color	Word	Shift	200	Inconsistent	COLOR	CircleGreen.png	30	0	529	0	2	0	0		4	4	3051	100	762.75	3	3	2148	100	716	1	3	903	33.3333333333333285964	903	187
5.0.11.0	win	111218	16:33:52	NH_A_53	1	1	mixed_practiceWord	12	mixed_shift	23	Circle	Green	Shape	Word	Shift	200	Inconsistent	SHAPE	CircleGreen.png	30	1	962	0	2	0	0		5	5	4013	100	802.6000000000000227374	3	3	2148	100	716	2	4	1865	50	932.5	216.5
5.0.11.0	win	111218	16:33:52	NH_A_53	1	1	mixed_practiceWord	12	mixed_repeat	26	Triangle	Green	Shape	Word	Repeat	200	Consistent	SHAPE	TriangleGreen.png	38	1	778	0	2	0	0		6	6	4791	100	798.5	4	4	2926	100	731.5	2	4	1865	50	932.5	201
5.0.11.0	win	111218	16:33:52	NH_A_53	1	1	mixed_practiceWord	12	mixed_shift	29	Triangle	Red	Color	Word	Shift	200	Inconsistent	COLOR	TriangleRed.png	30	1	922	1	3	922	33.3333333333333285964	922	6	6	4791	100	798.5	4	4	2926	100	731.5	3	5	2787	60	929	197.5
5.0.11.0	win	111218	16:33:52	NH_A_53	1	1	mixed_practiceWord	12	mixed_repeat	32	Circle	Red	Color	Word	Repeat	200	Consistent	COLOR	CircleRed.png	38	0	707	1	4	922	25	922	6	6	4791	100	798.5	4	5	2926	80	731.5	3	5	2787	60	929	197.5
5.0.11.0	win	111218	16:33:52	NH_A_53	1	1	mixed_practiceWord	12	mixed_repeat	35	Circle	Red	Color	Word	Repeat	200	Consistent	COLOR	CircleRed.png	30	1	861	2	5	1783	40	891.5	6	6	4791	100	798.5	5	6	3787	83.3333333333333428072	757.3999999999999772626	3	5	2787	60	929	171.6000000000000227374
5.0.11.0	win	111218	16:33:52	NH_A_53	1	1	mixed_practiceWord	12	mixed_shift	38	Triangle	Green	Shape	Word	Shift	200	Consistent	SHAPE	TriangleGreen.png	38	1	489	2	5	1783	40	891.5	7	7	5280	100	754.2857142857143344372	5	6	3787	83.3333333333333428072	757.3999999999999772626	4	6	3276	66.6666666666666571928	819	61.6000000000000227374
5.0.11.0	win	111218	16:33:52	NH_A_53	1	1	mixed_practiceWord	12	mixed_repeat	41	Circle	Green	Shape	Word	Repeat	200	Inconsistent	SHAPE	CircleGreen.png	30	1	868	2	5	1783	40	891.5	8	8	6148	100	768.5	6	7	4655	85.7142857142857081953	775.8333333333333712289	4	6	3276	66.6666666666666571928	819	43.1666666666666287711
5.0.11.0	win	111218	16:33:52	NH_A_53	1	1	mixed_practiceWord	12	mixed_shift	44	Circle	Red	Color	Word	Shift	200	Consistent	COLOR	CircleRed.png	30	1	911	3	6	2694	50	898	8	8	6148	100	768.5	6	7	4655	85.7142857142857081953	775.8333333333333712289	5	7	4187	71.4285714285714306016	837.3999999999999772626	61.5666666666666060337
5.0.11.0	win	111218	16:33:52	NH_A_53	1	1	mixed_practiceWord	12	mixed_shift	47	Triangle	Green	Shape	Word	Shift	200	Consistent	SHAPE	TriangleGreen.png	38	1	793	3	6	2694	50	898	9	9	6941	100	771.2222222222221716947	6	7	4655	85.7142857142857081953	775.8333333333333712289	6	8	4980	75	830	54.1666666666666287711
5.0.11.0	win	111218	16:33:52	NH_A_53	1	1	mixed_practiceWord	12	mixed_shift	50	Circle	Red	Color	Word	Shift	200	Consistent	COLOR	CircleRed.png	30	1	759	4	7	3453	57.1428571428571387969	863.25	9	9	6941	100	771.2222222222221716947	6	7	4655	85.7142857142857081953	775.8333333333333712289	7	9	5739	77.7777777777777856727	819.8571428571428896248	44.0238095238095183959
5.0.11.0	win	111218	16:33:52	NH_A_53	1	1	mixed_practiceWord	12	mixed_repeat	53	Circle	Red	Color	Word	Repeat	200	Consistent	COLOR	CircleRed.png	30	1	439	5	8	3892	62.5	778.3999999999999772626	9	9	6941	100	771.2222222222221716947	7	8	5094	87.5	727.7142857142856655628	7	9	5739	77.7777777777777856727	819.8571428571428896248	92.142857142857224062
5.0.11.0	win	111218	16:33:52	NH_A_53	1	1	mixed_practiceWord	12	mixed_repeat	56	Circle	Red	Color	Word	Repeat	200	Consistent	COLOR	CircleRed.png	30	1	452	6	9	4344	66.6666666666666571928	724	9	9	6941	100	771.2222222222221716947	8	9	5546	88.8888888888888857309	693.25	7	9	5739	77.7777777777777856727	819.8571428571428896248	126.6071428571428896248
5.0.11.0	win	111218	16:33:52	NH_A_53	1	1	mixed_practiceWord	12	mixed_repeat	59	Triangle	Green	Color	Word	Repeat	200	Consistent	COLOR	TriangleGreen.png	38	1	496	7	10	4840	70	691.4285714285714448124	9	9	6941	100	771.2222222222221716947	9	10	6042	90	671.3333333333333712289	7	9	5739	77.7777777777777856727	819.8571428571428896248	148.5238095238095183959
5.0.11.0	win	111218	16:33:52	NH_A_53	1	1	mixed_practiceWord	12	mixed_repeat	62	Triangle	Red	Color	Word	Repeat	200	Inconsistent	COLOR	TriangleRed.png	30	1	731	8	11	5571	72.7272727272727337322	696.375	9	9	6941	100	771.2222222222221716947	10	11	6773	90.9090909090909065071	677.2999999999999545253	7	9	5739	77.7777777777777856727	819.8571428571428896248	142.5571428571429350995
5.0.11.0	win	111218	16:33:52	NH_A_53	1	1	mixed_practiceWord	12	mixed_repeat	65	Triangle	Red	Color	Word	Repeat	200	Inconsistent	COLOR	TriangleRed.png	30	1	795	9	12	6366	75	707.3333333333333712289	9	9	6941	100	771.2222222222221716947	11	12	7568	91.6666666666666571928	688	7	9	5739	77.7777777777777856727	819.8571428571428896248	131.8571428571428896248
5.0.11.0	win	111218	16:33:52	NH_A_53	1	1	mixed_practiceWord	12	mixed_repeat	68	Triangle	Red	Color	Word	Repeat	200	Inconsistent	COLOR	TriangleRed.png	30	1	490	10	13	6856	76.9230769230769340083	685.6000000000000227374	9	9	6941	100	771.2222222222221716947	12	13	8058	92.3076923076923065992	671.5	7	9	5739	77.7777777777777856727	819.8571428571428896248	148.3571428571428896248
5.0.11.0	win	111218	16:33:52	NH_A_53	1	1	mixed_practiceWord	12	mixed_shift	71	Circle	Green	Shape	Word	Shift	200	Inconsistent	SHAPE	CircleGreen.png	38	0	597	10	13	6856	76.9230769230769340083	685.6000000000000227374	9	10	6941	90	771.2222222222221716947	12	13	8058	92.3076923076923065992	671.5	7	10	5739	70	819.8571428571428896248	148.3571428571428896248
5.0.11.0	win	111218	16:33:52	NH_A_53	1	1	mixed_practiceWord	12	mixed_repeat	74	Triangle	Green	Shape	Word	Repeat	200	Consistent	SHAPE	TriangleGreen.png	38	1	1059	10	13	6856	76.9230769230769340083	685.6000000000000227374	10	11	8000	90.9090909090909065071	800	13	14	9117	92.8571428571428612031	701.3076923076922639666	7	10	5739	70	819.8571428571428896248	118.5494505494506256582
5.0.11.0	win	111218	16:33:52	NH_A_53	1	1	mixed_practiceWord	12	mixed_shift	77	Triangle	Green	Color	Word	Shift	200	Consistent	COLOR	TriangleGreen.png	38	1	647	11	14	7503	78.5714285714285693984	682.0909090909091219146	10	11	8000	90.9090909090909065071	800	13	14	9117	92.8571428571428612031	701.3076923076922639666	8	11	6386	72.7272727272727337322	798.25	96.9423076923077360334
5.0.11.0	win	111218	16:33:52	NH_A_53	1	1	mixed_practiceWord	12	mixed_repeat	80	Triangle	Green	Color	Word	Repeat	200	Consistent	COLOR	TriangleGreen.png	38	1	427	12	15	7930	80	660.8333333333333712289	10	11	8000	90.9090909090909065071	800	14	15	9544	93.3333333333333285964	681.7142857142856655628	8	11	6386	72.7272727272727337322	798.25	116.5357142857143344372
5.0.11.0	win	111218	16:33:52	NH_A_53	1	1	mixed_practiceWord	12	mixed_repeat	83	Circle	Red	Color	Word	Repeat	200	Consistent	COLOR	CircleRed.png	30	1	489	13	16	8419	81.25	647.61538461538464162	10	11	8000	90.9090909090909065071	800	15	16	10033	93.75	668.8666666666666742458	8	11	6386	72.7272727272727337322	798.25	129.3833333333333257542
5.0.11.0	win	111218	16:33:52	NH_A_53	1	1	mixed_practiceWord	12	mixed_shift	86	Circle	Red	Shape	Word	Shift	200	Consistent	SHAPE	CircleRed.png	30	1	995	13	16	8419	81.25	647.61538461538464162	11	12	8995	91.6666666666666571928	817.7272727272727479431	15	16	10033	93.75	668.8666666666666742458	9	12	7381	75	820.1111111111110858474	151.2444444444444116016
5.0.11.0	win	111218	16:33:52	NH_A_53	1	1	mixed_practiceWord	12	mixed_repeat	89	Triangle	Green	Shape	Word	Repeat	200	Consistent	SHAPE	TriangleGreen.png	38	1	489	13	16	8419	81.25	647.61538461538464162	12	13	9484	92.3076923076923065992	790.3333333333333712289	16	17	10522	94.1176470588235218884	657.625	9	12	7381	75	820.1111111111110858474	162.4861111111110858474
5.0.11.0	win	111218	16:33:52	NH_A_53	1	1	mixed_practiceWord	12	mixed_repeat	92	Triangle	Red	Shape	Word	Repeat	200	Inconsistent	SHAPE	TriangleRed.png	38	1	948	13	16	8419	81.25	647.61538461538464162	13	14	10432	92.8571428571428612031	802.4615384615384527933	17	18	11470	94.4444444444444428655	674.7058823529412165954	9	12	7381	75	820.1111111111110858474	145.405228758169869252
5.0.11.0	win	111218	16:33:52	NH_A_53	1	1	mixed_practiceWord	12	mixed_repeat	95	Triangle	Green	Shape	Word	Repeat	200	Consistent	SHAPE	TriangleGreen.png	38	1	492	13	16	8419	81.25	647.61538461538464162	14	15	10924	93.3333333333333285964	780.2857142857143344372	18	19	11962	94.7368421052631504153	664.5555555555555429237	9	12	7381	75	820.1111111111110858474	155.5555555555555429237
5.0.11.0	win	111218	16:33:52	NH_A_53	1	1	mixed_practiceWord	12	mixed_repeat	98	Circle	Green	Shape	Word	Repeat	200	Inconsistent	SHAPE	CircleGreen.png	30	1	743	13	16	8419	81.25	647.61538461538464162	15	16	11667	93.75	777.7999999999999545253	19	20	12705	95	668.6842105263158373418	9	12	7381	75	820.1111111111110858474	151.4269005847952485055
5.0.11.0	win	111218	16:33:52	NH_A_53	1	1	mixed_practiceWord	12	mixed_shift	101	Circle	Red	Color	Word	Shift	200	Consistent	COLOR	CircleRed.png	30	1	776	14	17	9195	82.352941176470579876	656.7857142857143344372	15	16	11667	93.75	777.7999999999999545253	19	20	12705	95	668.6842105263158373418	10	13	8157	76.9230769230769340083	815.7000000000000454747	147.0157894736842081329
5.0.11.0	win	111218	16:33:52	NH_A_53	1	1	mixed_practiceWord	12	mixed_shift	104	Circle	Green	Shape	Word	Shift	200	Inconsistent	SHAPE	CircleGreen.png	30	1	1303	14	17	9195	82.352941176470579876	656.7857142857143344372	16	17	12970	94.1176470588235218884	810.625	19	20	12705	95	668.6842105263158373418	11	14	9460	78.5714285714285693984	860	191.3157894736841626582
5.0.11.0	win	111218	16:33:52	NH_A_53	1	1	mixed_practiceWord	12	mixed_shift	107	Circle	Green	Color	Word	Shift	200	Inconsistent	COLOR	CircleGreen.png	38	1	817	15	18	10012	83.3333333333333428072	667.4666666666666969832	16	17	12970	94.1176470588235218884	810.625	19	20	12705	95	668.6842105263158373418	12	15	10277	80	856.4166666666666287711	187.7324561403507914292
5.0.11.0	win	111218	16:33:52	NH_A_53	1	1	mixed_practiceWord	12	mixed_shift	110	Circle	Green	Shape	Word	Shift	200	Inconsistent	SHAPE	CircleGreen.png	30	1	639	15	18	10012	83.3333333333333428072	667.4666666666666969832	17	18	13609	94.4444444444444428655	800.5294117647058556031	19	20	12705	95	668.6842105263158373418	13	16	10916	81.25	839.6923076923077360334	171.0080971659918986916
5.0.11.0	win	111218	16:33:52	NH_A_53	1	1	mixed_practiceWord	12	mixed_shift	113	Triangle	Red	Color	Word	Shift	200	Inconsistent	COLOR	TriangleRed.png	38	0	467	15	19	10012	78.9473684210526300831	667.4666666666666969832	17	18	13609	94.4444444444444428655	800.5294117647058556031	19	20	12705	95	668.6842105263158373418	13	17	10916	76.4705882352941159752	839.6923076923077360334	171.0080971659918986916
5.0.11.0	win	111218	16:33:52	NH_A_53	1	1	mixed_practiceWord	12	mixed_shift	116	Circle	Red	Shape	Word	Shift	200	Consistent	SHAPE	CircleRed.png	30	1	1110	15	19	10012	78.9473684210526300831	667.4666666666666969832	18	19	14719	94.7368421052631504153	817.7222222222221716947	19	20	12705	95	668.6842105263158373418	14	18	12026	77.7777777777777856727	859	190.3157894736841626582
5.0.11.0	win	111218	16:33:52	NH_A_53	1	1	mixed_practiceWord	12	mixed_repeat	119	Circle	Green	Shape	Word	Repeat	200	Inconsistent	SHAPE	CircleGreen.png	30	1	856	15	19	10012	78.9473684210526300831	667.4666666666666969832	19	20	15575	95	819.7368421052631219936	20	21	13561	95.2380952380952265912	678.0499999999999545253	14	18	12026	77.7777777777777856727	859	180.9500000000000454747
5.0.11.0	win	111218	16:33:52	NH_A_53	1	1	mixed_practiceWord	12	mixed_repeat	122	Circle	Red	Shape	Word	Repeat	200	Consistent	SHAPE	CircleRed.png	30	1	468	15	19	10012	78.9473684210526300831	667.4666666666666969832	20	21	16043	95.2380952380952265912	802.1499999999999772626	21	22	14029	95.4545454545454532536	668.0476190476190367917	14	18	12026	77.7777777777777856727	859	190.9523809523809632083
5.0.11.0	win	111218	16:33:52	NH_A_53	1	1	mixed_practiceWord	12	mixed_repeat	125	Triangle	Green	Shape	Word	Repeat	200	Consistent	SHAPE	TriangleGreen.png	38	1	720	15	19	10012	78.9473684210526300831	667.4666666666666969832	21	22	16763	95.4545454545454532536	798.2380952380951839586	22	23	14749	95.6521739130434838216	670.4090909090908780854	14	18	12026	77.7777777777777856727	859	188.5909090909091219146
5.0.11.0	win	111218	16:33:52	NH_A_53	1	1	mixed_practiceWord	12	mixed_shift	128	Triangle	Red	Color	Word	Shift	200	Inconsistent	COLOR	TriangleRed.png	30	1	705	16	20	10717	80	669.8125	21	22	16763	95.4545454545454532536	798.2380952380951839586	22	23	14749	95.6521739130434838216	670.4090909090908780854	15	19	12731	78.9473684210526300831	848.7333333333333484916	178.3242424242424704062
5.0.11.0	win	111218	16:33:52	NH_A_53	1	1	mixed_practiceWord	12	mixed_shift	131	Triangle	Red	Shape	Word	Shift	200	Inconsistent	SHAPE	TriangleRed.png	38	1	547	16	20	10717	80	669.8125	22	23	17310	95.6521739130434838216	786.8181818181818698577	22	23	14749	95.6521739130434838216	670.4090909090908780854	16	20	13278	80	829.875	159.4659090909091219146
5.0.11.0	win	111218	16:33:52	NH_A_53	1	1	mixed_practiceWord	12	mixed_shift	134	Circle	Green	Color	Word	Shift	200	Inconsistent	COLOR	CircleGreen.png	38	1	763	17	21	11480	80.9523809523809489974	675.2941176470587834046	22	23	17310	95.6521739130434838216	786.8181818181818698577	22	23	14749	95.6521739130434838216	670.4090909090908780854	17	21	14041	80.9523809523809489974	825.9411764705882887938	155.5320855614974107084
5.0.11.0	win	111218	16:33:52	NH_A_53	1	1	mixed_practiceWord	12	mixed_shift	137	Triangle	Green	Shape	Word	Shift	200	Consistent	SHAPE	TriangleGreen.png	38	1	507	17	21	11480	80.9523809523809489974	675.2941176470587834046	23	24	17817	95.8333333333333428072	774.6521739130434980325	22	23	14749	95.6521739130434838216	670.4090909090908780854	18	22	14548	81.8181818181818272251	808.2222222222221716947	137.8131313131312936093
5.0.11.0	win	111218	16:33:52	NH_A_53	1	1	mixed_practiceWord	12	mixed_shift	140	Triangle	Green	Color	Word	Shift	200	Consistent	COLOR	TriangleGreen.png	30	0	901	17	22	11480	77.2727272727272662678	675.2941176470587834046	23	24	17817	95.8333333333333428072	774.6521739130434980325	22	23	14749	95.6521739130434838216	670.4090909090908780854	18	23	14548	78.2608695652173906865	808.2222222222221716947	137.8131313131312936093
5.0.11.0	win	111218	16:33:52	NH_A_53	1	1	mixed_practiceWord	12	mixed_shift	143	Triangle	Red	Shape	Word	Shift	200	Inconsistent	SHAPE	TriangleRed.png	38	1	1207	17	22	11480	77.2727272727272662678	675.2941176470587834046	24	25	19024	96	792.6666666666666287711	22	23	14749	95.6521739130434838216	670.4090909090908780854	19	24	15755	79.1666666666666571928	829.2105263157894796677	158.8014354066986015823
5.0.11.0	win	111218	16:33:52	NH_A_53	1	1	mixed_practiceWord	12	mixed_repeat	146	Triangle	Red	Shape	Word	Repeat	200	Inconsistent	SHAPE	TriangleRed.png	38	1	341	17	22	11480	77.2727272727272662678	675.2941176470587834046	25	26	19365	96.153846153846160405	774.6000000000000227374	23	24	15090	95.8333333333333428072	656.0869565217391254919	19	24	15755	79.1666666666666571928	829.2105263157894796677	173.1235697940503541759
5.0.11.0	win	111218	16:33:52	NH_A_53	1	1	mixed_testintro	13	MixedPracticeInstruct	1	Triangle	Red	Shape	Word	Repeat	200	Inconsistent	SC_Mixed_TestIntro.htm	TriangleRed.png	57	0	19726	17	22	11480	77.2727272727272662678	675.2941176470587834046	25	26	19365	96.153846153846160405	774.6000000000000227374	23	24	15090	95.8333333333333428072	656.0869565217391254919	19	24	15755	79.1666666666666571928	829.2105263157894796677	173.1235697940503541759
5.0.11.0	win	111218	16:33:52	NH_A_53	1	1	mixed_Word_shortCSI	14	MixedTestInstruct	1	Triangle	Red	Shape	Word	Repeat	200	Inconsistent	SC_Mixed_WordTest.htm	TriangleRed.png	57	0	2822	0	0	0	0		0	0	0	0		0	0	0	0		0	0	0	0		0
5.0.11.0	win	111218	16:33:52	NH_A_53	1	1	mixed_Word_shortCSI	14	mixed_firsttask	2	Circle	Red	Color	Word	firsttrial	200	Consistent	COLOR	CircleRed.png	30	1	1164	0	0	0	0		0	0	0	0		0	0	0	0		0	0	0	0		0
5.0.11.0	win	111218	16:33:52	NH_A_53	1	1	mixed_Word_shortCSI	14	mixed_repeat	5	Triangle	Red	Color	Word	Repeat	200	Inconsistent	COLOR	TriangleRed.png	30	1	796	1	1	796	100	796	0	0	0	0		1	1	796	100	796	0	0	0	0		-796
5.0.11.0	win	111218	16:33:52	NH_A_53	1	1	mixed_Word_shortCSI	14	mixed_shift	8	Triangle	Green	Shape	Word	Shift	200	Consistent	SHAPE	TriangleGreen.png	38	1	602	1	1	796	100	796	1	1	602	100	602	1	1	796	100	796	1	1	602	100	602	-194
5.0.11.0	win	111218	16:33:52	NH_A_53	1	1	mixed_Word_shortCSI	14	mixed_shift	11	Triangle	Green	Color	Word	Shift	200	Consistent	COLOR	TriangleGreen.png	38	1	1280	2	2	2076	100	1038	1	1	602	100	602	1	1	796	100	796	2	2	1882	100	941	145
5.0.11.0	win	111218	16:33:52	NH_A_53	1	1	mixed_Word_shortCSI	14	mixed_repeat	14	Circle	Green	Color	Word	Repeat	200	Inconsistent	COLOR	CircleGreen.png	38	1	604	3	3	2680	100	893.3333333333333712289	1	1	602	100	602	2	2	1400	100	700	2	2	1882	100	941	241
5.0.11.0	win	111218	16:33:52	NH_A_53	1	1	mixed_Word_shortCSI	14	mixed_shift	17	Circle	Red	Shape	Word	Shift	200	Consistent	SHAPE	CircleRed.png	30	1	658	3	3	2680	100	893.3333333333333712289	2	2	1260	100	630	2	2	1400	100	700	3	3	2540	100	846.6666666666666287711	146.6666666666666287711
5.0.11.0	win	111218	16:33:52	NH_A_53	1	1	mixed_Word_shortCSI	14	mixed_repeat	20	Circle	Green	Shape	Word	Repeat	200	Inconsistent	SHAPE	CircleGreen.png	30	1	517	3	3	2680	100	893.3333333333333712289	3	3	1777	100	592.3333333333333712289	3	3	1917	100	639	3	3	2540	100	846.6666666666666287711	207.6666666666666287711
5.0.11.0	win	111218	16:33:52	NH_A_53	1	1	mixed_Word_shortCSI	14	mixed_shift	23	Triangle	Green	Color	Word	Shift	200	Consistent	COLOR	TriangleGreen.png	38	1	1135	4	4	3815	100	953.75	3	3	1777	100	592.3333333333333712289	3	3	1917	100	639	4	4	3675	100	918.75	279.75
5.0.11.0	win	111218	16:33:52	NH_A_53	1	1	mixed_Word_shortCSI	14	mixed_shift	26	Circle	Red	Shape	Word	Shift	200	Consistent	SHAPE	CircleRed.png	30	1	544	4	4	3815	100	953.75	4	4	2321	100	580.25	3	3	1917	100	639	5	5	4219	100	843.7999999999999545253	204.7999999999999545253
5.0.11.0	win	111218	16:33:52	NH_A_53	1	1	mixed_Word_shortCSI	14	mixed_shift	29	Circle	Red	Color	Word	Shift	200	Consistent	COLOR	CircleRed.png	30	1	1160	5	5	4975	100	995	4	4	2321	100	580.25	3	3	1917	100	639	6	6	5379	100	896.5	257.5
5.0.11.0	win	111218	16:33:52	NH_A_53	1	1	mixed_Word_shortCSI	14	mixed_repeat	32	Triangle	Red	Color	Word	Repeat	200	Inconsistent	COLOR	TriangleRed.png	30	1	808	6	6	5783	100	963.8333333333333712289	4	4	2321	100	580.25	4	4	2725	100	681.25	6	6	5379	100	896.5	215.25
5.0.11.0	win	111218	16:33:52	NH_A_53	1	1	mixed_Word_shortCSI	14	mixed_shift	35	Triangle	Red	Shape	Word	Shift	200	Inconsistent	SHAPE	TriangleRed.png	38	1	678	6	6	5783	100	963.8333333333333712289	5	5	2999	100	599.7999999999999545253	4	4	2725	100	681.25	7	7	6057	100	865.2857142857143344372	184.0357142857143344372
5.0.11.0	win	111218	16:33:52	NH_A_53	1	1	mixed_Word_shortCSI	14	mixed_shift	38	Circle	Red	Color	Word	Shift	200	Consistent	COLOR	CircleRed.png	30	1	681	7	7	6464	100	923.4285714285714448124	5	5	2999	100	599.7999999999999545253	4	4	2725	100	681.25	8	8	6738	100	842.25	161
5.0.11.0	win	111218	16:33:52	NH_A_53	1	1	mixed_Word_shortCSI	14	mixed_shift	41	Circle	Green	Shape	Word	Shift	200	Inconsistent	SHAPE	CircleGreen.png	30	1	924	7	7	6464	100	923.4285714285714448124	6	6	3923	100	653.8333333333333712289	4	4	2725	100	681.25	9	9	7662	100	851.3333333333333712289	170.0833333333333712289
5.0.11.0	win	111218	16:33:52	NH_A_53	1	1	mixed_Word_shortCSI	14	mixed_shift	44	Triangle	Red	Color	Word	Shift	200	Inconsistent	COLOR	TriangleRed.png	38	0	1141	7	8	6464	87.5	923.4285714285714448124	6	6	3923	100	653.8333333333333712289	4	4	2725	100	681.25	9	10	7662	90	851.3333333333333712289	170.0833333333333712289
5.0.11.0	win	111218	16:33:52	NH_A_53	1	1	mixed_Word_shortCSI	14	mixed_shift	47	Circle	Red	Shape	Word	Shift	200	Consistent	SHAPE	CircleRed.png	30	1	1814	7	8	6464	87.5	923.4285714285714448124	7	7	5737	100	819.5714285714285551876	4	4	2725	100	681.25	10	11	9476	90.9090909090909065071	947.6000000000000227374	266.3500000000000227374
5.0.11.0	win	111218	16:33:52	NH_A_53	1	1	mixed_Word_shortCSI	14	mixed_shift	50	Triangle	Green	Color	Word	Shift	200	Consistent	COLOR	TriangleGreen.png	38	1	1035	8	9	7499	88.8888888888888857309	937.375	7	7	5737	100	819.5714285714285551876	4	4	2725	100	681.25	11	12	10511	91.6666666666666571928	955.5454545454545041139	274.2954545454545041139
5.0.11.0	win	111218	16:33:52	NH_A_53	1	1	mixed_Word_shortCSI	14	mixed_repeat	53	Circle	Green	Color	Word	Repeat	200	Inconsistent	COLOR	CircleGreen.png	38	1	784	9	10	8283	90	920.3333333333333712289	7	7	5737	100	819.5714285714285551876	5	5	3509	100	701.7999999999999545253	11	12	10511	91.6666666666666571928	955.5454545454545041139	253.7454545454545495886
5.0.11.0	win	111218	16:33:52	NH_A_53	1	1	mixed_Word_shortCSI	14	mixed_shift	56	Triangle	Red	Shape	Word	Shift	200	Inconsistent	SHAPE	TriangleRed.png	38	1	1039	9	10	8283	90	920.3333333333333712289	8	8	6776	100	847	5	5	3509	100	701.7999999999999545253	12	13	11550	92.3076923076923065992	962.5	260.7000000000000454747
5.0.11.0	win	111218	16:33:52	NH_A_53	1	1	mixed_Word_shortCSI	14	mixed_repeat	59	Triangle	Green	Shape	Word	Repeat	200	Consistent	SHAPE	TriangleGreen.png	38	1	660	9	10	8283	90	920.3333333333333712289	9	9	7436	100	826.2222222222221716947	6	6	4169	100	694.8333333333333712289	12	13	11550	92.3076923076923065992	962.5	267.6666666666666287711
5.0.11.0	win	111218	16:33:52	NH_A_53	1	1	mixed_Word_shortCSI	14	mixed_repeat	62	Triangle	Green	Shape	Word	Repeat	200	Consistent	SHAPE	TriangleGreen.png	38	1	456	9	10	8283	90	920.3333333333333712289	10	10	7892	100	789.2000000000000454747	7	7	4625	100	660.7142857142856655628	12	13	11550	92.3076923076923065992	962.5	301.7857142857143344372
5.0.11.0	win	111218	16:33:52	NH_A_53	1	1	mixed_Word_shortCSI	14	mixed_repeat	65	Circle	Red	Shape	Word	Repeat	200	Consistent	SHAPE	CircleRed.png	30	1	596	9	10	8283	90	920.3333333333333712289	11	11	8488	100	771.6363636363636260285	8	8	5221	100	652.625	12	13	11550	92.3076923076923065992	962.5	309.875
5.0.11.0	win	111218	16:33:52	NH_A_53	1	1	mixed_Word_shortCSI	14	mixed_shift	68	Circle	Green	Color	Word	Shift	200	Inconsistent	COLOR	CircleGreen.png	38	1	1082	10	11	9365	90.9090909090909065071	936.5	11	11	8488	100	771.6363636363636260285	8	8	5221	100	652.625	13	14	12632	92.8571428571428612031	971.6923076923077360334	319.0673076923077360334
5.0.11.0	win	111218	16:33:52	NH_A_53	1	1	mixed_Word_shortCSI	14	mixed_shift	71	Triangle	Red	Shape	Word	Shift	200	Inconsistent	SHAPE	TriangleRed.png	38	1	941	10	11	9365	90.9090909090909065071	936.5	12	12	9429	100	785.75	8	8	5221	100	652.625	14	15	13573	93.3333333333333285964	969.5	316.875
5.0.11.0	win	111218	16:33:52	NH_A_53	1	1	mixed_Word_shortCSI	14	mixed_repeat	74	Circle	Red	Shape	Word	Repeat	200	Consistent	SHAPE	CircleRed.png	30	1	918	10	11	9365	90.9090909090909065071	936.5	13	13	10347	100	795.9230769230769055866	9	9	6139	100	682.1111111111110858474	14	15	13573	93.3333333333333285964	969.5	287.3888888888889141526
5.0.11.0	win	111218	16:33:52	NH_A_53	1	1	mixed_Word_shortCSI	14	mixed_shift	77	Circle	Red	Color	Word	Shift	200	Consistent	COLOR	CircleRed.png	30	1	735	11	12	10100	91.6666666666666571928	918.1818181818181301423	13	13	10347	100	795.9230769230769055866	9	9	6139	100	682.1111111111110858474	15	16	14308	93.75	953.8666666666666742458	271.7555555555555883984
5.0.11.0	win	111218	16:33:52	NH_A_53	1	1	mixed_Word_shortCSI	14	mixed_shift	80	Circle	Green	Shape	Word	Shift	200	Inconsistent	SHAPE	CircleGreen.png	30	1	768	11	12	10100	91.6666666666666571928	918.1818181818181301423	14	14	11115	100	793.9285714285714448124	9	9	6139	100	682.1111111111110858474	16	17	15076	94.1176470588235218884	942.25	260.1388888888889141526
5.0.11.0	win	111218	16:33:52	NH_A_53	1	1	mixed_Word_shortCSI	14	mixed_repeat	83	Circle	Green	Shape	Word	Repeat	200	Inconsistent	SHAPE	CircleGreen.png	30	1	543	11	12	10100	91.6666666666666571928	918.1818181818181301423	15	15	11658	100	777.2000000000000454747	10	10	6682	100	668.2000000000000454747	16	17	15076	94.1176470588235218884	942.25	274.0499999999999545253
5.0.11.0	win	111218	16:33:52	NH_A_53	1	1	mixed_Word_shortCSI	14	mixed_repeat	86	Circle	Red	Shape	Word	Repeat	200	Consistent	SHAPE	CircleRed.png	30	1	840	11	12	10100	91.6666666666666571928	918.1818181818181301423	16	16	12498	100	781.125	11	11	7522	100	683.8181818181818698577	16	17	15076	94.1176470588235218884	942.25	258.4318181818181301423
5.0.11.0	win	111218	16:33:52	NH_A_53	1	1	mixed_Word_shortCSI	14	mixed_repeat	89	Triangle	Red	Shape	Word	Repeat	200	Inconsistent	SHAPE	TriangleRed.png	38	1	1140	11	12	10100	91.6666666666666571928	918.1818181818181301423	17	17	13638	100	802.2352941176470721985	12	12	8662	100	721.8333333333333712289	16	17	15076	94.1176470588235218884	942.25	220.4166666666666287711
5.0.11.0	win	111218	16:33:52	NH_A_53	1	1	mixed_Word_shortCSI	14	mixed_shift	92	Circle	Green	Color	Word	Shift	200	Inconsistent	COLOR	CircleGreen.png	38	1	1285	12	13	11385	92.3076923076923065992	948.75	17	17	13638	100	802.2352941176470721985	12	12	8662	100	721.8333333333333712289	17	18	16361	94.4444444444444428655	962.4117647058823195039	240.5784313725489482749
5.0.11.0	win	111218	16:33:52	NH_A_53	1	1	mixed_Word_shortCSI	14	mixed_repeat	95	Circle	Red	Color	Word	Repeat	200	Consistent	COLOR	CircleRed.png	30	1	608	13	14	11993	92.8571428571428612031	922.5384615384615472067	17	17	13638	100	802.2352941176470721985	13	13	9270	100	713.0769230769230944134	17	18	16361	94.4444444444444428655	962.4117647058823195039	249.3348416289592250905
5.0.11.0	win	111218	16:33:52	NH_A_53	1	1	mixed_Word_shortCSI	14	mixed_shift	98	Triangle	Green	Shape	Word	Shift	200	Consistent	SHAPE	TriangleGreen.png	38	1	806	13	14	11993	92.8571428571428612031	922.5384615384615472067	18	18	14444	100	802.4444444444444570763	13	13	9270	100	713.0769230769230944134	18	19	17167	94.7368421052631504153	953.7222222222221716947	240.6452991452990772814
5.0.11.0	win	111218	16:33:52	NH_A_53	1	1	mixed_Word_shortCSI	14	mixed_repeat	101	Circle	Red	Shape	Word	Repeat	200	Consistent	SHAPE	CircleRed.png	30	1	948	13	14	11993	92.8571428571428612031	922.5384615384615472067	19	19	15392	100	810.1052631578946829904	14	14	10218	100	729.8571428571428896248	18	19	17167	94.7368421052631504153	953.7222222222221716947	223.8650793650792820699
5.0.11.0	win	111218	16:33:52	NH_A_53	1	1	mixed_Word_shortCSI	14	mixed_shift	104	Circle	Red	Color	Word	Shift	200	Consistent	COLOR	CircleRed.png	30	1	811	14	15	12804	93.3333333333333285964	914.5714285714285551876	19	19	15392	100	810.1052631578946829904	14	14	10218	100	729.8571428571428896248	19	20	17978	95	946.2105263157894796677	216.3533834586465900429
5.0.11.0	win	111218	16:33:52	NH_A_53	1	1	mixed_Word_shortCSI	14	mixed_shift	107	Circle	Green	Shape	Word	Shift	200	Inconsistent	SHAPE	CircleGreen.png	30	1	906	14	15	12804	93.3333333333333285964	914.5714285714285551876	20	20	16298	100	814.8999999999999772626	14	14	10218	100	729.8571428571428896248	20	21	18884	95.2380952380952265912	944.2000000000000454747	214.3428571428571558499
5.0.11.0	win	111218	16:33:52	NH_A_53	1	1	mixed_Word_shortCSI	14	mixed_repeat	110	Triangle	Red	Shape	Word	Repeat	200	Inconsistent	SHAPE	TriangleRed.png	38	1	868	14	15	12804	93.3333333333333285964	914.5714285714285551876	21	21	17166	100	817.4285714285714448124	15	15	11086	100	739.0666666666667197205	20	21	18884	95.2380952380952265912	944.2000000000000454747	205.1333333333333257542
5.0.11.0	win	111218	16:33:52	NH_A_53	1	1	mixed_Word_shortCSI	14	mixed_repeat	113	Circle	Green	Shape	Word	Repeat	200	Inconsistent	SHAPE	CircleGreen.png	30	1	1007	14	15	12804	93.3333333333333285964	914.5714285714285551876	22	22	18173	100	826.0454545454545041139	16	16	12093	100	755.8125	20	21	18884	95.2380952380952265912	944.2000000000000454747	188.3875000000000454747
5.0.11.0	win	111218	16:33:52	NH_A_53	1	1	mixed_Word_shortCSI	14	mixed_shift	116	Circle	Red	Color	Word	Shift	200	Consistent	COLOR	CircleRed.png	30	1	837	15	16	13641	93.75	909.3999999999999772626	22	22	18173	100	826.0454545454545041139	16	16	12093	100	755.8125	21	22	19721	95.4545454545454532536	939.0952380952380735835	183.2827380952380735835
5.0.11.0	win	111218	16:33:52	NH_A_53	1	1	mixed_Word_shortCSI	14	mixed_repeat	119	Triangle	Red	Color	Word	Repeat	200	Inconsistent	COLOR	TriangleRed.png	30	1	1298	16	17	14939	94.1176470588235218884	933.6875	22	22	18173	100	826.0454545454545041139	17	17	13391	100	787.7058823529412165954	21	22	19721	95.4545454545454532536	939.0952380952380735835	151.3893557422968569881
5.0.11.0	win	111218	16:33:52	NH_A_53	1	1	mixed_Word_shortCSI	14	mixed_shift	122	Triangle	Green	Shape	Word	Shift	200	Consistent	SHAPE	TriangleGreen.png	38	1	604	16	17	14939	94.1176470588235218884	933.6875	23	23	18777	100	816.3913043478261215569	17	17	13391	100	787.7058823529412165954	22	23	20325	95.6521739130434838216	923.8636363636363739715	136.1577540106951573762
5.0.11.0	win	111218	16:33:52	NH_A_53	1	1	mixed_Word_shortCSI	14	mixed_shift	125	Circle	Green	Color	Word	Shift	200	Inconsistent	COLOR	CircleGreen.png	38	1	738	17	18	15677	94.4444444444444428655	922.1764705882352473054	23	23	18777	100	816.3913043478261215569	17	17	13391	100	787.7058823529412165954	23	24	21063	95.8333333333333428072	915.7826086956521294269	128.0767263427109128315
5.0.11.0	win	111218	16:33:52	NH_A_53	1	1	mixed_Word_shortCSI	14	mixed_shift	128	Circle	Red	Shape	Word	Shift	200	Consistent	SHAPE	CircleRed.png	30	1	738	17	18	15677	94.4444444444444428655	922.1764705882352473054	24	24	19515	100	813.125	17	17	13391	100	787.7058823529412165954	24	25	21801	96	908.375	120.6691176470587834046
5.0.11.0	win	111218	16:33:52	NH_A_53	1	1	mixed_Word_shortCSI	14	mixed_repeat	131	Circle	Red	Shape	Word	Repeat	200	Consistent	SHAPE	CircleRed.png	30	1	787	17	18	15677	94.4444444444444428655	922.1764705882352473054	25	25	20302	100	812.0800000000000409273	18	18	14178	100	787.6666666666666287711	24	25	21801	96	908.375	120.7083333333333712289
5.0.11.0	win	111218	16:33:52	NH_A_53	1	1	mixed_Word_shortCSI	14	mixed_repeat	134	Circle	Green	Shape	Word	Repeat	200	Inconsistent	SHAPE	CircleGreen.png	30	1	866	17	18	15677	94.4444444444444428655	922.1764705882352473054	26	26	21168	100	814.1538461538461888267	19	19	15044	100	791.7894736842105203323	24	25	21801	96	908.375	116.5855263157894796677
5.0.11.0	win	111218	16:33:52	NH_A_53	1	1	mixed_Word_shortCSI	14	mixed_repeat	137	Circle	Green	Shape	Word	Repeat	200	Inconsistent	SHAPE	CircleGreen.png	30	1	509	17	18	15677	94.4444444444444428655	922.1764705882352473054	27	27	21677	100	802.8518518518518476412	20	20	15553	100	777.6499999999999772626	24	25	21801	96	908.375	130.7250000000000227374
5.0.11.0	win	111218	16:33:52	NH_A_53	1	1	mixed_Word_shortCSI	14	mixed_repeat	140	Circle	Green	Shape	Word	Repeat	200	Inconsistent	SHAPE	CircleGreen.png	30	1	519	17	18	15677	94.4444444444444428655	922.1764705882352473054	28	28	22196	100	792.7142857142856655628	21	21	16072	100	765.3333333333333712289	24	25	21801	96	908.375	143.0416666666666287711
5.0.11.0	win	111218	16:33:52	NH_A_53	1	1	mixed_Word_shortCSI	14	mixed_repeat	143	Circle	Red	Shape	Word	Repeat	200	Consistent	SHAPE	CircleRed.png	30	1	624	17	18	15677	94.4444444444444428655	922.1764705882352473054	29	29	22820	100	786.8965517241379075131	22	22	16696	100	758.9090909090908780854	24	25	21801	96	908.375	149.4659090909091219146
5.0.11.0	win	111218	16:33:52	NH_A_53	1	1	mixed_Word_shortCSI	14	mixed_shift	146	Circle	Green	Color	Word	Shift	200	Inconsistent	COLOR	CircleGreen.png	38	1	710	18	19	16387	94.7368421052631504153	910.3888888888889141526	29	29	22820	100	786.8965517241379075131	22	22	16696	100	758.9090909090908780854	25	26	22511	96.153846153846160405	900.4400000000000545697	141.5309090909091764843
5.0.11.0	win	111218	16:33:52	NH_A_53	1	1	mixed_Word_shortCSI	14	mixed_repeat	149	Circle	Green	Color	Word	Repeat	200	Inconsistent	COLOR	CircleGreen.png	38	1	728	19	20	17115	95	900.7894736842105203323	29	29	22820	100	786.8965517241379075131	23	23	17424	100	757.5652173913043725406	25	26	22511	96.153846153846160405	900.4400000000000545697	142.8747826086956820291
5.0.11.0	win	111218	16:33:52	NH_A_53	1	1	mixed_Word_shortCSI	14	mixed_shift	152	Triangle	Green	Shape	Word	Shift	200	Consistent	SHAPE	TriangleGreen.png	38	1	873	19	20	17115	95	900.7894736842105203323	30	30	23693	100	789.7666666666666515084	23	23	17424	100	757.5652173913043725406	26	27	23384	96.2962962962962905067	899.38461538461535838	141.8193979933109858393
5.0.11.0	win	111218	16:33:52	NH_A_53	1	1	mixed_Word_shortCSI	14	mixed_shift	155	Circle	Green	Color	Word	Shift	200	Inconsistent	COLOR	CircleGreen.png	38	1	612	20	21	17727	95.2380952380952265912	886.3500000000000227374	30	30	23693	100	789.7666666666666515084	23	23	17424	100	757.5652173913043725406	27	28	23996	96.4285714285714306016	888.7407407407407617939	131.1755233494363892532
5.0.11.0	win	111218	16:33:52	NH_A_53	1	1	mixed_Word_shortCSI	14	mixed_repeat	158	Circle	Green	Color	Word	Repeat	200	Inconsistent	COLOR	CircleGreen.png	38	1	539	21	22	18266	95.4545454545454532536	869.8095238095238528331	30	30	23693	100	789.7666666666666515084	24	24	17963	100	748.4583333333333712289	27	28	23996	96.4285714285714306016	888.7407407407407617939	140.2824074074073905649
5.0.11.0	win	111218	16:33:52	NH_A_53	1	1	mixed_Word_shortCSI	14	mixed_shift	161	Triangle	Green	Shape	Word	Shift	200	Consistent	SHAPE	TriangleGreen.png	38	1	579	21	22	18266	95.4545454545454532536	869.8095238095238528331	31	31	24272	100	782.9677419354839003063	24	24	17963	100	748.4583333333333712289	28	29	24575	96.5517241379310320326	877.6785714285714448124	129.2202380952380735835
5.0.11.0	win	111218	16:33:52	NH_A_53	1	1	mixed_Word_shortCSI	14	mixed_repeat	164	Triangle	Green	Shape	Word	Repeat	200	Consistent	SHAPE	TriangleGreen.png	38	1	650	21	22	18266	95.4545454545454532536	869.8095238095238528331	32	32	24922	100	778.8125	25	25	18613	100	744.5199999999999818101	28	29	24575	96.5517241379310320326	877.6785714285714448124	133.1585714285714630023
5.0.11.0	win	111218	16:33:52	NH_A_53	1	1	mixed_Word_shortCSI	14	mixed_repeat	167	Circle	Red	Shape	Word	Repeat	200	Consistent	SHAPE	CircleRed.png	30	1	927	21	22	18266	95.4545454545454532536	869.8095238095238528331	33	33	25849	100	783.3030303030302547995	26	26	19540	100	751.5384615384615472067	28	29	24575	96.5517241379310320326	877.6785714285714448124	126.1401098901098976057
5.0.11.0	win	111218	16:33:52	NH_A_53	1	1	mixed_Word_shortCSI	14	mixed_shift	170	Triangle	Red	Color	Word	Shift	200	Inconsistent	COLOR	TriangleRed.png	30	1	936	22	23	19202	95.6521739130434838216	872.8181818181818698577	33	33	25849	100	783.3030303030302547995	26	26	19540	100	751.5384615384615472067	29	30	25511	96.6666666666666714036	879.689655172413836226	128.1511936339522890194
5.0.11.0	win	111218	16:33:52	NH_A_53	1	1	mixed_Word_shortCSI	14	mixed_repeat	173	Circle	Green	Color	Word	Repeat	200	Inconsistent	COLOR	CircleGreen.png	38	1	864	23	24	20066	95.8333333333333428072	872.4347826086956274594	33	33	25849	100	783.3030303030302547995	27	27	20404	100	755.7037037037036952825	29	30	25511	96.6666666666666714036	879.689655172413836226	123.9859514687101409436
5.0.11.0	win	111218	16:33:52	NH_A_53	1	1	mixed_Word_shortCSI	14	mixed_repeat	176	Triangle	Red	Color	Word	Repeat	200	Inconsistent	COLOR	TriangleRed.png	30	1	732	24	25	20798	96	866.5833333333333712289	33	33	25849	100	783.3030303030302547995	28	28	21136	100	754.8571428571428896248	29	30	25511	96.6666666666666714036	879.689655172413836226	124.8325123152709466012
5.0.11.0	win	111218	16:33:52	NH_A_53	1	1	mixed_Word_shortCSI	14	mixed_shift	179	Triangle	Red	Shape	Word	Shift	200	Inconsistent	SHAPE	TriangleRed.png	38	1	1132	24	25	20798	96	866.5833333333333712289	34	34	26981	100	793.5588235294117112062	28	28	21136	100	754.8571428571428896248	30	31	26643	96.774193548387103192	888.1000000000000227374	133.2428571428571331126
5.0.11.0	win	111218	16:33:52	NH_A_53	1	1	mixed_Word_shortCSI	14	mixed_shift	182	Triangle	Red	Color	Word	Shift	200	Inconsistent	COLOR	TriangleRed.png	30	1	1085	25	26	21883	96.153846153846160405	875.3200000000000500222	34	34	26981	100	793.5588235294117112062	28	28	21136	100	754.8571428571428896248	31	32	27728	96.875	894.4516129032258504594	139.5944700460829608346
5.0.11.0	win	111218	16:33:52	NH_A_53	1	1	mixed_Word_shortCSI	14	mixed_shift	185	Circle	Green	Shape	Word	Shift	200	Inconsistent	SHAPE	CircleGreen.png	30	1	624	25	26	21883	96.153846153846160405	875.3200000000000500222	35	35	27605	100	788.7142857142856655628	28	28	21136	100	754.8571428571428896248	32	33	28352	96.9696969696969688357	886	131.1428571428571103752
5.0.11.0	win	111218	16:33:52	NH_A_53	1	1	mixed_Word_shortCSI	14	mixed_repeat	188	Triangle	Red	Shape	Word	Repeat	200	Inconsistent	SHAPE	TriangleRed.png	38	1	1173	25	26	21883	96.153846153846160405	875.3200000000000500222	36	36	28778	100	799.3888888888889141526	29	29	22309	100	769.2758620689654662783	32	33	28352	96.9696969696969688357	886	116.7241379310345337217
5.0.11.0	win	111218	16:33:52	NH_A_53	1	1	mixed_Word_shortCSI	14	mixed_repeat	191	Triangle	Green	Shape	Word	Repeat	200	Consistent	SHAPE	TriangleGreen.png	38	1	724	25	26	21883	96.153846153846160405	875.3200000000000500222	37	37	29502	100	797.351351351351354424	30	30	23033	100	767.7666666666666515084	32	33	28352	96.9696969696969688357	886	118.2333333333333484916
5.0.11.0	win	111218	16:33:52	NH_A_53	1	1	mixed_Word_shortCSI	14	mixed_repeat	194	Triangle	Red	Shape	Word	Repeat	200	Inconsistent	SHAPE	TriangleRed.png	38	1	453	25	26	21883	96.153846153846160405	875.3200000000000500222	38	38	29955	100	788.2894736842105203323	31	31	23486	100	757.6129032258064626149	32	33	28352	96.9696969696969688357	886	128.3870967741935373851
5.0.11.0	win	111218	16:33:52	NH_A_53	1	1	mixed_Word_shortCSI	14	mixed_repeat	197	Triangle	Red	Shape	Word	Repeat	200	Inconsistent	SHAPE	TriangleRed.png	38	1	609	25	26	21883	96.153846153846160405	875.3200000000000500222	39	39	30564	100	783.6923076923077360334	32	32	24095	100	752.96875	32	33	28352	96.9696969696969688357	886	133.03125
5.0.11.0	win	111218	16:33:52	NH_A_53	1	1	mixed_Word_shortCSI	14	mixed_repeat	200	Triangle	Green	Shape	Word	Repeat	200	Consistent	SHAPE	TriangleGreen.png	38	1	536	25	26	21883	96.153846153846160405	875.3200000000000500222	40	40	31100	100	777.5	33	33	24631	100	746.3939393939393767141	32	33	28352	96.9696969696969688357	886	139.6060606060606232859
5.0.11.0	win	111218	16:33:52	NH_A_53	1	1	mixed_Word_shortCSI	14	mixed_repeat	203	Triangle	Green	Shape	Word	Repeat	200	Consistent	SHAPE	TriangleGreen.png	38	1	416	25	26	21883	96.153846153846160405	875.3200000000000500222	41	41	31516	100	768.6829268292682399988	34	34	25047	100	736.6764705882352473054	32	33	28352	96.9696969696969688357	886	149.3235294117647526946
5.0.11.0	win	111218	16:33:52	NH_A_53	1	1	mixed_Word_shortCSI	14	mixed_shift	206	Circle	Red	Color	Word	Shift	200	Consistent	COLOR	CircleRed.png	30	1	669	26	27	22552	96.2962962962962905067	867.38461538461535838	41	41	31516	100	768.6829268292682399988	34	34	25047	100	736.6764705882352473054	33	34	29021	97.0588235294117680496	879.4242424242423794567	142.7477718360071321513
5.0.11.0	win	111218	16:33:52	NH_A_53	1	1	mixed_Word_shortCSI	14	mixed_shift	209	Triangle	Red	Shape	Word	Shift	200	Inconsistent	SHAPE	TriangleRed.png	38	1	609	26	27	22552	96.2962962962962905067	867.38461538461535838	42	42	32125	100	764.8809523809524080207	34	34	25047	100	736.6764705882352473054	34	35	29630	97.1428571428571387969	871.4705882352941443969	134.7941176470588970915
5.0.11.0	win	111218	16:33:52	NH_A_53	1	1	mixed_Word_shortCSI	14	mixed_shift	212	Circle	Red	Color	Word	Shift	200	Consistent	COLOR	CircleRed.png	30	1	455	27	28	23007	96.4285714285714306016	852.1111111111110858474	42	42	32125	100	764.8809523809524080207	34	34	25047	100	736.6764705882352473054	35	36	30085	97.2222222222222143273	859.5714285714285551876	122.8949579831933078822
5.0.11.0	win	111218	16:33:52	NH_A_53	1	1	mixed_Word_shortCSI	14	mixed_repeat	215	Triangle	Red	Color	Word	Repeat	200	Inconsistent	COLOR	TriangleRed.png	30	1	579	28	29	23586	96.5517241379310320326	842.3571428571428896248	42	42	32125	100	764.8809523809524080207	35	35	25626	100	732.171428571428577925	35	36	30085	97.2222222222222143273	859.5714285714285551876	127.3999999999999772626
5.0.11.0	win	111218	16:33:52	NH_A_53	1	1	mixed_Word_shortCSI	14	mixed_repeat	218	Circle	Green	Color	Word	Repeat	200	Inconsistent	COLOR	CircleGreen.png	38	1	490	29	30	24076	96.6666666666666714036	830.2068965517241849739	42	42	32125	100	764.8809523809524080207	36	36	26116	100	725.4444444444444570763	35	36	30085	97.2222222222222143273	859.5714285714285551876	134.1269841269840981113
5.0.11.0	win	111218	16:33:52	NH_A_53	1	1	mixed_Word_shortCSI	14	mixed_shift	221	Triangle	Green	Shape	Word	Shift	200	Consistent	SHAPE	TriangleGreen.png	38	1	725	29	30	24076	96.6666666666666714036	830.2068965517241849739	43	43	32850	100	763.9534883720930338313	36	36	26116	100	725.4444444444444570763	36	37	30810	97.2972972972973053629	855.8333333333333712289	130.3888888888889141526
5.0.11.0	win	111218	16:33:52	NH_A_53	1	1	mixed_Word_shortCSI	14	mixed_repeat	224	Triangle	Green	Shape	Word	Repeat	200	Consistent	SHAPE	TriangleGreen.png	38	1	678	29	30	24076	96.6666666666666714036	830.2068965517241849739	44	44	33528	100	762	37	37	26794	100	724.1621621621621898157	36	37	30810	97.2972972972973053629	855.8333333333333712289	131.6711711711711814132
5.0.11.0	win	111218	16:33:52	NH_A_53	1	1	mixed_Word_shortCSI	14	mixed_repeat	227	Circle	Green	Shape	Word	Repeat	200	Inconsistent	SHAPE	CircleGreen.png	30	1	553	29	30	24076	96.6666666666666714036	830.2068965517241849739	45	45	34081	100	757.3555555555556111358	38	38	27347	100	719.6578947368420813291	36	37	30810	97.2972972972973053629	855.8333333333333712289	136.1754385964912898999
5.0.11.0	win	111218	16:33:52	NH_A_53	1	1	mixed_Word_shortCSI	14	mixed_shift	230	Triangle	Red	Color	Word	Shift	200	Inconsistent	COLOR	TriangleRed.png	30	1	1218	30	31	25294	96.774193548387103192	843.1333333333333257542	45	45	34081	100	757.3555555555556111358	38	38	27347	100	719.6578947368420813291	37	38	32028	97.3684210526315752077	865.6216216216216707835	145.9637268847795894544
5.0.11.0	win	111218	16:33:52	NH_A_53	1	1	mixed_Word_shortCSI	14	mixed_repeat	233	Triangle	Green	Color	Word	Repeat	200	Consistent	COLOR	TriangleGreen.png	38	1	911	31	32	26205	96.875	845.3225806451613379977	45	45	34081	100	757.3555555555556111358	39	39	28258	100	724.5641025641025407822	37	38	32028	97.3684210526315752077	865.6216216216216707835	141.0575190575191300013
5.0.11.0	win	111218	16:33:52	NH_A_53	1	1	mixed_Word_shortCSI	14	mixed_repeat	236	Triangle	Green	Color	Word	Repeat	200	Consistent	COLOR	TriangleGreen.png	38	1	601	32	33	26806	96.9696969696969688357	837.6875	45	45	34081	100	757.3555555555556111358	40	40	28859	100	721.4750000000000227374	37	38	32028	97.3684210526315752077	865.6216216216216707835	144.1466216216216480461
5.0.11.0	win	111218	16:33:52	NH_A_53	1	1	mixed_Word_shortCSI	14	mixed_shift	239	Circle	Green	Shape	Word	Shift	200	Inconsistent	SHAPE	CircleGreen.png	30	1	815	32	33	26806	96.9696969696969688357	837.6875	46	46	34896	100	758.6086956521738784431	40	40	28859	100	721.4750000000000227374	38	39	32843	97.4358974358974307961	864.2894736842105203323	142.8144736842104975949
5.0.11.0	win	111218	16:33:52	NH_A_53	1	1	mixed_Word_shortCSI	14	mixed_shift	242	Circle	Green	Color	Word	Shift	200	Inconsistent	COLOR	CircleGreen.png	38	1	684	33	34	27490	97.0588235294117680496	833.0303030303030027426	46	46	34896	100	758.6086956521738784431	40	40	28859	100	721.4750000000000227374	39	40	33527	97.5	859.6666666666666287711	138.1916666666666060337
5.0.11.0	win	111218	16:33:52	NH_A_53	1	1	mixed_Word_shortCSI	14	Rest	244	Circle	Green	Color	Word	Shift	200	Inconsistent	Take a break for 60 s	CircleGreen.png	0	0	59984	33	34	27490	97.0588235294117680496	833.0303030303030027426	46	46	34896	100	758.6086956521738784431	40	40	28859	100	721.4750000000000227374	39	40	33527	97.5	859.6666666666666287711	138.1916666666666060337
5.0.11.0	win	111218	16:33:52	NH_A_53	1	1	mixed_Word_shortCSI	14	mixed_repeat	246	Triangle	Red	Color	Word	Repeat	200	Inconsistent	COLOR	TriangleRed.png	30	1	1549	34	35	29039	97.1428571428571387969	854.0882352941176804961	46	46	34896	100	758.6086956521738784431	41	41	30408	100	741.6585365853658231572	39	40	33527	97.5	859.6666666666666287711	118.0081300813008056139
5.0.11.0	win	111218	16:33:52	NH_A_53	1	1	mixed_Word_shortCSI	14	mixed_shift	249	Triangle	Green	Shape	Word	Shift	200	Consistent	SHAPE	TriangleGreen.png	38	1	573	34	35	29039	97.1428571428571387969	854.0882352941176804961	47	47	35469	100	754.6595744680851112207	41	41	30408	100	741.6585365853658231572	40	41	34100	97.5609756097560989474	852.5	110.8414634146341768428
5.0.11.0	win	111218	16:33:52	NH_A_53	1	1	mixed_Word_shortCSI	14	mixed_repeat	252	Triangle	Red	Shape	Word	Repeat	200	Inconsistent	SHAPE	TriangleRed.png	38	1	709	34	35	29039	97.1428571428571387969	854.0882352941176804961	48	48	36178	100	753.7083333333333712289	42	42	31117	100	740.8809523809524080207	40	41	34100	97.5609756097560989474	852.5	111.6190476190475919793
5.0.11.0	win	111218	16:33:52	NH_A_53	1	1	mixed_Word_shortCSI	14	mixed_shift	255	Circle	Green	Color	Word	Shift	200	Inconsistent	COLOR	CircleGreen.png	38	1	758	35	36	29797	97.2222222222222143273	851.3428571428571558499	48	48	36178	100	753.7083333333333712289	42	42	31117	100	740.8809523809524080207	41	42	34858	97.619047619047620401	850.1951219512195621064	109.3141695702671540857
5.0.11.0	win	111218	16:33:52	NH_A_53	1	1	mixed_Word_shortCSI	14	mixed_shift	258	Circle	Red	Shape	Word	Shift	200	Consistent	SHAPE	CircleRed.png	30	1	774	35	36	29797	97.2222222222222143273	851.3428571428571558499	49	49	36952	100	754.122448979591808893	42	42	31117	100	740.8809523809524080207	42	43	35632	97.6744186046511515542	848.3809523809524080207	107.5
5.0.11.0	win	111218	16:33:52	NH_A_53	1	1	mixed_Word_shortCSI	14	mixed_repeat	261	Triangle	Green	Shape	Word	Repeat	200	Consistent	SHAPE	TriangleGreen.png	38	1	518	35	36	29797	97.2222222222222143273	851.3428571428571558499	50	50	37470	100	749.3999999999999772626	43	43	31635	100	735.6976744186046062168	42	43	35632	97.6744186046511515542	848.3809523809524080207	112.6832779623478018038
5.0.11.0	win	111218	16:33:52	NH_A_53	1	1	mixed_Word_shortCSI	14	mixed_repeat	264	Circle	Red	Shape	Word	Repeat	200	Consistent	SHAPE	CircleRed.png	30	1	639	35	36	29797	97.2222222222222143273	851.3428571428571558499	51	51	38109	100	747.2352941176470721985	44	44	32274	100	733.5	42	43	35632	97.6744186046511515542	848.3809523809524080207	114.8809523809524080207
5.0.11.0	win	111218	16:33:52	NH_A_53	1	1	mixed_Word_shortCSI	14	mixed_shift	267	Circle	Red	Color	Word	Shift	200	Consistent	COLOR	CircleRed.png	30	1	468	36	37	30265	97.2972972972973053629	840.6944444444444570763	51	51	38109	100	747.2352941176470721985	44	44	32274	100	733.5	43	44	36100	97.7272727272727337322	839.5348837209302246265	106.0348837209302246265
5.0.11.0	win	111218	16:33:52	NH_A_53	1	1	mixed_Word_shortCSI	14	mixed_shift	270	Circle	Red	Shape	Word	Shift	200	Consistent	SHAPE	CircleRed.png	30	1	639	36	37	30265	97.2972972972973053629	840.6944444444444570763	52	52	38748	100	745.1538461538461888267	44	44	32274	100	733.5	44	45	36739	97.7777777777777714618	834.9772727272727479431	101.4772727272727479431
5.0.11.0	win	111218	16:33:52	NH_A_53	1	1	mixed_Word_shortCSI	14	mixed_repeat	273	Triangle	Red	Shape	Word	Repeat	200	Inconsistent	SHAPE	TriangleRed.png	38	1	532	36	37	30265	97.2972972972973053629	840.6944444444444570763	53	53	39280	100	741.1320754716981582533	45	45	32806	100	729.0222222222222399068	44	45	36739	97.7777777777777714618	834.9772727272727479431	105.9550505050505080362
5.0.11.0	win	111218	16:33:52	NH_A_53	1	1	mixed_Word_shortCSI	14	mixed_repeat	276	Circle	Red	Shape	Word	Repeat	200	Consistent	SHAPE	CircleRed.png	30	1	477	36	37	30265	97.2972972972973053629	840.6944444444444570763	54	54	39757	100	736.2407407407407617939	46	46	33283	100	723.5434782608696195894	44	45	36739	97.7777777777777714618	834.9772727272727479431	111.4337944664031283537
5.0.11.0	win	111218	16:33:52	NH_A_53	1	1	mixed_Word_shortCSI	14	mixed_repeat	279	Triangle	Green	Shape	Word	Repeat	200	Consistent	SHAPE	TriangleGreen.png	38	1	503	36	37	30265	97.2972972972973053629	840.6944444444444570763	55	55	40260	100	732	47	47	33786	100	718.8510638297872219482	44	45	36739	97.7777777777777714618	834.9772727272727479431	116.1262088974855259949
5.0.11.0	win	111218	16:33:52	NH_A_53	1	1	mixed_Word_shortCSI	14	mixed_shift	282	Triangle	Green	Color	Word	Shift	200	Consistent	COLOR	TriangleGreen.png	38	1	1170	37	38	31435	97.3684210526315752077	849.5945945945945823041	55	55	40260	100	732	47	47	33786	100	718.8510638297872219482	45	46	37909	97.8260869565217348054	842.4222222222222171695	123.5711583924349952213
5.0.11.0	win	111218	16:33:52	NH_A_53	1	1	mixed_Word_shortCSI	14	mixed_shift	285	Triangle	Red	Shape	Word	Shift	200	Inconsistent	SHAPE	TriangleRed.png	38	1	689	37	38	31435	97.3684210526315752077	849.5945945945945823041	56	56	40949	100	731.2321428571428896248	47	47	33786	100	718.8510638297872219482	46	47	38598	97.8723404255319167078	839.0869565217391254919	120.2358926919519035437
5.0.11.0	win	111218	16:33:52	NH_A_53	1	1	mixed_Word_shortCSI	14	mixed_shift	288	Circle	Green	Color	Word	Shift	200	Inconsistent	COLOR	CircleGreen.png	30	0	547	37	39	31435	94.8717948717948615922	849.5945945945945823041	56	56	40949	100	731.2321428571428896248	47	47	33786	100	718.8510638297872219482	46	48	38598	95.8333333333333428072	839.0869565217391254919	120.2358926919519035437
5.0.11.0	win	111218	16:33:52	NH_A_53	1	1	mixed_Word_shortCSI	14	mixed_shift	291	Triangle	Green	Shape	Word	Shift	200	Consistent	SHAPE	TriangleGreen.png	38	1	652	37	39	31435	94.8717948717948615922	849.5945945945945823041	57	57	41601	100	729.8421052631579186709	47	47	33786	100	718.8510638297872219482	47	49	39250	95.9183673469387656496	835.1063829787234453761	116.2553191489362234279
5.0.11.0	win	111218	16:33:52	NH_A_53	1	1	mixed_Word_shortCSI	14	mixed_shift	294	Circle	Green	Color	Word	Shift	200	Inconsistent	COLOR	CircleGreen.png	38	1	768	38	40	32203	95	847.4473684210526016614	57	57	41601	100	729.8421052631579186709	47	47	33786	100	718.8510638297872219482	48	50	40018	96	833.7083333333333712289	114.8572695035461492807
5.0.11.0	win	111218	16:33:52	NH_A_53	1	1	mixed_Word_shortCSI	14	mixed_shift	297	Triangle	Green	Shape	Word	Shift	200	Consistent	SHAPE	TriangleGreen.png	38	1	431	38	40	32203	95	847.4473684210526016614	58	58	42032	100	724.689655172413836226	47	47	33786	100	718.8510638297872219482	49	51	40449	96.0784313725490193292	825.4897959183673492589	106.6387320885801273107
5.0.11.0	win	111218	16:33:52	NH_A_53	1	1	mixed_Word_shortCSI	14	mixed_shift	300	Triangle	Green	Color	Word	Shift	200	Consistent	COLOR	TriangleGreen.png	38	1	428	39	41	32631	95.1219512195121978948	836.6923076923077360334	58	58	42032	100	724.689655172413836226	47	47	33786	100	718.8510638297872219482	50	52	40877	96.153846153846160405	817.5399999999999636202	98.688936170212741672
5.0.11.0	win	111218	16:33:52	NH_A_53	1	1	mixed_Word_shortCSI	14	mixed_repeat	303	Triangle	Green	Color	Word	Repeat	200	Consistent	COLOR	TriangleGreen.png	38	1	393	40	42	33024	95.2380952380952265912	825.6000000000000227374	58	58	42032	100	724.689655172413836226	48	48	34179	100	712.0625	50	52	40877	96.153846153846160405	817.5399999999999636202	105.4774999999999636202
5.0.11.0	win	111218	16:33:52	NH_A_53	1	1	mixed_Word_shortCSI	14	mixed_repeat	306	Circle	Green	Color	Word	Repeat	200	Inconsistent	COLOR	CircleGreen.png	38	1	407	41	43	33431	95.3488372093023315301	815.390243902439010526	58	58	42032	100	724.689655172413836226	49	49	34586	100	705.8367346938775881426	50	52	40877	96.153846153846160405	817.5399999999999636202	111.7032653061223754776
5.0.11.0	win	111218	16:33:52	NH_A_53	1	1	mixed_Word_shortCSI	14	mixed_shift	309	Circle	Red	Shape	Word	Shift	200	Consistent	SHAPE	CircleRed.png	30	1	501	41	43	33431	95.3488372093023315301	815.390243902439010526	59	59	42533	100	720.8983050847457434429	49	49	34586	100	705.8367346938775881426	51	53	41378	96.2264150943396288085	811.3333333333333712289	105.4965986394557830863
5.0.11.0	win	111218	16:33:52	NH_A_53	1	1	mixed_Word_shortCSI	14	mixed_shift	312	Triangle	Red	Color	Word	Shift	200	Inconsistent	COLOR	TriangleRed.png	30	1	495	42	44	33926	95.4545454545454532536	807.7619047619048160414	59	59	42533	100	720.8983050847457434429	49	49	34586	100	705.8367346938775881426	52	54	41873	96.2962962962962905067	805.25	99.4132653061224118574
5.0.11.0	win	111218	16:33:52	NH_A_53	1	1	mixed_Word_shortCSI	14	mixed_repeat	315	Circle	Green	Color	Word	Repeat	200	Inconsistent	COLOR	CircleGreen.png	38	1	474	43	45	34400	95.5555555555555571345	800	59	59	42533	100	720.8983050847457434429	50	50	35060	100	701.2000000000000454747	52	54	41873	96.2962962962962905067	805.25	104.0499999999999545253
5.0.11.0	win	111218	16:33:52	NH_A_53	1	1	mixed_Word_shortCSI	14	mixed_shift	318	Triangle	Red	Shape	Word	Shift	200	Inconsistent	SHAPE	TriangleRed.png	38	1	646	43	45	34400	95.5555555555555571345	800	60	60	43179	100	719.6499999999999772626	50	50	35060	100	701.2000000000000454747	53	55	42519	96.3636363636363597607	802.2452830188678944978	101.0452830188678490231
5.0.11.0	win	111218	16:33:52	NH_A_53	1	1	mixed_Word_shortCSI	14	mixed_shift	321	Circle	Red	Color	Word	Shift	200	Consistent	COLOR	CircleRed.png	30	1	538	44	46	34938	95.6521739130434838216	794.0454545454545041139	60	60	43179	100	719.6499999999999772626	50	50	35060	100	701.2000000000000454747	54	56	43057	96.4285714285714306016	797.3518518518518476412	96.1518518518518021665
5.0.11.0	win	111218	16:33:52	NH_A_53	1	1	mixed_Word_shortCSI	14	mixed_shift	324	Circle	Green	Shape	Word	Shift	200	Inconsistent	SHAPE	CircleGreen.png	30	1	883	44	46	34938	95.6521739130434838216	794.0454545454545041139	61	61	44062	100	722.3278688524590052111	50	50	35060	100	701.2000000000000454747	55	57	43940	96.4912280701754383472	798.9090909090908780854	97.7090909090908326107
5.0.11.0	win	111218	16:33:52	NH_A_53	1	1	mixed_Word_shortCSI	14	mixed_shift	327	Triangle	Red	Color	Word	Shift	200	Inconsistent	COLOR	TriangleRed.png	38	0	525	44	47	34938	93.6170212765957501233	794.0454545454545041139	61	61	44062	100	722.3278688524590052111	50	50	35060	100	701.2000000000000454747	55	58	43940	94.8275862068965551543	798.9090909090908780854	97.7090909090908326107
5.0.11.0	win	111218	16:33:52	NH_A_53	1	1	mixed_Word_shortCSI	14	mixed_repeat	330	Triangle	Green	Color	Word	Repeat	200	Consistent	COLOR	TriangleGreen.png	38	1	583	45	48	35521	93.75	789.3555555555556111358	61	61	44062	100	722.3278688524590052111	51	51	35643	100	698.8823529411764639008	55	58	43940	94.8275862068965551543	798.9090909090908780854	100.0267379679144141846
5.0.11.0	win	111218	16:33:52	NH_A_53	1	1	mixed_Word_shortCSI	14	mixed_shift	333	Circle	Green	Shape	Word	Shift	200	Inconsistent	SHAPE	CircleGreen.png	30	1	1086	45	48	35521	93.75	789.3555555555556111358	62	62	45148	100	728.193548387096825536	51	51	35643	100	698.8823529411764639008	56	59	45026	94.9152542372881384836	804.0357142857143344372	105.1533613445378705364
5.0.11.0	win	111218	16:33:52	NH_A_53	1	1	mixed_Word_shortCSI	14	mixed_repeat	336	Triangle	Red	Shape	Word	Repeat	200	Inconsistent	SHAPE	TriangleRed.png	38	1	512	45	48	35521	93.75	789.3555555555556111358	63	63	45660	100	724.7619047619048160414	52	52	36155	100	695.2884615384615472067	56	59	45026	94.9152542372881384836	804.0357142857143344372	108.7472527472527872305
5.0.11.0	win	111218	16:33:52	NH_A_53	1	1	mixed_Word_shortCSI	14	mixed_repeat	339	Circle	Green	Shape	Word	Repeat	200	Inconsistent	SHAPE	CircleGreen.png	30	1	490	45	48	35521	93.75	789.3555555555556111358	64	64	46150	100	721.09375	53	53	36645	100	691.4150943396226693949	56	59	45026	94.9152542372881384836	804.0357142857143344372	112.6206199460916650423
5.0.11.0	win	111218	16:33:52	NH_A_53	1	1	mixed_Word_shortCSI	14	mixed_shift	342	Triangle	Green	Color	Word	Shift	200	Consistent	COLOR	TriangleGreen.png	38	1	837	46	49	36358	93.8775510204081626853	790.3913043478261215569	64	64	46150	100	721.09375	53	53	36645	100	691.4150943396226693949	57	60	45863	95	804.6140350877193441193	113.1989407480966747244
5.0.11.0	win	111218	16:33:52	NH_A_53	1	1	mixed_Word_shortCSI	14	mixed_repeat	345	Circle	Red	Color	Word	Repeat	200	Consistent	COLOR	CircleRed.png	30	1	402	47	50	36760	94	782.1276595744681117139	64	64	46150	100	721.09375	54	54	37047	100	686.0555555555555429237	57	60	45863	95	804.6140350877193441193	118.5584795321638011956
5.0.11.0	win	111218	16:33:52	NH_A_53	1	1	mixed_Word_shortCSI	14	mixed_repeat	348	Triangle	Red	Color	Word	Repeat	200	Inconsistent	COLOR	TriangleRed.png	30	1	1167	48	51	37927	94.1176470588235218884	790.1458333333333712289	64	64	46150	100	721.09375	55	55	38214	100	694.7999999999999545253	57	60	45863	95	804.6140350877193441193	109.814035087719389594
5.0.11.0	win	111218	16:33:52	NH_A_53	1	1	mixed_Word_shortCSI	14	mixed_shift	351	Triangle	Red	Shape	Word	Shift	200	Inconsistent	SHAPE	TriangleRed.png	38	1	607	48	51	37927	94.1176470588235218884	790.1458333333333712289	65	65	46757	100	719.3384615384615017319	55	55	38214	100	694.7999999999999545253	58	61	46470	95.0819672131147513028	801.2068965517241849739	106.4068965517242304486
5.0.11.0	win	111218	16:33:52	NH_A_53	1	1	mixed_Word_shortCSI	14	mixed_shift	354	Triangle	Green	Color	Word	Shift	200	Consistent	COLOR	TriangleGreen.png	38	1	965	49	52	38892	94.2307692307692263967	793.7142857142856655628	65	65	46757	100	719.3384615384615017319	55	55	38214	100	694.7999999999999545253	59	62	47435	95.161290322580654788	803.9830508474576618028	109.1830508474577072775
5.0.11.0	win	111218	16:33:52	NH_A_53	1	1	mixed_Word_shortCSI	14	mixed_shift	357	Triangle	Green	Shape	Word	Shift	200	Consistent	SHAPE	TriangleGreen.png	38	1	828	49	52	38892	94.2307692307692263967	793.7142857142856655628	66	66	47585	100	720.9848484848484986287	55	55	38214	100	694.7999999999999545253	60	63	48263	95.2380952380952265912	804.3833333333333257542	109.5833333333333712289
5.0.11.0	win	111218	16:33:52	NH_A_53	1	1	mixed_Word_shortCSI	14	mixed_shift	360	Triangle	Green	Color	Word	Shift	200	Consistent	COLOR	TriangleGreen.png	38	1	714	50	53	39606	94.3396226415094361073	792.1200000000000045475	66	66	47585	100	720.9848484848484986287	55	55	38214	100	694.7999999999999545253	61	64	48977	95.3125	802.901639344262321174	108.1016393442623666488
5.0.11.0	win	111218	16:33:52	NH_A_53	1	1	mixed_Word_shortCSI	14	mixed_repeat	363	Triangle	Red	Color	Word	Repeat	200	Inconsistent	COLOR	TriangleRed.png	30	1	492	51	54	40098	94.4444444444444428655	786.2352941176470721985	66	66	47585	100	720.9848484848484986287	56	56	38706	100	691.1785714285714448124	61	64	48977	95.3125	802.901639344262321174	111.7230679156908763616
5.0.11.0	win	111218	16:33:52	NH_A_53	1	1	mixed_Word_shortCSI	14	mixed_repeat	366	Triangle	Red	Color	Word	Repeat	200	Inconsistent	COLOR	TriangleRed.png	30	1	614	52	55	40712	94.5454545454545467464	782.9230769230769055866	66	66	47585	100	720.9848484848484986287	57	57	39320	100	689.824561403508823787	61	64	48977	95.3125	802.901639344262321174	113.077077940753497387
5.0.11.0	win	111218	16:33:52	NH_A_53	1	1	mixed_Word_shortCSI	14	mixed_repeat	369	Circle	Red	Color	Word	Repeat	200	Consistent	COLOR	CircleRed.png	30	1	556	53	56	41268	94.6428571428571387969	778.6415094339622555708	66	66	47585	100	720.9848484848484986287	58	58	39876	100	687.5172413793103487478	61	64	48977	95.3125	802.901639344262321174	115.3843979649519724262
5.0.11.0	win	111218	16:33:52	NH_A_53	1	1	mixed_Word_shortCSI	14	mixed_repeat	372	Circle	Green	Color	Word	Repeat	200	Inconsistent	COLOR	CircleGreen.png	38	1	659	54	57	41927	94.7368421052631504153	776.425925925925980664	66	66	47585	100	720.9848484848484986287	59	59	40535	100	687.0338983050847900813	61	64	48977	95.3125	802.901639344262321174	115.8677410391775310927
5.0.11.0	win	111218	16:33:52	NH_A_53	1	1	mixed_Word_shortCSI	14	mixed_shift	375	Triangle	Green	Shape	Word	Shift	200	Consistent	SHAPE	TriangleGreen.png	38	1	503	54	57	41927	94.7368421052631504153	776.425925925925980664	67	67	48088	100	717.7313432835820776745	59	59	40535	100	687.0338983050847900813	62	65	49480	95.3846153846153868017	798.0645161290323130743	111.030617823947522993
5.0.11.0	win	111218	16:33:52	NH_A_53	1	1	mixed_Word_shortCSI	14	mixed_repeat	378	Triangle	Red	Shape	Word	Repeat	200	Inconsistent	SHAPE	TriangleRed.png	38	1	498	54	57	41927	94.7368421052631504153	776.425925925925980664	68	68	48586	100	714.5	60	60	41033	100	683.8833333333333257542	62	65	49480	95.3846153846153868017	798.0645161290323130743	114.1811827956989873201
5.0.11.0	win	111218	16:33:52	NH_A_53	1	1	mixed_Word_shortCSI	14	mixed_repeat	381	Circle	Red	Shape	Word	Repeat	200	Consistent	SHAPE	CircleRed.png	30	1	492	54	57	41927	94.7368421052631504153	776.425925925925980664	69	69	49078	100	711.275362318840620901	61	61	41525	100	680.7377049180328185685	62	65	49480	95.3846153846153868017	798.0645161290323130743	117.3268112109994945058
5.0.11.0	win	111218	16:33:52	NH_A_53	1	1	mixed_Word_shortCSI	14	mixed_shift	384	Circle	Red	Color	Word	Shift	200	Consistent	COLOR	CircleRed.png	38	0	870	54	58	41927	93.1034482758620640652	776.425925925925980664	69	69	49078	100	711.275362318840620901	61	61	41525	100	680.7377049180328185685	62	66	49480	93.9393939393939376714	798.0645161290323130743	117.3268112109994945058
5.0.11.0	win	111218	16:33:52	NH_A_53	1	1	mixed_Word_shortCSI	14	mixed_shift	387	Circle	Red	Shape	Word	Shift	200	Consistent	SHAPE	CircleRed.png	30	1	1250	54	58	41927	93.1034482758620640652	776.425925925925980664	70	70	50328	100	718.9714285714285324502	61	61	41525	100	680.7377049180328185685	63	67	50730	94.0298507462686643521	805.2380952380951839586	124.5003903200623653902
5.0.11.0	win	111218	16:33:52	NH_A_53	1	1	mixed_Word_shortCSI	14	mixed_repeat	390	Circle	Red	Shape	Word	Repeat	200	Consistent	SHAPE	CircleRed.png	30	1	717	54	58	41927	93.1034482758620640652	776.425925925925980664	71	71	51045	100	718.9436619718310339522	62	62	42242	100	681.3225806451613379977	63	67	50730	94.0298507462686643521	805.2380952380951839586	123.9155145929338459609
5.0.11.0	win	111218	16:33:52	NH_A_53	1	1	mixed_Word_shortCSI	14	mixed_repeat	393	Triangle	Green	Shape	Word	Repeat	200	Consistent	SHAPE	TriangleGreen.png	38	1	559	54	58	41927	93.1034482758620640652	776.425925925925980664	72	72	51604	100	716.7222222222221716947	63	63	42801	100	679.3809523809524080207	63	67	50730	94.0298507462686643521	805.2380952380951839586	125.857142857142775938
5.0.11.0	win	111218	16:33:52	NH_A_53	1	1	mixed_Word_shortCSI	14	mixed_repeat	396	Circle	Red	Shape	Word	Repeat	200	Consistent	SHAPE	CircleRed.png	30	1	951	54	58	41927	93.1034482758620640652	776.425925925925980664	73	73	52555	100	719.9315068493150420181	64	64	43752	100	683.625	63	67	50730	94.0298507462686643521	805.2380952380951839586	121.6130952380951839586
5.0.11.0	win	111218	16:33:52	NH_A_53	1	1	mixed_Word_shortCSI	14	mixed_repeat	399	Triangle	Red	Shape	Word	Repeat	200	Inconsistent	SHAPE	TriangleRed.png	38	1	575	54	58	41927	93.1034482758620640652	776.425925925925980664	74	74	53130	100	717.9729729729730252075	65	65	44327	100	681.953846153846143352	63	67	50730	94.0298507462686643521	805.2380952380951839586	123.2842490842490406067
5.0.11.0	win	111218	16:33:52	NH_A_53	1	1	mixed_Word_shortCSI	14	mixed_repeat	402	Triangle	Green	Shape	Word	Repeat	200	Consistent	SHAPE	TriangleGreen.png	38	1	662	54	58	41927	93.1034482758620640652	776.425925925925980664	75	75	53792	100	717.2266666666666878882	66	66	44989	100	681.6515151515151273998	63	67	50730	94.0298507462686643521	805.2380952380951839586	123.5865800865800565589
5.0.11.0	win	111218	16:33:52	NH_A_53	1	1	mixed_Word_shortCSI	14	mixed_shift	405	Circle	Green	Color	Word	Shift	200	Inconsistent	COLOR	CircleGreen.png	38	1	986	55	59	42913	93.2203389830508371006	780.2363636363636487658	75	75	53792	100	717.2266666666666878882	66	66	44989	100	681.6515151515151273998	64	68	51716	94.1176470588235218884	808.0625	126.4109848484848726002
5.0.11.0	win	111218	16:33:52	NH_A_53	1	1	mixed_Word_shortCSI	14	mixed_shift	408	Circle	Green	Shape	Word	Shift	200	Inconsistent	SHAPE	CircleGreen.png	30	1	1233	55	59	42913	93.2203389830508371006	780.2363636363636487658	76	76	55025	100	724.0131578947368780064	66	66	44989	100	681.6515151515151273998	65	69	52949	94.2028985507246403586	814.6000000000000227374	132.9484848484848953376
5.0.11.0	win	111218	16:33:52	NH_A_53	1	1	mixed_Word_shortCSI	14	mixed_shift	411	Circle	Red	Color	Word	Shift	200	Consistent	COLOR	CircleRed.png	30	1	622	56	60	43535	93.3333333333333285964	777.4107142857143344372	76	76	55025	100	724.0131578947368780064	66	66	44989	100	681.6515151515151273998	66	70	53571	94.2857142857142775938	811.6818181818181301423	130.0303030303030027426
5.0.11.0	win	111218	16:33:52	NH_A_53	1	1	mixed_Word_shortCSI	14	mixed_repeat	414	Circle	Red	Color	Word	Repeat	200	Consistent	COLOR	CircleRed.png	30	1	499	57	61	44034	93.4426229508196826146	772.5263157894736423259	76	76	55025	100	724.0131578947368780064	67	67	45488	100	678.925373134328310698	66	70	53571	94.2857142857142775938	811.6818181818181301423	132.7564450474898194443
5.0.11.0	win	111218	16:33:52	NH_A_53	1	1	mixed_Word_shortCSI	14	mixed_shift	417	Triangle	Red	Shape	Word	Shift	200	Inconsistent	SHAPE	TriangleRed.png	38	1	557	57	61	44034	93.4426229508196826146	772.5263157894736423259	77	77	55582	100	721.8441558441558072445	67	67	45488	100	678.925373134328310698	67	71	54128	94.3661971830985919496	807.8805970149253425916	128.9552238805970318936
5.0.11.0	win	111218	16:33:52	NH_A_53	1	1	mixed_Word_shortCSI	14	mixed_repeat	420	Triangle	Green	Shape	Word	Repeat	200	Consistent	SHAPE	TriangleGreen.png	38	1	597	57	61	44034	93.4426229508196826146	772.5263157894736423259	78	78	56179	100	720.2435897435897231844	68	68	46085	100	677.7205882352941443969	67	71	54128	94.3661971830985919496	807.8805970149253425916	130.1600087796311981947
5.0.11.0	win	111218	16:33:52	NH_A_53	1	1	mixed_Word_shortCSI	14	mixed_shift	423	Triangle	Red	Color	Word	Shift	200	Inconsistent	COLOR	TriangleRed.png	30	1	603	58	62	44637	93.5483870967741921731	769.6034482758620924869	78	78	56179	100	720.2435897435897231844	68	68	46085	100	677.7205882352941443969	68	72	54731	94.4444444444444428655	804.8676470588235360992	127.1470588235293917023
5.0.11.0	win	111218	16:33:52	NH_A_53	1	1	mixed_Word_shortCSI	14	mixed_repeat	426	Circle	Red	Color	Word	Repeat	200	Consistent	COLOR	CircleRed.png	30	1	562	59	63	45199	93.6507936507936449289	766.0847457627119183599	78	78	56179	100	720.2435897435897231844	69	69	46647	100	676.0434782608696195894	68	72	54731	94.4444444444444428655	804.8676470588235360992	128.8241687979539165099
5.0.11.0	win	111218	16:33:52	NH_A_53	1	1	mixed_Word_shortCSI	14	mixed_shift	429	Circle	Green	Shape	Word	Shift	200	Inconsistent	SHAPE	CircleGreen.png	30	1	1626	59	63	45199	93.6507936507936449289	766.0847457627119183599	79	79	57805	100	731.7088607594936320311	69	69	46647	100	676.0434782608696195894	69	73	56357	94.520547945205478868	816.7681159420289986883	140.724637681159379099
5.0.11.0	win	111218	16:33:52	NH_A_53	1	1	mixed_Word_shortCSI	14	mixed_repeat	432	Triangle	Green	Shape	Word	Repeat	200	Consistent	SHAPE	TriangleGreen.png	38	1	1463	59	63	45199	93.6507936507936449289	766.0847457627119183599	80	80	59268	100	740.8500000000000227374	70	70	48110	100	687.2857142857143344372	69	73	56357	94.520547945205478868	816.7681159420289986883	129.4824016563146642511
5.0.11.0	win	111218	16:33:52	NH_A_53	1	1	mixed_Word_shortCSI	14	mixed_repeat	435	Circle	Green	Shape	Word	Repeat	200	Inconsistent	SHAPE	CircleGreen.png	30	1	763	59	63	45199	93.6507936507936449289	766.0847457627119183599	81	81	60031	100	741.1234567901234413512	71	71	48873	100	688.3521126760563220159	69	73	56357	94.520547945205478868	816.7681159420289986883	128.4160032659726766724
5.0.11.0	win	111218	16:33:52	NH_A_53	1	1	mixed_Word_shortCSI	14	mixed_shift	438	Circle	Green	Color	Word	Shift	200	Inconsistent	COLOR	CircleGreen.png	38	1	891	60	64	46090	93.75	768.1666666666666287711	81	81	60031	100	741.1234567901234413512	71	71	48873	100	688.3521126760563220159	70	74	57248	94.594594594594596515	817.828571428571422075	129.4764587525151000591
5.0.11.0	win	111218	16:33:52	NH_A_53	1	1	mixed_Word_shortCSI	14	mixed_shift	441	Triangle	Red	Shape	Word	Shift	200	Inconsistent	SHAPE	TriangleRed.png	38	1	598	60	64	46090	93.75	768.1666666666666287711	82	82	60629	100	739.3780487804878021052	71	71	48873	100	688.3521126760563220159	71	75	57846	94.6666666666666714036	814.7323943661971270558	126.3802816901408050398
5.0.11.0	win	111218	16:33:52	NH_A_53	1	1	mixed_Word_shortCSI	14	mixed_repeat	444	Circle	Green	Shape	Word	Repeat	200	Inconsistent	SHAPE	CircleGreen.png	30	1	700	60	64	46090	93.75	768.1666666666666287711	83	83	61329	100	738.9036144578312814701	72	72	49573	100	688.5138888888889141526	71	75	57846	94.6666666666666714036	814.7323943661971270558	126.2185054773082129032
5.0.11.0	win	111218	16:33:52	NH_A_53	1	1	mixed_Word_shortCSI	14	mixed_repeat	447	Triangle	Green	Shape	Word	Repeat	200	Consistent	SHAPE	TriangleGreen.png	38	1	622	60	64	46090	93.75	768.1666666666666287711	84	84	61951	100	737.5119047619048160414	73	73	50195	100	687.6027397260273801294	71	75	57846	94.6666666666666714036	814.7323943661971270558	127.1296546401697469264
5.0.11.0	win	111218	16:33:52	NH_A_53	1	1	mixed_Word_shortCSI	14	mixed_shift	450	Triangle	Red	Color	Word	Shift	200	Inconsistent	COLOR	TriangleRed.png	30	1	819	61	65	46909	93.846153846153839595	769	84	84	61951	100	737.5119047619048160414	73	73	50195	100	687.6027397260273801294	72	76	58665	94.7368421052631504153	814.7916666666666287711	127.1889269406392486417
5.0.11.0	win	111218	16:33:52	NH_A_53	1	1	mixed_Word_shortCSI	14	mixed_shift	453	Triangle	Red	Shape	Word	Shift	200	Inconsistent	SHAPE	TriangleRed.png	38	1	560	61	65	46909	93.846153846153839595	769	85	85	62511	100	735.4235294117646617451	73	73	50195	100	687.6027397260273801294	73	77	59225	94.8051948051948016882	811.3013698630137469081	123.6986301369863667787
5.0.11.0	win	111218	16:33:52	NH_A_53	1	1	mixed_Word_shortCSI	14	mixed_repeat	456	Triangle	Red	Shape	Word	Repeat	200	Inconsistent	SHAPE	TriangleRed.png	38	1	440	61	65	46909	93.846153846153839595	769	86	86	62951	100	731.9883720930232584578	74	74	50635	100	684.2567567567567721198	73	77	59225	94.8051948051948016882	811.3013698630137469081	127.0446131062569747883
5.0.11.0	win	111218	16:33:52	NH_A_53	1	1	mixed_Word_shortCSI	14	mixed_repeat	459	Circle	Green	Shape	Word	Repeat	200	Inconsistent	SHAPE	CircleGreen.png	30	1	533	61	65	46909	93.846153846153839595	769	87	87	63484	100	729.7011494252873262667	75	75	51168	100	682.2400000000000090949	73	77	59225	94.8051948051948016882	811.3013698630137469081	129.0613698630137378132
5.0.11.0	win	111218	16:33:52	NH_A_53	1	1	mixed_Word_shortCSI	14	mixed_shift	462	Triangle	Green	Color	Word	Shift	200	Consistent	COLOR	TriangleGreen.png	38	1	462	62	66	47371	93.9393939393939376714	764.0483870967741495406	87	87	63484	100	729.7011494252873262667	75	75	51168	100	682.2400000000000090949	74	78	59687	94.8717948717948615922	806.5810810810810380644	124.3410810810810289695
5.0.11.0	win	111218	16:33:52	NH_A_53	1	1	mixed_Word_shortCSI	14	mixed_repeat	465	Triangle	Red	Color	Word	Repeat	200	Inconsistent	COLOR	TriangleRed.png	38	0	586	62	67	47371	92.5373134328358162293	764.0483870967741495406	87	87	63484	100	729.7011494252873262667	75	76	51168	98.6842105263157804984	682.2400000000000090949	74	78	59687	94.8717948717948615922	806.5810810810810380644	124.3410810810810289695
5.0.11.0	win	111218	16:33:52	NH_A_53	1	1	mixed_Word_shortCSI	14	mixed_repeat	468	Triangle	Green	Color	Word	Repeat	200	Consistent	COLOR	TriangleGreen.png	38	1	1472	63	68	48843	92.647058823529420124	775.2857142857143344372	87	87	63484	100	729.7011494252873262667	76	77	52640	98.7012987012986968693	692.6315789473684390032	74	78	59687	94.8717948717948615922	806.5810810810810380644	113.9495021337125990613
5.0.11.0	win	111218	16:33:52	NH_A_53	1	1	mixed_Word_shortCSI	14	mixed_repeat	471	Circle	Red	Color	Word	Repeat	200	Consistent	COLOR	CircleRed.png	30	1	611	64	69	49454	92.7536231884057968955	772.71875	87	87	63484	100	729.7011494252873262667	77	78	53251	98.7179487179487296089	691.5714285714285551876	74	78	59687	94.8717948717948615922	806.5810810810810380644	115.0096525096524828768
5.0.11.0	win	111218	16:33:52	NH_A_53	1	1	mixed_Word_shortCSI	14	mixed_shift	474	Circle	Red	Shape	Word	Shift	200	Consistent	SHAPE	CircleRed.png	30	1	1274	64	69	49454	92.7536231884057968955	772.71875	88	88	64758	100	735.8863636363636260285	77	78	53251	98.7179487179487296089	691.5714285714285551876	75	79	60961	94.93670886075949511	812.8133333333333894188	121.2419047619048342312
5.0.11.0	win	111218	16:33:52	NH_A_53	1	1	mixed_Word_shortCSI	14	mixed_shift	477	Circle	Red	Color	Word	Shift	200	Consistent	COLOR	CircleRed.png	30	1	709	65	70	50163	92.8571428571428612031	771.7384615384615926814	88	88	64758	100	735.8863636363636260285	77	78	53251	98.7179487179487296089	691.5714285714285551876	76	80	61670	95	811.4473684210526016614	119.8759398496240464738
5.0.11.0	win	111218	16:33:52	NH_A_53	1	1	mixed_Word_shortCSI	14	mixed_repeat	480	Circle	Red	Color	Word	Repeat	200	Consistent	COLOR	CircleRed.png	30	1	743	66	71	50906	92.9577464788732328316	771.3030303030302547995	88	88	64758	100	735.8863636363636260285	78	79	53994	98.7341772151898737775	692.2307692307692832401	76	80	61670	95	811.4473684210526016614	119.2165991902833184213
5.0.11.0	win	111218	16:33:52	NH_A_53	1	1	mixed_Word_shortCSI	14	mixed_repeat	483	Triangle	Green	Color	Word	Repeat	200	Consistent	COLOR	TriangleGreen.png	38	1	1160	67	72	52066	93.0555555555555571345	777.1044776119402968106	88	88	64758	100	735.8863636363636260285	79	80	55154	98.75	698.1518987341771662614	76	80	61670	95	811.4473684210526016614	113.2954696868754354
