# Supplementary material for: Serial Recall Predicts Vocoded Sentence Recognition Across Spectral Resolutions
Source: J Speech Lang Hear Res. 2020 Mar 26;63(4):1282–98. doi: 10.1044/2020_JSLHR-19-00319 (PMC7242981; doi:10.1044/2020_JSLHR-19-00319)
Supplement: Supplemental Material S1 [file JSLHR-63-1282-s001.zip › Supplemental Material/EF Tasks/colorshapetask/Experiment Results/NH_A_54/colorshapetask_raw_NH_A_54_2018-11-28-22-31-48-242.iqdat]

build	computer.platform	date	time	subject	group	values.group	blockcode	blocknum	trialcode	trialnum	values.shape	values.color	values.categorizationtask	values.mixed_cuetask	values.mixed_shifttask	values.csi	values.responsekeymapping	stimulusitem1	values.stimulus	response	correct	latency	values.count_corrcolor	values.count_color	values.sumrt_corrcolor	expressions.percentcorrect_color	expressions.meanrt_color	values.count_corrshape	values.count_shape	values.sumrt_corrshape	expressions.percentcorrect_shape	expressions.meanrt_shape	values.count_corrrepeat	values.count_repeat	values.sumrt_corrrepeat	expressions.percentcorrect_repeat	expressions.meanrt_repeat	values.count_corrshift	values.count_shift	values.sumrt_corrshift	expressions.percentcorrect_shift	expressions.meanrt_shift	expressions.switchcost
5.0.11.0	win	112818	16:31:48	NH_A_54	1	1	generalintro	1	GeneralIntro	1						0		SC_GeneralIntro.htm		57	0	213619	0	0	0	0		0	0	0	0		0	0	0	0		0	0	0	0		0
5.0.11.0	win	112818	16:31:48	NH_A_54	1	1	blockedintro	2	BlockedIntro	1						0		SC_BlockedIntro1.htm		57	0	32754	0	0	0	0		0	0	0	0		0	0	0	0		0	0	0	0		0
5.0.11.0	win	112818	16:31:48	NH_A_54	1	1	blockedintro	2	BlockedIntro	2						0		SC_BlockedIntro2.htm		57	0	3570	0	0	0	0		0	0	0	0		0	0	0	0		0	0	0	0		0
5.0.11.0	win	112818	16:31:48	NH_A_54	1	1	blockedtask_shapetraining	3	BlockedPracticeInstruct	1						0		SC_Blocked_ShapeTraining.htm		57	0	8513	0	0	0	0		0	0	0	0		0	0	0	0		0	0	0	0		0
5.0.11.0	win	112818	16:31:48	NH_A_54	1	1	blockedtask_shapetraining	3	blockedtask_shapetraining	3	Triangle		Shape			0		Triangle.png	Triangle.png	38	1	972	0	0	0	0		0	0	0	0		0	0	0	0		0	0	0	0		0
5.0.11.0	win	112818	16:31:48	NH_A_54	1	1	blockedtask_shapetraining	3	blockedtask_shapetraining	6	Triangle		Shape			0		Triangle.png	Triangle.png	38	1	413	0	0	0	0		0	0	0	0		0	0	0	0		0	0	0	0		0
5.0.11.0	win	112818	16:31:48	NH_A_54	1	1	blockedtask_shapetraining	3	blockedtask_shapetraining	9	Triangle		Shape			0		Triangle.png	Triangle.png	38	1	357	0	0	0	0		0	0	0	0		0	0	0	0		0	0	0	0		0
5.0.11.0	win	112818	16:31:48	NH_A_54	1	1	blockedtask_shapetraining	3	blockedtask_shapetraining	12	Circle		Shape			0		Circle.png	Circle.png	30	1	446	0	0	0	0		0	0	0	0		0	0	0	0		0	0	0	0		0
5.0.11.0	win	112818	16:31:48	NH_A_54	1	1	blockedtask_shapetraining	3	blockedtask_shapetraining	15	Circle		Shape			0		Circle.png	Circle.png	30	1	404	0	0	0	0		0	0	0	0		0	0	0	0		0	0	0	0		0
5.0.11.0	win	112818	16:31:48	NH_A_54	1	1	blockedtask_shapetraining	3	blockedtask_shapetraining	18	Circle		Shape			0		Circle.png	Circle.png	30	1	395	0	0	0	0		0	0	0	0		0	0	0	0		0	0	0	0		0
5.0.11.0	win	112818	16:31:48	NH_A_54	1	1	blockedtask_shapetraining	3	blockedtask_shapetraining	21	Triangle		Shape			0		Triangle.png	Triangle.png	38	1	307	0	0	0	0		0	0	0	0		0	0	0	0		0	0	0	0		0
5.0.11.0	win	112818	16:31:48	NH_A_54	1	1	blockedtask_shapetraining	3	blockedtask_shapetraining	24	Circle		Shape			0		Circle.png	Circle.png	30	1	430	0	0	0	0		0	0	0	0		0	0	0	0		0	0	0	0		0
5.0.11.0	win	112818	16:31:48	NH_A_54	1	1	blockedtask_shapetraining	3	blockedtask_shapetraining	27	Triangle		Shape			0		Triangle.png	Triangle.png	38	1	324	0	0	0	0		0	0	0	0		0	0	0	0		0	0	0	0		0
5.0.11.0	win	112818	16:31:48	NH_A_54	1	1	blockedtask_shapetraining	3	blockedtask_shapetraining	30	Triangle		Shape			0		Triangle.png	Triangle.png	38	1	352	0	0	0	0		0	0	0	0		0	0	0	0		0	0	0	0		0
5.0.11.0	win	112818	16:31:48	NH_A_54	1	1	blockedtask_shapetraining	3	blockedtask_shapetraining	33	Triangle		Shape			0		Triangle.png	Triangle.png	38	1	360	0	0	0	0		0	0	0	0		0	0	0	0		0	0	0	0		0
5.0.11.0	win	112818	16:31:48	NH_A_54	1	1	blockedtask_shapetraining	3	blockedtask_shapetraining	36	Circle		Shape			0		Circle.png	Circle.png	30	1	434	0	0	0	0		0	0	0	0		0	0	0	0		0	0	0	0		0
5.0.11.0	win	112818	16:31:48	NH_A_54	1	1	blockedtask_shapetraining	3	blockedtask_shapetraining	39	Circle		Shape			0		Circle.png	Circle.png	30	1	424	0	0	0	0		0	0	0	0		0	0	0	0		0	0	0	0		0
5.0.11.0	win	112818	16:31:48	NH_A_54	1	1	blockedtask_shapetraining	3	blockedtask_shapetraining	42	Triangle		Shape			0		Triangle.png	Triangle.png	38	1	430	0	0	0	0		0	0	0	0		0	0	0	0		0	0	0	0		0
5.0.11.0	win	112818	16:31:48	NH_A_54	1	1	blockedtask_shapetraining	3	blockedtask_shapetraining	45	Circle		Shape			0		Circle.png	Circle.png	30	1	485	0	0	0	0		0	0	0	0		0	0	0	0		0	0	0	0		0
5.0.11.0	win	112818	16:31:48	NH_A_54	1	1	blockedtask_shapetraining	3	blockedtask_shapetraining	48	Triangle		Shape			0		Triangle.png	Triangle.png	38	1	312	0	0	0	0		0	0	0	0		0	0	0	0		0	0	0	0		0
5.0.11.0	win	112818	16:31:48	NH_A_54	1	1	blockedtask_shapetraining	3	blockedtask_shapetraining	51	Circle		Shape			0		Circle.png	Circle.png	30	1	308	0	0	0	0		0	0	0	0		0	0	0	0		0	0	0	0		0
5.0.11.0	win	112818	16:31:48	NH_A_54	1	1	blockedtask_shapetraining	3	blockedtask_shapetraining	54	Triangle		Shape			0		Triangle.png	Triangle.png	38	1	399	0	0	0	0		0	0	0	0		0	0	0	0		0	0	0	0		0
5.0.11.0	win	112818	16:31:48	NH_A_54	1	1	blockedtask_shapetraining	3	blockedtask_shapetraining	57	Triangle		Shape			0		Triangle.png	Triangle.png	38	1	342	0	0	0	0		0	0	0	0		0	0	0	0		0	0	0	0		0
5.0.11.0	win	112818	16:31:48	NH_A_54	1	1	blockedtask_shapetraining	3	blockedtask_shapetraining	60	Triangle		Shape			0		Triangle.png	Triangle.png	38	1	369	0	0	0	0		0	0	0	0		0	0	0	0		0	0	0	0		0
5.0.11.0	win	112818	16:31:48	NH_A_54	1	1	blockedtask_shapetraining	3	blockedtask_shapetraining	63	Circle		Shape			0		Circle.png	Circle.png	30	1	425	0	0	0	0		0	0	0	0		0	0	0	0		0	0	0	0		0
5.0.11.0	win	112818	16:31:48	NH_A_54	1	1	blockedtask_shapetraining	3	blockedtask_shapetraining	66	Circle		Shape			0		Circle.png	Circle.png	30	1	336	0	0	0	0		0	0	0	0		0	0	0	0		0	0	0	0		0
5.0.11.0	win	112818	16:31:48	NH_A_54	1	1	blockedtask_shapetraining	3	blockedtask_shapetraining	69	Circle		Shape			0		Circle.png	Circle.png	30	1	314	0	0	0	0		0	0	0	0		0	0	0	0		0	0	0	0		0
5.0.11.0	win	112818	16:31:48	NH_A_54	1	1	blockedtask_shapetraining	3	blockedtask_shapetraining	72	Circle		Shape			0		Circle.png	Circle.png	38	0	388	0	0	0	0		0	0	0	0		0	0	0	0		0	0	0	0		0
5.0.11.0	win	112818	16:31:48	NH_A_54	1	1	blockedtask_shapetraining	3	blockedtask_shapetraining	75	Circle		Shape			0		Circle.png	Circle.png	30	1	388	0	0	0	0		0	0	0	0		0	0	0	0		0	0	0	0		0
5.0.11.0	win	112818	16:31:48	NH_A_54	1	1	blockedtask_shapetraining	3	blockedtask_shapetraining	78	Triangle		Shape			0		Triangle.png	Triangle.png	38	1	508	0	0	0	0		0	0	0	0		0	0	0	0		0	0	0	0		0
5.0.11.0	win	112818	16:31:48	NH_A_54	1	1	blockedtask_shapetraining	3	blockedtask_shapetraining	81	Triangle		Shape			0		Triangle.png	Triangle.png	38	1	592	0	0	0	0		0	0	0	0		0	0	0	0		0	0	0	0		0
5.0.11.0	win	112818	16:31:48	NH_A_54	1	1	blockedtask_shapetraining	3	blockedtask_shapetraining	84	Circle		Shape			0		Circle.png	Circle.png	30	1	576	0	0	0	0		0	0	0	0		0	0	0	0		0	0	0	0		0
5.0.11.0	win	112818	16:31:48	NH_A_54	1	1	blockedtask_shapetraining	3	blockedtask_shapetraining	87	Circle		Shape			0		Circle.png	Circle.png	30	1	416	0	0	0	0		0	0	0	0		0	0	0	0		0	0	0	0		0
5.0.11.0	win	112818	16:31:48	NH_A_54	1	1	blockedtask_shapetraining	3	blockedtask_shapetraining	90	Circle		Shape			0		Circle.png	Circle.png	30	1	343	0	0	0	0		0	0	0	0		0	0	0	0		0	0	0	0		0
5.0.11.0	win	112818	16:31:48	NH_A_54	1	1	blockedtask_shapetraining	3	blockedtask_shapetraining	93	Triangle		Shape			0		Triangle.png	Triangle.png	38	1	593	0	0	0	0		0	0	0	0		0	0	0	0		0	0	0	0		0
5.0.11.0	win	112818	16:31:48	NH_A_54	1	1	blockedtask_shapetraining	3	blockedtask_shapetraining	96	Triangle		Shape			0		Triangle.png	Triangle.png	38	1	417	0	0	0	0		0	0	0	0		0	0	0	0		0	0	0	0		0
5.0.11.0	win	112818	16:31:48	NH_A_54	1	1	blockedtask_colortraining	4	BlockedPracticeInstruct	1	Triangle		Shape			0		SC_Blocked_ColorTraining.htm	Triangle.png	57	0	8520	0	0	0	0		0	0	0	0		0	0	0	0		0	0	0	0		0
5.0.11.0	win	112818	16:31:48	NH_A_54	1	1	blockedtask_colortraining	4	blockedtask_colortraining	3		Red	Color			0		Red.png	Red.png	30	1	1345	0	0	0	0		0	0	0	0		0	0	0	0		0	0	0	0		0
5.0.11.0	win	112818	16:31:48	NH_A_54	1	1	blockedtask_colortraining	4	blockedtask_colortraining	6		Red	Color			0		Red.png	Red.png	30	1	404	0	0	0	0		0	0	0	0		0	0	0	0		0	0	0	0		0
5.0.11.0	win	112818	16:31:48	NH_A_54	1	1	blockedtask_colortraining	4	blockedtask_colortraining	9		Green	Color			0		Green.png	Green.png	38	1	555	0	0	0	0		0	0	0	0		0	0	0	0		0	0	0	0		0
5.0.11.0	win	112818	16:31:48	NH_A_54	1	1	blockedtask_colortraining	4	blockedtask_colortraining	12		Green	Color			0		Green.png	Green.png	38	1	332	0	0	0	0		0	0	0	0		0	0	0	0		0	0	0	0		0
5.0.11.0	win	112818	16:31:48	NH_A_54	1	1	blockedtask_colortraining	4	blockedtask_colortraining	15		Green	Color			0		Green.png	Green.png	38	1	390	0	0	0	0		0	0	0	0		0	0	0	0		0	0	0	0		0
5.0.11.0	win	112818	16:31:48	NH_A_54	1	1	blockedtask_colortraining	4	blockedtask_colortraining	18		Red	Color			0		Red.png	Red.png	30	1	462	0	0	0	0		0	0	0	0		0	0	0	0		0	0	0	0		0
5.0.11.0	win	112818	16:31:48	NH_A_54	1	1	blockedtask_colortraining	4	blockedtask_colortraining	21		Green	Color			0		Green.png	Green.png	38	1	532	0	0	0	0		0	0	0	0		0	0	0	0		0	0	0	0		0
5.0.11.0	win	112818	16:31:48	NH_A_54	1	1	blockedtask_colortraining	4	blockedtask_colortraining	24		Green	Color			0		Green.png	Green.png	38	1	422	0	0	0	0		0	0	0	0		0	0	0	0		0	0	0	0		0
5.0.11.0	win	112818	16:31:48	NH_A_54	1	1	blockedtask_colortraining	4	blockedtask_colortraining	27		Red	Color			0		Red.png	Red.png	30	1	524	0	0	0	0		0	0	0	0		0	0	0	0		0	0	0	0		0
5.0.11.0	win	112818	16:31:48	NH_A_54	1	1	blockedtask_colortraining	4	blockedtask_colortraining	30		Red	Color			0		Red.png	Red.png	30	1	367	0	0	0	0		0	0	0	0		0	0	0	0		0	0	0	0		0
5.0.11.0	win	112818	16:31:48	NH_A_54	1	1	blockedtask_colortraining	4	blockedtask_colortraining	33		Red	Color			0		Red.png	Red.png	30	1	968	0	0	0	0		0	0	0	0		0	0	0	0		0	0	0	0		0
5.0.11.0	win	112818	16:31:48	NH_A_54	1	1	blockedtask_colortraining	4	blockedtask_colortraining	36		Red	Color			0		Red.png	Red.png	30	1	408	0	0	0	0		0	0	0	0		0	0	0	0		0	0	0	0		0
5.0.11.0	win	112818	16:31:48	NH_A_54	1	1	blockedtask_colortraining	4	blockedtask_colortraining	39		Green	Color			0		Green.png	Green.png	38	1	464	0	0	0	0		0	0	0	0		0	0	0	0		0	0	0	0		0
5.0.11.0	win	112818	16:31:48	NH_A_54	1	1	blockedtask_colortraining	4	blockedtask_colortraining	42		Green	Color			0		Green.png	Green.png	38	1	325	0	0	0	0		0	0	0	0		0	0	0	0		0	0	0	0		0
5.0.11.0	win	112818	16:31:48	NH_A_54	1	1	blockedtask_colortraining	4	blockedtask_colortraining	45		Green	Color			0		Green.png	Green.png	38	1	304	0	0	0	0		0	0	0	0		0	0	0	0		0	0	0	0		0
5.0.11.0	win	112818	16:31:48	NH_A_54	1	1	blockedtask_colortraining	4	blockedtask_colortraining	48		Green	Color			0		Green.png	Green.png	38	1	379	0	0	0	0		0	0	0	0		0	0	0	0		0	0	0	0		0
5.0.11.0	win	112818	16:31:48	NH_A_54	1	1	blockedtask_colortraining	4	blockedtask_colortraining	51		Green	Color			0		Green.png	Green.png	30	0	292	0	0	0	0		0	0	0	0		0	0	0	0		0	0	0	0		0
5.0.11.0	win	112818	16:31:48	NH_A_54	1	1	blockedtask_colortraining	4	blockedtask_colortraining	54		Green	Color			0		Green.png	Green.png	38	1	376	0	0	0	0		0	0	0	0		0	0	0	0		0	0	0	0		0
5.0.11.0	win	112818	16:31:48	NH_A_54	1	1	blockedtask_colortraining	4	blockedtask_colortraining	57		Green	Color			0		Green.png	Green.png	38	1	336	0	0	0	0		0	0	0	0		0	0	0	0		0	0	0	0		0
5.0.11.0	win	112818	16:31:48	NH_A_54	1	1	blockedtask_colortraining	4	blockedtask_colortraining	60		Green	Color			0		Green.png	Green.png	38	1	410	0	0	0	0		0	0	0	0		0	0	0	0		0	0	0	0		0
5.0.11.0	win	112818	16:31:48	NH_A_54	1	1	blockedtask_colortraining	4	blockedtask_colortraining	63		Red	Color			0		Red.png	Red.png	30	1	450	0	0	0	0		0	0	0	0		0	0	0	0		0	0	0	0		0
5.0.11.0	win	112818	16:31:48	NH_A_54	1	1	blockedtask_colortraining	4	blockedtask_colortraining	66		Red	Color			0		Red.png	Red.png	30	1	391	0	0	0	0		0	0	0	0		0	0	0	0		0	0	0	0		0
5.0.11.0	win	112818	16:31:48	NH_A_54	1	1	blockedtask_colortraining	4	blockedtask_colortraining	69		Green	Color			0		Green.png	Green.png	38	1	431	0	0	0	0		0	0	0	0		0	0	0	0		0	0	0	0		0
5.0.11.0	win	112818	16:31:48	NH_A_54	1	1	blockedtask_colortraining	4	blockedtask_colortraining	72		Green	Color			0		Green.png	Green.png	38	1	389	0	0	0	0		0	0	0	0		0	0	0	0		0	0	0	0		0
5.0.11.0	win	112818	16:31:48	NH_A_54	1	1	blockedtask_colortraining	4	blockedtask_colortraining	75		Red	Color			0		Red.png	Red.png	30	1	365	0	0	0	0		0	0	0	0		0	0	0	0		0	0	0	0		0
5.0.11.0	win	112818	16:31:48	NH_A_54	1	1	blockedtask_colortraining	4	blockedtask_colortraining	78		Red	Color			0		Red.png	Red.png	30	1	406	0	0	0	0		0	0	0	0		0	0	0	0		0	0	0	0		0
5.0.11.0	win	112818	16:31:48	NH_A_54	1	1	blockedtask_colortraining	4	blockedtask_colortraining	81		Red	Color			0		Red.png	Red.png	30	1	382	0	0	0	0		0	0	0	0		0	0	0	0		0	0	0	0		0
5.0.11.0	win	112818	16:31:48	NH_A_54	1	1	blockedtask_colortraining	4	blockedtask_colortraining	84		Green	Color			0		Green.png	Green.png	38	1	325	0	0	0	0		0	0	0	0		0	0	0	0		0	0	0	0		0
5.0.11.0	win	112818	16:31:48	NH_A_54	1	1	blockedtask_colortraining	4	blockedtask_colortraining	87		Red	Color			0		Red.png	Red.png	30	1	432	0	0	0	0		0	0	0	0		0	0	0	0		0	0	0	0		0
5.0.11.0	win	112818	16:31:48	NH_A_54	1	1	blockedtask_colortraining	4	blockedtask_colortraining	90		Red	Color			0		Red.png	Red.png	30	1	422	0	0	0	0		0	0	0	0		0	0	0	0		0	0	0	0		0
5.0.11.0	win	112818	16:31:48	NH_A_54	1	1	blockedtask_colortraining	4	blockedtask_colortraining	93		Red	Color			0		Red.png	Red.png	30	1	396	0	0	0	0		0	0	0	0		0	0	0	0		0	0	0	0		0
5.0.11.0	win	112818	16:31:48	NH_A_54	1	1	blockedtask_colortraining	4	blockedtask_colortraining	96		Red	Color			0		Red.png	Red.png	30	1	373	0	0	0	0		0	0	0	0		0	0	0	0		0	0	0	0		0
5.0.11.0	win	112818	16:31:48	NH_A_54	1	1	blockedtask_colorshapetraining	5	BlockedPracticeInstruct	1		Red	Color			0		SC_Blocked_ColorShapeTraining.htm	Red.png	57	0	20444	0	0	0	0		0	0	0	0		0	0	0	0		0	0	0	0		0
5.0.11.0	win	112818	16:31:48	NH_A_54	1	1	blockedtask_colorshapetraining	5	blockedtask_colorshapetraining	3	Circle		Shape			0		Circle.png	Circle.png	30	1	2377	0	0	0	0		0	0	0	0		0	0	0	0		0	0	0	0		0
5.0.11.0	win	112818	16:31:48	NH_A_54	1	1	blockedtask_colorshapetraining	5	blockedtask_colorshapetraining	6		Red	Color			0		Red.png	Red.png	30	1	1346	0	0	0	0		0	0	0	0		0	0	0	0		0	0	0	0		0
5.0.11.0	win	112818	16:31:48	NH_A_54	1	1	blockedtask_colorshapetraining	5	blockedtask_colorshapetraining	9		Red	Color			0		Red.png	Red.png	30	1	484	0	0	0	0		0	0	0	0		0	0	0	0		0	0	0	0		0
5.0.11.0	win	112818	16:31:48	NH_A_54	1	1	blockedtask_colorshapetraining	5	blockedtask_colorshapetraining	12	Circle		Shape			0		Circle.png	Circle.png	30	1	568	0	0	0	0		0	0	0	0		0	0	0	0		0	0	0	0		0
5.0.11.0	win	112818	16:31:48	NH_A_54	1	1	blockedtask_colorshapetraining	5	blockedtask_colorshapetraining	15	Triangle		Shape			0		Triangle.png	Triangle.png	30	0	457	0	0	0	0		0	0	0	0		0	0	0	0		0	0	0	0		0
5.0.11.0	win	112818	16:31:48	NH_A_54	1	1	blockedtask_colorshapetraining	5	blockedtask_colorshapetraining	18	Triangle		Shape			0		Triangle.png	Triangle.png	38	1	823	0	0	0	0		0	0	0	0		0	0	0	0		0	0	0	0		0
5.0.11.0	win	112818	16:31:48	NH_A_54	1	1	blockedtask_colorshapetraining	5	blockedtask_colorshapetraining	21		Red	Color			0		Red.png	Red.png	30	1	589	0	0	0	0		0	0	0	0		0	0	0	0		0	0	0	0		0
5.0.11.0	win	112818	16:31:48	NH_A_54	1	1	blockedtask_colorshapetraining	5	blockedtask_colorshapetraining	24	Circle		Shape			0		Circle.png	Circle.png	30	1	541	0	0	0	0		0	0	0	0		0	0	0	0		0	0	0	0		0
5.0.11.0	win	112818	16:31:48	NH_A_54	1	1	blockedtask_colorshapetraining	5	blockedtask_colorshapetraining	27		Green	Color			0		Green.png	Green.png	38	1	608	0	0	0	0		0	0	0	0		0	0	0	0		0	0	0	0		0
5.0.11.0	win	112818	16:31:48	NH_A_54	1	1	blockedtask_colorshapetraining	5	blockedtask_colorshapetraining	30		Green	Color			0		Green.png	Green.png	38	1	446	0	0	0	0		0	0	0	0		0	0	0	0		0	0	0	0		0
5.0.11.0	win	112818	16:31:48	NH_A_54	1	1	blockedtask_colorshapetraining	5	blockedtask_colorshapetraining	33	Triangle		Shape			0		Triangle.png	Triangle.png	38	1	596	0	0	0	0		0	0	0	0		0	0	0	0		0	0	0	0		0
5.0.11.0	win	112818	16:31:48	NH_A_54	1	1	blockedtask_colorshapetraining	5	blockedtask_colorshapetraining	36		Green	Color			0		Green.png	Green.png	38	1	500	0	0	0	0		0	0	0	0		0	0	0	0		0	0	0	0		0
5.0.11.0	win	112818	16:31:48	NH_A_54	1	1	blockedtask_colorshapetraining	5	blockedtask_colorshapetraining	39		Red	Color			0		Red.png	Red.png	30	1	392	0	0	0	0		0	0	0	0		0	0	0	0		0	0	0	0		0
5.0.11.0	win	112818	16:31:48	NH_A_54	1	1	blockedtask_colorshapetraining	5	blockedtask_colorshapetraining	42		Green	Color			0		Green.png	Green.png	38	1	496	0	0	0	0		0	0	0	0		0	0	0	0		0	0	0	0		0
5.0.11.0	win	112818	16:31:48	NH_A_54	1	1	blockedtask_colorshapetraining	5	blockedtask_colorshapetraining	45	Circle		Shape			0		Circle.png	Circle.png	30	1	356	0	0	0	0		0	0	0	0		0	0	0	0		0	0	0	0		0
5.0.11.0	win	112818	16:31:48	NH_A_54	1	1	blockedtask_colorshapetraining	5	blockedtask_colorshapetraining	48		Red	Color			0		Red.png	Red.png	30	1	333	0	0	0	0		0	0	0	0		0	0	0	0		0	0	0	0		0
5.0.11.0	win	112818	16:31:48	NH_A_54	1	1	blockedtask_colorshapetraining	5	blockedtask_colorshapetraining	51	Circle		Shape			0		Circle.png	Circle.png	30	1	647	0	0	0	0		0	0	0	0		0	0	0	0		0	0	0	0		0
5.0.11.0	win	112818	16:31:48	NH_A_54	1	1	blockedtask_colorshapetraining	5	blockedtask_colorshapetraining	54		Green	Color			0		Green.png	Green.png	38	1	566	0	0	0	0		0	0	0	0		0	0	0	0		0	0	0	0		0
5.0.11.0	win	112818	16:31:48	NH_A_54	1	1	blockedtask_colorshapetraining	5	blockedtask_colorshapetraining	57	Triangle		Shape			0		Triangle.png	Triangle.png	38	1	358	0	0	0	0		0	0	0	0		0	0	0	0		0	0	0	0		0
5.0.11.0	win	112818	16:31:48	NH_A_54	1	1	blockedtask_colorshapetraining	5	blockedtask_colorshapetraining	60		Green	Color			0		Green.png	Green.png	38	1	479	0	0	0	0		0	0	0	0		0	0	0	0		0	0	0	0		0
5.0.11.0	win	112818	16:31:48	NH_A_54	1	1	blockedtask_colorshapetraining	5	blockedtask_colorshapetraining	63	Circle		Shape			0		Circle.png	Circle.png	30	1	676	0	0	0	0		0	0	0	0		0	0	0	0		0	0	0	0		0
5.0.11.0	win	112818	16:31:48	NH_A_54	1	1	blockedtask_colorshapetraining	5	blockedtask_colorshapetraining	66		Green	Color			0		Green.png	Green.png	30	0	433	0	0	0	0		0	0	0	0		0	0	0	0		0	0	0	0		0
5.0.11.0	win	112818	16:31:48	NH_A_54	1	1	blockedtask_colorshapetraining	5	blockedtask_colorshapetraining	69	Circle		Shape			0		Circle.png	Circle.png	30	1	575	0	0	0	0		0	0	0	0		0	0	0	0		0	0	0	0		0
5.0.11.0	win	112818	16:31:48	NH_A_54	1	1	blockedtask_colorshapetraining	5	blockedtask_colorshapetraining	72	Circle		Shape			0		Circle.png	Circle.png	30	1	671	0	0	0	0		0	0	0	0		0	0	0	0		0	0	0	0		0
5.0.11.0	win	112818	16:31:48	NH_A_54	1	1	blockedtask_colorshapetraining	5	blockedtask_colorshapetraining	75	Triangle		Shape			0		Triangle.png	Triangle.png	38	1	636	0	0	0	0		0	0	0	0		0	0	0	0		0	0	0	0		0
5.0.11.0	win	112818	16:31:48	NH_A_54	1	1	blockedtask_colorshapetraining	5	blockedtask_colorshapetraining	78		Green	Color			0		Green.png	Green.png	38	1	794	0	0	0	0		0	0	0	0		0	0	0	0		0	0	0	0		0
5.0.11.0	win	112818	16:31:48	NH_A_54	1	1	blockedtask_colorshapetraining	5	blockedtask_colorshapetraining	81		Red	Color			0		Red.png	Red.png	30	1	1026	0	0	0	0		0	0	0	0		0	0	0	0		0	0	0	0		0
5.0.11.0	win	112818	16:31:48	NH_A_54	1	1	blockedtask_colorshapetraining	5	blockedtask_colorshapetraining	84		Red	Color			0		Red.png	Red.png	30	1	1216	0	0	0	0		0	0	0	0		0	0	0	0		0	0	0	0		0
5.0.11.0	win	112818	16:31:48	NH_A_54	1	1	blockedtask_colorshapetraining	5	blockedtask_colorshapetraining	87	Triangle		Shape			0		Triangle.png	Triangle.png	38	1	1223	0	0	0	0		0	0	0	0		0	0	0	0		0	0	0	0		0
5.0.11.0	win	112818	16:31:48	NH_A_54	1	1	blockedtask_colorshapetraining	5	blockedtask_colorshapetraining	90	Triangle		Shape			0		Triangle.png	Triangle.png	38	1	366	0	0	0	0		0	0	0	0		0	0	0	0		0	0	0	0		0
5.0.11.0	win	112818	16:31:48	NH_A_54	1	1	blockedtask_colorshapetraining	5	blockedtask_colorshapetraining	93	Triangle		Shape			0		Triangle.png	Triangle.png	38	1	374	0	0	0	0		0	0	0	0		0	0	0	0		0	0	0	0		0
5.0.11.0	win	112818	16:31:48	NH_A_54	1	1	blockedtask_colorshapetraining	5	blockedtask_colorshapetraining	96		Red	Color			0		Red.png	Red.png	30	1	495	0	0	0	0		0	0	0	0		0	0	0	0		0	0	0	0		0
5.0.11.0	win	112818	16:31:48	NH_A_54	1	1	blockedtask_bivalentshapetraining	6	BlockedPracticeInstruct	1		Red	Color			0		SC_Blocked_BivalentShapeTraining.htm	Red.png	57	0	6258	0	0	0	0		0	0	0	0		0	0	0	0		0	0	0	0		0
5.0.11.0	win	112818	16:31:48	NH_A_54	1	1	blockedtask_bivalentshapetraining	6	blockedtask_bivalentshapetraining	3	Circle	Red	Shape			0		CircleRed.png	CircleRed.png	30	1	1127	0	0	0	0		0	0	0	0		0	0	0	0		0	0	0	0		0
5.0.11.0	win	112818	16:31:48	NH_A_54	1	1	blockedtask_bivalentshapetraining	6	blockedtask_bivalentshapetraining	6	Triangle	Red	Shape			0		TriangleRed.png	TriangleRed.png	38	1	1474	0	0	0	0		0	0	0	0		0	0	0	0		0	0	0	0		0
5.0.11.0	win	112818	16:31:48	NH_A_54	1	1	blockedtask_bivalentshapetraining	6	blockedtask_bivalentshapetraining	9	Circle	Green	Shape			0		CircleGreen.png	CircleGreen.png	30	1	975	0	0	0	0		0	0	0	0		0	0	0	0		0	0	0	0		0
5.0.11.0	win	112818	16:31:48	NH_A_54	1	1	blockedtask_bivalentshapetraining	6	blockedtask_bivalentshapetraining	12	Circle	Red	Shape			0		CircleRed.png	CircleRed.png	30	1	687	0	0	0	0		0	0	0	0		0	0	0	0		0	0	0	0		0
5.0.11.0	win	112818	16:31:48	NH_A_54	1	1	blockedtask_bivalentshapetraining	6	blockedtask_bivalentshapetraining	15	Circle	Green	Shape			0		CircleGreen.png	CircleGreen.png	30	1	1323	0	0	0	0		0	0	0	0		0	0	0	0		0	0	0	0		0
5.0.11.0	win	112818	16:31:48	NH_A_54	1	1	blockedtask_bivalentshapetraining	6	blockedtask_bivalentshapetraining	18	Triangle	Red	Shape			0		TriangleRed.png	TriangleRed.png	38	1	606	0	0	0	0		0	0	0	0		0	0	0	0		0	0	0	0		0
5.0.11.0	win	112818	16:31:48	NH_A_54	1	1	blockedtask_bivalentshapetraining	6	blockedtask_bivalentshapetraining	21	Circle	Red	Shape			0		CircleRed.png	CircleRed.png	30	1	557	0	0	0	0		0	0	0	0		0	0	0	0		0	0	0	0		0
5.0.11.0	win	112818	16:31:48	NH_A_54	1	1	blockedtask_bivalentshapetraining	6	blockedtask_bivalentshapetraining	24	Triangle	Green	Shape			0		TriangleGreen.png	TriangleGreen.png	38	1	430	0	0	0	0		0	0	0	0		0	0	0	0		0	0	0	0		0
5.0.11.0	win	112818	16:31:48	NH_A_54	1	1	blockedtask_bivalentshapetraining	6	blockedtask_bivalentshapetraining	27	Circle	Green	Shape			0		CircleGreen.png	CircleGreen.png	30	1	421	0	0	0	0		0	0	0	0		0	0	0	0		0	0	0	0		0
5.0.11.0	win	112818	16:31:48	NH_A_54	1	1	blockedtask_bivalentshapetraining	6	blockedtask_bivalentshapetraining	30	Circle	Red	Shape			0		CircleRed.png	CircleRed.png	30	1	411	0	0	0	0		0	0	0	0		0	0	0	0		0	0	0	0		0
5.0.11.0	win	112818	16:31:48	NH_A_54	1	1	blockedtask_bivalentshapetraining	6	blockedtask_bivalentshapetraining	33	Triangle	Green	Shape			0		TriangleGreen.png	TriangleGreen.png	38	1	450	0	0	0	0		0	0	0	0		0	0	0	0		0	0	0	0		0
5.0.11.0	win	112818	16:31:48	NH_A_54	1	1	blockedtask_bivalentshapetraining	6	blockedtask_bivalentshapetraining	36	Triangle	Red	Shape			0		TriangleRed.png	TriangleRed.png	38	1	728	0	0	0	0		0	0	0	0		0	0	0	0		0	0	0	0		0
5.0.11.0	win	112818	16:31:48	NH_A_54	1	1	blockedtask_bivalentshapetraining	6	blockedtask_bivalentshapetraining	39	Triangle	Green	Shape			0		TriangleGreen.png	TriangleGreen.png	38	1	515	0	0	0	0		0	0	0	0		0	0	0	0		0	0	0	0		0
5.0.11.0	win	112818	16:31:48	NH_A_54	1	1	blockedtask_bivalentshapetraining	6	blockedtask_bivalentshapetraining	42	Triangle	Green	Shape			0		TriangleGreen.png	TriangleGreen.png	38	1	406	0	0	0	0		0	0	0	0		0	0	0	0		0	0	0	0		0
5.0.11.0	win	112818	16:31:48	NH_A_54	1	1	blockedtask_bivalentshapetraining	6	blockedtask_bivalentshapetraining	45	Triangle	Red	Shape			0		TriangleRed.png	TriangleRed.png	38	1	380	0	0	0	0		0	0	0	0		0	0	0	0		0	0	0	0		0
5.0.11.0	win	112818	16:31:48	NH_A_54	1	1	blockedtask_bivalentshapetraining	6	blockedtask_bivalentshapetraining	48	Circle	Green	Shape			0		CircleGreen.png	CircleGreen.png	30	1	516	0	0	0	0		0	0	0	0		0	0	0	0		0	0	0	0		0
5.0.11.0	win	112818	16:31:48	NH_A_54	1	1	blockedtask_bivalentshapetraining	6	blockedtask_bivalentshapetraining	51	Circle	Red	Shape			0		CircleRed.png	CircleRed.png	30	1	472	0	0	0	0		0	0	0	0		0	0	0	0		0	0	0	0		0
5.0.11.0	win	112818	16:31:48	NH_A_54	1	1	blockedtask_bivalentshapetraining	6	blockedtask_bivalentshapetraining	54	Triangle	Green	Shape			0		TriangleGreen.png	TriangleGreen.png	38	1	444	0	0	0	0		0	0	0	0		0	0	0	0		0	0	0	0		0
5.0.11.0	win	112818	16:31:48	NH_A_54	1	1	blockedtask_bivalentshapetraining	6	blockedtask_bivalentshapetraining	57	Triangle	Green	Shape			0		TriangleGreen.png	TriangleGreen.png	38	1	402	0	0	0	0		0	0	0	0		0	0	0	0		0	0	0	0		0
5.0.11.0	win	112818	16:31:48	NH_A_54	1	1	blockedtask_bivalentshapetraining	6	blockedtask_bivalentshapetraining	60	Triangle	Red	Shape			0		TriangleRed.png	TriangleRed.png	38	1	921	0	0	0	0		0	0	0	0		0	0	0	0		0	0	0	0		0
5.0.11.0	win	112818	16:31:48	NH_A_54	1	1	blockedtask_bivalentshapetraining	6	blockedtask_bivalentshapetraining	63	Triangle	Green	Shape			0		TriangleGreen.png	TriangleGreen.png	38	1	396	0	0	0	0		0	0	0	0		0	0	0	0		0	0	0	0		0
5.0.11.0	win	112818	16:31:48	NH_A_54	1	1	blockedtask_bivalentshapetraining	6	blockedtask_bivalentshapetraining	66	Circle	Green	Shape			0		CircleGreen.png	CircleGreen.png	30	1	468	0	0	0	0		0	0	0	0		0	0	0	0		0	0	0	0		0
5.0.11.0	win	112818	16:31:48	NH_A_54	1	1	blockedtask_bivalentshapetraining	6	blockedtask_bivalentshapetraining	69	Circle	Red	Shape			0		CircleRed.png	CircleRed.png	30	1	376	0	0	0	0		0	0	0	0		0	0	0	0		0	0	0	0		0
5.0.11.0	win	112818	16:31:48	NH_A_54	1	1	blockedtask_bivalentshapetraining	6	blockedtask_bivalentshapetraining	72	Circle	Green	Shape			0		CircleGreen.png	CircleGreen.png	30	1	433	0	0	0	0		0	0	0	0		0	0	0	0		0	0	0	0		0
5.0.11.0	win	112818	16:31:48	NH_A_54	1	1	blockedtask_bivalentshapetraining	6	blockedtask_bivalentshapetraining	75	Triangle	Red	Shape			0		TriangleRed.png	TriangleRed.png	38	1	583	0	0	0	0		0	0	0	0		0	0	0	0		0	0	0	0		0
5.0.11.0	win	112818	16:31:48	NH_A_54	1	1	blockedtask_bivalentshapetraining	6	blockedtask_bivalentshapetraining	78	Triangle	Red	Shape			0		TriangleRed.png	TriangleRed.png	38	1	327	0	0	0	0		0	0	0	0		0	0	0	0		0	0	0	0		0
5.0.11.0	win	112818	16:31:48	NH_A_54	1	1	blockedtask_bivalentshapetraining	6	blockedtask_bivalentshapetraining	81	Circle	Red	Shape			0		CircleRed.png	CircleRed.png	30	1	450	0	0	0	0		0	0	0	0		0	0	0	0		0	0	0	0		0
5.0.11.0	win	112818	16:31:48	NH_A_54	1	1	blockedtask_bivalentshapetraining	6	blockedtask_bivalentshapetraining	84	Triangle	Red	Shape			0		TriangleRed.png	TriangleRed.png	38	1	455	0	0	0	0		0	0	0	0		0	0	0	0		0	0	0	0		0
5.0.11.0	win	112818	16:31:48	NH_A_54	1	1	blockedtask_bivalentshapetraining	6	blockedtask_bivalentshapetraining	87	Circle	Green	Shape			0		CircleGreen.png	CircleGreen.png	30	1	428	0	0	0	0		0	0	0	0		0	0	0	0		0	0	0	0		0
5.0.11.0	win	112818	16:31:48	NH_A_54	1	1	blockedtask_bivalentshapetraining	6	blockedtask_bivalentshapetraining	90	Circle	Green	Shape			0		CircleGreen.png	CircleGreen.png	30	1	403	0	0	0	0		0	0	0	0		0	0	0	0		0	0	0	0		0
5.0.11.0	win	112818	16:31:48	NH_A_54	1	1	blockedtask_bivalentshapetraining	6	blockedtask_bivalentshapetraining	93	Circle	Red	Shape			0		CircleRed.png	CircleRed.png	30	1	378	0	0	0	0		0	0	0	0		0	0	0	0		0	0	0	0		0
5.0.11.0	win	112818	16:31:48	NH_A_54	1	1	blockedtask_bivalentshapetraining	6	blockedtask_bivalentshapetraining	96	Triangle	Green	Shape			0		TriangleGreen.png	TriangleGreen.png	30	0	356	0	0	0	0		0	0	0	0		0	0	0	0		0	0	0	0		0
5.0.11.0	win	112818	16:31:48	NH_A_54	1	1	blockedtask_bivalentcolortraining	7	BlockedPracticeInstruct	1	Triangle	Green	Shape			0		SC_Blocked_BivalentColorTraining.htm	TriangleGreen.png	57	0	9812	0	0	0	0		0	0	0	0		0	0	0	0		0	0	0	0		0
5.0.11.0	win	112818	16:31:48	NH_A_54	1	1	blockedtask_bivalentcolortraining	7	blockedtask_bivalentcolortraining	3	Circle	Green	Color			0		CircleGreen.png	CircleGreen.png	38	1	1818	0	0	0	0		0	0	0	0		0	0	0	0		0	0	0	0		0
5.0.11.0	win	112818	16:31:48	NH_A_54	1	1	blockedtask_bivalentcolortraining	7	blockedtask_bivalentcolortraining	6	Triangle	Red	Color			0		TriangleRed.png	TriangleRed.png	30	1	553	0	0	0	0		0	0	0	0		0	0	0	0		0	0	0	0		0
5.0.11.0	win	112818	16:31:48	NH_A_54	1	1	blockedtask_bivalentcolortraining	7	blockedtask_bivalentcolortraining	9	Triangle	Green	Color			0		TriangleGreen.png	TriangleGreen.png	38	1	378	0	0	0	0		0	0	0	0		0	0	0	0		0	0	0	0		0
5.0.11.0	win	112818	16:31:48	NH_A_54	1	1	blockedtask_bivalentcolortraining	7	blockedtask_bivalentcolortraining	12	Circle	Green	Color			0		CircleGreen.png	CircleGreen.png	38	1	403	0	0	0	0		0	0	0	0		0	0	0	0		0	0	0	0		0
5.0.11.0	win	112818	16:31:48	NH_A_54	1	1	blockedtask_bivalentcolortraining	7	blockedtask_bivalentcolortraining	15	Triangle	Red	Color			0		TriangleRed.png	TriangleRed.png	30	1	314	0	0	0	0		0	0	0	0		0	0	0	0		0	0	0	0		0
5.0.11.0	win	112818	16:31:48	NH_A_54	1	1	blockedtask_bivalentcolortraining	7	blockedtask_bivalentcolortraining	18	Triangle	Green	Color			0		TriangleGreen.png	TriangleGreen.png	38	1	357	0	0	0	0		0	0	0	0		0	0	0	0		0	0	0	0		0
5.0.11.0	win	112818	16:31:48	NH_A_54	1	1	blockedtask_bivalentcolortraining	7	blockedtask_bivalentcolortraining	21	Circle	Red	Color			0		CircleRed.png	CircleRed.png	30	1	431	0	0	0	0		0	0	0	0		0	0	0	0		0	0	0	0		0
5.0.11.0	win	112818	16:31:48	NH_A_54	1	1	blockedtask_bivalentcolortraining	7	blockedtask_bivalentcolortraining	24	Triangle	Red	Color			0		TriangleRed.png	TriangleRed.png	30	1	436	0	0	0	0		0	0	0	0		0	0	0	0		0	0	0	0		0
5.0.11.0	win	112818	16:31:48	NH_A_54	1	1	blockedtask_bivalentcolortraining	7	blockedtask_bivalentcolortraining	27	Circle	Red	Color			0		CircleRed.png	CircleRed.png	30	1	346	0	0	0	0		0	0	0	0		0	0	0	0		0	0	0	0		0
5.0.11.0	win	112818	16:31:48	NH_A_54	1	1	blockedtask_bivalentcolortraining	7	blockedtask_bivalentcolortraining	30	Triangle	Green	Color			0		TriangleGreen.png	TriangleGreen.png	38	1	356	0	0	0	0		0	0	0	0		0	0	0	0		0	0	0	0		0
5.0.11.0	win	112818	16:31:48	NH_A_54	1	1	blockedtask_bivalentcolortraining	7	blockedtask_bivalentcolortraining	33	Circle	Green	Color			0		CircleGreen.png	CircleGreen.png	38	1	302	0	0	0	0		0	0	0	0		0	0	0	0		0	0	0	0		0
5.0.11.0	win	112818	16:31:48	NH_A_54	1	1	blockedtask_bivalentcolortraining	7	blockedtask_bivalentcolortraining	36	Triangle	Red	Color			0		TriangleRed.png	TriangleRed.png	30	1	425	0	0	0	0		0	0	0	0		0	0	0	0		0	0	0	0		0
5.0.11.0	win	112818	16:31:48	NH_A_54	1	1	blockedtask_bivalentcolortraining	7	blockedtask_bivalentcolortraining	39	Circle	Green	Color			0		CircleGreen.png	CircleGreen.png	38	1	400	0	0	0	0		0	0	0	0		0	0	0	0		0	0	0	0		0
5.0.11.0	win	112818	16:31:48	NH_A_54	1	1	blockedtask_bivalentcolortraining	7	blockedtask_bivalentcolortraining	42	Triangle	Green	Color			0		TriangleGreen.png	TriangleGreen.png	38	1	423	0	0	0	0		0	0	0	0		0	0	0	0		0	0	0	0		0
5.0.11.0	win	112818	16:31:48	NH_A_54	1	1	blockedtask_bivalentcolortraining	7	blockedtask_bivalentcolortraining	45	Circle	Green	Color			0		CircleGreen.png	CircleGreen.png	38	1	398	0	0	0	0		0	0	0	0		0	0	0	0		0	0	0	0		0
5.0.11.0	win	112818	16:31:48	NH_A_54	1	1	blockedtask_bivalentcolortraining	7	blockedtask_bivalentcolortraining	48	Circle	Green	Color			0		CircleGreen.png	CircleGreen.png	38	1	373	0	0	0	0		0	0	0	0		0	0	0	0		0	0	0	0		0
5.0.11.0	win	112818	16:31:48	NH_A_54	1	1	blockedtask_bivalentcolortraining	7	blockedtask_bivalentcolortraining	51	Triangle	Green	Color			0		TriangleGreen.png	TriangleGreen.png	38	1	334	0	0	0	0		0	0	0	0		0	0	0	0		0	0	0	0		0
5.0.11.0	win	112818	16:31:48	NH_A_54	1	1	blockedtask_bivalentcolortraining	7	blockedtask_bivalentcolortraining	54	Circle	Red	Color			0		CircleRed.png	CircleRed.png	30	1	424	0	0	0	0		0	0	0	0		0	0	0	0		0	0	0	0		0
5.0.11.0	win	112818	16:31:48	NH_A_54	1	1	blockedtask_bivalentcolortraining	7	blockedtask_bivalentcolortraining	57	Triangle	Red	Color			0		TriangleRed.png	TriangleRed.png	30	1	335	0	0	0	0		0	0	0	0		0	0	0	0		0	0	0	0		0
5.0.11.0	win	112818	16:31:48	NH_A_54	1	1	blockedtask_bivalentcolortraining	7	blockedtask_bivalentcolortraining	60	Circle	Red	Color			0		CircleRed.png	CircleRed.png	30	1	360	0	0	0	0		0	0	0	0		0	0	0	0		0	0	0	0		0
5.0.11.0	win	112818	16:31:48	NH_A_54	1	1	blockedtask_bivalentcolortraining	7	blockedtask_bivalentcolortraining	63	Triangle	Red	Color			0		TriangleRed.png	TriangleRed.png	30	1	370	0	0	0	0		0	0	0	0		0	0	0	0		0	0	0	0		0
5.0.11.0	win	112818	16:31:48	NH_A_54	1	1	blockedtask_bivalentcolortraining	7	blockedtask_bivalentcolortraining	66	Triangle	Green	Color			0		TriangleGreen.png	TriangleGreen.png	38	1	426	0	0	0	0		0	0	0	0		0	0	0	0		0	0	0	0		0
5.0.11.0	win	112818	16:31:48	NH_A_54	1	1	blockedtask_bivalentcolortraining	7	blockedtask_bivalentcolortraining	69	Triangle	Red	Color			0		TriangleRed.png	TriangleRed.png	30	1	401	0	0	0	0		0	0	0	0		0	0	0	0		0	0	0	0		0
5.0.11.0	win	112818	16:31:48	NH_A_54	1	1	blockedtask_bivalentcolortraining	7	blockedtask_bivalentcolortraining	72	Circle	Green	Color			0		CircleGreen.png	CircleGreen.png	30	0	378	0	0	0	0		0	0	0	0		0	0	0	0		0	0	0	0		0
5.0.11.0	win	112818	16:31:48	NH_A_54	1	1	blockedtask_bivalentcolortraining	7	blockedtask_bivalentcolortraining	75	Triangle	Green	Color			0		TriangleGreen.png	TriangleGreen.png	38	1	377	0	0	0	0		0	0	0	0		0	0	0	0		0	0	0	0		0
5.0.11.0	win	112818	16:31:48	NH_A_54	1	1	blockedtask_bivalentcolortraining	7	blockedtask_bivalentcolortraining	78	Circle	Green	Color			0		CircleGreen.png	CircleGreen.png	38	1	370	0	0	0	0		0	0	0	0		0	0	0	0		0	0	0	0		0
5.0.11.0	win	112818	16:31:48	NH_A_54	1	1	blockedtask_bivalentcolortraining	7	blockedtask_bivalentcolortraining	81	Circle	Red	Color			0		CircleRed.png	CircleRed.png	30	1	363	0	0	0	0		0	0	0	0		0	0	0	0		0	0	0	0		0
5.0.11.0	win	112818	16:31:48	NH_A_54	1	1	blockedtask_bivalentcolortraining	7	blockedtask_bivalentcolortraining	84	Circle	Red	Color			0		CircleRed.png	CircleRed.png	30	1	404	0	0	0	0		0	0	0	0		0	0	0	0		0	0	0	0		0
5.0.11.0	win	112818	16:31:48	NH_A_54	1	1	blockedtask_bivalentcolortraining	7	blockedtask_bivalentcolortraining	87	Circle	Red	Color			0		CircleRed.png	CircleRed.png	30	1	363	0	0	0	0		0	0	0	0		0	0	0	0		0	0	0	0		0
5.0.11.0	win	112818	16:31:48	NH_A_54	1	1	blockedtask_bivalentcolortraining	7	blockedtask_bivalentcolortraining	90	Circle	Red	Color			0		CircleRed.png	CircleRed.png	30	1	484	0	0	0	0		0	0	0	0		0	0	0	0		0	0	0	0		0
5.0.11.0	win	112818	16:31:48	NH_A_54	1	1	blockedtask_bivalentcolortraining	7	blockedtask_bivalentcolortraining	93	Triangle	Green	Color			0		TriangleGreen.png	TriangleGreen.png	38	1	409	0	0	0	0		0	0	0	0		0	0	0	0		0	0	0	0		0
5.0.11.0	win	112818	16:31:48	NH_A_54	1	1	blockedtask_bivalentcolortraining	7	blockedtask_bivalentcolortraining	96	Triangle	Red	Color			0		TriangleRed.png	TriangleRed.png	30	1	432	0	0	0	0		0	0	0	0		0	0	0	0		0	0	0	0		0
5.0.11.0	win	112818	16:31:48	NH_A_54	1	1	blocked_testintro	8	BlockedPracticeInstruct	1	Triangle	Red	Color			0		SC_Blocked_TestIntro.htm	TriangleRed.png	57	0	16261	0	0	0	0		0	0	0	0		0	0	0	0		0	0	0	0		0
5.0.11.0	win	112818	16:31:48	NH_A_54	1	1	blocked_shape	9	BlockedTestInstruct	1	Triangle	Red	Color			0		SC_Blocked_BivalentShapeTest.htm	TriangleRed.png	57	0	7785	0	0	0	0		0	0	0	0		0	0	0	0		0	0	0	0		0
5.0.11.0	win	112818	16:31:48	NH_A_54	1	1	blocked_shape	9	blockedtask_bivalentshapetest	3	Circle	Green	Shape			0		CircleGreen.png	CircleGreen.png	30	1	657	0	0	0	0		1	1	657	100	657	0	0	0	0		0	0	0	0		0
5.0.11.0	win	112818	16:31:48	NH_A_54	1	1	blocked_shape	9	blockedtask_bivalentshapetest	6	Circle	Green	Shape			0		CircleGreen.png	CircleGreen.png	30	1	623	0	0	0	0		2	2	1280	100	640	0	0	0	0		0	0	0	0		0
5.0.11.0	win	112818	16:31:48	NH_A_54	1	1	blocked_shape	9	blockedtask_bivalentshapetest	9	Triangle	Red	Shape			0		TriangleRed.png	TriangleRed.png	38	1	366	0	0	0	0		3	3	1646	100	548.6666666666666287711	0	0	0	0		0	0	0	0		0
5.0.11.0	win	112818	16:31:48	NH_A_54	1	1	blocked_shape	9	blockedtask_bivalentshapetest	12	Triangle	Green	Shape			0		TriangleGreen.png	TriangleGreen.png	38	1	614	0	0	0	0		4	4	2260	100	565	0	0	0	0		0	0	0	0		0
5.0.11.0	win	112818	16:31:48	NH_A_54	1	1	blocked_shape	9	blockedtask_bivalentshapetest	15	Circle	Green	Shape			0		CircleGreen.png	CircleGreen.png	30	1	469	0	0	0	0		5	5	2729	100	545.7999999999999545253	0	0	0	0		0	0	0	0		0
5.0.11.0	win	112818	16:31:48	NH_A_54	1	1	blocked_shape	9	blockedtask_bivalentshapetest	18	Triangle	Green	Shape			0		TriangleGreen.png	TriangleGreen.png	30	0	378	0	0	0	0		5	6	2729	83.3333333333333428072	545.7999999999999545253	0	0	0	0		0	0	0	0		0
5.0.11.0	win	112818	16:31:48	NH_A_54	1	1	blocked_shape	9	blockedtask_bivalentshapetest	21	Circle	Red	Shape			0		CircleRed.png	CircleRed.png	30	1	594	0	0	0	0		6	7	3323	85.7142857142857081953	553.8333333333333712289	0	0	0	0		0	0	0	0		0
5.0.11.0	win	112818	16:31:48	NH_A_54	1	1	blocked_shape	9	blockedtask_bivalentshapetest	24	Circle	Green	Shape			0		CircleGreen.png	CircleGreen.png	30	1	643	0	0	0	0		7	8	3966	87.5	566.5714285714285551876	0	0	0	0		0	0	0	0		0
5.0.11.0	win	112818	16:31:48	NH_A_54	1	1	blocked_shape	9	blockedtask_bivalentshapetest	27	Triangle	Red	Shape			0		TriangleRed.png	TriangleRed.png	38	1	384	0	0	0	0		8	9	4350	88.8888888888888857309	543.75	0	0	0	0		0	0	0	0		0
5.0.11.0	win	112818	16:31:48	NH_A_54	1	1	blocked_shape	9	blockedtask_bivalentshapetest	30	Circle	Red	Shape			0		CircleRed.png	CircleRed.png	30	1	441	0	0	0	0		9	10	4791	90	532.3333333333333712289	0	0	0	0		0	0	0	0		0
5.0.11.0	win	112818	16:31:48	NH_A_54	1	1	blocked_shape	9	blockedtask_bivalentshapetest	33	Circle	Green	Shape			0		CircleGreen.png	CircleGreen.png	30	1	478	0	0	0	0		10	11	5269	90.9090909090909065071	526.8999999999999772626	0	0	0	0		0	0	0	0		0
5.0.11.0	win	112818	16:31:48	NH_A_54	1	1	blocked_shape	9	blockedtask_bivalentshapetest	36	Triangle	Green	Shape			0		TriangleGreen.png	TriangleGreen.png	38	1	515	0	0	0	0		11	12	5784	91.6666666666666571928	525.8181818181818698577	0	0	0	0		0	0	0	0		0
5.0.11.0	win	112818	16:31:48	NH_A_54	1	1	blocked_shape	9	blockedtask_bivalentshapetest	39	Triangle	Green	Shape			0		TriangleGreen.png	TriangleGreen.png	38	1	646	0	0	0	0		12	13	6430	92.3076923076923065992	535.8333333333333712289	0	0	0	0		0	0	0	0		0
5.0.11.0	win	112818	16:31:48	NH_A_54	1	1	blocked_shape	9	blockedtask_bivalentshapetest	42	Circle	Red	Shape			0		CircleRed.png	CircleRed.png	30	1	516	0	0	0	0		13	14	6946	92.8571428571428612031	534.3076923076922639666	0	0	0	0		0	0	0	0		0
5.0.11.0	win	112818	16:31:48	NH_A_54	1	1	blocked_shape	9	blockedtask_bivalentshapetest	45	Circle	Green	Shape			0		CircleGreen.png	CircleGreen.png	30	1	503	0	0	0	0		14	15	7449	93.3333333333333285964	532.0714285714285551876	0	0	0	0		0	0	0	0		0
5.0.11.0	win	112818	16:31:48	NH_A_54	1	1	blocked_shape	9	blockedtask_bivalentshapetest	48	Circle	Green	Shape			0		CircleGreen.png	CircleGreen.png	30	1	426	0	0	0	0		15	16	7875	93.75	525	0	0	0	0		0	0	0	0		0
5.0.11.0	win	112818	16:31:48	NH_A_54	1	1	blocked_shape	9	blockedtask_bivalentshapetest	51	Circle	Green	Shape			0		CircleGreen.png	CircleGreen.png	30	1	448	0	0	0	0		16	17	8323	94.1176470588235218884	520.1875	0	0	0	0		0	0	0	0		0
5.0.11.0	win	112818	16:31:48	NH_A_54	1	1	blocked_shape	9	blockedtask_bivalentshapetest	54	Triangle	Red	Shape			0		TriangleRed.png	TriangleRed.png	38	1	454	0	0	0	0		17	18	8777	94.4444444444444428655	516.2941176470587834046	0	0	0	0		0	0	0	0		0
5.0.11.0	win	112818	16:31:48	NH_A_54	1	1	blocked_shape	9	blockedtask_bivalentshapetest	57	Circle	Red	Shape			0		CircleRed.png	CircleRed.png	30	1	891	0	0	0	0		18	19	9668	94.7368421052631504153	537.1111111111110858474	0	0	0	0		0	0	0	0		0
5.0.11.0	win	112818	16:31:48	NH_A_54	1	1	blocked_shape	9	blockedtask_bivalentshapetest	60	Triangle	Red	Shape			0		TriangleRed.png	TriangleRed.png	38	1	591	0	0	0	0		19	20	10259	95	539.9473684210526016614	0	0	0	0		0	0	0	0		0
5.0.11.0	win	112818	16:31:48	NH_A_54	1	1	blocked_shape	9	blockedtask_bivalentshapetest	63	Circle	Red	Shape			0		CircleRed.png	CircleRed.png	30	1	447	0	0	0	0		20	21	10706	95.2380952380952265912	535.2999999999999545253	0	0	0	0		0	0	0	0		0
5.0.11.0	win	112818	16:31:48	NH_A_54	1	1	blocked_shape	9	blockedtask_bivalentshapetest	66	Circle	Green	Shape			0		CircleGreen.png	CircleGreen.png	30	1	581	0	0	0	0		21	22	11287	95.4545454545454532536	537.4761904761904816041	0	0	0	0		0	0	0	0		0
5.0.11.0	win	112818	16:31:48	NH_A_54	1	1	blocked_shape	9	blockedtask_bivalentshapetest	69	Triangle	Red	Shape			0		TriangleRed.png	TriangleRed.png	38	1	325	0	0	0	0		22	23	11612	95.6521739130434838216	527.8181818181818698577	0	0	0	0		0	0	0	0		0
5.0.11.0	win	112818	16:31:48	NH_A_54	1	1	blocked_shape	9	blockedtask_bivalentshapetest	72	Triangle	Red	Shape			0		TriangleRed.png	TriangleRed.png	38	1	320	0	0	0	0		23	24	11932	95.8333333333333428072	518.7826086956521294269	0	0	0	0		0	0	0	0		0
5.0.11.0	win	112818	16:31:48	NH_A_54	1	1	blocked_shape	9	blockedtask_bivalentshapetest	75	Circle	Green	Shape			0		CircleGreen.png	CircleGreen.png	30	1	410	0	0	0	0		24	25	12342	96	514.25	0	0	0	0		0	0	0	0		0
5.0.11.0	win	112818	16:31:48	NH_A_54	1	1	blocked_shape	9	blockedtask_bivalentshapetest	78	Circle	Green	Shape			0		CircleGreen.png	CircleGreen.png	30	1	402	0	0	0	0		25	26	12744	96.153846153846160405	509.7599999999999909051	0	0	0	0		0	0	0	0		0
5.0.11.0	win	112818	16:31:48	NH_A_54	1	1	blocked_shape	9	blockedtask_bivalentshapetest	81	Circle	Red	Shape			0		CircleRed.png	CircleRed.png	30	1	393	0	0	0	0		26	27	13137	96.2962962962962905067	505.2692307692307736033	0	0	0	0		0	0	0	0		0
5.0.11.0	win	112818	16:31:48	NH_A_54	1	1	blocked_shape	9	blockedtask_bivalentshapetest	84	Circle	Red	Shape			0		CircleRed.png	CircleRed.png	30	1	417	0	0	0	0		27	28	13554	96.4285714285714306016	502	0	0	0	0		0	0	0	0		0
5.0.11.0	win	112818	16:31:48	NH_A_54	1	1	blocked_shape	9	blockedtask_bivalentshapetest	87	Circle	Green	Shape			0		CircleGreen.png	CircleGreen.png	30	1	792	0	0	0	0		28	29	14346	96.5517241379310320326	512.3571428571428896248	0	0	0	0		0	0	0	0		0
5.0.11.0	win	112818	16:31:48	NH_A_54	1	1	blocked_shape	9	blockedtask_bivalentshapetest	90	Circle	Red	Shape			0		CircleRed.png	CircleRed.png	30	1	384	0	0	0	0		29	30	14730	96.6666666666666714036	507.9310344827586050087	0	0	0	0		0	0	0	0		0
5.0.11.0	win	112818	16:31:48	NH_A_54	1	1	blocked_shape	9	blockedtask_bivalentshapetest	93	Circle	Red	Shape			0		CircleRed.png	CircleRed.png	30	1	424	0	0	0	0		30	31	15154	96.774193548387103192	505.1333333333333257542	0	0	0	0		0	0	0	0		0
5.0.11.0	win	112818	16:31:48	NH_A_54	1	1	blocked_shape	9	blockedtask_bivalentshapetest	96	Triangle	Green	Shape			0		TriangleGreen.png	TriangleGreen.png	38	1	527	0	0	0	0		31	32	15681	96.875	505.8387096774193310011	0	0	0	0		0	0	0	0		0
5.0.11.0	win	112818	16:31:48	NH_A_54	1	1	blocked_shape	9	blockedtask_bivalentshapetest	99	Triangle	Red	Shape			0		TriangleRed.png	TriangleRed.png	38	1	369	0	0	0	0		32	33	16050	96.9696969696969688357	501.5625	0	0	0	0		0	0	0	0		0
5.0.11.0	win	112818	16:31:48	NH_A_54	1	1	blocked_shape	9	blockedtask_bivalentshapetest	102	Circle	Red	Shape			0		CircleRed.png	CircleRed.png	30	1	394	0	0	0	0		33	34	16444	97.0588235294117680496	498.3030303030303116429	0	0	0	0		0	0	0	0		0
5.0.11.0	win	112818	16:31:48	NH_A_54	1	1	blocked_shape	9	blockedtask_bivalentshapetest	105	Triangle	Green	Shape			0		TriangleGreen.png	TriangleGreen.png	38	1	338	0	0	0	0		34	35	16782	97.1428571428571387969	493.5882352941176236527	0	0	0	0		0	0	0	0		0
5.0.11.0	win	112818	16:31:48	NH_A_54	1	1	blocked_shape	9	blockedtask_bivalentshapetest	108	Circle	Green	Shape			0		CircleGreen.png	CircleGreen.png	30	1	444	0	0	0	0		35	36	17226	97.2222222222222143273	492.171428571428577925	0	0	0	0		0	0	0	0		0
5.0.11.0	win	112818	16:31:48	NH_A_54	1	1	blocked_shape	9	blockedtask_bivalentshapetest	111	Triangle	Red	Shape			0		TriangleRed.png	TriangleRed.png	38	1	354	0	0	0	0		36	37	17580	97.2972972972973053629	488.3333333333333143855	0	0	0	0		0	0	0	0		0
5.0.11.0	win	112818	16:31:48	NH_A_54	1	1	blocked_shape	9	blockedtask_bivalentshapetest	114	Triangle	Green	Shape			0		TriangleGreen.png	TriangleGreen.png	38	1	523	0	0	0	0		37	38	18103	97.3684210526315752077	489.2702702702702595161	0	0	0	0		0	0	0	0		0
5.0.11.0	win	112818	16:31:48	NH_A_54	1	1	blocked_shape	9	blockedtask_bivalentshapetest	117	Triangle	Red	Shape			0		TriangleRed.png	TriangleRed.png	38	1	590	0	0	0	0		38	39	18693	97.4358974358974307961	491.9210526315789593355	0	0	0	0		0	0	0	0		0
5.0.11.0	win	112818	16:31:48	NH_A_54	1	1	blocked_shape	9	blockedtask_bivalentshapetest	120	Circle	Red	Shape			0		CircleRed.png	CircleRed.png	30	1	478	0	0	0	0		39	40	19171	97.5	491.5641025641025407822	0	0	0	0		0	0	0	0		0
5.0.11.0	win	112818	16:31:48	NH_A_54	1	1	blocked_shape	9	blockedtask_bivalentshapetest	123	Circle	Red	Shape			0		CircleRed.png	CircleRed.png	30	1	386	0	0	0	0		40	41	19557	97.5609756097560989474	488.9250000000000113687	0	0	0	0		0	0	0	0		0
5.0.11.0	win	112818	16:31:48	NH_A_54	1	1	blocked_shape	9	blockedtask_bivalentshapetest	126	Triangle	Green	Shape			0		TriangleGreen.png	TriangleGreen.png	38	1	490	0	0	0	0		41	42	20047	97.619047619047620401	488.9512195121951094734	0	0	0	0		0	0	0	0		0
5.0.11.0	win	112818	16:31:48	NH_A_54	1	1	blocked_shape	9	blockedtask_bivalentshapetest	129	Triangle	Green	Shape			0		TriangleGreen.png	TriangleGreen.png	38	1	447	0	0	0	0		42	43	20494	97.6744186046511515542	487.9523809523809632083	0	0	0	0		0	0	0	0		0
5.0.11.0	win	112818	16:31:48	NH_A_54	1	1	blocked_shape	9	blockedtask_bivalentshapetest	132	Circle	Red	Shape			0		CircleRed.png	CircleRed.png	30	1	485	0	0	0	0		43	44	20979	97.7272727272727337322	487.8837209302325845783	0	0	0	0		0	0	0	0		0
5.0.11.0	win	112818	16:31:48	NH_A_54	1	1	blocked_shape	9	blockedtask_bivalentshapetest	135	Triangle	Green	Shape			0		TriangleGreen.png	TriangleGreen.png	38	1	472	0	0	0	0		44	45	21451	97.7777777777777714618	487.5227272727272520569	0	0	0	0		0	0	0	0		0
5.0.11.0	win	112818	16:31:48	NH_A_54	1	1	blocked_shape	9	blockedtask_bivalentshapetest	138	Circle	Red	Shape			0		CircleRed.png	CircleRed.png	30	1	461	0	0	0	0		45	46	21912	97.8260869565217348054	486.9333333333333371229	0	0	0	0		0	0	0	0		0
5.0.11.0	win	112818	16:31:48	NH_A_54	1	1	blocked_shape	9	blockedtask_bivalentshapetest	141	Triangle	Red	Shape			0		TriangleRed.png	TriangleRed.png	38	1	354	0	0	0	0		46	47	22266	97.8723404255319167078	484.0434782608695627459	0	0	0	0		0	0	0	0		0
5.0.11.0	win	112818	16:31:48	NH_A_54	1	1	blocked_shape	9	blockedtask_bivalentshapetest	144	Triangle	Green	Shape			0		TriangleGreen.png	TriangleGreen.png	38	1	492	0	0	0	0		47	48	22758	97.9166666666666571928	484.2127659574468339088	0	0	0	0		0	0	0	0		0
5.0.11.0	win	112818	16:31:48	NH_A_54	1	1	blocked_shape	9	blockedtask_bivalentshapetest	147	Triangle	Red	Shape			0		TriangleRed.png	TriangleRed.png	38	1	416	0	0	0	0		48	49	23174	97.9591836734693828248	482.7916666666666856145	0	0	0	0		0	0	0	0		0
5.0.11.0	win	112818	16:31:48	NH_A_54	1	1	blocked_shape	9	blockedtask_bivalentshapetest	150	Triangle	Red	Shape			0		TriangleRed.png	TriangleRed.png	30	0	390	0	0	0	0		48	50	23174	96	482.7916666666666856145	0	0	0	0		0	0	0	0		0
5.0.11.0	win	112818	16:31:48	NH_A_54	1	1	blocked_shape	9	blockedtask_bivalentshapetest	153	Circle	Green	Shape			0		CircleGreen.png	CircleGreen.png	30	1	446	0	0	0	0		49	51	23620	96.0784313725490193292	482.0408163265306029643	0	0	0	0		0	0	0	0		0
5.0.11.0	win	112818	16:31:48	NH_A_54	1	1	blocked_shape	9	blockedtask_bivalentshapetest	156	Triangle	Red	Shape			0		TriangleRed.png	TriangleRed.png	38	1	724	0	0	0	0		50	52	24344	96.153846153846160405	486.8799999999999954525	0	0	0	0		0	0	0	0		0
5.0.11.0	win	112818	16:31:48	NH_A_54	1	1	blocked_shape	9	blockedtask_bivalentshapetest	159	Circle	Green	Shape			0		CircleGreen.png	CircleGreen.png	30	1	511	0	0	0	0		51	53	24855	96.2264150943396288085	487.3529411764706082977	0	0	0	0		0	0	0	0		0
5.0.11.0	win	112818	16:31:48	NH_A_54	1	1	blocked_shape	9	blockedtask_bivalentshapetest	162	Triangle	Green	Shape			0		TriangleGreen.png	TriangleGreen.png	38	1	914	0	0	0	0		52	54	25769	96.2962962962962905067	495.55769230769232081	0	0	0	0		0	0	0	0		0
5.0.11.0	win	112818	16:31:48	NH_A_54	1	1	blocked_shape	9	blockedtask_bivalentshapetest	165	Circle	Red	Shape			0		CircleRed.png	CircleRed.png	30	1	437	0	0	0	0		53	55	26206	96.3636363636363597607	494.4528301886792291953	0	0	0	0		0	0	0	0		0
5.0.11.0	win	112818	16:31:48	NH_A_54	1	1	blocked_shape	9	blockedtask_bivalentshapetest	168	Circle	Green	Shape			0		CircleGreen.png	CircleGreen.png	30	1	459	0	0	0	0		54	56	26665	96.4285714285714306016	493.7962962962963047175	0	0	0	0		0	0	0	0		0
5.0.11.0	win	112818	16:31:48	NH_A_54	1	1	blocked_shape	9	blockedtask_bivalentshapetest	171	Triangle	Red	Shape			0		TriangleRed.png	TriangleRed.png	38	1	448	0	0	0	0		55	57	27113	96.4912280701754383472	492.9636363636363398655	0	0	0	0		0	0	0	0		0
5.0.11.0	win	112818	16:31:48	NH_A_54	1	1	blocked_shape	9	blockedtask_bivalentshapetest	174	Triangle	Green	Shape			0		TriangleGreen.png	TriangleGreen.png	38	1	390	0	0	0	0		56	58	27503	96.5517241379310320326	491.125	0	0	0	0		0	0	0	0		0
5.0.11.0	win	112818	16:31:48	NH_A_54	1	1	blocked_shape	9	blockedtask_bivalentshapetest	177	Triangle	Red	Shape			0		TriangleRed.png	TriangleRed.png	38	1	542	0	0	0	0		57	59	28045	96.6101694915254256557	492.0175438596490948839	0	0	0	0		0	0	0	0		0
5.0.11.0	win	112818	16:31:48	NH_A_54	1	1	blocked_shape	9	blockedtask_bivalentshapetest	180	Triangle	Red	Shape			0		TriangleRed.png	TriangleRed.png	38	1	368	0	0	0	0		58	60	28413	96.6666666666666714036	489.8793103448275587652	0	0	0	0		0	0	0	0		0
5.0.11.0	win	112818	16:31:48	NH_A_54	1	1	blocked_shape	9	blockedtask_bivalentshapetest	183	Circle	Red	Shape			0		CircleRed.png	CircleRed.png	30	1	505	0	0	0	0		59	61	28918	96.7213114754098342019	490.135593220338989795	0	0	0	0		0	0	0	0		0
5.0.11.0	win	112818	16:31:48	NH_A_54	1	1	blocked_shape	9	blockedtask_bivalentshapetest	186	Triangle	Red	Shape			0		TriangleRed.png	TriangleRed.png	38	1	428	0	0	0	0		60	62	29346	96.774193548387103192	489.1000000000000227374	0	0	0	0		0	0	0	0		0
5.0.11.0	win	112818	16:31:48	NH_A_54	1	1	blocked_shape	9	blockedtask_bivalentshapetest	189	Circle	Green	Shape			0		CircleGreen.png	CircleGreen.png	30	1	402	0	0	0	0		61	63	29748	96.8253968253968224644	487.6721311475409947889	0	0	0	0		0	0	0	0		0
5.0.11.0	win	112818	16:31:48	NH_A_54	1	1	blocked_shape	9	blockedtask_bivalentshapetest	192	Triangle	Green	Shape			0		TriangleGreen.png	TriangleGreen.png	38	1	442	0	0	0	0		62	64	30190	96.875	486.9354838709677437691	0	0	0	0		0	0	0	0		0
5.0.11.0	win	112818	16:31:48	NH_A_54	1	1	blocked_shape	9	blockedtask_bivalentshapetest	195	Triangle	Green	Shape			0		TriangleGreen.png	TriangleGreen.png	38	1	352	0	0	0	0		63	65	30542	96.9230769230769197975	484.7936507936507837258	0	0	0	0		0	0	0	0		0
5.0.11.0	win	112818	16:31:48	NH_A_54	1	1	blocked_shape	9	blockedtask_bivalentshapetest	198	Circle	Green	Shape			0		CircleGreen.png	CircleGreen.png	30	1	473	0	0	0	0		64	66	31015	96.9696969696969688357	484.609375	0	0	0	0		0	0	0	0		0
5.0.11.0	win	112818	16:31:48	NH_A_54	1	1	blocked_shape	9	blockedtask_bivalentshapetest	201	Circle	Red	Shape			0		CircleRed.png	CircleRed.png	30	1	478	0	0	0	0		65	67	31493	97.0149253731343321761	484.5076923076923094413	0	0	0	0		0	0	0	0		0
5.0.11.0	win	112818	16:31:48	NH_A_54	1	1	blocked_shape	9	blockedtask_bivalentshapetest	204	Triangle	Green	Shape			0		TriangleGreen.png	TriangleGreen.png	38	1	370	0	0	0	0		66	68	31863	97.0588235294117680496	482.7727272727272520569	0	0	0	0		0	0	0	0		0
5.0.11.0	win	112818	16:31:48	NH_A_54	1	1	blocked_shape	9	blockedtask_bivalentshapetest	207	Circle	Red	Shape			0		CircleRed.png	CircleRed.png	30	1	443	0	0	0	0		67	69	32306	97.1014492753623130739	482.1791044776119292692	0	0	0	0		0	0	0	0		0
5.0.11.0	win	112818	16:31:48	NH_A_54	1	1	blocked_shape	9	blockedtask_bivalentshapetest	210	Circle	Red	Shape			0		CircleRed.png	CircleRed.png	30	1	385	0	0	0	0		68	70	32691	97.1428571428571387969	480.75	0	0	0	0		0	0	0	0		0
5.0.11.0	win	112818	16:31:48	NH_A_54	1	1	blocked_shape	9	blockedtask_bivalentshapetest	213	Circle	Red	Shape			0		CircleRed.png	CircleRed.png	30	1	409	0	0	0	0		69	71	33100	97.1830985915492959748	479.7101449275362483604	0	0	0	0		0	0	0	0		0
5.0.11.0	win	112818	16:31:48	NH_A_54	1	1	blocked_shape	9	blockedtask_bivalentshapetest	216	Triangle	Green	Shape			0		TriangleGreen.png	TriangleGreen.png	38	1	720	0	0	0	0		70	72	33820	97.2222222222222143273	483.1428571428571672186	0	0	0	0		0	0	0	0		0
5.0.11.0	win	112818	16:31:48	NH_A_54	1	1	blocked_shape	9	blockedtask_bivalentshapetest	219	Triangle	Red	Shape			0		TriangleRed.png	TriangleRed.png	38	1	363	0	0	0	0		71	73	34183	97.2602739726027465395	481.4507042253521262865	0	0	0	0		0	0	0	0		0
5.0.11.0	win	112818	16:31:48	NH_A_54	1	1	blocked_shape	9	blockedtask_bivalentshapetest	222	Circle	Green	Shape			0		CircleGreen.png	CircleGreen.png	30	1	420	0	0	0	0		72	74	34603	97.2972972972973053629	480.5972222222222285382	0	0	0	0		0	0	0	0		0
5.0.11.0	win	112818	16:31:48	NH_A_54	1	1	blocked_shape	9	blockedtask_bivalentshapetest	225	Triangle	Green	Shape			0		TriangleGreen.png	TriangleGreen.png	38	1	427	0	0	0	0		73	75	35030	97.3333333333333428072	479.8630136986301408797	0	0	0	0		0	0	0	0		0
5.0.11.0	win	112818	16:31:48	NH_A_54	1	1	blocked_shape	9	blockedtask_bivalentshapetest	228	Triangle	Green	Shape			0		TriangleGreen.png	TriangleGreen.png	38	1	514	0	0	0	0		74	76	35544	97.3684210526315752077	480.324324324324322788	0	0	0	0		0	0	0	0		0
5.0.11.0	win	112818	16:31:48	NH_A_54	1	1	blocked_shape	9	blockedtask_bivalentshapetest	231	Triangle	Red	Shape			0		TriangleRed.png	TriangleRed.png	38	1	581	0	0	0	0		75	77	36125	97.4025974025974079495	481.6666666666666856145	0	0	0	0		0	0	0	0		0
5.0.11.0	win	112818	16:31:48	NH_A_54	1	1	blocked_shape	9	blockedtask_bivalentshapetest	234	Circle	Green	Shape			0		CircleGreen.png	CircleGreen.png	30	1	533	0	0	0	0		76	78	36658	97.4358974358974307961	482.3421052631579186709	0	0	0	0		0	0	0	0		0
5.0.11.0	win	112818	16:31:48	NH_A_54	1	1	blocked_shape	9	blockedtask_bivalentshapetest	237	Triangle	Red	Shape			0		TriangleRed.png	TriangleRed.png	38	1	471	0	0	0	0		77	79	37129	97.468354430379747555	482.1948051948052125226	0	0	0	0		0	0	0	0		0
5.0.11.0	win	112818	16:31:48	NH_A_54	1	1	blocked_shape	9	blockedtask_bivalentshapetest	240	Triangle	Green	Shape			0		TriangleGreen.png	TriangleGreen.png	38	1	476	0	0	0	0		78	80	37605	97.5	482.11538461538464162	0	0	0	0		0	0	0	0		0
5.0.11.0	win	112818	16:31:48	NH_A_54	1	1	blocked_color	10	BlockedTestInstruct	1	Triangle	Green	Shape			0		SC_Blocked_BivalentColorTest.htm	TriangleGreen.png	57	0	7797	0	0	0	0		0	0	0	0		0	0	0	0		0	0	0	0		0
5.0.11.0	win	112818	16:31:48	NH_A_54	1	1	blocked_color	10	blockedtask_bivalentcolortest	3	Triangle	Red	Color			0		TriangleRed.png	TriangleRed.png	30	1	621	1	1	621	100	621	0	0	0	0		0	0	0	0		0	0	0	0		0
5.0.11.0	win	112818	16:31:48	NH_A_54	1	1	blocked_color	10	blockedtask_bivalentcolortest	6	Circle	Green	Color			0		CircleGreen.png	CircleGreen.png	38	1	380	2	2	1001	100	500.5	0	0	0	0		0	0	0	0		0	0	0	0		0
5.0.11.0	win	112818	16:31:48	NH_A_54	1	1	blocked_color	10	blockedtask_bivalentcolortest	9	Triangle	Green	Color			0		TriangleGreen.png	TriangleGreen.png	38	1	468	3	3	1469	100	489.6666666666666856145	0	0	0	0		0	0	0	0		0	0	0	0		0
5.0.11.0	win	112818	16:31:48	NH_A_54	1	1	blocked_color	10	blockedtask_bivalentcolortest	12	Circle	Red	Color			0		CircleRed.png	CircleRed.png	30	1	506	4	4	1975	100	493.75	0	0	0	0		0	0	0	0		0	0	0	0		0
5.0.11.0	win	112818	16:31:48	NH_A_54	1	1	blocked_color	10	blockedtask_bivalentcolortest	15	Circle	Green	Color			0		CircleGreen.png	CircleGreen.png	38	1	412	5	5	2387	100	477.3999999999999772626	0	0	0	0		0	0	0	0		0	0	0	0		0
5.0.11.0	win	112818	16:31:48	NH_A_54	1	1	blocked_color	10	blockedtask_bivalentcolortest	18	Triangle	Red	Color			0		TriangleRed.png	TriangleRed.png	30	1	564	6	6	2951	100	491.8333333333333143855	0	0	0	0		0	0	0	0		0	0	0	0		0
5.0.11.0	win	112818	16:31:48	NH_A_54	1	1	blocked_color	10	blockedtask_bivalentcolortest	21	Circle	Green	Color			0		CircleGreen.png	CircleGreen.png	38	1	405	7	7	3356	100	479.4285714285714448124	0	0	0	0		0	0	0	0		0	0	0	0		0
5.0.11.0	win	112818	16:31:48	NH_A_54	1	1	blocked_color	10	blockedtask_bivalentcolortest	24	Circle	Green	Color			0		CircleGreen.png	CircleGreen.png	38	1	445	8	8	3801	100	475.125	0	0	0	0		0	0	0	0		0	0	0	0		0
5.0.11.0	win	112818	16:31:48	NH_A_54	1	1	blocked_color	10	blockedtask_bivalentcolortest	27	Circle	Green	Color			0		CircleGreen.png	CircleGreen.png	38	1	370	9	9	4171	100	463.4444444444444570763	0	0	0	0		0	0	0	0		0	0	0	0		0
5.0.11.0	win	112818	16:31:48	NH_A_54	1	1	blocked_color	10	blockedtask_bivalentcolortest	30	Circle	Red	Color			0		CircleRed.png	CircleRed.png	30	1	491	10	10	4662	100	466.1999999999999886313	0	0	0	0		0	0	0	0		0	0	0	0		0
5.0.11.0	win	112818	16:31:48	NH_A_54	1	1	blocked_color	10	blockedtask_bivalentcolortest	33	Triangle	Green	Color			0		TriangleGreen.png	TriangleGreen.png	38	1	479	11	11	5141	100	467.3636363636363739715	0	0	0	0		0	0	0	0		0	0	0	0		0
5.0.11.0	win	112818	16:31:48	NH_A_54	1	1	blocked_color	10	blockedtask_bivalentcolortest	36	Circle	Green	Color			0		CircleGreen.png	CircleGreen.png	38	1	452	12	12	5593	100	466.0833333333333143855	0	0	0	0		0	0	0	0		0	0	0	0		0
5.0.11.0	win	112818	16:31:48	NH_A_54	1	1	blocked_color	10	blockedtask_bivalentcolortest	39	Circle	Green	Color			0		CircleGreen.png	CircleGreen.png	38	1	393	13	13	5986	100	460.4615384615384527933	0	0	0	0		0	0	0	0		0	0	0	0		0
5.0.11.0	win	112818	16:31:48	NH_A_54	1	1	blocked_color	10	blockedtask_bivalentcolortest	42	Circle	Red	Color			0		CircleRed.png	CircleRed.png	30	1	577	14	14	6563	100	468.7857142857142775938	0	0	0	0		0	0	0	0		0	0	0	0		0
5.0.11.0	win	112818	16:31:48	NH_A_54	1	1	blocked_color	10	blockedtask_bivalentcolortest	45	Triangle	Green	Color			0		TriangleGreen.png	TriangleGreen.png	38	1	402	15	15	6965	100	464.3333333333333143855	0	0	0	0		0	0	0	0		0	0	0	0		0
5.0.11.0	win	112818	16:31:48	NH_A_54	1	1	blocked_color	10	blockedtask_bivalentcolortest	48	Circle	Green	Color			0		CircleGreen.png	CircleGreen.png	38	1	394	16	16	7359	100	459.9375	0	0	0	0		0	0	0	0		0	0	0	0		0
5.0.11.0	win	112818	16:31:48	NH_A_54	1	1	blocked_color	10	blockedtask_bivalentcolortest	51	Circle	Red	Color			0		CircleRed.png	CircleRed.png	30	1	401	17	17	7760	100	456.4705882352941443969	0	0	0	0		0	0	0	0		0	0	0	0		0
5.0.11.0	win	112818	16:31:48	NH_A_54	1	1	blocked_color	10	blockedtask_bivalentcolortest	54	Triangle	Red	Color			0		TriangleRed.png	TriangleRed.png	30	1	520	18	18	8280	100	460	0	0	0	0		0	0	0	0		0	0	0	0		0
5.0.11.0	win	112818	16:31:48	NH_A_54	1	1	blocked_color	10	blockedtask_bivalentcolortest	57	Circle	Red	Color			0		CircleRed.png	CircleRed.png	30	1	395	19	19	8675	100	456.5789473684210406645	0	0	0	0		0	0	0	0		0	0	0	0		0
5.0.11.0	win	112818	16:31:48	NH_A_54	1	1	blocked_color	10	blockedtask_bivalentcolortest	60	Circle	Red	Color			0		CircleRed.png	CircleRed.png	30	1	355	20	20	9030	100	451.5	0	0	0	0		0	0	0	0		0	0	0	0		0
5.0.11.0	win	112818	16:31:48	NH_A_54	1	1	blocked_color	10	blockedtask_bivalentcolortest	63	Triangle	Red	Color			0		TriangleRed.png	TriangleRed.png	30	1	364	21	21	9394	100	447.3333333333333143855	0	0	0	0		0	0	0	0		0	0	0	0		0
5.0.11.0	win	112818	16:31:48	NH_A_54	1	1	blocked_color	10	blockedtask_bivalentcolortest	66	Triangle	Red	Color			0		TriangleRed.png	TriangleRed.png	30	1	453	22	22	9847	100	447.5909090909090650712	0	0	0	0		0	0	0	0		0	0	0	0		0
5.0.11.0	win	112818	16:31:48	NH_A_54	1	1	blocked_color	10	blockedtask_bivalentcolortest	69	Triangle	Red	Color			0		TriangleRed.png	TriangleRed.png	30	1	378	23	23	10225	100	444.5652173913043725406	0	0	0	0		0	0	0	0		0	0	0	0		0
5.0.11.0	win	112818	16:31:48	NH_A_54	1	1	blocked_color	10	blockedtask_bivalentcolortest	72	Circle	Green	Color			0		CircleGreen.png	CircleGreen.png	38	1	435	24	24	10660	100	444.1666666666666856145	0	0	0	0		0	0	0	0		0	0	0	0		0
5.0.11.0	win	112818	16:31:48	NH_A_54	1	1	blocked_color	10	blockedtask_bivalentcolortest	75	Circle	Red	Color			0		CircleRed.png	CircleRed.png	30	1	489	25	25	11149	100	445.9599999999999795364	0	0	0	0		0	0	0	0		0	0	0	0		0
5.0.11.0	win	112818	16:31:48	NH_A_54	1	1	blocked_color	10	blockedtask_bivalentcolortest	78	Triangle	Green	Color			0		TriangleGreen.png	TriangleGreen.png	38	1	461	26	26	11610	100	446.5384615384615472067	0	0	0	0		0	0	0	0		0	0	0	0		0
5.0.11.0	win	112818	16:31:48	NH_A_54	1	1	blocked_color	10	blockedtask_bivalentcolortest	81	Circle	Red	Color			0		CircleRed.png	CircleRed.png	30	1	403	27	27	12013	100	444.9259259259259238206	0	0	0	0		0	0	0	0		0	0	0	0		0
5.0.11.0	win	112818	16:31:48	NH_A_54	1	1	blocked_color	10	blockedtask_bivalentcolortest	84	Triangle	Green	Color			0		TriangleGreen.png	TriangleGreen.png	38	1	618	28	28	12631	100	451.1071428571428327814	0	0	0	0		0	0	0	0		0	0	0	0		0
5.0.11.0	win	112818	16:31:48	NH_A_54	1	1	blocked_color	10	blockedtask_bivalentcolortest	87	Circle	Red	Color			0		CircleRed.png	CircleRed.png	30	1	393	29	29	13024	100	449.1034482758620924869	0	0	0	0		0	0	0	0		0	0	0	0		0
5.0.11.0	win	112818	16:31:48	NH_A_54	1	1	blocked_color	10	blockedtask_bivalentcolortest	90	Triangle	Green	Color			0		TriangleGreen.png	TriangleGreen.png	38	1	368	30	30	13392	100	446.3999999999999772626	0	0	0	0		0	0	0	0		0	0	0	0		0
5.0.11.0	win	112818	16:31:48	NH_A_54	1	1	blocked_color	10	blockedtask_bivalentcolortest	93	Triangle	Green	Color			0		TriangleGreen.png	TriangleGreen.png	38	1	329	31	31	13721	100	442.6129032258064626149	0	0	0	0		0	0	0	0		0	0	0	0		0
5.0.11.0	win	112818	16:31:48	NH_A_54	1	1	blocked_color	10	blockedtask_bivalentcolortest	96	Circle	Green	Color			0		CircleGreen.png	CircleGreen.png	38	1	388	32	32	14109	100	440.90625	0	0	0	0		0	0	0	0		0	0	0	0		0
5.0.11.0	win	112818	16:31:48	NH_A_54	1	1	blocked_color	10	blockedtask_bivalentcolortest	99	Triangle	Red	Color			0		TriangleRed.png	TriangleRed.png	30	1	444	33	33	14553	100	441	0	0	0	0		0	0	0	0		0	0	0	0		0
5.0.11.0	win	112818	16:31:48	NH_A_54	1	1	blocked_color	10	blockedtask_bivalentcolortest	102	Triangle	Green	Color			0		TriangleGreen.png	TriangleGreen.png	38	1	386	34	34	14939	100	439.3823529411764639008	0	0	0	0		0	0	0	0		0	0	0	0		0
5.0.11.0	win	112818	16:31:48	NH_A_54	1	1	blocked_color	10	blockedtask_bivalentcolortest	105	Circle	Green	Color			0		CircleGreen.png	CircleGreen.png	38	1	394	35	35	15333	100	438.0857142857142889625	0	0	0	0		0	0	0	0		0	0	0	0		0
5.0.11.0	win	112818	16:31:48	NH_A_54	1	1	blocked_color	10	blockedtask_bivalentcolortest	108	Circle	Red	Color			0		CircleRed.png	CircleRed.png	30	1	546	36	36	15879	100	441.0833333333333143855	0	0	0	0		0	0	0	0		0	0	0	0		0
5.0.11.0	win	112818	16:31:48	NH_A_54	1	1	blocked_color	10	blockedtask_bivalentcolortest	111	Circle	Red	Color			0		CircleRed.png	CircleRed.png	30	1	324	37	37	16203	100	437.9189189189189050921	0	0	0	0		0	0	0	0		0	0	0	0		0
5.0.11.0	win	112818	16:31:48	NH_A_54	1	1	blocked_color	10	blockedtask_bivalentcolortest	114	Circle	Green	Color			0		CircleGreen.png	CircleGreen.png	38	1	863	38	38	17066	100	449.1052631578947398339	0	0	0	0		0	0	0	0		0	0	0	0		0
5.0.11.0	win	112818	16:31:48	NH_A_54	1	1	blocked_color	10	blockedtask_bivalentcolortest	117	Circle	Green	Color			0		CircleGreen.png	CircleGreen.png	38	1	356	39	39	17422	100	446.7179487179487296089	0	0	0	0		0	0	0	0		0	0	0	0		0
5.0.11.0	win	112818	16:31:48	NH_A_54	1	1	blocked_color	10	blockedtask_bivalentcolortest	120	Circle	Green	Color			0		CircleGreen.png	CircleGreen.png	38	1	541	40	40	17963	100	449.0749999999999886313	0	0	0	0		0	0	0	0		0	0	0	0		0
5.0.11.0	win	112818	16:31:48	NH_A_54	1	1	blocked_color	10	blockedtask_bivalentcolortest	123	Triangle	Red	Color			0		TriangleRed.png	TriangleRed.png	30	1	527	41	41	18490	100	450.9756097560975831584	0	0	0	0		0	0	0	0		0	0	0	0		0
5.0.11.0	win	112818	16:31:48	NH_A_54	1	1	blocked_color	10	blockedtask_bivalentcolortest	126	Circle	Red	Color			0		CircleRed.png	CircleRed.png	30	1	370	42	42	18860	100	449.0476190476190367917	0	0	0	0		0	0	0	0		0	0	0	0		0
5.0.11.0	win	112818	16:31:48	NH_A_54	1	1	blocked_color	10	blockedtask_bivalentcolortest	129	Triangle	Red	Color			0		TriangleRed.png	TriangleRed.png	30	1	491	43	43	19351	100	450.0232558139534830843	0	0	0	0		0	0	0	0		0	0	0	0		0
5.0.11.0	win	112818	16:31:48	NH_A_54	1	1	blocked_color	10	blockedtask_bivalentcolortest	132	Circle	Red	Color			0		CircleRed.png	CircleRed.png	30	1	510	44	44	19861	100	451.3863636363636260285	0	0	0	0		0	0	0	0		0	0	0	0		0
5.0.11.0	win	112818	16:31:48	NH_A_54	1	1	blocked_color	10	blockedtask_bivalentcolortest	135	Circle	Red	Color			0		CircleRed.png	CircleRed.png	30	1	354	45	45	20215	100	449.2222222222222285382	0	0	0	0		0	0	0	0		0	0	0	0		0
5.0.11.0	win	112818	16:31:48	NH_A_54	1	1	blocked_color	10	blockedtask_bivalentcolortest	138	Triangle	Red	Color			0		TriangleRed.png	TriangleRed.png	30	1	427	46	46	20642	100	448.7391304347826235244	0	0	0	0		0	0	0	0		0	0	0	0		0
5.0.11.0	win	112818	16:31:48	NH_A_54	1	1	blocked_color	10	blockedtask_bivalentcolortest	141	Triangle	Red	Color			0		TriangleRed.png	TriangleRed.png	30	1	434	47	47	21076	100	448.4255319148936109741	0	0	0	0		0	0	0	0		0	0	0	0		0
5.0.11.0	win	112818	16:31:48	NH_A_54	1	1	blocked_color	10	blockedtask_bivalentcolortest	144	Triangle	Red	Color			0		TriangleRed.png	TriangleRed.png	30	1	392	48	48	21468	100	447.25	0	0	0	0		0	0	0	0		0	0	0	0		0
5.0.11.0	win	112818	16:31:48	NH_A_54	1	1	blocked_color	10	blockedtask_bivalentcolortest	147	Triangle	Green	Color			0		TriangleGreen.png	TriangleGreen.png	38	1	432	49	49	21900	100	446.9387755102040955535	0	0	0	0		0	0	0	0		0	0	0	0		0
5.0.11.0	win	112818	16:31:48	NH_A_54	1	1	blocked_color	10	blockedtask_bivalentcolortest	150	Circle	Green	Color			0		CircleGreen.png	CircleGreen.png	38	1	502	50	50	22402	100	448.0400000000000204636	0	0	0	0		0	0	0	0		0	0	0	0		0
5.0.11.0	win	112818	16:31:48	NH_A_54	1	1	blocked_color	10	blockedtask_bivalentcolortest	153	Triangle	Red	Color			0		TriangleRed.png	TriangleRed.png	30	1	457	51	51	22859	100	448.2156862745097782863	0	0	0	0		0	0	0	0		0	0	0	0		0
5.0.11.0	win	112818	16:31:48	NH_A_54	1	1	blocked_color	10	blockedtask_bivalentcolortest	156	Circle	Red	Color			0		CircleRed.png	CircleRed.png	30	1	878	52	52	23737	100	456.4807692307692263967	0	0	0	0		0	0	0	0		0	0	0	0		0
5.0.11.0	win	112818	16:31:48	NH_A_54	1	1	blocked_color	10	blockedtask_bivalentcolortest	159	Triangle	Red	Color			0		TriangleRed.png	TriangleRed.png	30	1	355	53	53	24092	100	454.5660377358490791266	0	0	0	0		0	0	0	0		0	0	0	0		0
5.0.11.0	win	112818	16:31:48	NH_A_54	1	1	blocked_color	10	blockedtask_bivalentcolortest	162	Triangle	Red	Color			0		TriangleRed.png	TriangleRed.png	30	1	333	54	54	24425	100	452.3148148148148379732	0	0	0	0		0	0	0	0		0	0	0	0		0
5.0.11.0	win	112818	16:31:48	NH_A_54	1	1	blocked_color	10	blockedtask_bivalentcolortest	165	Triangle	Green	Color			0		TriangleGreen.png	TriangleGreen.png	38	1	631	55	55	25056	100	455.5636363636363626028	0	0	0	0		0	0	0	0		0	0	0	0		0
5.0.11.0	win	112818	16:31:48	NH_A_54	1	1	blocked_color	10	blockedtask_bivalentcolortest	168	Circle	Red	Color			0		CircleRed.png	CircleRed.png	30	1	421	56	56	25477	100	454.9464285714285551876	0	0	0	0		0	0	0	0		0	0	0	0		0
5.0.11.0	win	112818	16:31:48	NH_A_54	1	1	blocked_color	10	blockedtask_bivalentcolortest	171	Circle	Green	Color			0		CircleGreen.png	CircleGreen.png	38	1	348	57	57	25825	100	453.0701754385964932226	0	0	0	0		0	0	0	0		0	0	0	0		0
5.0.11.0	win	112818	16:31:48	NH_A_54	1	1	blocked_color	10	blockedtask_bivalentcolortest	174	Circle	Red	Color			0		CircleRed.png	CircleRed.png	30	1	421	58	58	26246	100	452.5172413793103487478	0	0	0	0		0	0	0	0		0	0	0	0		0
5.0.11.0	win	112818	16:31:48	NH_A_54	1	1	blocked_color	10	blockedtask_bivalentcolortest	177	Triangle	Green	Color			0		TriangleGreen.png	TriangleGreen.png	38	1	300	59	59	26546	100	449.9322033898305335242	0	0	0	0		0	0	0	0		0	0	0	0		0
5.0.11.0	win	112818	16:31:48	NH_A_54	1	1	blocked_color	10	blockedtask_bivalentcolortest	180	Circle	Green	Color			0		CircleGreen.png	CircleGreen.png	38	1	327	60	60	26873	100	447.8833333333333257542	0	0	0	0		0	0	0	0		0	0	0	0		0
5.0.11.0	win	112818	16:31:48	NH_A_54	1	1	blocked_color	10	blockedtask_bivalentcolortest	183	Triangle	Green	Color			0		TriangleGreen.png	TriangleGreen.png	38	1	434	61	61	27307	100	447.6557377049180104223	0	0	0	0		0	0	0	0		0	0	0	0		0
5.0.11.0	win	112818	16:31:48	NH_A_54	1	1	blocked_color	10	blockedtask_bivalentcolortest	186	Triangle	Green	Color			0		TriangleGreen.png	TriangleGreen.png	38	1	344	62	62	27651	100	445.9838709677419501531	0	0	0	0		0	0	0	0		0	0	0	0		0
5.0.11.0	win	112818	16:31:48	NH_A_54	1	1	blocked_color	10	blockedtask_bivalentcolortest	189	Circle	Green	Color			0		CircleGreen.png	CircleGreen.png	38	1	386	63	63	28037	100	445.0317460317460245278	0	0	0	0		0	0	0	0		0	0	0	0		0
5.0.11.0	win	112818	16:31:48	NH_A_54	1	1	blocked_color	10	blockedtask_bivalentcolortest	192	Circle	Green	Color			0		CircleGreen.png	CircleGreen.png	38	1	458	64	64	28495	100	445.234375	0	0	0	0		0	0	0	0		0	0	0	0		0
5.0.11.0	win	112818	16:31:48	NH_A_54	1	1	blocked_color	10	blockedtask_bivalentcolortest	195	Circle	Green	Color			0		CircleGreen.png	CircleGreen.png	38	1	431	65	65	28926	100	445.0153846153846188827	0	0	0	0		0	0	0	0		0	0	0	0		0
5.0.11.0	win	112818	16:31:48	NH_A_54	1	1	blocked_color	10	blockedtask_bivalentcolortest	198	Triangle	Green	Color			0		TriangleGreen.png	TriangleGreen.png	38	1	389	66	66	29315	100	444.1666666666666856145	0	0	0	0		0	0	0	0		0	0	0	0		0
5.0.11.0	win	112818	16:31:48	NH_A_54	1	1	blocked_color	10	blockedtask_bivalentcolortest	201	Triangle	Red	Color			0		TriangleRed.png	TriangleRed.png	30	1	461	67	67	29776	100	444.4179104477611872426	0	0	0	0		0	0	0	0		0	0	0	0		0
5.0.11.0	win	112818	16:31:48	NH_A_54	1	1	blocked_color	10	blockedtask_bivalentcolortest	204	Triangle	Red	Color			0		TriangleRed.png	TriangleRed.png	30	1	402	68	68	30178	100	443.7941176470588402481	0	0	0	0		0	0	0	0		0	0	0	0		0
5.0.11.0	win	112818	16:31:48	NH_A_54	1	1	blocked_color	10	blockedtask_bivalentcolortest	207	Triangle	Green	Color			0		TriangleGreen.png	TriangleGreen.png	38	1	346	69	69	30524	100	442.3768115942028771315	0	0	0	0		0	0	0	0		0	0	0	0		0
5.0.11.0	win	112818	16:31:48	NH_A_54	1	1	blocked_color	10	blockedtask_bivalentcolortest	210	Triangle	Green	Color			0		TriangleGreen.png	TriangleGreen.png	38	1	404	70	70	30928	100	441.828571428571422075	0	0	0	0		0	0	0	0		0	0	0	0		0
5.0.11.0	win	112818	16:31:48	NH_A_54	1	1	blocked_color	10	blockedtask_bivalentcolortest	213	Triangle	Green	Color			0		TriangleGreen.png	TriangleGreen.png	38	1	363	71	71	31291	100	440.7183098591549423872	0	0	0	0		0	0	0	0		0	0	0	0		0
5.0.11.0	win	112818	16:31:48	NH_A_54	1	1	blocked_color	10	blockedtask_bivalentcolortest	216	Triangle	Red	Color			0		TriangleRed.png	TriangleRed.png	30	1	437	72	72	31728	100	440.6666666666666856145	0	0	0	0		0	0	0	0		0	0	0	0		0
5.0.11.0	win	112818	16:31:48	NH_A_54	1	1	blocked_color	10	blockedtask_bivalentcolortest	219	Triangle	Green	Color			0		TriangleGreen.png	TriangleGreen.png	38	1	410	73	73	32138	100	440.2465753424657464166	0	0	0	0		0	0	0	0		0	0	0	0		0
5.0.11.0	win	112818	16:31:48	NH_A_54	1	1	blocked_color	10	blockedtask_bivalentcolortest	222	Triangle	Red	Color			0		TriangleRed.png	TriangleRed.png	30	1	561	74	74	32699	100	441.8783783783783860599	0	0	0	0		0	0	0	0		0	0	0	0		0
5.0.11.0	win	112818	16:31:48	NH_A_54	1	1	blocked_color	10	blockedtask_bivalentcolortest	225	Triangle	Green	Color			0		TriangleGreen.png	TriangleGreen.png	38	1	403	75	75	33102	100	441.3600000000000136424	0	0	0	0		0	0	0	0		0	0	0	0		0
5.0.11.0	win	112818	16:31:48	NH_A_54	1	1	blocked_color	10	blockedtask_bivalentcolortest	228	Circle	Red	Color			0		CircleRed.png	CircleRed.png	30	1	427	76	76	33529	100	441.1710526315789593355	0	0	0	0		0	0	0	0		0	0	0	0		0
5.0.11.0	win	112818	16:31:48	NH_A_54	1	1	blocked_color	10	blockedtask_bivalentcolortest	231	Triangle	Green	Color			0		TriangleGreen.png	TriangleGreen.png	38	1	370	77	77	33899	100	440.2467532467532578266	0	0	0	0		0	0	0	0		0	0	0	0		0
5.0.11.0	win	112818	16:31:48	NH_A_54	1	1	blocked_color	10	blockedtask_bivalentcolortest	234	Circle	Red	Color			0		CircleRed.png	CircleRed.png	30	1	522	78	78	34421	100	441.2948717948717671788	0	0	0	0		0	0	0	0		0	0	0	0		0
5.0.11.0	win	112818	16:31:48	NH_A_54	1	1	blocked_color	10	blockedtask_bivalentcolortest	237	Triangle	Red	Color			0		TriangleRed.png	TriangleRed.png	30	1	460	79	79	34881	100	441.531645569620252445	0	0	0	0		0	0	0	0		0	0	0	0		0
5.0.11.0	win	112818	16:31:48	NH_A_54	1	1	blocked_color	10	blockedtask_bivalentcolortest	240	Circle	Red	Color			0		CircleRed.png	CircleRed.png	30	1	386	80	80	35267	100	440.8374999999999772626	0	0	0	0		0	0	0	0		0	0	0	0		0
5.0.11.0	win	112818	16:31:48	NH_A_54	1	1	mixedintro	11	MixedIntroInstruct	1	Circle	Red	Color			0		SC_MixedIntro1.htm	CircleRed.png	57	0	51677	80	80	35267	100	440.8374999999999772626	0	0	0	0		0	0	0	0		0	0	0	0		0
5.0.11.0	win	112818	16:31:48	NH_A_54	1	1	mixedintro	11	MixedIntroInstruct	2	Circle	Red	Color			0		SC_MixedIntro2.htm	CircleRed.png	57	0	2298	80	80	35267	100	440.8374999999999772626	0	0	0	0		0	0	0	0		0	0	0	0		0
5.0.11.0	win	112818	16:31:48	NH_A_54	1	1	mixed_practiceWord	12	MixedPracticeInstruct	1	Circle	Red	Color	Word		200		SC_Mixed_WordTraining.htm	CircleRed.png	57	0	8044	0	0	0	0		0	0	0	0		0	0	0	0		0	0	0	0		0
5.0.11.0	win	112818	16:31:48	NH_A_54	1	1	mixed_practiceWord	12	mixed_firsttask	2	Circle	Red	Color	Word	firsttrial	200	Consistent	COLOR	CircleRed.png	30	1	1273	0	0	0	0		0	0	0	0		0	0	0	0		0	0	0	0		0
5.0.11.0	win	112818	16:31:48	NH_A_54	1	1	mixed_practiceWord	12	mixed_shift	5	Circle	Red	Shape	Word	Shift	200	Consistent	SHAPE	CircleRed.png	30	1	500	0	0	0	0		1	1	500	100	500	0	0	0	0		1	1	500	100	500	500
5.0.11.0	win	112818	16:31:48	NH_A_54	1	1	mixed_practiceWord	12	mixed_shift	8	Triangle	Red	Color	Word	Shift	200	Inconsistent	COLOR	TriangleRed.png	30	1	1630	1	1	1630	100	1630	1	1	500	100	500	0	0	0	0		2	2	2130	100	1065	1065
5.0.11.0	win	112818	16:31:48	NH_A_54	1	1	mixed_practiceWord	12	mixed_repeat	11	Triangle	Green	Color	Word	Repeat	200	Consistent	COLOR	TriangleGreen.png	38	1	1034	2	2	2664	100	1332	1	1	500	100	500	1	1	1034	100	1034	2	2	2130	100	1065	31
5.0.11.0	win	112818	16:31:48	NH_A_54	1	1	mixed_practiceWord	12	mixed_repeat	14	Circle	Green	Color	Word	Repeat	200	Inconsistent	COLOR	CircleGreen.png	38	1	479	3	3	3143	100	1047.6666666666667424579	1	1	500	100	500	2	2	1513	100	756.5	2	2	2130	100	1065	308.5
5.0.11.0	win	112818	16:31:48	NH_A_54	1	1	mixed_practiceWord	12	mixed_shift	17	Triangle	Red	Shape	Word	Shift	200	Inconsistent	SHAPE	TriangleRed.png	38	1	1307	3	3	3143	100	1047.6666666666667424579	2	2	1807	100	903.5	2	2	1513	100	756.5	3	3	3437	100	1145.6666666666667424579	389.1666666666667424579
5.0.11.0	win	112818	16:31:48	NH_A_54	1	1	mixed_practiceWord	12	mixed_repeat	20	Circle	Red	Shape	Word	Repeat	200	Consistent	SHAPE	CircleRed.png	30	1	997	3	3	3143	100	1047.6666666666667424579	3	3	2804	100	934.6666666666666287711	3	3	2510	100	836.6666666666666287711	3	3	3437	100	1145.6666666666667424579	309.0000000000001136868
5.0.11.0	win	112818	16:31:48	NH_A_54	1	1	mixed_practiceWord	12	mixed_repeat	23	Triangle	Green	Shape	Word	Repeat	200	Consistent	SHAPE	TriangleGreen.png	38	1	1051	3	3	3143	100	1047.6666666666667424579	4	4	3855	100	963.75	4	4	3561	100	890.25	3	3	3437	100	1145.6666666666667424579	255.4166666666667424579
5.0.11.0	win	112818	16:31:48	NH_A_54	1	1	mixed_practiceWord	12	mixed_shift	26	Triangle	Red	Color	Word	Shift	200	Inconsistent	COLOR	TriangleRed.png	30	1	655	4	4	3798	100	949.5	4	4	3855	100	963.75	4	4	3561	100	890.25	4	4	4092	100	1023	132.75
5.0.11.0	win	112818	16:31:48	NH_A_54	1	1	mixed_practiceWord	12	mixed_shift	29	Circle	Red	Shape	Word	Shift	200	Consistent	SHAPE	CircleRed.png	30	1	1234	4	4	3798	100	949.5	5	5	5089	100	1017.7999999999999545253	4	4	3561	100	890.25	5	5	5326	100	1065.2000000000000454747	174.9500000000000454747
5.0.11.0	win	112818	16:31:48	NH_A_54	1	1	mixed_practiceWord	12	mixed_repeat	32	Triangle	Green	Shape	Word	Repeat	200	Consistent	SHAPE	TriangleGreen.png	38	1	799	4	4	3798	100	949.5	6	6	5888	100	981.3333333333333712289	5	5	4360	100	872	5	5	5326	100	1065.2000000000000454747	193.2000000000000454747
5.0.11.0	win	112818	16:31:48	NH_A_54	1	1	mixed_practiceWord	12	mixed_repeat	35	Triangle	Red	Shape	Word	Repeat	200	Inconsistent	SHAPE	TriangleRed.png	38	1	845	4	4	3798	100	949.5	7	7	6733	100	961.8571428571428896248	6	6	5205	100	867.5	5	5	5326	100	1065.2000000000000454747	197.7000000000000454747
5.0.11.0	win	112818	16:31:48	NH_A_54	1	1	mixed_practiceWord	12	mixed_shift	38	Circle	Red	Color	Word	Shift	200	Consistent	COLOR	CircleRed.png	30	1	666	5	5	4464	100	892.7999999999999545253	7	7	6733	100	961.8571428571428896248	6	6	5205	100	867.5	6	6	5992	100	998.6666666666666287711	131.1666666666666287711
5.0.11.0	win	112818	16:31:48	NH_A_54	1	1	mixed_practiceWord	12	mixed_shift	41	Circle	Red	Shape	Word	Shift	200	Consistent	SHAPE	CircleRed.png	30	1	909	5	5	4464	100	892.7999999999999545253	8	8	7642	100	955.25	6	6	5205	100	867.5	7	7	6901	100	985.8571428571428896248	118.3571428571428896248
5.0.11.0	win	112818	16:31:48	NH_A_54	1	1	mixed_practiceWord	12	mixed_repeat	44	Circle	Red	Shape	Word	Repeat	200	Consistent	SHAPE	CircleRed.png	30	1	487	5	5	4464	100	892.7999999999999545253	9	9	8129	100	903.2222222222221716947	7	7	5692	100	813.1428571428571103752	7	7	6901	100	985.8571428571428896248	172.7142857142857792496
5.0.11.0	win	112818	16:31:48	NH_A_54	1	1	mixed_practiceWord	12	mixed_shift	47	Triangle	Green	Color	Word	Shift	200	Consistent	COLOR	TriangleGreen.png	38	1	738	6	6	5202	100	867	9	9	8129	100	903.2222222222221716947	7	7	5692	100	813.1428571428571103752	8	8	7639	100	954.875	141.7321428571428896248
5.0.11.0	win	112818	16:31:48	NH_A_54	1	1	mixed_practiceWord	12	mixed_shift	50	Circle	Green	Shape	Word	Shift	200	Inconsistent	SHAPE	CircleGreen.png	30	1	547	6	6	5202	100	867	10	10	8676	100	867.6000000000000227374	7	7	5692	100	813.1428571428571103752	9	9	8186	100	909.5555555555555429237	96.4126984126984325485
5.0.11.0	win	112818	16:31:48	NH_A_54	1	1	mixed_practiceWord	12	mixed_repeat	53	Triangle	Red	Shape	Word	Repeat	200	Inconsistent	SHAPE	TriangleRed.png	38	1	651	6	6	5202	100	867	11	11	9327	100	847.9090909090908780854	8	8	6343	100	792.875	9	9	8186	100	909.5555555555555429237	116.6805555555555429237
5.0.11.0	win	112818	16:31:48	NH_A_54	1	1	mixed_practiceWord	12	mixed_shift	56	Triangle	Green	Color	Word	Shift	200	Consistent	COLOR	TriangleGreen.png	38	1	1230	7	7	6432	100	918.8571428571428896248	11	11	9327	100	847.9090909090908780854	8	8	6343	100	792.875	10	10	9416	100	941.6000000000000227374	148.7250000000000227374
5.0.11.0	win	112818	16:31:48	NH_A_54	1	1	mixed_practiceWord	12	mixed_shift	59	Circle	Green	Shape	Word	Shift	200	Inconsistent	SHAPE	CircleGreen.png	30	1	1323	7	7	6432	100	918.8571428571428896248	12	12	10650	100	887.5	8	8	6343	100	792.875	11	11	10739	100	976.2727272727272520569	183.3977272727272520569
5.0.11.0	win	112818	16:31:48	NH_A_54	1	1	mixed_practiceWord	12	mixed_repeat	62	Circle	Green	Shape	Word	Repeat	200	Inconsistent	SHAPE	CircleGreen.png	30	1	533	7	7	6432	100	918.8571428571428896248	13	13	11183	100	860.2307692307692832401	9	9	6876	100	764	11	11	10739	100	976.2727272727272520569	212.2727272727272520569
5.0.11.0	win	112818	16:31:48	NH_A_54	1	1	mixed_practiceWord	12	mixed_repeat	65	Triangle	Red	Shape	Word	Repeat	200	Inconsistent	SHAPE	TriangleRed.png	38	1	493	7	7	6432	100	918.8571428571428896248	14	14	11676	100	834	10	10	7369	100	736.8999999999999772626	11	11	10739	100	976.2727272727272520569	239.3727272727272747943
5.0.11.0	win	112818	16:31:48	NH_A_54	1	1	mixed_practiceWord	12	mixed_shift	68	Circle	Red	Color	Word	Shift	200	Consistent	COLOR	CircleRed.png	30	1	440	8	8	6872	100	859	14	14	11676	100	834	10	10	7369	100	736.8999999999999772626	12	12	11179	100	931.5833333333333712289	194.6833333333333939663
5.0.11.0	win	112818	16:31:48	NH_A_54	1	1	mixed_practiceWord	12	mixed_repeat	71	Triangle	Green	Color	Word	Repeat	200	Consistent	COLOR	TriangleGreen.png	38	1	645	9	9	7517	100	835.2222222222221716947	14	14	11676	100	834	11	11	8014	100	728.5454545454545041139	12	12	11179	100	931.5833333333333712289	203.0378787878788671151
5.0.11.0	win	112818	16:31:48	NH_A_54	1	1	mixed_practiceWord	12	mixed_shift	74	Circle	Green	Shape	Word	Shift	200	Inconsistent	SHAPE	CircleGreen.png	30	1	682	9	9	7517	100	835.2222222222221716947	15	15	12358	100	823.8666666666666742458	11	11	8014	100	728.5454545454545041139	13	13	11861	100	912.38461538461535838	183.8391608391608542661
5.0.11.0	win	112818	16:31:48	NH_A_54	1	1	mixed_practiceWord	12	mixed_shift	77	Circle	Green	Color	Word	Shift	200	Inconsistent	COLOR	CircleGreen.png	38	1	700	10	10	8217	100	821.7000000000000454747	15	15	12358	100	823.8666666666666742458	11	11	8014	100	728.5454545454545041139	14	14	12561	100	897.2142857142856655628	168.6688311688311614489
5.0.11.0	win	112818	16:31:48	NH_A_54	1	1	mixed_practiceWord	12	mixed_repeat	80	Circle	Green	Color	Word	Repeat	200	Inconsistent	COLOR	CircleGreen.png	38	1	654	11	11	8871	100	806.4545454545454958861	15	15	12358	100	823.8666666666666742458	12	12	8668	100	722.3333333333333712289	14	14	12561	100	897.2142857142856655628	174.8809523809522943338
5.0.11.0	win	112818	16:31:48	NH_A_54	1	1	mixed_practiceWord	12	mixed_shift	83	Circle	Green	Shape	Word	Shift	200	Inconsistent	SHAPE	CircleGreen.png	30	1	514	11	11	8871	100	806.4545454545454958861	16	16	12872	100	804.5	12	12	8668	100	722.3333333333333712289	15	15	13075	100	871.6666666666666287711	149.3333333333332575421
5.0.11.0	win	112818	16:31:48	NH_A_54	1	1	mixed_practiceWord	12	mixed_shift	86	Triangle	Green	Color	Word	Shift	200	Consistent	COLOR	TriangleGreen.png	38	1	507	12	12	9378	100	781.5	16	16	12872	100	804.5	12	12	8668	100	722.3333333333333712289	16	16	13582	100	848.875	126.5416666666666287711
5.0.11.0	win	112818	16:31:48	NH_A_54	1	1	mixed_practiceWord	12	mixed_repeat	89	Circle	Green	Color	Word	Repeat	200	Inconsistent	COLOR	CircleGreen.png	38	1	405	13	13	9783	100	752.5384615384615472067	16	16	12872	100	804.5	13	13	9073	100	697.9230769230769055866	16	16	13582	100	848.875	150.9519230769230944134
5.0.11.0	win	112818	16:31:48	NH_A_54	1	1	mixed_practiceWord	12	mixed_repeat	92	Triangle	Red	Color	Word	Repeat	200	Inconsistent	COLOR	TriangleRed.png	30	1	387	14	14	10170	100	726.4285714285714448124	16	16	12872	100	804.5	14	14	9460	100	675.7142857142856655628	16	16	13582	100	848.875	173.1607142857143344372
5.0.11.0	win	112818	16:31:48	NH_A_54	1	1	mixed_practiceWord	12	mixed_shift	95	Triangle	Green	Shape	Word	Shift	200	Consistent	SHAPE	TriangleGreen.png	38	1	450	14	14	10170	100	726.4285714285714448124	17	17	13322	100	783.6470588235293917023	14	14	9460	100	675.7142857142856655628	17	17	14032	100	825.4117647058823195039	149.6974789915966539411
5.0.11.0	win	112818	16:31:48	NH_A_54	1	1	mixed_practiceWord	12	mixed_shift	98	Circle	Green	Color	Word	Shift	200	Inconsistent	COLOR	CircleGreen.png	30	0	558	14	15	10170	93.3333333333333285964	726.4285714285714448124	17	17	13322	100	783.6470588235293917023	14	14	9460	100	675.7142857142856655628	17	18	14032	94.4444444444444428655	825.4117647058823195039	149.6974789915966539411
5.0.11.0	win	112818	16:31:48	NH_A_54	1	1	mixed_practiceWord	12	mixed_repeat	101	Circle	Green	Color	Word	Repeat	200	Inconsistent	COLOR	CircleGreen.png	38	1	494	15	16	10664	93.75	710.9333333333332802795	17	17	13322	100	783.6470588235293917023	15	15	9954	100	663.6000000000000227374	17	18	14032	94.4444444444444428655	825.4117647058823195039	161.8117647058822967665
5.0.11.0	win	112818	16:31:48	NH_A_54	1	1	mixed_practiceWord	12	mixed_shift	104	Triangle	Green	Shape	Word	Shift	200	Consistent	SHAPE	TriangleGreen.png	38	1	553	15	16	10664	93.75	710.9333333333332802795	18	18	13875	100	770.8333333333333712289	15	15	9954	100	663.6000000000000227374	18	19	14585	94.7368421052631504153	810.2777777777778283053	146.6777777777778055679
5.0.11.0	win	112818	16:31:48	NH_A_54	1	1	mixed_practiceWord	12	mixed_repeat	107	Triangle	Red	Shape	Word	Repeat	200	Inconsistent	SHAPE	TriangleRed.png	38	1	1009	15	16	10664	93.75	710.9333333333332802795	19	19	14884	100	783.3684210526315609968	16	16	10963	100	685.1875	18	19	14585	94.7368421052631504153	810.2777777777778283053	125.0902777777778283053
5.0.11.0	win	112818	16:31:48	NH_A_54	1	1	mixed_practiceWord	12	mixed_repeat	110	Triangle	Red	Shape	Word	Repeat	200	Inconsistent	SHAPE	TriangleRed.png	38	1	695	15	16	10664	93.75	710.9333333333332802795	20	20	15579	100	778.9500000000000454747	17	17	11658	100	685.7647058823529278015	18	19	14585	94.7368421052631504153	810.2777777777778283053	124.5130718954249005037
5.0.11.0	win	112818	16:31:48	NH_A_54	1	1	mixed_practiceWord	12	mixed_repeat	113	Triangle	Green	Shape	Word	Repeat	200	Consistent	SHAPE	TriangleGreen.png	38	1	441	15	16	10664	93.75	710.9333333333332802795	21	21	16020	100	762.8571428571428896248	18	18	12099	100	672.1666666666666287711	18	19	14585	94.7368421052631504153	810.2777777777778283053	138.1111111111111995342
5.0.11.0	win	112818	16:31:48	NH_A_54	1	1	mixed_practiceWord	12	mixed_shift	116	Circle	Red	Color	Word	Shift	200	Consistent	COLOR	CircleRed.png	30	1	1030	16	17	11694	94.1176470588235218884	730.875	21	21	16020	100	762.8571428571428896248	18	18	12099	100	672.1666666666666287711	19	20	15615	95	821.8421052631579186709	149.6754385964912898999
5.0.11.0	win	112818	16:31:48	NH_A_54	1	1	mixed_practiceWord	12	mixed_repeat	119	Circle	Red	Color	Word	Repeat	200	Consistent	COLOR	CircleRed.png	30	1	363	17	18	12057	94.4444444444444428655	709.2352941176470721985	21	21	16020	100	762.8571428571428896248	19	19	12462	100	655.8947368421053170096	19	20	15615	95	821.8421052631579186709	165.9473684210526016614
5.0.11.0	win	112818	16:31:48	NH_A_54	1	1	mixed_practiceWord	12	mixed_shift	122	Triangle	Red	Shape	Word	Shift	200	Inconsistent	SHAPE	TriangleRed.png	38	1	1035	17	18	12057	94.4444444444444428655	709.2352941176470721985	22	22	17055	100	775.2272727272727479431	19	19	12462	100	655.8947368421053170096	20	21	16650	95.2380952380952265912	832.5	176.6052631578946829904
5.0.11.0	win	112818	16:31:48	NH_A_54	1	1	mixed_practiceWord	12	mixed_repeat	125	Circle	Red	Shape	Word	Repeat	200	Consistent	SHAPE	CircleRed.png	30	1	688	17	18	12057	94.4444444444444428655	709.2352941176470721985	23	23	17743	100	771.4347826086956274594	20	20	13150	100	657.5	20	21	16650	95.2380952380952265912	832.5	175
5.0.11.0	win	112818	16:31:48	NH_A_54	1	1	mixed_practiceWord	12	mixed_repeat	128	Circle	Red	Shape	Word	Repeat	200	Consistent	SHAPE	CircleRed.png	30	1	323	17	18	12057	94.4444444444444428655	709.2352941176470721985	24	24	18066	100	752.75	21	21	13473	100	641.5714285714285551876	20	21	16650	95.2380952380952265912	832.5	190.9285714285714448124
5.0.11.0	win	112818	16:31:48	NH_A_54	1	1	mixed_practiceWord	12	mixed_repeat	131	Circle	Green	Shape	Word	Repeat	200	Inconsistent	SHAPE	CircleGreen.png	30	1	660	17	18	12057	94.4444444444444428655	709.2352941176470721985	25	25	18726	100	749.0399999999999636202	22	22	14133	100	642.4090909090908780854	20	21	16650	95.2380952380952265912	832.5	190.0909090909091219146
5.0.11.0	win	112818	16:31:48	NH_A_54	1	1	mixed_practiceWord	12	mixed_shift	134	Triangle	Green	Color	Word	Shift	200	Consistent	COLOR	TriangleGreen.png	38	1	376	18	19	12433	94.7368421052631504153	690.7222222222221716947	25	25	18726	100	749.0399999999999636202	22	22	14133	100	642.4090909090908780854	21	22	17026	95.4545454545454532536	810.7619047619048160414	168.3528138528139379559
5.0.11.0	win	112818	16:31:48	NH_A_54	1	1	mixed_practiceWord	12	mixed_repeat	137	Circle	Red	Color	Word	Repeat	200	Consistent	COLOR	CircleRed.png	30	1	423	19	20	12856	95	676.6315789473684390032	25	25	18726	100	749.0399999999999636202	23	23	14556	100	632.8695652173912549188	21	22	17026	95.4545454545454532536	810.7619047619048160414	177.8923395445135611226
5.0.11.0	win	112818	16:31:48	NH_A_54	1	1	mixed_practiceWord	12	mixed_shift	140	Triangle	Red	Shape	Word	Shift	200	Inconsistent	SHAPE	TriangleRed.png	38	1	453	19	20	12856	95	676.6315789473684390032	26	26	19179	100	737.6538461538461888267	23	23	14556	100	632.8695652173912549188	22	23	17479	95.6521739130434838216	794.5	161.6304347826087450812
5.0.11.0	win	112818	16:31:48	NH_A_54	1	1	mixed_practiceWord	12	mixed_shift	143	Triangle	Red	Color	Word	Shift	200	Inconsistent	COLOR	TriangleRed.png	30	1	449	20	21	13305	95.2380952380952265912	665.25	26	26	19179	100	737.6538461538461888267	23	23	14556	100	632.8695652173912549188	23	24	17928	95.8333333333333428072	779.4782608695652470487	146.60869565217399213
5.0.11.0	win	112818	16:31:48	NH_A_54	1	1	mixed_practiceWord	12	mixed_repeat	146	Triangle	Green	Color	Word	Repeat	200	Consistent	COLOR	TriangleGreen.png	38	1	413	21	22	13718	95.4545454545454532536	653.2380952380951839586	26	26	19179	100	737.6538461538461888267	24	24	14969	100	623.7083333333333712289	23	24	17928	95.8333333333333428072	779.4782608695652470487	155.7699275362318758198
5.0.11.0	win	112818	16:31:48	NH_A_54	1	1	mixed_testintro	13	MixedPracticeInstruct	1	Triangle	Green	Color	Word	Repeat	200	Consistent	SC_Mixed_TestIntro.htm	TriangleGreen.png	57	0	7539	21	22	13718	95.4545454545454532536	653.2380952380951839586	26	26	19179	100	737.6538461538461888267	24	24	14969	100	623.7083333333333712289	23	24	17928	95.8333333333333428072	779.4782608695652470487	155.7699275362318758198
5.0.11.0	win	112818	16:31:48	NH_A_54	1	1	mixed_Word_shortCSI	14	MixedTestInstruct	1	Triangle	Green	Color	Word	Repeat	200	Consistent	SC_Mixed_WordTest.htm	TriangleGreen.png	57	0	1347	0	0	0	0		0	0	0	0		0	0	0	0		0	0	0	0		0
5.0.11.0	win	112818	16:31:48	NH_A_54	1	1	mixed_Word_shortCSI	14	mixed_firsttask	2	Triangle	Red	Color	Word	firsttrial	200	Inconsistent	COLOR	TriangleRed.png	30	1	1044	0	0	0	0		0	0	0	0		0	0	0	0		0	0	0	0		0
5.0.11.0	win	112818	16:31:48	NH_A_54	1	1	mixed_Word_shortCSI	14	mixed_repeat	5	Circle	Red	Color	Word	Repeat	200	Consistent	COLOR	CircleRed.png	30	1	905	1	1	905	100	905	0	0	0	0		1	1	905	100	905	0	0	0	0		-905
5.0.11.0	win	112818	16:31:48	NH_A_54	1	1	mixed_Word_shortCSI	14	mixed_repeat	8	Circle	Red	Color	Word	Repeat	200	Consistent	COLOR	CircleRed.png	30	1	514	2	2	1419	100	709.5	0	0	0	0		2	2	1419	100	709.5	0	0	0	0		-709.5
5.0.11.0	win	112818	16:31:48	NH_A_54	1	1	mixed_Word_shortCSI	14	mixed_repeat	11	Circle	Green	Color	Word	Repeat	200	Inconsistent	COLOR	CircleGreen.png	38	1	492	3	3	1911	100	637	0	0	0	0		3	3	1911	100	637	0	0	0	0		-637
5.0.11.0	win	112818	16:31:48	NH_A_54	1	1	mixed_Word_shortCSI	14	mixed_repeat	14	Triangle	Red	Color	Word	Repeat	200	Inconsistent	COLOR	TriangleRed.png	30	1	486	4	4	2397	100	599.25	0	0	0	0		4	4	2397	100	599.25	0	0	0	0		-599.25
5.0.11.0	win	112818	16:31:48	NH_A_54	1	1	mixed_Word_shortCSI	14	mixed_repeat	17	Circle	Red	Color	Word	Repeat	200	Consistent	COLOR	CircleRed.png	30	1	385	5	5	2782	100	556.3999999999999772626	0	0	0	0		5	5	2782	100	556.3999999999999772626	0	0	0	0		-556.3999999999999772626
5.0.11.0	win	112818	16:31:48	NH_A_54	1	1	mixed_Word_shortCSI	14	mixed_repeat	20	Circle	Green	Color	Word	Repeat	200	Inconsistent	COLOR	CircleGreen.png	38	1	704	6	6	3486	100	581	0	0	0	0		6	6	3486	100	581	0	0	0	0		-581
5.0.11.0	win	112818	16:31:48	NH_A_54	1	1	mixed_Word_shortCSI	14	mixed_repeat	23	Triangle	Red	Color	Word	Repeat	200	Inconsistent	COLOR	TriangleRed.png	30	1	482	7	7	3968	100	566.8571428571428896248	0	0	0	0		7	7	3968	100	566.8571428571428896248	0	0	0	0		-566.8571428571428896248
5.0.11.0	win	112818	16:31:48	NH_A_54	1	1	mixed_Word_shortCSI	14	mixed_repeat	26	Circle	Green	Color	Word	Repeat	200	Inconsistent	COLOR	CircleGreen.png	38	1	380	8	8	4348	100	543.5	0	0	0	0		8	8	4348	100	543.5	0	0	0	0		-543.5
5.0.11.0	win	112818	16:31:48	NH_A_54	1	1	mixed_Word_shortCSI	14	mixed_shift	29	Triangle	Red	Shape	Word	Shift	200	Inconsistent	SHAPE	TriangleRed.png	38	1	875	8	8	4348	100	543.5	1	1	875	100	875	8	8	4348	100	543.5	1	1	875	100	875	331.5
5.0.11.0	win	112818	16:31:48	NH_A_54	1	1	mixed_Word_shortCSI	14	mixed_shift	32	Circle	Red	Color	Word	Shift	200	Consistent	COLOR	CircleRed.png	30	1	583	9	9	4931	100	547.8888888888889141526	1	1	875	100	875	8	8	4348	100	543.5	2	2	1458	100	729	185.5
5.0.11.0	win	112818	16:31:48	NH_A_54	1	1	mixed_Word_shortCSI	14	mixed_repeat	35	Triangle	Green	Color	Word	Repeat	200	Consistent	COLOR	TriangleGreen.png	38	1	637	10	10	5568	100	556.7999999999999545253	1	1	875	100	875	9	9	4985	100	553.8888888888889141526	2	2	1458	100	729	175.1111111111110858474
5.0.11.0	win	112818	16:31:48	NH_A_54	1	1	mixed_Word_shortCSI	14	mixed_shift	38	Triangle	Red	Shape	Word	Shift	200	Inconsistent	SHAPE	TriangleRed.png	38	1	914	10	10	5568	100	556.7999999999999545253	2	2	1789	100	894.5	9	9	4985	100	553.8888888888889141526	3	3	2372	100	790.6666666666666287711	236.7777777777777146184
5.0.11.0	win	112818	16:31:48	NH_A_54	1	1	mixed_Word_shortCSI	14	mixed_shift	41	Triangle	Green	Color	Word	Shift	200	Consistent	COLOR	TriangleGreen.png	38	1	987	11	11	6555	100	595.9090909090908780854	2	2	1789	100	894.5	9	9	4985	100	553.8888888888889141526	4	4	3359	100	839.75	285.8611111111110858474
5.0.11.0	win	112818	16:31:48	NH_A_54	1	1	mixed_Word_shortCSI	14	mixed_repeat	44	Circle	Green	Color	Word	Repeat	200	Inconsistent	COLOR	CircleGreen.png	38	1	802	12	12	7357	100	613.0833333333333712289	2	2	1789	100	894.5	10	10	5787	100	578.7000000000000454747	4	4	3359	100	839.75	261.0499999999999545253
5.0.11.0	win	112818	16:31:48	NH_A_54	1	1	mixed_Word_shortCSI	14	mixed_shift	47	Circle	Green	Shape	Word	Shift	200	Inconsistent	SHAPE	CircleGreen.png	30	1	1152	12	12	7357	100	613.0833333333333712289	3	3	2941	100	980.3333333333333712289	10	10	5787	100	578.7000000000000454747	5	5	4511	100	902.2000000000000454747	323.5
5.0.11.0	win	112818	16:31:48	NH_A_54	1	1	mixed_Word_shortCSI	14	mixed_shift	50	Triangle	Red	Color	Word	Shift	200	Inconsistent	COLOR	TriangleRed.png	30	1	880	13	13	8237	100	633.61538461538464162	3	3	2941	100	980.3333333333333712289	10	10	5787	100	578.7000000000000454747	6	6	5391	100	898.5	319.7999999999999545253
5.0.11.0	win	112818	16:31:48	NH_A_54	1	1	mixed_Word_shortCSI	14	mixed_shift	53	Triangle	Red	Shape	Word	Shift	200	Inconsistent	SHAPE	TriangleRed.png	38	1	971	13	13	8237	100	633.61538461538464162	4	4	3912	100	978	10	10	5787	100	578.7000000000000454747	7	7	6362	100	908.8571428571428896248	330.1571428571428441501
5.0.11.0	win	112818	16:31:48	NH_A_54	1	1	mixed_Word_shortCSI	14	mixed_shift	56	Circle	Red	Color	Word	Shift	200	Consistent	COLOR	CircleRed.png	30	1	1026	14	14	9263	100	661.6428571428571103752	4	4	3912	100	978	10	10	5787	100	578.7000000000000454747	8	8	7388	100	923.5	344.7999999999999545253
5.0.11.0	win	112818	16:31:48	NH_A_54	1	1	mixed_Word_shortCSI	14	mixed_repeat	59	Triangle	Red	Color	Word	Repeat	200	Inconsistent	COLOR	TriangleRed.png	30	1	871	15	15	10134	100	675.6000000000000227374	4	4	3912	100	978	11	11	6658	100	605.2727272727272520569	8	8	7388	100	923.5	318.2272727272727479431
5.0.11.0	win	112818	16:31:48	NH_A_54	1	1	mixed_Word_shortCSI	14	mixed_repeat	62	Triangle	Red	Color	Word	Repeat	200	Inconsistent	COLOR	TriangleRed.png	30	1	467	16	16	10601	100	662.5625	4	4	3912	100	978	12	12	7125	100	593.75	8	8	7388	100	923.5	329.75
5.0.11.0	win	112818	16:31:48	NH_A_54	1	1	mixed_Word_shortCSI	14	mixed_shift	65	Triangle	Green	Shape	Word	Shift	200	Consistent	SHAPE	TriangleGreen.png	38	1	799	16	16	10601	100	662.5625	5	5	4711	100	942.2000000000000454747	12	12	7125	100	593.75	9	9	8187	100	909.6666666666666287711	315.9166666666666287711
5.0.11.0	win	112818	16:31:48	NH_A_54	1	1	mixed_Word_shortCSI	14	mixed_shift	68	Triangle	Red	Color	Word	Shift	200	Inconsistent	COLOR	TriangleRed.png	30	1	476	17	17	11077	100	651.5882352941176804961	5	5	4711	100	942.2000000000000454747	12	12	7125	100	593.75	10	10	8663	100	866.2999999999999545253	272.5499999999999545253
5.0.11.0	win	112818	16:31:48	NH_A_54	1	1	mixed_Word_shortCSI	14	mixed_shift	71	Circle	Green	Shape	Word	Shift	200	Inconsistent	SHAPE	CircleGreen.png	30	1	1063	17	17	11077	100	651.5882352941176804961	6	6	5774	100	962.3333333333333712289	12	12	7125	100	593.75	11	11	9726	100	884.1818181818181301423	290.4318181818181301423
5.0.11.0	win	112818	16:31:48	NH_A_54	1	1	mixed_Word_shortCSI	14	mixed_repeat	74	Circle	Red	Shape	Word	Repeat	200	Consistent	SHAPE	CircleRed.png	30	1	491	17	17	11077	100	651.5882352941176804961	7	7	6265	100	895	13	13	7616	100	585.8461538461538111733	11	11	9726	100	884.1818181818181301423	298.3356643356643189691
5.0.11.0	win	112818	16:31:48	NH_A_54	1	1	mixed_Word_shortCSI	14	mixed_repeat	77	Circle	Green	Shape	Word	Repeat	200	Inconsistent	SHAPE	CircleGreen.png	30	1	534	17	17	11077	100	651.5882352941176804961	8	8	6799	100	849.875	14	14	8150	100	582.1428571428571103752	11	11	9726	100	884.1818181818181301423	302.0389610389610197672
5.0.11.0	win	112818	16:31:48	NH_A_54	1	1	mixed_Word_shortCSI	14	mixed_repeat	80	Triangle	Green	Shape	Word	Repeat	200	Consistent	SHAPE	TriangleGreen.png	38	1	479	17	17	11077	100	651.5882352941176804961	9	9	7278	100	808.6666666666666287711	15	15	8629	100	575.2666666666666515084	11	11	9726	100	884.1818181818181301423	308.9151515151514786339
5.0.11.0	win	112818	16:31:48	NH_A_54	1	1	mixed_Word_shortCSI	14	mixed_repeat	83	Triangle	Red	Shape	Word	Repeat	200	Inconsistent	SHAPE	TriangleRed.png	38	1	506	17	17	11077	100	651.5882352941176804961	10	10	7784	100	778.3999999999999772626	16	16	9135	100	570.9375	11	11	9726	100	884.1818181818181301423	313.2443181818181301423
5.0.11.0	win	112818	16:31:48	NH_A_54	1	1	mixed_Word_shortCSI	14	mixed_shift	86	Triangle	Red	Color	Word	Shift	200	Inconsistent	COLOR	TriangleRed.png	30	1	580	18	18	11657	100	647.6111111111110858474	10	10	7784	100	778.3999999999999772626	16	16	9135	100	570.9375	12	12	10306	100	858.8333333333333712289	287.8958333333333712289
5.0.11.0	win	112818	16:31:48	NH_A_54	1	1	mixed_Word_shortCSI	14	mixed_repeat	89	Circle	Green	Color	Word	Repeat	200	Inconsistent	COLOR	CircleGreen.png	38	1	507	19	19	12164	100	640.2105263157894796677	10	10	7784	100	778.3999999999999772626	17	17	9642	100	567.1764705882352473054	12	12	10306	100	858.8333333333333712289	291.6568627450981239235
5.0.11.0	win	112818	16:31:48	NH_A_54	1	1	mixed_Word_shortCSI	14	mixed_repeat	92	Circle	Green	Color	Word	Repeat	200	Inconsistent	COLOR	CircleGreen.png	38	1	805	20	20	12969	100	648.4500000000000454747	10	10	7784	100	778.3999999999999772626	18	18	10447	100	580.3888888888889141526	12	12	10306	100	858.8333333333333712289	278.4444444444444570763
5.0.11.0	win	112818	16:31:48	NH_A_54	1	1	mixed_Word_shortCSI	14	mixed_shift	95	Circle	Red	Shape	Word	Shift	200	Consistent	SHAPE	CircleRed.png	30	1	563	20	20	12969	100	648.4500000000000454747	11	11	8347	100	758.8181818181818698577	18	18	10447	100	580.3888888888889141526	13	13	10869	100	836.0769230769230944134	255.6880341880341802607
5.0.11.0	win	112818	16:31:48	NH_A_54	1	1	mixed_Word_shortCSI	14	mixed_shift	98	Triangle	Green	Color	Word	Shift	200	Consistent	COLOR	TriangleGreen.png	38	1	828	21	21	13797	100	657	11	11	8347	100	758.8181818181818698577	18	18	10447	100	580.3888888888889141526	14	14	11697	100	835.5	255.1111111111110858474
5.0.11.0	win	112818	16:31:48	NH_A_54	1	1	mixed_Word_shortCSI	14	mixed_shift	101	Triangle	Red	Shape	Word	Shift	200	Inconsistent	SHAPE	TriangleRed.png	30	0	568	21	21	13797	100	657	11	12	8347	91.6666666666666571928	758.8181818181818698577	18	18	10447	100	580.3888888888889141526	14	15	11697	93.3333333333333285964	835.5	255.1111111111110858474
5.0.11.0	win	112818	16:31:48	NH_A_54	1	1	mixed_Word_shortCSI	14	mixed_shift	104	Circle	Red	Color	Word	Shift	200	Consistent	COLOR	CircleRed.png	30	1	1488	22	22	15285	100	694.7727272727272520569	11	12	8347	91.6666666666666571928	758.8181818181818698577	18	18	10447	100	580.3888888888889141526	15	16	13185	93.75	879	298.6111111111110858474
5.0.11.0	win	112818	16:31:48	NH_A_54	1	1	mixed_Word_shortCSI	14	mixed_repeat	107	Triangle	Green	Color	Word	Repeat	200	Consistent	COLOR	TriangleGreen.png	38	1	930	23	23	16215	100	705	11	12	8347	91.6666666666666571928	758.8181818181818698577	19	19	11377	100	598.7894736842105203323	15	16	13185	93.75	879	280.2105263157894796677
5.0.11.0	win	112818	16:31:48	NH_A_54	1	1	mixed_Word_shortCSI	14	mixed_repeat	110	Circle	Red	Color	Word	Repeat	200	Consistent	COLOR	CircleRed.png	30	1	1052	24	24	17267	100	719.4583333333333712289	11	12	8347	91.6666666666666571928	758.8181818181818698577	20	20	12429	100	621.4500000000000454747	15	16	13185	93.75	879	257.5499999999999545253
5.0.11.0	win	112818	16:31:48	NH_A_54	1	1	mixed_Word_shortCSI	14	mixed_shift	113	Triangle	Red	Shape	Word	Shift	200	Inconsistent	SHAPE	TriangleRed.png	38	1	511	24	24	17267	100	719.4583333333333712289	12	13	8858	92.3076923076923065992	738.1666666666666287711	20	20	12429	100	621.4500000000000454747	16	17	13696	94.1176470588235218884	856	234.5499999999999545253
5.0.11.0	win	112818	16:31:48	NH_A_54	1	1	mixed_Word_shortCSI	14	mixed_shift	116	Circle	Red	Color	Word	Shift	200	Consistent	COLOR	CircleRed.png	30	1	425	25	25	17692	100	707.6799999999999499778	12	13	8858	92.3076923076923065992	738.1666666666666287711	20	20	12429	100	621.4500000000000454747	17	18	14121	94.4444444444444428655	830.6470588235293917023	209.1970588235293462276
5.0.11.0	win	112818	16:31:48	NH_A_54	1	1	mixed_Word_shortCSI	14	mixed_repeat	119	Circle	Green	Color	Word	Repeat	200	Inconsistent	COLOR	CircleGreen.png	38	1	551	26	26	18243	100	701.6538461538461888267	12	13	8858	92.3076923076923065992	738.1666666666666287711	21	21	12980	100	618.0952380952380735835	17	18	14121	94.4444444444444428655	830.6470588235293917023	212.5518207282913181189
5.0.11.0	win	112818	16:31:48	NH_A_54	1	1	mixed_Word_shortCSI	14	mixed_repeat	122	Circle	Red	Color	Word	Repeat	200	Consistent	COLOR	CircleRed.png	30	1	462	27	27	18705	100	692.7777777777778283053	12	13	8858	92.3076923076923065992	738.1666666666666287711	22	22	13442	100	611	17	18	14121	94.4444444444444428655	830.6470588235293917023	219.6470588235293917023
5.0.11.0	win	112818	16:31:48	NH_A_54	1	1	mixed_Word_shortCSI	14	mixed_shift	125	Triangle	Green	Shape	Word	Shift	200	Consistent	SHAPE	TriangleGreen.png	38	1	682	27	27	18705	100	692.7777777777778283053	13	14	9540	92.8571428571428612031	733.8461538461538111733	22	22	13442	100	611	18	19	14803	94.7368421052631504153	822.3888888888889141526	211.3888888888889141526
5.0.11.0	win	112818	16:31:48	NH_A_54	1	1	mixed_Word_shortCSI	14	mixed_repeat	128	Triangle	Green	Shape	Word	Repeat	200	Consistent	SHAPE	TriangleGreen.png	38	1	542	27	27	18705	100	692.7777777777778283053	14	15	10082	93.3333333333333285964	720.1428571428571103752	23	23	13984	100	608	18	19	14803	94.7368421052631504153	822.3888888888889141526	214.3888888888889141526
5.0.11.0	win	112818	16:31:48	NH_A_54	1	1	mixed_Word_shortCSI	14	mixed_repeat	131	Circle	Green	Shape	Word	Repeat	200	Inconsistent	SHAPE	CircleGreen.png	30	1	662	27	27	18705	100	692.7777777777778283053	15	16	10744	93.75	716.2666666666666515084	24	24	14646	100	610.25	18	19	14803	94.7368421052631504153	822.3888888888889141526	212.1388888888889141526
5.0.11.0	win	112818	16:31:48	NH_A_54	1	1	mixed_Word_shortCSI	14	mixed_repeat	134	Triangle	Green	Shape	Word	Repeat	200	Consistent	SHAPE	TriangleGreen.png	38	1	506	27	27	18705	100	692.7777777777778283053	16	17	11250	94.1176470588235218884	703.125	25	25	15152	100	606.0800000000000409273	18	19	14803	94.7368421052631504153	822.3888888888889141526	216.3088888888888732254
5.0.11.0	win	112818	16:31:48	NH_A_54	1	1	mixed_Word_shortCSI	14	mixed_repeat	137	Triangle	Green	Shape	Word	Repeat	200	Consistent	SHAPE	TriangleGreen.png	38	1	468	27	27	18705	100	692.7777777777778283053	17	18	11718	94.4444444444444428655	689.2941176470587834046	26	26	15620	100	600.7692307692307167599	18	19	14803	94.7368421052631504153	822.3888888888889141526	221.6196581196581973927
5.0.11.0	win	112818	16:31:48	NH_A_54	1	1	mixed_Word_shortCSI	14	mixed_repeat	140	Triangle	Red	Shape	Word	Repeat	200	Inconsistent	SHAPE	TriangleRed.png	38	1	463	27	27	18705	100	692.7777777777778283053	18	19	12181	94.7368421052631504153	676.7222222222221716947	27	27	16083	100	595.6666666666666287711	18	19	14803	94.7368421052631504153	822.3888888888889141526	226.7222222222222853816
5.0.11.0	win	112818	16:31:48	NH_A_54	1	1	mixed_Word_shortCSI	14	mixed_repeat	143	Circle	Green	Shape	Word	Repeat	200	Inconsistent	SHAPE	CircleGreen.png	30	1	475	27	27	18705	100	692.7777777777778283053	19	20	12656	95	666.1052631578946829904	28	28	16558	100	591.3571428571428896248	18	19	14803	94.7368421052631504153	822.3888888888889141526	231.0317460317460245278
5.0.11.0	win	112818	16:31:48	NH_A_54	1	1	mixed_Word_shortCSI	14	mixed_repeat	146	Circle	Green	Shape	Word	Repeat	200	Inconsistent	SHAPE	CircleGreen.png	30	1	391	27	27	18705	100	692.7777777777778283053	20	21	13047	95.2380952380952265912	652.3500000000000227374	29	29	16949	100	584.4482758620689537565	18	19	14803	94.7368421052631504153	822.3888888888889141526	237.9406130268199603961
5.0.11.0	win	112818	16:31:48	NH_A_54	1	1	mixed_Word_shortCSI	14	mixed_shift	149	Circle	Green	Color	Word	Shift	200	Inconsistent	COLOR	CircleGreen.png	38	1	629	28	28	19334	100	690.5	20	21	13047	95.2380952380952265912	652.3500000000000227374	29	29	16949	100	584.4482758620689537565	19	20	15432	95	812.2105263157894796677	227.7622504537205259112
5.0.11.0	win	112818	16:31:48	NH_A_54	1	1	mixed_Word_shortCSI	14	mixed_repeat	152	Circle	Green	Color	Word	Repeat	200	Inconsistent	COLOR	CircleGreen.png	38	1	379	29	29	19713	100	679.7586206896551175305	20	21	13047	95.2380952380952265912	652.3500000000000227374	30	30	17328	100	577.6000000000000227374	19	20	15432	95	812.2105263157894796677	234.6105263157894569304
5.0.11.0	win	112818	16:31:48	NH_A_54	1	1	mixed_Word_shortCSI	14	mixed_shift	155	Triangle	Red	Shape	Word	Shift	200	Inconsistent	SHAPE	TriangleRed.png	38	1	746	29	29	19713	100	679.7586206896551175305	21	22	13793	95.4545454545454532536	656.8095238095238528331	30	30	17328	100	577.6000000000000227374	20	21	16178	95.2380952380952265912	808.8999999999999772626	231.2999999999999545253
5.0.11.0	win	112818	16:31:48	NH_A_54	1	1	mixed_Word_shortCSI	14	mixed_shift	158	Circle	Red	Color	Word	Shift	200	Consistent	COLOR	CircleRed.png	30	1	474	30	30	20187	100	672.8999999999999772626	21	22	13793	95.4545454545454532536	656.8095238095238528331	30	30	17328	100	577.6000000000000227374	21	22	16652	95.4545454545454532536	792.9523809523809632083	215.3523809523809404709
5.0.11.0	win	112818	16:31:48	NH_A_54	1	1	mixed_Word_shortCSI	14	mixed_repeat	161	Circle	Red	Color	Word	Repeat	200	Consistent	COLOR	CircleRed.png	30	1	422	31	31	20609	100	664.806451612903174464	21	22	13793	95.4545454545454532536	656.8095238095238528331	31	31	17750	100	572.5806451612903629211	21	22	16652	95.4545454545454532536	792.9523809523809632083	220.3717357910906002871
5.0.11.0	win	112818	16:31:48	NH_A_54	1	1	mixed_Word_shortCSI	14	mixed_shift	164	Circle	Red	Shape	Word	Shift	200	Consistent	SHAPE	CircleRed.png	30	1	755	31	31	20609	100	664.806451612903174464	22	23	14548	95.6521739130434838216	661.2727272727272520569	31	31	17750	100	572.5806451612903629211	22	23	17407	95.6521739130434838216	791.2272727272727479431	218.6466275659823850219
5.0.11.0	win	112818	16:31:48	NH_A_54	1	1	mixed_Word_shortCSI	14	mixed_repeat	167	Triangle	Red	Shape	Word	Repeat	200	Inconsistent	SHAPE	TriangleRed.png	38	1	1027	31	31	20609	100	664.806451612903174464	23	24	15575	95.8333333333333428072	677.1739130434782509838	32	32	18777	100	586.78125	22	23	17407	95.6521739130434838216	791.2272727272727479431	204.4460227272727479431
5.0.11.0	win	112818	16:31:48	NH_A_54	1	1	mixed_Word_shortCSI	14	mixed_shift	170	Circle	Red	Color	Word	Shift	200	Consistent	COLOR	CircleRed.png	30	1	696	32	32	21305	100	665.78125	23	24	15575	95.8333333333333428072	677.1739130434782509838	32	32	18777	100	586.78125	23	24	18103	95.8333333333333428072	787.0869565217391254919	200.3057065217391254919
5.0.11.0	win	112818	16:31:48	NH_A_54	1	1	mixed_Word_shortCSI	14	mixed_shift	173	Circle	Green	Shape	Word	Shift	200	Inconsistent	SHAPE	CircleGreen.png	30	1	859	32	32	21305	100	665.78125	24	25	16434	96	684.75	32	32	18777	100	586.78125	24	25	18962	96	790.0833333333333712289	203.3020833333333712289
5.0.11.0	win	112818	16:31:48	NH_A_54	1	1	mixed_Word_shortCSI	14	mixed_shift	176	Circle	Red	Color	Word	Shift	200	Consistent	COLOR	CircleRed.png	30	1	520	33	33	21825	100	661.3636363636363739715	24	25	16434	96	684.75	32	32	18777	100	586.78125	25	26	19482	96.153846153846160405	779.2799999999999727152	192.4987499999999727152
5.0.11.0	win	112818	16:31:48	NH_A_54	1	1	mixed_Word_shortCSI	14	mixed_repeat	179	Circle	Green	Color	Word	Repeat	200	Inconsistent	COLOR	CircleGreen.png	38	1	401	34	34	22226	100	653.7058823529412165954	24	25	16434	96	684.75	33	33	19178	100	581.1515151515151273998	25	26	19482	96.153846153846160405	779.2799999999999727152	198.1284848484848453154
5.0.11.0	win	112818	16:31:48	NH_A_54	1	1	mixed_Word_shortCSI	14	mixed_shift	182	Circle	Green	Shape	Word	Shift	200	Inconsistent	SHAPE	CircleGreen.png	30	1	798	34	34	22226	100	653.7058823529412165954	25	26	17232	96.153846153846160405	689.2799999999999727152	33	33	19178	100	581.1515151515151273998	26	27	20280	96.2962962962962905067	780	198.8484848484848726002
5.0.11.0	win	112818	16:31:48	NH_A_54	1	1	mixed_Word_shortCSI	14	mixed_shift	185	Triangle	Red	Color	Word	Shift	200	Inconsistent	COLOR	TriangleRed.png	38	0	620	34	35	22226	97.1428571428571387969	653.7058823529412165954	25	26	17232	96.153846153846160405	689.2799999999999727152	33	33	19178	100	581.1515151515151273998	26	28	20280	92.8571428571428612031	780	198.8484848484848726002
5.0.11.0	win	112818	16:31:48	NH_A_54	1	1	mixed_Word_shortCSI	14	mixed_shift	188	Triangle	Red	Shape	Word	Shift	200	Inconsistent	SHAPE	TriangleRed.png	38	1	610	34	35	22226	97.1428571428571387969	653.7058823529412165954	26	27	17842	96.2962962962962905067	686.2307692307692832401	33	33	19178	100	581.1515151515151273998	27	29	20890	93.1034482758620640652	773.7037037037036952825	192.5521885521885678827
5.0.11.0	win	112818	16:31:48	NH_A_54	1	1	mixed_Word_shortCSI	14	mixed_shift	191	Circle	Green	Color	Word	Shift	200	Inconsistent	COLOR	CircleGreen.png	38	1	488	35	36	22714	97.2222222222222143273	648.9714285714285324502	26	27	17842	96.2962962962962905067	686.2307692307692832401	33	33	19178	100	581.1515151515151273998	28	30	21378	93.3333333333333285964	763.5	182.3484848484848726002
5.0.11.0	win	112818	16:31:48	NH_A_54	1	1	mixed_Word_shortCSI	14	mixed_repeat	194	Triangle	Green	Color	Word	Repeat	200	Consistent	COLOR	TriangleGreen.png	38	1	1250	36	37	23964	97.2972972972973053629	665.6666666666666287711	26	27	17842	96.2962962962962905067	686.2307692307692832401	34	34	20428	100	600.8235294117647526946	28	30	21378	93.3333333333333285964	763.5	162.6764705882352473054
5.0.11.0	win	112818	16:31:48	NH_A_54	1	1	mixed_Word_shortCSI	14	mixed_shift	197	Triangle	Red	Shape	Word	Shift	200	Inconsistent	SHAPE	TriangleRed.png	38	1	575	36	37	23964	97.2972972972973053629	665.6666666666666287711	27	28	18417	96.4285714285714306016	682.1111111111110858474	34	34	20428	100	600.8235294117647526946	29	31	21953	93.5483870967741921731	757	156.1764705882352473054
5.0.11.0	win	112818	16:31:48	NH_A_54	1	1	mixed_Word_shortCSI	14	mixed_repeat	200	Circle	Red	Shape	Word	Repeat	200	Consistent	SHAPE	CircleRed.png	30	1	614	36	37	23964	97.2972972972973053629	665.6666666666666287711	28	29	19031	96.5517241379310320326	679.6785714285714448124	35	35	21042	100	601.2000000000000454747	29	31	21953	93.5483870967741921731	757	155.7999999999999545253
5.0.11.0	win	112818	16:31:48	NH_A_54	1	1	mixed_Word_shortCSI	14	mixed_repeat	203	Circle	Green	Shape	Word	Repeat	200	Inconsistent	SHAPE	CircleGreen.png	30	1	507	36	37	23964	97.2972972972973053629	665.6666666666666287711	29	30	19538	96.6666666666666714036	673.7241379310345337217	36	36	21549	100	598.5833333333333712289	29	31	21953	93.5483870967741921731	757	158.4166666666666287711
5.0.11.0	win	112818	16:31:48	NH_A_54	1	1	mixed_Word_shortCSI	14	mixed_repeat	206	Triangle	Green	Shape	Word	Repeat	200	Consistent	SHAPE	TriangleGreen.png	38	1	437	36	37	23964	97.2972972972973053629	665.6666666666666287711	30	31	19975	96.774193548387103192	665.8333333333333712289	37	37	21986	100	594.2162162162162530876	29	31	21953	93.5483870967741921731	757	162.7837837837837469124
5.0.11.0	win	112818	16:31:48	NH_A_54	1	1	mixed_Word_shortCSI	14	mixed_shift	209	Triangle	Red	Color	Word	Shift	200	Inconsistent	COLOR	TriangleRed.png	30	1	482	37	38	24446	97.3684210526315752077	660.7027027027027088479	30	31	19975	96.774193548387103192	665.8333333333333712289	37	37	21986	100	594.2162162162162530876	30	32	22435	93.75	747.8333333333333712289	153.6171171171171181413
5.0.11.0	win	112818	16:31:48	NH_A_54	1	1	mixed_Word_shortCSI	14	mixed_repeat	212	Triangle	Green	Color	Word	Repeat	200	Consistent	COLOR	TriangleGreen.png	38	1	509	38	39	24955	97.4358974358974307961	656.7105263157894796677	30	31	19975	96.774193548387103192	665.8333333333333712289	38	38	22495	100	591.9736842105263576741	30	32	22435	93.75	747.8333333333333712289	155.8596491228070135548
5.0.11.0	win	112818	16:31:48	NH_A_54	1	1	mixed_Word_shortCSI	14	mixed_shift	215	Triangle	Green	Shape	Word	Shift	200	Consistent	SHAPE	TriangleGreen.png	38	1	487	38	39	24955	97.4358974358974307961	656.7105263157894796677	31	32	20462	96.875	660.0645161290323130743	38	38	22495	100	591.9736842105263576741	31	33	22922	93.9393939393939376714	739.4193548387096370789	147.4456706281832794048
5.0.11.0	win	112818	16:31:48	NH_A_54	1	1	mixed_Word_shortCSI	14	mixed_shift	218	Triangle	Green	Color	Word	Shift	200	Consistent	COLOR	TriangleGreen.png	38	1	673	39	40	25628	97.5	657.1282051282050815644	31	32	20462	96.875	660.0645161290323130743	38	38	22495	100	591.9736842105263576741	32	34	23595	94.1176470588235218884	737.34375	145.3700657894736423259
5.0.11.0	win	112818	16:31:48	NH_A_54	1	1	mixed_Word_shortCSI	14	mixed_repeat	221	Triangle	Green	Color	Word	Repeat	200	Consistent	COLOR	TriangleGreen.png	38	1	404	40	41	26032	97.5609756097560989474	650.7999999999999545253	31	32	20462	96.875	660.0645161290323130743	39	39	22899	100	587.1538461538461888267	32	34	23595	94.1176470588235218884	737.34375	150.1899038461538111733
5.0.11.0	win	112818	16:31:48	NH_A_54	1	1	mixed_Word_shortCSI	14	mixed_shift	224	Circle	Red	Shape	Word	Shift	200	Consistent	SHAPE	CircleRed.png	30	1	530	40	41	26032	97.5609756097560989474	650.7999999999999545253	32	33	20992	96.9696969696969688357	656	39	39	22899	100	587.1538461538461888267	33	35	24125	94.2857142857142775938	731.0606060606060054852	143.9067599067598166585
5.0.11.0	win	112818	16:31:48	NH_A_54	1	1	mixed_Word_shortCSI	14	mixed_repeat	227	Triangle	Green	Shape	Word	Repeat	200	Consistent	SHAPE	TriangleGreen.png	38	1	491	40	41	26032	97.5609756097560989474	650.7999999999999545253	33	34	21483	97.0588235294117680496	651	40	40	23390	100	584.75	33	35	24125	94.2857142857142775938	731.0606060606060054852	146.3106060606060054852
5.0.11.0	win	112818	16:31:48	NH_A_54	1	1	mixed_Word_shortCSI	14	mixed_repeat	230	Circle	Red	Shape	Word	Repeat	200	Consistent	SHAPE	CircleRed.png	30	1	438	40	41	26032	97.5609756097560989474	650.7999999999999545253	34	35	21921	97.1428571428571387969	644.7352941176470721985	41	41	23828	100	581.170731707317031578	33	35	24125	94.2857142857142775938	731.0606060606060054852	149.8898743532889739072
5.0.11.0	win	112818	16:31:48	NH_A_54	1	1	mixed_Word_shortCSI	14	mixed_shift	233	Circle	Red	Color	Word	Shift	200	Consistent	COLOR	CircleRed.png	30	1	435	41	42	26467	97.619047619047620401	645.5365853658536252624	34	35	21921	97.1428571428571387969	644.7352941176470721985	41	41	23828	100	581.170731707317031578	34	36	24560	94.4444444444444428655	722.3529411764706082977	141.1822094691535767197
5.0.11.0	win	112818	16:31:48	NH_A_54	1	1	mixed_Word_shortCSI	14	mixed_shift	236	Circle	Red	Shape	Word	Shift	200	Consistent	SHAPE	CircleRed.png	30	1	623	41	42	26467	97.619047619047620401	645.5365853658536252624	35	36	22544	97.2222222222222143273	644.1142857142857565123	41	41	23828	100	581.170731707317031578	35	37	25183	94.594594594594596515	719.5142857142857337749	138.3435540069687021969
5.0.11.0	win	112818	16:31:48	NH_A_54	1	1	mixed_Word_shortCSI	14	mixed_shift	239	Circle	Red	Color	Word	Shift	200	Consistent	COLOR	CircleRed.png	30	1	453	42	43	26920	97.6744186046511515542	640.9523809523809632083	35	36	22544	97.2222222222222143273	644.1142857142857565123	41	41	23828	100	581.170731707317031578	36	38	25636	94.7368421052631504153	712.1111111111110858474	130.9403794037940542694
5.0.11.0	win	112818	16:31:48	NH_A_54	1	1	mixed_Word_shortCSI	14	mixed_repeat	242	Triangle	Red	Color	Word	Repeat	200	Inconsistent	COLOR	TriangleRed.png	30	1	384	43	44	27304	97.7272727272727337322	634.9767441860465169157	35	36	22544	97.2222222222222143273	644.1142857142857565123	42	42	24212	100	576.4761904761904816041	36	38	25636	94.7368421052631504153	712.1111111111110858474	135.6349206349206042432
5.0.11.0	win	112818	16:31:48	NH_A_54	1	1	mixed_Word_shortCSI	14	Rest	244	Triangle	Red	Color	Word	Repeat	200	Inconsistent	Take a break for 60 s	TriangleRed.png	0	0	59984	43	44	27304	97.7272727272727337322	634.9767441860465169157	35	36	22544	97.2222222222222143273	644.1142857142857565123	42	42	24212	100	576.4761904761904816041	36	38	25636	94.7368421052631504153	712.1111111111110858474	135.6349206349206042432
5.0.11.0	win	112818	16:31:48	NH_A_54	1	1	mixed_Word_shortCSI	14	mixed_shift	246	Circle	Red	Shape	Word	Shift	200	Consistent	SHAPE	CircleRed.png	30	1	1949	43	44	27304	97.7272727272727337322	634.9767441860465169157	36	37	24493	97.2972972972973053629	680.3611111111110858474	42	42	24212	100	576.4761904761904816041	37	39	27585	94.8717948717948615922	745.5405405405405190322	169.0643500643500374281
5.0.11.0	win	112818	16:31:48	NH_A_54	1	1	mixed_Word_shortCSI	14	mixed_shift	249	Triangle	Green	Color	Word	Shift	200	Consistent	COLOR	TriangleGreen.png	38	1	573	44	45	27877	97.7777777777777714618	633.5681818181818698577	36	37	24493	97.2972972972973053629	680.3611111111110858474	42	42	24212	100	576.4761904761904816041	38	40	28158	95	741	164.5238095238095183959
5.0.11.0	win	112818	16:31:48	NH_A_54	1	1	mixed_Word_shortCSI	14	mixed_shift	252	Circle	Green	Shape	Word	Shift	200	Inconsistent	SHAPE	CircleGreen.png	30	1	676	44	45	27877	97.7777777777777714618	633.5681818181818698577	37	38	25169	97.3684210526315752077	680.2432432432432278802	42	42	24212	100	576.4761904761904816041	39	41	28834	95.1219512195121978948	739.3333333333333712289	162.8571428571428896248
5.0.11.0	win	112818	16:31:48	NH_A_54	1	1	mixed_Word_shortCSI	14	mixed_shift	255	Triangle	Green	Color	Word	Shift	200	Consistent	COLOR	TriangleGreen.png	38	1	584	45	46	28461	97.8260869565217348054	632.4666666666666969832	37	38	25169	97.3684210526315752077	680.2432432432432278802	42	42	24212	100	576.4761904761904816041	40	42	29418	95.2380952380952265912	735.4500000000000454747	158.9738095238095638706
5.0.11.0	win	112818	16:31:48	NH_A_54	1	1	mixed_Word_shortCSI	14	mixed_repeat	258	Triangle	Green	Color	Word	Repeat	200	Consistent	COLOR	TriangleGreen.png	38	1	718	46	47	29179	97.8723404255319167078	634.3260869565217490162	37	38	25169	97.3684210526315752077	680.2432432432432278802	43	43	24930	100	579.7674418604651691567	40	42	29418	95.2380952380952265912	735.4500000000000454747	155.6825581395348763181
5.0.11.0	win	112818	16:31:48	NH_A_54	1	1	mixed_Word_shortCSI	14	mixed_shift	261	Triangle	Green	Shape	Word	Shift	200	Consistent	SHAPE	TriangleGreen.png	38	1	416	46	47	29179	97.8723404255319167078	634.3260869565217490162	38	39	25585	97.4358974358974307961	673.2894736842105203323	43	43	24930	100	579.7674418604651691567	41	43	29834	95.3488372093023315301	727.6585365853658231572	147.8910947249006540005
5.0.11.0	win	112818	16:31:48	NH_A_54	1	1	mixed_Word_shortCSI	14	mixed_shift	264	Circle	Red	Color	Word	Shift	200	Consistent	COLOR	CircleRed.png	30	1	733	47	48	29912	97.9166666666666571928	636.4255319148936678175	38	39	25585	97.4358974358974307961	673.2894736842105203323	43	43	24930	100	579.7674418604651691567	42	44	30567	95.4545454545454532536	727.7857142857143344372	148.0182724252491652805
5.0.11.0	win	112818	16:31:48	NH_A_54	1	1	mixed_Word_shortCSI	14	mixed_shift	267	Triangle	Green	Shape	Word	Shift	200	Consistent	SHAPE	TriangleGreen.png	38	1	1054	47	48	29912	97.9166666666666571928	636.4255319148936678175	39	40	26639	97.5	683.0512820512821008379	43	43	24930	100	579.7674418604651691567	43	45	31621	95.5555555555555571345	735.3720930232558430362	155.6046511627906738795
5.0.11.0	win	112818	16:31:48	NH_A_54	1	1	mixed_Word_shortCSI	14	mixed_repeat	270	Triangle	Green	Shape	Word	Repeat	200	Consistent	SHAPE	TriangleGreen.png	38	1	370	47	48	29912	97.9166666666666571928	636.4255319148936678175	40	41	27009	97.5609756097560989474	675.2250000000000227374	44	44	25300	100	575	43	45	31621	95.5555555555555571345	735.3720930232558430362	160.3720930232558430362
5.0.11.0	win	112818	16:31:48	NH_A_54	1	1	mixed_Word_shortCSI	14	mixed_repeat	273	Circle	Red	Shape	Word	Repeat	200	Consistent	SHAPE	CircleRed.png	30	1	481	47	48	29912	97.9166666666666571928	636.4255319148936678175	41	42	27490	97.619047619047620401	670.4878048780487915792	45	45	25781	100	572.9111111111111540595	43	45	31621	95.5555555555555571345	735.3720930232558430362	162.4609819121446889767
5.0.11.0	win	112818	16:31:48	NH_A_54	1	1	mixed_Word_shortCSI	14	mixed_repeat	276	Circle	Green	Shape	Word	Repeat	200	Inconsistent	SHAPE	CircleGreen.png	30	1	540	47	48	29912	97.9166666666666571928	636.4255319148936678175	42	43	28030	97.6744186046511515542	667.3809523809524080207	46	46	26321	100	572.195652173913003935	43	45	31621	95.5555555555555571345	735.3720930232558430362	163.1764408493428391012
5.0.11.0	win	112818	16:31:48	NH_A_54	1	1	mixed_Word_shortCSI	14	mixed_repeat	279	Triangle	Green	Shape	Word	Repeat	200	Consistent	SHAPE	TriangleGreen.png	38	1	469	47	48	29912	97.9166666666666571928	636.4255319148936678175	43	44	28499	97.7272727272727337322	662.7674418604651691567	47	47	26790	100	570	43	45	31621	95.5555555555555571345	735.3720930232558430362	165.3720930232558430362
5.0.11.0	win	112818	16:31:48	NH_A_54	1	1	mixed_Word_shortCSI	14	mixed_repeat	282	Circle	Green	Shape	Word	Repeat	200	Inconsistent	SHAPE	CircleGreen.png	30	1	512	47	48	29912	97.9166666666666571928	636.4255319148936678175	44	45	29011	97.7777777777777714618	659.3409090909091219146	48	48	27302	100	568.7916666666666287711	43	45	31621	95.5555555555555571345	735.3720930232558430362	166.5804263565892142651
5.0.11.0	win	112818	16:31:48	NH_A_54	1	1	mixed_Word_shortCSI	14	mixed_repeat	285	Circle	Red	Shape	Word	Repeat	200	Consistent	SHAPE	CircleRed.png	30	1	474	47	48	29912	97.9166666666666571928	636.4255319148936678175	45	46	29485	97.8260869565217348054	655.2222222222221716947	49	49	27776	100	566.8571428571428896248	43	45	31621	95.5555555555555571345	735.3720930232558430362	168.5149501661129534114
5.0.11.0	win	112818	16:31:48	NH_A_54	1	1	mixed_Word_shortCSI	14	mixed_shift	288	Triangle	Red	Color	Word	Shift	200	Inconsistent	COLOR	TriangleRed.png	30	1	837	48	49	30749	97.9591836734693828248	640.6041666666666287711	45	46	29485	97.8260869565217348054	655.2222222222221716947	49	49	27776	100	566.8571428571428896248	44	46	32458	95.6521739130434838216	737.6818181818181301423	170.8246753246752405175
5.0.11.0	win	112818	16:31:48	NH_A_54	1	1	mixed_Word_shortCSI	14	mixed_shift	291	Circle	Green	Shape	Word	Shift	200	Inconsistent	SHAPE	CircleGreen.png	30	1	610	48	49	30749	97.9591836734693828248	640.6041666666666287711	46	47	30095	97.8723404255319167078	654.2391304347826235244	49	49	27776	100	566.8571428571428896248	45	47	33068	95.7446808510638334155	734.8444444444444343389	167.9873015873015447141
5.0.11.0	win	112818	16:31:48	NH_A_54	1	1	mixed_Word_shortCSI	14	mixed_shift	294	Circle	Red	Color	Word	Shift	200	Consistent	COLOR	CircleRed.png	30	1	536	49	50	31285	98	638.4693877551020477767	46	47	30095	97.8723404255319167078	654.2391304347826235244	49	49	27776	100	566.8571428571428896248	46	48	33604	95.8333333333333428072	730.5217391304347529513	163.6645962732918633264
5.0.11.0	win	112818	16:31:48	NH_A_54	1	1	mixed_Word_shortCSI	14	mixed_repeat	297	Circle	Red	Color	Word	Repeat	200	Consistent	COLOR	CircleRed.png	30	1	433	50	51	31718	98.0392156862745025592	634.3600000000000136424	46	47	30095	97.8723404255319167078	654.2391304347826235244	50	50	28209	100	564.1799999999999499778	46	48	33604	95.8333333333333428072	730.5217391304347529513	166.3417391304348029735
5.0.11.0	win	112818	16:31:48	NH_A_54	1	1	mixed_Word_shortCSI	14	mixed_shift	300	Circle	Green	Shape	Word	Shift	200	Inconsistent	SHAPE	CircleGreen.png	30	1	525	50	51	31718	98.0392156862745025592	634.3600000000000136424	47	48	30620	97.9166666666666571928	651.4893617021276668311	50	50	28209	100	564.1799999999999499778	47	49	34129	95.9183673469387656496	726.1489361702127780518	161.968936170212828074
5.0.11.0	win	112818	16:31:48	NH_A_54	1	1	mixed_Word_shortCSI	14	mixed_repeat	303	Triangle	Green	Shape	Word	Repeat	200	Consistent	SHAPE	TriangleGreen.png	38	1	854	50	51	31718	98.0392156862745025592	634.3600000000000136424	48	49	31474	97.9591836734693828248	655.7083333333333712289	51	51	29063	100	569.862745098039226832	47	49	34129	95.9183673469387656496	726.1489361702127780518	156.2861910721735512197
5.0.11.0	win	112818	16:31:48	NH_A_54	1	1	mixed_Word_shortCSI	14	mixed_repeat	306	Triangle	Green	Shape	Word	Repeat	200	Consistent	SHAPE	TriangleGreen.png	38	1	403	50	51	31718	98.0392156862745025592	634.3600000000000136424	49	50	31877	98	650.5510204081632537054	52	52	29466	100	566.6538461538461888267	47	49	34129	95.9183673469387656496	726.1489361702127780518	159.4950900163665892251
5.0.11.0	win	112818	16:31:48	NH_A_54	1	1	mixed_Word_shortCSI	14	mixed_shift	309	Triangle	Red	Color	Word	Shift	200	Inconsistent	COLOR	TriangleRed.png	30	1	481	51	52	32199	98.0769230769230659917	631.3529411764706082977	49	50	31877	98	650.5510204081632537054	52	52	29466	100	566.6538461538461888267	48	50	34610	96	721.0416666666666287711	154.3878205128204399443
5.0.11.0	win	112818	16:31:48	NH_A_54	1	1	mixed_Word_shortCSI	14	mixed_repeat	312	Circle	Green	Color	Word	Repeat	200	Inconsistent	COLOR	CircleGreen.png	38	1	699	52	53	32898	98.1132075471698072988	632.6538461538461888267	49	50	31877	98	650.5510204081632537054	53	53	30165	100	569.1509433962264665752	48	50	34610	96	721.0416666666666287711	151.8907232704401621959
5.0.11.0	win	112818	16:31:48	NH_A_54	1	1	mixed_Word_shortCSI	14	mixed_repeat	315	Triangle	Green	Color	Word	Repeat	200	Consistent	COLOR	TriangleGreen.png	38	1	333	53	54	33231	98.1481481481481523588	627	49	50	31877	98	650.5510204081632537054	54	54	30498	100	564.7777777777778283053	48	50	34610	96	721.0416666666666287711	156.2638888888888004658
5.0.11.0	win	112818	16:31:48	NH_A_54	1	1	mixed_Word_shortCSI	14	mixed_shift	318	Circle	Green	Shape	Word	Shift	200	Inconsistent	SHAPE	CircleGreen.png	30	1	1022	53	54	33231	98.1481481481481523588	627	50	51	32899	98.0392156862745025592	657.9800000000000181899	54	54	30498	100	564.7777777777778283053	49	51	35632	96.0784313725490193292	727.1836734693877133395	162.4058956916098850343
5.0.11.0	win	112818	16:31:48	NH_A_54	1	1	mixed_Word_shortCSI	14	mixed_shift	321	Circle	Green	Color	Word	Shift	200	Inconsistent	COLOR	CircleGreen.png	38	1	676	54	55	33907	98.1818181818181869858	627.9074074074073905649	50	51	32899	98.0392156862745025592	657.9800000000000181899	54	54	30498	100	564.7777777777778283053	50	52	36308	96.153846153846160405	726.1599999999999681677	161.3822222222221398624
5.0.11.0	win	112818	16:31:48	NH_A_54	1	1	mixed_Word_shortCSI	14	mixed_repeat	324	Triangle	Green	Color	Word	Repeat	200	Consistent	COLOR	TriangleGreen.png	38	1	391	55	56	34298	98.2142857142857081953	623.6000000000000227374	50	51	32899	98.0392156862745025592	657.9800000000000181899	55	55	30889	100	561.6181818181818243829	50	52	36308	96.153846153846160405	726.1599999999999681677	164.5418181818181437848
5.0.11.0	win	112818	16:31:48	NH_A_54	1	1	mixed_Word_shortCSI	14	mixed_repeat	327	Circle	Green	Color	Word	Repeat	200	Inconsistent	COLOR	CircleGreen.png	38	1	357	56	57	34655	98.2456140350877120682	618.8392857142856655628	50	51	32899	98.0392156862745025592	657.9800000000000181899	56	56	31246	100	557.9642857142856655628	50	52	36308	96.153846153846160405	726.1599999999999681677	168.1957142857143026049
5.0.11.0	win	112818	16:31:48	NH_A_54	1	1	mixed_Word_shortCSI	14	mixed_shift	330	Triangle	Red	Shape	Word	Shift	200	Inconsistent	SHAPE	TriangleRed.png	38	1	581	56	57	34655	98.2456140350877120682	618.8392857142856655628	51	52	33480	98.0769230769230659917	656.4705882352941443969	56	56	31246	100	557.9642857142856655628	51	53	36889	96.2264150943396288085	723.3137254901961341602	165.3494397759104685974
5.0.11.0	win	112818	16:31:48	NH_A_54	1	1	mixed_Word_shortCSI	14	mixed_repeat	333	Circle	Red	Shape	Word	Repeat	200	Consistent	SHAPE	CircleRed.png	30	1	700	56	57	34655	98.2456140350877120682	618.8392857142856655628	52	53	34180	98.1132075471698072988	657.3076923076922639666	57	57	31946	100	560.4561403508771491033	51	53	36889	96.2264150943396288085	723.3137254901961341602	162.8575851393189850569
5.0.11.0	win	112818	16:31:48	NH_A_54	1	1	mixed_Word_shortCSI	14	mixed_shift	336	Circle	Red	Color	Word	Shift	200	Consistent	COLOR	CircleRed.png	30	1	846	57	58	35501	98.2758620689655089109	622.824561403508823787	52	53	34180	98.1132075471698072988	657.3076923076922639666	57	57	31946	100	560.4561403508771491033	52	54	37735	96.2962962962962905067	725.6730769230769055866	165.2169365721997564833
5.0.11.0	win	112818	16:31:48	NH_A_54	1	1	mixed_Word_shortCSI	14	mixed_shift	339	Circle	Red	Shape	Word	Shift	200	Consistent	SHAPE	CircleRed.png	30	1	795	57	58	35501	98.2758620689655089109	622.824561403508823787	53	54	34975	98.1481481481481523588	659.9056603773584583905	57	57	31946	100	560.4561403508771491033	53	55	38530	96.3636363636363597607	726.9811320754716916781	166.5249917245945425748
5.0.11.0	win	112818	16:31:48	NH_A_54	1	1	mixed_Word_shortCSI	14	mixed_shift	342	Triangle	Green	Color	Word	Shift	200	Consistent	COLOR	TriangleGreen.png	38	1	586	58	59	36087	98.3050847457627128279	622.189655172413836226	53	54	34975	98.1481481481481523588	659.9056603773584583905	57	57	31946	100	560.4561403508771491033	54	56	39116	96.4285714285714306016	724.3703703703703240535	163.9142300194931749502
5.0.11.0	win	112818	16:31:48	NH_A_54	1	1	mixed_Word_shortCSI	14	mixed_shift	345	Circle	Green	Shape	Word	Shift	200	Inconsistent	SHAPE	CircleGreen.png	30	1	528	58	59	36087	98.3050847457627128279	622.189655172413836226	54	55	35503	98.1818181818181869858	657.4629629629629334886	57	57	31946	100	560.4561403508771491033	55	57	39644	96.4912280701754383472	720.7999999999999545253	160.3438596491228054219
5.0.11.0	win	112818	16:31:48	NH_A_54	1	1	mixed_Word_shortCSI	14	mixed_shift	348	Triangle	Green	Color	Word	Shift	200	Consistent	COLOR	TriangleGreen.png	38	1	521	59	60	36608	98.3333333333333285964	620.4745762711864927041	54	55	35503	98.1818181818181869858	657.4629629629629334886	57	57	31946	100	560.4561403508771491033	56	58	40165	96.5517241379310320326	717.2321428571428896248	156.7760025062657405215
5.0.11.0	win	112818	16:31:48	NH_A_54	1	1	mixed_Word_shortCSI	14	mixed_repeat	351	Triangle	Red	Color	Word	Repeat	200	Inconsistent	COLOR	TriangleRed.png	30	1	531	60	61	37139	98.3606557377049171009	618.9833333333333484916	54	55	35503	98.1818181818181869858	657.4629629629629334886	58	58	32477	100	559.9482758620689537565	56	58	40165	96.5517241379310320326	717.2321428571428896248	157.2838669950739358683
5.0.11.0	win	112818	16:31:48	NH_A_54	1	1	mixed_Word_shortCSI	14	mixed_repeat	354	Circle	Green	Color	Word	Repeat	200	Inconsistent	COLOR	CircleGreen.png	38	1	859	61	62	37998	98.387096774193551596	622.9180327868851918538	54	55	35503	98.1818181818181869858	657.4629629629629334886	59	59	33336	100	565.0169491525423381972	56	58	40165	96.5517241379310320326	717.2321428571428896248	152.2151937046005514276
5.0.11.0	win	112818	16:31:48	NH_A_54	1	1	mixed_Word_shortCSI	14	mixed_shift	357	Triangle	Red	Shape	Word	Shift	200	Inconsistent	SHAPE	TriangleRed.png	38	1	695	61	62	37998	98.387096774193551596	622.9180327868851918538	55	56	36198	98.2142857142857081953	658.1454545454545268512	59	59	33336	100	565.0169491525423381972	57	59	40860	96.6101694915254256557	716.8421052631579186709	151.8251561106155804737
5.0.11.0	win	112818	16:31:48	NH_A_54	1	1	mixed_Word_shortCSI	14	mixed_shift	360	Circle	Green	Color	Word	Shift	200	Inconsistent	COLOR	CircleGreen.png	38	1	1242	62	63	39240	98.4126984126984041268	632.903225806451587232	55	56	36198	98.2142857142857081953	658.1454545454545268512	59	59	33336	100	565.0169491525423381972	58	60	42102	96.6666666666666714036	725.8965517241379075131	160.8796025715955693158
5.0.11.0	win	112818	16:31:48	NH_A_54	1	1	mixed_Word_shortCSI	14	mixed_repeat	363	Circle	Green	Color	Word	Repeat	200	Inconsistent	COLOR	CircleGreen.png	38	1	950	63	64	40190	98.4375	637.9365079365079509444	55	56	36198	98.2142857142857081953	658.1454545454545268512	60	60	34286	100	571.4333333333332802795	58	60	42102	96.6666666666666714036	725.8965517241379075131	154.4632183908046272336
5.0.11.0	win	112818	16:31:48	NH_A_54	1	1	mixed_Word_shortCSI	14	mixed_repeat	366	Triangle	Red	Color	Word	Repeat	200	Inconsistent	COLOR	TriangleRed.png	30	1	591	64	65	40781	98.4615384615384670042	637.203125	55	56	36198	98.2142857142857081953	658.1454545454545268512	61	61	34877	100	571.7540983606556892482	58	60	42102	96.6666666666666714036	725.8965517241379075131	154.1424533634822182648
5.0.11.0	win	112818	16:31:48	NH_A_54	1	1	mixed_Word_shortCSI	14	mixed_shift	369	Circle	Green	Shape	Word	Shift	200	Inconsistent	SHAPE	CircleGreen.png	30	1	485	64	65	40781	98.4615384615384670042	637.203125	56	57	36683	98.2456140350877120682	655.0535714285714448124	61	61	34877	100	571.7540983606556892482	59	61	42587	96.7213114754098342019	721.8135593220339387699	150.0594609613782495217
5.0.11.0	win	112818	16:31:48	NH_A_54	1	1	mixed_Word_shortCSI	14	mixed_shift	372	Triangle	Green	Color	Word	Shift	200	Consistent	COLOR	TriangleGreen.png	38	1	656	65	66	41437	98.4848484848484844179	637.4923076923076905587	56	57	36683	98.2456140350877120682	655.0535714285714448124	61	61	34877	100	571.7540983606556892482	60	62	43243	96.774193548387103192	720.7166666666666969832	148.9625683060110077349
5.0.11.0	win	112818	16:31:48	NH_A_54	1	1	mixed_Word_shortCSI	14	mixed_shift	375	Circle	Green	Shape	Word	Shift	200	Inconsistent	SHAPE	CircleGreen.png	30	1	692	65	66	41437	98.4848484848484844179	637.4923076923076905587	57	58	37375	98.2758620689655089109	655.7017543859649322258	61	61	34877	100	571.7540983606556892482	61	63	43935	96.8253968253968224644	720.2459016393443107518	148.4918032786886215035
5.0.11.0	win	112818	16:31:48	NH_A_54	1	1	mixed_Word_shortCSI	14	mixed_shift	378	Triangle	Green	Color	Word	Shift	200	Consistent	COLOR	TriangleGreen.png	38	1	439	66	67	41876	98.507462686567166088	634.4848484848484986287	57	58	37375	98.2758620689655089109	655.7017543859649322258	61	61	34877	100	571.7540983606556892482	62	64	44374	96.875	715.7096774193548753829	143.9555790586991861346
5.0.11.0	win	112818	16:31:48	NH_A_54	1	1	mixed_Word_shortCSI	14	mixed_repeat	381	Circle	Red	Color	Word	Repeat	200	Consistent	COLOR	CircleRed.png	30	1	483	67	68	42359	98.5294117647058840248	632.223880597014954219	57	58	37375	98.2758620689655089109	655.7017543859649322258	62	62	35360	100	570.3225806451613379977	62	64	44374	96.875	715.7096774193548753829	145.3870967741935373851
5.0.11.0	win	112818	16:31:48	NH_A_54	1	1	mixed_Word_shortCSI	14	mixed_repeat	384	Circle	Red	Color	Word	Repeat	200	Consistent	COLOR	CircleRed.png	30	1	414	68	69	42773	98.5507246376811707478	629.0147058823529278015	57	58	37375	98.2758620689655089109	655.7017543859649322258	63	63	35774	100	567.8412698412698773609	62	64	44374	96.875	715.7096774193548753829	147.868407578084998022
5.0.11.0	win	112818	16:31:48	NH_A_54	1	1	mixed_Word_shortCSI	14	mixed_repeat	387	Circle	Green	Color	Word	Repeat	200	Inconsistent	COLOR	CircleGreen.png	38	1	555	69	70	43328	98.5714285714285836093	627.9420289855072496721	57	58	37375	98.2758620689655089109	655.7017543859649322258	64	64	36329	100	567.640625	62	64	44374	96.875	715.7096774193548753829	148.0690524193548753829
5.0.11.0	win	112818	16:31:48	NH_A_54	1	1	mixed_Word_shortCSI	14	mixed_repeat	390	Circle	Red	Color	Word	Repeat	200	Consistent	COLOR	CircleRed.png	30	1	451	70	71	43779	98.5915492957746550928	625.4142857142857110375	57	58	37375	98.2758620689655089109	655.7017543859649322258	65	65	36780	100	565.8461538461538111733	62	64	44374	96.875	715.7096774193548753829	149.8635235732010642096
5.0.11.0	win	112818	16:31:48	NH_A_54	1	1	mixed_Word_shortCSI	14	mixed_repeat	393	Triangle	Green	Color	Word	Repeat	200	Consistent	COLOR	TriangleGreen.png	38	1	431	71	72	44210	98.6111111111111142691	622.676056338028161008	57	58	37375	98.2758620689655089109	655.7017543859649322258	66	66	37211	100	563.8030303030302547995	62	64	44374	96.875	715.7096774193548753829	151.9066471163246205833
5.0.11.0	win	112818	16:31:48	NH_A_54	1	1	mixed_Word_shortCSI	14	mixed_shift	396	Circle	Red	Shape	Word	Shift	200	Consistent	SHAPE	CircleRed.png	30	1	748	71	72	44210	98.6111111111111142691	622.676056338028161008	58	59	38123	98.3050847457627128279	657.2931034482758150261	66	66	37211	100	563.8030303030302547995	63	65	45122	96.9230769230769197975	716.2222222222221716947	152.4191919191919168952
5.0.11.0	win	112818	16:31:48	NH_A_54	1	1	mixed_Word_shortCSI	14	mixed_repeat	399	Triangle	Green	Shape	Word	Repeat	200	Consistent	SHAPE	TriangleGreen.png	38	1	508	71	72	44210	98.6111111111111142691	622.676056338028161008	59	60	38631	98.3333333333333285964	654.7627118644068104913	67	67	37719	100	562.9701492537313924913	63	65	45122	96.9230769230769197975	716.2222222222221716947	153.2520729684907792034
5.0.11.0	win	112818	16:31:48	NH_A_54	1	1	mixed_Word_shortCSI	14	mixed_repeat	402	Circle	Red	Shape	Word	Repeat	200	Consistent	SHAPE	CircleRed.png	30	1	406	71	72	44210	98.6111111111111142691	622.676056338028161008	60	61	39037	98.3606557377049171009	650.6166666666666742458	68	68	38125	100	560.6617647058823195039	63	65	45122	96.9230769230769197975	716.2222222222221716947	155.5604575163398521909
5.0.11.0	win	112818	16:31:48	NH_A_54	1	1	mixed_Word_shortCSI	14	mixed_repeat	405	Triangle	Red	Shape	Word	Repeat	200	Inconsistent	SHAPE	TriangleRed.png	38	1	420	71	72	44210	98.6111111111111142691	622.676056338028161008	61	62	39457	98.387096774193551596	646.8360655737704973944	69	69	38545	100	558.6231884057971228685	63	65	45122	96.9230769230769197975	716.2222222222221716947	157.5990338164250488262
5.0.11.0	win	112818	16:31:48	NH_A_54	1	1	mixed_Word_shortCSI	14	mixed_shift	408	Circle	Green	Color	Word	Shift	200	Inconsistent	COLOR	CircleGreen.png	38	1	689	72	73	44899	98.6301369863013661643	623.5972222222221716947	61	62	39457	98.387096774193551596	646.8360655737704973944	69	69	38545	100	558.6231884057971228685	64	66	45811	96.9696969696969688357	715.796875	157.1736865942028771315
5.0.11.0	win	112818	16:31:48	NH_A_54	1	1	mixed_Word_shortCSI	14	mixed_repeat	411	Triangle	Green	Color	Word	Repeat	200	Consistent	COLOR	TriangleGreen.png	38	1	436	73	74	45335	98.648648648648645576	621.0273972602740286675	61	62	39457	98.387096774193551596	646.8360655737704973944	70	70	38981	100	556.8714285714286233997	64	66	45811	96.9696969696969688357	715.796875	158.9254464285713766003
5.0.11.0	win	112818	16:31:48	NH_A_54	1	1	mixed_Word_shortCSI	14	mixed_repeat	414	Triangle	Red	Color	Word	Repeat	200	Inconsistent	COLOR	TriangleRed.png	30	1	400	74	75	45735	98.6666666666666714036	618.0405405405405190322	61	62	39457	98.387096774193551596	646.8360655737704973944	71	71	39381	100	554.6619718309858626526	64	66	45811	96.9696969696969688357	715.796875	161.1349031690141373474
5.0.11.0	win	112818	16:31:48	NH_A_54	1	1	mixed_Word_shortCSI	14	mixed_shift	417	Triangle	Red	Shape	Word	Shift	200	Inconsistent	SHAPE	TriangleRed.png	38	1	446	74	75	45735	98.6666666666666714036	618.0405405405405190322	62	63	39903	98.4126984126984041268	643.596774193548412768	71	71	39381	100	554.6619718309858626526	65	67	46257	97.0149253731343321761	711.6461538461538793854	156.9841820151680167328
5.0.11.0	win	112818	16:31:48	NH_A_54	1	1	mixed_Word_shortCSI	14	mixed_shift	420	Triangle	Green	Color	Word	Shift	200	Consistent	COLOR	TriangleGreen.png	38	1	635	75	76	46370	98.6842105263157804984	618.2666666666666515084	62	63	39903	98.4126984126984041268	643.596774193548412768	71	71	39381	100	554.6619718309858626526	66	68	46892	97.0588235294117680496	710.4848484848484986287	155.8228766538626359761
5.0.11.0	win	112818	16:31:48	NH_A_54	1	1	mixed_Word_shortCSI	14	mixed_repeat	423	Circle	Green	Color	Word	Repeat	200	Inconsistent	COLOR	CircleGreen.png	38	1	416	76	77	46786	98.7012987012986968693	615.6052631578946829904	62	63	39903	98.4126984126984041268	643.596774193548412768	72	72	39797	100	552.7361111111110858474	66	68	46892	97.0588235294117680496	710.4848484848484986287	157.7487373737374127813
5.0.11.0	win	112818	16:31:48	NH_A_54	1	1	mixed_Word_shortCSI	14	mixed_repeat	426	Triangle	Red	Color	Word	Repeat	200	Inconsistent	COLOR	TriangleRed.png	30	1	925	77	78	47711	98.7179487179487296089	619.623376623376657335	62	63	39903	98.4126984126984041268	643.596774193548412768	73	73	40722	100	557.8356164383561690556	66	68	46892	97.0588235294117680496	710.4848484848484986287	152.6492320464923295731
5.0.11.0	win	112818	16:31:48	NH_A_54	1	1	mixed_Word_shortCSI	14	mixed_repeat	429	Circle	Red	Color	Word	Repeat	200	Consistent	COLOR	CircleRed.png	30	1	391	78	79	48102	98.7341772151898737775	616.6923076923077360334	62	63	39903	98.4126984126984041268	643.596774193548412768	74	74	41113	100	555.5810810810810380644	66	68	46892	97.0588235294117680496	710.4848484848484986287	154.9037674037674605643
5.0.11.0	win	112818	16:31:48	NH_A_54	1	1	mixed_Word_shortCSI	14	mixed_shift	432	Triangle	Red	Shape	Word	Shift	200	Inconsistent	SHAPE	TriangleRed.png	38	1	549	78	79	48102	98.7341772151898737775	616.6923076923077360334	63	64	40452	98.4375	642.0952380952380735835	74	74	41113	100	555.5810810810810380644	67	69	47441	97.1014492753623130739	708.074626865671689302	152.4935457845906512375
5.0.11.0	win	112818	16:31:48	NH_A_54	1	1	mixed_Word_shortCSI	14	mixed_shift	435	Circle	Green	Color	Word	Shift	200	Inconsistent	COLOR	CircleGreen.png	38	1	1453	79	80	49555	98.75	627.2784810126581760414	63	64	40452	98.4375	642.0952380952380735835	74	74	41113	100	555.5810810810810380644	68	70	48894	97.1428571428571387969	719.0294117647058556031	163.4483306836248175387
5.0.11.0	win	112818	16:31:48	NH_A_54	1	1	mixed_Word_shortCSI	14	mixed_shift	438	Circle	Red	Shape	Word	Shift	200	Consistent	SHAPE	CircleRed.png	30	1	481	79	80	49555	98.75	627.2784810126581760414	64	65	40933	98.4615384615384670042	639.578125	74	74	41113	100	555.5810810810810380644	69	71	49375	97.1830985915492959748	715.5797101449275032792	159.9986290638464652147
5.0.11.0	win	112818	16:31:48	NH_A_54	1	1	mixed_Word_shortCSI	14	mixed_shift	441	Triangle	Green	Color	Word	Shift	200	Consistent	COLOR	TriangleGreen.png	38	1	476	80	81	50031	98.7654320987654301689	625.3875000000000454747	64	65	40933	98.4615384615384670042	639.578125	74	74	41113	100	555.5810810810810380644	70	72	49851	97.2222222222222143273	712.1571428571428441501	156.5760617760618060856
5.0.11.0	win	112818	16:31:48	NH_A_54	1	1	mixed_Word_shortCSI	14	mixed_shift	444	Circle	Green	Shape	Word	Shift	200	Inconsistent	SHAPE	CircleGreen.png	30	1	407	80	81	50031	98.7654320987654301689	625.3875000000000454747	65	66	41340	98.4848484848484844179	636	74	74	41113	100	555.5810810810810380644	71	73	50258	97.2602739726027465395	707.8591549295774711936	152.2780738484964331292
5.0.11.0	win	112818	16:31:48	NH_A_54	1	1	mixed_Word_shortCSI	14	mixed_shift	447	Circle	Red	Color	Word	Shift	200	Consistent	COLOR	CircleRed.png	30	1	485	81	82	50516	98.7804878048780494737	623.6543209876542732673	65	66	41340	98.4848484848484844179	636	74	74	41113	100	555.5810810810810380644	72	74	50743	97.2972972972973053629	704.7638888888889141526	149.1828078078078760882
5.0.11.0	win	112818	16:31:48	NH_A_54	1	1	mixed_Word_shortCSI	14	mixed_shift	450	Triangle	Red	Shape	Word	Shift	200	Inconsistent	SHAPE	TriangleRed.png	38	1	400	81	82	50516	98.7804878048780494737	623.6543209876542732673	66	67	41740	98.507462686567166088	632.4242424242423794567	74	74	41113	100	555.5810810810810380644	73	75	51143	97.3333333333333428072	700.5890410958903657956	145.0079600148093277312
5.0.11.0	win	112818	16:31:48	NH_A_54	1	1	mixed_Word_shortCSI	14	mixed_repeat	453	Triangle	Red	Shape	Word	Repeat	200	Inconsistent	SHAPE	TriangleRed.png	38	1	478	81	82	50516	98.7804878048780494737	623.6543209876542732673	67	68	42218	98.5294117647058840248	630.1194029850746574084	75	75	41591	100	554.5466666666666242236	73	75	51143	97.3333333333333428072	700.5890410958903657956	146.0423744292237415721
5.0.11.0	win	112818	16:31:48	NH_A_54	1	1	mixed_Word_shortCSI	14	mixed_shift	456	Triangle	Red	Color	Word	Shift	200	Inconsistent	COLOR	TriangleRed.png	30	1	409	82	83	50925	98.7951807228915583892	621.0365853658536252624	67	68	42218	98.5294117647058840248	630.1194029850746574084	75	75	41591	100	554.5466666666666242236	74	76	51552	97.3684210526315752077	696.648648648648645576	142.1019819819820213525
5.0.11.0	win	112818	16:31:48	NH_A_54	1	1	mixed_Word_shortCSI	14	mixed_shift	459	Triangle	Red	Shape	Word	Shift	200	Inconsistent	SHAPE	TriangleRed.png	38	1	487	82	83	50925	98.7951807228915583892	621.0365853658536252624	68	69	42705	98.5507246376811707478	628.0147058823529278015	75	75	41591	100	554.5466666666666242236	75	77	52039	97.4025974025974079495	693.8533333333333530391	139.3066666666667288155
5.0.11.0	win	112818	16:31:48	NH_A_54	1	1	mixed_Word_shortCSI	14	mixed_shift	462	Circle	Red	Color	Word	Shift	200	Consistent	COLOR	CircleRed.png	30	1	642	83	84	51567	98.8095238095238102005	621.2891566265060419028	68	69	42705	98.5507246376811707478	628.0147058823529278015	75	75	41591	100	554.5466666666666242236	76	78	52681	97.4358974358974307961	693.1710526315789593355	138.6243859649123351119
5.0.11.0	win	112818	16:31:48	NH_A_54	1	1	mixed_Word_shortCSI	14	mixed_repeat	465	Triangle	Red	Color	Word	Repeat	200	Inconsistent	COLOR	TriangleRed.png	30	1	519	84	85	52086	98.823529411764710062	620.0714285714285551876	68	69	42705	98.5507246376811707478	628.0147058823529278015	76	76	42110	100	554.0789473684210406645	76	78	52681	97.4358974358974307961	693.1710526315789593355	139.0921052631579186709
5.0.11.0	win	112818	16:31:48	NH_A_54	1	1	mixed_Word_shortCSI	14	mixed_repeat	468	Triangle	Red	Color	Word	Repeat	200	Inconsistent	COLOR	TriangleRed.png	30	1	368	85	86	52454	98.8372093023255757771	617.105882352941193858	68	69	42705	98.5507246376811707478	628.0147058823529278015	77	77	42478	100	551.6623376623376771022	76	78	52681	97.4358974358974307961	693.1710526315789593355	141.5087149692412822333
5.0.11.0	win	112818	16:31:48	NH_A_54	1	1	mixed_Word_shortCSI	14	mixed_shift	471	Triangle	Green	Shape	Word	Shift	200	Consistent	SHAPE	TriangleGreen.png	38	1	623	85	86	52454	98.8372093023255757771	617.105882352941193858	69	70	43328	98.5714285714285836093	627.9420289855072496721	77	77	42478	100	551.6623376623376771022	77	79	53304	97.468354430379747555	692.2597402597402833635	140.5974025974026062613
5.0.11.0	win	112818	16:31:48	NH_A_54	1	1	mixed_Word_shortCSI	14	mixed_repeat	474	Triangle	Green	Shape	Word	Repeat	200	Consistent	SHAPE	TriangleGreen.png	38	1	485	85	86	52454	98.8372093023255757771	617.105882352941193858	70	71	43813	98.5915492957746550928	625.8999999999999772626	78	78	42963	100	550.8076923076922639666	77	79	53304	97.468354430379747555	692.2597402597402833635	141.4520479520480193969
5.0.11.0	win	112818	16:31:48	NH_A_54	1	1	mixed_Word_shortCSI	14	mixed_repeat	477	Triangle	Green	Shape	Word	Repeat	200	Consistent	SHAPE	TriangleGreen.png	38	1	368	85	86	52454	98.8372093023255757771	617.105882352941193858	71	72	44181	98.6111111111111142691	622.2676056338028729442	79	79	43331	100	548.4936708860759608797	77	79	53304	97.468354430379747555	692.2597402597402833635	143.7660693736643224838
5.0.11.0	win	112818	16:31:48	NH_A_54	1	1	mixed_Word_shortCSI	14	mixed_repeat	480	Triangle	Red	Shape	Word	Repeat	200	Inconsistent	SHAPE	TriangleRed.png	38	1	447	85	86	52454	98.8372093023255757771	617.105882352941193858	72	73	44628	98.6301369863013661643	619.8333333333333712289	80	80	43778	100	547.2250000000000227374	77	79	53304	97.468354430379747555	692.2597402597402833635	145.0347402597402606261
5.0.11.0	win	112818	16:31:48	NH_A_54	1	1	mixed_Word_shortCSI	14	mixed_shift	483	Triangle	Red	Color	Word	Shift	200	Inconsistent	COLOR	TriangleRed.png	30	1	523	86	87	52977	98.8505747126436773442	616.0116279069767415422	72	73	44628	98.6301369863013661643	619.8333333333333712289	80	80	43778	100	547.2250000000000227374	78	80	53827	97.5	690.0897435897435343577	142.8647435897435116203
