# Supplementary material for: Serial Recall Predicts Vocoded Sentence Recognition Across Spectral Resolutions
Source: J Speech Lang Hear Res. 2020 Mar 26;63(4):1282–98. doi: 10.1044/2020_JSLHR-19-00319 (PMC7242981; doi:10.1044/2020_JSLHR-19-00319)
Supplement: Supplemental Material S1 [file JSLHR-63-1282-s001.zip › Supplemental Material/EF Tasks/colorshapetask/Experiment Results/NH_A_55/colorshapetask_raw_NH_A_55_2018-11-30-15-37-12-185.iqdat]

build	computer.platform	date	time	subject	group	values.group	blockcode	blocknum	trialcode	trialnum	values.shape	values.color	values.categorizationtask	values.mixed_cuetask	values.mixed_shifttask	values.csi	values.responsekeymapping	stimulusitem1	values.stimulus	response	correct	latency	values.count_corrcolor	values.count_color	values.sumrt_corrcolor	expressions.percentcorrect_color	expressions.meanrt_color	values.count_corrshape	values.count_shape	values.sumrt_corrshape	expressions.percentcorrect_shape	expressions.meanrt_shape	values.count_corrrepeat	values.count_repeat	values.sumrt_corrrepeat	expressions.percentcorrect_repeat	expressions.meanrt_repeat	values.count_corrshift	values.count_shift	values.sumrt_corrshift	expressions.percentcorrect_shift	expressions.meanrt_shift	expressions.switchcost
5.0.11.0	win	113018	09:37:12	NH_A_55	1	1	generalintro	1	GeneralIntro	1						0		SC_GeneralIntro.htm		57	0	287270	0	0	0	0		0	0	0	0		0	0	0	0		0	0	0	0		0
5.0.11.0	win	113018	09:37:12	NH_A_55	1	1	blockedintro	2	BlockedIntro	1						0		SC_BlockedIntro1.htm		57	0	26898	0	0	0	0		0	0	0	0		0	0	0	0		0	0	0	0		0
5.0.11.0	win	113018	09:37:12	NH_A_55	1	1	blockedintro	2	BlockedIntro	2						0		SC_BlockedIntro2.htm		57	0	2238	0	0	0	0		0	0	0	0		0	0	0	0		0	0	0	0		0
5.0.11.0	win	113018	09:37:12	NH_A_55	1	1	blockedtask_shapetraining	3	BlockedPracticeInstruct	1						0		SC_Blocked_ShapeTraining.htm		57	0	8561	0	0	0	0		0	0	0	0		0	0	0	0		0	0	0	0		0
5.0.11.0	win	113018	09:37:12	NH_A_55	1	1	blockedtask_shapetraining	3	blockedtask_shapetraining	3	Circle		Shape			0		Circle.png	Circle.png	30	1	1258	0	0	0	0		0	0	0	0		0	0	0	0		0	0	0	0		0
5.0.11.0	win	113018	09:37:12	NH_A_55	1	1	blockedtask_shapetraining	3	blockedtask_shapetraining	6	Triangle		Shape			0		Triangle.png	Triangle.png	38	1	576	0	0	0	0		0	0	0	0		0	0	0	0		0	0	0	0		0
5.0.11.0	win	113018	09:37:12	NH_A_55	1	1	blockedtask_shapetraining	3	blockedtask_shapetraining	9	Triangle		Shape			0		Triangle.png	Triangle.png	38	1	593	0	0	0	0		0	0	0	0		0	0	0	0		0	0	0	0		0
5.0.11.0	win	113018	09:37:12	NH_A_55	1	1	blockedtask_shapetraining	3	blockedtask_shapetraining	12	Circle		Shape			0		Circle.png	Circle.png	30	1	512	0	0	0	0		0	0	0	0		0	0	0	0		0	0	0	0		0
5.0.11.0	win	113018	09:37:12	NH_A_55	1	1	blockedtask_shapetraining	3	blockedtask_shapetraining	15	Triangle		Shape			0		Triangle.png	Triangle.png	38	1	580	0	0	0	0		0	0	0	0		0	0	0	0		0	0	0	0		0
5.0.11.0	win	113018	09:37:12	NH_A_55	1	1	blockedtask_shapetraining	3	blockedtask_shapetraining	18	Circle		Shape			0		Circle.png	Circle.png	30	1	565	0	0	0	0		0	0	0	0		0	0	0	0		0	0	0	0		0
5.0.11.0	win	113018	09:37:12	NH_A_55	1	1	blockedtask_shapetraining	3	blockedtask_shapetraining	21	Circle		Shape			0		Circle.png	Circle.png	30	1	709	0	0	0	0		0	0	0	0		0	0	0	0		0	0	0	0		0
5.0.11.0	win	113018	09:37:12	NH_A_55	1	1	blockedtask_shapetraining	3	blockedtask_shapetraining	24	Triangle		Shape			0		Triangle.png	Triangle.png	38	1	656	0	0	0	0		0	0	0	0		0	0	0	0		0	0	0	0		0
5.0.11.0	win	113018	09:37:12	NH_A_55	1	1	blockedtask_shapetraining	3	blockedtask_shapetraining	27	Circle		Shape			0		Circle.png	Circle.png	30	1	590	0	0	0	0		0	0	0	0		0	0	0	0		0	0	0	0		0
5.0.11.0	win	113018	09:37:12	NH_A_55	1	1	blockedtask_shapetraining	3	blockedtask_shapetraining	30	Triangle		Shape			0		Triangle.png	Triangle.png	38	1	526	0	0	0	0		0	0	0	0		0	0	0	0		0	0	0	0		0
5.0.11.0	win	113018	09:37:12	NH_A_55	1	1	blockedtask_shapetraining	3	blockedtask_shapetraining	33	Circle		Shape			0		Circle.png	Circle.png	30	1	544	0	0	0	0		0	0	0	0		0	0	0	0		0	0	0	0		0
5.0.11.0	win	113018	09:37:12	NH_A_55	1	1	blockedtask_shapetraining	3	blockedtask_shapetraining	36	Circle		Shape			0		Circle.png	Circle.png	30	1	563	0	0	0	0		0	0	0	0		0	0	0	0		0	0	0	0		0
5.0.11.0	win	113018	09:37:12	NH_A_55	1	1	blockedtask_shapetraining	3	blockedtask_shapetraining	39	Triangle		Shape			0		Triangle.png	Triangle.png	38	1	468	0	0	0	0		0	0	0	0		0	0	0	0		0	0	0	0		0
5.0.11.0	win	113018	09:37:12	NH_A_55	1	1	blockedtask_shapetraining	3	blockedtask_shapetraining	42	Circle		Shape			0		Circle.png	Circle.png	30	1	521	0	0	0	0		0	0	0	0		0	0	0	0		0	0	0	0		0
5.0.11.0	win	113018	09:37:12	NH_A_55	1	1	blockedtask_shapetraining	3	blockedtask_shapetraining	45	Triangle		Shape			0		Triangle.png	Triangle.png	38	1	763	0	0	0	0		0	0	0	0		0	0	0	0		0	0	0	0		0
5.0.11.0	win	113018	09:37:12	NH_A_55	1	1	blockedtask_shapetraining	3	blockedtask_shapetraining	48	Circle		Shape			0		Circle.png	Circle.png	30	1	469	0	0	0	0		0	0	0	0		0	0	0	0		0	0	0	0		0
5.0.11.0	win	113018	09:37:12	NH_A_55	1	1	blockedtask_shapetraining	3	blockedtask_shapetraining	51	Triangle		Shape			0		Triangle.png	Triangle.png	38	1	490	0	0	0	0		0	0	0	0		0	0	0	0		0	0	0	0		0
5.0.11.0	win	113018	09:37:12	NH_A_55	1	1	blockedtask_shapetraining	3	blockedtask_shapetraining	54	Triangle		Shape			0		Triangle.png	Triangle.png	38	1	589	0	0	0	0		0	0	0	0		0	0	0	0		0	0	0	0		0
5.0.11.0	win	113018	09:37:12	NH_A_55	1	1	blockedtask_shapetraining	3	blockedtask_shapetraining	57	Triangle		Shape			0		Triangle.png	Triangle.png	38	1	413	0	0	0	0		0	0	0	0		0	0	0	0		0	0	0	0		0
5.0.11.0	win	113018	09:37:12	NH_A_55	1	1	blockedtask_shapetraining	3	blockedtask_shapetraining	60	Circle		Shape			0		Circle.png	Circle.png	30	1	548	0	0	0	0		0	0	0	0		0	0	0	0		0	0	0	0		0
5.0.11.0	win	113018	09:37:12	NH_A_55	1	1	blockedtask_shapetraining	3	blockedtask_shapetraining	63	Circle		Shape			0		Circle.png	Circle.png	30	1	454	0	0	0	0		0	0	0	0		0	0	0	0		0	0	0	0		0
5.0.11.0	win	113018	09:37:12	NH_A_55	1	1	blockedtask_shapetraining	3	blockedtask_shapetraining	66	Triangle		Shape			0		Triangle.png	Triangle.png	38	1	459	0	0	0	0		0	0	0	0		0	0	0	0		0	0	0	0		0
5.0.11.0	win	113018	09:37:12	NH_A_55	1	1	blockedtask_shapetraining	3	blockedtask_shapetraining	69	Circle		Shape			0		Circle.png	Circle.png	30	1	496	0	0	0	0		0	0	0	0		0	0	0	0		0	0	0	0		0
5.0.11.0	win	113018	09:37:12	NH_A_55	1	1	blockedtask_shapetraining	3	blockedtask_shapetraining	72	Circle		Shape			0		Circle.png	Circle.png	30	1	436	0	0	0	0		0	0	0	0		0	0	0	0		0	0	0	0		0
5.0.11.0	win	113018	09:37:12	NH_A_55	1	1	blockedtask_shapetraining	3	blockedtask_shapetraining	75	Circle		Shape			0		Circle.png	Circle.png	30	1	347	0	0	0	0		0	0	0	0		0	0	0	0		0	0	0	0		0
5.0.11.0	win	113018	09:37:12	NH_A_55	1	1	blockedtask_shapetraining	3	blockedtask_shapetraining	78	Triangle		Shape			0		Triangle.png	Triangle.png	38	1	325	0	0	0	0		0	0	0	0		0	0	0	0		0	0	0	0		0
5.0.11.0	win	113018	09:37:12	NH_A_55	1	1	blockedtask_shapetraining	3	blockedtask_shapetraining	81	Triangle		Shape			0		Triangle.png	Triangle.png	38	1	399	0	0	0	0		0	0	0	0		0	0	0	0		0	0	0	0		0
5.0.11.0	win	113018	09:37:12	NH_A_55	1	1	blockedtask_shapetraining	3	blockedtask_shapetraining	84	Circle		Shape			0		Circle.png	Circle.png	30	1	407	0	0	0	0		0	0	0	0		0	0	0	0		0	0	0	0		0
5.0.11.0	win	113018	09:37:12	NH_A_55	1	1	blockedtask_shapetraining	3	blockedtask_shapetraining	87	Triangle		Shape			0		Triangle.png	Triangle.png	38	1	430	0	0	0	0		0	0	0	0		0	0	0	0		0	0	0	0		0
5.0.11.0	win	113018	09:37:12	NH_A_55	1	1	blockedtask_shapetraining	3	blockedtask_shapetraining	90	Triangle		Shape			0		Triangle.png	Triangle.png	38	1	469	0	0	0	0		0	0	0	0		0	0	0	0		0	0	0	0		0
5.0.11.0	win	113018	09:37:12	NH_A_55	1	1	blockedtask_shapetraining	3	blockedtask_shapetraining	93	Circle		Shape			0		Circle.png	Circle.png	30	1	362	0	0	0	0		0	0	0	0		0	0	0	0		0	0	0	0		0
5.0.11.0	win	113018	09:37:12	NH_A_55	1	1	blockedtask_shapetraining	3	blockedtask_shapetraining	96	Triangle		Shape			0		Triangle.png	Triangle.png	38	1	403	0	0	0	0		0	0	0	0		0	0	0	0		0	0	0	0		0
5.0.11.0	win	113018	09:37:12	NH_A_55	1	1	blockedtask_colortraining	4	BlockedPracticeInstruct	1	Triangle		Shape			0		SC_Blocked_ColorTraining.htm	Triangle.png	57	0	12122	0	0	0	0		0	0	0	0		0	0	0	0		0	0	0	0		0
5.0.11.0	win	113018	09:37:12	NH_A_55	1	1	blockedtask_colortraining	4	blockedtask_colortraining	3		Red	Color			0		Red.png	Red.png	30	1	644	0	0	0	0		0	0	0	0		0	0	0	0		0	0	0	0		0
5.0.11.0	win	113018	09:37:12	NH_A_55	1	1	blockedtask_colortraining	4	blockedtask_colortraining	6		Green	Color			0		Green.png	Green.png	38	1	370	0	0	0	0		0	0	0	0		0	0	0	0		0	0	0	0		0
5.0.11.0	win	113018	09:37:12	NH_A_55	1	1	blockedtask_colortraining	4	blockedtask_colortraining	9		Red	Color			0		Red.png	Red.png	30	1	346	0	0	0	0		0	0	0	0		0	0	0	0		0	0	0	0		0
5.0.11.0	win	113018	09:37:12	NH_A_55	1	1	blockedtask_colortraining	4	blockedtask_colortraining	12		Red	Color			0		Red.png	Red.png	30	1	453	0	0	0	0		0	0	0	0		0	0	0	0		0	0	0	0		0
5.0.11.0	win	113018	09:37:12	NH_A_55	1	1	blockedtask_colortraining	4	blockedtask_colortraining	15		Red	Color			0		Red.png	Red.png	30	1	378	0	0	0	0		0	0	0	0		0	0	0	0		0	0	0	0		0
5.0.11.0	win	113018	09:37:12	NH_A_55	1	1	blockedtask_colortraining	4	blockedtask_colortraining	18		Green	Color			0		Green.png	Green.png	38	1	339	0	0	0	0		0	0	0	0		0	0	0	0		0	0	0	0		0
5.0.11.0	win	113018	09:37:12	NH_A_55	1	1	blockedtask_colortraining	4	blockedtask_colortraining	21		Green	Color			0		Green.png	Green.png	38	1	429	0	0	0	0		0	0	0	0		0	0	0	0		0	0	0	0		0
5.0.11.0	win	113018	09:37:12	NH_A_55	1	1	blockedtask_colortraining	4	blockedtask_colortraining	24		Green	Color			0		Green.png	Green.png	38	1	323	0	0	0	0		0	0	0	0		0	0	0	0		0	0	0	0		0
5.0.11.0	win	113018	09:37:12	NH_A_55	1	1	blockedtask_colortraining	4	blockedtask_colortraining	27		Red	Color			0		Red.png	Red.png	30	1	414	0	0	0	0		0	0	0	0		0	0	0	0		0	0	0	0		0
5.0.11.0	win	113018	09:37:12	NH_A_55	1	1	blockedtask_colortraining	4	blockedtask_colortraining	30		Green	Color			0		Green.png	Green.png	38	1	404	0	0	0	0		0	0	0	0		0	0	0	0		0	0	0	0		0
5.0.11.0	win	113018	09:37:12	NH_A_55	1	1	blockedtask_colortraining	4	blockedtask_colortraining	33		Red	Color			0		Red.png	Red.png	30	1	476	0	0	0	0		0	0	0	0		0	0	0	0		0	0	0	0		0
5.0.11.0	win	113018	09:37:12	NH_A_55	1	1	blockedtask_colortraining	4	blockedtask_colortraining	36		Green	Color			0		Green.png	Green.png	38	1	353	0	0	0	0		0	0	0	0		0	0	0	0		0	0	0	0		0
5.0.11.0	win	113018	09:37:12	NH_A_55	1	1	blockedtask_colortraining	4	blockedtask_colortraining	39		Red	Color			0		Red.png	Red.png	30	1	378	0	0	0	0		0	0	0	0		0	0	0	0		0	0	0	0		0
5.0.11.0	win	113018	09:37:12	NH_A_55	1	1	blockedtask_colortraining	4	blockedtask_colortraining	42		Red	Color			0		Red.png	Red.png	30	1	387	0	0	0	0		0	0	0	0		0	0	0	0		0	0	0	0		0
5.0.11.0	win	113018	09:37:12	NH_A_55	1	1	blockedtask_colortraining	4	blockedtask_colortraining	45		Green	Color			0		Green.png	Green.png	38	1	331	0	0	0	0		0	0	0	0		0	0	0	0		0	0	0	0		0
5.0.11.0	win	113018	09:37:12	NH_A_55	1	1	blockedtask_colortraining	4	blockedtask_colortraining	48		Red	Color			0		Red.png	Red.png	30	1	357	0	0	0	0		0	0	0	0		0	0	0	0		0	0	0	0		0
5.0.11.0	win	113018	09:37:12	NH_A_55	1	1	blockedtask_colortraining	4	blockedtask_colortraining	51		Green	Color			0		Green.png	Green.png	38	1	462	0	0	0	0		0	0	0	0		0	0	0	0		0	0	0	0		0
5.0.11.0	win	113018	09:37:12	NH_A_55	1	1	blockedtask_colortraining	4	blockedtask_colortraining	54		Green	Color			0		Green.png	Green.png	38	1	435	0	0	0	0		0	0	0	0		0	0	0	0		0	0	0	0		0
5.0.11.0	win	113018	09:37:12	NH_A_55	1	1	blockedtask_colortraining	4	blockedtask_colortraining	57		Red	Color			0		Red.png	Red.png	30	1	377	0	0	0	0		0	0	0	0		0	0	0	0		0	0	0	0		0
5.0.11.0	win	113018	09:37:12	NH_A_55	1	1	blockedtask_colortraining	4	blockedtask_colortraining	60		Green	Color			0		Green.png	Green.png	38	1	434	0	0	0	0		0	0	0	0		0	0	0	0		0	0	0	0		0
5.0.11.0	win	113018	09:37:12	NH_A_55	1	1	blockedtask_colortraining	4	blockedtask_colortraining	63		Red	Color			0		Red.png	Red.png	30	1	408	0	0	0	0		0	0	0	0		0	0	0	0		0	0	0	0		0
5.0.11.0	win	113018	09:37:12	NH_A_55	1	1	blockedtask_colortraining	4	blockedtask_colortraining	66		Green	Color			0		Green.png	Green.png	38	1	384	0	0	0	0		0	0	0	0		0	0	0	0		0	0	0	0		0
5.0.11.0	win	113018	09:37:12	NH_A_55	1	1	blockedtask_colortraining	4	blockedtask_colortraining	69		Red	Color			0		Red.png	Red.png	38	0	519	0	0	0	0		0	0	0	0		0	0	0	0		0	0	0	0		0
5.0.11.0	win	113018	09:37:12	NH_A_55	1	1	blockedtask_colortraining	4	blockedtask_colortraining	72		Red	Color			0		Red.png	Red.png	30	1	626	0	0	0	0		0	0	0	0		0	0	0	0		0	0	0	0		0
5.0.11.0	win	113018	09:37:12	NH_A_55	1	1	blockedtask_colortraining	4	blockedtask_colortraining	75		Green	Color			0		Green.png	Green.png	38	1	496	0	0	0	0		0	0	0	0		0	0	0	0		0	0	0	0		0
5.0.11.0	win	113018	09:37:12	NH_A_55	1	1	blockedtask_colortraining	4	blockedtask_colortraining	78		Green	Color			0		Green.png	Green.png	38	1	421	0	0	0	0		0	0	0	0		0	0	0	0		0	0	0	0		0
5.0.11.0	win	113018	09:37:12	NH_A_55	1	1	blockedtask_colortraining	4	blockedtask_colortraining	81		Red	Color			0		Red.png	Red.png	30	1	507	0	0	0	0		0	0	0	0		0	0	0	0		0	0	0	0		0
5.0.11.0	win	113018	09:37:12	NH_A_55	1	1	blockedtask_colortraining	4	blockedtask_colortraining	84		Green	Color			0		Green.png	Green.png	38	1	494	0	0	0	0		0	0	0	0		0	0	0	0		0	0	0	0		0
5.0.11.0	win	113018	09:37:12	NH_A_55	1	1	blockedtask_colortraining	4	blockedtask_colortraining	87		Green	Color			0		Green.png	Green.png	38	1	386	0	0	0	0		0	0	0	0		0	0	0	0		0	0	0	0		0
5.0.11.0	win	113018	09:37:12	NH_A_55	1	1	blockedtask_colortraining	4	blockedtask_colortraining	90		Green	Color			0		Green.png	Green.png	38	1	410	0	0	0	0		0	0	0	0		0	0	0	0		0	0	0	0		0
5.0.11.0	win	113018	09:37:12	NH_A_55	1	1	blockedtask_colortraining	4	blockedtask_colortraining	93		Red	Color			0		Red.png	Red.png	30	1	418	0	0	0	0		0	0	0	0		0	0	0	0		0	0	0	0		0
5.0.11.0	win	113018	09:37:12	NH_A_55	1	1	blockedtask_colortraining	4	blockedtask_colortraining	96		Red	Color			0		Red.png	Red.png	30	1	505	0	0	0	0		0	0	0	0		0	0	0	0		0	0	0	0		0
5.0.11.0	win	113018	09:37:12	NH_A_55	1	1	blockedtask_colorshapetraining	5	BlockedPracticeInstruct	1		Red	Color			0		SC_Blocked_ColorShapeTraining.htm	Red.png	57	0	14603	0	0	0	0		0	0	0	0		0	0	0	0		0	0	0	0		0
5.0.11.0	win	113018	09:37:12	NH_A_55	1	1	blockedtask_colorshapetraining	5	blockedtask_colorshapetraining	3	Circle		Shape			0		Circle.png	Circle.png	30	1	881	0	0	0	0		0	0	0	0		0	0	0	0		0	0	0	0		0
5.0.11.0	win	113018	09:37:12	NH_A_55	1	1	blockedtask_colorshapetraining	5	blockedtask_colorshapetraining	6	Circle		Shape			0		Circle.png	Circle.png	30	1	486	0	0	0	0		0	0	0	0		0	0	0	0		0	0	0	0		0
5.0.11.0	win	113018	09:37:12	NH_A_55	1	1	blockedtask_colorshapetraining	5	blockedtask_colorshapetraining	9	Triangle		Shape			0		Triangle.png	Triangle.png	38	1	474	0	0	0	0		0	0	0	0		0	0	0	0		0	0	0	0		0
5.0.11.0	win	113018	09:37:12	NH_A_55	1	1	blockedtask_colorshapetraining	5	blockedtask_colorshapetraining	12	Circle		Shape			0		Circle.png	Circle.png	30	1	847	0	0	0	0		0	0	0	0		0	0	0	0		0	0	0	0		0
5.0.11.0	win	113018	09:37:12	NH_A_55	1	1	blockedtask_colorshapetraining	5	blockedtask_colorshapetraining	15		Red	Color			0		Red.png	Red.png	30	1	916	0	0	0	0		0	0	0	0		0	0	0	0		0	0	0	0		0
5.0.11.0	win	113018	09:37:12	NH_A_55	1	1	blockedtask_colorshapetraining	5	blockedtask_colorshapetraining	18	Triangle		Shape			0		Triangle.png	Triangle.png	38	1	711	0	0	0	0		0	0	0	0		0	0	0	0		0	0	0	0		0
5.0.11.0	win	113018	09:37:12	NH_A_55	1	1	blockedtask_colorshapetraining	5	blockedtask_colorshapetraining	21		Green	Color			0		Green.png	Green.png	38	1	482	0	0	0	0		0	0	0	0		0	0	0	0		0	0	0	0		0
5.0.11.0	win	113018	09:37:12	NH_A_55	1	1	blockedtask_colorshapetraining	5	blockedtask_colorshapetraining	24		Green	Color			0		Green.png	Green.png	38	1	422	0	0	0	0		0	0	0	0		0	0	0	0		0	0	0	0		0
5.0.11.0	win	113018	09:37:12	NH_A_55	1	1	blockedtask_colorshapetraining	5	blockedtask_colorshapetraining	27	Triangle		Shape			0		Triangle.png	Triangle.png	38	1	525	0	0	0	0		0	0	0	0		0	0	0	0		0	0	0	0		0
5.0.11.0	win	113018	09:37:12	NH_A_55	1	1	blockedtask_colorshapetraining	5	blockedtask_colorshapetraining	30		Red	Color			0		Red.png	Red.png	30	1	543	0	0	0	0		0	0	0	0		0	0	0	0		0	0	0	0		0
5.0.11.0	win	113018	09:37:12	NH_A_55	1	1	blockedtask_colorshapetraining	5	blockedtask_colorshapetraining	33		Green	Color			0		Green.png	Green.png	38	1	513	0	0	0	0		0	0	0	0		0	0	0	0		0	0	0	0		0
5.0.11.0	win	113018	09:37:12	NH_A_55	1	1	blockedtask_colorshapetraining	5	blockedtask_colorshapetraining	36		Green	Color			0		Green.png	Green.png	38	1	773	0	0	0	0		0	0	0	0		0	0	0	0		0	0	0	0		0
5.0.11.0	win	113018	09:37:12	NH_A_55	1	1	blockedtask_colorshapetraining	5	blockedtask_colorshapetraining	39	Triangle		Shape			0		Triangle.png	Triangle.png	38	1	734	0	0	0	0		0	0	0	0		0	0	0	0		0	0	0	0		0
5.0.11.0	win	113018	09:37:12	NH_A_55	1	1	blockedtask_colorshapetraining	5	blockedtask_colorshapetraining	42	Triangle		Shape			0		Triangle.png	Triangle.png	38	1	455	0	0	0	0		0	0	0	0		0	0	0	0		0	0	0	0		0
5.0.11.0	win	113018	09:37:12	NH_A_55	1	1	blockedtask_colorshapetraining	5	blockedtask_colorshapetraining	45		Red	Color			0		Red.png	Red.png	30	1	444	0	0	0	0		0	0	0	0		0	0	0	0		0	0	0	0		0
5.0.11.0	win	113018	09:37:12	NH_A_55	1	1	blockedtask_colorshapetraining	5	blockedtask_colorshapetraining	48	Triangle		Shape			0		Triangle.png	Triangle.png	38	1	450	0	0	0	0		0	0	0	0		0	0	0	0		0	0	0	0		0
5.0.11.0	win	113018	09:37:12	NH_A_55	1	1	blockedtask_colorshapetraining	5	blockedtask_colorshapetraining	51		Red	Color			0		Red.png	Red.png	30	1	520	0	0	0	0		0	0	0	0		0	0	0	0		0	0	0	0		0
5.0.11.0	win	113018	09:37:12	NH_A_55	1	1	blockedtask_colorshapetraining	5	blockedtask_colorshapetraining	54	Circle		Shape			0		Circle.png	Circle.png	30	1	443	0	0	0	0		0	0	0	0		0	0	0	0		0	0	0	0		0
5.0.11.0	win	113018	09:37:12	NH_A_55	1	1	blockedtask_colorshapetraining	5	blockedtask_colorshapetraining	57	Circle		Shape			0		Circle.png	Circle.png	30	1	433	0	0	0	0		0	0	0	0		0	0	0	0		0	0	0	0		0
5.0.11.0	win	113018	09:37:12	NH_A_55	1	1	blockedtask_colorshapetraining	5	blockedtask_colorshapetraining	60		Green	Color			0		Green.png	Green.png	38	1	647	0	0	0	0		0	0	0	0		0	0	0	0		0	0	0	0		0
5.0.11.0	win	113018	09:37:12	NH_A_55	1	1	blockedtask_colorshapetraining	5	blockedtask_colorshapetraining	63	Triangle		Shape			0		Triangle.png	Triangle.png	38	1	500	0	0	0	0		0	0	0	0		0	0	0	0		0	0	0	0		0
5.0.11.0	win	113018	09:37:12	NH_A_55	1	1	blockedtask_colorshapetraining	5	blockedtask_colorshapetraining	66	Circle		Shape			0		Circle.png	Circle.png	30	1	487	0	0	0	0		0	0	0	0		0	0	0	0		0	0	0	0		0
5.0.11.0	win	113018	09:37:12	NH_A_55	1	1	blockedtask_colorshapetraining	5	blockedtask_colorshapetraining	69		Red	Color			0		Red.png	Red.png	30	1	427	0	0	0	0		0	0	0	0		0	0	0	0		0	0	0	0		0
5.0.11.0	win	113018	09:37:12	NH_A_55	1	1	blockedtask_colorshapetraining	5	blockedtask_colorshapetraining	72		Green	Color			0		Green.png	Green.png	38	1	466	0	0	0	0		0	0	0	0		0	0	0	0		0	0	0	0		0
5.0.11.0	win	113018	09:37:12	NH_A_55	1	1	blockedtask_colorshapetraining	5	blockedtask_colorshapetraining	75	Circle		Shape			0		Circle.png	Circle.png	30	1	423	0	0	0	0		0	0	0	0		0	0	0	0		0	0	0	0		0
5.0.11.0	win	113018	09:37:12	NH_A_55	1	1	blockedtask_colorshapetraining	5	blockedtask_colorshapetraining	78		Red	Color			0		Red.png	Red.png	30	1	445	0	0	0	0		0	0	0	0		0	0	0	0		0	0	0	0		0
5.0.11.0	win	113018	09:37:12	NH_A_55	1	1	blockedtask_colorshapetraining	5	blockedtask_colorshapetraining	81	Circle		Shape			0		Circle.png	Circle.png	30	1	563	0	0	0	0		0	0	0	0		0	0	0	0		0	0	0	0		0
5.0.11.0	win	113018	09:37:12	NH_A_55	1	1	blockedtask_colorshapetraining	5	blockedtask_colorshapetraining	84		Green	Color			0		Green.png	Green.png	38	1	404	0	0	0	0		0	0	0	0		0	0	0	0		0	0	0	0		0
5.0.11.0	win	113018	09:37:12	NH_A_55	1	1	blockedtask_colorshapetraining	5	blockedtask_colorshapetraining	87		Red	Color			0		Red.png	Red.png	30	1	460	0	0	0	0		0	0	0	0		0	0	0	0		0	0	0	0		0
5.0.11.0	win	113018	09:37:12	NH_A_55	1	1	blockedtask_colorshapetraining	5	blockedtask_colorshapetraining	90		Green	Color			0		Green.png	Green.png	38	1	529	0	0	0	0		0	0	0	0		0	0	0	0		0	0	0	0		0
5.0.11.0	win	113018	09:37:12	NH_A_55	1	1	blockedtask_colorshapetraining	5	blockedtask_colorshapetraining	93		Red	Color			0		Red.png	Red.png	30	1	516	0	0	0	0		0	0	0	0		0	0	0	0		0	0	0	0		0
5.0.11.0	win	113018	09:37:12	NH_A_55	1	1	blockedtask_colorshapetraining	5	blockedtask_colorshapetraining	96	Triangle		Shape			0		Triangle.png	Triangle.png	38	1	502	0	0	0	0		0	0	0	0		0	0	0	0		0	0	0	0		0
5.0.11.0	win	113018	09:37:12	NH_A_55	1	1	blockedtask_bivalentshapetraining	6	BlockedPracticeInstruct	1	Triangle		Shape			0		SC_Blocked_BivalentShapeTraining.htm	Triangle.png	57	0	6553	0	0	0	0		0	0	0	0		0	0	0	0		0	0	0	0		0
5.0.11.0	win	113018	09:37:12	NH_A_55	1	1	blockedtask_bivalentshapetraining	6	blockedtask_bivalentshapetraining	3	Triangle	Red	Shape			0		TriangleRed.png	TriangleRed.png	30	0	1203	0	0	0	0		0	0	0	0		0	0	0	0		0	0	0	0		0
5.0.11.0	win	113018	09:37:12	NH_A_55	1	1	blockedtask_bivalentshapetraining	6	blockedtask_bivalentshapetraining	6	Triangle	Green	Shape			0		TriangleGreen.png	TriangleGreen.png	30	0	1058	0	0	0	0		0	0	0	0		0	0	0	0		0	0	0	0		0
5.0.11.0	win	113018	09:37:12	NH_A_55	1	1	blockedtask_bivalentshapetraining	6	blockedtask_bivalentshapetraining	9	Triangle	Red	Shape			0		TriangleRed.png	TriangleRed.png	38	1	711	0	0	0	0		0	0	0	0		0	0	0	0		0	0	0	0		0
5.0.11.0	win	113018	09:37:12	NH_A_55	1	1	blockedtask_bivalentshapetraining	6	blockedtask_bivalentshapetraining	12	Triangle	Red	Shape			0		TriangleRed.png	TriangleRed.png	38	1	595	0	0	0	0		0	0	0	0		0	0	0	0		0	0	0	0		0
5.0.11.0	win	113018	09:37:12	NH_A_55	1	1	blockedtask_bivalentshapetraining	6	blockedtask_bivalentshapetraining	15	Triangle	Green	Shape			0		TriangleGreen.png	TriangleGreen.png	38	1	819	0	0	0	0		0	0	0	0		0	0	0	0		0	0	0	0		0
5.0.11.0	win	113018	09:37:12	NH_A_55	1	1	blockedtask_bivalentshapetraining	6	blockedtask_bivalentshapetraining	18	Circle	Green	Shape			0		CircleGreen.png	CircleGreen.png	30	1	537	0	0	0	0		0	0	0	0		0	0	0	0		0	0	0	0		0
5.0.11.0	win	113018	09:37:12	NH_A_55	1	1	blockedtask_bivalentshapetraining	6	blockedtask_bivalentshapetraining	21	Circle	Green	Shape			0		CircleGreen.png	CircleGreen.png	30	1	508	0	0	0	0		0	0	0	0		0	0	0	0		0	0	0	0		0
5.0.11.0	win	113018	09:37:12	NH_A_55	1	1	blockedtask_bivalentshapetraining	6	blockedtask_bivalentshapetraining	24	Circle	Red	Shape			0		CircleRed.png	CircleRed.png	30	1	607	0	0	0	0		0	0	0	0		0	0	0	0		0	0	0	0		0
5.0.11.0	win	113018	09:37:12	NH_A_55	1	1	blockedtask_bivalentshapetraining	6	blockedtask_bivalentshapetraining	27	Triangle	Green	Shape			0		TriangleGreen.png	TriangleGreen.png	38	1	526	0	0	0	0		0	0	0	0		0	0	0	0		0	0	0	0		0
5.0.11.0	win	113018	09:37:12	NH_A_55	1	1	blockedtask_bivalentshapetraining	6	blockedtask_bivalentshapetraining	30	Circle	Red	Shape			0		CircleRed.png	CircleRed.png	30	1	433	0	0	0	0		0	0	0	0		0	0	0	0		0	0	0	0		0
5.0.11.0	win	113018	09:37:12	NH_A_55	1	1	blockedtask_bivalentshapetraining	6	blockedtask_bivalentshapetraining	33	Triangle	Green	Shape			0		TriangleGreen.png	TriangleGreen.png	38	1	439	0	0	0	0		0	0	0	0		0	0	0	0		0	0	0	0		0
5.0.11.0	win	113018	09:37:12	NH_A_55	1	1	blockedtask_bivalentshapetraining	6	blockedtask_bivalentshapetraining	36	Circle	Green	Shape			0		CircleGreen.png	CircleGreen.png	30	1	620	0	0	0	0		0	0	0	0		0	0	0	0		0	0	0	0		0
5.0.11.0	win	113018	09:37:12	NH_A_55	1	1	blockedtask_bivalentshapetraining	6	blockedtask_bivalentshapetraining	39	Circle	Red	Shape			0		CircleRed.png	CircleRed.png	30	1	1643	0	0	0	0		0	0	0	0		0	0	0	0		0	0	0	0		0
5.0.11.0	win	113018	09:37:12	NH_A_55	1	1	blockedtask_bivalentshapetraining	6	blockedtask_bivalentshapetraining	42	Circle	Green	Shape			0		CircleGreen.png	CircleGreen.png	30	1	529	0	0	0	0		0	0	0	0		0	0	0	0		0	0	0	0		0
5.0.11.0	win	113018	09:37:12	NH_A_55	1	1	blockedtask_bivalentshapetraining	6	blockedtask_bivalentshapetraining	45	Triangle	Green	Shape			0		TriangleGreen.png	TriangleGreen.png	38	1	564	0	0	0	0		0	0	0	0		0	0	0	0		0	0	0	0		0
5.0.11.0	win	113018	09:37:12	NH_A_55	1	1	blockedtask_bivalentshapetraining	6	blockedtask_bivalentshapetraining	48	Triangle	Green	Shape			0		TriangleGreen.png	TriangleGreen.png	38	1	500	0	0	0	0		0	0	0	0		0	0	0	0		0	0	0	0		0
5.0.11.0	win	113018	09:37:12	NH_A_55	1	1	blockedtask_bivalentshapetraining	6	blockedtask_bivalentshapetraining	51	Circle	Green	Shape			0		CircleGreen.png	CircleGreen.png	30	1	488	0	0	0	0		0	0	0	0		0	0	0	0		0	0	0	0		0
5.0.11.0	win	113018	09:37:12	NH_A_55	1	1	blockedtask_bivalentshapetraining	6	blockedtask_bivalentshapetraining	54	Triangle	Red	Shape			0		TriangleRed.png	TriangleRed.png	38	1	524	0	0	0	0		0	0	0	0		0	0	0	0		0	0	0	0		0
5.0.11.0	win	113018	09:37:12	NH_A_55	1	1	blockedtask_bivalentshapetraining	6	blockedtask_bivalentshapetraining	57	Triangle	Red	Shape			0		TriangleRed.png	TriangleRed.png	38	1	638	0	0	0	0		0	0	0	0		0	0	0	0		0	0	0	0		0
5.0.11.0	win	113018	09:37:12	NH_A_55	1	1	blockedtask_bivalentshapetraining	6	blockedtask_bivalentshapetraining	60	Triangle	Red	Shape			0		TriangleRed.png	TriangleRed.png	38	1	589	0	0	0	0		0	0	0	0		0	0	0	0		0	0	0	0		0
5.0.11.0	win	113018	09:37:12	NH_A_55	1	1	blockedtask_bivalentshapetraining	6	blockedtask_bivalentshapetraining	63	Triangle	Red	Shape			0		TriangleRed.png	TriangleRed.png	38	1	413	0	0	0	0		0	0	0	0		0	0	0	0		0	0	0	0		0
5.0.11.0	win	113018	09:37:12	NH_A_55	1	1	blockedtask_bivalentshapetraining	6	blockedtask_bivalentshapetraining	66	Triangle	Red	Shape			0		TriangleRed.png	TriangleRed.png	38	1	532	0	0	0	0		0	0	0	0		0	0	0	0		0	0	0	0		0
5.0.11.0	win	113018	09:37:12	NH_A_55	1	1	blockedtask_bivalentshapetraining	6	blockedtask_bivalentshapetraining	69	Circle	Green	Shape			0		CircleGreen.png	CircleGreen.png	30	1	518	0	0	0	0		0	0	0	0		0	0	0	0		0	0	0	0		0
5.0.11.0	win	113018	09:37:12	NH_A_55	1	1	blockedtask_bivalentshapetraining	6	blockedtask_bivalentshapetraining	72	Circle	Red	Shape			0		CircleRed.png	CircleRed.png	30	1	537	0	0	0	0		0	0	0	0		0	0	0	0		0	0	0	0		0
5.0.11.0	win	113018	09:37:12	NH_A_55	1	1	blockedtask_bivalentshapetraining	6	blockedtask_bivalentshapetraining	75	Triangle	Green	Shape			0		TriangleGreen.png	TriangleGreen.png	38	1	666	0	0	0	0		0	0	0	0		0	0	0	0		0	0	0	0		0
5.0.11.0	win	113018	09:37:12	NH_A_55	1	1	blockedtask_bivalentshapetraining	6	blockedtask_bivalentshapetraining	78	Triangle	Green	Shape			0		TriangleGreen.png	TriangleGreen.png	38	1	520	0	0	0	0		0	0	0	0		0	0	0	0		0	0	0	0		0
5.0.11.0	win	113018	09:37:12	NH_A_55	1	1	blockedtask_bivalentshapetraining	6	blockedtask_bivalentshapetraining	81	Circle	Red	Shape			0		CircleRed.png	CircleRed.png	30	1	538	0	0	0	0		0	0	0	0		0	0	0	0		0	0	0	0		0
5.0.11.0	win	113018	09:37:12	NH_A_55	1	1	blockedtask_bivalentshapetraining	6	blockedtask_bivalentshapetraining	84	Circle	Red	Shape			0		CircleRed.png	CircleRed.png	30	1	588	0	0	0	0		0	0	0	0		0	0	0	0		0	0	0	0		0
5.0.11.0	win	113018	09:37:12	NH_A_55	1	1	blockedtask_bivalentshapetraining	6	blockedtask_bivalentshapetraining	87	Circle	Green	Shape			0		CircleGreen.png	CircleGreen.png	30	1	652	0	0	0	0		0	0	0	0		0	0	0	0		0	0	0	0		0
5.0.11.0	win	113018	09:37:12	NH_A_55	1	1	blockedtask_bivalentshapetraining	6	blockedtask_bivalentshapetraining	90	Circle	Red	Shape			0		CircleRed.png	CircleRed.png	30	1	409	0	0	0	0		0	0	0	0		0	0	0	0		0	0	0	0		0
5.0.11.0	win	113018	09:37:12	NH_A_55	1	1	blockedtask_bivalentshapetraining	6	blockedtask_bivalentshapetraining	93	Circle	Green	Shape			0		CircleGreen.png	CircleGreen.png	30	1	496	0	0	0	0		0	0	0	0		0	0	0	0		0	0	0	0		0
5.0.11.0	win	113018	09:37:12	NH_A_55	1	1	blockedtask_bivalentshapetraining	6	blockedtask_bivalentshapetraining	96	Circle	Red	Shape			0		CircleRed.png	CircleRed.png	30	1	437	0	0	0	0		0	0	0	0		0	0	0	0		0	0	0	0		0
5.0.11.0	win	113018	09:37:12	NH_A_55	1	1	blockedtask_bivalentcolortraining	7	BlockedPracticeInstruct	1	Circle	Red	Shape			0		SC_Blocked_BivalentColorTraining.htm	CircleRed.png	57	0	2969	0	0	0	0		0	0	0	0		0	0	0	0		0	0	0	0		0
5.0.11.0	win	113018	09:37:12	NH_A_55	1	1	blockedtask_bivalentcolortraining	7	blockedtask_bivalentcolortraining	3	Triangle	Green	Color			0		TriangleGreen.png	TriangleGreen.png	38	1	738	0	0	0	0		0	0	0	0		0	0	0	0		0	0	0	0		0
5.0.11.0	win	113018	09:37:12	NH_A_55	1	1	blockedtask_bivalentcolortraining	7	blockedtask_bivalentcolortraining	6	Circle	Red	Color			0		CircleRed.png	CircleRed.png	30	1	396	0	0	0	0		0	0	0	0		0	0	0	0		0	0	0	0		0
5.0.11.0	win	113018	09:37:12	NH_A_55	1	1	blockedtask_bivalentcolortraining	7	blockedtask_bivalentcolortraining	9	Triangle	Red	Color			0		TriangleRed.png	TriangleRed.png	30	1	884	0	0	0	0		0	0	0	0		0	0	0	0		0	0	0	0		0
5.0.11.0	win	113018	09:37:12	NH_A_55	1	1	blockedtask_bivalentcolortraining	7	blockedtask_bivalentcolortraining	12	Circle	Green	Color			0		CircleGreen.png	CircleGreen.png	38	1	648	0	0	0	0		0	0	0	0		0	0	0	0		0	0	0	0		0
5.0.11.0	win	113018	09:37:12	NH_A_55	1	1	blockedtask_bivalentcolortraining	7	blockedtask_bivalentcolortraining	15	Circle	Green	Color			0		CircleGreen.png	CircleGreen.png	38	1	742	0	0	0	0		0	0	0	0		0	0	0	0		0	0	0	0		0
5.0.11.0	win	113018	09:37:12	NH_A_55	1	1	blockedtask_bivalentcolortraining	7	blockedtask_bivalentcolortraining	18	Circle	Red	Color			0		CircleRed.png	CircleRed.png	30	1	527	0	0	0	0		0	0	0	0		0	0	0	0		0	0	0	0		0
5.0.11.0	win	113018	09:37:12	NH_A_55	1	1	blockedtask_bivalentcolortraining	7	blockedtask_bivalentcolortraining	21	Circle	Green	Color			0		CircleGreen.png	CircleGreen.png	38	1	962	0	0	0	0		0	0	0	0		0	0	0	0		0	0	0	0		0
5.0.11.0	win	113018	09:37:12	NH_A_55	1	1	blockedtask_bivalentcolortraining	7	blockedtask_bivalentcolortraining	24	Triangle	Green	Color			0		TriangleGreen.png	TriangleGreen.png	38	1	548	0	0	0	0		0	0	0	0		0	0	0	0		0	0	0	0		0
5.0.11.0	win	113018	09:37:12	NH_A_55	1	1	blockedtask_bivalentcolortraining	7	blockedtask_bivalentcolortraining	27	Circle	Green	Color			0		CircleGreen.png	CircleGreen.png	38	1	421	0	0	0	0		0	0	0	0		0	0	0	0		0	0	0	0		0
5.0.11.0	win	113018	09:37:12	NH_A_55	1	1	blockedtask_bivalentcolortraining	7	blockedtask_bivalentcolortraining	30	Circle	Green	Color			0		CircleGreen.png	CircleGreen.png	38	1	428	0	0	0	0		0	0	0	0		0	0	0	0		0	0	0	0		0
5.0.11.0	win	113018	09:37:12	NH_A_55	1	1	blockedtask_bivalentcolortraining	7	blockedtask_bivalentcolortraining	33	Triangle	Green	Color			0		TriangleGreen.png	TriangleGreen.png	38	1	434	0	0	0	0		0	0	0	0		0	0	0	0		0	0	0	0		0
5.0.11.0	win	113018	09:37:12	NH_A_55	1	1	blockedtask_bivalentcolortraining	7	blockedtask_bivalentcolortraining	36	Triangle	Red	Color			0		TriangleRed.png	TriangleRed.png	30	1	440	0	0	0	0		0	0	0	0		0	0	0	0		0	0	0	0		0
5.0.11.0	win	113018	09:37:12	NH_A_55	1	1	blockedtask_bivalentcolortraining	7	blockedtask_bivalentcolortraining	39	Circle	Red	Color			0		CircleRed.png	CircleRed.png	30	1	430	0	0	0	0		0	0	0	0		0	0	0	0		0	0	0	0		0
5.0.11.0	win	113018	09:37:12	NH_A_55	1	1	blockedtask_bivalentcolortraining	7	blockedtask_bivalentcolortraining	42	Circle	Red	Color			0		CircleRed.png	CircleRed.png	30	1	436	0	0	0	0		0	0	0	0		0	0	0	0		0	0	0	0		0
5.0.11.0	win	113018	09:37:12	NH_A_55	1	1	blockedtask_bivalentcolortraining	7	blockedtask_bivalentcolortraining	45	Triangle	Green	Color			0		TriangleGreen.png	TriangleGreen.png	38	1	586	0	0	0	0		0	0	0	0		0	0	0	0		0	0	0	0		0
5.0.11.0	win	113018	09:37:12	NH_A_55	1	1	blockedtask_bivalentcolortraining	7	blockedtask_bivalentcolortraining	48	Triangle	Green	Color			0		TriangleGreen.png	TriangleGreen.png	38	1	346	0	0	0	0		0	0	0	0		0	0	0	0		0	0	0	0		0
5.0.11.0	win	113018	09:37:12	NH_A_55	1	1	blockedtask_bivalentcolortraining	7	blockedtask_bivalentcolortraining	51	Triangle	Green	Color			0		TriangleGreen.png	TriangleGreen.png	38	1	340	0	0	0	0		0	0	0	0		0	0	0	0		0	0	0	0		0
5.0.11.0	win	113018	09:37:12	NH_A_55	1	1	blockedtask_bivalentcolortraining	7	blockedtask_bivalentcolortraining	54	Circle	Green	Color			0		CircleGreen.png	CircleGreen.png	38	1	350	0	0	0	0		0	0	0	0		0	0	0	0		0	0	0	0		0
5.0.11.0	win	113018	09:37:12	NH_A_55	1	1	blockedtask_bivalentcolortraining	7	blockedtask_bivalentcolortraining	57	Circle	Red	Color			0		CircleRed.png	CircleRed.png	30	1	423	0	0	0	0		0	0	0	0		0	0	0	0		0	0	0	0		0
5.0.11.0	win	113018	09:37:12	NH_A_55	1	1	blockedtask_bivalentcolortraining	7	blockedtask_bivalentcolortraining	60	Triangle	Red	Color			0		TriangleRed.png	TriangleRed.png	30	1	350	0	0	0	0		0	0	0	0		0	0	0	0		0	0	0	0		0
5.0.11.0	win	113018	09:37:12	NH_A_55	1	1	blockedtask_bivalentcolortraining	7	blockedtask_bivalentcolortraining	63	Triangle	Red	Color			0		TriangleRed.png	TriangleRed.png	30	1	391	0	0	0	0		0	0	0	0		0	0	0	0		0	0	0	0		0
5.0.11.0	win	113018	09:37:12	NH_A_55	1	1	blockedtask_bivalentcolortraining	7	blockedtask_bivalentcolortraining	66	Circle	Red	Color			0		CircleRed.png	CircleRed.png	30	1	351	0	0	0	0		0	0	0	0		0	0	0	0		0	0	0	0		0
5.0.11.0	win	113018	09:37:12	NH_A_55	1	1	blockedtask_bivalentcolortraining	7	blockedtask_bivalentcolortraining	69	Triangle	Red	Color			0		TriangleRed.png	TriangleRed.png	30	1	344	0	0	0	0		0	0	0	0		0	0	0	0		0	0	0	0		0
5.0.11.0	win	113018	09:37:12	NH_A_55	1	1	blockedtask_bivalentcolortraining	7	blockedtask_bivalentcolortraining	72	Circle	Red	Color			0		CircleRed.png	CircleRed.png	30	1	371	0	0	0	0		0	0	0	0		0	0	0	0		0	0	0	0		0
5.0.11.0	win	113018	09:37:12	NH_A_55	1	1	blockedtask_bivalentcolortraining	7	blockedtask_bivalentcolortraining	75	Triangle	Green	Color			0		TriangleGreen.png	TriangleGreen.png	38	1	427	0	0	0	0		0	0	0	0		0	0	0	0		0	0	0	0		0
5.0.11.0	win	113018	09:37:12	NH_A_55	1	1	blockedtask_bivalentcolortraining	7	blockedtask_bivalentcolortraining	78	Triangle	Red	Color			0		TriangleRed.png	TriangleRed.png	30	1	466	0	0	0	0		0	0	0	0		0	0	0	0		0	0	0	0		0
5.0.11.0	win	113018	09:37:12	NH_A_55	1	1	blockedtask_bivalentcolortraining	7	blockedtask_bivalentcolortraining	81	Triangle	Red	Color			0		TriangleRed.png	TriangleRed.png	30	1	342	0	0	0	0		0	0	0	0		0	0	0	0		0	0	0	0		0
5.0.11.0	win	113018	09:37:12	NH_A_55	1	1	blockedtask_bivalentcolortraining	7	blockedtask_bivalentcolortraining	84	Circle	Green	Color			0		CircleGreen.png	CircleGreen.png	38	1	481	0	0	0	0		0	0	0	0		0	0	0	0		0	0	0	0		0
5.0.11.0	win	113018	09:37:12	NH_A_55	1	1	blockedtask_bivalentcolortraining	7	blockedtask_bivalentcolortraining	87	Circle	Green	Color			0		CircleGreen.png	CircleGreen.png	38	1	357	0	0	0	0		0	0	0	0		0	0	0	0		0	0	0	0		0
5.0.11.0	win	113018	09:37:12	NH_A_55	1	1	blockedtask_bivalentcolortraining	7	blockedtask_bivalentcolortraining	90	Circle	Red	Color			0		CircleRed.png	CircleRed.png	38	0	399	0	0	0	0		0	0	0	0		0	0	0	0		0	0	0	0		0
5.0.11.0	win	113018	09:37:12	NH_A_55	1	1	blockedtask_bivalentcolortraining	7	blockedtask_bivalentcolortraining	93	Triangle	Green	Color			0		TriangleGreen.png	TriangleGreen.png	38	1	589	0	0	0	0		0	0	0	0		0	0	0	0		0	0	0	0		0
5.0.11.0	win	113018	09:37:12	NH_A_55	1	1	blockedtask_bivalentcolortraining	7	blockedtask_bivalentcolortraining	96	Triangle	Red	Color			0		TriangleRed.png	TriangleRed.png	30	1	509	0	0	0	0		0	0	0	0		0	0	0	0		0	0	0	0		0
5.0.11.0	win	113018	09:37:12	NH_A_55	1	1	blocked_testintro	8	BlockedPracticeInstruct	1	Triangle	Red	Color			0		SC_Blocked_TestIntro.htm	TriangleRed.png	57	0	13839	0	0	0	0		0	0	0	0		0	0	0	0		0	0	0	0		0
5.0.11.0	win	113018	09:37:12	NH_A_55	1	1	blocked_shape	9	BlockedTestInstruct	1	Triangle	Red	Color			0		SC_Blocked_BivalentShapeTest.htm	TriangleRed.png	57	0	9844	0	0	0	0		0	0	0	0		0	0	0	0		0	0	0	0		0
5.0.11.0	win	113018	09:37:12	NH_A_55	1	1	blocked_shape	9	blockedtask_bivalentshapetest	3	Circle	Green	Shape			0		CircleGreen.png	CircleGreen.png	30	1	858	0	0	0	0		1	1	858	100	858	0	0	0	0		0	0	0	0		0
5.0.11.0	win	113018	09:37:12	NH_A_55	1	1	blocked_shape	9	blockedtask_bivalentshapetest	6	Circle	Green	Shape			0		CircleGreen.png	CircleGreen.png	30	1	447	0	0	0	0		2	2	1305	100	652.5	0	0	0	0		0	0	0	0		0
5.0.11.0	win	113018	09:37:12	NH_A_55	1	1	blocked_shape	9	blockedtask_bivalentshapetest	9	Triangle	Red	Shape			0		TriangleRed.png	TriangleRed.png	38	1	485	0	0	0	0		3	3	1790	100	596.6666666666666287711	0	0	0	0		0	0	0	0		0
5.0.11.0	win	113018	09:37:12	NH_A_55	1	1	blocked_shape	9	blockedtask_bivalentshapetest	12	Circle	Green	Shape			0		CircleGreen.png	CircleGreen.png	30	1	521	0	0	0	0		4	4	2311	100	577.75	0	0	0	0		0	0	0	0		0
5.0.11.0	win	113018	09:37:12	NH_A_55	1	1	blocked_shape	9	blockedtask_bivalentshapetest	15	Circle	Green	Shape			0		CircleGreen.png	CircleGreen.png	30	1	380	0	0	0	0		5	5	2691	100	538.2000000000000454747	0	0	0	0		0	0	0	0		0
5.0.11.0	win	113018	09:37:12	NH_A_55	1	1	blocked_shape	9	blockedtask_bivalentshapetest	18	Circle	Green	Shape			0		CircleGreen.png	CircleGreen.png	30	1	501	0	0	0	0		6	6	3192	100	532	0	0	0	0		0	0	0	0		0
5.0.11.0	win	113018	09:37:12	NH_A_55	1	1	blocked_shape	9	blockedtask_bivalentshapetest	21	Circle	Red	Shape			0		CircleRed.png	CircleRed.png	30	1	376	0	0	0	0		7	7	3568	100	509.7142857142857224062	0	0	0	0		0	0	0	0		0
5.0.11.0	win	113018	09:37:12	NH_A_55	1	1	blocked_shape	9	blockedtask_bivalentshapetest	24	Circle	Green	Shape			0		CircleGreen.png	CircleGreen.png	30	1	433	0	0	0	0		8	8	4001	100	500.125	0	0	0	0		0	0	0	0		0
5.0.11.0	win	113018	09:37:12	NH_A_55	1	1	blocked_shape	9	blockedtask_bivalentshapetest	27	Circle	Green	Shape			0		CircleGreen.png	CircleGreen.png	30	1	423	0	0	0	0		9	9	4424	100	491.5555555555555429237	0	0	0	0		0	0	0	0		0
5.0.11.0	win	113018	09:37:12	NH_A_55	1	1	blocked_shape	9	blockedtask_bivalentshapetest	30	Circle	Red	Shape			0		CircleRed.png	CircleRed.png	30	1	445	0	0	0	0		10	10	4869	100	486.8999999999999772626	0	0	0	0		0	0	0	0		0
5.0.11.0	win	113018	09:37:12	NH_A_55	1	1	blocked_shape	9	blockedtask_bivalentshapetest	33	Triangle	Green	Shape			0		TriangleGreen.png	TriangleGreen.png	38	1	436	0	0	0	0		11	11	5305	100	482.2727272727272520569	0	0	0	0		0	0	0	0		0
5.0.11.0	win	113018	09:37:12	NH_A_55	1	1	blocked_shape	9	blockedtask_bivalentshapetest	36	Triangle	Red	Shape			0		TriangleRed.png	TriangleRed.png	38	1	457	0	0	0	0		12	12	5762	100	480.1666666666666856145	0	0	0	0		0	0	0	0		0
5.0.11.0	win	113018	09:37:12	NH_A_55	1	1	blocked_shape	9	blockedtask_bivalentshapetest	39	Circle	Red	Shape			0		CircleRed.png	CircleRed.png	30	1	526	0	0	0	0		13	13	6288	100	483.69230769230767919	0	0	0	0		0	0	0	0		0
5.0.11.0	win	113018	09:37:12	NH_A_55	1	1	blocked_shape	9	blockedtask_bivalentshapetest	42	Triangle	Green	Shape			0		TriangleGreen.png	TriangleGreen.png	38	1	625	0	0	0	0		14	14	6913	100	493.7857142857142775938	0	0	0	0		0	0	0	0		0
5.0.11.0	win	113018	09:37:12	NH_A_55	1	1	blocked_shape	9	blockedtask_bivalentshapetest	45	Circle	Red	Shape			0		CircleRed.png	CircleRed.png	30	1	512	0	0	0	0		15	15	7425	100	495	0	0	0	0		0	0	0	0		0
5.0.11.0	win	113018	09:37:12	NH_A_55	1	1	blocked_shape	9	blockedtask_bivalentshapetest	48	Circle	Red	Shape			0		CircleRed.png	CircleRed.png	30	1	419	0	0	0	0		16	16	7844	100	490.25	0	0	0	0		0	0	0	0		0
5.0.11.0	win	113018	09:37:12	NH_A_55	1	1	blocked_shape	9	blockedtask_bivalentshapetest	51	Triangle	Red	Shape			0		TriangleRed.png	TriangleRed.png	38	1	538	0	0	0	0		17	17	8382	100	493.0588235294117680496	0	0	0	0		0	0	0	0		0
5.0.11.0	win	113018	09:37:12	NH_A_55	1	1	blocked_shape	9	blockedtask_bivalentshapetest	54	Triangle	Green	Shape			0		TriangleGreen.png	TriangleGreen.png	38	1	524	0	0	0	0		18	18	8906	100	494.7777777777777714618	0	0	0	0		0	0	0	0		0
5.0.11.0	win	113018	09:37:12	NH_A_55	1	1	blocked_shape	9	blockedtask_bivalentshapetest	57	Triangle	Green	Shape			0		TriangleGreen.png	TriangleGreen.png	38	1	399	0	0	0	0		19	19	9305	100	489.736842105263178837	0	0	0	0		0	0	0	0		0
5.0.11.0	win	113018	09:37:12	NH_A_55	1	1	blocked_shape	9	blockedtask_bivalentshapetest	60	Circle	Red	Shape			0		CircleRed.png	CircleRed.png	30	1	518	0	0	0	0		20	20	9823	100	491.1499999999999772626	0	0	0	0		0	0	0	0		0
5.0.11.0	win	113018	09:37:12	NH_A_55	1	1	blocked_shape	9	blockedtask_bivalentshapetest	63	Triangle	Red	Shape			0		TriangleRed.png	TriangleRed.png	38	1	489	0	0	0	0		21	21	10312	100	491.0476190476190367917	0	0	0	0		0	0	0	0		0
5.0.11.0	win	113018	09:37:12	NH_A_55	1	1	blocked_shape	9	blockedtask_bivalentshapetest	66	Triangle	Green	Shape			0		TriangleGreen.png	TriangleGreen.png	38	1	509	0	0	0	0		22	22	10821	100	491.8636363636363739715	0	0	0	0		0	0	0	0		0
5.0.11.0	win	113018	09:37:12	NH_A_55	1	1	blocked_shape	9	blockedtask_bivalentshapetest	69	Triangle	Green	Shape			0		TriangleGreen.png	TriangleGreen.png	38	1	448	0	0	0	0		23	23	11269	100	489.9565217391304372541	0	0	0	0		0	0	0	0		0
5.0.11.0	win	113018	09:37:12	NH_A_55	1	1	blocked_shape	9	blockedtask_bivalentshapetest	72	Triangle	Green	Shape			0		TriangleGreen.png	TriangleGreen.png	38	1	485	0	0	0	0		24	24	11754	100	489.75	0	0	0	0		0	0	0	0		0
5.0.11.0	win	113018	09:37:12	NH_A_55	1	1	blocked_shape	9	blockedtask_bivalentshapetest	75	Triangle	Red	Shape			0		TriangleRed.png	TriangleRed.png	38	1	490	0	0	0	0		25	25	12244	100	489.7599999999999909051	0	0	0	0		0	0	0	0		0
5.0.11.0	win	113018	09:37:12	NH_A_55	1	1	blocked_shape	9	blockedtask_bivalentshapetest	78	Circle	Red	Shape			0		CircleRed.png	CircleRed.png	30	1	525	0	0	0	0		26	26	12769	100	491.11538461538464162	0	0	0	0		0	0	0	0		0
5.0.11.0	win	113018	09:37:12	NH_A_55	1	1	blocked_shape	9	blockedtask_bivalentshapetest	81	Circle	Red	Shape			0		CircleRed.png	CircleRed.png	30	1	432	0	0	0	0		27	27	13201	100	488.9259259259259238206	0	0	0	0		0	0	0	0		0
5.0.11.0	win	113018	09:37:12	NH_A_55	1	1	blocked_shape	9	blockedtask_bivalentshapetest	84	Triangle	Red	Shape			0		TriangleRed.png	TriangleRed.png	38	1	454	0	0	0	0		28	28	13655	100	487.6785714285714448124	0	0	0	0		0	0	0	0		0
5.0.11.0	win	113018	09:37:12	NH_A_55	1	1	blocked_shape	9	blockedtask_bivalentshapetest	87	Triangle	Red	Shape			0		TriangleRed.png	TriangleRed.png	38	1	427	0	0	0	0		29	29	14082	100	485.5862068965517437391	0	0	0	0		0	0	0	0		0
5.0.11.0	win	113018	09:37:12	NH_A_55	1	1	blocked_shape	9	blockedtask_bivalentshapetest	90	Circle	Green	Shape			0		CircleGreen.png	CircleGreen.png	30	1	370	0	0	0	0		30	30	14452	100	481.7333333333333484916	0	0	0	0		0	0	0	0		0
5.0.11.0	win	113018	09:37:12	NH_A_55	1	1	blocked_shape	9	blockedtask_bivalentshapetest	93	Circle	Red	Shape			0		CircleRed.png	CircleRed.png	30	1	571	0	0	0	0		31	31	15023	100	484.6129032258064626149	0	0	0	0		0	0	0	0		0
5.0.11.0	win	113018	09:37:12	NH_A_55	1	1	blocked_shape	9	blockedtask_bivalentshapetest	96	Circle	Green	Shape			0		CircleGreen.png	CircleGreen.png	30	1	476	0	0	0	0		32	32	15499	100	484.34375	0	0	0	0		0	0	0	0		0
5.0.11.0	win	113018	09:37:12	NH_A_55	1	1	blocked_shape	9	blockedtask_bivalentshapetest	99	Circle	Green	Shape			0		CircleGreen.png	CircleGreen.png	30	1	480	0	0	0	0		33	33	15979	100	484.2121212121211897284	0	0	0	0		0	0	0	0		0
5.0.11.0	win	113018	09:37:12	NH_A_55	1	1	blocked_shape	9	blockedtask_bivalentshapetest	102	Triangle	Green	Shape			0		TriangleGreen.png	TriangleGreen.png	38	1	533	0	0	0	0		34	34	16512	100	485.6470588235293917023	0	0	0	0		0	0	0	0		0
5.0.11.0	win	113018	09:37:12	NH_A_55	1	1	blocked_shape	9	blockedtask_bivalentshapetest	105	Circle	Green	Shape			0		CircleGreen.png	CircleGreen.png	30	1	487	0	0	0	0		35	35	16999	100	485.6857142857143116998	0	0	0	0		0	0	0	0		0
5.0.11.0	win	113018	09:37:12	NH_A_55	1	1	blocked_shape	9	blockedtask_bivalentshapetest	108	Triangle	Red	Shape			0		TriangleRed.png	TriangleRed.png	38	1	379	0	0	0	0		36	36	17378	100	482.7222222222222285382	0	0	0	0		0	0	0	0		0
5.0.11.0	win	113018	09:37:12	NH_A_55	1	1	blocked_shape	9	blockedtask_bivalentshapetest	111	Circle	Green	Shape			0		CircleGreen.png	CircleGreen.png	30	1	452	0	0	0	0		37	37	17830	100	481.8918918918918734562	0	0	0	0		0	0	0	0		0
5.0.11.0	win	113018	09:37:12	NH_A_55	1	1	blocked_shape	9	blockedtask_bivalentshapetest	114	Triangle	Red	Shape			0		TriangleRed.png	TriangleRed.png	38	1	408	0	0	0	0		38	38	18238	100	479.9473684210526585048	0	0	0	0		0	0	0	0		0
5.0.11.0	win	113018	09:37:12	NH_A_55	1	1	blocked_shape	9	blockedtask_bivalentshapetest	117	Triangle	Green	Shape			0		TriangleGreen.png	TriangleGreen.png	38	1	528	0	0	0	0		39	39	18766	100	481.1794871794871824022	0	0	0	0		0	0	0	0		0
5.0.11.0	win	113018	09:37:12	NH_A_55	1	1	blocked_shape	9	blockedtask_bivalentshapetest	120	Triangle	Red	Shape			0		TriangleRed.png	TriangleRed.png	38	1	403	0	0	0	0		40	40	19169	100	479.2250000000000227374	0	0	0	0		0	0	0	0		0
5.0.11.0	win	113018	09:37:12	NH_A_55	1	1	blocked_shape	9	blockedtask_bivalentshapetest	123	Triangle	Green	Shape			0		TriangleGreen.png	TriangleGreen.png	38	1	538	0	0	0	0		41	41	19707	100	480.6585365853658800006	0	0	0	0		0	0	0	0		0
5.0.11.0	win	113018	09:37:12	NH_A_55	1	1	blocked_shape	9	blockedtask_bivalentshapetest	126	Triangle	Green	Shape			0		TriangleGreen.png	TriangleGreen.png	38	1	396	0	0	0	0		42	42	20103	100	478.6428571428571672186	0	0	0	0		0	0	0	0		0
5.0.11.0	win	113018	09:37:12	NH_A_55	1	1	blocked_shape	9	blockedtask_bivalentshapetest	129	Circle	Green	Shape			0		CircleGreen.png	CircleGreen.png	30	1	548	0	0	0	0		43	43	20651	100	480.2558139534883707711	0	0	0	0		0	0	0	0		0
5.0.11.0	win	113018	09:37:12	NH_A_55	1	1	blocked_shape	9	blockedtask_bivalentshapetest	132	Circle	Green	Shape			0		CircleGreen.png	CircleGreen.png	30	1	453	0	0	0	0		44	44	21104	100	479.6363636363636260285	0	0	0	0		0	0	0	0		0
5.0.11.0	win	113018	09:37:12	NH_A_55	1	1	blocked_shape	9	blockedtask_bivalentshapetest	135	Triangle	Red	Shape			0		TriangleRed.png	TriangleRed.png	38	1	475	0	0	0	0		45	45	21579	100	479.5333333333333598603	0	0	0	0		0	0	0	0		0
5.0.11.0	win	113018	09:37:12	NH_A_55	1	1	blocked_shape	9	blockedtask_bivalentshapetest	138	Circle	Red	Shape			0		CircleRed.png	CircleRed.png	30	1	496	0	0	0	0		46	46	22075	100	479.8913043478260647134	0	0	0	0		0	0	0	0		0
5.0.11.0	win	113018	09:37:12	NH_A_55	1	1	blocked_shape	9	blockedtask_bivalentshapetest	141	Triangle	Green	Shape			0		TriangleGreen.png	TriangleGreen.png	30	0	451	0	0	0	0		46	47	22075	97.8723404255319167078	479.8913043478260647134	0	0	0	0		0	0	0	0		0
5.0.11.0	win	113018	09:37:12	NH_A_55	1	1	blocked_shape	9	blockedtask_bivalentshapetest	144	Triangle	Red	Shape			0		TriangleRed.png	TriangleRed.png	38	1	905	0	0	0	0		47	48	22980	97.9166666666666571928	488.936170212765944143	0	0	0	0		0	0	0	0		0
5.0.11.0	win	113018	09:37:12	NH_A_55	1	1	blocked_shape	9	blockedtask_bivalentshapetest	147	Circle	Red	Shape			0		CircleRed.png	CircleRed.png	30	1	588	0	0	0	0		48	49	23568	97.9591836734693828248	491	0	0	0	0		0	0	0	0		0
5.0.11.0	win	113018	09:37:12	NH_A_55	1	1	blocked_shape	9	blockedtask_bivalentshapetest	150	Triangle	Red	Shape			0		TriangleRed.png	TriangleRed.png	38	1	972	0	0	0	0		49	50	24540	98	500.8163265306122298171	0	0	0	0		0	0	0	0		0
5.0.11.0	win	113018	09:37:12	NH_A_55	1	1	blocked_shape	9	blockedtask_bivalentshapetest	153	Circle	Red	Shape			0		CircleRed.png	CircleRed.png	30	1	444	0	0	0	0		50	51	24984	98.0392156862745025592	499.6800000000000068212	0	0	0	0		0	0	0	0		0
5.0.11.0	win	113018	09:37:12	NH_A_55	1	1	blocked_shape	9	blockedtask_bivalentshapetest	156	Triangle	Red	Shape			0		TriangleRed.png	TriangleRed.png	38	1	531	0	0	0	0		51	52	25515	98.0769230769230659917	500.2941176470588402481	0	0	0	0		0	0	0	0		0
5.0.11.0	win	113018	09:37:12	NH_A_55	1	1	blocked_shape	9	blockedtask_bivalentshapetest	159	Circle	Red	Shape			0		CircleRed.png	CircleRed.png	30	1	437	0	0	0	0		52	53	25952	98.1132075471698072988	499.0769230769230944134	0	0	0	0		0	0	0	0		0
5.0.11.0	win	113018	09:37:12	NH_A_55	1	1	blocked_shape	9	blockedtask_bivalentshapetest	162	Triangle	Red	Shape			0		TriangleRed.png	TriangleRed.png	38	1	443	0	0	0	0		53	54	26395	98.1481481481481523588	498.0188679245283083219	0	0	0	0		0	0	0	0		0
5.0.11.0	win	113018	09:37:12	NH_A_55	1	1	blocked_shape	9	blockedtask_bivalentshapetest	165	Circle	Red	Shape			0		CircleRed.png	CircleRed.png	30	1	449	0	0	0	0		54	55	26844	98.1818181818181869858	497.1111111111110858474	0	0	0	0		0	0	0	0		0
5.0.11.0	win	113018	09:37:12	NH_A_55	1	1	blocked_shape	9	blockedtask_bivalentshapetest	168	Triangle	Green	Shape			0		TriangleGreen.png	TriangleGreen.png	38	1	406	0	0	0	0		55	56	27250	98.2142857142857081953	495.4545454545454390427	0	0	0	0		0	0	0	0		0
5.0.11.0	win	113018	09:37:12	NH_A_55	1	1	blocked_shape	9	blockedtask_bivalentshapetest	171	Circle	Green	Shape			0		CircleGreen.png	CircleGreen.png	30	1	494	0	0	0	0		56	57	27744	98.2456140350877120682	495.4285714285714448124	0	0	0	0		0	0	0	0		0
5.0.11.0	win	113018	09:37:12	NH_A_55	1	1	blocked_shape	9	blockedtask_bivalentshapetest	174	Triangle	Green	Shape			0		TriangleGreen.png	TriangleGreen.png	38	1	466	0	0	0	0		57	58	28210	98.2758620689655089109	494.9122807017544118935	0	0	0	0		0	0	0	0		0
5.0.11.0	win	113018	09:37:12	NH_A_55	1	1	blocked_shape	9	blockedtask_bivalentshapetest	177	Triangle	Green	Shape			0		TriangleGreen.png	TriangleGreen.png	38	1	438	0	0	0	0		58	59	28648	98.3050847457627128279	493.9310344827586050087	0	0	0	0		0	0	0	0		0
5.0.11.0	win	113018	09:37:12	NH_A_55	1	1	blocked_shape	9	blockedtask_bivalentshapetest	180	Circle	Green	Shape			0		CircleGreen.png	CircleGreen.png	30	1	476	0	0	0	0		59	60	29124	98.3333333333333285964	493.6271186440678206964	0	0	0	0		0	0	0	0		0
5.0.11.0	win	113018	09:37:12	NH_A_55	1	1	blocked_shape	9	blockedtask_bivalentshapetest	183	Triangle	Green	Shape			0		TriangleGreen.png	TriangleGreen.png	38	1	529	0	0	0	0		60	61	29653	98.3606557377049171009	494.2166666666666401397	0	0	0	0		0	0	0	0		0
5.0.11.0	win	113018	09:37:12	NH_A_55	1	1	blocked_shape	9	blockedtask_bivalentshapetest	186	Circle	Red	Shape			0		CircleRed.png	CircleRed.png	30	1	451	0	0	0	0		61	62	30104	98.387096774193551596	493.5081967213114921833	0	0	0	0		0	0	0	0		0
5.0.11.0	win	113018	09:37:12	NH_A_55	1	1	blocked_shape	9	blockedtask_bivalentshapetest	189	Circle	Green	Shape			0		CircleGreen.png	CircleGreen.png	30	1	536	0	0	0	0		62	63	30640	98.4126984126984041268	494.1935483870967686926	0	0	0	0		0	0	0	0		0
5.0.11.0	win	113018	09:37:12	NH_A_55	1	1	blocked_shape	9	blockedtask_bivalentshapetest	192	Circle	Red	Shape			0		CircleRed.png	CircleRed.png	30	1	475	0	0	0	0		63	64	31115	98.4375	493.8888888888889141526	0	0	0	0		0	0	0	0		0
5.0.11.0	win	113018	09:37:12	NH_A_55	1	1	blocked_shape	9	blockedtask_bivalentshapetest	195	Triangle	Green	Shape			0		TriangleGreen.png	TriangleGreen.png	38	1	497	0	0	0	0		64	65	31612	98.4615384615384670042	493.9375	0	0	0	0		0	0	0	0		0
5.0.11.0	win	113018	09:37:12	NH_A_55	1	1	blocked_shape	9	blockedtask_bivalentshapetest	198	Circle	Red	Shape			0		CircleRed.png	CircleRed.png	30	1	484	0	0	0	0		65	66	32096	98.4848484848484844179	493.784615384615392486	0	0	0	0		0	0	0	0		0
5.0.11.0	win	113018	09:37:12	NH_A_55	1	1	blocked_shape	9	blockedtask_bivalentshapetest	201	Circle	Red	Shape			0		CircleRed.png	CircleRed.png	30	1	504	0	0	0	0		66	67	32600	98.507462686567166088	493.9393939393939376714	0	0	0	0		0	0	0	0		0
5.0.11.0	win	113018	09:37:12	NH_A_55	1	1	blocked_shape	9	blockedtask_bivalentshapetest	204	Triangle	Red	Shape			0		TriangleRed.png	TriangleRed.png	38	1	475	0	0	0	0		67	68	33075	98.5294117647058840248	493.656716417910445216	0	0	0	0		0	0	0	0		0
5.0.11.0	win	113018	09:37:12	NH_A_55	1	1	blocked_shape	9	blockedtask_bivalentshapetest	207	Triangle	Green	Shape			0		TriangleGreen.png	TriangleGreen.png	38	1	416	0	0	0	0		68	69	33491	98.5507246376811707478	492.5147058823529278015	0	0	0	0		0	0	0	0		0
5.0.11.0	win	113018	09:37:12	NH_A_55	1	1	blocked_shape	9	blockedtask_bivalentshapetest	210	Circle	Red	Shape			0		CircleRed.png	CircleRed.png	30	1	486	0	0	0	0		69	70	33977	98.5714285714285836093	492.4202898550724398774	0	0	0	0		0	0	0	0		0
5.0.11.0	win	113018	09:37:12	NH_A_55	1	1	blocked_shape	9	blockedtask_bivalentshapetest	213	Triangle	Green	Shape			0		TriangleGreen.png	TriangleGreen.png	38	1	426	0	0	0	0		70	71	34403	98.5915492957746550928	491.4714285714285892936	0	0	0	0		0	0	0	0		0
5.0.11.0	win	113018	09:37:12	NH_A_55	1	1	blocked_shape	9	blockedtask_bivalentshapetest	216	Circle	Green	Shape			0		CircleGreen.png	CircleGreen.png	30	1	513	0	0	0	0		71	72	34916	98.6111111111111142691	491.7746478873239652785	0	0	0	0		0	0	0	0		0
5.0.11.0	win	113018	09:37:12	NH_A_55	1	1	blocked_shape	9	blockedtask_bivalentshapetest	219	Circle	Green	Shape			0		CircleGreen.png	CircleGreen.png	30	1	468	0	0	0	0		72	73	35384	98.6301369863013661643	491.4444444444444570763	0	0	0	0		0	0	0	0		0
5.0.11.0	win	113018	09:37:12	NH_A_55	1	1	blocked_shape	9	blockedtask_bivalentshapetest	222	Triangle	Red	Shape			0		TriangleRed.png	TriangleRed.png	38	1	473	0	0	0	0		73	74	35857	98.648648648648645576	491.1917808219178027684	0	0	0	0		0	0	0	0		0
5.0.11.0	win	113018	09:37:12	NH_A_55	1	1	blocked_shape	9	blockedtask_bivalentshapetest	225	Triangle	Red	Shape			0		TriangleRed.png	TriangleRed.png	38	1	445	0	0	0	0		74	75	36302	98.6666666666666714036	490.5675675675675506682	0	0	0	0		0	0	0	0		0
5.0.11.0	win	113018	09:37:12	NH_A_55	1	1	blocked_shape	9	blockedtask_bivalentshapetest	228	Triangle	Green	Shape			0		TriangleGreen.png	TriangleGreen.png	38	1	436	0	0	0	0		75	76	36738	98.6842105263157804984	489.8399999999999749889	0	0	0	0		0	0	0	0		0
5.0.11.0	win	113018	09:37:12	NH_A_55	1	1	blocked_shape	9	blockedtask_bivalentshapetest	231	Triangle	Red	Shape			0		TriangleRed.png	TriangleRed.png	38	1	361	0	0	0	0		76	77	37099	98.7012987012986968693	488.1447368421052601661	0	0	0	0		0	0	0	0		0
5.0.11.0	win	113018	09:37:12	NH_A_55	1	1	blocked_shape	9	blockedtask_bivalentshapetest	234	Circle	Green	Shape			0		CircleGreen.png	CircleGreen.png	30	1	499	0	0	0	0		77	78	37598	98.7179487179487296089	488.2857142857142775938	0	0	0	0		0	0	0	0		0
5.0.11.0	win	113018	09:37:12	NH_A_55	1	1	blocked_shape	9	blockedtask_bivalentshapetest	237	Triangle	Red	Shape			0		TriangleRed.png	TriangleRed.png	38	1	678	0	0	0	0		78	79	38276	98.7341772151898737775	490.7179487179487296089	0	0	0	0		0	0	0	0		0
5.0.11.0	win	113018	09:37:12	NH_A_55	1	1	blocked_shape	9	blockedtask_bivalentshapetest	240	Circle	Red	Shape			0		CircleRed.png	CircleRed.png	30	1	435	0	0	0	0		79	80	38711	98.75	490.0126582278480782406	0	0	0	0		0	0	0	0		0
5.0.11.0	win	113018	09:37:12	NH_A_55	1	1	blocked_color	10	BlockedTestInstruct	1	Circle	Red	Shape			0		SC_Blocked_BivalentColorTest.htm	CircleRed.png	57	0	4780	0	0	0	0		0	0	0	0		0	0	0	0		0	0	0	0		0
5.0.11.0	win	113018	09:37:12	NH_A_55	1	1	blocked_color	10	blockedtask_bivalentcolortest	3	Triangle	Red	Color			0		TriangleRed.png	TriangleRed.png	30	1	973	1	1	973	100	973	0	0	0	0		0	0	0	0		0	0	0	0		0
5.0.11.0	win	113018	09:37:12	NH_A_55	1	1	blocked_color	10	blockedtask_bivalentcolortest	6	Triangle	Green	Color			0		TriangleGreen.png	TriangleGreen.png	38	1	718	2	2	1691	100	845.5	0	0	0	0		0	0	0	0		0	0	0	0		0
5.0.11.0	win	113018	09:37:12	NH_A_55	1	1	blocked_color	10	blockedtask_bivalentcolortest	9	Circle	Green	Color			0		CircleGreen.png	CircleGreen.png	38	1	729	3	3	2420	100	806.6666666666666287711	0	0	0	0		0	0	0	0		0	0	0	0		0
5.0.11.0	win	113018	09:37:12	NH_A_55	1	1	blocked_color	10	blockedtask_bivalentcolortest	12	Triangle	Green	Color			0		TriangleGreen.png	TriangleGreen.png	38	1	420	4	4	2840	100	710	0	0	0	0		0	0	0	0		0	0	0	0		0
5.0.11.0	win	113018	09:37:12	NH_A_55	1	1	blocked_color	10	blockedtask_bivalentcolortest	15	Triangle	Red	Color			0		TriangleRed.png	TriangleRed.png	30	1	394	5	5	3234	100	646.7999999999999545253	0	0	0	0		0	0	0	0		0	0	0	0		0
5.0.11.0	win	113018	09:37:12	NH_A_55	1	1	blocked_color	10	blockedtask_bivalentcolortest	18	Circle	Red	Color			0		CircleRed.png	CircleRed.png	30	1	530	6	6	3764	100	627.3333333333333712289	0	0	0	0		0	0	0	0		0	0	0	0		0
5.0.11.0	win	113018	09:37:12	NH_A_55	1	1	blocked_color	10	blockedtask_bivalentcolortest	21	Triangle	Red	Color			0		TriangleRed.png	TriangleRed.png	30	1	485	7	7	4249	100	607	0	0	0	0		0	0	0	0		0	0	0	0		0
5.0.11.0	win	113018	09:37:12	NH_A_55	1	1	blocked_color	10	blockedtask_bivalentcolortest	24	Circle	Red	Color			0		CircleRed.png	CircleRed.png	30	1	505	8	8	4754	100	594.25	0	0	0	0		0	0	0	0		0	0	0	0		0
5.0.11.0	win	113018	09:37:12	NH_A_55	1	1	blocked_color	10	blockedtask_bivalentcolortest	27	Triangle	Red	Color			0		TriangleRed.png	TriangleRed.png	30	1	364	9	9	5118	100	568.6666666666666287711	0	0	0	0		0	0	0	0		0	0	0	0		0
5.0.11.0	win	113018	09:37:12	NH_A_55	1	1	blocked_color	10	blockedtask_bivalentcolortest	30	Triangle	Green	Color			0		TriangleGreen.png	TriangleGreen.png	38	1	405	10	10	5523	100	552.2999999999999545253	0	0	0	0		0	0	0	0		0	0	0	0		0
5.0.11.0	win	113018	09:37:12	NH_A_55	1	1	blocked_color	10	blockedtask_bivalentcolortest	33	Triangle	Green	Color			0		TriangleGreen.png	TriangleGreen.png	38	1	365	11	11	5888	100	535.2727272727272520569	0	0	0	0		0	0	0	0		0	0	0	0		0
5.0.11.0	win	113018	09:37:12	NH_A_55	1	1	blocked_color	10	blockedtask_bivalentcolortest	36	Circle	Red	Color			0		CircleRed.png	CircleRed.png	30	1	422	12	12	6310	100	525.8333333333333712289	0	0	0	0		0	0	0	0		0	0	0	0		0
5.0.11.0	win	113018	09:37:12	NH_A_55	1	1	blocked_color	10	blockedtask_bivalentcolortest	39	Circle	Red	Color			0		CircleRed.png	CircleRed.png	30	1	476	13	13	6786	100	522	0	0	0	0		0	0	0	0		0	0	0	0		0
5.0.11.0	win	113018	09:37:12	NH_A_55	1	1	blocked_color	10	blockedtask_bivalentcolortest	42	Triangle	Red	Color			0		TriangleRed.png	TriangleRed.png	30	1	721	14	14	7507	100	536.2142857142856655628	0	0	0	0		0	0	0	0		0	0	0	0		0
5.0.11.0	win	113018	09:37:12	NH_A_55	1	1	blocked_color	10	blockedtask_bivalentcolortest	45	Circle	Red	Color			0		CircleRed.png	CircleRed.png	30	1	427	15	15	7934	100	528.9333333333332802795	0	0	0	0		0	0	0	0		0	0	0	0		0
5.0.11.0	win	113018	09:37:12	NH_A_55	1	1	blocked_color	10	blockedtask_bivalentcolortest	48	Circle	Red	Color			0		CircleRed.png	CircleRed.png	30	1	418	16	16	8352	100	522	0	0	0	0		0	0	0	0		0	0	0	0		0
5.0.11.0	win	113018	09:37:12	NH_A_55	1	1	blocked_color	10	blockedtask_bivalentcolortest	51	Triangle	Green	Color			0		TriangleGreen.png	TriangleGreen.png	38	1	425	17	17	8777	100	516.2941176470587834046	0	0	0	0		0	0	0	0		0	0	0	0		0
5.0.11.0	win	113018	09:37:12	NH_A_55	1	1	blocked_color	10	blockedtask_bivalentcolortest	54	Circle	Red	Color			0		CircleRed.png	CircleRed.png	30	1	495	18	18	9272	100	515.1111111111110858474	0	0	0	0		0	0	0	0		0	0	0	0		0
5.0.11.0	win	113018	09:37:12	NH_A_55	1	1	blocked_color	10	blockedtask_bivalentcolortest	57	Triangle	Green	Color			0		TriangleGreen.png	TriangleGreen.png	38	1	419	19	19	9691	100	510.0526315789473414952	0	0	0	0		0	0	0	0		0	0	0	0		0
5.0.11.0	win	113018	09:37:12	NH_A_55	1	1	blocked_color	10	blockedtask_bivalentcolortest	60	Circle	Green	Color			0		CircleGreen.png	CircleGreen.png	38	1	682	20	20	10373	100	518.6499999999999772626	0	0	0	0		0	0	0	0		0	0	0	0		0
5.0.11.0	win	113018	09:37:12	NH_A_55	1	1	blocked_color	10	blockedtask_bivalentcolortest	63	Circle	Green	Color			0		CircleGreen.png	CircleGreen.png	38	1	342	21	21	10715	100	510.2380952380952408021	0	0	0	0		0	0	0	0		0	0	0	0		0
5.0.11.0	win	113018	09:37:12	NH_A_55	1	1	blocked_color	10	blockedtask_bivalentcolortest	66	Triangle	Green	Color			0		TriangleGreen.png	TriangleGreen.png	38	1	336	22	22	11051	100	502.3181818181818130142	0	0	0	0		0	0	0	0		0	0	0	0		0
5.0.11.0	win	113018	09:37:12	NH_A_55	1	1	blocked_color	10	blockedtask_bivalentcolortest	69	Circle	Green	Color			0		CircleGreen.png	CircleGreen.png	38	1	346	23	23	11397	100	495.5217391304348097947	0	0	0	0		0	0	0	0		0	0	0	0		0
5.0.11.0	win	113018	09:37:12	NH_A_55	1	1	blocked_color	10	blockedtask_bivalentcolortest	72	Circle	Red	Color			0		CircleRed.png	CircleRed.png	30	1	308	24	24	11705	100	487.7083333333333143855	0	0	0	0		0	0	0	0		0	0	0	0		0
5.0.11.0	win	113018	09:37:12	NH_A_55	1	1	blocked_color	10	blockedtask_bivalentcolortest	75	Circle	Green	Color			0		CircleGreen.png	CircleGreen.png	38	1	447	25	25	12152	100	486.0799999999999840838	0	0	0	0		0	0	0	0		0	0	0	0		0
5.0.11.0	win	113018	09:37:12	NH_A_55	1	1	blocked_color	10	blockedtask_bivalentcolortest	78	Triangle	Green	Color			0		TriangleGreen.png	TriangleGreen.png	38	1	437	26	26	12589	100	484.19230769230767919	0	0	0	0		0	0	0	0		0	0	0	0		0
5.0.11.0	win	113018	09:37:12	NH_A_55	1	1	blocked_color	10	blockedtask_bivalentcolortest	81	Triangle	Red	Color			0		TriangleRed.png	TriangleRed.png	30	1	347	27	27	12936	100	479.1111111111110858474	0	0	0	0		0	0	0	0		0	0	0	0		0
5.0.11.0	win	113018	09:37:12	NH_A_55	1	1	blocked_color	10	blockedtask_bivalentcolortest	84	Triangle	Red	Color			0		TriangleRed.png	TriangleRed.png	30	1	629	28	28	13565	100	484.4642857142857224062	0	0	0	0		0	0	0	0		0	0	0	0		0
5.0.11.0	win	113018	09:37:12	NH_A_55	1	1	blocked_color	10	blockedtask_bivalentcolortest	87	Circle	Green	Color			0		CircleGreen.png	CircleGreen.png	38	1	420	29	29	13985	100	482.2413793103448256261	0	0	0	0		0	0	0	0		0	0	0	0		0
5.0.11.0	win	113018	09:37:12	NH_A_55	1	1	blocked_color	10	blockedtask_bivalentcolortest	90	Circle	Green	Color			0		CircleGreen.png	CircleGreen.png	38	1	379	30	30	14364	100	478.8000000000000113687	0	0	0	0		0	0	0	0		0	0	0	0		0
5.0.11.0	win	113018	09:37:12	NH_A_55	1	1	blocked_color	10	blockedtask_bivalentcolortest	93	Circle	Red	Color			0		CircleRed.png	CircleRed.png	30	1	371	31	31	14735	100	475.3225806451612811543	0	0	0	0		0	0	0	0		0	0	0	0		0
5.0.11.0	win	113018	09:37:12	NH_A_55	1	1	blocked_color	10	blockedtask_bivalentcolortest	96	Triangle	Red	Color			0		TriangleRed.png	TriangleRed.png	30	1	460	32	32	15195	100	474.84375	0	0	0	0		0	0	0	0		0	0	0	0		0
5.0.11.0	win	113018	09:37:12	NH_A_55	1	1	blocked_color	10	blockedtask_bivalentcolortest	99	Triangle	Red	Color			0		TriangleRed.png	TriangleRed.png	30	1	370	33	33	15565	100	471.6666666666666856145	0	0	0	0		0	0	0	0		0	0	0	0		0
5.0.11.0	win	113018	09:37:12	NH_A_55	1	1	blocked_color	10	blockedtask_bivalentcolortest	102	Triangle	Red	Color			0		TriangleRed.png	TriangleRed.png	30	1	346	34	34	15911	100	467.9705882352941443969	0	0	0	0		0	0	0	0		0	0	0	0		0
5.0.11.0	win	113018	09:37:12	NH_A_55	1	1	blocked_color	10	blockedtask_bivalentcolortest	105	Triangle	Red	Color			0		TriangleRed.png	TriangleRed.png	30	1	356	35	35	16267	100	464.7714285714285438189	0	0	0	0		0	0	0	0		0	0	0	0		0
5.0.11.0	win	113018	09:37:12	NH_A_55	1	1	blocked_color	10	blockedtask_bivalentcolortest	108	Circle	Green	Color			0		CircleGreen.png	CircleGreen.png	38	1	397	36	36	16664	100	462.8888888888889141526	0	0	0	0		0	0	0	0		0	0	0	0		0
5.0.11.0	win	113018	09:37:12	NH_A_55	1	1	blocked_color	10	blockedtask_bivalentcolortest	111	Triangle	Red	Color			0		TriangleRed.png	TriangleRed.png	30	1	390	37	37	17054	100	460.9189189189189050921	0	0	0	0		0	0	0	0		0	0	0	0		0
5.0.11.0	win	113018	09:37:12	NH_A_55	1	1	blocked_color	10	blockedtask_bivalentcolortest	114	Triangle	Red	Color			0		TriangleRed.png	TriangleRed.png	30	1	349	38	38	17403	100	457.9736842105263008307	0	0	0	0		0	0	0	0		0	0	0	0		0
5.0.11.0	win	113018	09:37:12	NH_A_55	1	1	blocked_color	10	blockedtask_bivalentcolortest	117	Triangle	Green	Color			0		TriangleGreen.png	TriangleGreen.png	38	1	407	39	39	17810	100	456.6666666666666856145	0	0	0	0		0	0	0	0		0	0	0	0		0
5.0.11.0	win	113018	09:37:12	NH_A_55	1	1	blocked_color	10	blockedtask_bivalentcolortest	120	Circle	Red	Color			0		CircleRed.png	CircleRed.png	30	1	414	40	40	18224	100	455.6000000000000227374	0	0	0	0		0	0	0	0		0	0	0	0		0
5.0.11.0	win	113018	09:37:12	NH_A_55	1	1	blocked_color	10	blockedtask_bivalentcolortest	123	Triangle	Red	Color			0		TriangleRed.png	TriangleRed.png	30	1	325	41	41	18549	100	452.414634146341484211	0	0	0	0		0	0	0	0		0	0	0	0		0
5.0.11.0	win	113018	09:37:12	NH_A_55	1	1	blocked_color	10	blockedtask_bivalentcolortest	126	Triangle	Red	Color			0		TriangleRed.png	TriangleRed.png	30	1	320	42	42	18869	100	449.2619047619047591979	0	0	0	0		0	0	0	0		0	0	0	0		0
5.0.11.0	win	113018	09:37:12	NH_A_55	1	1	blocked_color	10	blockedtask_bivalentcolortest	129	Circle	Green	Color			0		CircleGreen.png	CircleGreen.png	38	1	523	43	43	19392	100	450.9767441860465169157	0	0	0	0		0	0	0	0		0	0	0	0		0
5.0.11.0	win	113018	09:37:12	NH_A_55	1	1	blocked_color	10	blockedtask_bivalentcolortest	132	Triangle	Red	Color			0		TriangleRed.png	TriangleRed.png	30	1	733	44	44	20125	100	457.3863636363636260285	0	0	0	0		0	0	0	0		0	0	0	0		0
5.0.11.0	win	113018	09:37:12	NH_A_55	1	1	blocked_color	10	blockedtask_bivalentcolortest	135	Circle	Red	Color			0		CircleRed.png	CircleRed.png	30	1	1063	45	45	21188	100	470.8444444444444343389	0	0	0	0		0	0	0	0		0	0	0	0		0
5.0.11.0	win	113018	09:37:12	NH_A_55	1	1	blocked_color	10	blockedtask_bivalentcolortest	138	Triangle	Red	Color			0		TriangleRed.png	TriangleRed.png	30	1	325	46	46	21513	100	467.6739130434782509838	0	0	0	0		0	0	0	0		0	0	0	0		0
5.0.11.0	win	113018	09:37:12	NH_A_55	1	1	blocked_color	10	blockedtask_bivalentcolortest	141	Triangle	Green	Color			0		TriangleGreen.png	TriangleGreen.png	38	1	335	47	47	21848	100	464.8510638297872219482	0	0	0	0		0	0	0	0		0	0	0	0		0
5.0.11.0	win	113018	09:37:12	NH_A_55	1	1	blocked_color	10	blockedtask_bivalentcolortest	144	Circle	Red	Color			0		CircleRed.png	CircleRed.png	30	1	441	48	48	22289	100	464.3541666666666856145	0	0	0	0		0	0	0	0		0	0	0	0		0
5.0.11.0	win	113018	09:37:12	NH_A_55	1	1	blocked_color	10	blockedtask_bivalentcolortest	147	Triangle	Green	Color			0		TriangleGreen.png	TriangleGreen.png	38	1	415	49	49	22704	100	463.3469387755101820403	0	0	0	0		0	0	0	0		0	0	0	0		0
5.0.11.0	win	113018	09:37:12	NH_A_55	1	1	blocked_color	10	blockedtask_bivalentcolortest	150	Circle	Red	Color			0		CircleRed.png	CircleRed.png	30	1	358	50	50	23062	100	461.2400000000000090949	0	0	0	0		0	0	0	0		0	0	0	0		0
5.0.11.0	win	113018	09:37:12	NH_A_55	1	1	blocked_color	10	blockedtask_bivalentcolortest	153	Circle	Green	Color			0		CircleGreen.png	CircleGreen.png	38	1	687	51	51	23749	100	465.6666666666666856145	0	0	0	0		0	0	0	0		0	0	0	0		0
5.0.11.0	win	113018	09:37:12	NH_A_55	1	1	blocked_color	10	blockedtask_bivalentcolortest	156	Circle	Green	Color			0		CircleGreen.png	CircleGreen.png	38	1	539	52	52	24288	100	467.0769230769230944134	0	0	0	0		0	0	0	0		0	0	0	0		0
5.0.11.0	win	113018	09:37:12	NH_A_55	1	1	blocked_color	10	blockedtask_bivalentcolortest	159	Circle	Green	Color			0		CircleGreen.png	CircleGreen.png	38	1	365	53	53	24653	100	465.1509433962264097318	0	0	0	0		0	0	0	0		0	0	0	0		0
5.0.11.0	win	113018	09:37:12	NH_A_55	1	1	blocked_color	10	blockedtask_bivalentcolortest	162	Circle	Green	Color			0		CircleGreen.png	CircleGreen.png	38	1	326	54	54	24979	100	462.5740740740740761794	0	0	0	0		0	0	0	0		0	0	0	0		0
5.0.11.0	win	113018	09:37:12	NH_A_55	1	1	blocked_color	10	blockedtask_bivalentcolortest	165	Circle	Green	Color			0		CircleGreen.png	CircleGreen.png	38	1	305	55	55	25284	100	459.7090909090908894541	0	0	0	0		0	0	0	0		0	0	0	0		0
5.0.11.0	win	113018	09:37:12	NH_A_55	1	1	blocked_color	10	blockedtask_bivalentcolortest	168	Circle	Green	Color			0		CircleGreen.png	CircleGreen.png	38	1	348	56	56	25632	100	457.7142857142857224062	0	0	0	0		0	0	0	0		0	0	0	0		0
5.0.11.0	win	113018	09:37:12	NH_A_55	1	1	blocked_color	10	blockedtask_bivalentcolortest	171	Triangle	Green	Color			0		TriangleGreen.png	TriangleGreen.png	38	1	326	57	57	25958	100	455.4035087719298076081	0	0	0	0		0	0	0	0		0	0	0	0		0
5.0.11.0	win	113018	09:37:12	NH_A_55	1	1	blocked_color	10	blockedtask_bivalentcolortest	174	Triangle	Green	Color			0		TriangleGreen.png	TriangleGreen.png	38	1	336	58	58	26294	100	453.344827586206918113	0	0	0	0		0	0	0	0		0	0	0	0		0
5.0.11.0	win	113018	09:37:12	NH_A_55	1	1	blocked_color	10	blockedtask_bivalentcolortest	177	Triangle	Red	Color			0		TriangleRed.png	TriangleRed.png	30	1	490	59	59	26784	100	453.9661016949152667621	0	0	0	0		0	0	0	0		0	0	0	0		0
5.0.11.0	win	113018	09:37:12	NH_A_55	1	1	blocked_color	10	blockedtask_bivalentcolortest	180	Circle	Green	Color			0		CircleGreen.png	CircleGreen.png	38	1	414	60	60	27198	100	453.3000000000000113687	0	0	0	0		0	0	0	0		0	0	0	0		0
5.0.11.0	win	113018	09:37:12	NH_A_55	1	1	blocked_color	10	blockedtask_bivalentcolortest	183	Circle	Red	Color			0		CircleRed.png	CircleRed.png	30	1	437	61	61	27635	100	453.0327868852459118898	0	0	0	0		0	0	0	0		0	0	0	0		0
5.0.11.0	win	113018	09:37:12	NH_A_55	1	1	blocked_color	10	blockedtask_bivalentcolortest	186	Triangle	Red	Color			0		TriangleRed.png	TriangleRed.png	30	1	428	62	62	28063	100	452.6290322580645124617	0	0	0	0		0	0	0	0		0	0	0	0		0
5.0.11.0	win	113018	09:37:12	NH_A_55	1	1	blocked_color	10	blockedtask_bivalentcolortest	189	Circle	Red	Color			0		CircleRed.png	CircleRed.png	30	1	322	63	63	28385	100	450.5555555555555429237	0	0	0	0		0	0	0	0		0	0	0	0		0
5.0.11.0	win	113018	09:37:12	NH_A_55	1	1	blocked_color	10	blockedtask_bivalentcolortest	192	Triangle	Green	Color			0		TriangleGreen.png	TriangleGreen.png	38	1	621	64	64	29006	100	453.21875	0	0	0	0		0	0	0	0		0	0	0	0		0
5.0.11.0	win	113018	09:37:12	NH_A_55	1	1	blocked_color	10	blockedtask_bivalentcolortest	195	Triangle	Green	Color			0		TriangleGreen.png	TriangleGreen.png	38	1	427	65	65	29433	100	452.8153846153846302514	0	0	0	0		0	0	0	0		0	0	0	0		0
5.0.11.0	win	113018	09:37:12	NH_A_55	1	1	blocked_color	10	blockedtask_bivalentcolortest	198	Triangle	Green	Color			0		TriangleGreen.png	TriangleGreen.png	38	1	338	66	66	29771	100	451.0757575757575636999	0	0	0	0		0	0	0	0		0	0	0	0		0
5.0.11.0	win	113018	09:37:12	NH_A_55	1	1	blocked_color	10	blockedtask_bivalentcolortest	201	Circle	Green	Color			0		CircleGreen.png	CircleGreen.png	38	1	748	67	67	30519	100	455.5074626865671802989	0	0	0	0		0	0	0	0		0	0	0	0		0
5.0.11.0	win	113018	09:37:12	NH_A_55	1	1	blocked_color	10	blockedtask_bivalentcolortest	204	Circle	Red	Color			0		CircleRed.png	CircleRed.png	30	1	421	68	68	30940	100	455	0	0	0	0		0	0	0	0		0	0	0	0		0
5.0.11.0	win	113018	09:37:12	NH_A_55	1	1	blocked_color	10	blockedtask_bivalentcolortest	207	Circle	Green	Color			0		CircleGreen.png	CircleGreen.png	38	1	956	69	69	31896	100	462.2608695652173764756	0	0	0	0		0	0	0	0		0	0	0	0		0
5.0.11.0	win	113018	09:37:12	NH_A_55	1	1	blocked_color	10	blockedtask_bivalentcolortest	210	Triangle	Green	Color			0		TriangleGreen.png	TriangleGreen.png	38	1	397	70	70	32293	100	461.328571428571422075	0	0	0	0		0	0	0	0		0	0	0	0		0
5.0.11.0	win	113018	09:37:12	NH_A_55	1	1	blocked_color	10	blockedtask_bivalentcolortest	213	Circle	Green	Color			0		CircleGreen.png	CircleGreen.png	38	1	406	71	71	32699	100	460.5492957746478737135	0	0	0	0		0	0	0	0		0	0	0	0		0
5.0.11.0	win	113018	09:37:12	NH_A_55	1	1	blocked_color	10	blockedtask_bivalentcolortest	216	Circle	Red	Color			0		CircleRed.png	CircleRed.png	30	1	429	72	72	33128	100	460.1111111111110858474	0	0	0	0		0	0	0	0		0	0	0	0		0
5.0.11.0	win	113018	09:37:12	NH_A_55	1	1	blocked_color	10	blockedtask_bivalentcolortest	219	Triangle	Green	Color			0		TriangleGreen.png	TriangleGreen.png	38	1	388	73	73	33516	100	459.12328767123290163	0	0	0	0		0	0	0	0		0	0	0	0		0
5.0.11.0	win	113018	09:37:12	NH_A_55	1	1	blocked_color	10	blockedtask_bivalentcolortest	222	Triangle	Green	Color			0		TriangleGreen.png	TriangleGreen.png	38	1	459	74	74	33975	100	459.1216216216216139401	0	0	0	0		0	0	0	0		0	0	0	0		0
5.0.11.0	win	113018	09:37:12	NH_A_55	1	1	blocked_color	10	blockedtask_bivalentcolortest	225	Circle	Red	Color			0		CircleRed.png	CircleRed.png	30	1	385	75	75	34360	100	458.1333333333333257542	0	0	0	0		0	0	0	0		0	0	0	0		0
5.0.11.0	win	113018	09:37:12	NH_A_55	1	1	blocked_color	10	blockedtask_bivalentcolortest	228	Circle	Red	Color			0		CircleRed.png	CircleRed.png	30	1	393	76	76	34753	100	457.2763157894736991693	0	0	0	0		0	0	0	0		0	0	0	0		0
5.0.11.0	win	113018	09:37:12	NH_A_55	1	1	blocked_color	10	blockedtask_bivalentcolortest	231	Triangle	Green	Color			0		TriangleGreen.png	TriangleGreen.png	38	1	465	77	77	35218	100	457.3766233766233995084	0	0	0	0		0	0	0	0		0	0	0	0		0
5.0.11.0	win	113018	09:37:12	NH_A_55	1	1	blocked_color	10	blockedtask_bivalentcolortest	234	Triangle	Red	Color			0		TriangleRed.png	TriangleRed.png	30	1	421	78	78	35639	100	456.9102564102564087989	0	0	0	0		0	0	0	0		0	0	0	0		0
5.0.11.0	win	113018	09:37:12	NH_A_55	1	1	blocked_color	10	blockedtask_bivalentcolortest	237	Circle	Green	Color			0		CircleGreen.png	CircleGreen.png	38	1	364	79	79	36003	100	455.7341772151898453558	0	0	0	0		0	0	0	0		0	0	0	0		0
5.0.11.0	win	113018	09:37:12	NH_A_55	1	1	blocked_color	10	blockedtask_bivalentcolortest	240	Circle	Red	Color			0		CircleRed.png	CircleRed.png	30	1	325	80	80	36328	100	454.1000000000000227374	0	0	0	0		0	0	0	0		0	0	0	0		0
5.0.11.0	win	113018	09:37:12	NH_A_55	1	1	mixedintro	11	MixedIntroInstruct	1	Circle	Red	Color			0		SC_MixedIntro1.htm	CircleRed.png	57	0	23875	80	80	36328	100	454.1000000000000227374	0	0	0	0		0	0	0	0		0	0	0	0		0
5.0.11.0	win	113018	09:37:12	NH_A_55	1	1	mixedintro	11	MixedIntroInstruct	2	Circle	Red	Color			0		SC_MixedIntro2.htm	CircleRed.png	57	0	3416	80	80	36328	100	454.1000000000000227374	0	0	0	0		0	0	0	0		0	0	0	0		0
5.0.11.0	win	113018	09:37:12	NH_A_55	1	1	mixed_practiceWord	12	MixedPracticeInstruct	1	Circle	Red	Color	Word		200		SC_Mixed_WordTraining.htm	CircleRed.png	57	0	10684	0	0	0	0		0	0	0	0		0	0	0	0		0	0	0	0		0
5.0.11.0	win	113018	09:37:12	NH_A_55	1	1	mixed_practiceWord	12	mixed_firsttask	2	Triangle	Green	Shape	Word	firsttrial	200	Consistent	SHAPE	TriangleGreen.png	38	1	1487	0	0	0	0		0	0	0	0		0	0	0	0		0	0	0	0		0
5.0.11.0	win	113018	09:37:12	NH_A_55	1	1	mixed_practiceWord	12	mixed_repeat	5	Triangle	Red	Shape	Word	Repeat	200	Inconsistent	SHAPE	TriangleRed.png	38	1	914	0	0	0	0		1	1	914	100	914	1	1	914	100	914	0	0	0	0		-914
5.0.11.0	win	113018	09:37:12	NH_A_55	1	1	mixed_practiceWord	12	mixed_repeat	8	Triangle	Red	Shape	Word	Repeat	200	Inconsistent	SHAPE	TriangleRed.png	38	1	587	0	0	0	0		2	2	1501	100	750.5	2	2	1501	100	750.5	0	0	0	0		-750.5
5.0.11.0	win	113018	09:37:12	NH_A_55	1	1	mixed_practiceWord	12	mixed_repeat	11	Circle	Red	Shape	Word	Repeat	200	Consistent	SHAPE	CircleRed.png	30	1	994	0	0	0	0		3	3	2495	100	831.6666666666666287711	3	3	2495	100	831.6666666666666287711	0	0	0	0		-831.6666666666666287711
5.0.11.0	win	113018	09:37:12	NH_A_55	1	1	mixed_practiceWord	12	mixed_repeat	14	Circle	Green	Shape	Word	Repeat	200	Inconsistent	SHAPE	CircleGreen.png	30	1	1113	0	0	0	0		4	4	3608	100	902	4	4	3608	100	902	0	0	0	0		-902
5.0.11.0	win	113018	09:37:12	NH_A_55	1	1	mixed_practiceWord	12	mixed_shift	17	Triangle	Red	Color	Word	Shift	200	Inconsistent	COLOR	TriangleRed.png	30	1	1130	1	1	1130	100	1130	4	4	3608	100	902	4	4	3608	100	902	1	1	1130	100	1130	228
5.0.11.0	win	113018	09:37:12	NH_A_55	1	1	mixed_practiceWord	12	mixed_shift	20	Triangle	Red	Shape	Word	Shift	200	Inconsistent	SHAPE	TriangleRed.png	38	1	907	1	1	1130	100	1130	5	5	4515	100	903	4	4	3608	100	902	2	2	2037	100	1018.5	116.5
5.0.11.0	win	113018	09:37:12	NH_A_55	1	1	mixed_practiceWord	12	mixed_repeat	23	Circle	Red	Shape	Word	Repeat	200	Consistent	SHAPE	CircleRed.png	30	1	773	1	1	1130	100	1130	6	6	5288	100	881.3333333333333712289	5	5	4381	100	876.2000000000000454747	2	2	2037	100	1018.5	142.2999999999999545253
5.0.11.0	win	113018	09:37:12	NH_A_55	1	1	mixed_practiceWord	12	mixed_repeat	26	Triangle	Red	Shape	Word	Repeat	200	Inconsistent	SHAPE	TriangleRed.png	38	1	676	1	1	1130	100	1130	7	7	5964	100	852	6	6	5057	100	842.8333333333333712289	2	2	2037	100	1018.5	175.6666666666666287711
5.0.11.0	win	113018	09:37:12	NH_A_55	1	1	mixed_practiceWord	12	mixed_repeat	29	Circle	Red	Shape	Word	Repeat	200	Consistent	SHAPE	CircleRed.png	30	1	616	1	1	1130	100	1130	8	8	6580	100	822.5	7	7	5673	100	810.4285714285714448124	2	2	2037	100	1018.5	208.0714285714285551876
5.0.11.0	win	113018	09:37:12	NH_A_55	1	1	mixed_practiceWord	12	mixed_shift	32	Triangle	Green	Color	Word	Shift	200	Consistent	COLOR	TriangleGreen.png	38	1	653	2	2	1783	100	891.5	8	8	6580	100	822.5	7	7	5673	100	810.4285714285714448124	3	3	2690	100	896.6666666666666287711	86.2380952380951839586
5.0.11.0	win	113018	09:37:12	NH_A_55	1	1	mixed_practiceWord	12	mixed_repeat	35	Triangle	Green	Color	Word	Repeat	200	Consistent	COLOR	TriangleGreen.png	38	1	1217	3	3	3000	100	1000	8	8	6580	100	822.5	8	8	6890	100	861.25	3	3	2690	100	896.6666666666666287711	35.4166666666666287711
5.0.11.0	win	113018	09:37:12	NH_A_55	1	1	mixed_practiceWord	12	mixed_repeat	38	Triangle	Green	Color	Word	Repeat	200	Consistent	COLOR	TriangleGreen.png	38	1	494	4	4	3494	100	873.5	8	8	6580	100	822.5	9	9	7384	100	820.4444444444444570763	3	3	2690	100	896.6666666666666287711	76.2222222222221716947
5.0.11.0	win	113018	09:37:12	NH_A_55	1	1	mixed_practiceWord	12	mixed_repeat	41	Circle	Green	Color	Word	Repeat	200	Inconsistent	COLOR	CircleGreen.png	38	1	537	5	5	4031	100	806.2000000000000454747	8	8	6580	100	822.5	10	10	7921	100	792.1000000000000227374	3	3	2690	100	896.6666666666666287711	104.5666666666666060337
5.0.11.0	win	113018	09:37:12	NH_A_55	1	1	mixed_practiceWord	12	mixed_repeat	44	Circle	Green	Color	Word	Repeat	200	Inconsistent	COLOR	CircleGreen.png	38	1	466	6	6	4497	100	749.5	8	8	6580	100	822.5	11	11	8387	100	762.4545454545454958861	3	3	2690	100	896.6666666666666287711	134.2121212121211328849
5.0.11.0	win	113018	09:37:12	NH_A_55	1	1	mixed_practiceWord	12	mixed_shift	47	Circle	Red	Shape	Word	Shift	200	Consistent	SHAPE	CircleRed.png	30	1	1149	6	6	4497	100	749.5	9	9	7729	100	858.7777777777778283053	11	11	8387	100	762.4545454545454958861	4	4	3839	100	959.75	197.2954545454545041139
5.0.11.0	win	113018	09:37:12	NH_A_55	1	1	mixed_practiceWord	12	mixed_shift	50	Triangle	Red	Color	Word	Shift	200	Inconsistent	COLOR	TriangleRed.png	30	1	765	7	7	5262	100	751.7142857142856655628	9	9	7729	100	858.7777777777778283053	11	11	8387	100	762.4545454545454958861	5	5	4604	100	920.7999999999999545253	158.3454545454544586391
5.0.11.0	win	113018	09:37:12	NH_A_55	1	1	mixed_practiceWord	12	mixed_shift	53	Triangle	Red	Shape	Word	Shift	200	Inconsistent	SHAPE	TriangleRed.png	38	1	940	7	7	5262	100	751.7142857142856655628	10	10	8669	100	866.8999999999999772626	11	11	8387	100	762.4545454545454958861	6	6	5544	100	924	161.5454545454545041139
5.0.11.0	win	113018	09:37:12	NH_A_55	1	1	mixed_practiceWord	12	mixed_repeat	56	Circle	Red	Shape	Word	Repeat	200	Consistent	SHAPE	CircleRed.png	30	1	917	7	7	5262	100	751.7142857142856655628	11	11	9586	100	871.4545454545454958861	12	12	9304	100	775.3333333333333712289	6	6	5544	100	924	148.6666666666666287711
5.0.11.0	win	113018	09:37:12	NH_A_55	1	1	mixed_practiceWord	12	mixed_shift	59	Triangle	Red	Color	Word	Shift	200	Inconsistent	COLOR	TriangleRed.png	30	1	702	8	8	5964	100	745.5	11	11	9586	100	871.4545454545454958861	12	12	9304	100	775.3333333333333712289	7	7	6246	100	892.2857142857143344372	116.9523809523809632083
5.0.11.0	win	113018	09:37:12	NH_A_55	1	1	mixed_practiceWord	12	mixed_shift	62	Circle	Red	Shape	Word	Shift	200	Consistent	SHAPE	CircleRed.png	30	1	1216	8	8	5964	100	745.5	12	12	10802	100	900.1666666666666287711	12	12	9304	100	775.3333333333333712289	8	8	7462	100	932.75	157.4166666666666287711
5.0.11.0	win	113018	09:37:12	NH_A_55	1	1	mixed_practiceWord	12	mixed_repeat	65	Circle	Red	Shape	Word	Repeat	200	Consistent	SHAPE	CircleRed.png	30	1	589	8	8	5964	100	745.5	13	13	11391	100	876.2307692307692832401	13	13	9893	100	761	8	8	7462	100	932.75	171.75
5.0.11.0	win	113018	09:37:12	NH_A_55	1	1	mixed_practiceWord	12	mixed_repeat	68	Triangle	Green	Shape	Word	Repeat	200	Consistent	SHAPE	TriangleGreen.png	38	1	612	8	8	5964	100	745.5	14	14	12003	100	857.3571428571428896248	14	14	10505	100	750.3571428571428896248	8	8	7462	100	932.75	182.3928571428571103752
5.0.11.0	win	113018	09:37:12	NH_A_55	1	1	mixed_practiceWord	12	mixed_repeat	71	Triangle	Green	Shape	Word	Repeat	200	Consistent	SHAPE	TriangleGreen.png	38	1	619	8	8	5964	100	745.5	15	15	12622	100	841.4666666666666969832	15	15	11124	100	741.6000000000000227374	8	8	7462	100	932.75	191.1499999999999772626
5.0.11.0	win	113018	09:37:12	NH_A_55	1	1	mixed_practiceWord	12	mixed_repeat	74	Circle	Green	Shape	Word	Repeat	200	Inconsistent	SHAPE	CircleGreen.png	30	1	687	8	8	5964	100	745.5	16	16	13309	100	831.8125	16	16	11811	100	738.1875	8	8	7462	100	932.75	194.5625
5.0.11.0	win	113018	09:37:12	NH_A_55	1	1	mixed_practiceWord	12	mixed_shift	77	Triangle	Red	Color	Word	Shift	200	Inconsistent	COLOR	TriangleRed.png	30	1	1490	9	9	7454	100	828.2222222222221716947	16	16	13309	100	831.8125	16	16	11811	100	738.1875	9	9	8952	100	994.6666666666666287711	256.4791666666666287711
5.0.11.0	win	113018	09:37:12	NH_A_55	1	1	mixed_practiceWord	12	mixed_shift	80	Triangle	Red	Shape	Word	Shift	200	Inconsistent	SHAPE	TriangleRed.png	38	1	789	9	9	7454	100	828.2222222222221716947	17	17	14098	100	829.2941176470587834046	16	16	11811	100	738.1875	10	10	9741	100	974.1000000000000227374	235.9125000000000227374
5.0.11.0	win	113018	09:37:12	NH_A_55	1	1	mixed_practiceWord	12	mixed_shift	83	Circle	Red	Color	Word	Shift	200	Consistent	COLOR	CircleRed.png	30	1	1076	10	10	8530	100	853	17	17	14098	100	829.2941176470587834046	16	16	11811	100	738.1875	11	11	10817	100	983.3636363636363739715	245.1761363636363739715
5.0.11.0	win	113018	09:37:12	NH_A_55	1	1	mixed_practiceWord	12	mixed_shift	86	Triangle	Green	Shape	Word	Shift	200	Consistent	SHAPE	TriangleGreen.png	38	1	743	10	10	8530	100	853	18	18	14841	100	824.5	16	16	11811	100	738.1875	12	12	11560	100	963.3333333333333712289	225.1458333333333712289
5.0.11.0	win	113018	09:37:12	NH_A_55	1	1	mixed_practiceWord	12	mixed_shift	89	Triangle	Green	Color	Word	Shift	200	Consistent	COLOR	TriangleGreen.png	38	1	1064	11	11	9594	100	872.1818181818181301423	18	18	14841	100	824.5	16	16	11811	100	738.1875	13	13	12624	100	971.0769230769230944134	232.8894230769230944134
5.0.11.0	win	113018	09:37:12	NH_A_55	1	1	mixed_practiceWord	12	mixed_shift	92	Triangle	Green	Shape	Word	Shift	200	Consistent	SHAPE	TriangleGreen.png	38	1	2315	11	11	9594	100	872.1818181818181301423	19	19	17156	100	902.9473684210526016614	16	16	11811	100	738.1875	14	14	14939	100	1067.0714285714286688744	328.8839285714286688744
5.0.11.0	win	113018	09:37:12	NH_A_55	1	1	mixed_practiceWord	12	mixed_repeat	95	Triangle	Green	Shape	Word	Repeat	200	Consistent	SHAPE	TriangleGreen.png	38	1	460	11	11	9594	100	872.1818181818181301423	20	20	17616	100	880.7999999999999545253	17	17	12271	100	721.8235294117647526946	14	14	14939	100	1067.0714285714286688744	345.2478991596639161799
5.0.11.0	win	113018	09:37:12	NH_A_55	1	1	mixed_practiceWord	12	mixed_repeat	98	Circle	Red	Shape	Word	Repeat	200	Consistent	SHAPE	CircleRed.png	30	1	456	11	11	9594	100	872.1818181818181301423	21	21	18072	100	860.5714285714285551876	18	18	12727	100	707.0555555555555429237	14	14	14939	100	1067.0714285714286688744	360.0158730158731259507
5.0.11.0	win	113018	09:37:12	NH_A_55	1	1	mixed_practiceWord	12	mixed_repeat	101	Circle	Green	Shape	Word	Repeat	200	Inconsistent	SHAPE	CircleGreen.png	30	1	580	11	11	9594	100	872.1818181818181301423	22	22	18652	100	847.8181818181818698577	19	19	13307	100	700.3684210526315609968	14	14	14939	100	1067.0714285714286688744	366.7030075187971078776
5.0.11.0	win	113018	09:37:12	NH_A_55	1	1	mixed_practiceWord	12	mixed_shift	104	Circle	Green	Color	Word	Shift	200	Inconsistent	COLOR	CircleGreen.png	38	1	603	12	12	10197	100	849.75	22	22	18652	100	847.8181818181818698577	19	19	13307	100	700.3684210526315609968	15	15	15542	100	1036.133333333333439441	335.7649122807018784442
5.0.11.0	win	113018	09:37:12	NH_A_55	1	1	mixed_practiceWord	12	mixed_shift	107	Circle	Green	Shape	Word	Shift	200	Inconsistent	SHAPE	CircleGreen.png	30	1	769	12	12	10197	100	849.75	23	23	19421	100	844.3913043478261215569	19	19	13307	100	700.3684210526315609968	16	16	16311	100	1019.4375	319.0690789473684390032
5.0.11.0	win	113018	09:37:12	NH_A_55	1	1	mixed_practiceWord	12	mixed_repeat	110	Triangle	Green	Shape	Word	Repeat	200	Consistent	SHAPE	TriangleGreen.png	38	1	960	12	12	10197	100	849.75	24	24	20381	100	849.2083333333333712289	20	20	14267	100	713.3500000000000227374	16	16	16311	100	1019.4375	306.0874999999999772626
5.0.11.0	win	113018	09:37:12	NH_A_55	1	1	mixed_practiceWord	12	mixed_shift	113	Triangle	Green	Color	Word	Shift	200	Consistent	COLOR	TriangleGreen.png	38	1	680	13	13	10877	100	836.6923076923077360334	24	24	20381	100	849.2083333333333712289	20	20	14267	100	713.3500000000000227374	17	17	16991	100	999.4705882352941443969	286.1205882352941216595
5.0.11.0	win	113018	09:37:12	NH_A_55	1	1	mixed_practiceWord	12	mixed_shift	116	Triangle	Red	Shape	Word	Shift	200	Inconsistent	SHAPE	TriangleRed.png	38	1	795	13	13	10877	100	836.6923076923077360334	25	25	21176	100	847.0399999999999636202	20	20	14267	100	713.3500000000000227374	18	18	17786	100	988.1111111111110858474	274.76111111111106311
5.0.11.0	win	113018	09:37:12	NH_A_55	1	1	mixed_practiceWord	12	mixed_shift	119	Circle	Green	Color	Word	Shift	200	Inconsistent	COLOR	CircleGreen.png	38	1	729	14	14	11606	100	829	25	25	21176	100	847.0399999999999636202	20	20	14267	100	713.3500000000000227374	19	19	18515	100	974.4736842105263576741	261.1236842105263349367
5.0.11.0	win	113018	09:37:12	NH_A_55	1	1	mixed_practiceWord	12	mixed_shift	122	Circle	Green	Shape	Word	Shift	200	Inconsistent	SHAPE	CircleGreen.png	30	1	635	14	14	11606	100	829	26	26	21811	100	838.88461538461535838	20	20	14267	100	713.3500000000000227374	20	20	19150	100	957.5	244.1499999999999772626
5.0.11.0	win	113018	09:37:12	NH_A_55	1	1	mixed_practiceWord	12	mixed_repeat	125	Circle	Green	Shape	Word	Repeat	200	Inconsistent	SHAPE	CircleGreen.png	30	1	431	14	14	11606	100	829	27	27	22242	100	823.7777777777778283053	21	21	14698	100	699.9047619047619264165	20	20	19150	100	957.5	257.5952380952380735835
5.0.11.0	win	113018	09:37:12	NH_A_55	1	1	mixed_practiceWord	12	mixed_repeat	128	Triangle	Green	Shape	Word	Repeat	200	Consistent	SHAPE	TriangleGreen.png	38	1	812	14	14	11606	100	829	28	28	23054	100	823.3571428571428896248	22	22	15510	100	705	20	20	19150	100	957.5	252.5
5.0.11.0	win	113018	09:37:12	NH_A_55	1	1	mixed_practiceWord	12	mixed_shift	131	Circle	Green	Color	Word	Shift	200	Inconsistent	COLOR	CircleGreen.png	38	1	954	15	15	12560	100	837.3333333333333712289	28	28	23054	100	823.3571428571428896248	22	22	15510	100	705	21	21	20104	100	957.3333333333333712289	252.3333333333333712289
5.0.11.0	win	113018	09:37:12	NH_A_55	1	1	mixed_practiceWord	12	mixed_shift	134	Circle	Red	Shape	Word	Shift	200	Consistent	SHAPE	CircleRed.png	30	1	738	15	15	12560	100	837.3333333333333712289	29	29	23792	100	820.4137931034482562609	22	22	15510	100	705	22	22	20842	100	947.3636363636363739715	242.3636363636363739715
5.0.11.0	win	113018	09:37:12	NH_A_55	1	1	mixed_practiceWord	12	mixed_shift	137	Triangle	Red	Color	Word	Shift	200	Inconsistent	COLOR	TriangleRed.png	30	1	867	16	16	13427	100	839.1875	29	29	23792	100	820.4137931034482562609	22	22	15510	100	705	23	23	21709	100	943.8695652173912549188	238.8695652173912549188
5.0.11.0	win	113018	09:37:12	NH_A_55	1	1	mixed_practiceWord	12	mixed_repeat	140	Circle	Red	Color	Word	Repeat	200	Consistent	COLOR	CircleRed.png	30	1	446	17	17	13873	100	816.0588235294117112062	29	29	23792	100	820.4137931034482562609	23	23	15956	100	693.7391304347826235244	23	23	21709	100	943.8695652173912549188	250.1304347826086313944
5.0.11.0	win	113018	09:37:12	NH_A_55	1	1	mixed_practiceWord	12	mixed_repeat	143	Circle	Red	Color	Word	Repeat	200	Consistent	COLOR	CircleRed.png	30	1	475	18	18	14348	100	797.1111111111110858474	29	29	23792	100	820.4137931034482562609	24	24	16431	100	684.625	23	23	21709	100	943.8695652173912549188	259.2445652173912549188
5.0.11.0	win	113018	09:37:12	NH_A_55	1	1	mixed_practiceWord	12	mixed_shift	146	Circle	Green	Shape	Word	Shift	200	Inconsistent	SHAPE	CircleGreen.png	30	1	695	18	18	14348	100	797.1111111111110858474	30	30	24487	100	816.2333333333333484916	24	24	16431	100	684.625	24	24	22404	100	933.5	248.875
5.0.11.0	win	113018	09:37:12	NH_A_55	1	1	mixed_testintro	13	MixedPracticeInstruct	1	Circle	Green	Shape	Word	Shift	200	Inconsistent	SC_Mixed_TestIntro.htm	CircleGreen.png	57	0	4513	18	18	14348	100	797.1111111111110858474	30	30	24487	100	816.2333333333333484916	24	24	16431	100	684.625	24	24	22404	100	933.5	248.875
5.0.11.0	win	113018	09:37:12	NH_A_55	1	1	mixed_Word_shortCSI	14	MixedTestInstruct	1	Circle	Green	Shape	Word	Shift	200	Inconsistent	SC_Mixed_WordTest.htm	CircleGreen.png	57	0	1451	0	0	0	0		0	0	0	0		0	0	0	0		0	0	0	0		0
5.0.11.0	win	113018	09:37:12	NH_A_55	1	1	mixed_Word_shortCSI	14	mixed_firsttask	2	Triangle	Green	Shape	Word	firsttrial	200	Consistent	SHAPE	TriangleGreen.png	38	1	1175	0	0	0	0		0	0	0	0		0	0	0	0		0	0	0	0		0
5.0.11.0	win	113018	09:37:12	NH_A_55	1	1	mixed_Word_shortCSI	14	mixed_shift	5	Circle	Red	Color	Word	Shift	200	Consistent	COLOR	CircleRed.png	30	1	983	1	1	983	100	983	0	0	0	0		0	0	0	0		1	1	983	100	983	983
5.0.11.0	win	113018	09:37:12	NH_A_55	1	1	mixed_Word_shortCSI	14	mixed_repeat	8	Circle	Red	Color	Word	Repeat	200	Consistent	COLOR	CircleRed.png	30	1	461	2	2	1444	100	722	0	0	0	0		1	1	461	100	461	1	1	983	100	983	522
5.0.11.0	win	113018	09:37:12	NH_A_55	1	1	mixed_Word_shortCSI	14	mixed_repeat	11	Circle	Red	Color	Word	Repeat	200	Consistent	COLOR	CircleRed.png	30	1	394	3	3	1838	100	612.6666666666666287711	0	0	0	0		2	2	855	100	427.5	1	1	983	100	983	555.5
5.0.11.0	win	113018	09:37:12	NH_A_55	1	1	mixed_Word_shortCSI	14	mixed_repeat	14	Circle	Red	Color	Word	Repeat	200	Consistent	COLOR	CircleRed.png	30	1	472	4	4	2310	100	577.5	0	0	0	0		3	3	1327	100	442.3333333333333143855	1	1	983	100	983	540.6666666666667424579
5.0.11.0	win	113018	09:37:12	NH_A_55	1	1	mixed_Word_shortCSI	14	mixed_shift	17	Triangle	Green	Shape	Word	Shift	200	Consistent	SHAPE	TriangleGreen.png	38	1	659	4	4	2310	100	577.5	1	1	659	100	659	3	3	1327	100	442.3333333333333143855	2	2	1642	100	821	378.6666666666666856145
5.0.11.0	win	113018	09:37:12	NH_A_55	1	1	mixed_Word_shortCSI	14	mixed_repeat	20	Triangle	Green	Shape	Word	Repeat	200	Consistent	SHAPE	TriangleGreen.png	38	1	503	4	4	2310	100	577.5	2	2	1162	100	581	4	4	1830	100	457.5	2	2	1642	100	821	363.5
5.0.11.0	win	113018	09:37:12	NH_A_55	1	1	mixed_Word_shortCSI	14	mixed_repeat	23	Circle	Red	Shape	Word	Repeat	200	Consistent	SHAPE	CircleRed.png	30	1	593	4	4	2310	100	577.5	3	3	1755	100	585	5	5	2423	100	484.6000000000000227374	2	2	1642	100	821	336.3999999999999772626
5.0.11.0	win	113018	09:37:12	NH_A_55	1	1	mixed_Word_shortCSI	14	mixed_shift	26	Triangle	Red	Color	Word	Shift	200	Inconsistent	COLOR	TriangleRed.png	30	1	1800	5	5	4110	100	822	3	3	1755	100	585	5	5	2423	100	484.6000000000000227374	3	3	3442	100	1147.3333333333332575421	662.7333333333332348047
5.0.11.0	win	113018	09:37:12	NH_A_55	1	1	mixed_Word_shortCSI	14	mixed_repeat	29	Circle	Red	Color	Word	Repeat	200	Consistent	COLOR	CircleRed.png	30	1	494	6	6	4604	100	767.3333333333333712289	3	3	1755	100	585	6	6	2917	100	486.1666666666666856145	3	3	3442	100	1147.3333333333332575421	661.1666666666665150842
5.0.11.0	win	113018	09:37:12	NH_A_55	1	1	mixed_Word_shortCSI	14	mixed_repeat	32	Circle	Green	Color	Word	Repeat	200	Inconsistent	COLOR	CircleGreen.png	38	1	473	7	7	5077	100	725.2857142857143344372	3	3	1755	100	585	7	7	3390	100	484.2857142857142775938	3	3	3442	100	1147.3333333333332575421	663.0476190476190367917
5.0.11.0	win	113018	09:37:12	NH_A_55	1	1	mixed_Word_shortCSI	14	mixed_shift	35	Circle	Green	Shape	Word	Shift	200	Inconsistent	SHAPE	CircleGreen.png	30	1	1076	7	7	5077	100	725.2857142857143344372	4	4	2831	100	707.75	7	7	3390	100	484.2857142857142775938	4	4	4518	100	1129.5	645.2142857142857792496
5.0.11.0	win	113018	09:37:12	NH_A_55	1	1	mixed_Word_shortCSI	14	mixed_repeat	38	Triangle	Green	Shape	Word	Repeat	200	Consistent	SHAPE	TriangleGreen.png	38	1	536	7	7	5077	100	725.2857142857143344372	5	5	3367	100	673.3999999999999772626	8	8	3926	100	490.75	4	4	4518	100	1129.5	638.75
5.0.11.0	win	113018	09:37:12	NH_A_55	1	1	mixed_Word_shortCSI	14	mixed_shift	41	Circle	Red	Color	Word	Shift	200	Consistent	COLOR	CircleRed.png	30	1	672	8	8	5749	100	718.625	5	5	3367	100	673.3999999999999772626	8	8	3926	100	490.75	5	5	5190	100	1038	547.25
5.0.11.0	win	113018	09:37:12	NH_A_55	1	1	mixed_Word_shortCSI	14	mixed_repeat	44	Triangle	Green	Color	Word	Repeat	200	Consistent	COLOR	TriangleGreen.png	38	1	883	9	9	6632	100	736.8888888888889141526	5	5	3367	100	673.3999999999999772626	9	9	4809	100	534.3333333333333712289	5	5	5190	100	1038	503.6666666666666287711
5.0.11.0	win	113018	09:37:12	NH_A_55	1	1	mixed_Word_shortCSI	14	mixed_repeat	47	Triangle	Red	Color	Word	Repeat	200	Inconsistent	COLOR	TriangleRed.png	30	1	510	10	10	7142	100	714.2000000000000454747	5	5	3367	100	673.3999999999999772626	10	10	5319	100	531.8999999999999772626	5	5	5190	100	1038	506.1000000000000227374
5.0.11.0	win	113018	09:37:12	NH_A_55	1	1	mixed_Word_shortCSI	14	mixed_repeat	50	Circle	Green	Color	Word	Repeat	200	Inconsistent	COLOR	CircleGreen.png	38	1	553	11	11	7695	100	699.5454545454545041139	5	5	3367	100	673.3999999999999772626	11	11	5872	100	533.8181818181818698577	5	5	5190	100	1038	504.1818181818181301423
5.0.11.0	win	113018	09:37:12	NH_A_55	1	1	mixed_Word_shortCSI	14	mixed_repeat	53	Circle	Green	Color	Word	Repeat	200	Inconsistent	COLOR	CircleGreen.png	38	1	608	12	12	8303	100	691.9166666666666287711	5	5	3367	100	673.3999999999999772626	12	12	6480	100	540	5	5	5190	100	1038	498
5.0.11.0	win	113018	09:37:12	NH_A_55	1	1	mixed_Word_shortCSI	14	mixed_repeat	56	Triangle	Green	Color	Word	Repeat	200	Consistent	COLOR	TriangleGreen.png	38	1	678	13	13	8981	100	690.8461538461538111733	5	5	3367	100	673.3999999999999772626	13	13	7158	100	550.61538461538464162	5	5	5190	100	1038	487.38461538461535838
5.0.11.0	win	113018	09:37:12	NH_A_55	1	1	mixed_Word_shortCSI	14	mixed_repeat	59	Triangle	Red	Color	Word	Repeat	200	Inconsistent	COLOR	TriangleRed.png	30	1	474	14	14	9455	100	675.3571428571428896248	5	5	3367	100	673.3999999999999772626	14	14	7632	100	545.1428571428571103752	5	5	5190	100	1038	492.8571428571428896248
5.0.11.0	win	113018	09:37:12	NH_A_55	1	1	mixed_Word_shortCSI	14	mixed_repeat	62	Circle	Green	Color	Word	Repeat	200	Inconsistent	COLOR	CircleGreen.png	38	1	549	15	15	10004	100	666.9333333333332802795	5	5	3367	100	673.3999999999999772626	15	15	8181	100	545.3999999999999772626	5	5	5190	100	1038	492.6000000000000227374
5.0.11.0	win	113018	09:37:12	NH_A_55	1	1	mixed_Word_shortCSI	14	mixed_shift	65	Circle	Green	Shape	Word	Shift	200	Inconsistent	SHAPE	CircleGreen.png	30	1	716	15	15	10004	100	666.9333333333332802795	6	6	4083	100	680.5	15	15	8181	100	545.3999999999999772626	6	6	5906	100	984.3333333333333712289	438.9333333333333939663
5.0.11.0	win	113018	09:37:12	NH_A_55	1	1	mixed_Word_shortCSI	14	mixed_shift	68	Triangle	Red	Color	Word	Shift	200	Inconsistent	COLOR	TriangleRed.png	30	1	975	16	16	10979	100	686.1875	6	6	4083	100	680.5	15	15	8181	100	545.3999999999999772626	7	7	6881	100	983	437.6000000000000227374
5.0.11.0	win	113018	09:37:12	NH_A_55	1	1	mixed_Word_shortCSI	14	mixed_repeat	71	Triangle	Red	Color	Word	Repeat	200	Inconsistent	COLOR	TriangleRed.png	30	1	486	17	17	11465	100	674.4117647058823195039	6	6	4083	100	680.5	16	16	8667	100	541.6875	7	7	6881	100	983	441.3125
5.0.11.0	win	113018	09:37:12	NH_A_55	1	1	mixed_Word_shortCSI	14	mixed_shift	74	Circle	Green	Shape	Word	Shift	200	Inconsistent	SHAPE	CircleGreen.png	30	1	832	17	17	11465	100	674.4117647058823195039	7	7	4915	100	702.1428571428571103752	16	16	8667	100	541.6875	8	8	7713	100	964.125	422.4375
5.0.11.0	win	113018	09:37:12	NH_A_55	1	1	mixed_Word_shortCSI	14	mixed_shift	77	Circle	Green	Color	Word	Shift	200	Inconsistent	COLOR	CircleGreen.png	38	1	1405	18	18	12870	100	715	7	7	4915	100	702.1428571428571103752	16	16	8667	100	541.6875	9	9	9118	100	1013.1111111111110858474	471.4236111111110858474
5.0.11.0	win	113018	09:37:12	NH_A_55	1	1	mixed_Word_shortCSI	14	mixed_shift	80	Triangle	Green	Shape	Word	Shift	200	Consistent	SHAPE	TriangleGreen.png	38	1	2083	18	18	12870	100	715	8	8	6998	100	874.75	16	16	8667	100	541.6875	10	10	11201	100	1120.0999999999999090505	578.4124999999999090505
5.0.11.0	win	113018	09:37:12	NH_A_55	1	1	mixed_Word_shortCSI	14	mixed_repeat	83	Circle	Green	Shape	Word	Repeat	200	Inconsistent	SHAPE	CircleGreen.png	30	1	590	18	18	12870	100	715	9	9	7588	100	843.1111111111110858474	17	17	9257	100	544.5294117647058556031	10	10	11201	100	1120.0999999999999090505	575.5705882352940534474
5.0.11.0	win	113018	09:37:12	NH_A_55	1	1	mixed_Word_shortCSI	14	mixed_repeat	86	Triangle	Red	Shape	Word	Repeat	200	Inconsistent	SHAPE	TriangleRed.png	38	1	1732	18	18	12870	100	715	10	10	9320	100	932	18	18	10989	100	610.5	10	10	11201	100	1120.0999999999999090505	509.5999999999999090505
5.0.11.0	win	113018	09:37:12	NH_A_55	1	1	mixed_Word_shortCSI	14	mixed_shift	89	Triangle	Red	Color	Word	Shift	200	Inconsistent	COLOR	TriangleRed.png	30	1	925	19	19	13795	100	726.0526315789473983386	10	10	9320	100	932	18	18	10989	100	610.5	11	11	12126	100	1102.3636363636362602847	491.8636363636362602847
5.0.11.0	win	113018	09:37:12	NH_A_55	1	1	mixed_Word_shortCSI	14	mixed_repeat	92	Triangle	Red	Color	Word	Repeat	200	Inconsistent	COLOR	TriangleRed.png	30	1	390	20	20	14185	100	709.25	10	10	9320	100	932	19	19	11379	100	598.8947368421053170096	11	11	12126	100	1102.3636363636362602847	503.4688995215309432751
5.0.11.0	win	113018	09:37:12	NH_A_55	1	1	mixed_Word_shortCSI	14	mixed_repeat	95	Circle	Red	Color	Word	Repeat	200	Consistent	COLOR	CircleRed.png	30	1	373	21	21	14558	100	693.2380952380951839586	10	10	9320	100	932	20	20	11752	100	587.6000000000000227374	11	11	12126	100	1102.3636363636362602847	514.7636363636362375473
5.0.11.0	win	113018	09:37:12	NH_A_55	1	1	mixed_Word_shortCSI	14	mixed_repeat	98	Circle	Green	Color	Word	Repeat	200	Inconsistent	COLOR	CircleGreen.png	38	1	548	22	22	15106	100	686.6363636363636260285	10	10	9320	100	932	21	21	12300	100	585.7142857142856655628	11	11	12126	100	1102.3636363636362602847	516.6493506493505947219
5.0.11.0	win	113018	09:37:12	NH_A_55	1	1	mixed_Word_shortCSI	14	mixed_repeat	101	Triangle	Red	Color	Word	Repeat	200	Inconsistent	COLOR	TriangleRed.png	30	1	636	23	23	15742	100	684.4347826086956274594	10	10	9320	100	932	22	22	12936	100	588	11	11	12126	100	1102.3636363636362602847	514.3636363636362602847
5.0.11.0	win	113018	09:37:12	NH_A_55	1	1	mixed_Word_shortCSI	14	mixed_shift	104	Triangle	Green	Shape	Word	Shift	200	Consistent	SHAPE	TriangleGreen.png	38	1	720	23	23	15742	100	684.4347826086956274594	11	11	10040	100	912.7272727272727479431	22	22	12936	100	588	12	12	12846	100	1070.5	482.5
5.0.11.0	win	113018	09:37:12	NH_A_55	1	1	mixed_Word_shortCSI	14	mixed_shift	107	Circle	Green	Color	Word	Shift	200	Inconsistent	COLOR	CircleGreen.png	38	1	866	24	24	16608	100	692	11	11	10040	100	912.7272727272727479431	22	22	12936	100	588	13	13	13712	100	1054.7692307692307167599	466.7692307692307167599
5.0.11.0	win	113018	09:37:12	NH_A_55	1	1	mixed_Word_shortCSI	14	mixed_shift	110	Triangle	Green	Shape	Word	Shift	200	Consistent	SHAPE	TriangleGreen.png	38	1	493	24	24	16608	100	692	12	12	10533	100	877.75	22	22	12936	100	588	14	14	14205	100	1014.6428571428571103752	426.6428571428571103752
5.0.11.0	win	113018	09:37:12	NH_A_55	1	1	mixed_Word_shortCSI	14	mixed_shift	113	Circle	Green	Color	Word	Shift	200	Inconsistent	COLOR	CircleGreen.png	38	1	584	25	25	17192	100	687.6799999999999499778	12	12	10533	100	877.75	22	22	12936	100	588	15	15	14789	100	985.9333333333332802795	397.9333333333332802795
5.0.11.0	win	113018	09:37:12	NH_A_55	1	1	mixed_Word_shortCSI	14	mixed_shift	116	Triangle	Green	Shape	Word	Shift	200	Consistent	SHAPE	TriangleGreen.png	38	1	751	25	25	17192	100	687.6799999999999499778	13	13	11284	100	868	22	22	12936	100	588	16	16	15540	100	971.25	383.25
5.0.11.0	win	113018	09:37:12	NH_A_55	1	1	mixed_Word_shortCSI	14	mixed_shift	119	Triangle	Green	Color	Word	Shift	200	Consistent	COLOR	TriangleGreen.png	38	1	1135	26	26	18327	100	704.88461538461535838	13	13	11284	100	868	22	22	12936	100	588	17	17	16675	100	980.8823529411764639008	392.8823529411764639008
5.0.11.0	win	113018	09:37:12	NH_A_55	1	1	mixed_Word_shortCSI	14	mixed_repeat	122	Circle	Green	Color	Word	Repeat	200	Inconsistent	COLOR	CircleGreen.png	38	1	480	27	27	18807	100	696.5555555555555429237	13	13	11284	100	868	23	23	13416	100	583.304347826086996065	17	17	16675	100	980.8823529411764639008	397.5780051150894678358
5.0.11.0	win	113018	09:37:12	NH_A_55	1	1	mixed_Word_shortCSI	14	mixed_repeat	125	Triangle	Red	Color	Word	Repeat	200	Inconsistent	COLOR	TriangleRed.png	30	1	411	28	28	19218	100	686.3571428571428896248	13	13	11284	100	868	24	24	13827	100	576.125	17	17	16675	100	980.8823529411764639008	404.7573529411764639008
5.0.11.0	win	113018	09:37:12	NH_A_55	1	1	mixed_Word_shortCSI	14	mixed_shift	128	Triangle	Green	Shape	Word	Shift	200	Consistent	SHAPE	TriangleGreen.png	38	1	537	28	28	19218	100	686.3571428571428896248	14	14	11821	100	844.3571428571428896248	24	24	13827	100	576.125	18	18	17212	100	956.2222222222221716947	380.0972222222221716947
5.0.11.0	win	113018	09:37:12	NH_A_55	1	1	mixed_Word_shortCSI	14	mixed_shift	131	Triangle	Red	Color	Word	Shift	200	Inconsistent	COLOR	TriangleRed.png	30	1	1617	29	29	20835	100	718.4482758620689537565	14	14	11821	100	844.3571428571428896248	24	24	13827	100	576.125	19	19	18829	100	991	414.875
5.0.11.0	win	113018	09:37:12	NH_A_55	1	1	mixed_Word_shortCSI	14	mixed_repeat	134	Circle	Red	Color	Word	Repeat	200	Consistent	COLOR	CircleRed.png	30	1	607	30	30	21442	100	714.7333333333333484916	14	14	11821	100	844.3571428571428896248	25	25	14434	100	577.3600000000000136424	19	19	18829	100	991	413.6399999999999863576
5.0.11.0	win	113018	09:37:12	NH_A_55	1	1	mixed_Word_shortCSI	14	mixed_shift	137	Triangle	Red	Shape	Word	Shift	200	Inconsistent	SHAPE	TriangleRed.png	38	1	629	30	30	21442	100	714.7333333333333484916	15	15	12450	100	830	25	25	14434	100	577.3600000000000136424	20	20	19458	100	972.8999999999999772626	395.5399999999999636202
5.0.11.0	win	113018	09:37:12	NH_A_55	1	1	mixed_Word_shortCSI	14	mixed_shift	140	Circle	Red	Color	Word	Shift	200	Consistent	COLOR	CircleRed.png	30	1	1098	31	31	22540	100	727.096774193548412768	15	15	12450	100	830	25	25	14434	100	577.3600000000000136424	21	21	20556	100	978.8571428571428896248	401.4971428571428759824
5.0.11.0	win	113018	09:37:12	NH_A_55	1	1	mixed_Word_shortCSI	14	mixed_repeat	143	Circle	Red	Color	Word	Repeat	200	Consistent	COLOR	CircleRed.png	30	1	412	32	32	22952	100	717.25	15	15	12450	100	830	26	26	14846	100	571	21	21	20556	100	978.8571428571428896248	407.8571428571428896248
5.0.11.0	win	113018	09:37:12	NH_A_55	1	1	mixed_Word_shortCSI	14	mixed_shift	146	Circle	Red	Shape	Word	Shift	200	Consistent	SHAPE	CircleRed.png	30	1	1178	32	32	22952	100	717.25	16	16	13628	100	851.75	26	26	14846	100	571	22	22	21734	100	987.9090909090908780854	416.9090909090908780854
5.0.11.0	win	113018	09:37:12	NH_A_55	1	1	mixed_Word_shortCSI	14	mixed_shift	149	Triangle	Red	Color	Word	Shift	200	Inconsistent	COLOR	TriangleRed.png	30	1	954	33	33	23906	100	724.4242424242423794567	16	16	13628	100	851.75	26	26	14846	100	571	23	23	22688	100	986.4347826086956274594	415.4347826086956274594
5.0.11.0	win	113018	09:37:12	NH_A_55	1	1	mixed_Word_shortCSI	14	mixed_repeat	152	Circle	Green	Color	Word	Repeat	200	Inconsistent	COLOR	CircleGreen.png	38	1	498	34	34	24404	100	717.7647058823529278015	16	16	13628	100	851.75	27	27	15344	100	568.2962962962963047175	23	23	22688	100	986.4347826086956274594	418.1384863123993227418
5.0.11.0	win	113018	09:37:12	NH_A_55	1	1	mixed_Word_shortCSI	14	mixed_shift	155	Triangle	Green	Shape	Word	Shift	200	Consistent	SHAPE	TriangleGreen.png	38	1	859	34	34	24404	100	717.7647058823529278015	17	17	14487	100	852.1764705882352473054	27	27	15344	100	568.2962962962963047175	24	24	23547	100	981.125	412.8287037037036952825
5.0.11.0	win	113018	09:37:12	NH_A_55	1	1	mixed_Word_shortCSI	14	mixed_repeat	158	Circle	Green	Shape	Word	Repeat	200	Inconsistent	SHAPE	CircleGreen.png	30	1	583	34	34	24404	100	717.7647058823529278015	18	18	15070	100	837.2222222222221716947	28	28	15927	100	568.8214285714285551876	24	24	23547	100	981.125	412.3035714285714448124
5.0.11.0	win	113018	09:37:12	NH_A_55	1	1	mixed_Word_shortCSI	14	mixed_repeat	161	Circle	Red	Shape	Word	Repeat	200	Consistent	SHAPE	CircleRed.png	30	1	1886	34	34	24404	100	717.7647058823529278015	19	19	16956	100	892.4210526315789593355	29	29	17813	100	614.2413793103448824695	24	24	23547	100	981.125	366.8836206896551175305
5.0.11.0	win	113018	09:37:12	NH_A_55	1	1	mixed_Word_shortCSI	14	mixed_shift	164	Triangle	Red	Color	Word	Shift	200	Inconsistent	COLOR	TriangleRed.png	30	1	769	35	35	25173	100	719.2285714285713993377	19	19	16956	100	892.4210526315789593355	29	29	17813	100	614.2413793103448824695	25	25	24316	100	972.6399999999999863576	358.3986206896551038881
5.0.11.0	win	113018	09:37:12	NH_A_55	1	1	mixed_Word_shortCSI	14	mixed_shift	167	Triangle	Red	Shape	Word	Shift	200	Inconsistent	SHAPE	TriangleRed.png	38	1	640	35	35	25173	100	719.2285714285713993377	20	20	17596	100	879.7999999999999545253	29	29	17813	100	614.2413793103448824695	26	26	24956	100	959.8461538461538111733	345.6047745358089287038
5.0.11.0	win	113018	09:37:12	NH_A_55	1	1	mixed_Word_shortCSI	14	mixed_repeat	170	Triangle	Red	Shape	Word	Repeat	200	Inconsistent	SHAPE	TriangleRed.png	38	1	421	35	35	25173	100	719.2285714285713993377	21	21	18017	100	857.9523809523809632083	30	30	18234	100	607.7999999999999545253	26	26	24956	100	959.8461538461538111733	352.046153846153856648
5.0.11.0	win	113018	09:37:12	NH_A_55	1	1	mixed_Word_shortCSI	14	mixed_repeat	173	Triangle	Green	Shape	Word	Repeat	200	Consistent	SHAPE	TriangleGreen.png	38	1	578	35	35	25173	100	719.2285714285713993377	22	22	18595	100	845.2272727272727479431	31	31	18812	100	606.8387096774193878446	26	26	24956	100	959.8461538461538111733	353.0074441687344233287
5.0.11.0	win	113018	09:37:12	NH_A_55	1	1	mixed_Word_shortCSI	14	mixed_shift	176	Triangle	Red	Color	Word	Shift	200	Inconsistent	COLOR	TriangleRed.png	30	1	522	36	36	25695	100	713.75	22	22	18595	100	845.2272727272727479431	31	31	18812	100	606.8387096774193878446	27	27	25478	100	943.6296296296296759465	336.7909199522102881019
5.0.11.0	win	113018	09:37:12	NH_A_55	1	1	mixed_Word_shortCSI	14	mixed_repeat	179	Circle	Red	Color	Word	Repeat	200	Consistent	COLOR	CircleRed.png	30	1	387	37	37	26082	100	704.9189189189189619356	22	22	18595	100	845.2272727272727479431	32	32	19199	100	599.96875	27	27	25478	100	943.6296296296296759465	343.6608796296296759465
5.0.11.0	win	113018	09:37:12	NH_A_55	1	1	mixed_Word_shortCSI	14	mixed_shift	182	Triangle	Red	Shape	Word	Shift	200	Inconsistent	SHAPE	TriangleRed.png	38	1	530	37	37	26082	100	704.9189189189189619356	23	23	19125	100	831.5217391304347529513	32	32	19199	100	599.96875	28	28	26008	100	928.8571428571428896248	328.8883928571428896248
5.0.11.0	win	113018	09:37:12	NH_A_55	1	1	mixed_Word_shortCSI	14	mixed_repeat	185	Triangle	Green	Shape	Word	Repeat	200	Consistent	SHAPE	TriangleGreen.png	38	1	795	37	37	26082	100	704.9189189189189619356	24	24	19920	100	830	33	33	19994	100	605.8787878787878753428	28	28	26008	100	928.8571428571428896248	322.978354978355014282
5.0.11.0	win	113018	09:37:12	NH_A_55	1	1	mixed_Word_shortCSI	14	mixed_shift	188	Triangle	Red	Color	Word	Shift	200	Inconsistent	COLOR	TriangleRed.png	30	1	490	38	38	26572	100	699.2631578947368780064	24	24	19920	100	830	33	33	19994	100	605.8787878787878753428	29	29	26498	100	913.7241379310345337217	307.8453500522466583789
5.0.11.0	win	113018	09:37:12	NH_A_55	1	1	mixed_Word_shortCSI	14	mixed_shift	191	Circle	Red	Shape	Word	Shift	200	Consistent	SHAPE	CircleRed.png	30	1	660	38	38	26572	100	699.2631578947368780064	25	25	20580	100	823.2000000000000454747	33	33	19994	100	605.8787878787878753428	30	30	27158	100	905.2666666666666515084	299.3878787878787761656
5.0.11.0	win	113018	09:37:12	NH_A_55	1	1	mixed_Word_shortCSI	14	mixed_shift	194	Circle	Red	Color	Word	Shift	200	Consistent	COLOR	CircleRed.png	30	1	696	39	39	27268	100	699.1794871794871824022	25	25	20580	100	823.2000000000000454747	33	33	19994	100	605.8787878787878753428	31	31	27854	100	898.5161290322580498469	292.637341153470174504
5.0.11.0	win	113018	09:37:12	NH_A_55	1	1	mixed_Word_shortCSI	14	mixed_shift	197	Circle	Green	Shape	Word	Shift	200	Inconsistent	SHAPE	CircleGreen.png	30	1	1419	39	39	27268	100	699.1794871794871824022	26	26	21999	100	846.11538461538464162	33	33	19994	100	605.8787878787878753428	32	32	29273	100	914.78125	308.9024621212121246572
5.0.11.0	win	113018	09:37:12	NH_A_55	1	1	mixed_Word_shortCSI	14	mixed_repeat	200	Triangle	Green	Shape	Word	Repeat	200	Consistent	SHAPE	TriangleGreen.png	38	1	624	39	39	27268	100	699.1794871794871824022	27	27	22623	100	837.8888888888889141526	34	34	20618	100	606.4117647058823195039	32	32	29273	100	914.78125	308.3694852941176804961
5.0.11.0	win	113018	09:37:12	NH_A_55	1	1	mixed_Word_shortCSI	14	mixed_shift	203	Triangle	Green	Color	Word	Shift	200	Consistent	COLOR	TriangleGreen.png	30	0	645	39	40	27268	97.5	699.1794871794871824022	27	27	22623	100	837.8888888888889141526	34	34	20618	100	606.4117647058823195039	32	33	29273	96.9696969696969688357	914.78125	308.3694852941176804961
5.0.11.0	win	113018	09:37:12	NH_A_55	1	1	mixed_Word_shortCSI	14	mixed_shift	206	Circle	Red	Shape	Word	Shift	200	Consistent	SHAPE	CircleRed.png	30	1	2026	39	40	27268	97.5	699.1794871794871824022	28	28	24649	100	880.3214285714285551876	34	34	20618	100	606.4117647058823195039	33	34	31299	97.0588235294117680496	948.4545454545454958861	342.0427807486631763823
5.0.11.0	win	113018	09:37:12	NH_A_55	1	1	mixed_Word_shortCSI	14	mixed_shift	209	Triangle	Green	Color	Word	Shift	200	Consistent	COLOR	TriangleGreen.png	38	1	3559	40	41	30827	97.5609756097560989474	770.6749999999999545253	28	28	24649	100	880.3214285714285551876	34	34	20618	100	606.4117647058823195039	34	35	34858	97.1428571428571387969	1025.2352941176470721985	418.8235294117647526946
5.0.11.0	win	113018	09:37:12	NH_A_55	1	1	mixed_Word_shortCSI	14	mixed_shift	212	Triangle	Red	Shape	Word	Shift	200	Inconsistent	SHAPE	TriangleRed.png	38	1	919	40	41	30827	97.5609756097560989474	770.6749999999999545253	29	29	25568	100	881.6551724137931387304	34	34	20618	100	606.4117647058823195039	35	36	35777	97.2222222222222143273	1022.2000000000000454747	415.7882352941177259709
5.0.11.0	win	113018	09:37:12	NH_A_55	1	1	mixed_Word_shortCSI	14	mixed_shift	215	Triangle	Red	Color	Word	Shift	200	Inconsistent	COLOR	TriangleRed.png	30	1	1521	41	42	32348	97.619047619047620401	788.9756097560975831584	29	29	25568	100	881.6551724137931387304	34	34	20618	100	606.4117647058823195039	36	37	37298	97.2972972972973053629	1036.0555555555556566105	429.6437908496733371067
5.0.11.0	win	113018	09:37:12	NH_A_55	1	1	mixed_Word_shortCSI	14	mixed_shift	218	Circle	Red	Shape	Word	Shift	200	Consistent	SHAPE	CircleRed.png	30	1	1138	41	42	32348	97.619047619047620401	788.9756097560975831584	30	30	26706	100	890.2000000000000454747	34	34	20618	100	606.4117647058823195039	37	38	38436	97.3684210526315752077	1038.8108108108108353917	432.3990461049285158879
5.0.11.0	win	113018	09:37:12	NH_A_55	1	1	mixed_Word_shortCSI	14	mixed_shift	221	Triangle	Red	Color	Word	Shift	200	Inconsistent	COLOR	TriangleRed.png	30	1	547	42	43	32895	97.6744186046511515542	783.2142857142856655628	30	30	26706	100	890.2000000000000454747	34	34	20618	100	606.4117647058823195039	38	39	38983	97.4358974358974307961	1025.8684210526316746837	419.4566563467493551798
5.0.11.0	win	113018	09:37:12	NH_A_55	1	1	mixed_Word_shortCSI	14	mixed_shift	224	Triangle	Green	Shape	Word	Shift	200	Consistent	SHAPE	TriangleGreen.png	38	1	971	42	43	32895	97.6744186046511515542	783.2142857142856655628	31	31	27677	100	892.806451612903174464	34	34	20618	100	606.4117647058823195039	39	40	39954	97.5	1024.4615384615385664802	418.0497737556562469763
5.0.11.0	win	113018	09:37:12	NH_A_55	1	1	mixed_Word_shortCSI	14	mixed_repeat	227	Circle	Green	Shape	Word	Repeat	200	Inconsistent	SHAPE	CircleGreen.png	30	1	547	42	43	32895	97.6744186046511515542	783.2142857142856655628	32	32	28224	100	882	35	35	21165	100	604.7142857142856655628	39	40	39954	97.5	1024.4615384615385664802	419.7472527472529009174
5.0.11.0	win	113018	09:37:12	NH_A_55	1	1	mixed_Word_shortCSI	14	mixed_repeat	230	Triangle	Red	Shape	Word	Repeat	200	Inconsistent	SHAPE	TriangleRed.png	38	1	587	42	43	32895	97.6744186046511515542	783.2142857142856655628	33	33	28811	100	873.0606060606060054852	36	36	21752	100	604.2222222222221716947	39	40	39954	97.5	1024.4615384615385664802	420.2393162393163947854
5.0.11.0	win	113018	09:37:12	NH_A_55	1	1	mixed_Word_shortCSI	14	mixed_shift	233	Circle	Red	Color	Word	Shift	200	Consistent	COLOR	CircleRed.png	30	1	610	43	44	33505	97.7272727272727337322	779.1860465116278646747	33	33	28811	100	873.0606060606060054852	36	36	21752	100	604.2222222222221716947	40	41	40564	97.5609756097560989474	1014.1000000000000227374	409.8777777777778510426
5.0.11.0	win	113018	09:37:12	NH_A_55	1	1	mixed_Word_shortCSI	14	mixed_shift	236	Triangle	Green	Shape	Word	Shift	200	Consistent	SHAPE	TriangleGreen.png	38	1	1032	43	44	33505	97.7272727272727337322	779.1860465116278646747	34	34	29843	100	877.7352941176470721985	36	36	21752	100	604.2222222222221716947	41	42	41596	97.619047619047620401	1014.5365853658536252624	410.3143631436314535677
5.0.11.0	win	113018	09:37:12	NH_A_55	1	1	mixed_Word_shortCSI	14	mixed_repeat	239	Circle	Green	Shape	Word	Repeat	200	Inconsistent	SHAPE	CircleGreen.png	30	1	1773	43	44	33505	97.7272727272727337322	779.1860465116278646747	35	35	31616	100	903.3142857142856883002	37	37	23525	100	635.8108108108108353917	41	42	41596	97.619047619047620401	1014.5365853658536252624	378.7257745550427898706
5.0.11.0	win	113018	09:37:12	NH_A_55	1	1	mixed_Word_shortCSI	14	mixed_shift	242	Circle	Red	Color	Word	Shift	200	Consistent	COLOR	CircleRed.png	30	1	1108	44	45	34613	97.7777777777777714618	786.6590909090908780854	35	35	31616	100	903.3142857142856883002	37	37	23525	100	635.8108108108108353917	42	43	42704	97.6744186046511515542	1016.7619047619048160414	380.9510939510939806496
5.0.11.0	win	113018	09:37:12	NH_A_55	1	1	mixed_Word_shortCSI	14	Rest	244	Circle	Red	Color	Word	Shift	200	Consistent	Take a break for 60 s	CircleRed.png	0	0	59984	44	45	34613	97.7777777777777714618	786.6590909090908780854	35	35	31616	100	903.3142857142856883002	37	37	23525	100	635.8108108108108353917	42	43	42704	97.6744186046511515542	1016.7619047619048160414	380.9510939510939806496
5.0.11.0	win	113018	09:37:12	NH_A_55	1	1	mixed_Word_shortCSI	14	mixed_repeat	246	Circle	Red	Color	Word	Repeat	200	Consistent	COLOR	CircleRed.png	30	1	1108	45	46	35721	97.8260869565217348054	793.7999999999999545253	35	35	31616	100	903.3142857142856883002	38	38	24633	100	648.2368421052631219936	42	43	42704	97.6744186046511515542	1016.7619047619048160414	368.5250626566416940477
5.0.11.0	win	113018	09:37:12	NH_A_55	1	1	mixed_Word_shortCSI	14	mixed_repeat	249	Triangle	Green	Color	Word	Repeat	200	Consistent	COLOR	TriangleGreen.png	38	1	839	46	47	36560	97.8723404255319167078	794.7826086956521294269	35	35	31616	100	903.3142857142856883002	39	39	25472	100	653.1282051282050815644	42	43	42704	97.6744186046511515542	1016.7619047619048160414	363.633699633699734477
5.0.11.0	win	113018	09:37:12	NH_A_55	1	1	mixed_Word_shortCSI	14	mixed_repeat	252	Triangle	Red	Color	Word	Repeat	200	Inconsistent	COLOR	TriangleRed.png	30	1	434	47	48	36994	97.9166666666666571928	787.1063829787234453761	35	35	31616	100	903.3142857142856883002	40	40	25906	100	647.6499999999999772626	42	43	42704	97.6744186046511515542	1016.7619047619048160414	369.1119047619048387787
5.0.11.0	win	113018	09:37:12	NH_A_55	1	1	mixed_Word_shortCSI	14	mixed_shift	255	Circle	Red	Shape	Word	Shift	200	Consistent	SHAPE	CircleRed.png	30	1	752	47	48	36994	97.9166666666666571928	787.1063829787234453761	36	36	32368	100	899.1111111111110858474	40	40	25906	100	647.6499999999999772626	43	44	43456	97.7272727272727337322	1010.6046511627906738795	362.9546511627906966169
5.0.11.0	win	113018	09:37:12	NH_A_55	1	1	mixed_Word_shortCSI	14	mixed_shift	258	Circle	Green	Color	Word	Shift	200	Inconsistent	COLOR	CircleGreen.png	38	1	831	48	49	37825	97.9591836734693828248	788.0208333333333712289	36	36	32368	100	899.1111111111110858474	40	40	25906	100	647.6499999999999772626	44	45	44287	97.7777777777777714618	1006.5227272727272520569	358.8727272727272747943
5.0.11.0	win	113018	09:37:12	NH_A_55	1	1	mixed_Word_shortCSI	14	mixed_shift	261	Triangle	Green	Shape	Word	Shift	200	Consistent	SHAPE	TriangleGreen.png	38	1	620	48	49	37825	97.9591836734693828248	788.0208333333333712289	37	37	32988	100	891.5675675675676075116	40	40	25906	100	647.6499999999999772626	45	46	44907	97.8260869565217348054	997.9333333333332802795	350.2833333333333030168
5.0.11.0	win	113018	09:37:12	NH_A_55	1	1	mixed_Word_shortCSI	14	mixed_shift	264	Triangle	Red	Color	Word	Shift	200	Inconsistent	COLOR	TriangleRed.png	30	1	594	49	50	38419	98	784.0612244897959044465	37	37	32988	100	891.5675675675676075116	40	40	25906	100	647.6499999999999772626	46	47	45501	97.8723404255319167078	989.1521739130434980325	341.5021739130435207699
5.0.11.0	win	113018	09:37:12	NH_A_55	1	1	mixed_Word_shortCSI	14	mixed_repeat	267	Triangle	Red	Color	Word	Repeat	200	Inconsistent	COLOR	TriangleRed.png	30	1	440	50	51	38859	98.0392156862745025592	777.1799999999999499778	37	37	32988	100	891.5675675675676075116	41	41	26346	100	642.5853658536585726324	46	47	45501	97.8723404255319167078	989.1521739130434980325	346.5668080593849254001
5.0.11.0	win	113018	09:37:12	NH_A_55	1	1	mixed_Word_shortCSI	14	mixed_repeat	270	Triangle	Red	Color	Word	Repeat	200	Inconsistent	COLOR	TriangleRed.png	30	1	341	51	52	39200	98.0769230769230659917	768.6274509803921546336	37	37	32988	100	891.5675675675676075116	42	42	26687	100	635.4047619047619264165	46	47	45501	97.8723404255319167078	989.1521739130434980325	353.747412008281571616
5.0.11.0	win	113018	09:37:12	NH_A_55	1	1	mixed_Word_shortCSI	14	mixed_repeat	273	Triangle	Red	Color	Word	Repeat	200	Inconsistent	COLOR	TriangleRed.png	30	1	406	52	53	39606	98.1132075471698072988	761.6538461538461888267	37	37	32988	100	891.5675675675676075116	43	43	27093	100	630.069767441860449253	46	47	45501	97.8723404255319167078	989.1521739130434980325	359.0824064711830487795
5.0.11.0	win	113018	09:37:12	NH_A_55	1	1	mixed_Word_shortCSI	14	mixed_shift	276	Triangle	Red	Shape	Word	Shift	200	Inconsistent	SHAPE	TriangleRed.png	38	1	611	52	53	39606	98.1132075471698072988	761.6538461538461888267	38	38	33599	100	884.1842105263158373418	43	43	27093	100	630.069767441860449253	47	48	46112	97.9166666666666571928	981.1063829787234453761	351.0366155368629961231
5.0.11.0	win	113018	09:37:12	NH_A_55	1	1	mixed_Word_shortCSI	14	mixed_repeat	279	Circle	Green	Shape	Word	Repeat	200	Inconsistent	SHAPE	CircleGreen.png	30	1	762	52	53	39606	98.1132075471698072988	761.6538461538461888267	39	39	34361	100	881.0512820512821008379	44	44	27855	100	633.0681818181818698577	47	48	46112	97.9166666666666571928	981.1063829787234453761	348.0382011605415755184
5.0.11.0	win	113018	09:37:12	NH_A_55	1	1	mixed_Word_shortCSI	14	mixed_repeat	282	Circle	Green	Shape	Word	Repeat	200	Inconsistent	SHAPE	CircleGreen.png	30	1	457	52	53	39606	98.1132075471698072988	761.6538461538461888267	40	40	34818	100	870.4500000000000454747	45	45	28312	100	629.1555555555555656611	47	48	46112	97.9166666666666571928	981.1063829787234453761	351.950827423167879715
5.0.11.0	win	113018	09:37:12	NH_A_55	1	1	mixed_Word_shortCSI	14	mixed_repeat	285	Circle	Green	Shape	Word	Repeat	200	Inconsistent	SHAPE	CircleGreen.png	30	1	566	52	53	39606	98.1132075471698072988	761.6538461538461888267	41	41	35384	100	863.0243902439024168416	46	46	28878	100	627.7826086956521294269	47	48	46112	97.9166666666666571928	981.1063829787234453761	353.3237742830713159492
5.0.11.0	win	113018	09:37:12	NH_A_55	1	1	mixed_Word_shortCSI	14	mixed_shift	288	Circle	Red	Color	Word	Shift	200	Consistent	COLOR	CircleRed.png	30	1	557	53	54	40163	98.1481481481481523588	757.792452830188722146	41	41	35384	100	863.0243902439024168416	46	46	28878	100	627.7826086956521294269	48	49	46669	97.9591836734693828248	972.2708333333333712289	344.4882246376812418021
5.0.11.0	win	113018	09:37:12	NH_A_55	1	1	mixed_Word_shortCSI	14	mixed_repeat	291	Circle	Red	Color	Word	Repeat	200	Consistent	COLOR	CircleRed.png	30	1	357	54	55	40520	98.1818181818181869858	750.3703703703703240535	41	41	35384	100	863.0243902439024168416	47	47	29235	100	622.0212765957446663379	48	49	46669	97.9591836734693828248	972.2708333333333712289	350.2495567375887048911
5.0.11.0	win	113018	09:37:12	NH_A_55	1	1	mixed_Word_shortCSI	14	mixed_shift	294	Triangle	Green	Shape	Word	Shift	200	Consistent	SHAPE	TriangleGreen.png	38	1	1173	54	55	40520	98.1818181818181869858	750.3703703703703240535	42	42	36557	100	870.4047619047619264165	47	47	29235	100	622.0212765957446663379	49	50	47842	98	976.3673469387755403659	354.346070343030874028
5.0.11.0	win	113018	09:37:12	NH_A_55	1	1	mixed_Word_shortCSI	14	mixed_shift	297	Circle	Green	Color	Word	Shift	200	Inconsistent	COLOR	CircleGreen.png	38	1	1364	55	56	41884	98.2142857142857081953	761.5272727272727024683	42	42	36557	100	870.4047619047619264165	47	47	29235	100	622.0212765957446663379	50	51	49206	98.0392156862745025592	984.1200000000000045475	362.0987234042553382096
5.0.11.0	win	113018	09:37:12	NH_A_55	1	1	mixed_Word_shortCSI	14	mixed_repeat	300	Triangle	Green	Color	Word	Repeat	200	Consistent	COLOR	TriangleGreen.png	38	1	460	56	57	42344	98.2456140350877120682	756.1428571428571103752	42	42	36557	100	870.4047619047619264165	48	48	29695	100	618.6458333333333712289	50	51	49206	98.0392156862745025592	984.1200000000000045475	365.4741666666666333185
5.0.11.0	win	113018	09:37:12	NH_A_55	1	1	mixed_Word_shortCSI	14	mixed_repeat	303	Circle	Green	Color	Word	Repeat	200	Inconsistent	COLOR	CircleGreen.png	38	1	392	57	58	42736	98.2758620689655089109	749.7543859649123305644	42	42	36557	100	870.4047619047619264165	49	49	30087	100	614.0204081632653014822	50	51	49206	98.0392156862745025592	984.1200000000000045475	370.0995918367347030653
5.0.11.0	win	113018	09:37:12	NH_A_55	1	1	mixed_Word_shortCSI	14	mixed_shift	306	Triangle	Green	Shape	Word	Shift	200	Consistent	SHAPE	TriangleGreen.png	38	1	566	57	58	42736	98.2758620689655089109	749.7543859649123305644	43	43	37123	100	863.3255813953488768675	49	49	30087	100	614.0204081632653014822	51	52	49772	98.0769230769230659917	975.9215686274509380382	361.9011604641856365561
5.0.11.0	win	113018	09:37:12	NH_A_55	1	1	mixed_Word_shortCSI	14	mixed_shift	309	Circle	Red	Color	Word	Shift	200	Consistent	COLOR	CircleRed.png	30	1	749	58	59	43485	98.3050847457627128279	749.7413793103448824695	43	43	37123	100	863.3255813953488768675	49	49	30087	100	614.0204081632653014822	52	53	50521	98.1132075471698072988	971.5576923076922639666	357.5372841444269624844
5.0.11.0	win	113018	09:37:12	NH_A_55	1	1	mixed_Word_shortCSI	14	mixed_repeat	312	Triangle	Green	Color	Word	Repeat	200	Consistent	COLOR	TriangleGreen.png	38	1	878	59	60	44363	98.3333333333333285964	751.9152542372880816401	43	43	37123	100	863.3255813953488768675	50	50	30965	100	619.2999999999999545253	52	53	50521	98.1132075471698072988	971.5576923076922639666	352.2576923076923094413
5.0.11.0	win	113018	09:37:12	NH_A_55	1	1	mixed_Word_shortCSI	14	mixed_repeat	315	Circle	Green	Color	Word	Repeat	200	Inconsistent	COLOR	CircleGreen.png	38	1	505	60	61	44868	98.3606557377049171009	747.7999999999999545253	43	43	37123	100	863.3255813953488768675	51	51	31470	100	617.0588235294117112062	52	53	50521	98.1132075471698072988	971.5576923076922639666	354.4988687782805527604
5.0.11.0	win	113018	09:37:12	NH_A_55	1	1	mixed_Word_shortCSI	14	mixed_shift	318	Circle	Green	Shape	Word	Shift	200	Inconsistent	SHAPE	CircleGreen.png	30	1	787	60	61	44868	98.3606557377049171009	747.7999999999999545253	44	44	37910	100	861.5909090909091219146	51	51	31470	100	617.0588235294117112062	53	54	51308	98.1481481481481523588	968.0754716981132332876	351.0166481687015220814
5.0.11.0	win	113018	09:37:12	NH_A_55	1	1	mixed_Word_shortCSI	14	mixed_shift	321	Triangle	Green	Color	Word	Shift	200	Consistent	COLOR	TriangleGreen.png	38	1	2162	61	62	47030	98.387096774193551596	770.9836065573770156334	44	44	37910	100	861.5909090909091219146	51	51	31470	100	617.0588235294117112062	54	55	53470	98.1818181818181869858	990.1851851851852188702	373.126361655773507664
5.0.11.0	win	113018	09:37:12	NH_A_55	1	1	mixed_Word_shortCSI	14	mixed_repeat	324	Triangle	Red	Color	Word	Repeat	200	Inconsistent	COLOR	TriangleRed.png	30	1	441	62	63	47471	98.4126984126984041268	765.6612903225806121554	44	44	37910	100	861.5909090909091219146	52	52	31911	100	613.6730769230769055866	54	55	53470	98.1818181818181869858	990.1851851851852188702	376.5121082621083132835
5.0.11.0	win	113018	09:37:12	NH_A_55	1	1	mixed_Word_shortCSI	14	mixed_shift	327	Circle	Red	Shape	Word	Shift	200	Consistent	SHAPE	CircleRed.png	30	1	662	62	63	47471	98.4126984126984041268	765.6612903225806121554	45	45	38572	100	857.1555555555555656611	52	52	31911	100	613.6730769230769055866	55	56	54132	98.2142857142857081953	984.2181818181818471203	370.5451048951049415336
5.0.11.0	win	113018	09:37:12	NH_A_55	1	1	mixed_Word_shortCSI	14	mixed_repeat	330	Triangle	Green	Shape	Word	Repeat	200	Consistent	SHAPE	TriangleGreen.png	38	1	618	62	63	47471	98.4126984126984041268	765.6612903225806121554	46	46	39190	100	851.9565217391303804106	53	53	32529	100	613.7547169811321055022	55	56	54132	98.2142857142857081953	984.2181818181818471203	370.4634648370497416181
5.0.11.0	win	113018	09:37:12	NH_A_55	1	1	mixed_Word_shortCSI	14	mixed_shift	333	Circle	Green	Color	Word	Shift	200	Inconsistent	COLOR	CircleGreen.png	38	1	1440	63	64	48911	98.4375	776.3650793650793957568	46	46	39190	100	851.9565217391303804106	53	53	32529	100	613.7547169811321055022	56	57	55572	98.2456140350877120682	992.3571428571428896248	378.6024258760107841226
5.0.11.0	win	113018	09:37:12	NH_A_55	1	1	mixed_Word_shortCSI	14	mixed_repeat	336	Circle	Red	Color	Word	Repeat	200	Consistent	COLOR	CircleRed.png	30	1	852	64	65	49763	98.4615384615384670042	777.546875	46	46	39190	100	851.9565217391303804106	54	54	33381	100	618.1666666666666287711	56	57	55572	98.2456140350877120682	992.3571428571428896248	374.1904761904762608538
5.0.11.0	win	113018	09:37:12	NH_A_55	1	1	mixed_Word_shortCSI	14	mixed_repeat	339	Triangle	Green	Color	Word	Repeat	200	Consistent	COLOR	TriangleGreen.png	38	1	496	65	66	50259	98.4848484848484844179	773.2153846153846643574	46	46	39190	100	851.9565217391303804106	55	55	33877	100	615.9454545454545950633	56	57	55572	98.2456140350877120682	992.3571428571428896248	376.4116883116882945615
5.0.11.0	win	113018	09:37:12	NH_A_55	1	1	mixed_Word_shortCSI	14	mixed_shift	342	Triangle	Green	Shape	Word	Shift	200	Consistent	SHAPE	TriangleGreen.png	38	1	571	65	66	50259	98.4848484848484844179	773.2153846153846643574	47	47	39761	100	845.9787234042553336621	55	55	33877	100	615.9454545454545950633	57	58	56143	98.2758620689655089109	984.9649122807018102321	369.0194577352472151688
5.0.11.0	win	113018	09:37:12	NH_A_55	1	1	mixed_Word_shortCSI	14	mixed_shift	345	Circle	Green	Color	Word	Shift	200	Inconsistent	COLOR	CircleGreen.png	38	1	1682	66	67	51941	98.507462686567166088	786.9848484848484986287	47	47	39761	100	845.9787234042553336621	55	55	33877	100	615.9454545454545950633	58	59	57825	98.3050847457627128279	996.9827586206896512522	381.0373040752350561888
5.0.11.0	win	113018	09:37:12	NH_A_55	1	1	mixed_Word_shortCSI	14	mixed_repeat	348	Triangle	Green	Color	Word	Repeat	200	Consistent	COLOR	TriangleGreen.png	38	1	541	67	68	52482	98.5294117647058840248	783.3134328358208904319	47	47	39761	100	845.9787234042553336621	56	56	34418	100	614.6071428571428896248	58	59	57825	98.3050847457627128279	996.9827586206896512522	382.3756157635467616274
5.0.11.0	win	113018	09:37:12	NH_A_55	1	1	mixed_Word_shortCSI	14	mixed_repeat	351	Triangle	Green	Color	Word	Repeat	200	Consistent	COLOR	TriangleGreen.png	38	1	630	68	69	53112	98.5507246376811707478	781.0588235294117112062	47	47	39761	100	845.9787234042553336621	57	57	35048	100	614.8771929824561084388	58	59	57825	98.3050847457627128279	996.9827586206896512522	382.1055656382335428134
5.0.11.0	win	113018	09:37:12	NH_A_55	1	1	mixed_Word_shortCSI	14	mixed_repeat	354	Circle	Red	Color	Word	Repeat	200	Consistent	COLOR	CircleRed.png	30	1	683	69	70	53795	98.5714285714285836093	779.6376811594202536071	47	47	39761	100	845.9787234042553336621	58	58	35731	100	616.0517241379310462435	58	59	57825	98.3050847457627128279	996.9827586206896512522	380.9310344827586050087
5.0.11.0	win	113018	09:37:12	NH_A_55	1	1	mixed_Word_shortCSI	14	mixed_shift	357	Circle	Red	Shape	Word	Shift	200	Consistent	SHAPE	CircleRed.png	30	1	686	69	70	53795	98.5714285714285836093	779.6376811594202536071	48	48	40447	100	842.6458333333333712289	58	58	35731	100	616.0517241379310462435	59	60	58511	98.3333333333333285964	991.7118644067796822128	375.6601402688486359693
5.0.11.0	win	113018	09:37:12	NH_A_55	1	1	mixed_Word_shortCSI	14	mixed_shift	360	Circle	Green	Color	Word	Shift	200	Inconsistent	COLOR	CircleGreen.png	38	1	593	70	71	54388	98.5915492957746550928	776.9714285714285324502	48	48	40447	100	842.6458333333333712289	58	58	35731	100	616.0517241379310462435	60	61	59104	98.3606557377049171009	985.0666666666667197205	369.0149425287356734771
5.0.11.0	win	113018	09:37:12	NH_A_55	1	1	mixed_Word_shortCSI	14	mixed_shift	363	Triangle	Red	Shape	Word	Shift	200	Inconsistent	SHAPE	TriangleRed.png	38	1	966	70	71	54388	98.5915492957746550928	776.9714285714285324502	49	49	41413	100	845.1632653061224118574	58	58	35731	100	616.0517241379310462435	61	62	60070	98.387096774193551596	984.7540983606556892482	368.7023742227246430048
5.0.11.0	win	113018	09:37:12	NH_A_55	1	1	mixed_Word_shortCSI	14	mixed_shift	366	Triangle	Green	Color	Word	Shift	200	Consistent	COLOR	TriangleGreen.png	38	1	942	71	72	55330	98.6111111111111142691	779.2957746478873559681	49	49	41413	100	845.1632653061224118574	58	58	35731	100	616.0517241379310462435	62	63	61012	98.4126984126984041268	984.0645161290323130743	368.0127919911012668308
5.0.11.0	win	113018	09:37:12	NH_A_55	1	1	mixed_Word_shortCSI	14	mixed_repeat	369	Triangle	Red	Color	Word	Repeat	200	Inconsistent	COLOR	TriangleRed.png	30	1	2791	72	73	58121	98.6301369863013661643	807.2361111111110858474	49	49	41413	100	845.1632653061224118574	59	59	38522	100	652.9152542372880816401	62	63	61012	98.4126984126984041268	984.0645161290323130743	331.1492618917442314341
5.0.11.0	win	113018	09:37:12	NH_A_55	1	1	mixed_Word_shortCSI	14	mixed_repeat	372	Triangle	Red	Color	Word	Repeat	200	Inconsistent	COLOR	TriangleRed.png	30	1	534	73	74	58655	98.648648648648645576	803.4931506849314928331	49	49	41413	100	845.1632653061224118574	60	60	39056	100	650.9333333333332802795	62	63	61012	98.4126984126984041268	984.0645161290323130743	333.1311827956990327948
5.0.11.0	win	113018	09:37:12	NH_A_55	1	1	mixed_Word_shortCSI	14	mixed_shift	375	Triangle	Red	Shape	Word	Shift	200	Inconsistent	SHAPE	TriangleRed.png	38	1	1006	73	74	58655	98.648648648648645576	803.4931506849314928331	50	50	42419	100	848.3799999999999954525	60	60	39056	100	650.9333333333332802795	63	64	62018	98.4375	984.4126984126984325485	333.479365079365152269
5.0.11.0	win	113018	09:37:12	NH_A_55	1	1	mixed_Word_shortCSI	14	mixed_repeat	378	Triangle	Green	Shape	Word	Repeat	200	Consistent	SHAPE	TriangleGreen.png	38	1	580	73	74	58655	98.648648648648645576	803.4931506849314928331	51	51	42999	100	843.1176470588235360992	61	61	39636	100	649.7704918032786736148	63	64	62018	98.4375	984.4126984126984325485	334.6422066094197589337
5.0.11.0	win	113018	09:37:12	NH_A_55	1	1	mixed_Word_shortCSI	14	mixed_repeat	381	Circle	Green	Shape	Word	Repeat	200	Inconsistent	SHAPE	CircleGreen.png	30	1	540	73	74	58655	98.648648648648645576	803.4931506849314928331	52	52	43539	100	837.2884615384615472067	62	62	40176	100	648	63	64	62018	98.4375	984.4126984126984325485	336.4126984126984325485
5.0.11.0	win	113018	09:37:12	NH_A_55	1	1	mixed_Word_shortCSI	14	mixed_repeat	384	Triangle	Green	Shape	Word	Repeat	200	Consistent	SHAPE	TriangleGreen.png	38	1	500	73	74	58655	98.648648648648645576	803.4931506849314928331	53	53	44039	100	830.9245283018867667124	63	63	40676	100	645.6507936507936165071	63	64	62018	98.4375	984.4126984126984325485	338.7619047619048160414
5.0.11.0	win	113018	09:37:12	NH_A_55	1	1	mixed_Word_shortCSI	14	mixed_repeat	387	Circle	Green	Shape	Word	Repeat	200	Inconsistent	SHAPE	CircleGreen.png	30	1	574	73	74	58655	98.648648648648645576	803.4931506849314928331	54	54	44613	100	826.1666666666666287711	64	64	41250	100	644.53125	63	64	62018	98.4375	984.4126984126984325485	339.8814484126984325485
5.0.11.0	win	113018	09:37:12	NH_A_55	1	1	mixed_Word_shortCSI	14	mixed_repeat	390	Circle	Green	Shape	Word	Repeat	200	Inconsistent	SHAPE	CircleGreen.png	30	1	661	73	74	58655	98.648648648648645576	803.4931506849314928331	55	55	45274	100	823.1636363636363284968	65	65	41911	100	644.7846153846153356426	63	64	62018	98.4375	984.4126984126984325485	339.6280830280830969059
5.0.11.0	win	113018	09:37:12	NH_A_55	1	1	mixed_Word_shortCSI	14	mixed_shift	393	Triangle	Red	Color	Word	Shift	200	Inconsistent	COLOR	TriangleRed.png	30	1	762	74	75	59417	98.6666666666666714036	802.9324324324323924884	55	55	45274	100	823.1636363636363284968	65	65	41911	100	644.7846153846153356426	64	65	62780	98.4615384615384670042	980.9375	336.1528846153846643574
5.0.11.0	win	113018	09:37:12	NH_A_55	1	1	mixed_Word_shortCSI	14	mixed_shift	396	Triangle	Green	Shape	Word	Shift	200	Consistent	SHAPE	TriangleGreen.png	38	1	601	74	75	59417	98.6666666666666714036	802.9324324324323924884	56	56	45875	100	819.1964285714285551876	65	65	41911	100	644.7846153846153356426	65	66	63381	98.4848484848484844179	975.092307692307713296	330.3076923076923776534
5.0.11.0	win	113018	09:37:12	NH_A_55	1	1	mixed_Word_shortCSI	14	mixed_shift	399	Triangle	Red	Color	Word	Shift	200	Inconsistent	COLOR	TriangleRed.png	30	1	656	75	76	60073	98.6842105263157804984	800.9733333333333575865	56	56	45875	100	819.1964285714285551876	65	65	41911	100	644.7846153846153356426	66	67	64037	98.507462686567166088	970.2575757575757506856	325.4729603729604150431
5.0.11.0	win	113018	09:37:12	NH_A_55	1	1	mixed_Word_shortCSI	14	mixed_repeat	402	Circle	Red	Color	Word	Repeat	200	Consistent	COLOR	CircleRed.png	30	1	996	76	77	61069	98.7012987012986968693	803.5394736842105203323	56	56	45875	100	819.1964285714285551876	66	66	42907	100	650.1060606060606232859	66	67	64037	98.507462686567166088	970.2575757575757506856	320.1515151515151273998
5.0.11.0	win	113018	09:37:12	NH_A_55	1	1	mixed_Word_shortCSI	14	mixed_repeat	405	Circle	Red	Color	Word	Repeat	200	Consistent	COLOR	CircleRed.png	30	1	554	77	78	61623	98.7179487179487296089	800.2987012987013031307	56	56	45875	100	819.1964285714285551876	67	67	43461	100	648.6716417910447489703	66	67	64037	98.507462686567166088	970.2575757575757506856	321.5859339665310017153
5.0.11.0	win	113018	09:37:12	NH_A_55	1	1	mixed_Word_shortCSI	14	mixed_repeat	408	Triangle	Green	Color	Word	Repeat	200	Consistent	COLOR	TriangleGreen.png	38	1	530	78	79	62153	98.7341772151898737775	796.8333333333333712289	56	56	45875	100	819.1964285714285551876	68	68	43991	100	646.9264705882352473054	66	67	64037	98.507462686567166088	970.2575757575757506856	323.3311051693405033802
5.0.11.0	win	113018	09:37:12	NH_A_55	1	1	mixed_Word_shortCSI	14	mixed_shift	411	Circle	Green	Shape	Word	Shift	200	Inconsistent	SHAPE	CircleGreen.png	30	1	683	78	79	62153	98.7341772151898737775	796.8333333333333712289	57	57	46558	100	816.8070175438596152162	68	68	43991	100	646.9264705882352473054	67	68	64720	98.5294117647058840248	965.9701492537313924913	319.0436786654961451859
5.0.11.0	win	113018	09:37:12	NH_A_55	1	1	mixed_Word_shortCSI	14	mixed_repeat	414	Circle	Green	Shape	Word	Repeat	200	Inconsistent	SHAPE	CircleGreen.png	30	1	781	78	79	62153	98.7341772151898737775	796.8333333333333712289	58	58	47339	100	816.189655172413836226	69	69	44772	100	648.8695652173912549188	67	68	64720	98.5294117647058840248	965.9701492537313924913	317.1005840363401375726
5.0.11.0	win	113018	09:37:12	NH_A_55	1	1	mixed_Word_shortCSI	14	mixed_shift	417	Circle	Red	Color	Word	Shift	200	Consistent	COLOR	CircleRed.png	30	1	700	79	80	62853	98.75	795.6075949367088924191	58	58	47339	100	816.189655172413836226	69	69	44772	100	648.8695652173912549188	68	69	65420	98.5507246376811707478	962.0588235294117112062	313.1892583120204562874
5.0.11.0	win	113018	09:37:12	NH_A_55	1	1	mixed_Word_shortCSI	14	mixed_repeat	420	Circle	Red	Color	Word	Repeat	200	Consistent	COLOR	CircleRed.png	30	1	430	80	81	63283	98.7654320987654301689	791.0375000000000227374	58	58	47339	100	816.189655172413836226	70	70	45202	100	645.7428571428571331126	68	69	65420	98.5507246376811707478	962.0588235294117112062	316.3159663865545780936
5.0.11.0	win	113018	09:37:12	NH_A_55	1	1	mixed_Word_shortCSI	14	mixed_shift	423	Circle	Red	Shape	Word	Shift	200	Consistent	SHAPE	CircleRed.png	30	1	1147	80	81	63283	98.7654320987654301689	791.0375000000000227374	59	59	48486	100	821.7966101694914868858	70	70	45202	100	645.7428571428571331126	69	70	66567	98.5714285714285836093	964.7391304347826235244	318.9962732919254904118
5.0.11.0	win	113018	09:37:12	NH_A_55	1	1	mixed_Word_shortCSI	14	mixed_shift	426	Circle	Green	Color	Word	Shift	200	Inconsistent	COLOR	CircleGreen.png	38	1	1691	81	82	64974	98.7804878048780494737	802.1481481481481523588	59	59	48486	100	821.7966101694914868858	70	70	45202	100	645.7428571428571331126	70	71	68258	98.5915492957746550928	975.1142857142857565123	329.3714285714286233997
5.0.11.0	win	113018	09:37:12	NH_A_55	1	1	mixed_Word_shortCSI	14	mixed_repeat	429	Circle	Green	Color	Word	Repeat	200	Inconsistent	COLOR	CircleGreen.png	38	1	438	82	83	65412	98.7951807228915583892	797.7073170731707705272	59	59	48486	100	821.7966101694914868858	71	71	45640	100	642.8169014084506898143	70	71	68258	98.5915492957746550928	975.1142857142857565123	332.2973843058350666979
5.0.11.0	win	113018	09:37:12	NH_A_55	1	1	mixed_Word_shortCSI	14	mixed_repeat	432	Triangle	Green	Color	Word	Repeat	200	Consistent	COLOR	TriangleGreen.png	38	1	466	83	84	65878	98.8095238095238102005	793.7108433734939580972	59	59	48486	100	821.7966101694914868858	72	72	46106	100	640.3611111111110858474	70	71	68258	98.5915492957746550928	975.1142857142857565123	334.7531746031746706649
5.0.11.0	win	113018	09:37:12	NH_A_55	1	1	mixed_Word_shortCSI	14	mixed_repeat	435	Circle	Green	Color	Word	Repeat	200	Inconsistent	COLOR	CircleGreen.png	38	1	638	84	85	66516	98.823529411764710062	791.8571428571428896248	59	59	48486	100	821.7966101694914868858	73	73	46744	100	640.3287671232876618888	70	71	68258	98.5915492957746550928	975.1142857142857565123	334.7855185909980946235
5.0.11.0	win	113018	09:37:12	NH_A_55	1	1	mixed_Word_shortCSI	14	mixed_repeat	438	Circle	Red	Color	Word	Repeat	200	Consistent	COLOR	CircleRed.png	30	1	2066	85	86	68582	98.8372093023255757771	806.8470588235294371771	59	59	48486	100	821.7966101694914868858	74	74	48810	100	659.5945945945945823041	70	71	68258	98.5915492957746550928	975.1142857142857565123	315.5196911196911742081
5.0.11.0	win	113018	09:37:12	NH_A_55	1	1	mixed_Word_shortCSI	14	mixed_repeat	441	Triangle	Red	Color	Word	Repeat	200	Inconsistent	COLOR	TriangleRed.png	30	1	718	86	87	69300	98.8505747126436773442	805.8139534883721353253	59	59	48486	100	821.7966101694914868858	75	75	49528	100	660.3733333333333348492	70	71	68258	98.5915492957746550928	975.1142857142857565123	314.7409523809524216631
5.0.11.0	win	113018	09:37:12	NH_A_55	1	1	mixed_Word_shortCSI	14	mixed_shift	444	Circle	Red	Shape	Word	Shift	200	Consistent	SHAPE	CircleRed.png	30	1	543	86	87	69300	98.8505747126436773442	805.8139534883721353253	60	60	49029	100	817.1499999999999772626	75	75	49528	100	660.3733333333333348492	71	72	68801	98.6111111111111142691	969.0281690140844830239	308.6548356807511481747
5.0.11.0	win	113018	09:37:12	NH_A_55	1	1	mixed_Word_shortCSI	14	mixed_shift	447	Circle	Red	Color	Word	Shift	200	Consistent	COLOR	CircleRed.png	30	1	664	87	88	69964	98.8636363636363597607	804.1839080459769775189	60	60	49029	100	817.1499999999999772626	75	75	49528	100	660.3733333333333348492	72	73	69465	98.6301369863013661643	964.7916666666666287711	304.4183333333332939219
5.0.11.0	win	113018	09:37:12	NH_A_55	1	1	mixed_Word_shortCSI	14	mixed_repeat	450	Circle	Red	Color	Word	Repeat	200	Consistent	COLOR	CircleRed.png	30	1	379	88	89	70343	98.8764044943820152866	799.3522727272727479431	60	60	49029	100	817.1499999999999772626	76	76	49907	100	656.6710526315789593355	72	73	69465	98.6301369863013661643	964.7916666666666287711	308.1206140350876694356
5.0.11.0	win	113018	09:37:12	NH_A_55	1	1	mixed_Word_shortCSI	14	mixed_shift	453	Triangle	Green	Shape	Word	Shift	200	Consistent	SHAPE	TriangleGreen.png	38	1	571	88	89	70343	98.8764044943820152866	799.3522727272727479431	61	61	49600	100	813.1147540983606631926	76	76	49907	100	656.6710526315789593355	73	74	70036	98.648648648648645576	959.3972602739726198706	302.7262076423936605352
5.0.11.0	win	113018	09:37:12	NH_A_55	1	1	mixed_Word_shortCSI	14	mixed_repeat	456	Circle	Red	Shape	Word	Repeat	200	Consistent	SHAPE	CircleRed.png	30	1	1330	88	89	70343	98.8764044943820152866	799.3522727272727479431	62	62	50930	100	821.4516129032258504594	77	77	51237	100	665.4155844155843624321	73	74	70036	98.648648648648645576	959.3972602739726198706	293.9816758583882574385
5.0.11.0	win	113018	09:37:12	NH_A_55	1	1	mixed_Word_shortCSI	14	mixed_shift	459	Triangle	Red	Color	Word	Shift	200	Inconsistent	COLOR	TriangleRed.png	30	1	1052	89	90	71395	98.8888888888888857309	802.1910112359551021655	62	62	50930	100	821.4516129032258504594	77	77	51237	100	665.4155844155843624321	74	75	71088	98.6666666666666714036	960.648648648648645576	295.2330642330642831439
5.0.11.0	win	113018	09:37:12	NH_A_55	1	1	mixed_Word_shortCSI	14	mixed_shift	462	Circle	Green	Shape	Word	Shift	200	Inconsistent	SHAPE	CircleGreen.png	30	1	976	89	90	71395	98.8888888888888857309	802.1910112359551021655	63	63	51906	100	823.9047619047619264165	77	77	51237	100	665.4155844155843624321	75	76	72064	98.6842105263157804984	960.8533333333333530391	295.4377489177489906069
5.0.11.0	win	113018	09:37:12	NH_A_55	1	1	mixed_Word_shortCSI	14	mixed_repeat	465	Circle	Green	Shape	Word	Repeat	200	Inconsistent	SHAPE	CircleGreen.png	30	1	807	89	90	71395	98.8888888888888857309	802.1910112359551021655	64	64	52713	100	823.640625	78	78	52044	100	667.2307692307692832401	75	76	72064	98.6842105263157804984	960.8533333333333530391	293.622564102564069799
5.0.11.0	win	113018	09:37:12	NH_A_55	1	1	mixed_Word_shortCSI	14	mixed_shift	468	Triangle	Green	Color	Word	Shift	200	Consistent	COLOR	TriangleGreen.png	38	1	597	90	91	71992	98.901098901098905003	799.9111111111111540595	64	64	52713	100	823.640625	78	78	52044	100	667.2307692307692832401	76	77	72661	98.7012987012986968693	956.0657894736841626582	288.8350202429148794181
5.0.11.0	win	113018	09:37:12	NH_A_55	1	1	mixed_Word_shortCSI	14	mixed_shift	471	Triangle	Green	Shape	Word	Shift	200	Consistent	SHAPE	TriangleGreen.png	38	1	1884	90	91	71992	98.901098901098905003	799.9111111111111540595	65	65	54597	100	839.953846153846143352	78	78	52044	100	667.2307692307692832401	77	78	74545	98.7179487179487296089	968.1168831168831729883	300.8861138861138897482
5.0.11.0	win	113018	09:37:12	NH_A_55	1	1	mixed_Word_shortCSI	14	mixed_repeat	474	Triangle	Red	Shape	Word	Repeat	200	Inconsistent	SHAPE	TriangleRed.png	38	1	1566	90	91	71992	98.901098901098905003	799.9111111111111540595	66	66	56163	100	850.9545454545454958861	79	79	53610	100	678.6075949367088924191	77	78	74545	98.7179487179487296089	968.1168831168831729883	289.5092881801742805692
5.0.11.0	win	113018	09:37:12	NH_A_55	1	1	mixed_Word_shortCSI	14	mixed_shift	477	Triangle	Red	Color	Word	Shift	200	Inconsistent	COLOR	TriangleRed.png	30	1	525	91	92	72517	98.9130434782608602973	796.8901098901098976057	66	66	56163	100	850.9545454545454958861	79	79	53610	100	678.6075949367088924191	78	79	75070	98.7341772151898737775	962.4358974358974592178	283.8283024991885667987
5.0.11.0	win	113018	09:37:12	NH_A_55	1	1	mixed_Word_shortCSI	14	mixed_shift	480	Circle	Red	Shape	Word	Shift	200	Consistent	SHAPE	CircleRed.png	30	1	599	91	92	72517	98.9130434782608602973	796.8901098901098976057	67	67	56762	100	847.1940298507462330235	79	79	53610	100	678.6075949367088924191	79	80	75669	98.75	957.8354430379746418112	279.227848101265749392
5.0.11.0	win	113018	09:37:12	NH_A_55	1	1	mixed_Word_shortCSI	14	mixed_repeat	483	Circle	Green	Shape	Word	Repeat	200	Inconsistent	SHAPE	CircleGreen.png	30	1	557	91	92	72517	98.9130434782608602973	796.8901098901098976057	68	68	57319	100	842.9264705882352473054	80	80	54167	100	677.0874999999999772626	79	80	75669	98.75	957.8354430379746418112	280.7479430379746645485
