# Supplementary material for: Serial Recall Predicts Vocoded Sentence Recognition Across Spectral Resolutions
Source: J Speech Lang Hear Res. 2020 Mar 26;63(4):1282–98. doi: 10.1044/2020_JSLHR-19-00319 (PMC7242981; doi:10.1044/2020_JSLHR-19-00319)
Supplement: Supplemental Material S1 [file JSLHR-63-1282-s001.zip › Supplemental Material/EF Tasks/colorshapetask/Experiment Results/NH_A_56/colorshapetask_raw_NH_A_56_2018-12-07-15-39-53-971.iqdat]

build	computer.platform	date	time	subject	group	values.group	blockcode	blocknum	trialcode	trialnum	values.shape	values.color	values.categorizationtask	values.mixed_cuetask	values.mixed_shifttask	values.csi	values.responsekeymapping	stimulusitem1	values.stimulus	response	correct	latency	values.count_corrcolor	values.count_color	values.sumrt_corrcolor	expressions.percentcorrect_color	expressions.meanrt_color	values.count_corrshape	values.count_shape	values.sumrt_corrshape	expressions.percentcorrect_shape	expressions.meanrt_shape	values.count_corrrepeat	values.count_repeat	values.sumrt_corrrepeat	expressions.percentcorrect_repeat	expressions.meanrt_repeat	values.count_corrshift	values.count_shift	values.sumrt_corrshift	expressions.percentcorrect_shift	expressions.meanrt_shift	expressions.switchcost
5.0.11.0	win	120718	09:39:53	NH_A_56	1	1	generalintro	1	GeneralIntro	1						0		SC_GeneralIntro.htm		57	0	153966	0	0	0	0		0	0	0	0		0	0	0	0		0	0	0	0		0
5.0.11.0	win	120718	09:39:53	NH_A_56	1	1	blockedintro	2	BlockedIntro	1						0		SC_BlockedIntro1.htm		57	0	26125	0	0	0	0		0	0	0	0		0	0	0	0		0	0	0	0		0
5.0.11.0	win	120718	09:39:53	NH_A_56	1	1	blockedintro	2	BlockedIntro	2						0		SC_BlockedIntro2.htm		57	0	2503	0	0	0	0		0	0	0	0		0	0	0	0		0	0	0	0		0
5.0.11.0	win	120718	09:39:53	NH_A_56	1	1	blockedtask_shapetraining	3	BlockedPracticeInstruct	1						0		SC_Blocked_ShapeTraining.htm		57	0	12320	0	0	0	0		0	0	0	0		0	0	0	0		0	0	0	0		0
5.0.11.0	win	120718	09:39:53	NH_A_56	1	1	blockedtask_shapetraining	3	blockedtask_shapetraining	3	Triangle		Shape			0		Triangle.png	Triangle.png	38	1	1602	0	0	0	0		0	0	0	0		0	0	0	0		0	0	0	0		0
5.0.11.0	win	120718	09:39:53	NH_A_56	1	1	blockedtask_shapetraining	3	blockedtask_shapetraining	6	Circle		Shape			0		Circle.png	Circle.png	30	1	443	0	0	0	0		0	0	0	0		0	0	0	0		0	0	0	0		0
5.0.11.0	win	120718	09:39:53	NH_A_56	1	1	blockedtask_shapetraining	3	blockedtask_shapetraining	9	Triangle		Shape			0		Triangle.png	Triangle.png	38	1	560	0	0	0	0		0	0	0	0		0	0	0	0		0	0	0	0		0
5.0.11.0	win	120718	09:39:53	NH_A_56	1	1	blockedtask_shapetraining	3	blockedtask_shapetraining	12	Triangle		Shape			0		Triangle.png	Triangle.png	38	1	466	0	0	0	0		0	0	0	0		0	0	0	0		0	0	0	0		0
5.0.11.0	win	120718	09:39:53	NH_A_56	1	1	blockedtask_shapetraining	3	blockedtask_shapetraining	15	Triangle		Shape			0		Triangle.png	Triangle.png	38	1	454	0	0	0	0		0	0	0	0		0	0	0	0		0	0	0	0		0
5.0.11.0	win	120718	09:39:53	NH_A_56	1	1	blockedtask_shapetraining	3	blockedtask_shapetraining	18	Circle		Shape			0		Circle.png	Circle.png	30	1	492	0	0	0	0		0	0	0	0		0	0	0	0		0	0	0	0		0
5.0.11.0	win	120718	09:39:53	NH_A_56	1	1	blockedtask_shapetraining	3	blockedtask_shapetraining	21	Triangle		Shape			0		Triangle.png	Triangle.png	38	1	608	0	0	0	0		0	0	0	0		0	0	0	0		0	0	0	0		0
5.0.11.0	win	120718	09:39:53	NH_A_56	1	1	blockedtask_shapetraining	3	blockedtask_shapetraining	24	Circle		Shape			0		Circle.png	Circle.png	30	1	463	0	0	0	0		0	0	0	0		0	0	0	0		0	0	0	0		0
5.0.11.0	win	120718	09:39:53	NH_A_56	1	1	blockedtask_shapetraining	3	blockedtask_shapetraining	27	Circle		Shape			0		Circle.png	Circle.png	30	1	404	0	0	0	0		0	0	0	0		0	0	0	0		0	0	0	0		0
5.0.11.0	win	120718	09:39:53	NH_A_56	1	1	blockedtask_shapetraining	3	blockedtask_shapetraining	30	Circle		Shape			0		Circle.png	Circle.png	30	1	364	0	0	0	0		0	0	0	0		0	0	0	0		0	0	0	0		0
5.0.11.0	win	120718	09:39:53	NH_A_56	1	1	blockedtask_shapetraining	3	blockedtask_shapetraining	33	Circle		Shape			0		Circle.png	Circle.png	30	1	549	0	0	0	0		0	0	0	0		0	0	0	0		0	0	0	0		0
5.0.11.0	win	120718	09:39:53	NH_A_56	1	1	blockedtask_shapetraining	3	blockedtask_shapetraining	36	Triangle		Shape			0		Triangle.png	Triangle.png	38	1	551	0	0	0	0		0	0	0	0		0	0	0	0		0	0	0	0		0
5.0.11.0	win	120718	09:39:53	NH_A_56	1	1	blockedtask_shapetraining	3	blockedtask_shapetraining	39	Triangle		Shape			0		Triangle.png	Triangle.png	38	1	439	0	0	0	0		0	0	0	0		0	0	0	0		0	0	0	0		0
5.0.11.0	win	120718	09:39:53	NH_A_56	1	1	blockedtask_shapetraining	3	blockedtask_shapetraining	42	Circle		Shape			0		Circle.png	Circle.png	30	1	574	0	0	0	0		0	0	0	0		0	0	0	0		0	0	0	0		0
5.0.11.0	win	120718	09:39:53	NH_A_56	1	1	blockedtask_shapetraining	3	blockedtask_shapetraining	45	Triangle		Shape			0		Triangle.png	Triangle.png	38	1	575	0	0	0	0		0	0	0	0		0	0	0	0		0	0	0	0		0
5.0.11.0	win	120718	09:39:53	NH_A_56	1	1	blockedtask_shapetraining	3	blockedtask_shapetraining	48	Triangle		Shape			0		Triangle.png	Triangle.png	38	1	351	0	0	0	0		0	0	0	0		0	0	0	0		0	0	0	0		0
5.0.11.0	win	120718	09:39:53	NH_A_56	1	1	blockedtask_shapetraining	3	blockedtask_shapetraining	51	Circle		Shape			0		Circle.png	Circle.png	30	1	552	0	0	0	0		0	0	0	0		0	0	0	0		0	0	0	0		0
5.0.11.0	win	120718	09:39:53	NH_A_56	1	1	blockedtask_shapetraining	3	blockedtask_shapetraining	54	Circle		Shape			0		Circle.png	Circle.png	30	1	394	0	0	0	0		0	0	0	0		0	0	0	0		0	0	0	0		0
5.0.11.0	win	120718	09:39:53	NH_A_56	1	1	blockedtask_shapetraining	3	blockedtask_shapetraining	57	Circle		Shape			0		Circle.png	Circle.png	30	1	402	0	0	0	0		0	0	0	0		0	0	0	0		0	0	0	0		0
5.0.11.0	win	120718	09:39:53	NH_A_56	1	1	blockedtask_shapetraining	3	blockedtask_shapetraining	60	Circle		Shape			0		Circle.png	Circle.png	30	1	329	0	0	0	0		0	0	0	0		0	0	0	0		0	0	0	0		0
5.0.11.0	win	120718	09:39:53	NH_A_56	1	1	blockedtask_shapetraining	3	blockedtask_shapetraining	63	Triangle		Shape			0		Triangle.png	Triangle.png	38	1	403	0	0	0	0		0	0	0	0		0	0	0	0		0	0	0	0		0
5.0.11.0	win	120718	09:39:53	NH_A_56	1	1	blockedtask_shapetraining	3	blockedtask_shapetraining	66	Circle		Shape			0		Circle.png	Circle.png	30	1	635	0	0	0	0		0	0	0	0		0	0	0	0		0	0	0	0		0
5.0.11.0	win	120718	09:39:53	NH_A_56	1	1	blockedtask_shapetraining	3	blockedtask_shapetraining	69	Circle		Shape			0		Circle.png	Circle.png	30	1	569	0	0	0	0		0	0	0	0		0	0	0	0		0	0	0	0		0
5.0.11.0	win	120718	09:39:53	NH_A_56	1	1	blockedtask_shapetraining	3	blockedtask_shapetraining	72	Triangle		Shape			0		Triangle.png	Triangle.png	38	1	522	0	0	0	0		0	0	0	0		0	0	0	0		0	0	0	0		0
5.0.11.0	win	120718	09:39:53	NH_A_56	1	1	blockedtask_shapetraining	3	blockedtask_shapetraining	75	Circle		Shape			0		Circle.png	Circle.png	30	1	541	0	0	0	0		0	0	0	0		0	0	0	0		0	0	0	0		0
5.0.11.0	win	120718	09:39:53	NH_A_56	1	1	blockedtask_shapetraining	3	blockedtask_shapetraining	78	Circle		Shape			0		Circle.png	Circle.png	30	1	767	0	0	0	0		0	0	0	0		0	0	0	0		0	0	0	0		0
5.0.11.0	win	120718	09:39:53	NH_A_56	1	1	blockedtask_shapetraining	3	blockedtask_shapetraining	81	Triangle		Shape			0		Triangle.png	Triangle.png	38	1	407	0	0	0	0		0	0	0	0		0	0	0	0		0	0	0	0		0
5.0.11.0	win	120718	09:39:53	NH_A_56	1	1	blockedtask_shapetraining	3	blockedtask_shapetraining	84	Triangle		Shape			0		Triangle.png	Triangle.png	38	1	734	0	0	0	0		0	0	0	0		0	0	0	0		0	0	0	0		0
5.0.11.0	win	120718	09:39:53	NH_A_56	1	1	blockedtask_shapetraining	3	blockedtask_shapetraining	87	Triangle		Shape			0		Triangle.png	Triangle.png	38	1	361	0	0	0	0		0	0	0	0		0	0	0	0		0	0	0	0		0
5.0.11.0	win	120718	09:39:53	NH_A_56	1	1	blockedtask_shapetraining	3	blockedtask_shapetraining	90	Triangle		Shape			0		Triangle.png	Triangle.png	38	1	354	0	0	0	0		0	0	0	0		0	0	0	0		0	0	0	0		0
5.0.11.0	win	120718	09:39:53	NH_A_56	1	1	blockedtask_shapetraining	3	blockedtask_shapetraining	93	Triangle		Shape			0		Triangle.png	Triangle.png	38	1	619	0	0	0	0		0	0	0	0		0	0	0	0		0	0	0	0		0
5.0.11.0	win	120718	09:39:53	NH_A_56	1	1	blockedtask_shapetraining	3	blockedtask_shapetraining	96	Circle		Shape			0		Circle.png	Circle.png	30	1	410	0	0	0	0		0	0	0	0		0	0	0	0		0	0	0	0		0
5.0.11.0	win	120718	09:39:53	NH_A_56	1	1	blockedtask_colortraining	4	BlockedPracticeInstruct	1	Circle		Shape			0		SC_Blocked_ColorTraining.htm	Circle.png	57	0	10704	0	0	0	0		0	0	0	0		0	0	0	0		0	0	0	0		0
5.0.11.0	win	120718	09:39:53	NH_A_56	1	1	blockedtask_colortraining	4	blockedtask_colortraining	3		Green	Color			0		Green.png	Green.png	38	1	1026	0	0	0	0		0	0	0	0		0	0	0	0		0	0	0	0		0
5.0.11.0	win	120718	09:39:53	NH_A_56	1	1	blockedtask_colortraining	4	blockedtask_colortraining	6		Green	Color			0		Green.png	Green.png	38	1	1010	0	0	0	0		0	0	0	0		0	0	0	0		0	0	0	0		0
5.0.11.0	win	120718	09:39:53	NH_A_56	1	1	blockedtask_colortraining	4	blockedtask_colortraining	9		Red	Color			0		Red.png	Red.png	30	1	545	0	0	0	0		0	0	0	0		0	0	0	0		0	0	0	0		0
5.0.11.0	win	120718	09:39:53	NH_A_56	1	1	blockedtask_colortraining	4	blockedtask_colortraining	12		Red	Color			0		Red.png	Red.png	30	1	467	0	0	0	0		0	0	0	0		0	0	0	0		0	0	0	0		0
5.0.11.0	win	120718	09:39:53	NH_A_56	1	1	blockedtask_colortraining	4	blockedtask_colortraining	15		Red	Color			0		Red.png	Red.png	30	1	424	0	0	0	0		0	0	0	0		0	0	0	0		0	0	0	0		0
5.0.11.0	win	120718	09:39:53	NH_A_56	1	1	blockedtask_colortraining	4	blockedtask_colortraining	18		Green	Color			0		Green.png	Green.png	38	1	447	0	0	0	0		0	0	0	0		0	0	0	0		0	0	0	0		0
5.0.11.0	win	120718	09:39:53	NH_A_56	1	1	blockedtask_colortraining	4	blockedtask_colortraining	21		Red	Color			0		Red.png	Red.png	38	0	564	0	0	0	0		0	0	0	0		0	0	0	0		0	0	0	0		0
5.0.11.0	win	120718	09:39:53	NH_A_56	1	1	blockedtask_colortraining	4	blockedtask_colortraining	24		Green	Color			0		Green.png	Green.png	38	1	2301	0	0	0	0		0	0	0	0		0	0	0	0		0	0	0	0		0
5.0.11.0	win	120718	09:39:53	NH_A_56	1	1	blockedtask_colortraining	4	blockedtask_colortraining	27		Green	Color			0		Green.png	Green.png	38	1	712	0	0	0	0		0	0	0	0		0	0	0	0		0	0	0	0		0
5.0.11.0	win	120718	09:39:53	NH_A_56	1	1	blockedtask_colortraining	4	blockedtask_colortraining	30		Red	Color			0		Red.png	Red.png	30	1	516	0	0	0	0		0	0	0	0		0	0	0	0		0	0	0	0		0
5.0.11.0	win	120718	09:39:53	NH_A_56	1	1	blockedtask_colortraining	4	blockedtask_colortraining	33		Green	Color			0		Green.png	Green.png	38	1	662	0	0	0	0		0	0	0	0		0	0	0	0		0	0	0	0		0
5.0.11.0	win	120718	09:39:53	NH_A_56	1	1	blockedtask_colortraining	4	blockedtask_colortraining	36		Green	Color			0		Green.png	Green.png	38	1	388	0	0	0	0		0	0	0	0		0	0	0	0		0	0	0	0		0
5.0.11.0	win	120718	09:39:53	NH_A_56	1	1	blockedtask_colortraining	4	blockedtask_colortraining	39		Red	Color			0		Red.png	Red.png	30	1	396	0	0	0	0		0	0	0	0		0	0	0	0		0	0	0	0		0
5.0.11.0	win	120718	09:39:53	NH_A_56	1	1	blockedtask_colortraining	4	blockedtask_colortraining	42		Green	Color			0		Green.png	Green.png	38	1	548	0	0	0	0		0	0	0	0		0	0	0	0		0	0	0	0		0
5.0.11.0	win	120718	09:39:53	NH_A_56	1	1	blockedtask_colortraining	4	blockedtask_colortraining	45		Green	Color			0		Green.png	Green.png	38	1	933	0	0	0	0		0	0	0	0		0	0	0	0		0	0	0	0		0
5.0.11.0	win	120718	09:39:53	NH_A_56	1	1	blockedtask_colortraining	4	blockedtask_colortraining	48		Red	Color			0		Red.png	Red.png	30	1	551	0	0	0	0		0	0	0	0		0	0	0	0		0	0	0	0		0
5.0.11.0	win	120718	09:39:53	NH_A_56	1	1	blockedtask_colortraining	4	blockedtask_colortraining	51		Red	Color			0		Red.png	Red.png	30	1	408	0	0	0	0		0	0	0	0		0	0	0	0		0	0	0	0		0
5.0.11.0	win	120718	09:39:53	NH_A_56	1	1	blockedtask_colortraining	4	blockedtask_colortraining	54		Red	Color			0		Red.png	Red.png	30	1	352	0	0	0	0		0	0	0	0		0	0	0	0		0	0	0	0		0
5.0.11.0	win	120718	09:39:53	NH_A_56	1	1	blockedtask_colortraining	4	blockedtask_colortraining	57		Green	Color			0		Green.png	Green.png	38	1	425	0	0	0	0		0	0	0	0		0	0	0	0		0	0	0	0		0
5.0.11.0	win	120718	09:39:53	NH_A_56	1	1	blockedtask_colortraining	4	blockedtask_colortraining	60		Red	Color			0		Red.png	Red.png	30	1	447	0	0	0	0		0	0	0	0		0	0	0	0		0	0	0	0		0
5.0.11.0	win	120718	09:39:53	NH_A_56	1	1	blockedtask_colortraining	4	blockedtask_colortraining	63		Red	Color			0		Red.png	Red.png	30	1	405	0	0	0	0		0	0	0	0		0	0	0	0		0	0	0	0		0
5.0.11.0	win	120718	09:39:53	NH_A_56	1	1	blockedtask_colortraining	4	blockedtask_colortraining	66		Green	Color			0		Green.png	Green.png	38	1	492	0	0	0	0		0	0	0	0		0	0	0	0		0	0	0	0		0
5.0.11.0	win	120718	09:39:53	NH_A_56	1	1	blockedtask_colortraining	4	blockedtask_colortraining	69		Red	Color			0		Red.png	Red.png	30	1	768	0	0	0	0		0	0	0	0		0	0	0	0		0	0	0	0		0
5.0.11.0	win	120718	09:39:53	NH_A_56	1	1	blockedtask_colortraining	4	blockedtask_colortraining	72		Red	Color			0		Red.png	Red.png	30	1	377	0	0	0	0		0	0	0	0		0	0	0	0		0	0	0	0		0
5.0.11.0	win	120718	09:39:53	NH_A_56	1	1	blockedtask_colortraining	4	blockedtask_colortraining	75		Red	Color			0		Red.png	Red.png	30	1	338	0	0	0	0		0	0	0	0		0	0	0	0		0	0	0	0		0
5.0.11.0	win	120718	09:39:53	NH_A_56	1	1	blockedtask_colortraining	4	blockedtask_colortraining	78		Green	Color			0		Green.png	Green.png	38	1	395	0	0	0	0		0	0	0	0		0	0	0	0		0	0	0	0		0
5.0.11.0	win	120718	09:39:53	NH_A_56	1	1	blockedtask_colortraining	4	blockedtask_colortraining	81		Green	Color			0		Green.png	Green.png	38	1	452	0	0	0	0		0	0	0	0		0	0	0	0		0	0	0	0		0
5.0.11.0	win	120718	09:39:53	NH_A_56	1	1	blockedtask_colortraining	4	blockedtask_colortraining	84		Green	Color			0		Green.png	Green.png	38	1	393	0	0	0	0		0	0	0	0		0	0	0	0		0	0	0	0		0
5.0.11.0	win	120718	09:39:53	NH_A_56	1	1	blockedtask_colortraining	4	blockedtask_colortraining	87		Green	Color			0		Green.png	Green.png	38	1	369	0	0	0	0		0	0	0	0		0	0	0	0		0	0	0	0		0
5.0.11.0	win	120718	09:39:53	NH_A_56	1	1	blockedtask_colortraining	4	blockedtask_colortraining	90		Red	Color			0		Red.png	Red.png	30	1	410	0	0	0	0		0	0	0	0		0	0	0	0		0	0	0	0		0
5.0.11.0	win	120718	09:39:53	NH_A_56	1	1	blockedtask_colortraining	4	blockedtask_colortraining	93		Green	Color			0		Green.png	Green.png	38	1	497	0	0	0	0		0	0	0	0		0	0	0	0		0	0	0	0		0
5.0.11.0	win	120718	09:39:53	NH_A_56	1	1	blockedtask_colortraining	4	blockedtask_colortraining	96		Red	Color			0		Red.png	Red.png	30	1	388	0	0	0	0		0	0	0	0		0	0	0	0		0	0	0	0		0
5.0.11.0	win	120718	09:39:53	NH_A_56	1	1	blockedtask_colorshapetraining	5	BlockedPracticeInstruct	1		Red	Color			0		SC_Blocked_ColorShapeTraining.htm	Red.png	57	0	13995	0	0	0	0		0	0	0	0		0	0	0	0		0	0	0	0		0
5.0.11.0	win	120718	09:39:53	NH_A_56	1	1	blockedtask_colorshapetraining	5	blockedtask_colorshapetraining	3	Triangle		Shape			0		Triangle.png	Triangle.png	38	1	1499	0	0	0	0		0	0	0	0		0	0	0	0		0	0	0	0		0
5.0.11.0	win	120718	09:39:53	NH_A_56	1	1	blockedtask_colorshapetraining	5	blockedtask_colorshapetraining	6		Green	Color			0		Green.png	Green.png	38	1	1814	0	0	0	0		0	0	0	0		0	0	0	0		0	0	0	0		0
5.0.11.0	win	120718	09:39:53	NH_A_56	1	1	blockedtask_colorshapetraining	5	blockedtask_colorshapetraining	9	Circle		Shape			0		Circle.png	Circle.png	30	1	1157	0	0	0	0		0	0	0	0		0	0	0	0		0	0	0	0		0
5.0.11.0	win	120718	09:39:53	NH_A_56	1	1	blockedtask_colorshapetraining	5	blockedtask_colorshapetraining	12		Red	Color			0		Red.png	Red.png	30	1	3614	0	0	0	0		0	0	0	0		0	0	0	0		0	0	0	0		0
5.0.11.0	win	120718	09:39:53	NH_A_56	1	1	blockedtask_colorshapetraining	5	blockedtask_colorshapetraining	15	Triangle		Shape			0		Triangle.png	Triangle.png	38	1	661	0	0	0	0		0	0	0	0		0	0	0	0		0	0	0	0		0
5.0.11.0	win	120718	09:39:53	NH_A_56	1	1	blockedtask_colorshapetraining	5	blockedtask_colorshapetraining	18	Triangle		Shape			0		Triangle.png	Triangle.png	38	1	371	0	0	0	0		0	0	0	0		0	0	0	0		0	0	0	0		0
5.0.11.0	win	120718	09:39:53	NH_A_56	1	1	blockedtask_colorshapetraining	5	blockedtask_colorshapetraining	21	Triangle		Shape			0		Triangle.png	Triangle.png	38	1	347	0	0	0	0		0	0	0	0		0	0	0	0		0	0	0	0		0
5.0.11.0	win	120718	09:39:53	NH_A_56	1	1	blockedtask_colorshapetraining	5	blockedtask_colorshapetraining	24		Green	Color			0		Green.png	Green.png	38	1	1556	0	0	0	0		0	0	0	0		0	0	0	0		0	0	0	0		0
5.0.11.0	win	120718	09:39:53	NH_A_56	1	1	blockedtask_colorshapetraining	5	blockedtask_colorshapetraining	27		Red	Color			0		Red.png	Red.png	30	1	926	0	0	0	0		0	0	0	0		0	0	0	0		0	0	0	0		0
5.0.11.0	win	120718	09:39:53	NH_A_56	1	1	blockedtask_colorshapetraining	5	blockedtask_colorshapetraining	30	Triangle		Shape			0		Triangle.png	Triangle.png	38	1	560	0	0	0	0		0	0	0	0		0	0	0	0		0	0	0	0		0
5.0.11.0	win	120718	09:39:53	NH_A_56	1	1	blockedtask_colorshapetraining	5	blockedtask_colorshapetraining	33		Green	Color			0		Green.png	Green.png	38	1	4177	0	0	0	0		0	0	0	0		0	0	0	0		0	0	0	0		0
5.0.11.0	win	120718	09:39:53	NH_A_56	1	1	blockedtask_colorshapetraining	5	blockedtask_colorshapetraining	36		Red	Color			0		Red.png	Red.png	30	1	722	0	0	0	0		0	0	0	0		0	0	0	0		0	0	0	0		0
5.0.11.0	win	120718	09:39:53	NH_A_56	1	1	blockedtask_colorshapetraining	5	blockedtask_colorshapetraining	39	Circle		Shape			0		Circle.png	Circle.png	30	1	1405	0	0	0	0		0	0	0	0		0	0	0	0		0	0	0	0		0
5.0.11.0	win	120718	09:39:53	NH_A_56	1	1	blockedtask_colorshapetraining	5	blockedtask_colorshapetraining	42	Circle		Shape			0		Circle.png	Circle.png	30	1	348	0	0	0	0		0	0	0	0		0	0	0	0		0	0	0	0		0
5.0.11.0	win	120718	09:39:53	NH_A_56	1	1	blockedtask_colorshapetraining	5	blockedtask_colorshapetraining	45	Circle		Shape			0		Circle.png	Circle.png	30	1	326	0	0	0	0		0	0	0	0		0	0	0	0		0	0	0	0		0
5.0.11.0	win	120718	09:39:53	NH_A_56	1	1	blockedtask_colorshapetraining	5	blockedtask_colorshapetraining	48		Green	Color			0		Green.png	Green.png	38	1	609	0	0	0	0		0	0	0	0		0	0	0	0		0	0	0	0		0
5.0.11.0	win	120718	09:39:53	NH_A_56	1	1	blockedtask_colorshapetraining	5	blockedtask_colorshapetraining	51		Green	Color			0		Green.png	Green.png	38	1	480	0	0	0	0		0	0	0	0		0	0	0	0		0	0	0	0		0
5.0.11.0	win	120718	09:39:53	NH_A_56	1	1	blockedtask_colorshapetraining	5	blockedtask_colorshapetraining	54	Circle		Shape			0		Circle.png	Circle.png	30	1	548	0	0	0	0		0	0	0	0		0	0	0	0		0	0	0	0		0
5.0.11.0	win	120718	09:39:53	NH_A_56	1	1	blockedtask_colorshapetraining	5	blockedtask_colorshapetraining	57	Circle		Shape			0		Circle.png	Circle.png	30	1	325	0	0	0	0		0	0	0	0		0	0	0	0		0	0	0	0		0
5.0.11.0	win	120718	09:39:53	NH_A_56	1	1	blockedtask_colorshapetraining	5	blockedtask_colorshapetraining	60	Circle		Shape			0		Circle.png	Circle.png	30	1	320	0	0	0	0		0	0	0	0		0	0	0	0		0	0	0	0		0
5.0.11.0	win	120718	09:39:53	NH_A_56	1	1	blockedtask_colorshapetraining	5	blockedtask_colorshapetraining	63		Green	Color			0		Green.png	Green.png	38	1	1019	0	0	0	0		0	0	0	0		0	0	0	0		0	0	0	0		0
5.0.11.0	win	120718	09:39:53	NH_A_56	1	1	blockedtask_colorshapetraining	5	blockedtask_colorshapetraining	66		Red	Color			0		Red.png	Red.png	30	1	1274	0	0	0	0		0	0	0	0		0	0	0	0		0	0	0	0		0
5.0.11.0	win	120718	09:39:53	NH_A_56	1	1	blockedtask_colorshapetraining	5	blockedtask_colorshapetraining	69		Green	Color			0		Green.png	Green.png	38	1	814	0	0	0	0		0	0	0	0		0	0	0	0		0	0	0	0		0
5.0.11.0	win	120718	09:39:53	NH_A_56	1	1	blockedtask_colorshapetraining	5	blockedtask_colorshapetraining	72		Red	Color			0		Red.png	Red.png	38	0	501	0	0	0	0		0	0	0	0		0	0	0	0		0	0	0	0		0
5.0.11.0	win	120718	09:39:53	NH_A_56	1	1	blockedtask_colorshapetraining	5	blockedtask_colorshapetraining	75		Red	Color			0		Red.png	Red.png	30	1	848	0	0	0	0		0	0	0	0		0	0	0	0		0	0	0	0		0
5.0.11.0	win	120718	09:39:53	NH_A_56	1	1	blockedtask_colorshapetraining	5	blockedtask_colorshapetraining	78		Green	Color			0		Green.png	Green.png	38	1	886	0	0	0	0		0	0	0	0		0	0	0	0		0	0	0	0		0
5.0.11.0	win	120718	09:39:53	NH_A_56	1	1	blockedtask_colorshapetraining	5	blockedtask_colorshapetraining	81		Red	Color			0		Red.png	Red.png	30	1	794	0	0	0	0		0	0	0	0		0	0	0	0		0	0	0	0		0
5.0.11.0	win	120718	09:39:53	NH_A_56	1	1	blockedtask_colorshapetraining	5	blockedtask_colorshapetraining	84		Red	Color			0		Red.png	Red.png	30	1	450	0	0	0	0		0	0	0	0		0	0	0	0		0	0	0	0		0
5.0.11.0	win	120718	09:39:53	NH_A_56	1	1	blockedtask_colorshapetraining	5	blockedtask_colorshapetraining	87	Circle		Shape			0		Circle.png	Circle.png	30	1	487	0	0	0	0		0	0	0	0		0	0	0	0		0	0	0	0		0
5.0.11.0	win	120718	09:39:53	NH_A_56	1	1	blockedtask_colorshapetraining	5	blockedtask_colorshapetraining	90	Triangle		Shape			0		Triangle.png	Triangle.png	38	1	475	0	0	0	0		0	0	0	0		0	0	0	0		0	0	0	0		0
5.0.11.0	win	120718	09:39:53	NH_A_56	1	1	blockedtask_colorshapetraining	5	blockedtask_colorshapetraining	93	Triangle		Shape			0		Triangle.png	Triangle.png	38	1	351	0	0	0	0		0	0	0	0		0	0	0	0		0	0	0	0		0
5.0.11.0	win	120718	09:39:53	NH_A_56	1	1	blockedtask_colorshapetraining	5	blockedtask_colorshapetraining	96	Triangle		Shape			0		Triangle.png	Triangle.png	38	1	329	0	0	0	0		0	0	0	0		0	0	0	0		0	0	0	0		0
5.0.11.0	win	120718	09:39:53	NH_A_56	1	1	blockedtask_bivalentshapetraining	6	BlockedPracticeInstruct	1	Triangle		Shape			0		SC_Blocked_BivalentShapeTraining.htm	Triangle.png	57	0	8626	0	0	0	0		0	0	0	0		0	0	0	0		0	0	0	0		0
5.0.11.0	win	120718	09:39:53	NH_A_56	1	1	blockedtask_bivalentshapetraining	6	blockedtask_bivalentshapetraining	3	Triangle	Green	Shape			0		TriangleGreen.png	TriangleGreen.png	38	1	1673	0	0	0	0		0	0	0	0		0	0	0	0		0	0	0	0		0
5.0.11.0	win	120718	09:39:53	NH_A_56	1	1	blockedtask_bivalentshapetraining	6	blockedtask_bivalentshapetraining	6	Triangle	Red	Shape			0		TriangleRed.png	TriangleRed.png	38	1	1342	0	0	0	0		0	0	0	0		0	0	0	0		0	0	0	0		0
5.0.11.0	win	120718	09:39:53	NH_A_56	1	1	blockedtask_bivalentshapetraining	6	blockedtask_bivalentshapetraining	9	Circle	Green	Shape			0		CircleGreen.png	CircleGreen.png	30	1	528	0	0	0	0		0	0	0	0		0	0	0	0		0	0	0	0		0
5.0.11.0	win	120718	09:39:53	NH_A_56	1	1	blockedtask_bivalentshapetraining	6	blockedtask_bivalentshapetraining	12	Triangle	Red	Shape			0		TriangleRed.png	TriangleRed.png	38	1	386	0	0	0	0		0	0	0	0		0	0	0	0		0	0	0	0		0
5.0.11.0	win	120718	09:39:53	NH_A_56	1	1	blockedtask_bivalentshapetraining	6	blockedtask_bivalentshapetraining	15	Circle	Red	Shape			0		CircleRed.png	CircleRed.png	30	1	651	0	0	0	0		0	0	0	0		0	0	0	0		0	0	0	0		0
5.0.11.0	win	120718	09:39:53	NH_A_56	1	1	blockedtask_bivalentshapetraining	6	blockedtask_bivalentshapetraining	18	Triangle	Red	Shape			0		TriangleRed.png	TriangleRed.png	38	1	408	0	0	0	0		0	0	0	0		0	0	0	0		0	0	0	0		0
5.0.11.0	win	120718	09:39:53	NH_A_56	1	1	blockedtask_bivalentshapetraining	6	blockedtask_bivalentshapetraining	21	Circle	Red	Shape			0		CircleRed.png	CircleRed.png	30	1	527	0	0	0	0		0	0	0	0		0	0	0	0		0	0	0	0		0
5.0.11.0	win	120718	09:39:53	NH_A_56	1	1	blockedtask_bivalentshapetraining	6	blockedtask_bivalentshapetraining	24	Triangle	Green	Shape			0		TriangleGreen.png	TriangleGreen.png	38	1	1089	0	0	0	0		0	0	0	0		0	0	0	0		0	0	0	0		0
5.0.11.0	win	120718	09:39:53	NH_A_56	1	1	blockedtask_bivalentshapetraining	6	blockedtask_bivalentshapetraining	27	Circle	Green	Shape			0		CircleGreen.png	CircleGreen.png	30	1	493	0	0	0	0		0	0	0	0		0	0	0	0		0	0	0	0		0
5.0.11.0	win	120718	09:39:53	NH_A_56	1	1	blockedtask_bivalentshapetraining	6	blockedtask_bivalentshapetraining	30	Circle	Green	Shape			0		CircleGreen.png	CircleGreen.png	30	1	482	0	0	0	0		0	0	0	0		0	0	0	0		0	0	0	0		0
5.0.11.0	win	120718	09:39:53	NH_A_56	1	1	blockedtask_bivalentshapetraining	6	blockedtask_bivalentshapetraining	33	Circle	Red	Shape			0		CircleRed.png	CircleRed.png	30	1	390	0	0	0	0		0	0	0	0		0	0	0	0		0	0	0	0		0
5.0.11.0	win	120718	09:39:53	NH_A_56	1	1	blockedtask_bivalentshapetraining	6	blockedtask_bivalentshapetraining	36	Triangle	Green	Shape			0		TriangleGreen.png	TriangleGreen.png	38	1	430	0	0	0	0		0	0	0	0		0	0	0	0		0	0	0	0		0
5.0.11.0	win	120718	09:39:53	NH_A_56	1	1	blockedtask_bivalentshapetraining	6	blockedtask_bivalentshapetraining	39	Triangle	Green	Shape			0		TriangleGreen.png	TriangleGreen.png	38	1	532	0	0	0	0		0	0	0	0		0	0	0	0		0	0	0	0		0
5.0.11.0	win	120718	09:39:53	NH_A_56	1	1	blockedtask_bivalentshapetraining	6	blockedtask_bivalentshapetraining	42	Triangle	Red	Shape			0		TriangleRed.png	TriangleRed.png	38	1	614	0	0	0	0		0	0	0	0		0	0	0	0		0	0	0	0		0
5.0.11.0	win	120718	09:39:53	NH_A_56	1	1	blockedtask_bivalentshapetraining	6	blockedtask_bivalentshapetraining	45	Circle	Green	Shape			0		CircleGreen.png	CircleGreen.png	30	1	533	0	0	0	0		0	0	0	0		0	0	0	0		0	0	0	0		0
5.0.11.0	win	120718	09:39:53	NH_A_56	1	1	blockedtask_bivalentshapetraining	6	blockedtask_bivalentshapetraining	48	Circle	Green	Shape			0		CircleGreen.png	CircleGreen.png	30	1	423	0	0	0	0		0	0	0	0		0	0	0	0		0	0	0	0		0
5.0.11.0	win	120718	09:39:53	NH_A_56	1	1	blockedtask_bivalentshapetraining	6	blockedtask_bivalentshapetraining	51	Circle	Red	Shape			0		CircleRed.png	CircleRed.png	30	1	462	0	0	0	0		0	0	0	0		0	0	0	0		0	0	0	0		0
5.0.11.0	win	120718	09:39:53	NH_A_56	1	1	blockedtask_bivalentshapetraining	6	blockedtask_bivalentshapetraining	54	Circle	Green	Shape			0		CircleGreen.png	CircleGreen.png	30	1	467	0	0	0	0		0	0	0	0		0	0	0	0		0	0	0	0		0
5.0.11.0	win	120718	09:39:53	NH_A_56	1	1	blockedtask_bivalentshapetraining	6	blockedtask_bivalentshapetraining	57	Triangle	Red	Shape			0		TriangleRed.png	TriangleRed.png	30	0	456	0	0	0	0		0	0	0	0		0	0	0	0		0	0	0	0		0
5.0.11.0	win	120718	09:39:53	NH_A_56	1	1	blockedtask_bivalentshapetraining	6	blockedtask_bivalentshapetraining	60	Circle	Green	Shape			0		CircleGreen.png	CircleGreen.png	30	1	645	0	0	0	0		0	0	0	0		0	0	0	0		0	0	0	0		0
5.0.11.0	win	120718	09:39:53	NH_A_56	1	1	blockedtask_bivalentshapetraining	6	blockedtask_bivalentshapetraining	63	Triangle	Green	Shape			0		TriangleGreen.png	TriangleGreen.png	38	1	419	0	0	0	0		0	0	0	0		0	0	0	0		0	0	0	0		0
5.0.11.0	win	120718	09:39:53	NH_A_56	1	1	blockedtask_bivalentshapetraining	6	blockedtask_bivalentshapetraining	66	Triangle	Red	Shape			0		TriangleRed.png	TriangleRed.png	38	1	474	0	0	0	0		0	0	0	0		0	0	0	0		0	0	0	0		0
5.0.11.0	win	120718	09:39:53	NH_A_56	1	1	blockedtask_bivalentshapetraining	6	blockedtask_bivalentshapetraining	69	Triangle	Green	Shape			0		TriangleGreen.png	TriangleGreen.png	38	1	415	0	0	0	0		0	0	0	0		0	0	0	0		0	0	0	0		0
5.0.11.0	win	120718	09:39:53	NH_A_56	1	1	blockedtask_bivalentshapetraining	6	blockedtask_bivalentshapetraining	72	Circle	Red	Shape			0		CircleRed.png	CircleRed.png	30	1	469	0	0	0	0		0	0	0	0		0	0	0	0		0	0	0	0		0
5.0.11.0	win	120718	09:39:53	NH_A_56	1	1	blockedtask_bivalentshapetraining	6	blockedtask_bivalentshapetraining	75	Circle	Red	Shape			0		CircleRed.png	CircleRed.png	30	1	490	0	0	0	0		0	0	0	0		0	0	0	0		0	0	0	0		0
5.0.11.0	win	120718	09:39:53	NH_A_56	1	1	blockedtask_bivalentshapetraining	6	blockedtask_bivalentshapetraining	78	Triangle	Green	Shape			0		TriangleGreen.png	TriangleGreen.png	38	1	430	0	0	0	0		0	0	0	0		0	0	0	0		0	0	0	0		0
5.0.11.0	win	120718	09:39:53	NH_A_56	1	1	blockedtask_bivalentshapetraining	6	blockedtask_bivalentshapetraining	81	Triangle	Red	Shape			0		TriangleRed.png	TriangleRed.png	38	1	628	0	0	0	0		0	0	0	0		0	0	0	0		0	0	0	0		0
5.0.11.0	win	120718	09:39:53	NH_A_56	1	1	blockedtask_bivalentshapetraining	6	blockedtask_bivalentshapetraining	84	Triangle	Green	Shape			0		TriangleGreen.png	TriangleGreen.png	38	1	451	0	0	0	0		0	0	0	0		0	0	0	0		0	0	0	0		0
5.0.11.0	win	120718	09:39:53	NH_A_56	1	1	blockedtask_bivalentshapetraining	6	blockedtask_bivalentshapetraining	87	Triangle	Red	Shape			0		TriangleRed.png	TriangleRed.png	38	1	425	0	0	0	0		0	0	0	0		0	0	0	0		0	0	0	0		0
5.0.11.0	win	120718	09:39:53	NH_A_56	1	1	blockedtask_bivalentshapetraining	6	blockedtask_bivalentshapetraining	90	Circle	Red	Shape			0		CircleRed.png	CircleRed.png	30	1	463	0	0	0	0		0	0	0	0		0	0	0	0		0	0	0	0		0
5.0.11.0	win	120718	09:39:53	NH_A_56	1	1	blockedtask_bivalentshapetraining	6	blockedtask_bivalentshapetraining	93	Circle	Green	Shape			0		CircleGreen.png	CircleGreen.png	30	1	420	0	0	0	0		0	0	0	0		0	0	0	0		0	0	0	0		0
5.0.11.0	win	120718	09:39:53	NH_A_56	1	1	blockedtask_bivalentshapetraining	6	blockedtask_bivalentshapetraining	96	Circle	Red	Shape			0		CircleRed.png	CircleRed.png	30	1	427	0	0	0	0		0	0	0	0		0	0	0	0		0	0	0	0		0
5.0.11.0	win	120718	09:39:53	NH_A_56	1	1	blockedtask_bivalentcolortraining	7	BlockedPracticeInstruct	1	Circle	Red	Shape			0		SC_Blocked_BivalentColorTraining.htm	CircleRed.png	57	0	10592	0	0	0	0		0	0	0	0		0	0	0	0		0	0	0	0		0
5.0.11.0	win	120718	09:39:53	NH_A_56	1	1	blockedtask_bivalentcolortraining	7	blockedtask_bivalentcolortraining	3	Triangle	Red	Color			0		TriangleRed.png	TriangleRed.png	30	1	728	0	0	0	0		0	0	0	0		0	0	0	0		0	0	0	0		0
5.0.11.0	win	120718	09:39:53	NH_A_56	1	1	blockedtask_bivalentcolortraining	7	blockedtask_bivalentcolortraining	6	Triangle	Red	Color			0		TriangleRed.png	TriangleRed.png	30	1	515	0	0	0	0		0	0	0	0		0	0	0	0		0	0	0	0		0
5.0.11.0	win	120718	09:39:53	NH_A_56	1	1	blockedtask_bivalentcolortraining	7	blockedtask_bivalentcolortraining	9	Circle	Green	Color			0		CircleGreen.png	CircleGreen.png	38	1	374	0	0	0	0		0	0	0	0		0	0	0	0		0	0	0	0		0
5.0.11.0	win	120718	09:39:53	NH_A_56	1	1	blockedtask_bivalentcolortraining	7	blockedtask_bivalentcolortraining	12	Circle	Red	Color			0		CircleRed.png	CircleRed.png	30	1	783	0	0	0	0		0	0	0	0		0	0	0	0		0	0	0	0		0
5.0.11.0	win	120718	09:39:53	NH_A_56	1	1	blockedtask_bivalentcolortraining	7	blockedtask_bivalentcolortraining	15	Triangle	Red	Color			0		TriangleRed.png	TriangleRed.png	30	1	631	0	0	0	0		0	0	0	0		0	0	0	0		0	0	0	0		0
5.0.11.0	win	120718	09:39:53	NH_A_56	1	1	blockedtask_bivalentcolortraining	7	blockedtask_bivalentcolortraining	18	Circle	Green	Color			0		CircleGreen.png	CircleGreen.png	38	1	340	0	0	0	0		0	0	0	0		0	0	0	0		0	0	0	0		0
5.0.11.0	win	120718	09:39:53	NH_A_56	1	1	blockedtask_bivalentcolortraining	7	blockedtask_bivalentcolortraining	21	Circle	Red	Color			0		CircleRed.png	CircleRed.png	30	1	414	0	0	0	0		0	0	0	0		0	0	0	0		0	0	0	0		0
5.0.11.0	win	120718	09:39:53	NH_A_56	1	1	blockedtask_bivalentcolortraining	7	blockedtask_bivalentcolortraining	24	Triangle	Green	Color			0		TriangleGreen.png	TriangleGreen.png	38	1	357	0	0	0	0		0	0	0	0		0	0	0	0		0	0	0	0		0
5.0.11.0	win	120718	09:39:53	NH_A_56	1	1	blockedtask_bivalentcolortraining	7	blockedtask_bivalentcolortraining	27	Triangle	Green	Color			0		TriangleGreen.png	TriangleGreen.png	38	1	638	0	0	0	0		0	0	0	0		0	0	0	0		0	0	0	0		0
5.0.11.0	win	120718	09:39:53	NH_A_56	1	1	blockedtask_bivalentcolortraining	7	blockedtask_bivalentcolortraining	30	Triangle	Red	Color			0		TriangleRed.png	TriangleRed.png	30	1	508	0	0	0	0		0	0	0	0		0	0	0	0		0	0	0	0		0
5.0.11.0	win	120718	09:39:53	NH_A_56	1	1	blockedtask_bivalentcolortraining	7	blockedtask_bivalentcolortraining	33	Triangle	Green	Color			0		TriangleGreen.png	TriangleGreen.png	38	1	560	0	0	0	0		0	0	0	0		0	0	0	0		0	0	0	0		0
5.0.11.0	win	120718	09:39:53	NH_A_56	1	1	blockedtask_bivalentcolortraining	7	blockedtask_bivalentcolortraining	36	Circle	Red	Color			0		CircleRed.png	CircleRed.png	30	1	401	0	0	0	0		0	0	0	0		0	0	0	0		0	0	0	0		0
5.0.11.0	win	120718	09:39:53	NH_A_56	1	1	blockedtask_bivalentcolortraining	7	blockedtask_bivalentcolortraining	39	Circle	Green	Color			0		CircleGreen.png	CircleGreen.png	38	1	601	0	0	0	0		0	0	0	0		0	0	0	0		0	0	0	0		0
5.0.11.0	win	120718	09:39:53	NH_A_56	1	1	blockedtask_bivalentcolortraining	7	blockedtask_bivalentcolortraining	42	Triangle	Red	Color			0		TriangleRed.png	TriangleRed.png	30	1	344	0	0	0	0		0	0	0	0		0	0	0	0		0	0	0	0		0
5.0.11.0	win	120718	09:39:53	NH_A_56	1	1	blockedtask_bivalentcolortraining	7	blockedtask_bivalentcolortraining	45	Circle	Green	Color			0		CircleGreen.png	CircleGreen.png	38	1	530	0	0	0	0		0	0	0	0		0	0	0	0		0	0	0	0		0
5.0.11.0	win	120718	09:39:53	NH_A_56	1	1	blockedtask_bivalentcolortraining	7	blockedtask_bivalentcolortraining	48	Circle	Red	Color			0		CircleRed.png	CircleRed.png	30	1	820	0	0	0	0		0	0	0	0		0	0	0	0		0	0	0	0		0
5.0.11.0	win	120718	09:39:53	NH_A_56	1	1	blockedtask_bivalentcolortraining	7	blockedtask_bivalentcolortraining	51	Circle	Red	Color			0		CircleRed.png	CircleRed.png	30	1	571	0	0	0	0		0	0	0	0		0	0	0	0		0	0	0	0		0
5.0.11.0	win	120718	09:39:53	NH_A_56	1	1	blockedtask_bivalentcolortraining	7	blockedtask_bivalentcolortraining	54	Circle	Green	Color			0		CircleGreen.png	CircleGreen.png	38	1	396	0	0	0	0		0	0	0	0		0	0	0	0		0	0	0	0		0
5.0.11.0	win	120718	09:39:53	NH_A_56	1	1	blockedtask_bivalentcolortraining	7	blockedtask_bivalentcolortraining	57	Triangle	Red	Color			0		TriangleRed.png	TriangleRed.png	30	1	404	0	0	0	0		0	0	0	0		0	0	0	0		0	0	0	0		0
5.0.11.0	win	120718	09:39:53	NH_A_56	1	1	blockedtask_bivalentcolortraining	7	blockedtask_bivalentcolortraining	60	Circle	Green	Color			0		CircleGreen.png	CircleGreen.png	38	1	619	0	0	0	0		0	0	0	0		0	0	0	0		0	0	0	0		0
5.0.11.0	win	120718	09:39:53	NH_A_56	1	1	blockedtask_bivalentcolortraining	7	blockedtask_bivalentcolortraining	63	Triangle	Green	Color			0		TriangleGreen.png	TriangleGreen.png	38	1	634	0	0	0	0		0	0	0	0		0	0	0	0		0	0	0	0		0
5.0.11.0	win	120718	09:39:53	NH_A_56	1	1	blockedtask_bivalentcolortraining	7	blockedtask_bivalentcolortraining	66	Triangle	Green	Color			0		TriangleGreen.png	TriangleGreen.png	38	1	456	0	0	0	0		0	0	0	0		0	0	0	0		0	0	0	0		0
5.0.11.0	win	120718	09:39:53	NH_A_56	1	1	blockedtask_bivalentcolortraining	7	blockedtask_bivalentcolortraining	69	Triangle	Red	Color			0		TriangleRed.png	TriangleRed.png	30	1	461	0	0	0	0		0	0	0	0		0	0	0	0		0	0	0	0		0
5.0.11.0	win	120718	09:39:53	NH_A_56	1	1	blockedtask_bivalentcolortraining	7	blockedtask_bivalentcolortraining	72	Triangle	Green	Color			0		TriangleGreen.png	TriangleGreen.png	38	1	466	0	0	0	0		0	0	0	0		0	0	0	0		0	0	0	0		0
5.0.11.0	win	120718	09:39:53	NH_A_56	1	1	blockedtask_bivalentcolortraining	7	blockedtask_bivalentcolortraining	75	Triangle	Red	Color			0		TriangleRed.png	TriangleRed.png	30	1	551	0	0	0	0		0	0	0	0		0	0	0	0		0	0	0	0		0
5.0.11.0	win	120718	09:39:53	NH_A_56	1	1	blockedtask_bivalentcolortraining	7	blockedtask_bivalentcolortraining	78	Circle	Green	Color			0		CircleGreen.png	CircleGreen.png	38	1	488	0	0	0	0		0	0	0	0		0	0	0	0		0	0	0	0		0
5.0.11.0	win	120718	09:39:53	NH_A_56	1	1	blockedtask_bivalentcolortraining	7	blockedtask_bivalentcolortraining	81	Triangle	Green	Color			0		TriangleGreen.png	TriangleGreen.png	38	1	540	0	0	0	0		0	0	0	0		0	0	0	0		0	0	0	0		0
5.0.11.0	win	120718	09:39:53	NH_A_56	1	1	blockedtask_bivalentcolortraining	7	blockedtask_bivalentcolortraining	84	Circle	Red	Color			0		CircleRed.png	CircleRed.png	30	1	446	0	0	0	0		0	0	0	0		0	0	0	0		0	0	0	0		0
5.0.11.0	win	120718	09:39:53	NH_A_56	1	1	blockedtask_bivalentcolortraining	7	blockedtask_bivalentcolortraining	87	Circle	Red	Color			0		CircleRed.png	CircleRed.png	30	1	677	0	0	0	0		0	0	0	0		0	0	0	0		0	0	0	0		0
5.0.11.0	win	120718	09:39:53	NH_A_56	1	1	blockedtask_bivalentcolortraining	7	blockedtask_bivalentcolortraining	90	Triangle	Green	Color			0		TriangleGreen.png	TriangleGreen.png	38	1	577	0	0	0	0		0	0	0	0		0	0	0	0		0	0	0	0		0
5.0.11.0	win	120718	09:39:53	NH_A_56	1	1	blockedtask_bivalentcolortraining	7	blockedtask_bivalentcolortraining	93	Circle	Red	Color			0		CircleRed.png	CircleRed.png	30	1	706	0	0	0	0		0	0	0	0		0	0	0	0		0	0	0	0		0
5.0.11.0	win	120718	09:39:53	NH_A_56	1	1	blockedtask_bivalentcolortraining	7	blockedtask_bivalentcolortraining	96	Circle	Green	Color			0		CircleGreen.png	CircleGreen.png	38	1	541	0	0	0	0		0	0	0	0		0	0	0	0		0	0	0	0		0
5.0.11.0	win	120718	09:39:53	NH_A_56	1	1	blocked_testintro	8	BlockedPracticeInstruct	1	Circle	Green	Color			0		SC_Blocked_TestIntro.htm	CircleGreen.png	57	0	15054	0	0	0	0		0	0	0	0		0	0	0	0		0	0	0	0		0
5.0.11.0	win	120718	09:39:53	NH_A_56	1	1	blocked_shape	9	BlockedTestInstruct	1	Circle	Green	Color			0		SC_Blocked_BivalentShapeTest.htm	CircleGreen.png	57	0	10257	0	0	0	0		0	0	0	0		0	0	0	0		0	0	0	0		0
5.0.11.0	win	120718	09:39:53	NH_A_56	1	1	blocked_shape	9	blockedtask_bivalentshapetest	3	Triangle	Red	Shape			0		TriangleRed.png	TriangleRed.png	38	1	743	0	0	0	0		1	1	743	100	743	0	0	0	0		0	0	0	0		0
5.0.11.0	win	120718	09:39:53	NH_A_56	1	1	blocked_shape	9	blockedtask_bivalentshapetest	6	Triangle	Green	Shape			0		TriangleGreen.png	TriangleGreen.png	38	1	433	0	0	0	0		2	2	1176	100	588	0	0	0	0		0	0	0	0		0
5.0.11.0	win	120718	09:39:53	NH_A_56	1	1	blocked_shape	9	blockedtask_bivalentshapetest	9	Circle	Red	Shape			0		CircleRed.png	CircleRed.png	30	1	439	0	0	0	0		3	3	1615	100	538.3333333333333712289	0	0	0	0		0	0	0	0		0
5.0.11.0	win	120718	09:39:53	NH_A_56	1	1	blocked_shape	9	blockedtask_bivalentshapetest	12	Triangle	Red	Shape			0		TriangleRed.png	TriangleRed.png	38	1	413	0	0	0	0		4	4	2028	100	507	0	0	0	0		0	0	0	0		0
5.0.11.0	win	120718	09:39:53	NH_A_56	1	1	blocked_shape	9	blockedtask_bivalentshapetest	15	Circle	Red	Shape			0		CircleRed.png	CircleRed.png	30	1	404	0	0	0	0		5	5	2432	100	486.3999999999999772626	0	0	0	0		0	0	0	0		0
5.0.11.0	win	120718	09:39:53	NH_A_56	1	1	blocked_shape	9	blockedtask_bivalentshapetest	18	Triangle	Red	Shape			0		TriangleRed.png	TriangleRed.png	38	1	684	0	0	0	0		6	6	3116	100	519.3333333333333712289	0	0	0	0		0	0	0	0		0
5.0.11.0	win	120718	09:39:53	NH_A_56	1	1	blocked_shape	9	blockedtask_bivalentshapetest	21	Triangle	Green	Shape			0		TriangleGreen.png	TriangleGreen.png	38	1	488	0	0	0	0		7	7	3604	100	514.8571428571428896248	0	0	0	0		0	0	0	0		0
5.0.11.0	win	120718	09:39:53	NH_A_56	1	1	blocked_shape	9	blockedtask_bivalentshapetest	24	Circle	Red	Shape			0		CircleRed.png	CircleRed.png	30	1	300	0	0	0	0		8	8	3904	100	488	0	0	0	0		0	0	0	0		0
5.0.11.0	win	120718	09:39:53	NH_A_56	1	1	blocked_shape	9	blockedtask_bivalentshapetest	27	Circle	Green	Shape			0		CircleGreen.png	CircleGreen.png	30	1	471	0	0	0	0		9	9	4375	100	486.1111111111110858474	0	0	0	0		0	0	0	0		0
5.0.11.0	win	120718	09:39:53	NH_A_56	1	1	blocked_shape	9	blockedtask_bivalentshapetest	30	Triangle	Red	Shape			0		TriangleRed.png	TriangleRed.png	38	1	396	0	0	0	0		10	10	4771	100	477.1000000000000227374	0	0	0	0		0	0	0	0		0
5.0.11.0	win	120718	09:39:53	NH_A_56	1	1	blocked_shape	9	blockedtask_bivalentshapetest	33	Triangle	Green	Shape			0		TriangleGreen.png	TriangleGreen.png	38	1	499	0	0	0	0		11	11	5270	100	479.0909090909090650712	0	0	0	0		0	0	0	0		0
5.0.11.0	win	120718	09:39:53	NH_A_56	1	1	blocked_shape	9	blockedtask_bivalentshapetest	36	Circle	Red	Shape			0		CircleRed.png	CircleRed.png	30	1	423	0	0	0	0		12	12	5693	100	474.4166666666666856145	0	0	0	0		0	0	0	0		0
5.0.11.0	win	120718	09:39:53	NH_A_56	1	1	blocked_shape	9	blockedtask_bivalentshapetest	39	Triangle	Red	Shape			0		TriangleRed.png	TriangleRed.png	38	1	542	0	0	0	0		13	13	6235	100	479.61538461538464162	0	0	0	0		0	0	0	0		0
5.0.11.0	win	120718	09:39:53	NH_A_56	1	1	blocked_shape	9	blockedtask_bivalentshapetest	42	Circle	Green	Shape			0		CircleGreen.png	CircleGreen.png	30	1	399	0	0	0	0		14	14	6634	100	473.8571428571428327814	0	0	0	0		0	0	0	0		0
5.0.11.0	win	120718	09:39:53	NH_A_56	1	1	blocked_shape	9	blockedtask_bivalentshapetest	45	Triangle	Red	Shape			0		TriangleRed.png	TriangleRed.png	38	1	599	0	0	0	0		15	15	7233	100	482.1999999999999886313	0	0	0	0		0	0	0	0		0
5.0.11.0	win	120718	09:39:53	NH_A_56	1	1	blocked_shape	9	blockedtask_bivalentshapetest	48	Triangle	Green	Shape			0		TriangleGreen.png	TriangleGreen.png	38	1	519	0	0	0	0		16	16	7752	100	484.5	0	0	0	0		0	0	0	0		0
5.0.11.0	win	120718	09:39:53	NH_A_56	1	1	blocked_shape	9	blockedtask_bivalentshapetest	51	Circle	Green	Shape			0		CircleGreen.png	CircleGreen.png	30	1	377	0	0	0	0		17	17	8129	100	478.1764705882353041488	0	0	0	0		0	0	0	0		0
5.0.11.0	win	120718	09:39:53	NH_A_56	1	1	blocked_shape	9	blockedtask_bivalentshapetest	54	Triangle	Red	Shape			0		TriangleRed.png	TriangleRed.png	38	1	370	0	0	0	0		18	18	8499	100	472.1666666666666856145	0	0	0	0		0	0	0	0		0
5.0.11.0	win	120718	09:39:53	NH_A_56	1	1	blocked_shape	9	blockedtask_bivalentshapetest	57	Triangle	Green	Shape			0		TriangleGreen.png	TriangleGreen.png	38	1	506	0	0	0	0		19	19	9005	100	473.9473684210526585048	0	0	0	0		0	0	0	0		0
5.0.11.0	win	120718	09:39:53	NH_A_56	1	1	blocked_shape	9	blockedtask_bivalentshapetest	60	Triangle	Red	Shape			0		TriangleRed.png	TriangleRed.png	38	1	350	0	0	0	0		20	20	9355	100	467.75	0	0	0	0		0	0	0	0		0
5.0.11.0	win	120718	09:39:53	NH_A_56	1	1	blocked_shape	9	blockedtask_bivalentshapetest	63	Circle	Red	Shape			0		CircleRed.png	CircleRed.png	30	1	791	0	0	0	0		21	21	10146	100	483.1428571428571672186	0	0	0	0		0	0	0	0		0
5.0.11.0	win	120718	09:39:53	NH_A_56	1	1	blocked_shape	9	blockedtask_bivalentshapetest	66	Triangle	Green	Shape			0		TriangleGreen.png	TriangleGreen.png	38	1	527	0	0	0	0		22	22	10673	100	485.1363636363636260285	0	0	0	0		0	0	0	0		0
5.0.11.0	win	120718	09:39:53	NH_A_56	1	1	blocked_shape	9	blockedtask_bivalentshapetest	69	Triangle	Red	Shape			0		TriangleRed.png	TriangleRed.png	38	1	386	0	0	0	0		23	23	11059	100	480.8260869565217490162	0	0	0	0		0	0	0	0		0
5.0.11.0	win	120718	09:39:53	NH_A_56	1	1	blocked_shape	9	blockedtask_bivalentshapetest	72	Circle	Red	Shape			0		CircleRed.png	CircleRed.png	30	1	393	0	0	0	0		24	24	11452	100	477.1666666666666856145	0	0	0	0		0	0	0	0		0
5.0.11.0	win	120718	09:39:53	NH_A_56	1	1	blocked_shape	9	blockedtask_bivalentshapetest	75	Circle	Green	Shape			0		CircleGreen.png	CircleGreen.png	30	1	514	0	0	0	0		25	25	11966	100	478.6399999999999863576	0	0	0	0		0	0	0	0		0
5.0.11.0	win	120718	09:39:53	NH_A_56	1	1	blocked_shape	9	blockedtask_bivalentshapetest	78	Triangle	Red	Shape			0		TriangleRed.png	TriangleRed.png	38	1	565	0	0	0	0		26	26	12531	100	481.9615384615384527933	0	0	0	0		0	0	0	0		0
5.0.11.0	win	120718	09:39:53	NH_A_56	1	1	blocked_shape	9	blockedtask_bivalentshapetest	81	Triangle	Green	Shape			0		TriangleGreen.png	TriangleGreen.png	38	1	550	0	0	0	0		27	27	13081	100	484.4814814814814667443	0	0	0	0		0	0	0	0		0
5.0.11.0	win	120718	09:39:53	NH_A_56	1	1	blocked_shape	9	blockedtask_bivalentshapetest	84	Triangle	Green	Shape			0		TriangleGreen.png	TriangleGreen.png	38	1	439	0	0	0	0		28	28	13520	100	482.8571428571428327814	0	0	0	0		0	0	0	0		0
5.0.11.0	win	120718	09:39:53	NH_A_56	1	1	blocked_shape	9	blockedtask_bivalentshapetest	87	Triangle	Red	Shape			0		TriangleRed.png	TriangleRed.png	38	1	365	0	0	0	0		29	29	13885	100	478.7931034482758718696	0	0	0	0		0	0	0	0		0
5.0.11.0	win	120718	09:39:53	NH_A_56	1	1	blocked_shape	9	blockedtask_bivalentshapetest	90	Circle	Green	Shape			0		CircleGreen.png	CircleGreen.png	30	1	438	0	0	0	0		30	30	14323	100	477.4333333333333371229	0	0	0	0		0	0	0	0		0
5.0.11.0	win	120718	09:39:53	NH_A_56	1	1	blocked_shape	9	blockedtask_bivalentshapetest	93	Triangle	Green	Shape			0		TriangleGreen.png	TriangleGreen.png	38	1	524	0	0	0	0		31	31	14847	100	478.9354838709677437691	0	0	0	0		0	0	0	0		0
5.0.11.0	win	120718	09:39:53	NH_A_56	1	1	blocked_shape	9	blockedtask_bivalentshapetest	96	Triangle	Red	Shape			0		TriangleRed.png	TriangleRed.png	38	1	430	0	0	0	0		32	32	15277	100	477.40625	0	0	0	0		0	0	0	0		0
5.0.11.0	win	120718	09:39:53	NH_A_56	1	1	blocked_shape	9	blockedtask_bivalentshapetest	99	Circle	Red	Shape			0		CircleRed.png	CircleRed.png	30	1	341	0	0	0	0		33	33	15618	100	473.2727272727272520569	0	0	0	0		0	0	0	0		0
5.0.11.0	win	120718	09:39:53	NH_A_56	1	1	blocked_shape	9	blockedtask_bivalentshapetest	102	Circle	Green	Shape			0		CircleGreen.png	CircleGreen.png	38	0	383	0	0	0	0		33	34	15618	97.0588235294117680496	473.2727272727272520569	0	0	0	0		0	0	0	0		0
5.0.11.0	win	120718	09:39:53	NH_A_56	1	1	blocked_shape	9	blockedtask_bivalentshapetest	105	Circle	Green	Shape			0		CircleGreen.png	CircleGreen.png	30	1	839	0	0	0	0		34	35	16457	97.1428571428571387969	484.0294117647058556031	0	0	0	0		0	0	0	0		0
5.0.11.0	win	120718	09:39:53	NH_A_56	1	1	blocked_shape	9	blockedtask_bivalentshapetest	108	Circle	Green	Shape			0		CircleGreen.png	CircleGreen.png	30	1	621	0	0	0	0		35	36	17078	97.2222222222222143273	487.9428571428571217439	0	0	0	0		0	0	0	0		0
5.0.11.0	win	120718	09:39:53	NH_A_56	1	1	blocked_shape	9	blockedtask_bivalentshapetest	111	Circle	Red	Shape			0		CircleRed.png	CircleRed.png	30	1	412	0	0	0	0		36	37	17490	97.2972972972973053629	485.8333333333333143855	0	0	0	0		0	0	0	0		0
5.0.11.0	win	120718	09:39:53	NH_A_56	1	1	blocked_shape	9	blockedtask_bivalentshapetest	114	Circle	Green	Shape			0		CircleGreen.png	CircleGreen.png	30	1	451	0	0	0	0		37	38	17941	97.3684210526315752077	484.8918918918918734562	0	0	0	0		0	0	0	0		0
5.0.11.0	win	120718	09:39:53	NH_A_56	1	1	blocked_shape	9	blockedtask_bivalentshapetest	117	Circle	Green	Shape			0		CircleGreen.png	CircleGreen.png	30	1	489	0	0	0	0		38	39	18430	97.4358974358974307961	485	0	0	0	0		0	0	0	0		0
5.0.11.0	win	120718	09:39:53	NH_A_56	1	1	blocked_shape	9	blockedtask_bivalentshapetest	120	Triangle	Green	Shape			0		TriangleGreen.png	TriangleGreen.png	38	1	508	0	0	0	0		39	40	18938	97.5	485.5897435897435912011	0	0	0	0		0	0	0	0		0
5.0.11.0	win	120718	09:39:53	NH_A_56	1	1	blocked_shape	9	blockedtask_bivalentshapetest	123	Triangle	Green	Shape			0		TriangleGreen.png	TriangleGreen.png	38	1	400	0	0	0	0		40	41	19338	97.5609756097560989474	483.4499999999999886313	0	0	0	0		0	0	0	0		0
5.0.11.0	win	120718	09:39:53	NH_A_56	1	1	blocked_shape	9	blockedtask_bivalentshapetest	126	Circle	Green	Shape			0		CircleGreen.png	CircleGreen.png	30	1	407	0	0	0	0		41	42	19745	97.619047619047620401	481.585365853658515789	0	0	0	0		0	0	0	0		0
5.0.11.0	win	120718	09:39:53	NH_A_56	1	1	blocked_shape	9	blockedtask_bivalentshapetest	129	Triangle	Green	Shape			0		TriangleGreen.png	TriangleGreen.png	38	1	878	0	0	0	0		42	43	20623	97.6744186046511515542	491.0238095238095183959	0	0	0	0		0	0	0	0		0
5.0.11.0	win	120718	09:39:53	NH_A_56	1	1	blocked_shape	9	blockedtask_bivalentshapetest	132	Circle	Red	Shape			0		CircleRed.png	CircleRed.png	30	1	467	0	0	0	0		43	44	21090	97.7272727272727337322	490.4651162790697753735	0	0	0	0		0	0	0	0		0
5.0.11.0	win	120718	09:39:53	NH_A_56	1	1	blocked_shape	9	blockedtask_bivalentshapetest	135	Circle	Red	Shape			0		CircleRed.png	CircleRed.png	30	1	552	0	0	0	0		44	45	21642	97.7777777777777714618	491.8636363636363739715	0	0	0	0		0	0	0	0		0
5.0.11.0	win	120718	09:39:53	NH_A_56	1	1	blocked_shape	9	blockedtask_bivalentshapetest	138	Triangle	Red	Shape			0		TriangleRed.png	TriangleRed.png	38	1	441	0	0	0	0		45	46	22083	97.8260869565217348054	490.7333333333333484916	0	0	0	0		0	0	0	0		0
5.0.11.0	win	120718	09:39:53	NH_A_56	1	1	blocked_shape	9	blockedtask_bivalentshapetest	141	Circle	Green	Shape			0		CircleGreen.png	CircleGreen.png	30	1	415	0	0	0	0		46	47	22498	97.8723404255319167078	489.0869565217391254919	0	0	0	0		0	0	0	0		0
5.0.11.0	win	120718	09:39:53	NH_A_56	1	1	blocked_shape	9	blockedtask_bivalentshapetest	144	Triangle	Red	Shape			0		TriangleRed.png	TriangleRed.png	38	1	678	0	0	0	0		47	48	23176	97.9166666666666571928	493.1063829787233885327	0	0	0	0		0	0	0	0		0
5.0.11.0	win	120718	09:39:53	NH_A_56	1	1	blocked_shape	9	blockedtask_bivalentshapetest	147	Circle	Green	Shape			0		CircleGreen.png	CircleGreen.png	30	1	370	0	0	0	0		48	49	23546	97.9591836734693828248	490.5416666666666856145	0	0	0	0		0	0	0	0		0
5.0.11.0	win	120718	09:39:53	NH_A_56	1	1	blocked_shape	9	blockedtask_bivalentshapetest	150	Triangle	Red	Shape			0		TriangleRed.png	TriangleRed.png	38	1	443	0	0	0	0		49	50	23989	98	489.5714285714285551876	0	0	0	0		0	0	0	0		0
5.0.11.0	win	120718	09:39:53	NH_A_56	1	1	blocked_shape	9	blockedtask_bivalentshapetest	153	Triangle	Green	Shape			0		TriangleGreen.png	TriangleGreen.png	38	1	481	0	0	0	0		50	51	24470	98.0392156862745025592	489.3999999999999772626	0	0	0	0		0	0	0	0		0
5.0.11.0	win	120718	09:39:53	NH_A_56	1	1	blocked_shape	9	blockedtask_bivalentshapetest	156	Triangle	Green	Shape			0		TriangleGreen.png	TriangleGreen.png	38	1	485	0	0	0	0		51	52	24955	98.0769230769230659917	489.3137254901960773168	0	0	0	0		0	0	0	0		0
5.0.11.0	win	120718	09:39:53	NH_A_56	1	1	blocked_shape	9	blockedtask_bivalentshapetest	159	Circle	Red	Shape			0		CircleRed.png	CircleRed.png	30	1	569	0	0	0	0		52	53	25524	98.1132075471698072988	490.8461538461538680167	0	0	0	0		0	0	0	0		0
5.0.11.0	win	120718	09:39:53	NH_A_56	1	1	blocked_shape	9	blockedtask_bivalentshapetest	162	Circle	Red	Shape			0		CircleRed.png	CircleRed.png	30	1	906	0	0	0	0		53	54	26430	98.1481481481481523588	498.6792452830188722146	0	0	0	0		0	0	0	0		0
5.0.11.0	win	120718	09:39:53	NH_A_56	1	1	blocked_shape	9	blockedtask_bivalentshapetest	165	Triangle	Green	Shape			0		TriangleGreen.png	TriangleGreen.png	38	1	493	0	0	0	0		54	55	26923	98.1818181818181869858	498.5740740740740761794	0	0	0	0		0	0	0	0		0
5.0.11.0	win	120718	09:39:53	NH_A_56	1	1	blocked_shape	9	blockedtask_bivalentshapetest	168	Circle	Green	Shape			0		CircleGreen.png	CircleGreen.png	30	1	593	0	0	0	0		55	56	27516	98.2142857142857081953	500.2909090909091105459	0	0	0	0		0	0	0	0		0
5.0.11.0	win	120718	09:39:53	NH_A_56	1	1	blocked_shape	9	blockedtask_bivalentshapetest	171	Triangle	Green	Shape			0		TriangleGreen.png	TriangleGreen.png	38	1	593	0	0	0	0		56	57	28109	98.2456140350877120682	501.9464285714285551876	0	0	0	0		0	0	0	0		0
5.0.11.0	win	120718	09:39:53	NH_A_56	1	1	blocked_shape	9	blockedtask_bivalentshapetest	174	Circle	Green	Shape			0		CircleGreen.png	CircleGreen.png	30	1	449	0	0	0	0		57	58	28558	98.2758620689655089109	501.0175438596490948839	0	0	0	0		0	0	0	0		0
5.0.11.0	win	120718	09:39:53	NH_A_56	1	1	blocked_shape	9	blockedtask_bivalentshapetest	177	Circle	Red	Shape			0		CircleRed.png	CircleRed.png	30	1	390	0	0	0	0		58	59	28948	98.3050847457627128279	499.1034482758620924869	0	0	0	0		0	0	0	0		0
5.0.11.0	win	120718	09:39:53	NH_A_56	1	1	blocked_shape	9	blockedtask_bivalentshapetest	180	Triangle	Green	Shape			0		TriangleGreen.png	TriangleGreen.png	38	1	527	0	0	0	0		59	60	29475	98.3333333333333285964	499.5762711864406924178	0	0	0	0		0	0	0	0		0
5.0.11.0	win	120718	09:39:53	NH_A_56	1	1	blocked_shape	9	blockedtask_bivalentshapetest	183	Triangle	Green	Shape			0		TriangleGreen.png	TriangleGreen.png	38	1	481	0	0	0	0		60	61	29956	98.3606557377049171009	499.2666666666666515084	0	0	0	0		0	0	0	0		0
5.0.11.0	win	120718	09:39:53	NH_A_56	1	1	blocked_shape	9	blockedtask_bivalentshapetest	186	Circle	Red	Shape			0		CircleRed.png	CircleRed.png	30	1	501	0	0	0	0		61	62	30457	98.387096774193551596	499.2950819672130933213	0	0	0	0		0	0	0	0		0
5.0.11.0	win	120718	09:39:53	NH_A_56	1	1	blocked_shape	9	blockedtask_bivalentshapetest	189	Circle	Red	Shape			0		CircleRed.png	CircleRed.png	30	1	441	0	0	0	0		62	63	30898	98.4126984126984041268	498.3548387096774376914	0	0	0	0		0	0	0	0		0
5.0.11.0	win	120718	09:39:53	NH_A_56	1	1	blocked_shape	9	blockedtask_bivalentshapetest	192	Triangle	Red	Shape			0		TriangleRed.png	TriangleRed.png	38	1	830	0	0	0	0		63	64	31728	98.4375	503.6190476190475919793	0	0	0	0		0	0	0	0		0
5.0.11.0	win	120718	09:39:53	NH_A_56	1	1	blocked_shape	9	blockedtask_bivalentshapetest	195	Triangle	Red	Shape			0		TriangleRed.png	TriangleRed.png	38	1	485	0	0	0	0		64	65	32213	98.4615384615384670042	503.328125	0	0	0	0		0	0	0	0		0
5.0.11.0	win	120718	09:39:53	NH_A_56	1	1	blocked_shape	9	blockedtask_bivalentshapetest	198	Circle	Red	Shape			0		CircleRed.png	CircleRed.png	30	1	473	0	0	0	0		65	66	32686	98.4848484848484844179	502.8615384615384868994	0	0	0	0		0	0	0	0		0
5.0.11.0	win	120718	09:39:53	NH_A_56	1	1	blocked_shape	9	blockedtask_bivalentshapetest	201	Circle	Red	Shape			0		CircleRed.png	CircleRed.png	30	1	414	0	0	0	0		66	67	33100	98.507462686567166088	501.5151515151515013713	0	0	0	0		0	0	0	0		0
5.0.11.0	win	120718	09:39:53	NH_A_56	1	1	blocked_shape	9	blockedtask_bivalentshapetest	204	Triangle	Red	Shape			0		TriangleRed.png	TriangleRed.png	38	1	645	0	0	0	0		67	68	33745	98.5294117647058840248	503.656716417910445216	0	0	0	0		0	0	0	0		0
5.0.11.0	win	120718	09:39:53	NH_A_56	1	1	blocked_shape	9	blockedtask_bivalentshapetest	207	Circle	Red	Shape			0		CircleRed.png	CircleRed.png	30	1	467	0	0	0	0		68	69	34212	98.5507246376811707478	503.1176470588235360992	0	0	0	0		0	0	0	0		0
5.0.11.0	win	120718	09:39:53	NH_A_56	1	1	blocked_shape	9	blockedtask_bivalentshapetest	210	Triangle	Green	Shape			0		TriangleGreen.png	TriangleGreen.png	38	1	600	0	0	0	0		69	70	34812	98.5714285714285836093	504.5217391304348097947	0	0	0	0		0	0	0	0		0
5.0.11.0	win	120718	09:39:53	NH_A_56	1	1	blocked_shape	9	blockedtask_bivalentshapetest	213	Circle	Green	Shape			0		CircleGreen.png	CircleGreen.png	30	1	743	0	0	0	0		70	71	35555	98.5915492957746550928	507.9285714285714448124	0	0	0	0		0	0	0	0		0
5.0.11.0	win	120718	09:39:53	NH_A_56	1	1	blocked_shape	9	blockedtask_bivalentshapetest	216	Circle	Red	Shape			0		CircleRed.png	CircleRed.png	30	1	625	0	0	0	0		71	72	36180	98.6111111111111142691	509.5774647887324135809	0	0	0	0		0	0	0	0		0
5.0.11.0	win	120718	09:39:53	NH_A_56	1	1	blocked_shape	9	blockedtask_bivalentshapetest	219	Circle	Red	Shape			0		CircleRed.png	CircleRed.png	30	1	384	0	0	0	0		72	73	36564	98.6301369863013661643	507.8333333333333143855	0	0	0	0		0	0	0	0		0
5.0.11.0	win	120718	09:39:53	NH_A_56	1	1	blocked_shape	9	blockedtask_bivalentshapetest	222	Circle	Green	Shape			0		CircleGreen.png	CircleGreen.png	30	1	440	0	0	0	0		73	74	37004	98.648648648648645576	506.9041095890410701941	0	0	0	0		0	0	0	0		0
5.0.11.0	win	120718	09:39:53	NH_A_56	1	1	blocked_shape	9	blockedtask_bivalentshapetest	225	Triangle	Green	Shape			0		TriangleGreen.png	TriangleGreen.png	38	1	526	0	0	0	0		74	75	37530	98.6666666666666714036	507.1621621621621898157	0	0	0	0		0	0	0	0		0
5.0.11.0	win	120718	09:39:53	NH_A_56	1	1	blocked_shape	9	blockedtask_bivalentshapetest	228	Circle	Green	Shape			0		CircleGreen.png	CircleGreen.png	30	1	528	0	0	0	0		75	76	38058	98.6842105263157804984	507.4399999999999977263	0	0	0	0		0	0	0	0		0
5.0.11.0	win	120718	09:39:53	NH_A_56	1	1	blocked_shape	9	blockedtask_bivalentshapetest	231	Circle	Green	Shape			0		CircleGreen.png	CircleGreen.png	30	1	483	0	0	0	0		76	77	38541	98.7012987012986968693	507.1184210526315609968	0	0	0	0		0	0	0	0		0
5.0.11.0	win	120718	09:39:53	NH_A_56	1	1	blocked_shape	9	blockedtask_bivalentshapetest	234	Triangle	Red	Shape			0		TriangleRed.png	TriangleRed.png	38	1	423	0	0	0	0		77	78	38964	98.7179487179487296089	506.0259740259740510737	0	0	0	0		0	0	0	0		0
5.0.11.0	win	120718	09:39:53	NH_A_56	1	1	blocked_shape	9	blockedtask_bivalentshapetest	237	Triangle	Red	Shape			0		TriangleRed.png	TriangleRed.png	38	1	381	0	0	0	0		78	79	39345	98.7341772151898737775	504.4230769230769055866	0	0	0	0		0	0	0	0		0
5.0.11.0	win	120718	09:39:53	NH_A_56	1	1	blocked_shape	9	blockedtask_bivalentshapetest	240	Circle	Green	Shape			0		CircleGreen.png	CircleGreen.png	30	1	406	0	0	0	0		79	80	39751	98.75	503.1772151898734364295	0	0	0	0		0	0	0	0		0
5.0.11.0	win	120718	09:39:53	NH_A_56	1	1	blocked_color	10	BlockedTestInstruct	1	Circle	Green	Shape			0		SC_Blocked_BivalentColorTest.htm	CircleGreen.png	57	0	8515	0	0	0	0		0	0	0	0		0	0	0	0		0	0	0	0		0
5.0.11.0	win	120718	09:39:53	NH_A_56	1	1	blocked_color	10	blockedtask_bivalentcolortest	3	Circle	Red	Color			0		CircleRed.png	CircleRed.png	30	1	1470	1	1	1470	100	1470	0	0	0	0		0	0	0	0		0	0	0	0		0
5.0.11.0	win	120718	09:39:53	NH_A_56	1	1	blocked_color	10	blockedtask_bivalentcolortest	6	Triangle	Green	Color			0		TriangleGreen.png	TriangleGreen.png	38	1	539	2	2	2009	100	1004.5	0	0	0	0		0	0	0	0		0	0	0	0		0
5.0.11.0	win	120718	09:39:53	NH_A_56	1	1	blocked_color	10	blockedtask_bivalentcolortest	9	Circle	Green	Color			0		CircleGreen.png	CircleGreen.png	38	1	541	3	3	2550	100	850	0	0	0	0		0	0	0	0		0	0	0	0		0
5.0.11.0	win	120718	09:39:53	NH_A_56	1	1	blocked_color	10	blockedtask_bivalentcolortest	12	Circle	Red	Color			0		CircleRed.png	CircleRed.png	30	1	334	4	4	2884	100	721	0	0	0	0		0	0	0	0		0	0	0	0		0
5.0.11.0	win	120718	09:39:53	NH_A_56	1	1	blocked_color	10	blockedtask_bivalentcolortest	15	Circle	Red	Color			0		CircleRed.png	CircleRed.png	30	1	585	5	5	3469	100	693.7999999999999545253	0	0	0	0		0	0	0	0		0	0	0	0		0
5.0.11.0	win	120718	09:39:53	NH_A_56	1	1	blocked_color	10	blockedtask_bivalentcolortest	18	Circle	Red	Color			0		CircleRed.png	CircleRed.png	30	1	361	6	6	3830	100	638.3333333333333712289	0	0	0	0		0	0	0	0		0	0	0	0		0
5.0.11.0	win	120718	09:39:53	NH_A_56	1	1	blocked_color	10	blockedtask_bivalentcolortest	21	Circle	Green	Color			0		CircleGreen.png	CircleGreen.png	38	1	323	7	7	4153	100	593.2857142857143344372	0	0	0	0		0	0	0	0		0	0	0	0		0
5.0.11.0	win	120718	09:39:53	NH_A_56	1	1	blocked_color	10	blockedtask_bivalentcolortest	24	Triangle	Green	Color			0		TriangleGreen.png	TriangleGreen.png	38	1	653	8	8	4806	100	600.75	0	0	0	0		0	0	0	0		0	0	0	0		0
5.0.11.0	win	120718	09:39:53	NH_A_56	1	1	blocked_color	10	blockedtask_bivalentcolortest	27	Circle	Green	Color			0		CircleGreen.png	CircleGreen.png	38	1	394	9	9	5200	100	577.7777777777778283053	0	0	0	0		0	0	0	0		0	0	0	0		0
5.0.11.0	win	120718	09:39:53	NH_A_56	1	1	blocked_color	10	blockedtask_bivalentcolortest	30	Triangle	Red	Color			0		TriangleRed.png	TriangleRed.png	30	1	499	10	10	5699	100	569.8999999999999772626	0	0	0	0		0	0	0	0		0	0	0	0		0
5.0.11.0	win	120718	09:39:53	NH_A_56	1	1	blocked_color	10	blockedtask_bivalentcolortest	33	Triangle	Red	Color			0		TriangleRed.png	TriangleRed.png	30	1	646	11	11	6345	100	576.8181818181818698577	0	0	0	0		0	0	0	0		0	0	0	0		0
5.0.11.0	win	120718	09:39:53	NH_A_56	1	1	blocked_color	10	blockedtask_bivalentcolortest	36	Triangle	Green	Color			0		TriangleGreen.png	TriangleGreen.png	38	1	564	12	12	6909	100	575.75	0	0	0	0		0	0	0	0		0	0	0	0		0
5.0.11.0	win	120718	09:39:53	NH_A_56	1	1	blocked_color	10	blockedtask_bivalentcolortest	39	Circle	Green	Color			0		CircleGreen.png	CircleGreen.png	38	1	485	13	13	7394	100	568.7692307692307167599	0	0	0	0		0	0	0	0		0	0	0	0		0
5.0.11.0	win	120718	09:39:53	NH_A_56	1	1	blocked_color	10	blockedtask_bivalentcolortest	42	Triangle	Red	Color			0		TriangleRed.png	TriangleRed.png	30	1	601	14	14	7995	100	571.0714285714285551876	0	0	0	0		0	0	0	0		0	0	0	0		0
5.0.11.0	win	120718	09:39:53	NH_A_56	1	1	blocked_color	10	blockedtask_bivalentcolortest	45	Circle	Green	Color			0		CircleGreen.png	CircleGreen.png	38	1	856	15	15	8851	100	590.0666666666667197205	0	0	0	0		0	0	0	0		0	0	0	0		0
5.0.11.0	win	120718	09:39:53	NH_A_56	1	1	blocked_color	10	blockedtask_bivalentcolortest	48	Triangle	Green	Color			0		TriangleGreen.png	TriangleGreen.png	38	1	510	16	16	9361	100	585.0625	0	0	0	0		0	0	0	0		0	0	0	0		0
5.0.11.0	win	120718	09:39:53	NH_A_56	1	1	blocked_color	10	blockedtask_bivalentcolortest	51	Circle	Red	Color			0		CircleRed.png	CircleRed.png	30	1	497	17	17	9858	100	579.8823529411764639008	0	0	0	0		0	0	0	0		0	0	0	0		0
5.0.11.0	win	120718	09:39:53	NH_A_56	1	1	blocked_color	10	blockedtask_bivalentcolortest	54	Circle	Red	Color			0		CircleRed.png	CircleRed.png	30	1	373	18	18	10231	100	568.3888888888889141526	0	0	0	0		0	0	0	0		0	0	0	0		0
5.0.11.0	win	120718	09:39:53	NH_A_56	1	1	blocked_color	10	blockedtask_bivalentcolortest	57	Circle	Red	Color			0		CircleRed.png	CircleRed.png	30	1	334	19	19	10565	100	556.0526315789473983386	0	0	0	0		0	0	0	0		0	0	0	0		0
5.0.11.0	win	120718	09:39:53	NH_A_56	1	1	blocked_color	10	blockedtask_bivalentcolortest	60	Triangle	Green	Color			0		TriangleGreen.png	TriangleGreen.png	38	1	392	20	20	10957	100	547.8500000000000227374	0	0	0	0		0	0	0	0		0	0	0	0		0
5.0.11.0	win	120718	09:39:53	NH_A_56	1	1	blocked_color	10	blockedtask_bivalentcolortest	63	Triangle	Red	Color			0		TriangleRed.png	TriangleRed.png	38	0	1568	20	21	10957	95.2380952380952265912	547.8500000000000227374	0	0	0	0		0	0	0	0		0	0	0	0		0
5.0.11.0	win	120718	09:39:53	NH_A_56	1	1	blocked_color	10	blockedtask_bivalentcolortest	66	Circle	Green	Color			0		CircleGreen.png	CircleGreen.png	30	0	569	20	22	10957	90.9090909090909065071	547.8500000000000227374	0	0	0	0		0	0	0	0		0	0	0	0		0
5.0.11.0	win	120718	09:39:53	NH_A_56	1	1	blocked_color	10	blockedtask_bivalentcolortest	69	Circle	Green	Color			0		CircleGreen.png	CircleGreen.png	38	1	1113	21	23	12070	91.3043478260869534324	574.7619047619048160414	0	0	0	0		0	0	0	0		0	0	0	0		0
5.0.11.0	win	120718	09:39:53	NH_A_56	1	1	blocked_color	10	blockedtask_bivalentcolortest	72	Circle	Red	Color			0		CircleRed.png	CircleRed.png	30	1	836	22	24	12906	91.6666666666666571928	586.6363636363636260285	0	0	0	0		0	0	0	0		0	0	0	0		0
5.0.11.0	win	120718	09:39:53	NH_A_56	1	1	blocked_color	10	blockedtask_bivalentcolortest	75	Circle	Red	Color			0		CircleRed.png	CircleRed.png	30	1	330	23	25	13236	92	575.4782608695652470487	0	0	0	0		0	0	0	0		0	0	0	0		0
5.0.11.0	win	120718	09:39:53	NH_A_56	1	1	blocked_color	10	blockedtask_bivalentcolortest	78	Circle	Red	Color			0		CircleRed.png	CircleRed.png	30	1	405	24	26	13641	92.3076923076923065992	568.375	0	0	0	0		0	0	0	0		0	0	0	0		0
5.0.11.0	win	120718	09:39:53	NH_A_56	1	1	blocked_color	10	blockedtask_bivalentcolortest	81	Circle	Green	Color			0		CircleGreen.png	CircleGreen.png	38	1	413	25	27	14054	92.5925925925925952242	562.1599999999999681677	0	0	0	0		0	0	0	0		0	0	0	0		0
5.0.11.0	win	120718	09:39:53	NH_A_56	1	1	blocked_color	10	blockedtask_bivalentcolortest	84	Triangle	Green	Color			0		TriangleGreen.png	TriangleGreen.png	38	1	404	26	28	14458	92.8571428571428612031	556.0769230769230944134	0	0	0	0		0	0	0	0		0	0	0	0		0
5.0.11.0	win	120718	09:39:53	NH_A_56	1	1	blocked_color	10	blockedtask_bivalentcolortest	87	Circle	Green	Color			0		CircleGreen.png	CircleGreen.png	38	1	475	27	29	14933	93.1034482758620640652	553.074074074074019336	0	0	0	0		0	0	0	0		0	0	0	0		0
5.0.11.0	win	120718	09:39:53	NH_A_56	1	1	blocked_color	10	blockedtask_bivalentcolortest	90	Circle	Red	Color			0		CircleRed.png	CircleRed.png	30	1	464	28	30	15397	93.3333333333333285964	549.8928571428571103752	0	0	0	0		0	0	0	0		0	0	0	0		0
5.0.11.0	win	120718	09:39:53	NH_A_56	1	1	blocked_color	10	blockedtask_bivalentcolortest	93	Circle	Red	Color			0		CircleRed.png	CircleRed.png	30	1	629	29	31	16026	93.5483870967741921731	552.6206896551724412348	0	0	0	0		0	0	0	0		0	0	0	0		0
5.0.11.0	win	120718	09:39:53	NH_A_56	1	1	blocked_color	10	blockedtask_bivalentcolortest	96	Triangle	Red	Color			0		TriangleRed.png	TriangleRed.png	30	1	420	30	32	16446	93.75	548.2000000000000454747	0	0	0	0		0	0	0	0		0	0	0	0		0
5.0.11.0	win	120718	09:39:53	NH_A_56	1	1	blocked_color	10	blockedtask_bivalentcolortest	99	Circle	Green	Color			0		CircleGreen.png	CircleGreen.png	38	1	394	31	33	16840	93.9393939393939376714	543.2258064516129252297	0	0	0	0		0	0	0	0		0	0	0	0		0
5.0.11.0	win	120718	09:39:53	NH_A_56	1	1	blocked_color	10	blockedtask_bivalentcolortest	102	Triangle	Green	Color			0		TriangleGreen.png	TriangleGreen.png	38	1	467	32	34	17307	94.1176470588235218884	540.84375	0	0	0	0		0	0	0	0		0	0	0	0		0
5.0.11.0	win	120718	09:39:53	NH_A_56	1	1	blocked_color	10	blockedtask_bivalentcolortest	105	Triangle	Green	Color			0		TriangleGreen.png	TriangleGreen.png	38	1	359	33	35	17666	94.2857142857142775938	535.3333333333333712289	0	0	0	0		0	0	0	0		0	0	0	0		0
5.0.11.0	win	120718	09:39:53	NH_A_56	1	1	blocked_color	10	blockedtask_bivalentcolortest	108	Circle	Green	Color			0		CircleGreen.png	CircleGreen.png	38	1	400	34	36	18066	94.4444444444444428655	531.3529411764706082977	0	0	0	0		0	0	0	0		0	0	0	0		0
5.0.11.0	win	120718	09:39:53	NH_A_56	1	1	blocked_color	10	blockedtask_bivalentcolortest	111	Triangle	Green	Color			0		TriangleGreen.png	TriangleGreen.png	38	1	456	35	37	18522	94.594594594594596515	529.2000000000000454747	0	0	0	0		0	0	0	0		0	0	0	0		0
5.0.11.0	win	120718	09:39:53	NH_A_56	1	1	blocked_color	10	blockedtask_bivalentcolortest	114	Triangle	Red	Color			0		TriangleRed.png	TriangleRed.png	30	1	957	36	38	19479	94.7368421052631504153	541.0833333333333712289	0	0	0	0		0	0	0	0		0	0	0	0		0
5.0.11.0	win	120718	09:39:53	NH_A_56	1	1	blocked_color	10	blockedtask_bivalentcolortest	117	Triangle	Red	Color			0		TriangleRed.png	TriangleRed.png	30	1	351	37	39	19830	94.8717948717948615922	535.9459459459459367281	0	0	0	0		0	0	0	0		0	0	0	0		0
5.0.11.0	win	120718	09:39:53	NH_A_56	1	1	blocked_color	10	blockedtask_bivalentcolortest	120	Triangle	Green	Color			0		TriangleGreen.png	TriangleGreen.png	38	1	392	38	40	20222	95	532.1578947368420813291	0	0	0	0		0	0	0	0		0	0	0	0		0
5.0.11.0	win	120718	09:39:53	NH_A_56	1	1	blocked_color	10	blockedtask_bivalentcolortest	123	Triangle	Red	Color			0		TriangleRed.png	TriangleRed.png	30	1	352	39	41	20574	95.1219512195121978948	527.5384615384615472067	0	0	0	0		0	0	0	0		0	0	0	0		0
5.0.11.0	win	120718	09:39:53	NH_A_56	1	1	blocked_color	10	blockedtask_bivalentcolortest	126	Circle	Green	Color			0		CircleGreen.png	CircleGreen.png	38	1	841	40	42	21415	95.2380952380952265912	535.375	0	0	0	0		0	0	0	0		0	0	0	0		0
5.0.11.0	win	120718	09:39:53	NH_A_56	1	1	blocked_color	10	blockedtask_bivalentcolortest	129	Triangle	Red	Color			0		TriangleRed.png	TriangleRed.png	30	1	575	41	43	21990	95.3488372093023315301	536.3414634146341768428	0	0	0	0		0	0	0	0		0	0	0	0		0
5.0.11.0	win	120718	09:39:53	NH_A_56	1	1	blocked_color	10	blockedtask_bivalentcolortest	132	Circle	Green	Color			0		CircleGreen.png	CircleGreen.png	38	1	880	42	44	22870	95.4545454545454532536	544.5238095238095183959	0	0	0	0		0	0	0	0		0	0	0	0		0
5.0.11.0	win	120718	09:39:53	NH_A_56	1	1	blocked_color	10	blockedtask_bivalentcolortest	135	Circle	Red	Color			0		CircleRed.png	CircleRed.png	30	1	437	43	45	23307	95.5555555555555571345	542.0232558139534830843	0	0	0	0		0	0	0	0		0	0	0	0		0
5.0.11.0	win	120718	09:39:53	NH_A_56	1	1	blocked_color	10	blockedtask_bivalentcolortest	138	Circle	Red	Color			0		CircleRed.png	CircleRed.png	30	1	507	44	46	23814	95.6521739130434838216	541.2272727272727479431	0	0	0	0		0	0	0	0		0	0	0	0		0
5.0.11.0	win	120718	09:39:53	NH_A_56	1	1	blocked_color	10	blockedtask_bivalentcolortest	141	Triangle	Green	Color			0		TriangleGreen.png	TriangleGreen.png	38	1	670	45	47	24484	95.7446808510638334155	544.0888888888888459405	0	0	0	0		0	0	0	0		0	0	0	0		0
5.0.11.0	win	120718	09:39:53	NH_A_56	1	1	blocked_color	10	blockedtask_bivalentcolortest	144	Circle	Green	Color			0		CircleGreen.png	CircleGreen.png	38	1	586	46	48	25070	95.8333333333333428072	545	0	0	0	0		0	0	0	0		0	0	0	0		0
5.0.11.0	win	120718	09:39:53	NH_A_56	1	1	blocked_color	10	blockedtask_bivalentcolortest	147	Triangle	Green	Color			0		TriangleGreen.png	TriangleGreen.png	38	1	346	47	49	25416	95.9183673469387656496	540.7659574468085565968	0	0	0	0		0	0	0	0		0	0	0	0		0
5.0.11.0	win	120718	09:39:53	NH_A_56	1	1	blocked_color	10	blockedtask_bivalentcolortest	150	Triangle	Green	Color			0		TriangleGreen.png	TriangleGreen.png	38	1	340	48	50	25756	96	536.5833333333333712289	0	0	0	0		0	0	0	0		0	0	0	0		0
5.0.11.0	win	120718	09:39:53	NH_A_56	1	1	blocked_color	10	blockedtask_bivalentcolortest	153	Circle	Red	Color			0		CircleRed.png	CircleRed.png	30	1	478	49	51	26234	96.0784313725490193292	535.3877551020408418481	0	0	0	0		0	0	0	0		0	0	0	0		0
5.0.11.0	win	120718	09:39:53	NH_A_56	1	1	blocked_color	10	blockedtask_bivalentcolortest	156	Triangle	Green	Color			0		TriangleGreen.png	TriangleGreen.png	38	1	403	50	52	26637	96.153846153846160405	532.7400000000000090949	0	0	0	0		0	0	0	0		0	0	0	0		0
5.0.11.0	win	120718	09:39:53	NH_A_56	1	1	blocked_color	10	blockedtask_bivalentcolortest	159	Circle	Green	Color			0		CircleGreen.png	CircleGreen.png	38	1	378	51	53	27015	96.2264150943396288085	529.7058823529412165954	0	0	0	0		0	0	0	0		0	0	0	0		0
5.0.11.0	win	120718	09:39:53	NH_A_56	1	1	blocked_color	10	blockedtask_bivalentcolortest	162	Triangle	Red	Color			0		TriangleRed.png	TriangleRed.png	30	1	387	52	54	27402	96.2962962962962905067	526.9615384615384527933	0	0	0	0		0	0	0	0		0	0	0	0		0
5.0.11.0	win	120718	09:39:53	NH_A_56	1	1	blocked_color	10	blockedtask_bivalentcolortest	165	Triangle	Red	Color			0		TriangleRed.png	TriangleRed.png	30	1	571	53	55	27973	96.3636363636363597607	527.792452830188722146	0	0	0	0		0	0	0	0		0	0	0	0		0
5.0.11.0	win	120718	09:39:53	NH_A_56	1	1	blocked_color	10	blockedtask_bivalentcolortest	168	Triangle	Red	Color			0		TriangleRed.png	TriangleRed.png	30	1	395	54	56	28368	96.4285714285714306016	525.3333333333333712289	0	0	0	0		0	0	0	0		0	0	0	0		0
5.0.11.0	win	120718	09:39:53	NH_A_56	1	1	blocked_color	10	blockedtask_bivalentcolortest	171	Circle	Red	Color			0		CircleRed.png	CircleRed.png	30	1	324	55	57	28692	96.4912280701754383472	521.6727272727272293196	0	0	0	0		0	0	0	0		0	0	0	0		0
5.0.11.0	win	120718	09:39:53	NH_A_56	1	1	blocked_color	10	blockedtask_bivalentcolortest	174	Circle	Green	Color			0		CircleGreen.png	CircleGreen.png	38	1	622	56	58	29314	96.5517241379310320326	523.4642857142856655628	0	0	0	0		0	0	0	0		0	0	0	0		0
5.0.11.0	win	120718	09:39:53	NH_A_56	1	1	blocked_color	10	blockedtask_bivalentcolortest	177	Triangle	Green	Color			0		TriangleGreen.png	TriangleGreen.png	38	1	557	57	59	29871	96.6101694915254256557	524.0526315789473983386	0	0	0	0		0	0	0	0		0	0	0	0		0
5.0.11.0	win	120718	09:39:53	NH_A_56	1	1	blocked_color	10	blockedtask_bivalentcolortest	180	Triangle	Green	Color			0		TriangleGreen.png	TriangleGreen.png	38	1	366	58	60	30237	96.6666666666666714036	521.3275862068965125218	0	0	0	0		0	0	0	0		0	0	0	0		0
5.0.11.0	win	120718	09:39:53	NH_A_56	1	1	blocked_color	10	blockedtask_bivalentcolortest	183	Circle	Red	Color			0		CircleRed.png	CircleRed.png	30	1	535	59	61	30772	96.7213114754098342019	521.5593220338982973772	0	0	0	0		0	0	0	0		0	0	0	0		0
5.0.11.0	win	120718	09:39:53	NH_A_56	1	1	blocked_color	10	blockedtask_bivalentcolortest	186	Triangle	Red	Color			0		TriangleRed.png	TriangleRed.png	30	1	409	60	62	31181	96.774193548387103192	519.6833333333332802795	0	0	0	0		0	0	0	0		0	0	0	0		0
5.0.11.0	win	120718	09:39:53	NH_A_56	1	1	blocked_color	10	blockedtask_bivalentcolortest	189	Triangle	Red	Color			0		TriangleRed.png	TriangleRed.png	30	1	320	61	63	31501	96.8253968253968224644	516.4098360655738133573	0	0	0	0		0	0	0	0		0	0	0	0		0
5.0.11.0	win	120718	09:39:53	NH_A_56	1	1	blocked_color	10	blockedtask_bivalentcolortest	192	Triangle	Green	Color			0		TriangleGreen.png	TriangleGreen.png	38	1	379	62	64	31880	96.875	514.193548387096825536	0	0	0	0		0	0	0	0		0	0	0	0		0
5.0.11.0	win	120718	09:39:53	NH_A_56	1	1	blocked_color	10	blockedtask_bivalentcolortest	195	Circle	Green	Color			0		CircleGreen.png	CircleGreen.png	38	1	468	63	65	32348	96.9230769230769197975	513.4603174603174693402	0	0	0	0		0	0	0	0		0	0	0	0		0
5.0.11.0	win	120718	09:39:53	NH_A_56	1	1	blocked_color	10	blockedtask_bivalentcolortest	198	Triangle	Red	Color			0		TriangleRed.png	TriangleRed.png	30	1	377	64	66	32725	96.9696969696969688357	511.328125	0	0	0	0		0	0	0	0		0	0	0	0		0
5.0.11.0	win	120718	09:39:53	NH_A_56	1	1	blocked_color	10	blockedtask_bivalentcolortest	201	Triangle	Green	Color			0		TriangleGreen.png	TriangleGreen.png	38	1	529	65	67	33254	97.0149253731343321761	511.6000000000000227374	0	0	0	0		0	0	0	0		0	0	0	0		0
5.0.11.0	win	120718	09:39:53	NH_A_56	1	1	blocked_color	10	blockedtask_bivalentcolortest	204	Circle	Green	Color			0		CircleGreen.png	CircleGreen.png	38	1	628	66	68	33882	97.0588235294117680496	513.3636363636363739715	0	0	0	0		0	0	0	0		0	0	0	0		0
5.0.11.0	win	120718	09:39:53	NH_A_56	1	1	blocked_color	10	blockedtask_bivalentcolortest	207	Triangle	Red	Color			0		TriangleRed.png	TriangleRed.png	30	1	434	67	69	34316	97.1014492753623130739	512.1791044776119861126	0	0	0	0		0	0	0	0		0	0	0	0		0
5.0.11.0	win	120718	09:39:53	NH_A_56	1	1	blocked_color	10	blockedtask_bivalentcolortest	210	Circle	Green	Color			0		CircleGreen.png	CircleGreen.png	38	1	857	68	70	35173	97.1428571428571387969	517.25	0	0	0	0		0	0	0	0		0	0	0	0		0
5.0.11.0	win	120718	09:39:53	NH_A_56	1	1	blocked_color	10	blockedtask_bivalentcolortest	213	Circle	Red	Color			0		CircleRed.png	CircleRed.png	30	1	478	69	71	35651	97.1830985915492959748	516.6811594202898731965	0	0	0	0		0	0	0	0		0	0	0	0		0
5.0.11.0	win	120718	09:39:53	NH_A_56	1	1	blocked_color	10	blockedtask_bivalentcolortest	216	Triangle	Red	Color			0		TriangleRed.png	TriangleRed.png	30	1	354	70	72	36005	97.2222222222222143273	514.3571428571428896248	0	0	0	0		0	0	0	0		0	0	0	0		0
5.0.11.0	win	120718	09:39:53	NH_A_56	1	1	blocked_color	10	blockedtask_bivalentcolortest	219	Triangle	Green	Color			0		TriangleGreen.png	TriangleGreen.png	38	1	412	71	73	36417	97.2602739726027465395	512.9154929577464372414	0	0	0	0		0	0	0	0		0	0	0	0		0
5.0.11.0	win	120718	09:39:53	NH_A_56	1	1	blocked_color	10	blockedtask_bivalentcolortest	222	Circle	Red	Color			0		CircleRed.png	CircleRed.png	30	1	563	72	74	36980	97.2972972972973053629	513.6111111111110858474	0	0	0	0		0	0	0	0		0	0	0	0		0
5.0.11.0	win	120718	09:39:53	NH_A_56	1	1	blocked_color	10	blockedtask_bivalentcolortest	225	Triangle	Red	Color			0		TriangleRed.png	TriangleRed.png	30	1	404	73	75	37384	97.3333333333333428072	512.1095890410958872963	0	0	0	0		0	0	0	0		0	0	0	0		0
5.0.11.0	win	120718	09:39:53	NH_A_56	1	1	blocked_color	10	blockedtask_bivalentcolortest	228	Triangle	Red	Color			0		TriangleRed.png	TriangleRed.png	30	1	428	74	76	37812	97.3684210526315752077	510.972972972972968364	0	0	0	0		0	0	0	0		0	0	0	0		0
5.0.11.0	win	120718	09:39:53	NH_A_56	1	1	blocked_color	10	blockedtask_bivalentcolortest	231	Triangle	Red	Color			0		TriangleRed.png	TriangleRed.png	30	1	338	75	77	38150	97.4025974025974079495	508.6666666666666856145	0	0	0	0		0	0	0	0		0	0	0	0		0
5.0.11.0	win	120718	09:39:53	NH_A_56	1	1	blocked_color	10	blockedtask_bivalentcolortest	234	Circle	Green	Color			0		CircleGreen.png	CircleGreen.png	38	1	460	76	78	38610	97.4358974358974307961	508.0263157894736991693	0	0	0	0		0	0	0	0		0	0	0	0		0
5.0.11.0	win	120718	09:39:53	NH_A_56	1	1	blocked_color	10	blockedtask_bivalentcolortest	237	Triangle	Green	Color			0		TriangleGreen.png	TriangleGreen.png	38	1	530	77	79	39140	97.468354430379747555	508.3116883116883286675	0	0	0	0		0	0	0	0		0	0	0	0		0
5.0.11.0	win	120718	09:39:53	NH_A_56	1	1	blocked_color	10	blockedtask_bivalentcolortest	240	Circle	Red	Color			0		CircleRed.png	CircleRed.png	30	1	404	78	80	39544	97.5	506.9743589743589495811	0	0	0	0		0	0	0	0		0	0	0	0		0
5.0.11.0	win	120718	09:39:53	NH_A_56	1	1	mixedintro	11	MixedIntroInstruct	1	Circle	Red	Color			0		SC_MixedIntro1.htm	CircleRed.png	57	0	31035	78	80	39544	97.5	506.9743589743589495811	0	0	0	0		0	0	0	0		0	0	0	0		0
5.0.11.0	win	120718	09:39:53	NH_A_56	1	1	mixedintro	11	MixedIntroInstruct	2	Circle	Red	Color			0		SC_MixedIntro2.htm	CircleRed.png	57	0	1394	78	80	39544	97.5	506.9743589743589495811	0	0	0	0		0	0	0	0		0	0	0	0		0
5.0.11.0	win	120718	09:39:53	NH_A_56	1	1	mixed_practiceWord	12	MixedPracticeInstruct	1	Circle	Red	Color	Word		200		SC_Mixed_WordTraining.htm	CircleRed.png	57	0	15385	0	0	0	0		0	0	0	0		0	0	0	0		0	0	0	0		0
5.0.11.0	win	120718	09:39:53	NH_A_56	1	1	mixed_practiceWord	12	mixed_firsttask	2	Circle	Red	Shape	Word	firsttrial	200	Consistent	SHAPE	CircleRed.png	30	1	2895	0	0	0	0		0	0	0	0		0	0	0	0		0	0	0	0		0
5.0.11.0	win	120718	09:39:53	NH_A_56	1	1	mixed_practiceWord	12	mixed_shift	5	Triangle	Green	Color	Word	Shift	200	Consistent	COLOR	TriangleGreen.png	38	1	1226	1	1	1226	100	1226	0	0	0	0		0	0	0	0		1	1	1226	100	1226	1226
5.0.11.0	win	120718	09:39:53	NH_A_56	1	1	mixed_practiceWord	12	mixed_shift	8	Circle	Green	Shape	Word	Shift	200	Inconsistent	SHAPE	CircleGreen.png	30	1	1095	1	1	1226	100	1226	1	1	1095	100	1095	0	0	0	0		2	2	2321	100	1160.5	1160.5
5.0.11.0	win	120718	09:39:53	NH_A_56	1	1	mixed_practiceWord	12	mixed_shift	11	Circle	Red	Color	Word	Shift	200	Consistent	COLOR	CircleRed.png	30	1	922	2	2	2148	100	1074	1	1	1095	100	1095	0	0	0	0		3	3	3243	100	1081	1081
5.0.11.0	win	120718	09:39:53	NH_A_56	1	1	mixed_practiceWord	12	mixed_repeat	14	Circle	Green	Color	Word	Repeat	200	Inconsistent	COLOR	CircleGreen.png	38	1	1667	3	3	3815	100	1271.6666666666667424579	1	1	1095	100	1095	1	1	1667	100	1667	3	3	3243	100	1081	-586
5.0.11.0	win	120718	09:39:53	NH_A_56	1	1	mixed_practiceWord	12	mixed_shift	17	Circle	Red	Shape	Word	Shift	200	Consistent	SHAPE	CircleRed.png	30	1	1022	3	3	3815	100	1271.6666666666667424579	2	2	2117	100	1058.5	1	1	1667	100	1667	4	4	4265	100	1066.25	-600.75
5.0.11.0	win	120718	09:39:53	NH_A_56	1	1	mixed_practiceWord	12	mixed_shift	20	Triangle	Red	Color	Word	Shift	200	Inconsistent	COLOR	TriangleRed.png	30	1	1108	4	4	4923	100	1230.75	2	2	2117	100	1058.5	1	1	1667	100	1667	5	5	5373	100	1074.5999999999999090505	-592.4000000000000909495
5.0.11.0	win	120718	09:39:53	NH_A_56	1	1	mixed_practiceWord	12	mixed_repeat	23	Circle	Red	Color	Word	Repeat	200	Consistent	COLOR	CircleRed.png	30	1	1110	5	5	6033	100	1206.5999999999999090505	2	2	2117	100	1058.5	2	2	2777	100	1388.5	5	5	5373	100	1074.5999999999999090505	-313.9000000000000909495
5.0.11.0	win	120718	09:39:53	NH_A_56	1	1	mixed_practiceWord	12	mixed_shift	26	Circle	Green	Shape	Word	Shift	200	Inconsistent	SHAPE	CircleGreen.png	30	1	1208	5	5	6033	100	1206.5999999999999090505	3	3	3325	100	1108.3333333333332575421	2	2	2777	100	1388.5	6	6	6581	100	1096.8333333333332575421	-291.6666666666667424579
5.0.11.0	win	120718	09:39:53	NH_A_56	1	1	mixed_practiceWord	12	mixed_repeat	29	Triangle	Green	Shape	Word	Repeat	200	Consistent	SHAPE	TriangleGreen.png	38	1	822	5	5	6033	100	1206.5999999999999090505	4	4	4147	100	1036.75	3	3	3599	100	1199.6666666666667424579	6	6	6581	100	1096.8333333333332575421	-102.8333333333334849158
5.0.11.0	win	120718	09:39:53	NH_A_56	1	1	mixed_practiceWord	12	mixed_shift	32	Triangle	Red	Color	Word	Shift	200	Inconsistent	COLOR	TriangleRed.png	30	1	564	6	6	6597	100	1099.5	4	4	4147	100	1036.75	3	3	3599	100	1199.6666666666667424579	7	7	7145	100	1020.7142857142856655628	-178.9523809523810768951
5.0.11.0	win	120718	09:39:53	NH_A_56	1	1	mixed_practiceWord	12	mixed_repeat	35	Circle	Green	Color	Word	Repeat	200	Inconsistent	COLOR	CircleGreen.png	38	1	795	7	7	7392	100	1056	4	4	4147	100	1036.75	4	4	4394	100	1098.5	7	7	7145	100	1020.7142857142856655628	-77.7857142857143344372
5.0.11.0	win	120718	09:39:53	NH_A_56	1	1	mixed_practiceWord	12	mixed_repeat	38	Circle	Red	Color	Word	Repeat	200	Consistent	COLOR	CircleRed.png	30	1	745	8	8	8137	100	1017.125	4	4	4147	100	1036.75	5	5	5139	100	1027.7999999999999545253	7	7	7145	100	1020.7142857142856655628	-7.0857142857142889625
5.0.11.0	win	120718	09:39:53	NH_A_56	1	1	mixed_practiceWord	12	mixed_repeat	41	Circle	Green	Color	Word	Repeat	200	Inconsistent	COLOR	CircleGreen.png	38	1	778	9	9	8915	100	990.5555555555555429237	4	4	4147	100	1036.75	6	6	5917	100	986.1666666666666287711	7	7	7145	100	1020.7142857142856655628	34.5476190476190367917
5.0.11.0	win	120718	09:39:53	NH_A_56	1	1	mixed_practiceWord	12	mixed_repeat	44	Triangle	Red	Color	Word	Repeat	200	Inconsistent	COLOR	TriangleRed.png	30	1	889	10	10	9804	100	980.3999999999999772626	4	4	4147	100	1036.75	7	7	6806	100	972.2857142857143344372	7	7	7145	100	1020.7142857142856655628	48.4285714285713311256
5.0.11.0	win	120718	09:39:53	NH_A_56	1	1	mixed_practiceWord	12	mixed_repeat	47	Triangle	Green	Color	Word	Repeat	200	Consistent	COLOR	TriangleGreen.png	38	1	1764	11	11	11568	100	1051.6363636363637397153	4	4	4147	100	1036.75	8	8	8570	100	1071.25	7	7	7145	100	1020.7142857142856655628	-50.5357142857143344372
5.0.11.0	win	120718	09:39:53	NH_A_56	1	1	mixed_practiceWord	12	mixed_shift	50	Triangle	Green	Shape	Word	Shift	200	Consistent	SHAPE	TriangleGreen.png	38	1	1339	11	11	11568	100	1051.6363636363637397153	5	5	5486	100	1097.2000000000000454747	8	8	8570	100	1071.25	8	8	8484	100	1060.5	-10.75
5.0.11.0	win	120718	09:39:53	NH_A_56	1	1	mixed_practiceWord	12	mixed_repeat	53	Triangle	Green	Shape	Word	Repeat	200	Consistent	SHAPE	TriangleGreen.png	38	1	452	11	11	11568	100	1051.6363636363637397153	6	6	5938	100	989.6666666666666287711	9	9	9022	100	1002.4444444444444570763	8	8	8484	100	1060.5	58.0555555555555429237
5.0.11.0	win	120718	09:39:53	NH_A_56	1	1	mixed_practiceWord	12	mixed_repeat	56	Circle	Green	Shape	Word	Repeat	200	Inconsistent	SHAPE	CircleGreen.png	30	1	528	11	11	11568	100	1051.6363636363637397153	7	7	6466	100	923.7142857142856655628	10	10	9550	100	955	8	8	8484	100	1060.5	105.5
5.0.11.0	win	120718	09:39:53	NH_A_56	1	1	mixed_practiceWord	12	mixed_shift	59	Triangle	Red	Color	Word	Shift	200	Inconsistent	COLOR	TriangleRed.png	30	1	665	12	12	12233	100	1019.4166666666666287711	7	7	6466	100	923.7142857142856655628	10	10	9550	100	955	9	9	9149	100	1016.5555555555555429237	61.5555555555555429237
5.0.11.0	win	120718	09:39:53	NH_A_56	1	1	mixed_practiceWord	12	mixed_shift	62	Circle	Red	Shape	Word	Shift	200	Consistent	SHAPE	CircleRed.png	30	1	924	12	12	12233	100	1019.4166666666666287711	8	8	7390	100	923.75	10	10	9550	100	955	10	10	10073	100	1007.2999999999999545253	52.2999999999999545253
5.0.11.0	win	120718	09:39:53	NH_A_56	1	1	mixed_practiceWord	12	mixed_repeat	65	Circle	Green	Shape	Word	Repeat	200	Inconsistent	SHAPE	CircleGreen.png	30	1	646	12	12	12233	100	1019.4166666666666287711	9	9	8036	100	892.8888888888889141526	11	11	10196	100	926.9090909090908780854	10	10	10073	100	1007.2999999999999545253	80.3909090909090764399
5.0.11.0	win	120718	09:39:53	NH_A_56	1	1	mixed_practiceWord	12	mixed_shift	68	Circle	Red	Color	Word	Shift	200	Consistent	COLOR	CircleRed.png	30	1	442	13	13	12675	100	975	9	9	8036	100	892.8888888888889141526	11	11	10196	100	926.9090909090908780854	11	11	10515	100	955.9090909090908780854	29
5.0.11.0	win	120718	09:39:53	NH_A_56	1	1	mixed_practiceWord	12	mixed_repeat	71	Triangle	Red	Color	Word	Repeat	200	Inconsistent	COLOR	TriangleRed.png	30	1	552	14	14	13227	100	944.7857142857143344372	9	9	8036	100	892.8888888888889141526	12	12	10748	100	895.6666666666666287711	11	11	10515	100	955.9090909090908780854	60.2424242424242493144
5.0.11.0	win	120718	09:39:53	NH_A_56	1	1	mixed_practiceWord	12	mixed_repeat	74	Triangle	Green	Color	Word	Repeat	200	Consistent	COLOR	TriangleGreen.png	38	1	543	15	15	13770	100	918	9	9	8036	100	892.8888888888889141526	13	13	11291	100	868.5384615384615472067	11	11	10515	100	955.9090909090908780854	87.3706293706293308787
5.0.11.0	win	120718	09:39:53	NH_A_56	1	1	mixed_practiceWord	12	mixed_repeat	77	Triangle	Green	Color	Word	Repeat	200	Consistent	COLOR	TriangleGreen.png	38	1	856	16	16	14626	100	914.125	9	9	8036	100	892.8888888888889141526	14	14	12147	100	867.6428571428571103752	11	11	10515	100	955.9090909090908780854	88.2662337662337677102
5.0.11.0	win	120718	09:39:53	NH_A_56	1	1	mixed_practiceWord	12	mixed_repeat	80	Circle	Red	Color	Word	Repeat	200	Consistent	COLOR	CircleRed.png	30	1	644	17	17	15270	100	898.2352941176470721985	9	9	8036	100	892.8888888888889141526	15	15	12791	100	852.7333333333333484916	11	11	10515	100	955.9090909090908780854	103.1757575757575295938
5.0.11.0	win	120718	09:39:53	NH_A_56	1	1	mixed_practiceWord	12	mixed_shift	83	Triangle	Red	Shape	Word	Shift	200	Inconsistent	SHAPE	TriangleRed.png	38	1	681	17	17	15270	100	898.2352941176470721985	10	10	8717	100	871.7000000000000454747	15	15	12791	100	852.7333333333333484916	12	12	11196	100	933	80.2666666666666515084
5.0.11.0	win	120718	09:39:53	NH_A_56	1	1	mixed_practiceWord	12	mixed_shift	86	Circle	Green	Color	Word	Shift	200	Inconsistent	COLOR	CircleGreen.png	38	1	1803	18	18	17073	100	948.5	10	10	8717	100	871.7000000000000454747	15	15	12791	100	852.7333333333333484916	13	13	12999	100	999.9230769230769055866	147.1897435897435570951
5.0.11.0	win	120718	09:39:53	NH_A_56	1	1	mixed_practiceWord	12	mixed_shift	89	Circle	Red	Shape	Word	Shift	200	Consistent	SHAPE	CircleRed.png	30	1	961	18	18	17073	100	948.5	11	11	9678	100	879.8181818181818698577	15	15	12791	100	852.7333333333333484916	14	14	13960	100	997.1428571428571103752	144.4095238095237618836
5.0.11.0	win	120718	09:39:53	NH_A_56	1	1	mixed_practiceWord	12	mixed_shift	92	Triangle	Red	Color	Word	Shift	200	Inconsistent	COLOR	TriangleRed.png	30	1	1145	19	19	18218	100	958.8421052631579186709	11	11	9678	100	879.8181818181818698577	15	15	12791	100	852.7333333333333484916	15	15	15105	100	1007	154.2666666666666515084
5.0.11.0	win	120718	09:39:53	NH_A_56	1	1	mixed_practiceWord	12	mixed_shift	95	Triangle	Green	Shape	Word	Shift	200	Consistent	SHAPE	TriangleGreen.png	38	1	1034	19	19	18218	100	958.8421052631579186709	12	12	10712	100	892.6666666666666287711	15	15	12791	100	852.7333333333333484916	16	16	16139	100	1008.6875	155.9541666666666515084
5.0.11.0	win	120718	09:39:53	NH_A_56	1	1	mixed_practiceWord	12	mixed_shift	98	Circle	Red	Color	Word	Shift	200	Consistent	COLOR	CircleRed.png	30	1	463	20	20	18681	100	934.0499999999999545253	12	12	10712	100	892.6666666666666287711	15	15	12791	100	852.7333333333333484916	17	17	16602	100	976.5882352941176804961	123.8549019607843320046
5.0.11.0	win	120718	09:39:53	NH_A_56	1	1	mixed_practiceWord	12	mixed_repeat	101	Circle	Red	Color	Word	Repeat	200	Consistent	COLOR	CircleRed.png	30	1	427	21	21	19108	100	909.9047619047619264165	12	12	10712	100	892.6666666666666287711	16	16	13218	100	826.125	17	17	16602	100	976.5882352941176804961	150.4632352941176804961
5.0.11.0	win	120718	09:39:53	NH_A_56	1	1	mixed_practiceWord	12	mixed_repeat	104	Triangle	Green	Color	Word	Repeat	200	Consistent	COLOR	TriangleGreen.png	38	1	392	22	22	19500	100	886.3636363636363739715	12	12	10712	100	892.6666666666666287711	17	17	13610	100	800.5882352941176804961	17	17	16602	100	976.5882352941176804961	176
5.0.11.0	win	120718	09:39:53	NH_A_56	1	1	mixed_practiceWord	12	mixed_repeat	107	Triangle	Green	Color	Word	Repeat	200	Consistent	COLOR	TriangleGreen.png	38	1	535	23	23	20035	100	871.0869565217391254919	12	12	10712	100	892.6666666666666287711	18	18	14145	100	785.8333333333333712289	17	17	16602	100	976.5882352941176804961	190.7549019607843092672
5.0.11.0	win	120718	09:39:53	NH_A_56	1	1	mixed_practiceWord	12	mixed_repeat	110	Circle	Green	Color	Word	Repeat	200	Inconsistent	COLOR	CircleGreen.png	38	1	432	24	24	20467	100	852.7916666666666287711	12	12	10712	100	892.6666666666666287711	19	19	14577	100	767.2105263157894796677	17	17	16602	100	976.5882352941176804961	209.3777089783282008284
5.0.11.0	win	120718	09:39:53	NH_A_56	1	1	mixed_practiceWord	12	mixed_repeat	113	Circle	Red	Color	Word	Repeat	200	Consistent	COLOR	CircleRed.png	30	1	748	25	25	21215	100	848.6000000000000227374	12	12	10712	100	892.6666666666666287711	20	20	15325	100	766.25	17	17	16602	100	976.5882352941176804961	210.3382352941176804961
5.0.11.0	win	120718	09:39:53	NH_A_56	1	1	mixed_practiceWord	12	mixed_repeat	116	Triangle	Red	Color	Word	Repeat	200	Inconsistent	COLOR	TriangleRed.png	30	1	1036	26	26	22251	100	855.8076923076922639666	12	12	10712	100	892.6666666666666287711	21	21	16361	100	779.0952380952380735835	17	17	16602	100	976.5882352941176804961	197.4929971988796069127
5.0.11.0	win	120718	09:39:53	NH_A_56	1	1	mixed_practiceWord	12	mixed_shift	119	Circle	Green	Shape	Word	Shift	200	Inconsistent	SHAPE	CircleGreen.png	30	1	673	26	26	22251	100	855.8076923076922639666	13	13	11385	100	875.7692307692307167599	21	21	16361	100	779.0952380952380735835	18	18	17275	100	959.7222222222221716947	180.6269841269840981113
5.0.11.0	win	120718	09:39:53	NH_A_56	1	1	mixed_practiceWord	12	mixed_shift	122	Triangle	Red	Color	Word	Shift	200	Inconsistent	COLOR	TriangleRed.png	30	1	2196	27	27	24447	100	905.4444444444444570763	13	13	11385	100	875.7692307692307167599	21	21	16361	100	779.0952380952380735835	19	19	19471	100	1024.7894736842106340191	245.6942355889725604356
5.0.11.0	win	120718	09:39:53	NH_A_56	1	1	mixed_practiceWord	12	mixed_repeat	125	Triangle	Red	Color	Word	Repeat	200	Inconsistent	COLOR	TriangleRed.png	30	1	411	28	28	24858	100	887.7857142857143344372	13	13	11385	100	875.7692307692307167599	22	22	16772	100	762.3636363636363739715	19	19	19471	100	1024.7894736842106340191	262.4258373205742600476
5.0.11.0	win	120718	09:39:53	NH_A_56	1	1	mixed_practiceWord	12	mixed_repeat	128	Circle	Green	Color	Word	Repeat	200	Inconsistent	COLOR	CircleGreen.png	38	1	440	29	29	25298	100	872.3448275862068612696	13	13	11385	100	875.7692307692307167599	23	23	17212	100	748.3478260869565019675	19	19	19471	100	1024.7894736842106340191	276.4416475972541320516
5.0.11.0	win	120718	09:39:53	NH_A_56	1	1	mixed_practiceWord	12	mixed_shift	131	Circle	Green	Shape	Word	Shift	200	Inconsistent	SHAPE	CircleGreen.png	30	1	1061	29	29	25298	100	872.3448275862068612696	14	14	12446	100	889	23	23	17212	100	748.3478260869565019675	20	20	20532	100	1026.5999999999999090505	278.252173913043407083
5.0.11.0	win	120718	09:39:53	NH_A_56	1	1	mixed_practiceWord	12	mixed_shift	134	Circle	Red	Color	Word	Shift	200	Consistent	COLOR	CircleRed.png	30	1	489	30	30	25787	100	859.5666666666667197205	14	14	12446	100	889	23	23	17212	100	748.3478260869565019675	21	21	21021	100	1001	252.6521739130434980325
5.0.11.0	win	120718	09:39:53	NH_A_56	1	1	mixed_practiceWord	12	mixed_shift	137	Triangle	Red	Shape	Word	Shift	200	Inconsistent	SHAPE	TriangleRed.png	38	1	916	30	30	25787	100	859.5666666666667197205	15	15	13362	100	890.7999999999999545253	23	23	17212	100	748.3478260869565019675	22	22	21937	100	997.1363636363636260285	248.788537549407124061
5.0.11.0	win	120718	09:39:53	NH_A_56	1	1	mixed_practiceWord	12	mixed_repeat	140	Triangle	Red	Shape	Word	Repeat	200	Inconsistent	SHAPE	TriangleRed.png	38	1	461	30	30	25787	100	859.5666666666667197205	16	16	13823	100	863.9375	24	24	17673	100	736.375	22	22	21937	100	997.1363636363636260285	260.7613636363636260285
5.0.11.0	win	120718	09:39:53	NH_A_56	1	1	mixed_practiceWord	12	mixed_shift	143	Triangle	Green	Color	Word	Shift	200	Consistent	COLOR	TriangleGreen.png	38	1	889	31	31	26676	100	860.5161290322580498469	16	16	13823	100	863.9375	24	24	17673	100	736.375	23	23	22826	100	992.4347826086956274594	256.0597826086956274594
5.0.11.0	win	120718	09:39:53	NH_A_56	1	1	mixed_practiceWord	12	mixed_shift	146	Triangle	Green	Shape	Word	Shift	200	Consistent	SHAPE	TriangleGreen.png	38	1	644	31	31	26676	100	860.5161290322580498469	17	17	14467	100	851	24	24	17673	100	736.375	24	24	23470	100	977.9166666666666287711	241.5416666666666287711
5.0.11.0	win	120718	09:39:53	NH_A_56	1	1	mixed_testintro	13	MixedPracticeInstruct	1	Triangle	Green	Shape	Word	Shift	200	Consistent	SC_Mixed_TestIntro.htm	TriangleGreen.png	57	0	11569	31	31	26676	100	860.5161290322580498469	17	17	14467	100	851	24	24	17673	100	736.375	24	24	23470	100	977.9166666666666287711	241.5416666666666287711
5.0.11.0	win	120718	09:39:53	NH_A_56	1	1	mixed_Word_shortCSI	14	MixedTestInstruct	1	Triangle	Green	Shape	Word	Shift	200	Consistent	SC_Mixed_WordTest.htm	TriangleGreen.png	57	0	2735	0	0	0	0		0	0	0	0		0	0	0	0		0	0	0	0		0
5.0.11.0	win	120718	09:39:53	NH_A_56	1	1	mixed_Word_shortCSI	14	mixed_firsttask	2	Triangle	Green	Color	Word	firsttrial	200	Consistent	COLOR	TriangleGreen.png	38	1	857	0	0	0	0		0	0	0	0		0	0	0	0		0	0	0	0		0
5.0.11.0	win	120718	09:39:53	NH_A_56	1	1	mixed_Word_shortCSI	14	mixed_repeat	5	Circle	Red	Color	Word	Repeat	200	Consistent	COLOR	CircleRed.png	30	1	501	1	1	501	100	501	0	0	0	0		1	1	501	100	501	0	0	0	0		-501
5.0.11.0	win	120718	09:39:53	NH_A_56	1	1	mixed_Word_shortCSI	14	mixed_repeat	8	Triangle	Red	Color	Word	Repeat	200	Inconsistent	COLOR	TriangleRed.png	30	1	400	2	2	901	100	450.5	0	0	0	0		2	2	901	100	450.5	0	0	0	0		-450.5
5.0.11.0	win	120718	09:39:53	NH_A_56	1	1	mixed_Word_shortCSI	14	mixed_repeat	11	Circle	Green	Color	Word	Repeat	200	Inconsistent	COLOR	CircleGreen.png	30	0	221	2	3	901	66.6666666666666571928	450.5	0	0	0	0		2	3	901	66.6666666666666571928	450.5	0	0	0	0		-450.5
5.0.11.0	win	120718	09:39:53	NH_A_56	1	1	mixed_Word_shortCSI	14	mixed_shift	14	Circle	Green	Shape	Word	Shift	200	Inconsistent	SHAPE	CircleGreen.png	30	1	914	2	3	901	66.6666666666666571928	450.5	1	1	914	100	914	2	3	901	66.6666666666666571928	450.5	1	1	914	100	914	463.5
5.0.11.0	win	120718	09:39:53	NH_A_56	1	1	mixed_Word_shortCSI	14	mixed_shift	17	Circle	Green	Color	Word	Shift	200	Inconsistent	COLOR	CircleGreen.png	38	1	716	3	4	1617	75	539	1	1	914	100	914	2	3	901	66.6666666666666571928	450.5	2	2	1630	100	815	364.5
5.0.11.0	win	120718	09:39:53	NH_A_56	1	1	mixed_Word_shortCSI	14	mixed_repeat	20	Circle	Green	Color	Word	Repeat	200	Inconsistent	COLOR	CircleGreen.png	38	1	397	4	5	2014	80	503.5	1	1	914	100	914	3	4	1298	75	432.6666666666666856145	2	2	1630	100	815	382.3333333333333143855
5.0.11.0	win	120718	09:39:53	NH_A_56	1	1	mixed_Word_shortCSI	14	mixed_repeat	23	Circle	Red	Color	Word	Repeat	200	Consistent	COLOR	CircleRed.png	30	1	635	5	6	2649	83.3333333333333428072	529.7999999999999545253	1	1	914	100	914	4	5	1933	80	483.25	2	2	1630	100	815	331.75
5.0.11.0	win	120718	09:39:53	NH_A_56	1	1	mixed_Word_shortCSI	14	mixed_repeat	26	Triangle	Green	Color	Word	Repeat	200	Consistent	COLOR	TriangleGreen.png	38	1	480	6	7	3129	85.7142857142857081953	521.5	1	1	914	100	914	5	6	2413	83.3333333333333428072	482.6000000000000227374	2	2	1630	100	815	332.3999999999999772626
5.0.11.0	win	120718	09:39:53	NH_A_56	1	1	mixed_Word_shortCSI	14	mixed_shift	29	Triangle	Red	Shape	Word	Shift	200	Inconsistent	SHAPE	TriangleRed.png	38	1	651	6	7	3129	85.7142857142857081953	521.5	2	2	1565	100	782.5	5	6	2413	83.3333333333333428072	482.6000000000000227374	3	3	2281	100	760.3333333333333712289	277.7333333333333484916
5.0.11.0	win	120718	09:39:53	NH_A_56	1	1	mixed_Word_shortCSI	14	mixed_shift	32	Circle	Green	Color	Word	Shift	200	Inconsistent	COLOR	CircleGreen.png	38	1	639	7	8	3768	87.5	538.2857142857143344372	2	2	1565	100	782.5	5	6	2413	83.3333333333333428072	482.6000000000000227374	4	4	2920	100	730	247.3999999999999772626
5.0.11.0	win	120718	09:39:53	NH_A_56	1	1	mixed_Word_shortCSI	14	mixed_shift	35	Circle	Green	Shape	Word	Shift	200	Inconsistent	SHAPE	CircleGreen.png	30	1	660	7	8	3768	87.5	538.2857142857143344372	3	3	2225	100	741.6666666666666287711	5	6	2413	83.3333333333333428072	482.6000000000000227374	5	5	3580	100	716	233.3999999999999772626
5.0.11.0	win	120718	09:39:53	NH_A_56	1	1	mixed_Word_shortCSI	14	mixed_repeat	38	Circle	Green	Shape	Word	Repeat	200	Inconsistent	SHAPE	CircleGreen.png	30	1	520	7	8	3768	87.5	538.2857142857143344372	4	4	2745	100	686.25	6	7	2933	85.7142857142857081953	488.8333333333333143855	5	5	3580	100	716	227.1666666666666856145
5.0.11.0	win	120718	09:39:53	NH_A_56	1	1	mixed_Word_shortCSI	14	mixed_shift	41	Triangle	Green	Color	Word	Shift	200	Consistent	COLOR	TriangleGreen.png	38	1	1073	8	9	4841	88.8888888888888857309	605.125	4	4	2745	100	686.25	6	7	2933	85.7142857142857081953	488.8333333333333143855	6	6	4653	100	775.5	286.6666666666666856145
5.0.11.0	win	120718	09:39:53	NH_A_56	1	1	mixed_Word_shortCSI	14	mixed_shift	44	Triangle	Green	Shape	Word	Shift	200	Consistent	SHAPE	TriangleGreen.png	38	1	805	8	9	4841	88.8888888888888857309	605.125	5	5	3550	100	710	6	7	2933	85.7142857142857081953	488.8333333333333143855	7	7	5458	100	779.7142857142856655628	290.8809523809523511773
5.0.11.0	win	120718	09:39:53	NH_A_56	1	1	mixed_Word_shortCSI	14	mixed_shift	47	Triangle	Green	Color	Word	Shift	200	Consistent	COLOR	TriangleGreen.png	38	1	1810	9	10	6651	90	739	5	5	3550	100	710	6	7	2933	85.7142857142857081953	488.8333333333333143855	8	8	7268	100	908.5	419.6666666666666856145
5.0.11.0	win	120718	09:39:53	NH_A_56	1	1	mixed_Word_shortCSI	14	mixed_shift	50	Triangle	Green	Shape	Word	Shift	200	Consistent	SHAPE	TriangleGreen.png	38	1	680	9	10	6651	90	739	6	6	4230	100	705	6	7	2933	85.7142857142857081953	488.8333333333333143855	9	9	7948	100	883.1111111111110858474	394.2777777777777714618
5.0.11.0	win	120718	09:39:53	NH_A_56	1	1	mixed_Word_shortCSI	14	mixed_repeat	53	Triangle	Red	Shape	Word	Repeat	200	Inconsistent	SHAPE	TriangleRed.png	38	1	923	9	10	6651	90	739	7	7	5153	100	736.1428571428571103752	7	8	3856	87.5	550.8571428571428896248	9	9	7948	100	883.1111111111110858474	332.2539682539681962226
5.0.11.0	win	120718	09:39:53	NH_A_56	1	1	mixed_Word_shortCSI	14	mixed_repeat	56	Triangle	Green	Shape	Word	Repeat	200	Consistent	SHAPE	TriangleGreen.png	38	1	997	9	10	6651	90	739	8	8	6150	100	768.75	8	9	4853	88.8888888888888857309	606.625	9	9	7948	100	883.1111111111110858474	276.4861111111110858474
5.0.11.0	win	120718	09:39:53	NH_A_56	1	1	mixed_Word_shortCSI	14	mixed_repeat	59	Circle	Red	Shape	Word	Repeat	200	Consistent	SHAPE	CircleRed.png	30	1	507	9	10	6651	90	739	9	9	6657	100	739.6666666666666287711	9	10	5360	90	595.5555555555555429237	9	9	7948	100	883.1111111111110858474	287.5555555555555429237
5.0.11.0	win	120718	09:39:53	NH_A_56	1	1	mixed_Word_shortCSI	14	mixed_shift	62	Triangle	Red	Color	Word	Shift	200	Inconsistent	COLOR	TriangleRed.png	30	1	693	10	11	7344	90.9090909090909065071	734.3999999999999772626	9	9	6657	100	739.6666666666666287711	9	10	5360	90	595.5555555555555429237	10	10	8641	100	864.1000000000000227374	268.5444444444444798137
5.0.11.0	win	120718	09:39:53	NH_A_56	1	1	mixed_Word_shortCSI	14	mixed_shift	65	Circle	Red	Shape	Word	Shift	200	Consistent	SHAPE	CircleRed.png	30	1	696	10	11	7344	90.9090909090909065071	734.3999999999999772626	10	10	7353	100	735.2999999999999545253	9	10	5360	90	595.5555555555555429237	11	11	9337	100	848.8181818181818698577	253.262626262626326934
5.0.11.0	win	120718	09:39:53	NH_A_56	1	1	mixed_Word_shortCSI	14	mixed_shift	68	Triangle	Green	Color	Word	Shift	200	Consistent	COLOR	TriangleGreen.png	38	1	1307	11	12	8651	91.6666666666666571928	786.4545454545454958861	10	10	7353	100	735.2999999999999545253	9	10	5360	90	595.5555555555555429237	12	12	10644	100	887	291.4444444444444570763
5.0.11.0	win	120718	09:39:53	NH_A_56	1	1	mixed_Word_shortCSI	14	mixed_repeat	71	Triangle	Red	Color	Word	Repeat	200	Inconsistent	COLOR	TriangleRed.png	30	1	1444	12	13	10095	92.3076923076923065992	841.25	10	10	7353	100	735.2999999999999545253	10	11	6804	90.9090909090909065071	680.3999999999999772626	12	12	10644	100	887	206.6000000000000227374
5.0.11.0	win	120718	09:39:53	NH_A_56	1	1	mixed_Word_shortCSI	14	mixed_shift	74	Circle	Red	Shape	Word	Shift	200	Consistent	SHAPE	CircleRed.png	30	1	1305	12	13	10095	92.3076923076923065992	841.25	11	11	8658	100	787.0909090909091219146	10	11	6804	90.9090909090909065071	680.3999999999999772626	13	13	11949	100	919.1538461538461888267	238.7538461538462115641
5.0.11.0	win	120718	09:39:53	NH_A_56	1	1	mixed_Word_shortCSI	14	mixed_shift	77	Circle	Red	Color	Word	Shift	200	Consistent	COLOR	CircleRed.png	30	1	403	13	14	10498	92.8571428571428612031	807.5384615384615472067	11	11	8658	100	787.0909090909091219146	10	11	6804	90.9090909090909065071	680.3999999999999772626	14	14	12352	100	882.2857142857143344372	201.8857142857143571746
5.0.11.0	win	120718	09:39:53	NH_A_56	1	1	mixed_Word_shortCSI	14	mixed_shift	80	Circle	Red	Shape	Word	Shift	200	Consistent	SHAPE	CircleRed.png	30	1	1185	13	14	10498	92.8571428571428612031	807.5384615384615472067	12	12	9843	100	820.25	10	11	6804	90.9090909090909065071	680.3999999999999772626	15	15	13537	100	902.4666666666666969832	222.0666666666667197205
5.0.11.0	win	120718	09:39:53	NH_A_56	1	1	mixed_Word_shortCSI	14	mixed_shift	83	Triangle	Red	Color	Word	Shift	200	Inconsistent	COLOR	TriangleRed.png	30	1	768	14	15	11266	93.3333333333333285964	804.7142857142856655628	12	12	9843	100	820.25	10	11	6804	90.9090909090909065071	680.3999999999999772626	16	16	14305	100	894.0625	213.6625000000000227374
5.0.11.0	win	120718	09:39:53	NH_A_56	1	1	mixed_Word_shortCSI	14	mixed_repeat	86	Circle	Green	Color	Word	Repeat	200	Inconsistent	COLOR	CircleGreen.png	38	1	848	15	16	12114	93.75	807.6000000000000227374	12	12	9843	100	820.25	11	12	7652	91.6666666666666571928	695.6363636363636260285	16	16	14305	100	894.0625	198.4261363636363739715
5.0.11.0	win	120718	09:39:53	NH_A_56	1	1	mixed_Word_shortCSI	14	mixed_repeat	89	Triangle	Red	Color	Word	Repeat	200	Inconsistent	COLOR	TriangleRed.png	30	1	923	16	17	13037	94.1176470588235218884	814.8125	12	12	9843	100	820.25	12	13	8575	92.3076923076923065992	714.5833333333333712289	16	16	14305	100	894.0625	179.4791666666666287711
5.0.11.0	win	120718	09:39:53	NH_A_56	1	1	mixed_Word_shortCSI	14	mixed_repeat	92	Circle	Green	Color	Word	Repeat	200	Inconsistent	COLOR	CircleGreen.png	38	1	549	17	18	13586	94.4444444444444428655	799.1764705882352473054	12	12	9843	100	820.25	13	14	9124	92.8571428571428612031	701.8461538461538111733	16	16	14305	100	894.0625	192.2163461538461888267
5.0.11.0	win	120718	09:39:53	NH_A_56	1	1	mixed_Word_shortCSI	14	mixed_repeat	95	Circle	Green	Color	Word	Repeat	200	Inconsistent	COLOR	CircleGreen.png	38	1	556	18	19	14142	94.7368421052631504153	785.6666666666666287711	12	12	9843	100	820.25	14	15	9680	93.3333333333333285964	691.4285714285714448124	16	16	14305	100	894.0625	202.6339285714285551876
5.0.11.0	win	120718	09:39:53	NH_A_56	1	1	mixed_Word_shortCSI	14	mixed_repeat	98	Triangle	Red	Color	Word	Repeat	200	Inconsistent	COLOR	TriangleRed.png	30	1	1220	19	20	15362	95	808.5263157894736423259	12	12	9843	100	820.25	15	16	10900	93.75	726.6666666666666287711	16	16	14305	100	894.0625	167.3958333333333712289
5.0.11.0	win	120718	09:39:53	NH_A_56	1	1	mixed_Word_shortCSI	14	mixed_repeat	101	Triangle	Green	Color	Word	Repeat	200	Consistent	COLOR	TriangleGreen.png	38	1	1074	20	21	16436	95.2380952380952265912	821.7999999999999545253	12	12	9843	100	820.25	16	17	11974	94.1176470588235218884	748.375	16	16	14305	100	894.0625	145.6875
5.0.11.0	win	120718	09:39:53	NH_A_56	1	1	mixed_Word_shortCSI	14	mixed_shift	104	Triangle	Red	Shape	Word	Shift	200	Inconsistent	SHAPE	TriangleRed.png	38	1	838	20	21	16436	95.2380952380952265912	821.7999999999999545253	13	13	10681	100	821.61538461538464162	16	17	11974	94.1176470588235218884	748.375	17	17	15143	100	890.7647058823529278015	142.3897058823529278015
5.0.11.0	win	120718	09:39:53	NH_A_56	1	1	mixed_Word_shortCSI	14	mixed_repeat	107	Circle	Red	Shape	Word	Repeat	200	Consistent	SHAPE	CircleRed.png	30	1	482	20	21	16436	95.2380952380952265912	821.7999999999999545253	14	14	11163	100	797.3571428571428896248	17	18	12456	94.4444444444444428655	732.7058823529412165954	17	17	15143	100	890.7647058823529278015	158.0588235294117112062
5.0.11.0	win	120718	09:39:53	NH_A_56	1	1	mixed_Word_shortCSI	14	mixed_shift	110	Triangle	Green	Color	Word	Shift	200	Consistent	COLOR	TriangleGreen.png	38	1	828	21	22	17264	95.4545454545454532536	822.0952380952380735835	14	14	11163	100	797.3571428571428896248	17	18	12456	94.4444444444444428655	732.7058823529412165954	18	18	15971	100	887.2777777777778283053	154.5718954248366117099
5.0.11.0	win	120718	09:39:53	NH_A_56	1	1	mixed_Word_shortCSI	14	mixed_repeat	113	Circle	Green	Color	Word	Repeat	200	Inconsistent	COLOR	CircleGreen.png	38	1	378	22	23	17642	95.6521739130434838216	801.9090909090908780854	14	14	11163	100	797.3571428571428896248	18	19	12834	94.7368421052631504153	713	18	18	15971	100	887.2777777777778283053	174.2777777777778283053
5.0.11.0	win	120718	09:39:53	NH_A_56	1	1	mixed_Word_shortCSI	14	mixed_shift	116	Circle	Green	Shape	Word	Shift	200	Inconsistent	SHAPE	CircleGreen.png	30	1	569	22	23	17642	95.6521739130434838216	801.9090909090908780854	15	15	11732	100	782.1333333333333257542	18	19	12834	94.7368421052631504153	713	19	19	16540	100	870.5263157894736423259	157.5263157894736423259
5.0.11.0	win	120718	09:39:53	NH_A_56	1	1	mixed_Word_shortCSI	14	mixed_shift	119	Circle	Red	Color	Word	Shift	200	Consistent	COLOR	CircleRed.png	30	1	2304	23	24	19946	95.8333333333333428072	867.2173913043478705731	15	15	11732	100	782.1333333333333257542	18	19	12834	94.7368421052631504153	713	20	20	18844	100	942.2000000000000454747	229.2000000000000454747
5.0.11.0	win	120718	09:39:53	NH_A_56	1	1	mixed_Word_shortCSI	14	mixed_shift	122	Triangle	Green	Shape	Word	Shift	200	Consistent	SHAPE	TriangleGreen.png	38	1	819	23	24	19946	95.8333333333333428072	867.2173913043478705731	16	16	12551	100	784.4375	18	19	12834	94.7368421052631504153	713	21	21	19663	100	936.3333333333333712289	223.3333333333333712289
5.0.11.0	win	120718	09:39:53	NH_A_56	1	1	mixed_Word_shortCSI	14	mixed_shift	125	Circle	Red	Color	Word	Shift	200	Consistent	COLOR	CircleRed.png	30	1	496	24	25	20442	96	851.75	16	16	12551	100	784.4375	18	19	12834	94.7368421052631504153	713	22	22	20159	100	916.3181818181818698577	203.3181818181818698577
5.0.11.0	win	120718	09:39:53	NH_A_56	1	1	mixed_Word_shortCSI	14	mixed_repeat	128	Circle	Red	Color	Word	Repeat	200	Consistent	COLOR	CircleRed.png	30	1	395	25	26	20837	96.153846153846160405	833.4800000000000181899	16	16	12551	100	784.4375	19	20	13229	95	696.2631578947368780064	22	22	20159	100	916.3181818181818698577	220.0550239234449918513
5.0.11.0	win	120718	09:39:53	NH_A_56	1	1	mixed_Word_shortCSI	14	mixed_shift	131	Triangle	Red	Shape	Word	Shift	200	Inconsistent	SHAPE	TriangleRed.png	38	1	1945	25	26	20837	96.153846153846160405	833.4800000000000181899	17	17	14496	100	852.7058823529412165954	19	20	13229	95	696.2631578947368780064	23	23	22104	100	961.0434782608696195894	264.780320366132741583
5.0.11.0	win	120718	09:39:53	NH_A_56	1	1	mixed_Word_shortCSI	14	mixed_repeat	134	Circle	Red	Shape	Word	Repeat	200	Consistent	SHAPE	CircleRed.png	30	1	586	25	26	20837	96.153846153846160405	833.4800000000000181899	18	18	15082	100	837.8888888888889141526	20	21	13815	95.2380952380952265912	690.75	23	23	22104	100	961.0434782608696195894	270.2934782608696195894
5.0.11.0	win	120718	09:39:53	NH_A_56	1	1	mixed_Word_shortCSI	14	mixed_repeat	137	Circle	Red	Shape	Word	Repeat	200	Consistent	SHAPE	CircleRed.png	30	1	785	25	26	20837	96.153846153846160405	833.4800000000000181899	19	19	15867	100	835.1052631578946829904	21	22	14600	95.4545454545454532536	695.2380952380951839586	23	23	22104	100	961.0434782608696195894	265.8053830227744356307
5.0.11.0	win	120718	09:39:53	NH_A_56	1	1	mixed_Word_shortCSI	14	mixed_shift	140	Circle	Red	Color	Word	Shift	200	Consistent	COLOR	CircleRed.png	30	1	463	26	27	21300	96.2962962962962905067	819.2307692307692832401	19	19	15867	100	835.1052631578946829904	21	22	14600	95.4545454545454532536	695.2380952380951839586	24	24	22567	100	940.2916666666666287711	245.0535714285714448124
5.0.11.0	win	120718	09:39:53	NH_A_56	1	1	mixed_Word_shortCSI	14	mixed_repeat	143	Circle	Green	Color	Word	Repeat	200	Inconsistent	COLOR	CircleGreen.png	38	1	651	27	28	21951	96.4285714285714306016	813	19	19	15867	100	835.1052631578946829904	22	23	15251	95.6521739130434838216	693.2272727272727479431	24	24	22567	100	940.2916666666666287711	247.064393939393880828
5.0.11.0	win	120718	09:39:53	NH_A_56	1	1	mixed_Word_shortCSI	14	mixed_shift	146	Circle	Red	Shape	Word	Shift	200	Consistent	SHAPE	CircleRed.png	30	1	480	27	28	21951	96.4285714285714306016	813	20	20	16347	100	817.3500000000000227374	22	23	15251	95.6521739130434838216	693.2272727272727479431	25	25	23047	100	921.8799999999999954525	228.6527272727272475095
5.0.11.0	win	120718	09:39:53	NH_A_56	1	1	mixed_Word_shortCSI	14	mixed_repeat	149	Triangle	Green	Shape	Word	Repeat	200	Consistent	SHAPE	TriangleGreen.png	38	1	618	27	28	21951	96.4285714285714306016	813	21	21	16965	100	807.8571428571428896248	23	24	15869	95.8333333333333428072	689.9565217391303804106	25	25	23047	100	921.8799999999999954525	231.9234782608696150419
5.0.11.0	win	120718	09:39:53	NH_A_56	1	1	mixed_Word_shortCSI	14	mixed_shift	152	Circle	Green	Color	Word	Shift	200	Inconsistent	COLOR	CircleGreen.png	38	1	911	28	29	22862	96.5517241379310320326	816.5	21	21	16965	100	807.8571428571428896248	23	24	15869	95.8333333333333428072	689.9565217391303804106	26	26	23958	100	921.4615384615384527933	231.5050167224080723827
5.0.11.0	win	120718	09:39:53	NH_A_56	1	1	mixed_Word_shortCSI	14	mixed_repeat	155	Triangle	Green	Color	Word	Repeat	200	Consistent	COLOR	TriangleGreen.png	38	1	329	29	30	23191	96.6666666666666714036	799.689655172413836226	21	21	16965	100	807.8571428571428896248	24	25	16198	96	674.9166666666666287711	26	26	23958	100	921.4615384615384527933	246.5448717948718240223
5.0.11.0	win	120718	09:39:53	NH_A_56	1	1	mixed_Word_shortCSI	14	mixed_shift	158	Circle	Red	Shape	Word	Shift	200	Consistent	SHAPE	CircleRed.png	30	1	683	29	30	23191	96.6666666666666714036	799.689655172413836226	22	22	17648	100	802.1818181818181301423	24	25	16198	96	674.9166666666666287711	27	27	24641	100	912.6296296296296759465	237.7129629629630471754
5.0.11.0	win	120718	09:39:53	NH_A_56	1	1	mixed_Word_shortCSI	14	mixed_repeat	161	Triangle	Green	Shape	Word	Repeat	200	Consistent	SHAPE	TriangleGreen.png	38	1	1341	29	30	23191	96.6666666666666714036	799.689655172413836226	23	23	18989	100	825.6086956521738784431	25	26	17539	96.153846153846160405	701.5599999999999454303	27	27	24641	100	912.6296296296296759465	211.0696296296297305162
5.0.11.0	win	120718	09:39:53	NH_A_56	1	1	mixed_Word_shortCSI	14	mixed_shift	164	Triangle	Red	Color	Word	Shift	200	Inconsistent	COLOR	TriangleRed.png	30	1	374	30	31	23565	96.774193548387103192	785.5	23	23	18989	100	825.6086956521738784431	25	26	17539	96.153846153846160405	701.5599999999999454303	28	28	25015	100	893.3928571428571103752	191.8328571428571649449
5.0.11.0	win	120718	09:39:53	NH_A_56	1	1	mixed_Word_shortCSI	14	mixed_repeat	167	Triangle	Red	Color	Word	Repeat	200	Inconsistent	COLOR	TriangleRed.png	30	1	469	31	32	24034	96.875	775.2903225806451246171	23	23	18989	100	825.6086956521738784431	26	27	18008	96.2962962962962905067	692.61538461538464162	28	28	25015	100	893.3928571428571103752	200.7774725274724687551
5.0.11.0	win	120718	09:39:53	NH_A_56	1	1	mixed_Word_shortCSI	14	mixed_repeat	170	Circle	Green	Color	Word	Repeat	200	Inconsistent	COLOR	CircleGreen.png	38	1	897	32	33	24931	96.9696969696969688357	779.09375	23	23	18989	100	825.6086956521738784431	27	28	18905	96.4285714285714306016	700.1851851851852188702	28	28	25015	100	893.3928571428571103752	193.207671957671891505
5.0.11.0	win	120718	09:39:53	NH_A_56	1	1	mixed_Word_shortCSI	14	mixed_repeat	173	Circle	Green	Color	Word	Repeat	200	Inconsistent	COLOR	CircleGreen.png	38	1	315	33	34	25246	97.0588235294117680496	765.0303030303030027426	23	23	18989	100	825.6086956521738784431	28	29	19220	96.5517241379310320326	686.4285714285714448124	28	28	25015	100	893.3928571428571103752	206.9642857142856655628
5.0.11.0	win	120718	09:39:53	NH_A_56	1	1	mixed_Word_shortCSI	14	mixed_shift	176	Triangle	Green	Shape	Word	Shift	200	Consistent	SHAPE	TriangleGreen.png	38	1	1068	33	34	25246	97.0588235294117680496	765.0303030303030027426	24	24	20057	100	835.7083333333333712289	28	29	19220	96.5517241379310320326	686.4285714285714448124	29	29	26083	100	899.4137931034482562609	212.9852216748768114485
5.0.11.0	win	120718	09:39:53	NH_A_56	1	1	mixed_Word_shortCSI	14	mixed_shift	179	Triangle	Green	Color	Word	Shift	200	Consistent	COLOR	TriangleGreen.png	38	1	880	34	35	26126	97.1428571428571387969	768.4117647058823195039	24	24	20057	100	835.7083333333333712289	28	29	19220	96.5517241379310320326	686.4285714285714448124	30	30	26963	100	898.7666666666666515084	212.338095238095206696
5.0.11.0	win	120718	09:39:53	NH_A_56	1	1	mixed_Word_shortCSI	14	mixed_repeat	182	Triangle	Red	Color	Word	Repeat	200	Inconsistent	COLOR	TriangleRed.png	30	1	923	35	36	27049	97.2222222222222143273	772.828571428571422075	24	24	20057	100	835.7083333333333712289	29	30	20143	96.6666666666666714036	694.5862068965517437391	30	30	26963	100	898.7666666666666515084	204.1804597701149077693
5.0.11.0	win	120718	09:39:53	NH_A_56	1	1	mixed_Word_shortCSI	14	mixed_shift	185	Triangle	Green	Shape	Word	Shift	200	Consistent	SHAPE	TriangleGreen.png	38	1	597	35	36	27049	97.2222222222222143273	772.828571428571422075	25	25	20654	100	826.1599999999999681677	29	30	20143	96.6666666666666714036	694.5862068965517437391	31	31	27560	100	889.0322580645160996937	194.4460511679643559546
5.0.11.0	win	120718	09:39:53	NH_A_56	1	1	mixed_Word_shortCSI	14	mixed_repeat	188	Circle	Green	Shape	Word	Repeat	200	Inconsistent	SHAPE	CircleGreen.png	30	1	2619	35	36	27049	97.2222222222222143273	772.828571428571422075	26	26	23273	100	895.11538461538464162	30	31	22762	96.774193548387103192	758.7333333333333484916	31	31	27560	100	889.0322580645160996937	130.2989247311827512021
5.0.11.0	win	120718	09:39:53	NH_A_56	1	1	mixed_Word_shortCSI	14	mixed_repeat	191	Triangle	Green	Shape	Word	Repeat	200	Consistent	SHAPE	TriangleGreen.png	38	1	641	35	36	27049	97.2222222222222143273	772.828571428571422075	27	27	23914	100	885.7037037037036952825	31	32	23403	96.875	754.9354838709676869257	31	31	27560	100	889.0322580645160996937	134.096774193548412768
5.0.11.0	win	120718	09:39:53	NH_A_56	1	1	mixed_Word_shortCSI	14	mixed_repeat	194	Circle	Red	Shape	Word	Repeat	200	Consistent	SHAPE	CircleRed.png	30	1	1637	35	36	27049	97.2222222222222143273	772.828571428571422075	28	28	25551	100	912.5357142857143344372	32	33	25040	96.9696969696969688357	782.5	31	31	27560	100	889.0322580645160996937	106.5322580645160996937
5.0.11.0	win	120718	09:39:53	NH_A_56	1	1	mixed_Word_shortCSI	14	mixed_repeat	197	Circle	Green	Shape	Word	Repeat	200	Inconsistent	SHAPE	CircleGreen.png	30	1	1585	35	36	27049	97.2222222222222143273	772.828571428571422075	29	29	27136	100	935.7241379310345337217	33	34	26625	97.0588235294117680496	806.8181818181818698577	31	31	27560	100	889.0322580645160996937	82.2140762463342298361
5.0.11.0	win	120718	09:39:53	NH_A_56	1	1	mixed_Word_shortCSI	14	mixed_repeat	200	Triangle	Green	Shape	Word	Repeat	200	Consistent	SHAPE	TriangleGreen.png	38	1	672	35	36	27049	97.2222222222222143273	772.828571428571422075	30	30	27808	100	926.9333333333332802795	34	35	27297	97.1428571428571387969	802.8529411764706082977	31	31	27560	100	889.0322580645160996937	86.179316888045491396
5.0.11.0	win	120718	09:39:53	NH_A_56	1	1	mixed_Word_shortCSI	14	mixed_repeat	203	Triangle	Red	Shape	Word	Repeat	200	Inconsistent	SHAPE	TriangleRed.png	38	1	2148	35	36	27049	97.2222222222222143273	772.828571428571422075	31	31	29956	100	966.3225806451613379977	35	36	29445	97.2222222222222143273	841.2857142857143344372	31	31	27560	100	889.0322580645160996937	47.7465437788017652565
5.0.11.0	win	120718	09:39:53	NH_A_56	1	1	mixed_Word_shortCSI	14	mixed_shift	206	Circle	Green	Color	Word	Shift	200	Inconsistent	COLOR	CircleGreen.png	38	1	588	36	37	27637	97.2972972972973053629	767.6944444444444570763	31	31	29956	100	966.3225806451613379977	35	36	29445	97.2222222222222143273	841.2857142857143344372	32	32	28148	100	879.625	38.3392857142856655628
5.0.11.0	win	120718	09:39:53	NH_A_56	1	1	mixed_Word_shortCSI	14	mixed_repeat	209	Circle	Red	Color	Word	Repeat	200	Consistent	COLOR	CircleRed.png	30	1	482	37	38	28119	97.3684210526315752077	759.9729729729730252075	31	31	29956	100	966.3225806451613379977	36	37	29927	97.2972972972973053629	831.3055555555555429237	32	32	28148	100	879.625	48.3194444444444570763
5.0.11.0	win	120718	09:39:53	NH_A_56	1	1	mixed_Word_shortCSI	14	mixed_repeat	212	Triangle	Red	Color	Word	Repeat	200	Inconsistent	COLOR	TriangleRed.png	30	1	1053	38	39	29172	97.4358974358974307961	767.6842105263158373418	31	31	29956	100	966.3225806451613379977	37	38	30980	97.3684210526315752077	837.2972972972972911521	32	32	28148	100	879.625	42.3277027027027088479
5.0.11.0	win	120718	09:39:53	NH_A_56	1	1	mixed_Word_shortCSI	14	mixed_shift	215	Triangle	Green	Shape	Word	Shift	200	Consistent	SHAPE	TriangleGreen.png	38	1	593	38	39	29172	97.4358974358974307961	767.6842105263158373418	32	32	30549	100	954.65625	37	38	30980	97.3684210526315752077	837.2972972972972911521	33	33	28741	100	870.9393939393939945148	33.6420966420967033628
5.0.11.0	win	120718	09:39:53	NH_A_56	1	1	mixed_Word_shortCSI	14	mixed_shift	218	Triangle	Red	Color	Word	Shift	200	Inconsistent	COLOR	TriangleRed.png	30	1	616	39	40	29788	97.5	763.7948717948718240223	32	32	30549	100	954.65625	37	38	30980	97.3684210526315752077	837.2972972972972911521	34	34	29357	100	863.4411764705882887938	26.1438791732909976417
5.0.11.0	win	120718	09:39:53	NH_A_56	1	1	mixed_Word_shortCSI	14	mixed_repeat	221	Triangle	Green	Color	Word	Repeat	200	Consistent	COLOR	TriangleGreen.png	38	1	526	40	41	30314	97.5609756097560989474	757.8500000000000227374	32	32	30549	100	954.65625	38	39	31506	97.4358974358974307961	829.1052631578946829904	34	34	29357	100	863.4411764705882887938	34.3359133126936058034
5.0.11.0	win	120718	09:39:53	NH_A_56	1	1	mixed_Word_shortCSI	14	mixed_shift	224	Circle	Green	Shape	Word	Shift	200	Inconsistent	SHAPE	CircleGreen.png	30	1	614	40	41	30314	97.5609756097560989474	757.8500000000000227374	33	33	31163	100	944.3333333333333712289	38	39	31506	97.4358974358974307961	829.1052631578946829904	35	35	29971	100	856.3142857142856883002	27.2090225563910053097
5.0.11.0	win	120718	09:39:53	NH_A_56	1	1	mixed_Word_shortCSI	14	mixed_shift	227	Triangle	Red	Color	Word	Shift	200	Inconsistent	COLOR	TriangleRed.png	30	1	812	41	42	31126	97.619047619047620401	759.170731707317031578	33	33	31163	100	944.3333333333333712289	38	39	31506	97.4358974358974307961	829.1052631578946829904	36	36	30783	100	855.0833333333333712289	25.9780701754386882385
5.0.11.0	win	120718	09:39:53	NH_A_56	1	1	mixed_Word_shortCSI	14	mixed_shift	230	Triangle	Green	Shape	Word	Shift	200	Consistent	SHAPE	TriangleGreen.png	38	1	922	41	42	31126	97.619047619047620401	759.170731707317031578	34	34	32085	100	943.6764705882352473054	38	39	31506	97.4358974358974307961	829.1052631578946829904	37	37	31705	100	856.8918918918918734562	27.7866287339971904657
5.0.11.0	win	120718	09:39:53	NH_A_56	1	1	mixed_Word_shortCSI	14	mixed_repeat	233	Circle	Green	Shape	Word	Repeat	200	Inconsistent	SHAPE	CircleGreen.png	30	1	548	41	42	31126	97.619047619047620401	759.170731707317031578	35	35	32633	100	932.3714285714286233997	39	40	32054	97.5	821.8974358974359120111	37	37	31705	100	856.8918918918918734562	34.9944559944559614451
5.0.11.0	win	120718	09:39:53	NH_A_56	1	1	mixed_Word_shortCSI	14	mixed_repeat	236	Circle	Red	Shape	Word	Repeat	200	Consistent	SHAPE	CircleRed.png	30	1	2203	41	42	31126	97.619047619047620401	759.170731707317031578	36	36	34836	100	967.6666666666666287711	40	41	34257	97.5609756097560989474	856.4249999999999545253	37	37	31705	100	856.8918918918918734562	0.4668918918919189309
5.0.11.0	win	120718	09:39:53	NH_A_56	1	1	mixed_Word_shortCSI	14	mixed_repeat	239	Triangle	Red	Shape	Word	Repeat	200	Inconsistent	SHAPE	TriangleRed.png	38	1	770	41	42	31126	97.619047619047620401	759.170731707317031578	37	37	35606	100	962.3243243243243796314	41	42	35027	97.619047619047620401	854.3170731707317600012	37	37	31705	100	856.8918918918918734562	2.574818721160113455
5.0.11.0	win	120718	09:39:53	NH_A_56	1	1	mixed_Word_shortCSI	14	mixed_shift	242	Triangle	Red	Color	Word	Shift	200	Inconsistent	COLOR	TriangleRed.png	30	1	721	42	43	31847	97.6744186046511515542	758.2619047619048160414	37	37	35606	100	962.3243243243243796314	41	42	35027	97.619047619047620401	854.3170731707317600012	38	38	32426	100	853.3157894736841626582	-1.001283697047597343
5.0.11.0	win	120718	09:39:53	NH_A_56	1	1	mixed_Word_shortCSI	14	Rest	244	Triangle	Red	Color	Word	Shift	200	Inconsistent	Take a break for 60 s	TriangleRed.png	0	0	59984	42	43	31847	97.6744186046511515542	758.2619047619048160414	37	37	35606	100	962.3243243243243796314	41	42	35027	97.619047619047620401	854.3170731707317600012	38	38	32426	100	853.3157894736841626582	-1.001283697047597343
5.0.11.0	win	120718	09:39:53	NH_A_56	1	1	mixed_Word_shortCSI	14	mixed_repeat	246	Circle	Red	Color	Word	Repeat	200	Consistent	COLOR	CircleRed.png	30	1	2800	43	44	34647	97.7272727272727337322	805.7441860465115723855	37	37	35606	100	962.3243243243243796314	42	43	37827	97.6744186046511515542	900.6428571428571103752	38	38	32426	100	853.3157894736841626582	-47.327067669172947717
5.0.11.0	win	120718	09:39:53	NH_A_56	1	1	mixed_Word_shortCSI	14	mixed_shift	249	Triangle	Green	Shape	Word	Shift	200	Consistent	SHAPE	TriangleGreen.png	38	1	574	43	44	34647	97.7272727272727337322	805.7441860465115723855	38	38	36180	100	952.1052631578946829904	42	43	37827	97.6744186046511515542	900.6428571428571103752	39	39	33000	100	846.1538461538461888267	-54.4890109890109215485
5.0.11.0	win	120718	09:39:53	NH_A_56	1	1	mixed_Word_shortCSI	14	mixed_repeat	252	Circle	Red	Shape	Word	Repeat	200	Consistent	SHAPE	CircleRed.png	30	1	549	43	44	34647	97.7272727272727337322	805.7441860465115723855	39	39	36729	100	941.7692307692307167599	43	44	38376	97.7272727272727337322	892.4651162790697753735	39	39	33000	100	846.1538461538461888267	-46.3112701252235865468
5.0.11.0	win	120718	09:39:53	NH_A_56	1	1	mixed_Word_shortCSI	14	mixed_repeat	255	Triangle	Green	Shape	Word	Repeat	200	Consistent	SHAPE	TriangleGreen.png	38	1	493	43	44	34647	97.7272727272727337322	805.7441860465115723855	40	40	37222	100	930.5499999999999545253	44	45	38869	97.7777777777777714618	883.3863636363636260285	39	39	33000	100	846.1538461538461888267	-37.2325174825174372017
5.0.11.0	win	120718	09:39:53	NH_A_56	1	1	mixed_Word_shortCSI	14	mixed_repeat	258	Triangle	Red	Shape	Word	Repeat	200	Inconsistent	SHAPE	TriangleRed.png	38	1	456	43	44	34647	97.7272727272727337322	805.7441860465115723855	41	41	37678	100	918.9756097560975831584	45	46	39325	97.8260869565217348054	873.8888888888889141526	39	39	33000	100	846.1538461538461888267	-27.7350427350427253259
5.0.11.0	win	120718	09:39:53	NH_A_56	1	1	mixed_Word_shortCSI	14	mixed_shift	261	Circle	Green	Color	Word	Shift	200	Inconsistent	COLOR	CircleGreen.png	38	1	676	44	45	35323	97.7777777777777714618	802.7954545454545041139	41	41	37678	100	918.9756097560975831584	45	46	39325	97.8260869565217348054	873.8888888888889141526	40	40	33676	100	841.8999999999999772626	-31.98888888888893689
5.0.11.0	win	120718	09:39:53	NH_A_56	1	1	mixed_Word_shortCSI	14	mixed_repeat	264	Triangle	Red	Color	Word	Repeat	200	Inconsistent	COLOR	TriangleRed.png	30	1	711	45	46	36034	97.8260869565217348054	800.7555555555555883984	41	41	37678	100	918.9756097560975831584	46	47	40036	97.8723404255319167078	870.3478260869565019675	40	40	33676	100	841.8999999999999772626	-28.4478260869565247049
5.0.11.0	win	120718	09:39:53	NH_A_56	1	1	mixed_Word_shortCSI	14	mixed_shift	267	Circle	Green	Shape	Word	Shift	200	Inconsistent	SHAPE	CircleGreen.png	30	1	1449	45	46	36034	97.8260869565217348054	800.7555555555555883984	42	42	39127	100	931.5952380952380735835	46	47	40036	97.8723404255319167078	870.3478260869565019675	41	41	35125	100	856.7073170731707705272	-13.6405090137857314403
5.0.11.0	win	120718	09:39:53	NH_A_56	1	1	mixed_Word_shortCSI	14	mixed_repeat	270	Circle	Green	Shape	Word	Repeat	200	Inconsistent	SHAPE	CircleGreen.png	30	1	557	45	46	36034	97.8260869565217348054	800.7555555555555883984	43	43	39684	100	922.8837209302325845783	47	48	40593	97.9166666666666571928	863.6808510638297775586	41	41	35125	100	856.7073170731707705272	-6.9735339906590070314
5.0.11.0	win	120718	09:39:53	NH_A_56	1	1	mixed_Word_shortCSI	14	mixed_shift	273	Triangle	Green	Color	Word	Shift	200	Consistent	COLOR	TriangleGreen.png	38	1	741	46	47	36775	97.8723404255319167078	799.4565217391303804106	43	43	39684	100	922.8837209302325845783	47	48	40593	97.9166666666666571928	863.6808510638297775586	42	42	35866	100	853.9523809523809632083	-9.7284701114488143503
5.0.11.0	win	120718	09:39:53	NH_A_56	1	1	mixed_Word_shortCSI	14	mixed_shift	276	Circle	Red	Shape	Word	Shift	200	Consistent	SHAPE	CircleRed.png	30	1	630	46	47	36775	97.8723404255319167078	799.4565217391303804106	44	44	40314	100	916.2272727272727479431	47	48	40593	97.9166666666666571928	863.6808510638297775586	43	43	36496	100	848.7441860465115723855	-14.9366650173182051731
5.0.11.0	win	120718	09:39:53	NH_A_56	1	1	mixed_Word_shortCSI	14	mixed_shift	279	Circle	Green	Color	Word	Shift	200	Inconsistent	COLOR	CircleGreen.png	38	1	523	47	48	37298	97.9166666666666571928	793.5744680851063321825	44	44	40314	100	916.2272727272727479431	47	48	40593	97.9166666666666571928	863.6808510638297775586	44	44	37019	100	841.3409090909091219146	-22.339941972920655644
5.0.11.0	win	120718	09:39:53	NH_A_56	1	1	mixed_Word_shortCSI	14	mixed_shift	282	Triangle	Green	Shape	Word	Shift	200	Consistent	SHAPE	TriangleGreen.png	38	1	836	47	48	37298	97.9166666666666571928	793.5744680851063321825	45	45	41150	100	914.4444444444444570763	47	48	40593	97.9166666666666571928	863.6808510638297775586	45	45	37855	100	841.2222222222221716947	-22.4586288416076058638
5.0.11.0	win	120718	09:39:53	NH_A_56	1	1	mixed_Word_shortCSI	14	mixed_shift	285	Triangle	Green	Color	Word	Shift	200	Consistent	COLOR	TriangleGreen.png	38	1	657	48	49	37955	97.9591836734693828248	790.7291666666666287711	45	45	41150	100	914.4444444444444570763	47	48	40593	97.9166666666666571928	863.6808510638297775586	46	46	38512	100	837.2173913043478705731	-26.4634597594819069855
5.0.11.0	win	120718	09:39:53	NH_A_56	1	1	mixed_Word_shortCSI	14	mixed_shift	288	Circle	Red	Shape	Word	Shift	200	Consistent	SHAPE	CircleRed.png	30	1	885	48	49	37955	97.9591836734693828248	790.7291666666666287711	46	46	42035	100	913.804347826086996065	47	48	40593	97.9166666666666571928	863.6808510638297775586	47	47	39397	100	838.2340425531914434032	-25.4468085106383341554
5.0.11.0	win	120718	09:39:53	NH_A_56	1	1	mixed_Word_shortCSI	14	mixed_repeat	291	Circle	Red	Shape	Word	Repeat	200	Consistent	SHAPE	CircleRed.png	30	1	368	48	49	37955	97.9591836734693828248	790.7291666666666287711	47	47	42403	100	902.1914893617021107275	48	49	40961	97.9591836734693828248	853.3541666666666287711	47	47	39397	100	838.2340425531914434032	-15.1201241134751853679
5.0.11.0	win	120718	09:39:53	NH_A_56	1	1	mixed_Word_shortCSI	14	mixed_repeat	294	Circle	Green	Shape	Word	Repeat	200	Inconsistent	SHAPE	CircleGreen.png	30	1	576	48	49	37955	97.9591836734693828248	790.7291666666666287711	48	48	42979	100	895.3958333333333712289	49	50	41537	98	847.6938775510203640806	47	47	39397	100	838.2340425531914434032	-9.4598349978289206774
5.0.11.0	win	120718	09:39:53	NH_A_56	1	1	mixed_Word_shortCSI	14	mixed_shift	297	Circle	Green	Color	Word	Shift	200	Inconsistent	COLOR	CircleGreen.png	38	1	663	49	50	38618	98	788.122448979591808893	48	48	42979	100	895.3958333333333712289	49	50	41537	98	847.6938775510203640806	48	48	40060	100	834.5833333333333712289	-13.1105442176869928517
5.0.11.0	win	120718	09:39:53	NH_A_56	1	1	mixed_Word_shortCSI	14	mixed_repeat	300	Circle	Green	Color	Word	Repeat	200	Inconsistent	COLOR	CircleGreen.png	38	1	522	50	51	39140	98.0392156862745025592	782.7999999999999545253	48	48	42979	100	895.3958333333333712289	50	51	42059	98.0392156862745025592	841.1799999999999499778	48	48	40060	100	834.5833333333333712289	-6.5966666666665787488
5.0.11.0	win	120718	09:39:53	NH_A_56	1	1	mixed_Word_shortCSI	14	mixed_shift	303	Circle	Green	Shape	Word	Shift	200	Inconsistent	SHAPE	CircleGreen.png	30	1	836	50	51	39140	98.0392156862745025592	782.7999999999999545253	49	49	43815	100	894.1836734693877133395	50	51	42059	98.0392156862745025592	841.1799999999999499778	49	49	40896	100	834.6122448979591581519	-6.5677551020407918259
5.0.11.0	win	120718	09:39:53	NH_A_56	1	1	mixed_Word_shortCSI	14	mixed_repeat	306	Triangle	Red	Shape	Word	Repeat	200	Inconsistent	SHAPE	TriangleRed.png	38	1	1361	50	51	39140	98.0392156862745025592	782.7999999999999545253	50	50	45176	100	903.5199999999999818101	51	52	43420	98.0769230769230659917	851.3725490196078453664	49	49	40896	100	834.6122448979591581519	-16.7603041216486872145
5.0.11.0	win	120718	09:39:53	NH_A_56	1	1	mixed_Word_shortCSI	14	mixed_shift	309	Circle	Red	Color	Word	Shift	200	Consistent	COLOR	CircleRed.png	30	1	632	51	52	39772	98.0769230769230659917	779.8431372549019897633	50	50	45176	100	903.5199999999999818101	51	52	43420	98.0769230769230659917	851.3725490196078453664	50	50	41528	100	830.5599999999999454303	-20.8125490196078999361
5.0.11.0	win	120718	09:39:53	NH_A_56	1	1	mixed_Word_shortCSI	14	mixed_shift	312	Circle	Green	Shape	Word	Shift	200	Inconsistent	SHAPE	CircleGreen.png	30	1	558	51	52	39772	98.0769230769230659917	779.8431372549019897633	51	51	45734	100	896.7450980392156907328	51	52	43420	98.0769230769230659917	851.3725490196078453664	51	51	42086	100	825.2156862745098351297	-26.1568627450980102367
5.0.11.0	win	120718	09:39:53	NH_A_56	1	1	mixed_Word_shortCSI	14	mixed_shift	315	Circle	Red	Color	Word	Shift	200	Consistent	COLOR	CircleRed.png	30	1	1573	52	53	41345	98.1132075471698072988	795.0961538461538111733	51	51	45734	100	896.7450980392156907328	51	52	43420	98.0769230769230659917	851.3725490196078453664	52	52	43659	100	839.5961538461538111733	-11.7763951734540341931
5.0.11.0	win	120718	09:39:53	NH_A_56	1	1	mixed_Word_shortCSI	14	mixed_shift	318	Triangle	Green	Shape	Word	Shift	200	Consistent	SHAPE	TriangleGreen.png	38	1	677	52	53	41345	98.1132075471698072988	795.0961538461538111733	52	52	46411	100	892.5192307692307167599	51	52	43420	98.0769230769230659917	851.3725490196078453664	53	53	44336	100	836.5283018867924056394	-14.844247132815439727
5.0.11.0	win	120718	09:39:53	NH_A_56	1	1	mixed_Word_shortCSI	14	mixed_shift	321	Triangle	Red	Color	Word	Shift	200	Inconsistent	COLOR	TriangleRed.png	30	1	648	53	54	41993	98.1481481481481523588	792.3207547169811277854	52	52	46411	100	892.5192307692307167599	51	52	43420	98.0769230769230659917	851.3725490196078453664	54	54	44984	100	833.0370370370370665114	-18.335511982570778855
5.0.11.0	win	120718	09:39:53	NH_A_56	1	1	mixed_Word_shortCSI	14	mixed_repeat	324	Circle	Red	Color	Word	Repeat	200	Consistent	COLOR	CircleRed.png	30	1	1052	54	55	43045	98.1818181818181869858	797.1296296296296759465	52	52	46411	100	892.5192307692307167599	52	53	44472	98.1132075471698072988	855.2307692307692832401	54	54	44984	100	833.0370370370370665114	-22.1937321937322167287
5.0.11.0	win	120718	09:39:53	NH_A_56	1	1	mixed_Word_shortCSI	14	mixed_shift	327	Triangle	Green	Shape	Word	Shift	200	Consistent	SHAPE	TriangleGreen.png	38	1	448	54	55	43045	98.1818181818181869858	797.1296296296296759465	53	53	46859	100	884.1320754716981582533	52	53	44472	98.1132075471698072988	855.2307692307692832401	55	55	45432	100	826.0363636363636032911	-29.194405594405679949
5.0.11.0	win	120718	09:39:53	NH_A_56	1	1	mixed_Word_shortCSI	14	mixed_repeat	330	Triangle	Red	Shape	Word	Repeat	200	Inconsistent	SHAPE	TriangleRed.png	38	1	1164	54	55	43045	98.1818181818181869858	797.1296296296296759465	54	54	48023	100	889.3148148148147811298	53	54	45636	98.1481481481481523588	861.0566037735849249657	55	55	45432	100	826.0363636363636032911	-35.0202401372213216746
5.0.11.0	win	120718	09:39:53	NH_A_56	1	1	mixed_Word_shortCSI	14	mixed_repeat	333	Triangle	Green	Shape	Word	Repeat	200	Consistent	SHAPE	TriangleGreen.png	38	1	571	54	55	43045	98.1818181818181869858	797.1296296296296759465	55	55	48594	100	883.5272727272727024683	54	55	46207	98.1818181818181869858	855.6851851851852188702	55	55	45432	100	826.0363636363636032911	-29.6488215488216155791
5.0.11.0	win	120718	09:39:53	NH_A_56	1	1	mixed_Word_shortCSI	14	mixed_shift	336	Triangle	Red	Color	Word	Shift	200	Inconsistent	COLOR	TriangleRed.png	30	1	594	55	56	43639	98.2142857142857081953	793.4363636363635805537	55	55	48594	100	883.5272727272727024683	54	55	46207	98.1818181818181869858	855.6851851851852188702	56	56	46026	100	821.8928571428571103752	-33.792328042328108495
5.0.11.0	win	120718	09:39:53	NH_A_56	1	1	mixed_Word_shortCSI	14	mixed_repeat	339	Triangle	Red	Color	Word	Repeat	200	Inconsistent	COLOR	TriangleRed.png	30	1	506	56	57	44145	98.2456140350877120682	788.3035714285714448124	55	55	48594	100	883.5272727272727024683	55	56	46713	98.2142857142857081953	849.3272727272727706804	56	56	46026	100	821.8928571428571103752	-27.4344155844156603052
5.0.11.0	win	120718	09:39:53	NH_A_56	1	1	mixed_Word_shortCSI	14	mixed_shift	342	Triangle	Green	Shape	Word	Shift	200	Consistent	SHAPE	TriangleGreen.png	38	1	1331	56	57	44145	98.2456140350877120682	788.3035714285714448124	56	56	49925	100	891.5178571428571103752	55	56	46713	98.2142857142857081953	849.3272727272727706804	57	57	47357	100	830.824561403508823787	-18.5027113237639468935
5.0.11.0	win	120718	09:39:53	NH_A_56	1	1	mixed_Word_shortCSI	14	mixed_repeat	345	Triangle	Red	Shape	Word	Repeat	200	Inconsistent	SHAPE	TriangleRed.png	38	1	428	56	57	44145	98.2456140350877120682	788.3035714285714448124	57	57	50353	100	883.3859649122806558807	56	57	47141	98.2456140350877120682	841.8035714285714448124	57	57	47357	100	830.824561403508823787	-10.9790100250626210254
5.0.11.0	win	120718	09:39:53	NH_A_56	1	1	mixed_Word_shortCSI	14	mixed_shift	348	Triangle	Red	Color	Word	Shift	200	Inconsistent	COLOR	TriangleRed.png	30	1	713	57	58	44858	98.2758620689655089109	786.9824561403509051161	57	57	50353	100	883.3859649122806558807	56	57	47141	98.2456140350877120682	841.8035714285714448124	58	58	48070	100	828.7931034482758150261	-13.0104679802956297863
5.0.11.0	win	120718	09:39:53	NH_A_56	1	1	mixed_Word_shortCSI	14	mixed_repeat	351	Triangle	Red	Color	Word	Repeat	200	Inconsistent	COLOR	TriangleRed.png	30	1	939	58	59	45797	98.3050847457627128279	789.6034482758620924869	57	57	50353	100	883.3859649122806558807	57	58	48080	98.2758620689655089109	843.508771929824547442	58	58	48070	100	828.7931034482758150261	-14.7156684815487324158
5.0.11.0	win	120718	09:39:53	NH_A_56	1	1	mixed_Word_shortCSI	14	mixed_shift	354	Triangle	Green	Shape	Word	Shift	200	Consistent	SHAPE	TriangleGreen.png	38	1	1012	58	59	45797	98.3050847457627128279	789.6034482758620924869	58	58	51365	100	885.6034482758620924869	57	58	48080	98.2758620689655089109	843.508771929824547442	59	59	49082	100	831.8983050847457434429	-11.6104668450788039991
5.0.11.0	win	120718	09:39:53	NH_A_56	1	1	mixed_Word_shortCSI	14	mixed_repeat	357	Triangle	Red	Shape	Word	Repeat	200	Inconsistent	SHAPE	TriangleRed.png	38	1	474	58	59	45797	98.3050847457627128279	789.6034482758620924869	59	59	51839	100	878.6271186440677638529	58	59	48554	98.3050847457627128279	837.1379310344827899826	59	59	49082	100	831.8983050847457434429	-5.2396259497370465397
5.0.11.0	win	120718	09:39:53	NH_A_56	1	1	mixed_Word_shortCSI	14	mixed_shift	360	Circle	Green	Color	Word	Shift	200	Inconsistent	COLOR	CircleGreen.png	38	1	1685	59	60	47482	98.3333333333333285964	804.7796610169491486886	59	59	51839	100	878.6271186440677638529	58	59	48554	98.3050847457627128279	837.1379310344827899826	60	60	50767	100	846.1166666666666742458	8.9787356321838842632
5.0.11.0	win	120718	09:39:53	NH_A_56	1	1	mixed_Word_shortCSI	14	mixed_repeat	363	Triangle	Red	Color	Word	Repeat	200	Inconsistent	COLOR	TriangleRed.png	30	1	688	60	61	48170	98.3606557377049171009	802.8333333333333712289	59	59	51839	100	878.6271186440677638529	59	60	49242	98.3333333333333285964	834.6101694915254256557	60	60	50767	100	846.1166666666666742458	11.5064971751412485901
5.0.11.0	win	120718	09:39:53	NH_A_56	1	1	mixed_Word_shortCSI	14	mixed_repeat	366	Triangle	Green	Color	Word	Repeat	200	Consistent	COLOR	TriangleGreen.png	38	1	467	61	62	48637	98.387096774193551596	797.3278688524590052111	59	59	51839	100	878.6271186440677638529	60	61	49709	98.3606557377049171009	828.4833333333333484916	60	60	50767	100	846.1166666666666742458	17.6333333333333257542
5.0.11.0	win	120718	09:39:53	NH_A_56	1	1	mixed_Word_shortCSI	14	mixed_repeat	369	Triangle	Green	Color	Word	Repeat	200	Consistent	COLOR	TriangleGreen.png	38	1	510	62	63	49147	98.4126984126984041268	792.693548387096825536	59	59	51839	100	878.6271186440677638529	61	62	50219	98.387096774193551596	823.2622950819671814315	60	60	50767	100	846.1166666666666742458	22.8543715846994928143
5.0.11.0	win	120718	09:39:53	NH_A_56	1	1	mixed_Word_shortCSI	14	mixed_repeat	372	Triangle	Green	Color	Word	Repeat	200	Consistent	COLOR	TriangleGreen.png	38	1	456	63	64	49603	98.4375	787.3492063492063834929	59	59	51839	100	878.6271186440677638529	62	63	50675	98.4126984126984041268	817.3387096774193878446	60	60	50767	100	846.1166666666666742458	28.7779569892472864012
5.0.11.0	win	120718	09:39:53	NH_A_56	1	1	mixed_Word_shortCSI	14	mixed_repeat	375	Circle	Red	Color	Word	Repeat	200	Consistent	COLOR	CircleRed.png	30	1	548	64	65	50151	98.4615384615384670042	783.609375	59	59	51839	100	878.6271186440677638529	63	64	51223	98.4375	813.0634920634920490556	60	60	50767	100	846.1166666666666742458	33.0531746031746251901
5.0.11.0	win	120718	09:39:53	NH_A_56	1	1	mixed_Word_shortCSI	14	mixed_repeat	378	Triangle	Green	Color	Word	Repeat	200	Consistent	COLOR	TriangleGreen.png	38	1	460	65	66	50611	98.4848484848484844179	778.6307692307692605027	59	59	51839	100	878.6271186440677638529	64	65	51683	98.4615384615384670042	807.546875	60	60	50767	100	846.1166666666666742458	38.5697916666666742458
5.0.11.0	win	120718	09:39:53	NH_A_56	1	1	mixed_Word_shortCSI	14	mixed_shift	381	Triangle	Red	Shape	Word	Shift	200	Inconsistent	SHAPE	TriangleRed.png	38	1	664	65	66	50611	98.4848484848484844179	778.6307692307692605027	60	60	52503	100	875.0499999999999545253	64	65	51683	98.4615384615384670042	807.546875	61	61	51431	100	843.1311475409836475592	35.5842725409836475592
5.0.11.0	win	120718	09:39:53	NH_A_56	1	1	mixed_Word_shortCSI	14	mixed_shift	384	Circle	Red	Color	Word	Shift	200	Consistent	COLOR	CircleRed.png	30	1	1003	66	67	51614	98.507462686567166088	782.0303030303030027426	60	60	52503	100	875.0499999999999545253	64	65	51683	98.4615384615384670042	807.546875	62	62	52434	100	845.7096774193548753829	38.1628024193548753829
5.0.11.0	win	120718	09:39:53	NH_A_56	1	1	mixed_Word_shortCSI	14	mixed_repeat	387	Circle	Red	Color	Word	Repeat	200	Consistent	COLOR	CircleRed.png	30	1	353	67	68	51967	98.5294117647058840248	775.6268656716417808639	60	60	52503	100	875.0499999999999545253	65	66	52036	98.4848484848484844179	800.5538461538461660894	62	62	52434	100	845.7096774193548753829	45.1558312655087092935
5.0.11.0	win	120718	09:39:53	NH_A_56	1	1	mixed_Word_shortCSI	14	mixed_repeat	390	Triangle	Red	Color	Word	Repeat	200	Inconsistent	COLOR	TriangleRed.png	30	1	353	68	69	52320	98.5507246376811707478	769.4117647058823195039	60	60	52503	100	875.0499999999999545253	66	67	52389	98.507462686567166088	793.7727272727272520569	62	62	52434	100	845.7096774193548753829	51.9369501466276233259
5.0.11.0	win	120718	09:39:53	NH_A_56	1	1	mixed_Word_shortCSI	14	mixed_shift	393	Circle	Green	Shape	Word	Shift	200	Inconsistent	SHAPE	CircleGreen.png	30	1	721	68	69	52320	98.5507246376811707478	769.4117647058823195039	61	61	53224	100	872.5245901639344765499	66	67	52389	98.507462686567166088	793.7727272727272520569	63	63	53155	100	843.7301587301586778267	49.9574314574314257698
5.0.11.0	win	120718	09:39:53	NH_A_56	1	1	mixed_Word_shortCSI	14	mixed_shift	396	Triangle	Red	Color	Word	Shift	200	Inconsistent	COLOR	TriangleRed.png	30	1	979	69	70	53299	98.5714285714285836093	772.4492753623188718848	61	61	53224	100	872.5245901639344765499	66	67	52389	98.507462686567166088	793.7727272727272520569	64	64	54134	100	845.84375	52.0710227272727479431
5.0.11.0	win	120718	09:39:53	NH_A_56	1	1	mixed_Word_shortCSI	14	mixed_shift	399	Triangle	Green	Shape	Word	Shift	200	Consistent	SHAPE	TriangleGreen.png	38	1	778	69	70	53299	98.5714285714285836093	772.4492753623188718848	62	62	54002	100	871	66	67	52389	98.507462686567166088	793.7727272727272520569	65	65	54912	100	844.7999999999999545253	51.0272727272727024683
5.0.11.0	win	120718	09:39:53	NH_A_56	1	1	mixed_Word_shortCSI	14	mixed_repeat	402	Circle	Red	Shape	Word	Repeat	200	Consistent	SHAPE	CircleRed.png	30	1	489	69	70	53299	98.5714285714285836093	772.4492753623188718848	63	63	54491	100	864.9365079365079509444	67	68	52878	98.5294117647058840248	789.223880597014954219	65	65	54912	100	844.7999999999999545253	55.5761194029850003062
5.0.11.0	win	120718	09:39:53	NH_A_56	1	1	mixed_Word_shortCSI	14	mixed_shift	405	Circle	Green	Color	Word	Shift	200	Inconsistent	COLOR	CircleGreen.png	38	1	564	70	71	53863	98.5915492957746550928	769.4714285714285324502	63	63	54491	100	864.9365079365079509444	67	68	52878	98.5294117647058840248	789.223880597014954219	66	66	55476	100	840.5454545454545041139	51.3215739484395498948
5.0.11.0	win	120718	09:39:53	NH_A_56	1	1	mixed_Word_shortCSI	14	mixed_repeat	408	Circle	Red	Color	Word	Repeat	200	Consistent	COLOR	CircleRed.png	30	1	1099	71	72	54962	98.6111111111111142691	774.1126760563380457825	63	63	54491	100	864.9365079365079509444	68	69	53977	98.5507246376811707478	793.7794117647058556031	66	66	55476	100	840.5454545454545041139	46.7660427807486485108
5.0.11.0	win	120718	09:39:53	NH_A_56	1	1	mixed_Word_shortCSI	14	mixed_repeat	411	Circle	Red	Color	Word	Repeat	200	Consistent	COLOR	CircleRed.png	30	1	397	72	73	55359	98.6301369863013661643	768.875	63	63	54491	100	864.9365079365079509444	69	70	54374	98.5714285714285836093	788.028985507246375164	66	66	55476	100	840.5454545454545041139	52.5164690382081289499
5.0.11.0	win	120718	09:39:53	NH_A_56	1	1	mixed_Word_shortCSI	14	mixed_repeat	414	Triangle	Green	Color	Word	Repeat	200	Consistent	COLOR	TriangleGreen.png	38	1	1339	73	74	56698	98.648648648648645576	776.684931506849352445	63	63	54491	100	864.9365079365079509444	70	71	55713	98.5915492957746550928	795.8999999999999772626	66	66	55476	100	840.5454545454545041139	44.6454545454545268512
5.0.11.0	win	120718	09:39:53	NH_A_56	1	1	mixed_Word_shortCSI	14	mixed_shift	417	Circle	Red	Shape	Word	Shift	200	Consistent	SHAPE	CircleRed.png	30	1	484	73	74	56698	98.648648648648645576	776.684931506849352445	64	64	54975	100	858.984375	70	71	55713	98.5915492957746550928	795.8999999999999772626	67	67	55960	100	835.223880597014954219	39.3238805970149769564
5.0.11.0	win	120718	09:39:53	NH_A_56	1	1	mixed_Word_shortCSI	14	mixed_repeat	420	Circle	Red	Shape	Word	Repeat	200	Consistent	SHAPE	CircleRed.png	30	1	1054	73	74	56698	98.648648648648645576	776.684931506849352445	65	65	56029	100	861.9846153846153811173	71	72	56767	98.6111111111111142691	799.5352112676056322016	67	67	55960	100	835.223880597014954219	35.6886693294093220175
5.0.11.0	win	120718	09:39:53	NH_A_56	1	1	mixed_Word_shortCSI	14	mixed_shift	423	Circle	Red	Color	Word	Shift	200	Consistent	COLOR	CircleRed.png	30	1	466	74	75	57164	98.6666666666666714036	772.4864864864864557603	65	65	56029	100	861.9846153846153811173	71	72	56767	98.6111111111111142691	799.5352112676056322016	68	68	56426	100	829.7941176470587834046	30.2589063794531512031
5.0.11.0	win	120718	09:39:53	NH_A_56	1	1	mixed_Word_shortCSI	14	mixed_shift	426	Circle	Green	Shape	Word	Shift	200	Inconsistent	SHAPE	CircleGreen.png	30	1	574	74	75	57164	98.6666666666666714036	772.4864864864864557603	66	66	56603	100	857.6212121212121246572	71	72	56767	98.6111111111111142691	799.5352112676056322016	69	69	57000	100	826.0869565217391254919	26.5517452541334932903
5.0.11.0	win	120718	09:39:53	NH_A_56	1	1	mixed_Word_shortCSI	14	mixed_repeat	429	Circle	Red	Shape	Word	Repeat	200	Consistent	SHAPE	CircleRed.png	30	1	389	74	75	57164	98.6666666666666714036	772.4864864864864557603	67	67	56992	100	850.6268656716417808639	72	73	57156	98.6301369863013661643	793.8333333333333712289	69	69	57000	100	826.0869565217391254919	32.2536231884057542629
5.0.11.0	win	120718	09:39:53	NH_A_56	1	1	mixed_Word_shortCSI	14	mixed_shift	432	Circle	Green	Color	Word	Shift	200	Inconsistent	COLOR	CircleGreen.png	38	1	1092	75	76	58256	98.6842105263157804984	776.7466666666666696983	67	67	56992	100	850.6268656716417808639	72	73	57156	98.6301369863013661643	793.8333333333333712289	70	70	58092	100	829.8857142857142434877	36.0523809523808722588
5.0.11.0	win	120718	09:39:53	NH_A_56	1	1	mixed_Word_shortCSI	14	mixed_shift	435	Circle	Green	Shape	Word	Shift	200	Inconsistent	SHAPE	CircleGreen.png	30	1	614	75	76	58256	98.6842105263157804984	776.7466666666666696983	68	68	57606	100	847.1470588235293917023	72	73	57156	98.6301369863013661643	793.8333333333333712289	71	71	58706	100	826.8450704225351728383	33.0117370892018016093
5.0.11.0	win	120718	09:39:53	NH_A_56	1	1	mixed_Word_shortCSI	14	mixed_shift	438	Circle	Red	Color	Word	Shift	200	Consistent	COLOR	CircleRed.png	30	1	620	76	77	58876	98.7012987012986968693	774.6842105263158373418	68	68	57606	100	847.1470588235293917023	72	73	57156	98.6301369863013661643	793.8333333333333712289	72	72	59326	100	823.9722222222221716947	30.1388888888888004658
5.0.11.0	win	120718	09:39:53	NH_A_56	1	1	mixed_Word_shortCSI	14	mixed_shift	441	Triangle	Red	Shape	Word	Shift	200	Inconsistent	SHAPE	TriangleRed.png	38	1	1457	76	77	58876	98.7012987012986968693	774.6842105263158373418	69	69	59063	100	855.9855072463767555746	72	73	57156	98.6301369863013661643	793.8333333333333712289	73	73	60783	100	832.6438356164383094438	38.8105022831049382148
5.0.11.0	win	120718	09:39:53	NH_A_56	1	1	mixed_Word_shortCSI	14	mixed_shift	444	Triangle	Green	Color	Word	Shift	200	Consistent	COLOR	TriangleGreen.png	38	1	1253	77	78	60129	98.7179487179487296089	780.896103896103909392	69	69	59063	100	855.9855072463767555746	72	73	57156	98.6301369863013661643	793.8333333333333712289	74	74	62036	100	838.3243243243243796314	44.4909909909910084025
5.0.11.0	win	120718	09:39:53	NH_A_56	1	1	mixed_Word_shortCSI	14	mixed_repeat	447	Circle	Red	Color	Word	Repeat	200	Consistent	COLOR	CircleRed.png	30	1	1554	78	79	61683	98.7341772151898737775	790.8076923076922639666	69	69	59063	100	855.9855072463767555746	73	74	58710	98.648648648648645576	804.24657534246580326	74	74	62036	100	838.3243243243243796314	34.0777489818585763715
5.0.11.0	win	120718	09:39:53	NH_A_56	1	1	mixed_Word_shortCSI	14	mixed_shift	450	Circle	Green	Shape	Word	Shift	200	Inconsistent	SHAPE	CircleGreen.png	30	1	593	78	79	61683	98.7341772151898737775	790.8076923076922639666	70	70	59656	100	852.2285714285713993377	73	74	58710	98.648648648648645576	804.24657534246580326	75	75	62629	100	835.0533333333332848269	30.806757990867481567
5.0.11.0	win	120718	09:39:53	NH_A_56	1	1	mixed_Word_shortCSI	14	mixed_shift	453	Circle	Green	Color	Word	Shift	200	Inconsistent	COLOR	CircleGreen.png	38	1	1416	79	80	63099	98.75	798.7215189873418239586	70	70	59656	100	852.2285714285713993377	73	74	58710	98.648648648648645576	804.24657534246580326	76	76	64045	100	842.6973684210526016614	38.4507930785867984014
5.0.11.0	win	120718	09:39:53	NH_A_56	1	1	mixed_Word_shortCSI	14	mixed_repeat	456	Triangle	Green	Color	Word	Repeat	200	Consistent	COLOR	TriangleGreen.png	38	1	669	80	81	63768	98.7654320987654301689	797.1000000000000227374	70	70	59656	100	852.2285714285713993377	74	75	59379	98.6666666666666714036	802.4189189189189619356	76	76	64045	100	842.6973684210526016614	40.2784495021336397258
5.0.11.0	win	120718	09:39:53	NH_A_56	1	1	mixed_Word_shortCSI	14	mixed_shift	459	Triangle	Red	Shape	Word	Shift	200	Inconsistent	SHAPE	TriangleRed.png	30	0	545	80	81	63768	98.7654320987654301689	797.1000000000000227374	70	71	59656	98.5915492957746550928	852.2285714285713993377	74	75	59379	98.6666666666666714036	802.4189189189189619356	76	77	64045	98.7012987012986968693	842.6973684210526016614	40.2784495021336397258
5.0.11.0	win	120718	09:39:53	NH_A_56	1	1	mixed_Word_shortCSI	14	mixed_repeat	462	Circle	Green	Shape	Word	Repeat	200	Inconsistent	SHAPE	CircleGreen.png	30	1	1194	80	81	63768	98.7654320987654301689	797.1000000000000227374	71	72	60850	98.6111111111111142691	857.0422535211267813793	75	76	60573	98.6842105263157804984	807.6399999999999863576	76	77	64045	98.7012987012986968693	842.6973684210526016614	35.0573684210526153038
5.0.11.0	win	120718	09:39:53	NH_A_56	1	1	mixed_Word_shortCSI	14	mixed_repeat	465	Triangle	Red	Shape	Word	Repeat	200	Inconsistent	SHAPE	TriangleRed.png	38	1	472	80	81	63768	98.7654320987654301689	797.1000000000000227374	72	73	61322	98.6301369863013661643	851.6944444444444570763	76	77	61045	98.7012987012986968693	803.2236842105263576741	76	77	64045	98.7012987012986968693	842.6973684210526016614	39.4736842105262439873
5.0.11.0	win	120718	09:39:53	NH_A_56	1	1	mixed_Word_shortCSI	14	mixed_shift	468	Circle	Green	Color	Word	Shift	200	Inconsistent	COLOR	CircleGreen.png	38	1	723	81	82	64491	98.7804878048780494737	796.1851851851852188702	72	73	61322	98.6301369863013661643	851.6944444444444570763	76	77	61045	98.7012987012986968693	803.2236842105263576741	77	78	64768	98.7179487179487296089	841.1428571428571103752	37.9191729323307527011
5.0.11.0	win	120718	09:39:53	NH_A_56	1	1	mixed_Word_shortCSI	14	mixed_repeat	471	Triangle	Red	Color	Word	Repeat	200	Inconsistent	COLOR	TriangleRed.png	30	1	436	82	83	64927	98.7951807228915583892	791.7926829268292294728	72	73	61322	98.6301369863013661643	851.6944444444444570763	77	78	61481	98.7179487179487296089	798.4545454545454958861	77	78	64768	98.7179487179487296089	841.1428571428571103752	42.6883116883116144891
5.0.11.0	win	120718	09:39:53	NH_A_56	1	1	mixed_Word_shortCSI	14	mixed_repeat	474	Triangle	Red	Color	Word	Repeat	200	Inconsistent	COLOR	TriangleRed.png	30	1	433	83	84	65360	98.8095238095238102005	787.4698795180722754594	72	73	61322	98.6301369863013661643	851.6944444444444570763	78	79	61914	98.7341772151898737775	793.7692307692307167599	77	78	64768	98.7179487179487296089	841.1428571428571103752	47.3736263736263936153
5.0.11.0	win	120718	09:39:53	NH_A_56	1	1	mixed_Word_shortCSI	14	mixed_shift	477	Triangle	Red	Shape	Word	Shift	200	Inconsistent	SHAPE	TriangleRed.png	38	1	446	83	84	65360	98.8095238095238102005	787.4698795180722754594	73	74	61768	98.648648648648645576	846.1369863013699159637	78	79	61914	98.7341772151898737775	793.7692307692307167599	78	79	65214	98.7341772151898737775	836.0769230769230944134	42.3076923076923776534
5.0.11.0	win	120718	09:39:53	NH_A_56	1	1	mixed_Word_shortCSI	14	mixed_shift	480	Triangle	Green	Color	Word	Shift	200	Consistent	COLOR	TriangleGreen.png	38	1	523	84	85	65883	98.823529411764710062	784.3214285714285551876	73	74	61768	98.648648648648645576	846.1369863013699159637	78	79	61914	98.7341772151898737775	793.7692307692307167599	79	80	65737	98.75	832.1139240506329315394	38.3446932814022147795
5.0.11.0	win	120718	09:39:53	NH_A_56	1	1	mixed_Word_shortCSI	14	mixed_repeat	483	Circle	Red	Color	Word	Repeat	200	Consistent	COLOR	CircleRed.png	30	1	740	85	86	66623	98.8372093023255757771	783.7999999999999545253	73	74	61768	98.648648648648645576	846.1369863013699159637	79	80	62654	98.75	793.0886075949366613713	79	80	65737	98.75	832.1139240506329315394	39.0253164556962701681
