# Supplementary material for: Serial Recall Predicts Vocoded Sentence Recognition Across Spectral Resolutions
Source: J Speech Lang Hear Res. 2020 Mar 26;63(4):1282–98. doi: 10.1044/2020_JSLHR-19-00319 (PMC7242981; doi:10.1044/2020_JSLHR-19-00319)
Supplement: Supplemental Material S1 [file JSLHR-63-1282-s001.zip › Supplemental Material/EF Tasks/colorshapetask/Experiment Results/NH_A_56/colorshapetask_summary_NH_A_56_2018-12-07-15-39-53-971.iqdat]

script.startdate	script.starttime	script.subjectid	script.groupid	script.elapsedtime	computer.platform	values.completed	values.group	values.responsekey_circle	values.responsekey_triangle	values.responsekey_red	values.responsekey_green	values.switchcost_word_longcsi	values.switchcost_word_shortcsi	values.switchcost_letter_longcsi	values.switchcost_letter_shortcsi
120718	09:39:53	NH_A_56	1	1153340	win	1	1	30	38	30	38	0	39.0253164556962701681	0	0
