# Supplementary material for: Serial Recall Predicts Vocoded Sentence Recognition Across Spectral Resolutions
Source: J Speech Lang Hear Res. 2020 Mar 26;63(4):1282–98. doi: 10.1044/2020_JSLHR-19-00319 (PMC7242981; doi:10.1044/2020_JSLHR-19-00319)
Supplement: Supplemental Material S1 [file JSLHR-63-1282-s001.zip › Supplemental Material/EF Tasks/colorshapetask/Experiment Results/NH_A_60/colorshapetask_raw_NH_A_60_2019-01-07-17-11-41-509.iqdat]

build	computer.platform	date	time	subject	group	values.group	blockcode	blocknum	trialcode	trialnum	values.shape	values.color	values.categorizationtask	values.mixed_cuetask	values.mixed_shifttask	values.csi	values.responsekeymapping	stimulusitem1	values.stimulus	response	correct	latency	values.count_corrcolor	values.count_color	values.sumrt_corrcolor	expressions.percentcorrect_color	expressions.meanrt_color	values.count_corrshape	values.count_shape	values.sumrt_corrshape	expressions.percentcorrect_shape	expressions.meanrt_shape	values.count_corrrepeat	values.count_repeat	values.sumrt_corrrepeat	expressions.percentcorrect_repeat	expressions.meanrt_repeat	values.count_corrshift	values.count_shift	values.sumrt_corrshift	expressions.percentcorrect_shift	expressions.meanrt_shift	expressions.switchcost
5.0.11.0	win	010719	11:11:41	NH_A_60	1	1	generalintro	1	GeneralIntro	1						0		SC_GeneralIntro.htm		57	0	77903	0	0	0	0		0	0	0	0		0	0	0	0		0	0	0	0		0
5.0.11.0	win	010719	11:11:41	NH_A_60	1	1	blockedintro	2	BlockedIntro	1						0		SC_BlockedIntro1.htm		57	0	23427	0	0	0	0		0	0	0	0		0	0	0	0		0	0	0	0		0
5.0.11.0	win	010719	11:11:41	NH_A_60	1	1	blockedintro	2	BlockedIntro	2						0		SC_BlockedIntro2.htm		57	0	1832	0	0	0	0		0	0	0	0		0	0	0	0		0	0	0	0		0
5.0.11.0	win	010719	11:11:41	NH_A_60	1	1	blockedtask_shapetraining	3	BlockedPracticeInstruct	1						0		SC_Blocked_ShapeTraining.htm		57	0	5997	0	0	0	0		0	0	0	0		0	0	0	0		0	0	0	0		0
5.0.11.0	win	010719	11:11:41	NH_A_60	1	1	blockedtask_shapetraining	3	blockedtask_shapetraining	3	Circle		Shape			0		Circle.png	Circle.png	30	1	476	0	0	0	0		0	0	0	0		0	0	0	0		0	0	0	0		0
5.0.11.0	win	010719	11:11:41	NH_A_60	1	1	blockedtask_shapetraining	3	blockedtask_shapetraining	6	Triangle		Shape			0		Triangle.png	Triangle.png	38	1	385	0	0	0	0		0	0	0	0		0	0	0	0		0	0	0	0		0
5.0.11.0	win	010719	11:11:41	NH_A_60	1	1	blockedtask_shapetraining	3	blockedtask_shapetraining	9	Triangle		Shape			0		Triangle.png	Triangle.png	38	1	346	0	0	0	0		0	0	0	0		0	0	0	0		0	0	0	0		0
5.0.11.0	win	010719	11:11:41	NH_A_60	1	1	blockedtask_shapetraining	3	blockedtask_shapetraining	12	Circle		Shape			0		Circle.png	Circle.png	30	1	404	0	0	0	0		0	0	0	0		0	0	0	0		0	0	0	0		0
5.0.11.0	win	010719	11:11:41	NH_A_60	1	1	blockedtask_shapetraining	3	blockedtask_shapetraining	15	Circle		Shape			0		Circle.png	Circle.png	30	1	395	0	0	0	0		0	0	0	0		0	0	0	0		0	0	0	0		0
5.0.11.0	win	010719	11:11:41	NH_A_60	1	1	blockedtask_shapetraining	3	blockedtask_shapetraining	18	Triangle		Shape			0		Triangle.png	Triangle.png	38	1	307	0	0	0	0		0	0	0	0		0	0	0	0		0	0	0	0		0
5.0.11.0	win	010719	11:11:41	NH_A_60	1	1	blockedtask_shapetraining	3	blockedtask_shapetraining	21	Triangle		Shape			0		Triangle.png	Triangle.png	38	1	334	0	0	0	0		0	0	0	0		0	0	0	0		0	0	0	0		0
5.0.11.0	win	010719	11:11:41	NH_A_60	1	1	blockedtask_shapetraining	3	blockedtask_shapetraining	24	Triangle		Shape			0		Triangle.png	Triangle.png	38	1	424	0	0	0	0		0	0	0	0		0	0	0	0		0	0	0	0		0
5.0.11.0	win	010719	11:11:41	NH_A_60	1	1	blockedtask_shapetraining	3	blockedtask_shapetraining	27	Circle		Shape			0		Circle.png	Circle.png	30	1	527	0	0	0	0		0	0	0	0		0	0	0	0		0	0	0	0		0
5.0.11.0	win	010719	11:11:41	NH_A_60	1	1	blockedtask_shapetraining	3	blockedtask_shapetraining	30	Circle		Shape			0		Circle.png	Circle.png	30	1	385	0	0	0	0		0	0	0	0		0	0	0	0		0	0	0	0		0
5.0.11.0	win	010719	11:11:41	NH_A_60	1	1	blockedtask_shapetraining	3	blockedtask_shapetraining	33	Triangle		Shape			0		Triangle.png	Triangle.png	38	1	474	0	0	0	0		0	0	0	0		0	0	0	0		0	0	0	0		0
5.0.11.0	win	010719	11:11:41	NH_A_60	1	1	blockedtask_shapetraining	3	blockedtask_shapetraining	36	Circle		Shape			0		Circle.png	Circle.png	38	0	558	0	0	0	0		0	0	0	0		0	0	0	0		0	0	0	0		0
5.0.11.0	win	010719	11:11:41	NH_A_60	1	1	blockedtask_shapetraining	3	blockedtask_shapetraining	39	Triangle		Shape			0		Triangle.png	Triangle.png	38	1	567	0	0	0	0		0	0	0	0		0	0	0	0		0	0	0	0		0
5.0.11.0	win	010719	11:11:41	NH_A_60	1	1	blockedtask_shapetraining	3	blockedtask_shapetraining	42	Circle		Shape			0		Circle.png	Circle.png	30	1	424	0	0	0	0		0	0	0	0		0	0	0	0		0	0	0	0		0
5.0.11.0	win	010719	11:11:41	NH_A_60	1	1	blockedtask_shapetraining	3	blockedtask_shapetraining	45	Circle		Shape			0		Circle.png	Circle.png	30	1	382	0	0	0	0		0	0	0	0		0	0	0	0		0	0	0	0		0
5.0.11.0	win	010719	11:11:41	NH_A_60	1	1	blockedtask_shapetraining	3	blockedtask_shapetraining	48	Triangle		Shape			0		Triangle.png	Triangle.png	38	1	502	0	0	0	0		0	0	0	0		0	0	0	0		0	0	0	0		0
5.0.11.0	win	010719	11:11:41	NH_A_60	1	1	blockedtask_shapetraining	3	blockedtask_shapetraining	51	Circle		Shape			0		Circle.png	Circle.png	30	1	521	0	0	0	0		0	0	0	0		0	0	0	0		0	0	0	0		0
5.0.11.0	win	010719	11:11:41	NH_A_60	1	1	blockedtask_shapetraining	3	blockedtask_shapetraining	54	Triangle		Shape			0		Triangle.png	Triangle.png	38	1	316	0	0	0	0		0	0	0	0		0	0	0	0		0	0	0	0		0
5.0.11.0	win	010719	11:11:41	NH_A_60	1	1	blockedtask_shapetraining	3	blockedtask_shapetraining	57	Triangle		Shape			0		Triangle.png	Triangle.png	38	1	439	0	0	0	0		0	0	0	0		0	0	0	0		0	0	0	0		0
5.0.11.0	win	010719	11:11:41	NH_A_60	1	1	blockedtask_shapetraining	3	blockedtask_shapetraining	60	Circle		Shape			0		Circle.png	Circle.png	30	1	333	0	0	0	0		0	0	0	0		0	0	0	0		0	0	0	0		0
5.0.11.0	win	010719	11:11:41	NH_A_60	1	1	blockedtask_shapetraining	3	blockedtask_shapetraining	63	Triangle		Shape			0		Triangle.png	Triangle.png	30	0	279	0	0	0	0		0	0	0	0		0	0	0	0		0	0	0	0		0
5.0.11.0	win	010719	11:11:41	NH_A_60	1	1	blockedtask_shapetraining	3	blockedtask_shapetraining	66	Triangle		Shape			0		Triangle.png	Triangle.png	38	1	492	0	0	0	0		0	0	0	0		0	0	0	0		0	0	0	0		0
5.0.11.0	win	010719	11:11:41	NH_A_60	1	1	blockedtask_shapetraining	3	blockedtask_shapetraining	69	Triangle		Shape			0		Triangle.png	Triangle.png	38	1	384	0	0	0	0		0	0	0	0		0	0	0	0		0	0	0	0		0
5.0.11.0	win	010719	11:11:41	NH_A_60	1	1	blockedtask_shapetraining	3	blockedtask_shapetraining	72	Circle		Shape			0		Circle.png	Circle.png	30	1	392	0	0	0	0		0	0	0	0		0	0	0	0		0	0	0	0		0
5.0.11.0	win	010719	11:11:41	NH_A_60	1	1	blockedtask_shapetraining	3	blockedtask_shapetraining	75	Circle		Shape			0		Circle.png	Circle.png	30	1	319	0	0	0	0		0	0	0	0		0	0	0	0		0	0	0	0		0
5.0.11.0	win	010719	11:11:41	NH_A_60	1	1	blockedtask_shapetraining	3	blockedtask_shapetraining	78	Triangle		Shape			0		Triangle.png	Triangle.png	30	0	362	0	0	0	0		0	0	0	0		0	0	0	0		0	0	0	0		0
5.0.11.0	win	010719	11:11:41	NH_A_60	1	1	blockedtask_shapetraining	3	blockedtask_shapetraining	81	Triangle		Shape			0		Triangle.png	Triangle.png	38	1	444	0	0	0	0		0	0	0	0		0	0	0	0		0	0	0	0		0
5.0.11.0	win	010719	11:11:41	NH_A_60	1	1	blockedtask_shapetraining	3	blockedtask_shapetraining	84	Circle		Shape			0		Circle.png	Circle.png	30	1	401	0	0	0	0		0	0	0	0		0	0	0	0		0	0	0	0		0
5.0.11.0	win	010719	11:11:41	NH_A_60	1	1	blockedtask_shapetraining	3	blockedtask_shapetraining	87	Triangle		Shape			0		Triangle.png	Triangle.png	38	1	393	0	0	0	0		0	0	0	0		0	0	0	0		0	0	0	0		0
5.0.11.0	win	010719	11:11:41	NH_A_60	1	1	blockedtask_shapetraining	3	blockedtask_shapetraining	90	Circle		Shape			0		Circle.png	Circle.png	30	1	353	0	0	0	0		0	0	0	0		0	0	0	0		0	0	0	0		0
5.0.11.0	win	010719	11:11:41	NH_A_60	1	1	blockedtask_shapetraining	3	blockedtask_shapetraining	93	Circle		Shape			0		Circle.png	Circle.png	30	1	362	0	0	0	0		0	0	0	0		0	0	0	0		0	0	0	0		0
5.0.11.0	win	010719	11:11:41	NH_A_60	1	1	blockedtask_shapetraining	3	blockedtask_shapetraining	96	Circle		Shape			0		Circle.png	Circle.png	30	1	356	0	0	0	0		0	0	0	0		0	0	0	0		0	0	0	0		0
5.0.11.0	win	010719	11:11:41	NH_A_60	1	1	blockedtask_colortraining	4	BlockedPracticeInstruct	1	Circle		Shape			0		SC_Blocked_ColorTraining.htm	Circle.png	57	0	3228	0	0	0	0		0	0	0	0		0	0	0	0		0	0	0	0		0
5.0.11.0	win	010719	11:11:41	NH_A_60	1	1	blockedtask_colortraining	4	blockedtask_colortraining	3		Green	Color			0		Green.png	Green.png	38	1	1434	0	0	0	0		0	0	0	0		0	0	0	0		0	0	0	0		0
5.0.11.0	win	010719	11:11:41	NH_A_60	1	1	blockedtask_colortraining	4	blockedtask_colortraining	6		Red	Color			0		Red.png	Red.png	30	1	472	0	0	0	0		0	0	0	0		0	0	0	0		0	0	0	0		0
5.0.11.0	win	010719	11:11:41	NH_A_60	1	1	blockedtask_colortraining	4	blockedtask_colortraining	9		Green	Color			0		Green.png	Green.png	38	1	397	0	0	0	0		0	0	0	0		0	0	0	0		0	0	0	0		0
5.0.11.0	win	010719	11:11:41	NH_A_60	1	1	blockedtask_colortraining	4	blockedtask_colortraining	12		Green	Color			0		Green.png	Green.png	38	1	421	0	0	0	0		0	0	0	0		0	0	0	0		0	0	0	0		0
5.0.11.0	win	010719	11:11:41	NH_A_60	1	1	blockedtask_colortraining	4	blockedtask_colortraining	15		Green	Color			0		Green.png	Green.png	38	1	379	0	0	0	0		0	0	0	0		0	0	0	0		0	0	0	0		0
5.0.11.0	win	010719	11:11:41	NH_A_60	1	1	blockedtask_colortraining	4	blockedtask_colortraining	18		Red	Color			0		Red.png	Red.png	30	1	372	0	0	0	0		0	0	0	0		0	0	0	0		0	0	0	0		0
5.0.11.0	win	010719	11:11:41	NH_A_60	1	1	blockedtask_colortraining	4	blockedtask_colortraining	21		Green	Color			0		Green.png	Green.png	38	1	365	0	0	0	0		0	0	0	0		0	0	0	0		0	0	0	0		0
5.0.11.0	win	010719	11:11:41	NH_A_60	1	1	blockedtask_colortraining	4	blockedtask_colortraining	24		Green	Color			0		Green.png	Green.png	38	1	405	0	0	0	0		0	0	0	0		0	0	0	0		0	0	0	0		0
5.0.11.0	win	010719	11:11:41	NH_A_60	1	1	blockedtask_colortraining	4	blockedtask_colortraining	27		Green	Color			0		Green.png	Green.png	38	1	317	0	0	0	0		0	0	0	0		0	0	0	0		0	0	0	0		0
5.0.11.0	win	010719	11:11:41	NH_A_60	1	1	blockedtask_colortraining	4	blockedtask_colortraining	30		Green	Color			0		Green.png	Green.png	38	1	359	0	0	0	0		0	0	0	0		0	0	0	0		0	0	0	0		0
5.0.11.0	win	010719	11:11:41	NH_A_60	1	1	blockedtask_colortraining	4	blockedtask_colortraining	33		Red	Color			0		Red.png	Red.png	30	1	385	0	0	0	0		0	0	0	0		0	0	0	0		0	0	0	0		0
5.0.11.0	win	010719	11:11:41	NH_A_60	1	1	blockedtask_colortraining	4	blockedtask_colortraining	36		Red	Color			0		Red.png	Red.png	30	1	393	0	0	0	0		0	0	0	0		0	0	0	0		0	0	0	0		0
5.0.11.0	win	010719	11:11:41	NH_A_60	1	1	blockedtask_colortraining	4	blockedtask_colortraining	39		Red	Color			0		Red.png	Red.png	30	1	321	0	0	0	0		0	0	0	0		0	0	0	0		0	0	0	0		0
5.0.11.0	win	010719	11:11:41	NH_A_60	1	1	blockedtask_colortraining	4	blockedtask_colortraining	42		Red	Color			0		Red.png	Red.png	30	1	332	0	0	0	0		0	0	0	0		0	0	0	0		0	0	0	0		0
5.0.11.0	win	010719	11:11:41	NH_A_60	1	1	blockedtask_colortraining	4	blockedtask_colortraining	45		Green	Color			0		Green.png	Green.png	38	1	389	0	0	0	0		0	0	0	0		0	0	0	0		0	0	0	0		0
5.0.11.0	win	010719	11:11:41	NH_A_60	1	1	blockedtask_colortraining	4	blockedtask_colortraining	48		Green	Color			0		Green.png	Green.png	38	1	301	0	0	0	0		0	0	0	0		0	0	0	0		0	0	0	0		0
5.0.11.0	win	010719	11:11:41	NH_A_60	1	1	blockedtask_colortraining	4	blockedtask_colortraining	51		Red	Color			0		Red.png	Red.png	30	1	361	0	0	0	0		0	0	0	0		0	0	0	0		0	0	0	0		0
5.0.11.0	win	010719	11:11:41	NH_A_60	1	1	blockedtask_colortraining	4	blockedtask_colortraining	54		Red	Color			0		Red.png	Red.png	30	1	322	0	0	0	0		0	0	0	0		0	0	0	0		0	0	0	0		0
5.0.11.0	win	010719	11:11:41	NH_A_60	1	1	blockedtask_colortraining	4	blockedtask_colortraining	57		Green	Color			0		Green.png	Green.png	38	1	397	0	0	0	0		0	0	0	0		0	0	0	0		0	0	0	0		0
5.0.11.0	win	010719	11:11:41	NH_A_60	1	1	blockedtask_colortraining	4	blockedtask_colortraining	60		Green	Color			0		Green.png	Green.png	38	1	341	0	0	0	0		0	0	0	0		0	0	0	0		0	0	0	0		0
5.0.11.0	win	010719	11:11:41	NH_A_60	1	1	blockedtask_colortraining	4	blockedtask_colortraining	63		Red	Color			0		Red.png	Red.png	30	1	335	0	0	0	0		0	0	0	0		0	0	0	0		0	0	0	0		0
5.0.11.0	win	010719	11:11:41	NH_A_60	1	1	blockedtask_colortraining	4	blockedtask_colortraining	66		Green	Color			0		Green.png	Green.png	38	1	297	0	0	0	0		0	0	0	0		0	0	0	0		0	0	0	0		0
5.0.11.0	win	010719	11:11:41	NH_A_60	1	1	blockedtask_colortraining	4	blockedtask_colortraining	69		Red	Color			0		Red.png	Red.png	38	0	325	0	0	0	0		0	0	0	0		0	0	0	0		0	0	0	0		0
5.0.11.0	win	010719	11:11:41	NH_A_60	1	1	blockedtask_colortraining	4	blockedtask_colortraining	72		Green	Color			0		Green.png	Green.png	38	1	327	0	0	0	0		0	0	0	0		0	0	0	0		0	0	0	0		0
5.0.11.0	win	010719	11:11:41	NH_A_60	1	1	blockedtask_colortraining	4	blockedtask_colortraining	75		Red	Color			0		Red.png	Red.png	30	1	290	0	0	0	0		0	0	0	0		0	0	0	0		0	0	0	0		0
5.0.11.0	win	010719	11:11:41	NH_A_60	1	1	blockedtask_colortraining	4	blockedtask_colortraining	78		Red	Color			0		Red.png	Red.png	30	1	446	0	0	0	0		0	0	0	0		0	0	0	0		0	0	0	0		0
5.0.11.0	win	010719	11:11:41	NH_A_60	1	1	blockedtask_colortraining	4	blockedtask_colortraining	81		Red	Color			0		Red.png	Red.png	30	1	404	0	0	0	0		0	0	0	0		0	0	0	0		0	0	0	0		0
5.0.11.0	win	010719	11:11:41	NH_A_60	1	1	blockedtask_colortraining	4	blockedtask_colortraining	84		Red	Color			0		Red.png	Red.png	30	1	411	0	0	0	0		0	0	0	0		0	0	0	0		0	0	0	0		0
5.0.11.0	win	010719	11:11:41	NH_A_60	1	1	blockedtask_colortraining	4	blockedtask_colortraining	87		Green	Color			0		Green.png	Green.png	38	1	371	0	0	0	0		0	0	0	0		0	0	0	0		0	0	0	0		0
5.0.11.0	win	010719	11:11:41	NH_A_60	1	1	blockedtask_colortraining	4	blockedtask_colortraining	90		Red	Color			0		Red.png	Red.png	30	1	379	0	0	0	0		0	0	0	0		0	0	0	0		0	0	0	0		0
5.0.11.0	win	010719	11:11:41	NH_A_60	1	1	blockedtask_colortraining	4	blockedtask_colortraining	93		Green	Color			0		Green.png	Green.png	38	1	292	0	0	0	0		0	0	0	0		0	0	0	0		0	0	0	0		0
5.0.11.0	win	010719	11:11:41	NH_A_60	1	1	blockedtask_colortraining	4	blockedtask_colortraining	96		Red	Color			0		Red.png	Red.png	30	1	400	0	0	0	0		0	0	0	0		0	0	0	0		0	0	0	0		0
5.0.11.0	win	010719	11:11:41	NH_A_60	1	1	blockedtask_colorshapetraining	5	BlockedPracticeInstruct	1		Red	Color			0		SC_Blocked_ColorShapeTraining.htm	Red.png	57	0	8295	0	0	0	0		0	0	0	0		0	0	0	0		0	0	0	0		0
5.0.11.0	win	010719	11:11:41	NH_A_60	1	1	blockedtask_colorshapetraining	5	blockedtask_colorshapetraining	3		Green	Color			0		Green.png	Green.png	38	1	747	0	0	0	0		0	0	0	0		0	0	0	0		0	0	0	0		0
5.0.11.0	win	010719	11:11:41	NH_A_60	1	1	blockedtask_colorshapetraining	5	blockedtask_colorshapetraining	6		Red	Color			0		Red.png	Red.png	30	1	581	0	0	0	0		0	0	0	0		0	0	0	0		0	0	0	0		0
5.0.11.0	win	010719	11:11:41	NH_A_60	1	1	blockedtask_colorshapetraining	5	blockedtask_colorshapetraining	9	Circle		Shape			0		Circle.png	Circle.png	30	1	549	0	0	0	0		0	0	0	0		0	0	0	0		0	0	0	0		0
5.0.11.0	win	010719	11:11:41	NH_A_60	1	1	blockedtask_colorshapetraining	5	blockedtask_colorshapetraining	12	Triangle		Shape			0		Triangle.png	Triangle.png	38	1	422	0	0	0	0		0	0	0	0		0	0	0	0		0	0	0	0		0
5.0.11.0	win	010719	11:11:41	NH_A_60	1	1	blockedtask_colorshapetraining	5	blockedtask_colorshapetraining	15		Green	Color			0		Green.png	Green.png	38	1	397	0	0	0	0		0	0	0	0		0	0	0	0		0	0	0	0		0
5.0.11.0	win	010719	11:11:41	NH_A_60	1	1	blockedtask_colorshapetraining	5	blockedtask_colorshapetraining	18		Green	Color			0		Green.png	Green.png	38	1	373	0	0	0	0		0	0	0	0		0	0	0	0		0	0	0	0		0
5.0.11.0	win	010719	11:11:41	NH_A_60	1	1	blockedtask_colorshapetraining	5	blockedtask_colorshapetraining	21		Green	Color			0		Green.png	Green.png	38	1	429	0	0	0	0		0	0	0	0		0	0	0	0		0	0	0	0		0
5.0.11.0	win	010719	11:11:41	NH_A_60	1	1	blockedtask_colorshapetraining	5	blockedtask_colorshapetraining	24	Circle		Shape			0		Circle.png	Circle.png	30	1	436	0	0	0	0		0	0	0	0		0	0	0	0		0	0	0	0		0
5.0.11.0	win	010719	11:11:41	NH_A_60	1	1	blockedtask_colorshapetraining	5	blockedtask_colorshapetraining	27		Green	Color			0		Green.png	Green.png	38	1	650	0	0	0	0		0	0	0	0		0	0	0	0		0	0	0	0		0
5.0.11.0	win	010719	11:11:41	NH_A_60	1	1	blockedtask_colorshapetraining	5	blockedtask_colorshapetraining	30	Triangle		Shape			0		Triangle.png	Triangle.png	38	1	359	0	0	0	0		0	0	0	0		0	0	0	0		0	0	0	0		0
5.0.11.0	win	010719	11:11:41	NH_A_60	1	1	blockedtask_colorshapetraining	5	blockedtask_colorshapetraining	33		Green	Color			0		Green.png	Green.png	30	0	529	0	0	0	0		0	0	0	0		0	0	0	0		0	0	0	0		0
5.0.11.0	win	010719	11:11:41	NH_A_60	1	1	blockedtask_colorshapetraining	5	blockedtask_colorshapetraining	36		Green	Color			0		Green.png	Green.png	38	1	700	0	0	0	0		0	0	0	0		0	0	0	0		0	0	0	0		0
5.0.11.0	win	010719	11:11:41	NH_A_60	1	1	blockedtask_colorshapetraining	5	blockedtask_colorshapetraining	39		Red	Color			0		Red.png	Red.png	30	1	407	0	0	0	0		0	0	0	0		0	0	0	0		0	0	0	0		0
5.0.11.0	win	010719	11:11:41	NH_A_60	1	1	blockedtask_colorshapetraining	5	blockedtask_colorshapetraining	42	Circle		Shape			0		Circle.png	Circle.png	30	1	526	0	0	0	0		0	0	0	0		0	0	0	0		0	0	0	0		0
5.0.11.0	win	010719	11:11:41	NH_A_60	1	1	blockedtask_colorshapetraining	5	blockedtask_colorshapetraining	45		Green	Color			0		Green.png	Green.png	38	1	609	0	0	0	0		0	0	0	0		0	0	0	0		0	0	0	0		0
5.0.11.0	win	010719	11:11:41	NH_A_60	1	1	blockedtask_colorshapetraining	5	blockedtask_colorshapetraining	48		Red	Color			0		Red.png	Red.png	30	1	481	0	0	0	0		0	0	0	0		0	0	0	0		0	0	0	0		0
5.0.11.0	win	010719	11:11:41	NH_A_60	1	1	blockedtask_colorshapetraining	5	blockedtask_colorshapetraining	51	Triangle		Shape			0		Triangle.png	Triangle.png	38	1	533	0	0	0	0		0	0	0	0		0	0	0	0		0	0	0	0		0
5.0.11.0	win	010719	11:11:41	NH_A_60	1	1	blockedtask_colorshapetraining	5	blockedtask_colorshapetraining	54		Red	Color			0		Red.png	Red.png	30	1	1079	0	0	0	0		0	0	0	0		0	0	0	0		0	0	0	0		0
5.0.11.0	win	010719	11:11:41	NH_A_60	1	1	blockedtask_colorshapetraining	5	blockedtask_colorshapetraining	57		Red	Color			0		Red.png	Red.png	30	1	372	0	0	0	0		0	0	0	0		0	0	0	0		0	0	0	0		0
5.0.11.0	win	010719	11:11:41	NH_A_60	1	1	blockedtask_colorshapetraining	5	blockedtask_colorshapetraining	60	Triangle		Shape			0		Triangle.png	Triangle.png	38	1	380	0	0	0	0		0	0	0	0		0	0	0	0		0	0	0	0		0
5.0.11.0	win	010719	11:11:41	NH_A_60	1	1	blockedtask_colorshapetraining	5	blockedtask_colorshapetraining	63	Circle		Shape			0		Circle.png	Circle.png	30	1	356	0	0	0	0		0	0	0	0		0	0	0	0		0	0	0	0		0
5.0.11.0	win	010719	11:11:41	NH_A_60	1	1	blockedtask_colorshapetraining	5	blockedtask_colorshapetraining	66	Triangle		Shape			0		Triangle.png	Triangle.png	38	1	349	0	0	0	0		0	0	0	0		0	0	0	0		0	0	0	0		0
5.0.11.0	win	010719	11:11:41	NH_A_60	1	1	blockedtask_colorshapetraining	5	blockedtask_colorshapetraining	69	Circle		Shape			0		Circle.png	Circle.png	30	1	455	0	0	0	0		0	0	0	0		0	0	0	0		0	0	0	0		0
5.0.11.0	win	010719	11:11:41	NH_A_60	1	1	blockedtask_colorshapetraining	5	blockedtask_colorshapetraining	72	Circle		Shape			0		Circle.png	Circle.png	30	1	332	0	0	0	0		0	0	0	0		0	0	0	0		0	0	0	0		0
5.0.11.0	win	010719	11:11:41	NH_A_60	1	1	blockedtask_colorshapetraining	5	blockedtask_colorshapetraining	75		Red	Color			0		Red.png	Red.png	30	1	1030	0	0	0	0		0	0	0	0		0	0	0	0		0	0	0	0		0
5.0.11.0	win	010719	11:11:41	NH_A_60	1	1	blockedtask_colorshapetraining	5	blockedtask_colorshapetraining	78	Circle		Shape			0		Circle.png	Circle.png	30	1	581	0	0	0	0		0	0	0	0		0	0	0	0		0	0	0	0		0
5.0.11.0	win	010719	11:11:41	NH_A_60	1	1	blockedtask_colorshapetraining	5	blockedtask_colorshapetraining	81	Triangle		Shape			0		Triangle.png	Triangle.png	38	1	437	0	0	0	0		0	0	0	0		0	0	0	0		0	0	0	0		0
5.0.11.0	win	010719	11:11:41	NH_A_60	1	1	blockedtask_colorshapetraining	5	blockedtask_colorshapetraining	84	Circle		Shape			0		Circle.png	Circle.png	30	1	539	0	0	0	0		0	0	0	0		0	0	0	0		0	0	0	0		0
5.0.11.0	win	010719	11:11:41	NH_A_60	1	1	blockedtask_colorshapetraining	5	blockedtask_colorshapetraining	87	Triangle		Shape			0		Triangle.png	Triangle.png	38	1	349	0	0	0	0		0	0	0	0		0	0	0	0		0	0	0	0		0
5.0.11.0	win	010719	11:11:41	NH_A_60	1	1	blockedtask_colorshapetraining	5	blockedtask_colorshapetraining	90		Red	Color			0		Red.png	Red.png	30	1	358	0	0	0	0		0	0	0	0		0	0	0	0		0	0	0	0		0
5.0.11.0	win	010719	11:11:41	NH_A_60	1	1	blockedtask_colorshapetraining	5	blockedtask_colorshapetraining	93		Red	Color			0		Red.png	Red.png	30	1	352	0	0	0	0		0	0	0	0		0	0	0	0		0	0	0	0		0
5.0.11.0	win	010719	11:11:41	NH_A_60	1	1	blockedtask_colorshapetraining	5	blockedtask_colorshapetraining	96	Triangle		Shape			0		Triangle.png	Triangle.png	38	1	393	0	0	0	0		0	0	0	0		0	0	0	0		0	0	0	0		0
5.0.11.0	win	010719	11:11:41	NH_A_60	1	1	blockedtask_bivalentshapetraining	6	BlockedPracticeInstruct	1	Triangle		Shape			0		SC_Blocked_BivalentShapeTraining.htm	Triangle.png	57	0	6592	0	0	0	0		0	0	0	0		0	0	0	0		0	0	0	0		0
5.0.11.0	win	010719	11:11:41	NH_A_60	1	1	blockedtask_bivalentshapetraining	6	blockedtask_bivalentshapetraining	3	Circle	Green	Shape			0		CircleGreen.png	CircleGreen.png	30	1	887	0	0	0	0		0	0	0	0		0	0	0	0		0	0	0	0		0
5.0.11.0	win	010719	11:11:41	NH_A_60	1	1	blockedtask_bivalentshapetraining	6	blockedtask_bivalentshapetraining	6	Triangle	Red	Shape			0		TriangleRed.png	TriangleRed.png	38	1	491	0	0	0	0		0	0	0	0		0	0	0	0		0	0	0	0		0
5.0.11.0	win	010719	11:11:41	NH_A_60	1	1	blockedtask_bivalentshapetraining	6	blockedtask_bivalentshapetraining	9	Circle	Red	Shape			0		CircleRed.png	CircleRed.png	30	1	559	0	0	0	0		0	0	0	0		0	0	0	0		0	0	0	0		0
5.0.11.0	win	010719	11:11:41	NH_A_60	1	1	blockedtask_bivalentshapetraining	6	blockedtask_bivalentshapetraining	12	Triangle	Red	Shape			0		TriangleRed.png	TriangleRed.png	38	1	385	0	0	0	0		0	0	0	0		0	0	0	0		0	0	0	0		0
5.0.11.0	win	010719	11:11:41	NH_A_60	1	1	blockedtask_bivalentshapetraining	6	blockedtask_bivalentshapetraining	15	Circle	Red	Shape			0		CircleRed.png	CircleRed.png	30	1	889	0	0	0	0		0	0	0	0		0	0	0	0		0	0	0	0		0
5.0.11.0	win	010719	11:11:41	NH_A_60	1	1	blockedtask_bivalentshapetraining	6	blockedtask_bivalentshapetraining	18	Triangle	Green	Shape			0		TriangleGreen.png	TriangleGreen.png	38	1	541	0	0	0	0		0	0	0	0		0	0	0	0		0	0	0	0		0
5.0.11.0	win	010719	11:11:41	NH_A_60	1	1	blockedtask_bivalentshapetraining	6	blockedtask_bivalentshapetraining	21	Circle	Red	Shape			0		CircleRed.png	CircleRed.png	30	1	463	0	0	0	0		0	0	0	0		0	0	0	0		0	0	0	0		0
5.0.11.0	win	010719	11:11:41	NH_A_60	1	1	blockedtask_bivalentshapetraining	6	blockedtask_bivalentshapetraining	24	Circle	Green	Shape			0		CircleGreen.png	CircleGreen.png	30	1	436	0	0	0	0		0	0	0	0		0	0	0	0		0	0	0	0		0
5.0.11.0	win	010719	11:11:41	NH_A_60	1	1	blockedtask_bivalentshapetraining	6	blockedtask_bivalentshapetraining	27	Circle	Red	Shape			0		CircleRed.png	CircleRed.png	30	1	522	0	0	0	0		0	0	0	0		0	0	0	0		0	0	0	0		0
5.0.11.0	win	010719	11:11:41	NH_A_60	1	1	blockedtask_bivalentshapetraining	6	blockedtask_bivalentshapetraining	30	Triangle	Red	Shape			0		TriangleRed.png	TriangleRed.png	38	1	445	0	0	0	0		0	0	0	0		0	0	0	0		0	0	0	0		0
5.0.11.0	win	010719	11:11:41	NH_A_60	1	1	blockedtask_bivalentshapetraining	6	blockedtask_bivalentshapetraining	33	Triangle	Green	Shape			0		TriangleGreen.png	TriangleGreen.png	38	1	531	0	0	0	0		0	0	0	0		0	0	0	0		0	0	0	0		0
5.0.11.0	win	010719	11:11:41	NH_A_60	1	1	blockedtask_bivalentshapetraining	6	blockedtask_bivalentshapetraining	36	Circle	Green	Shape			0		CircleGreen.png	CircleGreen.png	30	1	501	0	0	0	0		0	0	0	0		0	0	0	0		0	0	0	0		0
5.0.11.0	win	010719	11:11:41	NH_A_60	1	1	blockedtask_bivalentshapetraining	6	blockedtask_bivalentshapetraining	39	Circle	Green	Shape			0		CircleGreen.png	CircleGreen.png	30	1	440	0	0	0	0		0	0	0	0		0	0	0	0		0	0	0	0		0
5.0.11.0	win	010719	11:11:41	NH_A_60	1	1	blockedtask_bivalentshapetraining	6	blockedtask_bivalentshapetraining	42	Triangle	Red	Shape			0		TriangleRed.png	TriangleRed.png	38	1	510	0	0	0	0		0	0	0	0		0	0	0	0		0	0	0	0		0
5.0.11.0	win	010719	11:11:41	NH_A_60	1	1	blockedtask_bivalentshapetraining	6	blockedtask_bivalentshapetraining	45	Triangle	Red	Shape			0		TriangleRed.png	TriangleRed.png	38	1	641	0	0	0	0		0	0	0	0		0	0	0	0		0	0	0	0		0
5.0.11.0	win	010719	11:11:41	NH_A_60	1	1	blockedtask_bivalentshapetraining	6	blockedtask_bivalentshapetraining	48	Triangle	Red	Shape			0		TriangleRed.png	TriangleRed.png	38	1	415	0	0	0	0		0	0	0	0		0	0	0	0		0	0	0	0		0
5.0.11.0	win	010719	11:11:41	NH_A_60	1	1	blockedtask_bivalentshapetraining	6	blockedtask_bivalentshapetraining	51	Triangle	Green	Shape			0		TriangleGreen.png	TriangleGreen.png	30	0	406	0	0	0	0		0	0	0	0		0	0	0	0		0	0	0	0		0
5.0.11.0	win	010719	11:11:41	NH_A_60	1	1	blockedtask_bivalentshapetraining	6	blockedtask_bivalentshapetraining	54	Triangle	Green	Shape			0		TriangleGreen.png	TriangleGreen.png	38	1	405	0	0	0	0		0	0	0	0		0	0	0	0		0	0	0	0		0
5.0.11.0	win	010719	11:11:41	NH_A_60	1	1	blockedtask_bivalentshapetraining	6	blockedtask_bivalentshapetraining	57	Circle	Green	Shape			0		CircleGreen.png	CircleGreen.png	30	1	365	0	0	0	0		0	0	0	0		0	0	0	0		0	0	0	0		0
5.0.11.0	win	010719	11:11:41	NH_A_60	1	1	blockedtask_bivalentshapetraining	6	blockedtask_bivalentshapetraining	60	Circle	Red	Shape			0		CircleRed.png	CircleRed.png	30	1	389	0	0	0	0		0	0	0	0		0	0	0	0		0	0	0	0		0
5.0.11.0	win	010719	11:11:41	NH_A_60	1	1	blockedtask_bivalentshapetraining	6	blockedtask_bivalentshapetraining	63	Triangle	Green	Shape			0		TriangleGreen.png	TriangleGreen.png	38	1	813	0	0	0	0		0	0	0	0		0	0	0	0		0	0	0	0		0
5.0.11.0	win	010719	11:11:41	NH_A_60	1	1	blockedtask_bivalentshapetraining	6	blockedtask_bivalentshapetraining	66	Circle	Green	Shape			0		CircleGreen.png	CircleGreen.png	30	1	453	0	0	0	0		0	0	0	0		0	0	0	0		0	0	0	0		0
5.0.11.0	win	010719	11:11:41	NH_A_60	1	1	blockedtask_bivalentshapetraining	6	blockedtask_bivalentshapetraining	69	Triangle	Green	Shape			0		TriangleGreen.png	TriangleGreen.png	30	0	490	0	0	0	0		0	0	0	0		0	0	0	0		0	0	0	0		0
5.0.11.0	win	010719	11:11:41	NH_A_60	1	1	blockedtask_bivalentshapetraining	6	blockedtask_bivalentshapetraining	72	Triangle	Green	Shape			0		TriangleGreen.png	TriangleGreen.png	38	1	790	0	0	0	0		0	0	0	0		0	0	0	0		0	0	0	0		0
5.0.11.0	win	010719	11:11:41	NH_A_60	1	1	blockedtask_bivalentshapetraining	6	blockedtask_bivalentshapetraining	75	Triangle	Red	Shape			0		TriangleRed.png	TriangleRed.png	38	1	638	0	0	0	0		0	0	0	0		0	0	0	0		0	0	0	0		0
5.0.11.0	win	010719	11:11:41	NH_A_60	1	1	blockedtask_bivalentshapetraining	6	blockedtask_bivalentshapetraining	78	Circle	Red	Shape			0		CircleRed.png	CircleRed.png	30	1	444	0	0	0	0		0	0	0	0		0	0	0	0		0	0	0	0		0
5.0.11.0	win	010719	11:11:41	NH_A_60	1	1	blockedtask_bivalentshapetraining	6	blockedtask_bivalentshapetraining	81	Circle	Green	Shape			0		CircleGreen.png	CircleGreen.png	30	1	451	0	0	0	0		0	0	0	0		0	0	0	0		0	0	0	0		0
5.0.11.0	win	010719	11:11:41	NH_A_60	1	1	blockedtask_bivalentshapetraining	6	blockedtask_bivalentshapetraining	84	Triangle	Green	Shape			0		TriangleGreen.png	TriangleGreen.png	38	1	456	0	0	0	0		0	0	0	0		0	0	0	0		0	0	0	0		0
5.0.11.0	win	010719	11:11:41	NH_A_60	1	1	blockedtask_bivalentshapetraining	6	blockedtask_bivalentshapetraining	87	Circle	Red	Shape			0		CircleRed.png	CircleRed.png	30	1	381	0	0	0	0		0	0	0	0		0	0	0	0		0	0	0	0		0
5.0.11.0	win	010719	11:11:41	NH_A_60	1	1	blockedtask_bivalentshapetraining	6	blockedtask_bivalentshapetraining	90	Circle	Red	Shape			0		CircleRed.png	CircleRed.png	30	1	421	0	0	0	0		0	0	0	0		0	0	0	0		0	0	0	0		0
5.0.11.0	win	010719	11:11:41	NH_A_60	1	1	blockedtask_bivalentshapetraining	6	blockedtask_bivalentshapetraining	93	Triangle	Red	Shape			0		TriangleRed.png	TriangleRed.png	38	1	507	0	0	0	0		0	0	0	0		0	0	0	0		0	0	0	0		0
5.0.11.0	win	010719	11:11:41	NH_A_60	1	1	blockedtask_bivalentshapetraining	6	blockedtask_bivalentshapetraining	96	Circle	Green	Shape			0		CircleGreen.png	CircleGreen.png	30	1	911	0	0	0	0		0	0	0	0		0	0	0	0		0	0	0	0		0
5.0.11.0	win	010719	11:11:41	NH_A_60	1	1	blockedtask_bivalentcolortraining	7	BlockedPracticeInstruct	1	Circle	Green	Shape			0		SC_Blocked_BivalentColorTraining.htm	CircleGreen.png	57	0	4385	0	0	0	0		0	0	0	0		0	0	0	0		0	0	0	0		0
5.0.11.0	win	010719	11:11:41	NH_A_60	1	1	blockedtask_bivalentcolortraining	7	blockedtask_bivalentcolortraining	3	Triangle	Red	Color			0		TriangleRed.png	TriangleRed.png	30	1	657	0	0	0	0		0	0	0	0		0	0	0	0		0	0	0	0		0
5.0.11.0	win	010719	11:11:41	NH_A_60	1	1	blockedtask_bivalentcolortraining	7	blockedtask_bivalentcolortraining	6	Circle	Red	Color			0		CircleRed.png	CircleRed.png	30	1	479	0	0	0	0		0	0	0	0		0	0	0	0		0	0	0	0		0
5.0.11.0	win	010719	11:11:41	NH_A_60	1	1	blockedtask_bivalentcolortraining	7	blockedtask_bivalentcolortraining	9	Triangle	Green	Color			0		TriangleGreen.png	TriangleGreen.png	38	1	451	0	0	0	0		0	0	0	0		0	0	0	0		0	0	0	0		0
5.0.11.0	win	010719	11:11:41	NH_A_60	1	1	blockedtask_bivalentcolortraining	7	blockedtask_bivalentcolortraining	12	Circle	Green	Color			0		CircleGreen.png	CircleGreen.png	38	1	441	0	0	0	0		0	0	0	0		0	0	0	0		0	0	0	0		0
5.0.11.0	win	010719	11:11:41	NH_A_60	1	1	blockedtask_bivalentcolortraining	7	blockedtask_bivalentcolortraining	15	Triangle	Green	Color			0		TriangleGreen.png	TriangleGreen.png	38	1	367	0	0	0	0		0	0	0	0		0	0	0	0		0	0	0	0		0
5.0.11.0	win	010719	11:11:41	NH_A_60	1	1	blockedtask_bivalentcolortraining	7	blockedtask_bivalentcolortraining	18	Circle	Red	Color			0		CircleRed.png	CircleRed.png	30	1	424	0	0	0	0		0	0	0	0		0	0	0	0		0	0	0	0		0
5.0.11.0	win	010719	11:11:41	NH_A_60	1	1	blockedtask_bivalentcolortraining	7	blockedtask_bivalentcolortraining	21	Circle	Red	Color			0		CircleRed.png	CircleRed.png	30	1	430	0	0	0	0		0	0	0	0		0	0	0	0		0	0	0	0		0
5.0.11.0	win	010719	11:11:41	NH_A_60	1	1	blockedtask_bivalentcolortraining	7	blockedtask_bivalentcolortraining	24	Triangle	Green	Color			0		TriangleGreen.png	TriangleGreen.png	38	1	389	0	0	0	0		0	0	0	0		0	0	0	0		0	0	0	0		0
5.0.11.0	win	010719	11:11:41	NH_A_60	1	1	blockedtask_bivalentcolortraining	7	blockedtask_bivalentcolortraining	27	Triangle	Green	Color			0		TriangleGreen.png	TriangleGreen.png	38	1	333	0	0	0	0		0	0	0	0		0	0	0	0		0	0	0	0		0
5.0.11.0	win	010719	11:11:41	NH_A_60	1	1	blockedtask_bivalentcolortraining	7	blockedtask_bivalentcolortraining	30	Circle	Red	Color			0		CircleRed.png	CircleRed.png	30	1	375	0	0	0	0		0	0	0	0		0	0	0	0		0	0	0	0		0
5.0.11.0	win	010719	11:11:41	NH_A_60	1	1	blockedtask_bivalentcolortraining	7	blockedtask_bivalentcolortraining	33	Circle	Red	Color			0		CircleRed.png	CircleRed.png	30	1	319	0	0	0	0		0	0	0	0		0	0	0	0		0	0	0	0		0
5.0.11.0	win	010719	11:11:41	NH_A_60	1	1	blockedtask_bivalentcolortraining	7	blockedtask_bivalentcolortraining	36	Circle	Green	Color			0		CircleGreen.png	CircleGreen.png	38	1	394	0	0	0	0		0	0	0	0		0	0	0	0		0	0	0	0		0
5.0.11.0	win	010719	11:11:41	NH_A_60	1	1	blockedtask_bivalentcolortraining	7	blockedtask_bivalentcolortraining	39	Circle	Red	Color			0		CircleRed.png	CircleRed.png	30	1	370	0	0	0	0		0	0	0	0		0	0	0	0		0	0	0	0		0
5.0.11.0	win	010719	11:11:41	NH_A_60	1	1	blockedtask_bivalentcolortraining	7	blockedtask_bivalentcolortraining	42	Triangle	Red	Color			0		TriangleRed.png	TriangleRed.png	30	1	347	0	0	0	0		0	0	0	0		0	0	0	0		0	0	0	0		0
5.0.11.0	win	010719	11:11:41	NH_A_60	1	1	blockedtask_bivalentcolortraining	7	blockedtask_bivalentcolortraining	45	Triangle	Green	Color			0		TriangleGreen.png	TriangleGreen.png	38	1	373	0	0	0	0		0	0	0	0		0	0	0	0		0	0	0	0		0
5.0.11.0	win	010719	11:11:41	NH_A_60	1	1	blockedtask_bivalentcolortraining	7	blockedtask_bivalentcolortraining	48	Triangle	Green	Color			0		TriangleGreen.png	TriangleGreen.png	30	0	381	0	0	0	0		0	0	0	0		0	0	0	0		0	0	0	0		0
5.0.11.0	win	010719	11:11:41	NH_A_60	1	1	blockedtask_bivalentcolortraining	7	blockedtask_bivalentcolortraining	51	Circle	Green	Color			0		CircleGreen.png	CircleGreen.png	38	1	398	0	0	0	0		0	0	0	0		0	0	0	0		0	0	0	0		0
5.0.11.0	win	010719	11:11:41	NH_A_60	1	1	blockedtask_bivalentcolortraining	7	blockedtask_bivalentcolortraining	54	Triangle	Red	Color			0		TriangleRed.png	TriangleRed.png	30	1	373	0	0	0	0		0	0	0	0		0	0	0	0		0	0	0	0		0
5.0.11.0	win	010719	11:11:41	NH_A_60	1	1	blockedtask_bivalentcolortraining	7	blockedtask_bivalentcolortraining	57	Triangle	Red	Color			0		TriangleRed.png	TriangleRed.png	30	1	382	0	0	0	0		0	0	0	0		0	0	0	0		0	0	0	0		0
5.0.11.0	win	010719	11:11:41	NH_A_60	1	1	blockedtask_bivalentcolortraining	7	blockedtask_bivalentcolortraining	60	Circle	Red	Color			0		CircleRed.png	CircleRed.png	30	1	390	0	0	0	0		0	0	0	0		0	0	0	0		0	0	0	0		0
5.0.11.0	win	010719	11:11:41	NH_A_60	1	1	blockedtask_bivalentcolortraining	7	blockedtask_bivalentcolortraining	63	Triangle	Red	Color			0		TriangleRed.png	TriangleRed.png	30	1	349	0	0	0	0		0	0	0	0		0	0	0	0		0	0	0	0		0
5.0.11.0	win	010719	11:11:41	NH_A_60	1	1	blockedtask_bivalentcolortraining	7	blockedtask_bivalentcolortraining	66	Circle	Red	Color			0		CircleRed.png	CircleRed.png	30	1	327	0	0	0	0		0	0	0	0		0	0	0	0		0	0	0	0		0
5.0.11.0	win	010719	11:11:41	NH_A_60	1	1	blockedtask_bivalentcolortraining	7	blockedtask_bivalentcolortraining	69	Circle	Green	Color			0		CircleGreen.png	CircleGreen.png	38	1	418	0	0	0	0		0	0	0	0		0	0	0	0		0	0	0	0		0
5.0.11.0	win	010719	11:11:41	NH_A_60	1	1	blockedtask_bivalentcolortraining	7	blockedtask_bivalentcolortraining	72	Circle	Green	Color			0		CircleGreen.png	CircleGreen.png	38	1	312	0	0	0	0		0	0	0	0		0	0	0	0		0	0	0	0		0
5.0.11.0	win	010719	11:11:41	NH_A_60	1	1	blockedtask_bivalentcolortraining	7	blockedtask_bivalentcolortraining	75	Circle	Green	Color			0		CircleGreen.png	CircleGreen.png	38	1	324	0	0	0	0		0	0	0	0		0	0	0	0		0	0	0	0		0
5.0.11.0	win	010719	11:11:41	NH_A_60	1	1	blockedtask_bivalentcolortraining	7	blockedtask_bivalentcolortraining	78	Circle	Green	Color			0		CircleGreen.png	CircleGreen.png	38	1	318	0	0	0	0		0	0	0	0		0	0	0	0		0	0	0	0		0
5.0.11.0	win	010719	11:11:41	NH_A_60	1	1	blockedtask_bivalentcolortraining	7	blockedtask_bivalentcolortraining	81	Triangle	Red	Color			0		TriangleRed.png	TriangleRed.png	30	1	377	0	0	0	0		0	0	0	0		0	0	0	0		0	0	0	0		0
5.0.11.0	win	010719	11:11:41	NH_A_60	1	1	blockedtask_bivalentcolortraining	7	blockedtask_bivalentcolortraining	84	Circle	Green	Color			0		CircleGreen.png	CircleGreen.png	38	1	385	0	0	0	0		0	0	0	0		0	0	0	0		0	0	0	0		0
5.0.11.0	win	010719	11:11:41	NH_A_60	1	1	blockedtask_bivalentcolortraining	7	blockedtask_bivalentcolortraining	87	Triangle	Red	Color			0		TriangleRed.png	TriangleRed.png	30	1	377	0	0	0	0		0	0	0	0		0	0	0	0		0	0	0	0		0
5.0.11.0	win	010719	11:11:41	NH_A_60	1	1	blockedtask_bivalentcolortraining	7	blockedtask_bivalentcolortraining	90	Triangle	Red	Color			0		TriangleRed.png	TriangleRed.png	30	1	370	0	0	0	0		0	0	0	0		0	0	0	0		0	0	0	0		0
5.0.11.0	win	010719	11:11:41	NH_A_60	1	1	blockedtask_bivalentcolortraining	7	blockedtask_bivalentcolortraining	93	Triangle	Green	Color			0		TriangleGreen.png	TriangleGreen.png	38	1	395	0	0	0	0		0	0	0	0		0	0	0	0		0	0	0	0		0
5.0.11.0	win	010719	11:11:41	NH_A_60	1	1	blockedtask_bivalentcolortraining	7	blockedtask_bivalentcolortraining	96	Triangle	Green	Color			0		TriangleGreen.png	TriangleGreen.png	38	1	323	0	0	0	0		0	0	0	0		0	0	0	0		0	0	0	0		0
5.0.11.0	win	010719	11:11:41	NH_A_60	1	1	blocked_testintro	8	BlockedPracticeInstruct	1	Triangle	Green	Color			0		SC_Blocked_TestIntro.htm	TriangleGreen.png	57	0	14476	0	0	0	0		0	0	0	0		0	0	0	0		0	0	0	0		0
5.0.11.0	win	010719	11:11:41	NH_A_60	1	1	blocked_color	9	BlockedTestInstruct	1	Triangle	Green	Color			0		SC_Blocked_BivalentColorTest.htm	TriangleGreen.png	57	0	4152	0	0	0	0		0	0	0	0		0	0	0	0		0	0	0	0		0
5.0.11.0	win	010719	11:11:41	NH_A_60	1	1	blocked_color	9	blockedtask_bivalentcolortest	3	Circle	Red	Color			0		CircleRed.png	CircleRed.png	30	1	545	1	1	545	100	545	0	0	0	0		0	0	0	0		0	0	0	0		0
5.0.11.0	win	010719	11:11:41	NH_A_60	1	1	blocked_color	9	blockedtask_bivalentcolortest	6	Triangle	Green	Color			0		TriangleGreen.png	TriangleGreen.png	38	1	403	2	2	948	100	474	0	0	0	0		0	0	0	0		0	0	0	0		0
5.0.11.0	win	010719	11:11:41	NH_A_60	1	1	blocked_color	9	blockedtask_bivalentcolortest	9	Circle	Red	Color			0		CircleRed.png	CircleRed.png	30	1	491	3	3	1439	100	479.6666666666666856145	0	0	0	0		0	0	0	0		0	0	0	0		0
5.0.11.0	win	010719	11:11:41	NH_A_60	1	1	blocked_color	9	blockedtask_bivalentcolortest	12	Triangle	Green	Color			0		TriangleGreen.png	TriangleGreen.png	38	1	399	4	4	1838	100	459.5	0	0	0	0		0	0	0	0		0	0	0	0		0
5.0.11.0	win	010719	11:11:41	NH_A_60	1	1	blocked_color	9	blockedtask_bivalentcolortest	15	Triangle	Red	Color			0		TriangleRed.png	TriangleRed.png	30	1	374	5	5	2212	100	442.3999999999999772626	0	0	0	0		0	0	0	0		0	0	0	0		0
5.0.11.0	win	010719	11:11:41	NH_A_60	1	1	blocked_color	9	blockedtask_bivalentcolortest	18	Triangle	Green	Color			0		TriangleGreen.png	TriangleGreen.png	38	1	415	6	6	2627	100	437.8333333333333143855	0	0	0	0		0	0	0	0		0	0	0	0		0
5.0.11.0	win	010719	11:11:41	NH_A_60	1	1	blocked_color	9	blockedtask_bivalentcolortest	21	Triangle	Red	Color			0		TriangleRed.png	TriangleRed.png	30	1	357	7	7	2984	100	426.2857142857142775938	0	0	0	0		0	0	0	0		0	0	0	0		0
5.0.11.0	win	010719	11:11:41	NH_A_60	1	1	blocked_color	9	blockedtask_bivalentcolortest	24	Circle	Red	Color			0		CircleRed.png	CircleRed.png	30	1	415	8	8	3399	100	424.875	0	0	0	0		0	0	0	0		0	0	0	0		0
5.0.11.0	win	010719	11:11:41	NH_A_60	1	1	blocked_color	9	blockedtask_bivalentcolortest	27	Triangle	Red	Color			0		TriangleRed.png	TriangleRed.png	30	1	405	9	9	3804	100	422.6666666666666856145	0	0	0	0		0	0	0	0		0	0	0	0		0
5.0.11.0	win	010719	11:11:41	NH_A_60	1	1	blocked_color	9	blockedtask_bivalentcolortest	30	Triangle	Green	Color			0		TriangleGreen.png	TriangleGreen.png	38	1	413	10	10	4217	100	421.6999999999999886313	0	0	0	0		0	0	0	0		0	0	0	0		0
5.0.11.0	win	010719	11:11:41	NH_A_60	1	1	blocked_color	9	blockedtask_bivalentcolortest	33	Triangle	Red	Color			0		TriangleRed.png	TriangleRed.png	30	1	436	11	11	4653	100	423	0	0	0	0		0	0	0	0		0	0	0	0		0
5.0.11.0	win	010719	11:11:41	NH_A_60	1	1	blocked_color	9	blockedtask_bivalentcolortest	36	Circle	Green	Color			0		CircleGreen.png	CircleGreen.png	38	1	363	12	12	5016	100	418	0	0	0	0		0	0	0	0		0	0	0	0		0
5.0.11.0	win	010719	11:11:41	NH_A_60	1	1	blocked_color	9	blockedtask_bivalentcolortest	39	Triangle	Red	Color			0		TriangleRed.png	TriangleRed.png	30	1	371	13	13	5387	100	414.38461538461535838	0	0	0	0		0	0	0	0		0	0	0	0		0
5.0.11.0	win	010719	11:11:41	NH_A_60	1	1	blocked_color	9	blockedtask_bivalentcolortest	42	Circle	Green	Color			0		CircleGreen.png	CircleGreen.png	38	1	316	14	14	5703	100	407.3571428571428327814	0	0	0	0		0	0	0	0		0	0	0	0		0
5.0.11.0	win	010719	11:11:41	NH_A_60	1	1	blocked_color	9	blockedtask_bivalentcolortest	45	Triangle	Green	Color			0		TriangleGreen.png	TriangleGreen.png	38	1	375	15	15	6078	100	405.1999999999999886313	0	0	0	0		0	0	0	0		0	0	0	0		0
5.0.11.0	win	010719	11:11:41	NH_A_60	1	1	blocked_color	9	blockedtask_bivalentcolortest	48	Circle	Red	Color			0		CircleRed.png	CircleRed.png	30	1	399	16	16	6477	100	404.8125	0	0	0	0		0	0	0	0		0	0	0	0		0
5.0.11.0	win	010719	11:11:41	NH_A_60	1	1	blocked_color	9	blockedtask_bivalentcolortest	51	Circle	Red	Color			0		CircleRed.png	CircleRed.png	30	1	374	17	17	6851	100	403	0	0	0	0		0	0	0	0		0	0	0	0		0
5.0.11.0	win	010719	11:11:41	NH_A_60	1	1	blocked_color	9	blockedtask_bivalentcolortest	54	Triangle	Red	Color			0		TriangleRed.png	TriangleRed.png	30	1	319	18	18	7170	100	398.3333333333333143855	0	0	0	0		0	0	0	0		0	0	0	0		0
5.0.11.0	win	010719	11:11:41	NH_A_60	1	1	blocked_color	9	blockedtask_bivalentcolortest	57	Circle	Green	Color			0		CircleGreen.png	CircleGreen.png	38	1	394	19	19	7564	100	398.1052631578947398339	0	0	0	0		0	0	0	0		0	0	0	0		0
5.0.11.0	win	010719	11:11:41	NH_A_60	1	1	blocked_color	9	blockedtask_bivalentcolortest	60	Triangle	Green	Color			0		TriangleGreen.png	TriangleGreen.png	38	1	370	20	20	7934	100	396.6999999999999886313	0	0	0	0		0	0	0	0		0	0	0	0		0
5.0.11.0	win	010719	11:11:41	NH_A_60	1	1	blocked_color	9	blockedtask_bivalentcolortest	63	Triangle	Green	Color			0		TriangleGreen.png	TriangleGreen.png	38	1	331	21	21	8265	100	393.5714285714285551876	0	0	0	0		0	0	0	0		0	0	0	0		0
5.0.11.0	win	010719	11:11:41	NH_A_60	1	1	blocked_color	9	blockedtask_bivalentcolortest	66	Triangle	Green	Color			0		TriangleGreen.png	TriangleGreen.png	38	1	357	22	22	8622	100	391.9090909090909349288	0	0	0	0		0	0	0	0		0	0	0	0		0
5.0.11.0	win	010719	11:11:41	NH_A_60	1	1	blocked_color	9	blockedtask_bivalentcolortest	69	Circle	Red	Color			0		CircleRed.png	CircleRed.png	30	1	367	23	23	8989	100	390.8260869565217490162	0	0	0	0		0	0	0	0		0	0	0	0		0
5.0.11.0	win	010719	11:11:41	NH_A_60	1	1	blocked_color	9	blockedtask_bivalentcolortest	72	Triangle	Red	Color			0		TriangleRed.png	TriangleRed.png	30	1	295	24	24	9284	100	386.8333333333333143855	0	0	0	0		0	0	0	0		0	0	0	0		0
5.0.11.0	win	010719	11:11:41	NH_A_60	1	1	blocked_color	9	blockedtask_bivalentcolortest	75	Circle	Red	Color			0		CircleRed.png	CircleRed.png	30	1	307	25	25	9591	100	383.6399999999999863576	0	0	0	0		0	0	0	0		0	0	0	0		0
5.0.11.0	win	010719	11:11:41	NH_A_60	1	1	blocked_color	9	blockedtask_bivalentcolortest	78	Circle	Red	Color			0		CircleRed.png	CircleRed.png	30	1	287	26	26	9878	100	379.9230769230769055866	0	0	0	0		0	0	0	0		0	0	0	0		0
5.0.11.0	win	010719	11:11:41	NH_A_60	1	1	blocked_color	9	blockedtask_bivalentcolortest	81	Triangle	Green	Color			0		TriangleGreen.png	TriangleGreen.png	38	1	379	27	27	10257	100	379.8888888888889141526	0	0	0	0		0	0	0	0		0	0	0	0		0
5.0.11.0	win	010719	11:11:41	NH_A_60	1	1	blocked_color	9	blockedtask_bivalentcolortest	84	Circle	Red	Color			0		CircleRed.png	CircleRed.png	30	1	340	28	28	10597	100	378.4642857142857224062	0	0	0	0		0	0	0	0		0	0	0	0		0
5.0.11.0	win	010719	11:11:41	NH_A_60	1	1	blocked_color	9	blockedtask_bivalentcolortest	87	Circle	Red	Color			0		CircleRed.png	CircleRed.png	30	1	334	29	29	10931	100	376.9310344827586050087	0	0	0	0		0	0	0	0		0	0	0	0		0
5.0.11.0	win	010719	11:11:41	NH_A_60	1	1	blocked_color	9	blockedtask_bivalentcolortest	90	Triangle	Red	Color			0		TriangleRed.png	TriangleRed.png	30	1	360	30	30	11291	100	376.3666666666666742458	0	0	0	0		0	0	0	0		0	0	0	0		0
5.0.11.0	win	010719	11:11:41	NH_A_60	1	1	blocked_color	9	blockedtask_bivalentcolortest	93	Triangle	Red	Color			0		TriangleRed.png	TriangleRed.png	30	1	305	31	31	11596	100	374.0645161290322562309	0	0	0	0		0	0	0	0		0	0	0	0		0
5.0.11.0	win	010719	11:11:41	NH_A_60	1	1	blocked_color	9	blockedtask_bivalentcolortest	96	Circle	Red	Color			0		CircleRed.png	CircleRed.png	30	1	316	32	32	11912	100	372.25	0	0	0	0		0	0	0	0		0	0	0	0		0
5.0.11.0	win	010719	11:11:41	NH_A_60	1	1	blocked_color	9	blockedtask_bivalentcolortest	99	Circle	Green	Color			0		CircleGreen.png	CircleGreen.png	38	1	295	33	33	12207	100	369.9090909090909349288	0	0	0	0		0	0	0	0		0	0	0	0		0
5.0.11.0	win	010719	11:11:41	NH_A_60	1	1	blocked_color	9	blockedtask_bivalentcolortest	102	Triangle	Green	Color			0		TriangleGreen.png	TriangleGreen.png	38	1	323	34	34	12530	100	368.5294117647058556031	0	0	0	0		0	0	0	0		0	0	0	0		0
5.0.11.0	win	010719	11:11:41	NH_A_60	1	1	blocked_color	9	blockedtask_bivalentcolortest	105	Triangle	Red	Color			0		TriangleRed.png	TriangleRed.png	38	0	366	34	35	12530	97.1428571428571387969	368.5294117647058556031	0	0	0	0		0	0	0	0		0	0	0	0		0
5.0.11.0	win	010719	11:11:41	NH_A_60	1	1	blocked_color	9	blockedtask_bivalentcolortest	108	Triangle	Red	Color			0		TriangleRed.png	TriangleRed.png	30	1	438	35	36	12968	97.2222222222222143273	370.5142857142857337749	0	0	0	0		0	0	0	0		0	0	0	0		0
5.0.11.0	win	010719	11:11:41	NH_A_60	1	1	blocked_color	9	blockedtask_bivalentcolortest	111	Triangle	Green	Color			0		TriangleGreen.png	TriangleGreen.png	38	1	428	36	37	13396	97.2972972972973053629	372.1111111111110858474	0	0	0	0		0	0	0	0		0	0	0	0		0
5.0.11.0	win	010719	11:11:41	NH_A_60	1	1	blocked_color	9	blockedtask_bivalentcolortest	114	Circle	Green	Color			0		CircleGreen.png	CircleGreen.png	30	0	403	36	38	13396	94.7368421052631504153	372.1111111111110858474	0	0	0	0		0	0	0	0		0	0	0	0		0
5.0.11.0	win	010719	11:11:41	NH_A_60	1	1	blocked_color	9	blockedtask_bivalentcolortest	117	Circle	Red	Color			0		CircleRed.png	CircleRed.png	30	1	442	37	39	13838	94.8717948717948615922	374	0	0	0	0		0	0	0	0		0	0	0	0		0
5.0.11.0	win	010719	11:11:41	NH_A_60	1	1	blocked_color	9	blockedtask_bivalentcolortest	120	Triangle	Green	Color			0		TriangleGreen.png	TriangleGreen.png	38	1	400	38	40	14238	95	374.6842105263157804984	0	0	0	0		0	0	0	0		0	0	0	0		0
5.0.11.0	win	010719	11:11:41	NH_A_60	1	1	blocked_color	9	blockedtask_bivalentcolortest	123	Circle	Green	Color			0		CircleGreen.png	CircleGreen.png	38	1	407	39	41	14645	95.1219512195121978948	375.5128205128204967878	0	0	0	0		0	0	0	0		0	0	0	0		0
5.0.11.0	win	010719	11:11:41	NH_A_60	1	1	blocked_color	9	blockedtask_bivalentcolortest	126	Triangle	Red	Color			0		TriangleRed.png	TriangleRed.png	30	1	335	40	42	14980	95.2380952380952265912	374.5	0	0	0	0		0	0	0	0		0	0	0	0		0
5.0.11.0	win	010719	11:11:41	NH_A_60	1	1	blocked_color	9	blockedtask_bivalentcolortest	129	Triangle	Green	Color			0		TriangleGreen.png	TriangleGreen.png	38	1	393	41	43	15373	95.3488372093023315301	374.9512195121951094734	0	0	0	0		0	0	0	0		0	0	0	0		0
5.0.11.0	win	010719	11:11:41	NH_A_60	1	1	blocked_color	9	blockedtask_bivalentcolortest	132	Circle	Green	Color			0		CircleGreen.png	CircleGreen.png	38	1	513	42	44	15886	95.4545454545454532536	378.2380952380952408021	0	0	0	0		0	0	0	0		0	0	0	0		0
5.0.11.0	win	010719	11:11:41	NH_A_60	1	1	blocked_color	9	blockedtask_bivalentcolortest	135	Circle	Red	Color			0		CircleRed.png	CircleRed.png	30	1	373	43	45	16259	95.5555555555555571345	378.1162790697674154217	0	0	0	0		0	0	0	0		0	0	0	0		0
5.0.11.0	win	010719	11:11:41	NH_A_60	1	1	blocked_color	9	blockedtask_bivalentcolortest	138	Circle	Green	Color			0		CircleGreen.png	CircleGreen.png	38	1	381	44	46	16640	95.6521739130434838216	378.1818181818181869858	0	0	0	0		0	0	0	0		0	0	0	0		0
5.0.11.0	win	010719	11:11:41	NH_A_60	1	1	blocked_color	9	blockedtask_bivalentcolortest	141	Circle	Green	Color			0		CircleGreen.png	CircleGreen.png	38	1	405	45	47	17045	95.7446808510638334155	378.7777777777777714618	0	0	0	0		0	0	0	0		0	0	0	0		0
5.0.11.0	win	010719	11:11:41	NH_A_60	1	1	blocked_color	9	blockedtask_bivalentcolortest	144	Triangle	Red	Color			0		TriangleRed.png	TriangleRed.png	30	1	364	46	48	17409	95.8333333333333428072	378.4565217391304372541	0	0	0	0		0	0	0	0		0	0	0	0		0
5.0.11.0	win	010719	11:11:41	NH_A_60	1	1	blocked_color	9	blockedtask_bivalentcolortest	147	Circle	Green	Color			0		CircleGreen.png	CircleGreen.png	38	1	358	47	49	17767	95.9183673469387656496	378.0212765957446663379	0	0	0	0		0	0	0	0		0	0	0	0		0
5.0.11.0	win	010719	11:11:41	NH_A_60	1	1	blocked_color	9	blockedtask_bivalentcolortest	150	Circle	Green	Color			0		CircleGreen.png	CircleGreen.png	38	1	399	48	50	18166	96	378.4583333333333143855	0	0	0	0		0	0	0	0		0	0	0	0		0
5.0.11.0	win	010719	11:11:41	NH_A_60	1	1	blocked_color	9	blockedtask_bivalentcolortest	153	Triangle	Green	Color			0		TriangleGreen.png	TriangleGreen.png	38	1	407	49	51	18573	96.0784313725490193292	379.0408163265306029643	0	0	0	0		0	0	0	0		0	0	0	0		0
5.0.11.0	win	010719	11:11:41	NH_A_60	1	1	blocked_color	9	blockedtask_bivalentcolortest	156	Triangle	Red	Color			0		TriangleRed.png	TriangleRed.png	30	1	366	50	52	18939	96.153846153846160405	378.7799999999999727152	0	0	0	0		0	0	0	0		0	0	0	0		0
5.0.11.0	win	010719	11:11:41	NH_A_60	1	1	blocked_color	9	blockedtask_bivalentcolortest	159	Triangle	Red	Color			0		TriangleRed.png	TriangleRed.png	30	1	310	51	53	19249	96.2264150943396288085	377.431372549019613416	0	0	0	0		0	0	0	0		0	0	0	0		0
5.0.11.0	win	010719	11:11:41	NH_A_60	1	1	blocked_color	9	blockedtask_bivalentcolortest	162	Triangle	Red	Color			0		TriangleRed.png	TriangleRed.png	30	1	385	52	54	19634	96.2962962962962905067	377.5769230769230944134	0	0	0	0		0	0	0	0		0	0	0	0		0
5.0.11.0	win	010719	11:11:41	NH_A_60	1	1	blocked_color	9	blockedtask_bivalentcolortest	165	Triangle	Red	Color			0		TriangleRed.png	TriangleRed.png	30	1	314	53	55	19948	96.3636363636363597607	376.3773584905660527511	0	0	0	0		0	0	0	0		0	0	0	0		0
5.0.11.0	win	010719	11:11:41	NH_A_60	1	1	blocked_color	9	blockedtask_bivalentcolortest	168	Triangle	Green	Color			0		TriangleGreen.png	TriangleGreen.png	38	1	357	54	56	20305	96.4285714285714306016	376.0185185185185332557	0	0	0	0		0	0	0	0		0	0	0	0		0
5.0.11.0	win	010719	11:11:41	NH_A_60	1	1	blocked_color	9	blockedtask_bivalentcolortest	171	Circle	Green	Color			0		CircleGreen.png	CircleGreen.png	30	0	495	54	57	20305	94.7368421052631504153	376.0185185185185332557	0	0	0	0		0	0	0	0		0	0	0	0		0
5.0.11.0	win	010719	11:11:41	NH_A_60	1	1	blocked_color	9	blockedtask_bivalentcolortest	174	Triangle	Red	Color			0		TriangleRed.png	TriangleRed.png	30	1	354	55	58	20659	94.8275862068965551543	375.6181818181818243829	0	0	0	0		0	0	0	0		0	0	0	0		0
5.0.11.0	win	010719	11:11:41	NH_A_60	1	1	blocked_color	9	blockedtask_bivalentcolortest	177	Triangle	Green	Color			0		TriangleGreen.png	TriangleGreen.png	38	1	379	56	59	21038	94.9152542372881384836	375.6785714285714448124	0	0	0	0		0	0	0	0		0	0	0	0		0
5.0.11.0	win	010719	11:11:41	NH_A_60	1	1	blocked_color	9	blockedtask_bivalentcolortest	180	Circle	Red	Color			0		CircleRed.png	CircleRed.png	30	1	388	57	60	21426	95	375.8947368421052601661	0	0	0	0		0	0	0	0		0	0	0	0		0
5.0.11.0	win	010719	11:11:41	NH_A_60	1	1	blocked_color	9	blockedtask_bivalentcolortest	183	Circle	Green	Color			0		CircleGreen.png	CircleGreen.png	38	1	396	58	61	21822	95.0819672131147513028	376.2413793103448256261	0	0	0	0		0	0	0	0		0	0	0	0		0
5.0.11.0	win	010719	11:11:41	NH_A_60	1	1	blocked_color	9	blockedtask_bivalentcolortest	186	Circle	Red	Color			0		CircleRed.png	CircleRed.png	30	1	356	59	62	22178	95.161290322580654788	375.8983050847457434429	0	0	0	0		0	0	0	0		0	0	0	0		0
5.0.11.0	win	010719	11:11:41	NH_A_60	1	1	blocked_color	9	blockedtask_bivalentcolortest	189	Circle	Green	Color			0		CircleGreen.png	CircleGreen.png	38	1	349	60	63	22527	95.2380952380952265912	375.4499999999999886313	0	0	0	0		0	0	0	0		0	0	0	0		0
5.0.11.0	win	010719	11:11:41	NH_A_60	1	1	blocked_color	9	blockedtask_bivalentcolortest	192	Triangle	Green	Color			0		TriangleGreen.png	TriangleGreen.png	38	1	343	61	64	22870	95.3125	374.9180327868852486972	0	0	0	0		0	0	0	0		0	0	0	0		0
5.0.11.0	win	010719	11:11:41	NH_A_60	1	1	blocked_color	9	blockedtask_bivalentcolortest	195	Triangle	Green	Color			0		TriangleGreen.png	TriangleGreen.png	38	1	385	62	65	23255	95.3846153846153868017	375.0806451612903060777	0	0	0	0		0	0	0	0		0	0	0	0		0
5.0.11.0	win	010719	11:11:41	NH_A_60	1	1	blocked_color	9	blockedtask_bivalentcolortest	198	Circle	Green	Color			0		CircleGreen.png	CircleGreen.png	38	1	361	63	66	23616	95.4545454545454532536	374.8571428571428327814	0	0	0	0		0	0	0	0		0	0	0	0		0
5.0.11.0	win	010719	11:11:41	NH_A_60	1	1	blocked_color	9	blockedtask_bivalentcolortest	201	Triangle	Red	Color			0		TriangleRed.png	TriangleRed.png	30	1	386	64	67	24002	95.5223880597014840532	375.03125	0	0	0	0		0	0	0	0		0	0	0	0		0
5.0.11.0	win	010719	11:11:41	NH_A_60	1	1	blocked_color	9	blockedtask_bivalentcolortest	204	Triangle	Green	Color			0		TriangleGreen.png	TriangleGreen.png	38	1	346	65	68	24348	95.5882352941176520744	374.5846153846154038547	0	0	0	0		0	0	0	0		0	0	0	0		0
5.0.11.0	win	010719	11:11:41	NH_A_60	1	1	blocked_color	9	blockedtask_bivalentcolortest	207	Circle	Green	Color			0		CircleGreen.png	CircleGreen.png	38	1	372	66	69	24720	95.6521739130434838216	374.5454545454545609573	0	0	0	0		0	0	0	0		0	0	0	0		0
5.0.11.0	win	010719	11:11:41	NH_A_60	1	1	blocked_color	9	blockedtask_bivalentcolortest	210	Circle	Red	Color			0		CircleRed.png	CircleRed.png	30	1	349	67	70	25069	95.7142857142857224062	374.1641791044776255148	0	0	0	0		0	0	0	0		0	0	0	0		0
5.0.11.0	win	010719	11:11:41	NH_A_60	1	1	blocked_color	9	blockedtask_bivalentcolortest	213	Circle	Green	Color			0		CircleGreen.png	CircleGreen.png	38	1	342	68	71	25411	95.7746478873239368568	373.6911764705882319504	0	0	0	0		0	0	0	0		0	0	0	0		0
5.0.11.0	win	010719	11:11:41	NH_A_60	1	1	blocked_color	9	blockedtask_bivalentcolortest	216	Circle	Red	Color			0		CircleRed.png	CircleRed.png	30	1	304	69	72	25715	95.8333333333333428072	372.6811594202898731965	0	0	0	0		0	0	0	0		0	0	0	0		0
5.0.11.0	win	010719	11:11:41	NH_A_60	1	1	blocked_color	9	blockedtask_bivalentcolortest	219	Triangle	Green	Color			0		TriangleGreen.png	TriangleGreen.png	38	1	332	70	73	26047	95.8904109589040984929	372.1000000000000227374	0	0	0	0		0	0	0	0		0	0	0	0		0
5.0.11.0	win	010719	11:11:41	NH_A_60	1	1	blocked_color	9	blockedtask_bivalentcolortest	222	Triangle	Red	Color			0		TriangleRed.png	TriangleRed.png	30	1	326	71	74	26373	95.9459459459459367281	371.4507042253521262865	0	0	0	0		0	0	0	0		0	0	0	0		0
5.0.11.0	win	010719	11:11:41	NH_A_60	1	1	blocked_color	9	blockedtask_bivalentcolortest	225	Circle	Green	Color			0		CircleGreen.png	CircleGreen.png	38	1	432	72	75	26805	96	372.2916666666666856145	0	0	0	0		0	0	0	0		0	0	0	0		0
5.0.11.0	win	010719	11:11:41	NH_A_60	1	1	blocked_color	9	blockedtask_bivalentcolortest	228	Circle	Red	Color			0		CircleRed.png	CircleRed.png	30	1	326	73	76	27131	96.0526315789473699169	371.6575342465753237775	0	0	0	0		0	0	0	0		0	0	0	0		0
5.0.11.0	win	010719	11:11:41	NH_A_60	1	1	blocked_color	9	blockedtask_bivalentcolortest	231	Circle	Green	Color			0		CircleGreen.png	CircleGreen.png	38	1	321	74	77	27452	96.1038961038961048189	370.972972972972968364	0	0	0	0		0	0	0	0		0	0	0	0		0
5.0.11.0	win	010719	11:11:41	NH_A_60	1	1	blocked_color	9	blockedtask_bivalentcolortest	234	Circle	Red	Color			0		CircleRed.png	CircleRed.png	30	1	347	75	78	27799	96.153846153846160405	370.6533333333333075643	0	0	0	0		0	0	0	0		0	0	0	0		0
5.0.11.0	win	010719	11:11:41	NH_A_60	1	1	blocked_color	9	blockedtask_bivalentcolortest	237	Circle	Red	Color			0		CircleRed.png	CircleRed.png	30	1	389	76	79	28188	96.2025316455696213325	370.8947368421052601661	0	0	0	0		0	0	0	0		0	0	0	0		0
5.0.11.0	win	010719	11:11:41	NH_A_60	1	1	blocked_color	9	blockedtask_bivalentcolortest	240	Circle	Green	Color			0		CircleGreen.png	CircleGreen.png	38	1	333	77	80	28521	96.25	370.4025974025973937387	0	0	0	0		0	0	0	0		0	0	0	0		0
5.0.11.0	win	010719	11:11:41	NH_A_60	1	1	blocked_shape	10	BlockedTestInstruct	1	Circle	Green	Color			0		SC_Blocked_BivalentShapeTest.htm	CircleGreen.png	57	0	5500	0	0	0	0		0	0	0	0		0	0	0	0		0	0	0	0		0
5.0.11.0	win	010719	11:11:41	NH_A_60	1	1	blocked_shape	10	blockedtask_bivalentshapetest	3	Circle	Red	Shape			0		CircleRed.png	CircleRed.png	30	1	592	0	0	0	0		1	1	592	100	592	0	0	0	0		0	0	0	0		0
5.0.11.0	win	010719	11:11:41	NH_A_60	1	1	blocked_shape	10	blockedtask_bivalentshapetest	6	Triangle	Red	Shape			0		TriangleRed.png	TriangleRed.png	38	1	576	0	0	0	0		2	2	1168	100	584	0	0	0	0		0	0	0	0		0
5.0.11.0	win	010719	11:11:41	NH_A_60	1	1	blocked_shape	10	blockedtask_bivalentshapetest	9	Circle	Red	Shape			0		CircleRed.png	CircleRed.png	30	1	433	0	0	0	0		3	3	1601	100	533.6666666666666287711	0	0	0	0		0	0	0	0		0
5.0.11.0	win	010719	11:11:41	NH_A_60	1	1	blocked_shape	10	blockedtask_bivalentshapetest	12	Circle	Green	Shape			0		CircleGreen.png	CircleGreen.png	30	1	455	0	0	0	0		4	4	2056	100	514	0	0	0	0		0	0	0	0		0
5.0.11.0	win	010719	11:11:41	NH_A_60	1	1	blocked_shape	10	blockedtask_bivalentshapetest	15	Triangle	Green	Shape			0		TriangleGreen.png	TriangleGreen.png	38	1	476	0	0	0	0		5	5	2532	100	506.3999999999999772626	0	0	0	0		0	0	0	0		0
5.0.11.0	win	010719	11:11:41	NH_A_60	1	1	blocked_shape	10	blockedtask_bivalentshapetest	18	Circle	Red	Shape			0		CircleRed.png	CircleRed.png	30	1	465	0	0	0	0		6	6	2997	100	499.5	0	0	0	0		0	0	0	0		0
5.0.11.0	win	010719	11:11:41	NH_A_60	1	1	blocked_shape	10	blockedtask_bivalentshapetest	21	Triangle	Red	Shape			0		TriangleRed.png	TriangleRed.png	38	1	661	0	0	0	0		7	7	3658	100	522.5714285714285551876	0	0	0	0		0	0	0	0		0
5.0.11.0	win	010719	11:11:41	NH_A_60	1	1	blocked_shape	10	blockedtask_bivalentshapetest	24	Triangle	Red	Shape			0		TriangleRed.png	TriangleRed.png	38	1	451	0	0	0	0		8	8	4109	100	513.625	0	0	0	0		0	0	0	0		0
5.0.11.0	win	010719	11:11:41	NH_A_60	1	1	blocked_shape	10	blockedtask_bivalentshapetest	27	Circle	Green	Shape			0		CircleGreen.png	CircleGreen.png	30	1	424	0	0	0	0		9	9	4533	100	503.6666666666666856145	0	0	0	0		0	0	0	0		0
5.0.11.0	win	010719	11:11:41	NH_A_60	1	1	blocked_shape	10	blockedtask_bivalentshapetest	30	Triangle	Green	Shape			0		TriangleGreen.png	TriangleGreen.png	38	1	447	0	0	0	0		10	10	4980	100	498	0	0	0	0		0	0	0	0		0
5.0.11.0	win	010719	11:11:41	NH_A_60	1	1	blocked_shape	10	blockedtask_bivalentshapetest	33	Circle	Green	Shape			0		CircleGreen.png	CircleGreen.png	30	1	405	0	0	0	0		11	11	5385	100	489.5454545454545609573	0	0	0	0		0	0	0	0		0
5.0.11.0	win	010719	11:11:41	NH_A_60	1	1	blocked_shape	10	blockedtask_bivalentshapetest	36	Circle	Green	Shape			0		CircleGreen.png	CircleGreen.png	30	1	572	0	0	0	0		12	12	5957	100	496.4166666666666856145	0	0	0	0		0	0	0	0		0
5.0.11.0	win	010719	11:11:41	NH_A_60	1	1	blocked_shape	10	blockedtask_bivalentshapetest	39	Circle	Green	Shape			0		CircleGreen.png	CircleGreen.png	30	1	397	0	0	0	0		13	13	6354	100	488.7692307692307736033	0	0	0	0		0	0	0	0		0
5.0.11.0	win	010719	11:11:41	NH_A_60	1	1	blocked_shape	10	blockedtask_bivalentshapetest	42	Circle	Green	Shape			0		CircleGreen.png	CircleGreen.png	30	1	629	0	0	0	0		14	14	6983	100	498.7857142857142775938	0	0	0	0		0	0	0	0		0
5.0.11.0	win	010719	11:11:41	NH_A_60	1	1	blocked_shape	10	blockedtask_bivalentshapetest	45	Circle	Red	Shape			0		CircleRed.png	CircleRed.png	30	1	467	0	0	0	0		15	15	7450	100	496.6666666666666856145	0	0	0	0		0	0	0	0		0
5.0.11.0	win	010719	11:11:41	NH_A_60	1	1	blocked_shape	10	blockedtask_bivalentshapetest	48	Circle	Green	Shape			0		CircleGreen.png	CircleGreen.png	30	1	472	0	0	0	0		16	16	7922	100	495.125	0	0	0	0		0	0	0	0		0
5.0.11.0	win	010719	11:11:41	NH_A_60	1	1	blocked_shape	10	blockedtask_bivalentshapetest	51	Circle	Green	Shape			0		CircleGreen.png	CircleGreen.png	30	1	477	0	0	0	0		17	17	8399	100	494.0588235294117680496	0	0	0	0		0	0	0	0		0
5.0.11.0	win	010719	11:11:41	NH_A_60	1	1	blocked_shape	10	blockedtask_bivalentshapetest	54	Circle	Red	Shape			0		CircleRed.png	CircleRed.png	30	1	433	0	0	0	0		18	18	8832	100	490.6666666666666856145	0	0	0	0		0	0	0	0		0
5.0.11.0	win	010719	11:11:41	NH_A_60	1	1	blocked_shape	10	blockedtask_bivalentshapetest	57	Triangle	Green	Shape			0		TriangleGreen.png	TriangleGreen.png	38	1	423	0	0	0	0		19	19	9255	100	487.1052631578947398339	0	0	0	0		0	0	0	0		0
5.0.11.0	win	010719	11:11:41	NH_A_60	1	1	blocked_shape	10	blockedtask_bivalentshapetest	60	Circle	Green	Shape			0		CircleGreen.png	CircleGreen.png	30	1	702	0	0	0	0		20	20	9957	100	497.8500000000000227374	0	0	0	0		0	0	0	0		0
5.0.11.0	win	010719	11:11:41	NH_A_60	1	1	blocked_shape	10	blockedtask_bivalentshapetest	63	Circle	Red	Shape			0		CircleRed.png	CircleRed.png	30	1	442	0	0	0	0		21	21	10399	100	495.1904761904762040103	0	0	0	0		0	0	0	0		0
5.0.11.0	win	010719	11:11:41	NH_A_60	1	1	blocked_shape	10	blockedtask_bivalentshapetest	66	Circle	Red	Shape			0		CircleRed.png	CircleRed.png	30	1	480	0	0	0	0		22	22	10879	100	494.5	0	0	0	0		0	0	0	0		0
5.0.11.0	win	010719	11:11:41	NH_A_60	1	1	blocked_shape	10	blockedtask_bivalentshapetest	69	Circle	Green	Shape			0		CircleGreen.png	CircleGreen.png	30	1	468	0	0	0	0		23	23	11347	100	493.3478260869565019675	0	0	0	0		0	0	0	0		0
5.0.11.0	win	010719	11:11:41	NH_A_60	1	1	blocked_shape	10	blockedtask_bivalentshapetest	72	Triangle	Red	Shape			0		TriangleRed.png	TriangleRed.png	38	1	409	0	0	0	0		24	24	11756	100	489.8333333333333143855	0	0	0	0		0	0	0	0		0
5.0.11.0	win	010719	11:11:41	NH_A_60	1	1	blocked_shape	10	blockedtask_bivalentshapetest	75	Triangle	Green	Shape			0		TriangleGreen.png	TriangleGreen.png	38	1	464	0	0	0	0		25	25	12220	100	488.8000000000000113687	0	0	0	0		0	0	0	0		0
5.0.11.0	win	010719	11:11:41	NH_A_60	1	1	blocked_shape	10	blockedtask_bivalentshapetest	78	Circle	Red	Shape			0		CircleRed.png	CircleRed.png	30	1	485	0	0	0	0		26	26	12705	100	488.6538461538461319833	0	0	0	0		0	0	0	0		0
5.0.11.0	win	010719	11:11:41	NH_A_60	1	1	blocked_shape	10	blockedtask_bivalentshapetest	81	Triangle	Green	Shape			0		TriangleGreen.png	TriangleGreen.png	38	1	441	0	0	0	0		27	27	13146	100	486.8888888888889141526	0	0	0	0		0	0	0	0		0
5.0.11.0	win	010719	11:11:41	NH_A_60	1	1	blocked_shape	10	blockedtask_bivalentshapetest	84	Triangle	Green	Shape			0		TriangleGreen.png	TriangleGreen.png	38	1	431	0	0	0	0		28	28	13577	100	484.8928571428571672186	0	0	0	0		0	0	0	0		0
5.0.11.0	win	010719	11:11:41	NH_A_60	1	1	blocked_shape	10	blockedtask_bivalentshapetest	87	Triangle	Red	Shape			0		TriangleRed.png	TriangleRed.png	38	1	469	0	0	0	0		29	29	14046	100	484.344827586206918113	0	0	0	0		0	0	0	0		0
5.0.11.0	win	010719	11:11:41	NH_A_60	1	1	blocked_shape	10	blockedtask_bivalentshapetest	90	Triangle	Red	Shape			0		TriangleRed.png	TriangleRed.png	38	1	410	0	0	0	0		30	30	14456	100	481.8666666666666742458	0	0	0	0		0	0	0	0		0
5.0.11.0	win	010719	11:11:41	NH_A_60	1	1	blocked_shape	10	blockedtask_bivalentshapetest	93	Triangle	Red	Shape			0		TriangleRed.png	TriangleRed.png	38	1	465	0	0	0	0		31	31	14921	100	481.3225806451612811543	0	0	0	0		0	0	0	0		0
5.0.11.0	win	010719	11:11:41	NH_A_60	1	1	blocked_shape	10	blockedtask_bivalentshapetest	96	Triangle	Green	Shape			0		TriangleGreen.png	TriangleGreen.png	38	1	550	0	0	0	0		32	32	15471	100	483.46875	0	0	0	0		0	0	0	0		0
5.0.11.0	win	010719	11:11:41	NH_A_60	1	1	blocked_shape	10	blockedtask_bivalentshapetest	99	Circle	Red	Shape			0		CircleRed.png	CircleRed.png	30	1	455	0	0	0	0		33	33	15926	100	482.6060606060606232859	0	0	0	0		0	0	0	0		0
5.0.11.0	win	010719	11:11:41	NH_A_60	1	1	blocked_shape	10	blockedtask_bivalentshapetest	102	Circle	Red	Shape			0		CircleRed.png	CircleRed.png	30	1	381	0	0	0	0		34	34	16307	100	479.6176470588235360992	0	0	0	0		0	0	0	0		0
5.0.11.0	win	010719	11:11:41	NH_A_60	1	1	blocked_shape	10	blockedtask_bivalentshapetest	105	Triangle	Green	Shape			0		TriangleGreen.png	TriangleGreen.png	38	1	437	0	0	0	0		35	35	16744	100	478.3999999999999772626	0	0	0	0		0	0	0	0		0
5.0.11.0	win	010719	11:11:41	NH_A_60	1	1	blocked_shape	10	blockedtask_bivalentshapetest	108	Triangle	Green	Shape			0		TriangleGreen.png	TriangleGreen.png	38	1	475	0	0	0	0		36	36	17219	100	478.3055555555555429237	0	0	0	0		0	0	0	0		0
5.0.11.0	win	010719	11:11:41	NH_A_60	1	1	blocked_shape	10	blockedtask_bivalentshapetest	111	Triangle	Green	Shape			0		TriangleGreen.png	TriangleGreen.png	38	1	479	0	0	0	0		37	37	17698	100	478.324324324324322788	0	0	0	0		0	0	0	0		0
5.0.11.0	win	010719	11:11:41	NH_A_60	1	1	blocked_shape	10	blockedtask_bivalentshapetest	114	Triangle	Green	Shape			0		TriangleGreen.png	TriangleGreen.png	38	1	500	0	0	0	0		38	38	18198	100	478.8947368421052601661	0	0	0	0		0	0	0	0		0
5.0.11.0	win	010719	11:11:41	NH_A_60	1	1	blocked_shape	10	blockedtask_bivalentshapetest	117	Triangle	Red	Shape			0		TriangleRed.png	TriangleRed.png	38	1	568	0	0	0	0		39	39	18766	100	481.1794871794871824022	0	0	0	0		0	0	0	0		0
5.0.11.0	win	010719	11:11:41	NH_A_60	1	1	blocked_shape	10	blockedtask_bivalentshapetest	120	Circle	Green	Shape			0		CircleGreen.png	CircleGreen.png	30	1	440	0	0	0	0		40	40	19206	100	480.1499999999999772626	0	0	0	0		0	0	0	0		0
5.0.11.0	win	010719	11:11:41	NH_A_60	1	1	blocked_shape	10	blockedtask_bivalentshapetest	123	Triangle	Green	Shape			0		TriangleGreen.png	TriangleGreen.png	38	1	430	0	0	0	0		41	41	19636	100	478.9268292682926926318	0	0	0	0		0	0	0	0		0
5.0.11.0	win	010719	11:11:41	NH_A_60	1	1	blocked_shape	10	blockedtask_bivalentshapetest	126	Triangle	Red	Shape			0		TriangleRed.png	TriangleRed.png	38	1	469	0	0	0	0		42	42	20105	100	478.6904761904762040103	0	0	0	0		0	0	0	0		0
5.0.11.0	win	010719	11:11:41	NH_A_60	1	1	blocked_shape	10	blockedtask_bivalentshapetest	129	Circle	Green	Shape			0		CircleGreen.png	CircleGreen.png	30	1	361	0	0	0	0		43	43	20466	100	475.9534883720930338313	0	0	0	0		0	0	0	0		0
5.0.11.0	win	010719	11:11:41	NH_A_60	1	1	blocked_shape	10	blockedtask_bivalentshapetest	132	Circle	Green	Shape			0		CircleGreen.png	CircleGreen.png	30	1	403	0	0	0	0		44	44	20869	100	474.2954545454545609573	0	0	0	0		0	0	0	0		0
5.0.11.0	win	010719	11:11:41	NH_A_60	1	1	blocked_shape	10	blockedtask_bivalentshapetest	135	Circle	Red	Shape			0		CircleRed.png	CircleRed.png	30	1	570	0	0	0	0		45	45	21439	100	476.4222222222222171695	0	0	0	0		0	0	0	0		0
5.0.11.0	win	010719	11:11:41	NH_A_60	1	1	blocked_shape	10	blockedtask_bivalentshapetest	138	Triangle	Green	Shape			0		TriangleGreen.png	TriangleGreen.png	38	1	395	0	0	0	0		46	46	21834	100	474.6521739130434980325	0	0	0	0		0	0	0	0		0
5.0.11.0	win	010719	11:11:41	NH_A_60	1	1	blocked_shape	10	blockedtask_bivalentshapetest	141	Circle	Green	Shape			0		CircleGreen.png	CircleGreen.png	30	1	419	0	0	0	0		47	47	22253	100	473.4680851063830004932	0	0	0	0		0	0	0	0		0
5.0.11.0	win	010719	11:11:41	NH_A_60	1	1	blocked_shape	10	blockedtask_bivalentshapetest	144	Triangle	Red	Shape			0		TriangleRed.png	TriangleRed.png	38	1	682	0	0	0	0		48	48	22935	100	477.8125	0	0	0	0		0	0	0	0		0
5.0.11.0	win	010719	11:11:41	NH_A_60	1	1	blocked_shape	10	blockedtask_bivalentshapetest	147	Circle	Red	Shape			0		CircleRed.png	CircleRed.png	30	1	469	0	0	0	0		49	49	23404	100	477.6326530612245164775	0	0	0	0		0	0	0	0		0
5.0.11.0	win	010719	11:11:41	NH_A_60	1	1	blocked_shape	10	blockedtask_bivalentshapetest	150	Circle	Red	Shape			0		CircleRed.png	CircleRed.png	30	1	362	0	0	0	0		50	50	23766	100	475.3199999999999931788	0	0	0	0		0	0	0	0		0
5.0.11.0	win	010719	11:11:41	NH_A_60	1	1	blocked_shape	10	blockedtask_bivalentshapetest	153	Triangle	Green	Shape			0		TriangleGreen.png	TriangleGreen.png	38	1	387	0	0	0	0		51	51	24153	100	473.5882352941176236527	0	0	0	0		0	0	0	0		0
5.0.11.0	win	010719	11:11:41	NH_A_60	1	1	blocked_shape	10	blockedtask_bivalentshapetest	156	Triangle	Green	Shape			0		TriangleGreen.png	TriangleGreen.png	38	1	636	0	0	0	0		52	52	24789	100	476.7115384615384527933	0	0	0	0		0	0	0	0		0
5.0.11.0	win	010719	11:11:41	NH_A_60	1	1	blocked_shape	10	blockedtask_bivalentshapetest	159	Triangle	Green	Shape			0		TriangleGreen.png	TriangleGreen.png	38	1	394	0	0	0	0		53	53	25183	100	475.1509433962264097318	0	0	0	0		0	0	0	0		0
5.0.11.0	win	010719	11:11:41	NH_A_60	1	1	blocked_shape	10	blockedtask_bivalentshapetest	162	Circle	Green	Shape			0		CircleGreen.png	CircleGreen.png	30	1	418	0	0	0	0		54	54	25601	100	474.0925925925926094351	0	0	0	0		0	0	0	0		0
5.0.11.0	win	010719	11:11:41	NH_A_60	1	1	blocked_shape	10	blockedtask_bivalentshapetest	165	Triangle	Red	Shape			0		TriangleRed.png	TriangleRed.png	38	1	360	0	0	0	0		55	55	25961	100	472.0181818181818016456	0	0	0	0		0	0	0	0		0
5.0.11.0	win	010719	11:11:41	NH_A_60	1	1	blocked_shape	10	blockedtask_bivalentshapetest	168	Circle	Red	Shape			0		CircleRed.png	CircleRed.png	30	1	562	0	0	0	0		56	56	26523	100	473.625	0	0	0	0		0	0	0	0		0
5.0.11.0	win	010719	11:11:41	NH_A_60	1	1	blocked_shape	10	blockedtask_bivalentshapetest	171	Triangle	Red	Shape			0		TriangleRed.png	TriangleRed.png	38	1	355	0	0	0	0		57	57	26878	100	471.5438596491227940533	0	0	0	0		0	0	0	0		0
5.0.11.0	win	010719	11:11:41	NH_A_60	1	1	blocked_shape	10	blockedtask_bivalentshapetest	174	Circle	Red	Shape			0		CircleRed.png	CircleRed.png	30	1	445	0	0	0	0		58	58	27323	100	471.0862068965517437391	0	0	0	0		0	0	0	0		0
5.0.11.0	win	010719	11:11:41	NH_A_60	1	1	blocked_shape	10	blockedtask_bivalentshapetest	177	Circle	Green	Shape			0		CircleGreen.png	CircleGreen.png	30	1	499	0	0	0	0		59	59	27822	100	471.5593220338982973772	0	0	0	0		0	0	0	0		0
5.0.11.0	win	010719	11:11:41	NH_A_60	1	1	blocked_shape	10	blockedtask_bivalentshapetest	180	Triangle	Green	Shape			0		TriangleGreen.png	TriangleGreen.png	38	1	389	0	0	0	0		60	60	28211	100	470.1833333333333371229	0	0	0	0		0	0	0	0		0
5.0.11.0	win	010719	11:11:41	NH_A_60	1	1	blocked_shape	10	blockedtask_bivalentshapetest	183	Circle	Green	Shape			0		CircleGreen.png	CircleGreen.png	30	1	429	0	0	0	0		61	61	28640	100	469.5081967213114921833	0	0	0	0		0	0	0	0		0
5.0.11.0	win	010719	11:11:41	NH_A_60	1	1	blocked_shape	10	blockedtask_bivalentshapetest	186	Circle	Red	Shape			0		CircleRed.png	CircleRed.png	30	1	404	0	0	0	0		62	62	29044	100	468.451612903225793616	0	0	0	0		0	0	0	0		0
5.0.11.0	win	010719	11:11:41	NH_A_60	1	1	blocked_shape	10	blockedtask_bivalentshapetest	189	Triangle	Red	Shape			0		TriangleRed.png	TriangleRed.png	38	1	363	0	0	0	0		63	63	29407	100	466.7777777777777714618	0	0	0	0		0	0	0	0		0
5.0.11.0	win	010719	11:11:41	NH_A_60	1	1	blocked_shape	10	blockedtask_bivalentshapetest	192	Circle	Red	Shape			0		CircleRed.png	CircleRed.png	30	1	453	0	0	0	0		64	64	29860	100	466.5625	0	0	0	0		0	0	0	0		0
5.0.11.0	win	010719	11:11:41	NH_A_60	1	1	blocked_shape	10	blockedtask_bivalentshapetest	195	Circle	Red	Shape			0		CircleRed.png	CircleRed.png	30	1	410	0	0	0	0		65	65	30270	100	465.69230769230767919	0	0	0	0		0	0	0	0		0
5.0.11.0	win	010719	11:11:41	NH_A_60	1	1	blocked_shape	10	blockedtask_bivalentshapetest	198	Triangle	Red	Shape			0		TriangleRed.png	TriangleRed.png	38	1	401	0	0	0	0		66	66	30671	100	464.7121212121211897284	0	0	0	0		0	0	0	0		0
5.0.11.0	win	010719	11:11:41	NH_A_60	1	1	blocked_shape	10	blockedtask_bivalentshapetest	201	Circle	Green	Shape			0		CircleGreen.png	CircleGreen.png	30	1	553	0	0	0	0		67	67	31224	100	466.0298507462686643521	0	0	0	0		0	0	0	0		0
5.0.11.0	win	010719	11:11:41	NH_A_60	1	1	blocked_shape	10	blockedtask_bivalentshapetest	204	Triangle	Red	Shape			0		TriangleRed.png	TriangleRed.png	38	1	842	0	0	0	0		68	68	32066	100	471.5588235294117680496	0	0	0	0		0	0	0	0		0
5.0.11.0	win	010719	11:11:41	NH_A_60	1	1	blocked_shape	10	blockedtask_bivalentshapetest	207	Circle	Red	Shape			0		CircleRed.png	CircleRed.png	30	1	464	0	0	0	0		69	69	32530	100	471.4492753623188150414	0	0	0	0		0	0	0	0		0
5.0.11.0	win	010719	11:11:41	NH_A_60	1	1	blocked_shape	10	blockedtask_bivalentshapetest	210	Triangle	Red	Shape			0		TriangleRed.png	TriangleRed.png	38	1	485	0	0	0	0		70	70	33015	100	471.6428571428571672186	0	0	0	0		0	0	0	0		0
5.0.11.0	win	010719	11:11:41	NH_A_60	1	1	blocked_shape	10	blockedtask_bivalentshapetest	213	Triangle	Green	Shape			0		TriangleGreen.png	TriangleGreen.png	38	1	442	0	0	0	0		71	71	33457	100	471.2253521126760347215	0	0	0	0		0	0	0	0		0
5.0.11.0	win	010719	11:11:41	NH_A_60	1	1	blocked_shape	10	blockedtask_bivalentshapetest	216	Circle	Red	Shape			0		CircleRed.png	CircleRed.png	30	1	400	0	0	0	0		72	72	33857	100	470.2361111111110858474	0	0	0	0		0	0	0	0		0
5.0.11.0	win	010719	11:11:41	NH_A_60	1	1	blocked_shape	10	blockedtask_bivalentshapetest	219	Triangle	Red	Shape			0		TriangleRed.png	TriangleRed.png	38	1	471	0	0	0	0		73	73	34328	100	470.2465753424657464166	0	0	0	0		0	0	0	0		0
5.0.11.0	win	010719	11:11:41	NH_A_60	1	1	blocked_shape	10	blockedtask_bivalentshapetest	222	Circle	Green	Shape			0		CircleGreen.png	CircleGreen.png	30	1	363	0	0	0	0		74	74	34691	100	468.7972972972972911521	0	0	0	0		0	0	0	0		0
5.0.11.0	win	010719	11:11:41	NH_A_60	1	1	blocked_shape	10	blockedtask_bivalentshapetest	225	Circle	Green	Shape			0		CircleGreen.png	CircleGreen.png	30	1	453	0	0	0	0		75	75	35144	100	468.5866666666666446872	0	0	0	0		0	0	0	0		0
5.0.11.0	win	010719	11:11:41	NH_A_60	1	1	blocked_shape	10	blockedtask_bivalentshapetest	228	Triangle	Red	Shape			0		TriangleRed.png	TriangleRed.png	38	1	410	0	0	0	0		76	76	35554	100	467.8157894736842195016	0	0	0	0		0	0	0	0		0
5.0.11.0	win	010719	11:11:41	NH_A_60	1	1	blocked_shape	10	blockedtask_bivalentshapetest	231	Triangle	Red	Shape			0		TriangleRed.png	TriangleRed.png	30	0	369	0	0	0	0		76	77	35554	98.7012987012986968693	467.8157894736842195016	0	0	0	0		0	0	0	0		0
5.0.11.0	win	010719	11:11:41	NH_A_60	1	1	blocked_shape	10	blockedtask_bivalentshapetest	234	Triangle	Red	Shape			0		TriangleRed.png	TriangleRed.png	38	1	490	0	0	0	0		77	78	36044	98.7179487179487296089	468.103896103896090608	0	0	0	0		0	0	0	0		0
5.0.11.0	win	010719	11:11:41	NH_A_60	1	1	blocked_shape	10	blockedtask_bivalentshapetest	237	Triangle	Green	Shape			0		TriangleGreen.png	TriangleGreen.png	38	1	399	0	0	0	0		78	79	36443	98.7341772151898737775	467.2179487179487296089	0	0	0	0		0	0	0	0		0
5.0.11.0	win	010719	11:11:41	NH_A_60	1	1	blocked_shape	10	blockedtask_bivalentshapetest	240	Triangle	Green	Shape			0		TriangleGreen.png	TriangleGreen.png	38	1	614	0	0	0	0		79	80	37057	98.75	469.0759493670885831307	0	0	0	0		0	0	0	0		0
5.0.11.0	win	010719	11:11:41	NH_A_60	1	1	mixedintro	11	MixedIntroInstruct	1	Triangle	Green	Shape			0		SC_MixedIntro1.htm	TriangleGreen.png	57	0	26080	0	0	0	0		79	80	37057	98.75	469.0759493670885831307	0	0	0	0		0	0	0	0		0
5.0.11.0	win	010719	11:11:41	NH_A_60	1	1	mixedintro	11	MixedIntroInstruct	2	Triangle	Green	Shape			0		SC_MixedIntro2.htm	TriangleGreen.png	57	0	1868	0	0	0	0		79	80	37057	98.75	469.0759493670885831307	0	0	0	0		0	0	0	0		0
5.0.11.0	win	010719	11:11:41	NH_A_60	1	1	mixed_practiceWord	12	MixedPracticeInstruct	1	Triangle	Green	Shape	Word		200		SC_Mixed_WordTraining.htm	TriangleGreen.png	57	0	2670	0	0	0	0		0	0	0	0		0	0	0	0		0	0	0	0		0
5.0.11.0	win	010719	11:11:41	NH_A_60	1	1	mixed_practiceWord	12	mixed_firsttask	2	Circle	Red	Shape	Word	firsttrial	200	Consistent	SHAPE	CircleRed.png	30	1	2354	0	0	0	0		0	0	0	0		0	0	0	0		0	0	0	0		0
5.0.11.0	win	010719	11:11:41	NH_A_60	1	1	mixed_practiceWord	12	mixed_shift	5	Circle	Red	Color	Word	Shift	200	Consistent	COLOR	CircleRed.png	30	1	1986	1	1	1986	100	1986	0	0	0	0		0	0	0	0		1	1	1986	100	1986	1986
5.0.11.0	win	010719	11:11:41	NH_A_60	1	1	mixed_practiceWord	12	mixed_shift	8	Triangle	Green	Shape	Word	Shift	200	Consistent	SHAPE	TriangleGreen.png	38	1	689	1	1	1986	100	1986	1	1	689	100	689	0	0	0	0		2	2	2675	100	1337.5	1337.5
5.0.11.0	win	010719	11:11:41	NH_A_60	1	1	mixed_practiceWord	12	mixed_repeat	11	Circle	Red	Shape	Word	Repeat	200	Consistent	SHAPE	CircleRed.png	30	1	1060	1	1	1986	100	1986	2	2	1749	100	874.5	1	1	1060	100	1060	2	2	2675	100	1337.5	277.5
5.0.11.0	win	010719	11:11:41	NH_A_60	1	1	mixed_practiceWord	12	mixed_repeat	14	Triangle	Red	Shape	Word	Repeat	200	Inconsistent	SHAPE	TriangleRed.png	38	1	599	1	1	1986	100	1986	3	3	2348	100	782.6666666666666287711	2	2	1659	100	829.5	2	2	2675	100	1337.5	508
5.0.11.0	win	010719	11:11:41	NH_A_60	1	1	mixed_practiceWord	12	mixed_shift	17	Circle	Green	Color	Word	Shift	200	Inconsistent	COLOR	CircleGreen.png	38	1	734	2	2	2720	100	1360	3	3	2348	100	782.6666666666666287711	2	2	1659	100	829.5	3	3	3409	100	1136.3333333333332575421	306.8333333333332575421
5.0.11.0	win	010719	11:11:41	NH_A_60	1	1	mixed_practiceWord	12	mixed_repeat	20	Circle	Red	Color	Word	Repeat	200	Consistent	COLOR	CircleRed.png	30	1	830	3	3	3550	100	1183.3333333333332575421	3	3	2348	100	782.6666666666666287711	3	3	2489	100	829.6666666666666287711	3	3	3409	100	1136.3333333333332575421	306.6666666666666287711
5.0.11.0	win	010719	11:11:41	NH_A_60	1	1	mixed_practiceWord	12	mixed_shift	23	Circle	Green	Shape	Word	Shift	200	Inconsistent	SHAPE	CircleGreen.png	30	1	572	3	3	3550	100	1183.3333333333332575421	4	4	2920	100	730	3	3	2489	100	829.6666666666666287711	4	4	3981	100	995.25	165.5833333333333712289
5.0.11.0	win	010719	11:11:41	NH_A_60	1	1	mixed_practiceWord	12	mixed_repeat	26	Triangle	Green	Shape	Word	Repeat	200	Consistent	SHAPE	TriangleGreen.png	38	1	627	3	3	3550	100	1183.3333333333332575421	5	5	3547	100	709.3999999999999772626	4	4	3116	100	779	4	4	3981	100	995.25	216.25
5.0.11.0	win	010719	11:11:41	NH_A_60	1	1	mixed_practiceWord	12	mixed_shift	29	Triangle	Green	Color	Word	Shift	200	Consistent	COLOR	TriangleGreen.png	38	1	1160	4	4	4710	100	1177.5	5	5	3547	100	709.3999999999999772626	4	4	3116	100	779	5	5	5141	100	1028.2000000000000454747	249.2000000000000454747
5.0.11.0	win	010719	11:11:41	NH_A_60	1	1	mixed_practiceWord	12	mixed_repeat	32	Circle	Red	Color	Word	Repeat	200	Consistent	COLOR	CircleRed.png	30	1	600	5	5	5310	100	1062	5	5	3547	100	709.3999999999999772626	5	5	3716	100	743.2000000000000454747	5	5	5141	100	1028.2000000000000454747	285
5.0.11.0	win	010719	11:11:41	NH_A_60	1	1	mixed_practiceWord	12	mixed_repeat	35	Triangle	Red	Color	Word	Repeat	200	Inconsistent	COLOR	TriangleRed.png	30	1	1630	6	6	6940	100	1156.6666666666667424579	5	5	3547	100	709.3999999999999772626	6	6	5346	100	891	5	5	5141	100	1028.2000000000000454747	137.2000000000000454747
5.0.11.0	win	010719	11:11:41	NH_A_60	1	1	mixed_practiceWord	12	mixed_repeat	38	Circle	Green	Color	Word	Repeat	200	Inconsistent	COLOR	CircleGreen.png	38	1	555	7	7	7495	100	1070.7142857142857792496	5	5	3547	100	709.3999999999999772626	7	7	5901	100	843	5	5	5141	100	1028.2000000000000454747	185.2000000000000454747
5.0.11.0	win	010719	11:11:41	NH_A_60	1	1	mixed_practiceWord	12	mixed_shift	41	Circle	Green	Shape	Word	Shift	200	Inconsistent	SHAPE	CircleGreen.png	30	1	883	7	7	7495	100	1070.7142857142857792496	6	6	4430	100	738.3333333333333712289	7	7	5901	100	843	6	6	6024	100	1004	161
5.0.11.0	win	010719	11:11:41	NH_A_60	1	1	mixed_practiceWord	12	mixed_shift	44	Triangle	Red	Color	Word	Shift	200	Inconsistent	COLOR	TriangleRed.png	30	1	861	8	8	8356	100	1044.5	6	6	4430	100	738.3333333333333712289	7	7	5901	100	843	7	7	6885	100	983.5714285714285551876	140.5714285714285551876
5.0.11.0	win	010719	11:11:41	NH_A_60	1	1	mixed_practiceWord	12	mixed_repeat	47	Circle	Green	Color	Word	Repeat	200	Inconsistent	COLOR	CircleGreen.png	38	1	713	9	9	9069	100	1007.6666666666666287711	6	6	4430	100	738.3333333333333712289	8	8	6614	100	826.75	7	7	6885	100	983.5714285714285551876	156.8214285714285551876
5.0.11.0	win	010719	11:11:41	NH_A_60	1	1	mixed_practiceWord	12	mixed_shift	50	Circle	Red	Shape	Word	Shift	200	Consistent	SHAPE	CircleRed.png	30	1	715	9	9	9069	100	1007.6666666666666287711	7	7	5145	100	735	8	8	6614	100	826.75	8	8	7600	100	950	123.25
5.0.11.0	win	010719	11:11:41	NH_A_60	1	1	mixed_practiceWord	12	mixed_repeat	53	Triangle	Red	Shape	Word	Repeat	200	Inconsistent	SHAPE	TriangleRed.png	38	1	1036	9	9	9069	100	1007.6666666666666287711	8	8	6181	100	772.625	9	9	7650	100	850	8	8	7600	100	950	100
5.0.11.0	win	010719	11:11:41	NH_A_60	1	1	mixed_practiceWord	12	mixed_repeat	56	Circle	Red	Shape	Word	Repeat	200	Consistent	SHAPE	CircleRed.png	30	1	657	9	9	9069	100	1007.6666666666666287711	9	9	6838	100	759.7777777777778283053	10	10	8307	100	830.7000000000000454747	8	8	7600	100	950	119.2999999999999545253
5.0.11.0	win	010719	11:11:41	NH_A_60	1	1	mixed_practiceWord	12	mixed_repeat	59	Circle	Red	Shape	Word	Repeat	200	Consistent	SHAPE	CircleRed.png	30	1	1237	9	9	9069	100	1007.6666666666666287711	10	10	8075	100	807.5	11	11	9544	100	867.6363636363636260285	8	8	7600	100	950	82.3636363636363739715
5.0.11.0	win	010719	11:11:41	NH_A_60	1	1	mixed_practiceWord	12	mixed_shift	62	Circle	Green	Color	Word	Shift	200	Inconsistent	COLOR	CircleGreen.png	38	1	594	10	10	9663	100	966.2999999999999545253	10	10	8075	100	807.5	11	11	9544	100	867.6363636363636260285	9	9	8194	100	910.4444444444444570763	42.8080808080808310478
5.0.11.0	win	010719	11:11:41	NH_A_60	1	1	mixed_practiceWord	12	mixed_shift	65	Circle	Red	Shape	Word	Shift	200	Consistent	SHAPE	CircleRed.png	30	1	1800	10	10	9663	100	966.2999999999999545253	11	11	9875	100	897.7272727272727479431	11	11	9544	100	867.6363636363636260285	10	10	9994	100	999.3999999999999772626	131.7636363636363512342
5.0.11.0	win	010719	11:11:41	NH_A_60	1	1	mixed_practiceWord	12	mixed_shift	68	Triangle	Green	Color	Word	Shift	200	Consistent	COLOR	TriangleGreen.png	38	1	2110	11	11	11773	100	1070.2727272727272520569	11	11	9875	100	897.7272727272727479431	11	11	9544	100	867.6363636363636260285	11	11	12104	100	1100.3636363636362602847	232.7272727272726342562
5.0.11.0	win	010719	11:11:41	NH_A_60	1	1	mixed_practiceWord	12	mixed_shift	71	Triangle	Green	Shape	Word	Shift	200	Consistent	SHAPE	TriangleGreen.png	38	1	1001	11	11	11773	100	1070.2727272727272520569	12	12	10876	100	906.3333333333333712289	11	11	9544	100	867.6363636363636260285	12	12	13105	100	1092.0833333333332575421	224.4469696969696315136
5.0.11.0	win	010719	11:11:41	NH_A_60	1	1	mixed_practiceWord	12	mixed_shift	74	Triangle	Red	Color	Word	Shift	200	Inconsistent	COLOR	TriangleRed.png	30	1	1342	12	12	13115	100	1092.9166666666667424579	12	12	10876	100	906.3333333333333712289	11	11	9544	100	867.6363636363636260285	13	13	14447	100	1111.3076923076923776534	243.671328671328751625
5.0.11.0	win	010719	11:11:41	NH_A_60	1	1	mixed_practiceWord	12	mixed_shift	77	Triangle	Green	Shape	Word	Shift	200	Consistent	SHAPE	TriangleGreen.png	38	1	2743	12	12	13115	100	1092.9166666666667424579	13	13	13619	100	1047.6153846153845279332	11	11	9544	100	867.6363636363636260285	14	14	17190	100	1227.8571428571428896248	360.2207792207792635963
5.0.11.0	win	010719	11:11:41	NH_A_60	1	1	mixed_practiceWord	12	mixed_repeat	80	Triangle	Red	Shape	Word	Repeat	200	Inconsistent	SHAPE	TriangleRed.png	38	1	648	12	12	13115	100	1092.9166666666667424579	14	14	14267	100	1019.0714285714285551876	12	12	10192	100	849.3333333333333712289	14	14	17190	100	1227.8571428571428896248	378.5238095238095183959
5.0.11.0	win	010719	11:11:41	NH_A_60	1	1	mixed_practiceWord	12	mixed_repeat	83	Triangle	Red	Shape	Word	Repeat	200	Inconsistent	SHAPE	TriangleRed.png	38	1	572	12	12	13115	100	1092.9166666666667424579	15	15	14839	100	989.2666666666666515084	13	13	10764	100	828	14	14	17190	100	1227.8571428571428896248	399.8571428571428896248
5.0.11.0	win	010719	11:11:41	NH_A_60	1	1	mixed_practiceWord	12	mixed_repeat	86	Triangle	Green	Shape	Word	Repeat	200	Consistent	SHAPE	TriangleGreen.png	38	1	563	12	12	13115	100	1092.9166666666667424579	16	16	15402	100	962.625	14	14	11327	100	809.0714285714285551876	14	14	17190	100	1227.8571428571428896248	418.7857142857143344372
5.0.11.0	win	010719	11:11:41	NH_A_60	1	1	mixed_practiceWord	12	mixed_shift	89	Triangle	Red	Color	Word	Shift	200	Inconsistent	COLOR	TriangleRed.png	30	1	939	13	13	14054	100	1081.0769230769230944134	16	16	15402	100	962.625	14	14	11327	100	809.0714285714285551876	15	15	18129	100	1208.5999999999999090505	399.5285714285713538629
5.0.11.0	win	010719	11:11:41	NH_A_60	1	1	mixed_practiceWord	12	mixed_repeat	92	Circle	Green	Color	Word	Repeat	200	Inconsistent	COLOR	CircleGreen.png	38	1	628	14	14	14682	100	1048.7142857142857792496	16	16	15402	100	962.625	15	15	11955	100	797	15	15	18129	100	1208.5999999999999090505	411.5999999999999090505
5.0.11.0	win	010719	11:11:41	NH_A_60	1	1	mixed_practiceWord	12	mixed_repeat	95	Circle	Green	Color	Word	Repeat	200	Inconsistent	COLOR	CircleGreen.png	38	1	1785	15	15	16467	100	1097.7999999999999545253	16	16	15402	100	962.625	16	16	13740	100	858.75	15	15	18129	100	1208.5999999999999090505	349.8499999999999090505
5.0.11.0	win	010719	11:11:41	NH_A_60	1	1	mixed_practiceWord	12	mixed_shift	98	Circle	Green	Shape	Word	Shift	200	Inconsistent	SHAPE	CircleGreen.png	30	1	799	15	15	16467	100	1097.7999999999999545253	17	17	16201	100	953	16	16	13740	100	858.75	16	16	18928	100	1183	324.25
5.0.11.0	win	010719	11:11:41	NH_A_60	1	1	mixed_practiceWord	12	mixed_repeat	101	Triangle	Red	Shape	Word	Repeat	200	Inconsistent	SHAPE	TriangleRed.png	38	1	1550	15	15	16467	100	1097.7999999999999545253	18	18	17751	100	986.1666666666666287711	17	17	15290	100	899.4117647058823195039	16	16	18928	100	1183	283.5882352941176804961
5.0.11.0	win	010719	11:11:41	NH_A_60	1	1	mixed_practiceWord	12	mixed_repeat	104	Circle	Red	Shape	Word	Repeat	200	Consistent	SHAPE	CircleRed.png	30	1	462	15	15	16467	100	1097.7999999999999545253	19	19	18213	100	958.5789473684210406645	18	18	15752	100	875.1111111111110858474	16	16	18928	100	1183	307.8888888888889141526
5.0.11.0	win	010719	11:11:41	NH_A_60	1	1	mixed_practiceWord	12	mixed_shift	107	Triangle	Green	Color	Word	Shift	200	Consistent	COLOR	TriangleGreen.png	38	1	601	16	16	17068	100	1066.75	19	19	18213	100	958.5789473684210406645	18	18	15752	100	875.1111111111110858474	17	17	19529	100	1148.7647058823529278015	273.6535947712418419542
5.0.11.0	win	010719	11:11:41	NH_A_60	1	1	mixed_practiceWord	12	mixed_shift	110	Triangle	Red	Shape	Word	Shift	200	Inconsistent	SHAPE	TriangleRed.png	38	1	560	16	16	17068	100	1066.75	20	20	18773	100	938.6499999999999772626	18	18	15752	100	875.1111111111110858474	18	18	20089	100	1116.0555555555556566105	240.9444444444445707632
5.0.11.0	win	010719	11:11:41	NH_A_60	1	1	mixed_practiceWord	12	mixed_repeat	113	Circle	Red	Shape	Word	Repeat	200	Consistent	SHAPE	CircleRed.png	30	1	1783	16	16	17068	100	1066.75	21	21	20556	100	978.8571428571428896248	19	19	17535	100	922.8947368421053170096	18	18	20089	100	1116.0555555555556566105	193.160818713450339601
5.0.11.0	win	010719	11:11:41	NH_A_60	1	1	mixed_practiceWord	12	mixed_shift	116	Triangle	Green	Color	Word	Shift	200	Consistent	COLOR	TriangleGreen.png	38	1	878	17	17	17946	100	1055.6470588235295053892	21	21	20556	100	978.8571428571428896248	19	19	17535	100	922.8947368421053170096	19	19	20967	100	1103.5263157894737560127	180.6315789473684390032
5.0.11.0	win	010719	11:11:41	NH_A_60	1	1	mixed_practiceWord	12	mixed_repeat	119	Triangle	Red	Color	Word	Repeat	200	Inconsistent	COLOR	TriangleRed.png	30	1	2393	18	18	20339	100	1129.9444444444443433895	21	21	20556	100	978.8571428571428896248	20	20	19928	100	996.3999999999999772626	19	19	20967	100	1103.5263157894737560127	107.1263157894737787501
5.0.11.0	win	010719	11:11:41	NH_A_60	1	1	mixed_practiceWord	12	mixed_repeat	122	Triangle	Red	Color	Word	Repeat	200	Inconsistent	COLOR	TriangleRed.png	30	1	393	19	19	20732	100	1091.1578947368420813291	21	21	20556	100	978.8571428571428896248	21	21	20321	100	967.6666666666666287711	19	19	20967	100	1103.5263157894737560127	135.8596491228071272417
5.0.11.0	win	010719	11:11:41	NH_A_60	1	1	mixed_practiceWord	12	mixed_repeat	125	Circle	Green	Color	Word	Repeat	200	Inconsistent	COLOR	CircleGreen.png	38	1	471	20	20	21203	100	1060.1500000000000909495	21	21	20556	100	978.8571428571428896248	22	22	20792	100	945.0909090909091219146	19	19	20967	100	1103.5263157894737560127	158.4354066985646340981
5.0.11.0	win	010719	11:11:41	NH_A_60	1	1	mixed_practiceWord	12	mixed_shift	128	Triangle	Green	Shape	Word	Shift	200	Consistent	SHAPE	TriangleGreen.png	38	1	3330	20	20	21203	100	1060.1500000000000909495	22	22	23886	100	1085.7272727272727479431	22	22	20792	100	945.0909090909091219146	20	20	24297	100	1214.8499999999999090505	269.7590909090907871359
5.0.11.0	win	010719	11:11:41	NH_A_60	1	1	mixed_practiceWord	12	mixed_shift	131	Circle	Green	Color	Word	Shift	200	Inconsistent	COLOR	CircleGreen.png	38	1	795	21	21	21998	100	1047.5238095238096320827	22	22	23886	100	1085.7272727272727479431	22	22	20792	100	945.0909090909091219146	21	21	25092	100	1194.8571428571428896248	249.7662337662337677102
5.0.11.0	win	010719	11:11:41	NH_A_60	1	1	mixed_practiceWord	12	mixed_repeat	134	Circle	Green	Color	Word	Repeat	200	Inconsistent	COLOR	CircleGreen.png	38	1	666	22	22	22664	100	1030.1818181818182438292	22	22	23886	100	1085.7272727272727479431	23	23	21458	100	932.9565217391303804106	21	21	25092	100	1194.8571428571428896248	261.9006211180125092142
5.0.11.0	win	010719	11:11:41	NH_A_60	1	1	mixed_practiceWord	12	mixed_shift	137	Triangle	Green	Shape	Word	Shift	200	Consistent	SHAPE	TriangleGreen.png	38	1	717	22	22	22664	100	1030.1818181818182438292	23	23	24603	100	1069.695652173913003935	23	23	21458	100	932.9565217391303804106	22	22	25809	100	1173.1363636363637397153	240.1798418972333593047
5.0.11.0	win	010719	11:11:41	NH_A_60	1	1	mixed_practiceWord	12	mixed_shift	140	Circle	Red	Color	Word	Shift	200	Consistent	COLOR	CircleRed.png	30	1	462	23	23	23126	100	1005.4782608695652470487	23	23	24603	100	1069.695652173913003935	23	23	21458	100	932.9565217391303804106	23	23	26271	100	1142.2173913043477568863	209.2608695652173764756
5.0.11.0	win	010719	11:11:41	NH_A_60	1	1	mixed_practiceWord	12	mixed_shift	143	Circle	Red	Shape	Word	Shift	200	Consistent	SHAPE	CircleRed.png	30	1	954	23	23	23126	100	1005.4782608695652470487	24	24	25557	100	1064.875	23	23	21458	100	932.9565217391303804106	24	24	27225	100	1134.375	201.4184782608696195894
5.0.11.0	win	010719	11:11:41	NH_A_60	1	1	mixed_practiceWord	12	mixed_repeat	146	Triangle	Green	Shape	Word	Repeat	200	Consistent	SHAPE	TriangleGreen.png	38	1	579	23	23	23126	100	1005.4782608695652470487	25	25	26136	100	1045.4400000000000545697	24	24	22037	100	918.2083333333333712289	24	24	27225	100	1134.375	216.1666666666666287711
5.0.11.0	win	010719	11:11:41	NH_A_60	1	1	mixed_testintro	13	MixedPracticeInstruct	1	Triangle	Green	Shape	Word	Repeat	200	Consistent	SC_Mixed_TestIntro.htm	TriangleGreen.png	57	0	4690	23	23	23126	100	1005.4782608695652470487	25	25	26136	100	1045.4400000000000545697	24	24	22037	100	918.2083333333333712289	24	24	27225	100	1134.375	216.1666666666666287711
5.0.11.0	win	010719	11:11:41	NH_A_60	1	1	mixed_Word_shortCSI	14	MixedTestInstruct	1	Triangle	Green	Shape	Word	Repeat	200	Consistent	SC_Mixed_WordTest.htm	TriangleGreen.png	57	0	4469	0	0	0	0		0	0	0	0		0	0	0	0		0	0	0	0		0
5.0.11.0	win	010719	11:11:41	NH_A_60	1	1	mixed_Word_shortCSI	14	mixed_firsttask	2	Circle	Green	Color	Word	firsttrial	200	Inconsistent	COLOR	CircleGreen.png	38	1	920	0	0	0	0		0	0	0	0		0	0	0	0		0	0	0	0		0
5.0.11.0	win	010719	11:11:41	NH_A_60	1	1	mixed_Word_shortCSI	14	mixed_repeat	5	Triangle	Green	Color	Word	Repeat	200	Consistent	COLOR	TriangleGreen.png	38	1	530	1	1	530	100	530	0	0	0	0		1	1	530	100	530	0	0	0	0		-530
5.0.11.0	win	010719	11:11:41	NH_A_60	1	1	mixed_Word_shortCSI	14	mixed_shift	8	Triangle	Green	Shape	Word	Shift	200	Consistent	SHAPE	TriangleGreen.png	38	1	555	1	1	530	100	530	1	1	555	100	555	1	1	530	100	530	1	1	555	100	555	25
5.0.11.0	win	010719	11:11:41	NH_A_60	1	1	mixed_Word_shortCSI	14	mixed_repeat	11	Triangle	Green	Shape	Word	Repeat	200	Consistent	SHAPE	TriangleGreen.png	38	1	435	1	1	530	100	530	2	2	990	100	495	2	2	965	100	482.5	1	1	555	100	555	72.5
5.0.11.0	win	010719	11:11:41	NH_A_60	1	1	mixed_Word_shortCSI	14	mixed_repeat	14	Triangle	Green	Shape	Word	Repeat	200	Consistent	SHAPE	TriangleGreen.png	38	1	544	1	1	530	100	530	3	3	1534	100	511.3333333333333143855	3	3	1509	100	503	1	1	555	100	555	52
5.0.11.0	win	010719	11:11:41	NH_A_60	1	1	mixed_Word_shortCSI	14	mixed_repeat	17	Triangle	Red	Shape	Word	Repeat	200	Inconsistent	SHAPE	TriangleRed.png	38	1	632	1	1	530	100	530	4	4	2166	100	541.5	4	4	2141	100	535.25	1	1	555	100	555	19.75
5.0.11.0	win	010719	11:11:41	NH_A_60	1	1	mixed_Word_shortCSI	14	mixed_shift	20	Circle	Red	Color	Word	Shift	200	Consistent	COLOR	CircleRed.png	30	1	861	2	2	1391	100	695.5	4	4	2166	100	541.5	4	4	2141	100	535.25	2	2	1416	100	708	172.75
5.0.11.0	win	010719	11:11:41	NH_A_60	1	1	mixed_Word_shortCSI	14	mixed_repeat	23	Circle	Green	Color	Word	Repeat	200	Inconsistent	COLOR	CircleGreen.png	38	1	969	3	3	2360	100	786.6666666666666287711	4	4	2166	100	541.5	5	5	3110	100	622	2	2	1416	100	708	86
5.0.11.0	win	010719	11:11:41	NH_A_60	1	1	mixed_Word_shortCSI	14	mixed_repeat	26	Triangle	Green	Color	Word	Repeat	200	Consistent	COLOR	TriangleGreen.png	38	1	528	4	4	2888	100	722	4	4	2166	100	541.5	6	6	3638	100	606.3333333333333712289	2	2	1416	100	708	101.6666666666666287711
5.0.11.0	win	010719	11:11:41	NH_A_60	1	1	mixed_Word_shortCSI	14	mixed_repeat	29	Triangle	Red	Color	Word	Repeat	200	Inconsistent	COLOR	TriangleRed.png	30	1	793	5	5	3681	100	736.2000000000000454747	4	4	2166	100	541.5	7	7	4431	100	633	2	2	1416	100	708	75
5.0.11.0	win	010719	11:11:41	NH_A_60	1	1	mixed_Word_shortCSI	14	mixed_repeat	32	Circle	Red	Color	Word	Repeat	200	Consistent	COLOR	CircleRed.png	30	1	840	6	6	4521	100	753.5	4	4	2166	100	541.5	8	8	5271	100	658.875	2	2	1416	100	708	49.125
5.0.11.0	win	010719	11:11:41	NH_A_60	1	1	mixed_Word_shortCSI	14	mixed_repeat	35	Triangle	Green	Color	Word	Repeat	200	Consistent	COLOR	TriangleGreen.png	38	1	981	7	7	5502	100	786	4	4	2166	100	541.5	9	9	6252	100	694.6666666666666287711	2	2	1416	100	708	13.3333333333333712289
5.0.11.0	win	010719	11:11:41	NH_A_60	1	1	mixed_Word_shortCSI	14	mixed_shift	38	Circle	Red	Shape	Word	Shift	200	Consistent	SHAPE	CircleRed.png	30	1	2076	7	7	5502	100	786	5	5	4242	100	848.3999999999999772626	9	9	6252	100	694.6666666666666287711	3	3	3492	100	1164	469.3333333333333712289
5.0.11.0	win	010719	11:11:41	NH_A_60	1	1	mixed_Word_shortCSI	14	mixed_shift	41	Circle	Red	Color	Word	Shift	200	Consistent	COLOR	CircleRed.png	30	1	583	8	8	6085	100	760.625	5	5	4242	100	848.3999999999999772626	9	9	6252	100	694.6666666666666287711	4	4	4075	100	1018.75	324.0833333333333712289
5.0.11.0	win	010719	11:11:41	NH_A_60	1	1	mixed_Word_shortCSI	14	mixed_repeat	44	Triangle	Green	Color	Word	Repeat	200	Consistent	COLOR	TriangleGreen.png	38	1	685	9	9	6770	100	752.2222222222221716947	5	5	4242	100	848.3999999999999772626	10	10	6937	100	693.7000000000000454747	4	4	4075	100	1018.75	325.0499999999999545253
5.0.11.0	win	010719	11:11:41	NH_A_60	1	1	mixed_Word_shortCSI	14	mixed_repeat	47	Circle	Green	Color	Word	Repeat	200	Inconsistent	COLOR	CircleGreen.png	38	1	720	10	10	7490	100	749	5	5	4242	100	848.3999999999999772626	11	11	7657	100	696.0909090909091219146	4	4	4075	100	1018.75	322.6590909090908780854
5.0.11.0	win	010719	11:11:41	NH_A_60	1	1	mixed_Word_shortCSI	14	mixed_repeat	50	Circle	Red	Color	Word	Repeat	200	Consistent	COLOR	CircleRed.png	30	1	449	11	11	7939	100	721.7272727272727479431	5	5	4242	100	848.3999999999999772626	12	12	8106	100	675.5	4	4	4075	100	1018.75	343.25
5.0.11.0	win	010719	11:11:41	NH_A_60	1	1	mixed_Word_shortCSI	14	mixed_repeat	53	Triangle	Red	Color	Word	Repeat	200	Inconsistent	COLOR	TriangleRed.png	30	1	605	12	12	8544	100	712	5	5	4242	100	848.3999999999999772626	13	13	8711	100	670.0769230769230944134	4	4	4075	100	1018.75	348.6730769230769055866
5.0.11.0	win	010719	11:11:41	NH_A_60	1	1	mixed_Word_shortCSI	14	mixed_repeat	56	Triangle	Green	Color	Word	Repeat	200	Consistent	COLOR	TriangleGreen.png	38	1	516	13	13	9060	100	696.9230769230769055866	5	5	4242	100	848.3999999999999772626	14	14	9227	100	659.0714285714285551876	4	4	4075	100	1018.75	359.6785714285714448124
5.0.11.0	win	010719	11:11:41	NH_A_60	1	1	mixed_Word_shortCSI	14	mixed_shift	59	Triangle	Red	Shape	Word	Shift	200	Inconsistent	SHAPE	TriangleRed.png	38	1	1229	13	13	9060	100	696.9230769230769055866	6	6	5471	100	911.8333333333333712289	14	14	9227	100	659.0714285714285551876	5	5	5304	100	1060.7999999999999545253	401.7285714285713993377
5.0.11.0	win	010719	11:11:41	NH_A_60	1	1	mixed_Word_shortCSI	14	mixed_shift	62	Circle	Green	Color	Word	Shift	200	Inconsistent	COLOR	CircleGreen.png	38	1	1850	14	14	10910	100	779.2857142857143344372	6	6	5471	100	911.8333333333333712289	14	14	9227	100	659.0714285714285551876	6	6	7154	100	1192.3333333333332575421	533.2619047619047023545
5.0.11.0	win	010719	11:11:41	NH_A_60	1	1	mixed_Word_shortCSI	14	mixed_shift	65	Circle	Red	Shape	Word	Shift	200	Consistent	SHAPE	CircleRed.png	30	1	814	14	14	10910	100	779.2857142857143344372	7	7	6285	100	897.8571428571428896248	14	14	9227	100	659.0714285714285551876	7	7	7968	100	1138.2857142857142207504	479.2142857142856655628
5.0.11.0	win	010719	11:11:41	NH_A_60	1	1	mixed_Word_shortCSI	14	mixed_shift	68	Triangle	Red	Color	Word	Shift	200	Inconsistent	COLOR	TriangleRed.png	30	1	619	15	15	11529	100	768.6000000000000227374	7	7	6285	100	897.8571428571428896248	14	14	9227	100	659.0714285714285551876	8	8	8587	100	1073.375	414.3035714285714448124
5.0.11.0	win	010719	11:11:41	NH_A_60	1	1	mixed_Word_shortCSI	14	mixed_repeat	71	Triangle	Green	Color	Word	Repeat	200	Consistent	COLOR	TriangleGreen.png	38	1	817	16	16	12346	100	771.625	7	7	6285	100	897.8571428571428896248	15	15	10044	100	669.6000000000000227374	8	8	8587	100	1073.375	403.7749999999999772626
5.0.11.0	win	010719	11:11:41	NH_A_60	1	1	mixed_Word_shortCSI	14	mixed_repeat	74	Triangle	Green	Color	Word	Repeat	200	Consistent	COLOR	TriangleGreen.png	38	1	638	17	17	12984	100	763.7647058823529278015	7	7	6285	100	897.8571428571428896248	16	16	10682	100	667.625	8	8	8587	100	1073.375	405.75
5.0.11.0	win	010719	11:11:41	NH_A_60	1	1	mixed_Word_shortCSI	14	mixed_repeat	77	Circle	Red	Color	Word	Repeat	200	Consistent	COLOR	CircleRed.png	30	1	499	18	18	13483	100	749.0555555555555429237	7	7	6285	100	897.8571428571428896248	17	17	11181	100	657.7058823529412165954	8	8	8587	100	1073.375	415.6691176470587834046
5.0.11.0	win	010719	11:11:41	NH_A_60	1	1	mixed_Word_shortCSI	14	mixed_shift	80	Triangle	Red	Shape	Word	Shift	200	Inconsistent	SHAPE	TriangleRed.png	38	1	509	18	18	13483	100	749.0555555555555429237	8	8	6794	100	849.25	17	17	11181	100	657.7058823529412165954	9	9	9096	100	1010.6666666666666287711	352.9607843137254121757
5.0.11.0	win	010719	11:11:41	NH_A_60	1	1	mixed_Word_shortCSI	14	mixed_repeat	83	Circle	Red	Shape	Word	Repeat	200	Consistent	SHAPE	CircleRed.png	30	1	519	18	18	13483	100	749.0555555555555429237	9	9	7313	100	812.5555555555555429237	18	18	11700	100	650	9	9	9096	100	1010.6666666666666287711	360.6666666666666287711
5.0.11.0	win	010719	11:11:41	NH_A_60	1	1	mixed_Word_shortCSI	14	mixed_repeat	86	Triangle	Green	Shape	Word	Repeat	200	Consistent	SHAPE	TriangleGreen.png	38	1	1808	18	18	13483	100	749.0555555555555429237	10	10	9121	100	912.1000000000000227374	19	19	13508	100	710.9473684210526016614	9	9	9096	100	1010.6666666666666287711	299.7192982456140271097
5.0.11.0	win	010719	11:11:41	NH_A_60	1	1	mixed_Word_shortCSI	14	mixed_repeat	89	Circle	Green	Shape	Word	Repeat	200	Inconsistent	SHAPE	CircleGreen.png	30	1	534	18	18	13483	100	749.0555555555555429237	11	11	9655	100	877.7272727272727479431	20	20	14042	100	702.1000000000000227374	9	9	9096	100	1010.6666666666666287711	308.5666666666666060337
5.0.11.0	win	010719	11:11:41	NH_A_60	1	1	mixed_Word_shortCSI	14	mixed_shift	92	Circle	Green	Color	Word	Shift	200	Inconsistent	COLOR	CircleGreen.png	38	1	735	19	19	14218	100	748.3157894736841626582	11	11	9655	100	877.7272727272727479431	20	20	14042	100	702.1000000000000227374	10	10	9831	100	983.1000000000000227374	281
5.0.11.0	win	010719	11:11:41	NH_A_60	1	1	mixed_Word_shortCSI	14	mixed_repeat	95	Circle	Green	Color	Word	Repeat	200	Inconsistent	COLOR	CircleGreen.png	38	1	767	20	20	14985	100	749.25	11	11	9655	100	877.7272727272727479431	21	21	14809	100	705.1904761904761471669	10	10	9831	100	983.1000000000000227374	277.9095238095238755704
5.0.11.0	win	010719	11:11:41	NH_A_60	1	1	mixed_Word_shortCSI	14	mixed_shift	98	Triangle	Red	Shape	Word	Shift	200	Inconsistent	SHAPE	TriangleRed.png	38	1	655	20	20	14985	100	749.25	12	12	10310	100	859.1666666666666287711	21	21	14809	100	705.1904761904761471669	11	11	10486	100	953.2727272727272520569	248.08225108225110489
5.0.11.0	win	010719	11:11:41	NH_A_60	1	1	mixed_Word_shortCSI	14	mixed_repeat	101	Triangle	Green	Shape	Word	Repeat	200	Consistent	SHAPE	TriangleGreen.png	38	1	1283	20	20	14985	100	749.25	13	13	11593	100	891.7692307692307167599	22	22	16092	100	731.4545454545454958861	11	11	10486	100	953.2727272727272520569	221.8181818181817561708
5.0.11.0	win	010719	11:11:41	NH_A_60	1	1	mixed_Word_shortCSI	14	mixed_shift	104	Triangle	Red	Color	Word	Shift	200	Inconsistent	COLOR	TriangleRed.png	30	1	1021	21	21	16006	100	762.1904761904761471669	13	13	11593	100	891.7692307692307167599	22	22	16092	100	731.4545454545454958861	12	12	11507	100	958.9166666666666287711	227.4621212121211328849
5.0.11.0	win	010719	11:11:41	NH_A_60	1	1	mixed_Word_shortCSI	14	mixed_shift	107	Triangle	Red	Shape	Word	Shift	200	Inconsistent	SHAPE	TriangleRed.png	38	1	1043	21	21	16006	100	762.1904761904761471669	14	14	12636	100	902.5714285714285551876	22	22	16092	100	731.4545454545454958861	13	13	12550	100	965.38461538461535838	233.9300699300698624938
5.0.11.0	win	010719	11:11:41	NH_A_60	1	1	mixed_Word_shortCSI	14	mixed_shift	110	Circle	Red	Color	Word	Shift	200	Consistent	COLOR	CircleRed.png	30	1	1319	22	22	17325	100	787.5	14	14	12636	100	902.5714285714285551876	22	22	16092	100	731.4545454545454958861	14	14	13869	100	990.6428571428571103752	259.1883116883116144891
5.0.11.0	win	010719	11:11:41	NH_A_60	1	1	mixed_Word_shortCSI	14	mixed_shift	113	Circle	Red	Shape	Word	Shift	200	Consistent	SHAPE	CircleRed.png	30	1	641	22	22	17325	100	787.5	15	15	13277	100	885.1333333333333257542	22	22	16092	100	731.4545454545454958861	15	15	14510	100	967.3333333333333712289	235.8787878787878753428
5.0.11.0	win	010719	11:11:41	NH_A_60	1	1	mixed_Word_shortCSI	14	mixed_repeat	116	Triangle	Red	Shape	Word	Repeat	200	Inconsistent	SHAPE	TriangleRed.png	38	1	566	22	22	17325	100	787.5	16	16	13843	100	865.1875	23	23	16658	100	724.2608695652173764756	15	15	14510	100	967.3333333333333712289	243.0724637681159947533
5.0.11.0	win	010719	11:11:41	NH_A_60	1	1	mixed_Word_shortCSI	14	mixed_shift	119	Triangle	Green	Color	Word	Shift	200	Consistent	COLOR	TriangleGreen.png	38	1	621	23	23	17946	100	780.2608695652173764756	16	16	13843	100	865.1875	23	23	16658	100	724.2608695652173764756	16	16	15131	100	945.6875	221.4266304347826235244
5.0.11.0	win	010719	11:11:41	NH_A_60	1	1	mixed_Word_shortCSI	14	mixed_shift	122	Circle	Green	Shape	Word	Shift	200	Inconsistent	SHAPE	CircleGreen.png	30	1	1058	23	23	17946	100	780.2608695652173764756	17	17	14901	100	876.5294117647058556031	23	23	16658	100	724.2608695652173764756	17	17	16189	100	952.2941176470587834046	228.033248081841406929
5.0.11.0	win	010719	11:11:41	NH_A_60	1	1	mixed_Word_shortCSI	14	mixed_shift	125	Triangle	Red	Color	Word	Shift	200	Inconsistent	COLOR	TriangleRed.png	30	1	903	24	24	18849	100	785.375	17	17	14901	100	876.5294117647058556031	23	23	16658	100	724.2608695652173764756	18	18	17092	100	949.5555555555555429237	225.2946859903381664481
5.0.11.0	win	010719	11:11:41	NH_A_60	1	1	mixed_Word_shortCSI	14	mixed_repeat	128	Circle	Green	Color	Word	Repeat	200	Inconsistent	COLOR	CircleGreen.png	38	1	464	25	25	19313	100	772.5199999999999818101	17	17	14901	100	876.5294117647058556031	24	24	17122	100	713.4166666666666287711	18	18	17092	100	949.5555555555555429237	236.1388888888889141526
5.0.11.0	win	010719	11:11:41	NH_A_60	1	1	mixed_Word_shortCSI	14	mixed_shift	131	Circle	Red	Shape	Word	Shift	200	Consistent	SHAPE	CircleRed.png	30	1	796	25	25	19313	100	772.5199999999999818101	18	18	15697	100	872.0555555555555429237	24	24	17122	100	713.4166666666666287711	19	19	17888	100	941.4736842105263576741	228.057017543859728903
5.0.11.0	win	010719	11:11:41	NH_A_60	1	1	mixed_Word_shortCSI	14	mixed_shift	134	Triangle	Green	Color	Word	Shift	200	Consistent	COLOR	TriangleGreen.png	38	1	491	26	26	19804	100	761.6923076923077360334	18	18	15697	100	872.0555555555555429237	24	24	17122	100	713.4166666666666287711	20	20	18379	100	918.9500000000000454747	205.5333333333334167037
5.0.11.0	win	010719	11:11:41	NH_A_60	1	1	mixed_Word_shortCSI	14	mixed_repeat	137	Triangle	Green	Color	Word	Repeat	200	Consistent	COLOR	TriangleGreen.png	38	1	965	27	27	20769	100	769.2222222222221716947	18	18	15697	100	872.0555555555555429237	25	25	18087	100	723.4800000000000181899	20	20	18379	100	918.9500000000000454747	195.4700000000000272848
5.0.11.0	win	010719	11:11:41	NH_A_60	1	1	mixed_Word_shortCSI	14	mixed_repeat	140	Circle	Green	Color	Word	Repeat	200	Inconsistent	COLOR	CircleGreen.png	38	1	700	28	28	21469	100	766.75	18	18	15697	100	872.0555555555555429237	26	26	18787	100	722.5769230769230944134	20	20	18379	100	918.9500000000000454747	196.3730769230769510614
5.0.11.0	win	010719	11:11:41	NH_A_60	1	1	mixed_Word_shortCSI	14	mixed_repeat	143	Triangle	Red	Color	Word	Repeat	200	Inconsistent	COLOR	TriangleRed.png	30	1	446	29	29	21915	100	755.689655172413836226	18	18	15697	100	872.0555555555555429237	27	27	19233	100	712.3333333333333712289	20	20	18379	100	918.9500000000000454747	206.6166666666666742458
5.0.11.0	win	010719	11:11:41	NH_A_60	1	1	mixed_Word_shortCSI	14	mixed_shift	146	Circle	Red	Shape	Word	Shift	200	Consistent	SHAPE	CircleRed.png	30	1	1387	29	29	21915	100	755.689655172413836226	19	19	17084	100	899.1578947368420813291	27	27	19233	100	712.3333333333333712289	21	21	19766	100	941.2380952380951839586	228.9047619047618127297
5.0.11.0	win	010719	11:11:41	NH_A_60	1	1	mixed_Word_shortCSI	14	mixed_repeat	149	Circle	Green	Shape	Word	Repeat	200	Inconsistent	SHAPE	CircleGreen.png	30	1	1153	29	29	21915	100	755.689655172413836226	20	20	18237	100	911.8500000000000227374	28	28	20386	100	728.0714285714285551876	21	21	19766	100	941.2380952380951839586	213.1666666666666287711
5.0.11.0	win	010719	11:11:41	NH_A_60	1	1	mixed_Word_shortCSI	14	mixed_shift	152	Triangle	Green	Color	Word	Shift	200	Consistent	COLOR	TriangleGreen.png	38	1	658	30	30	22573	100	752.4333333333332802795	20	20	18237	100	911.8500000000000227374	28	28	20386	100	728.0714285714285551876	22	22	20424	100	928.3636363636363739715	200.2922077922078187839
5.0.11.0	win	010719	11:11:41	NH_A_60	1	1	mixed_Word_shortCSI	14	mixed_shift	155	Circle	Green	Shape	Word	Shift	200	Inconsistent	SHAPE	CircleGreen.png	30	1	1622	30	30	22573	100	752.4333333333332802795	21	21	19859	100	945.6666666666666287711	28	28	20386	100	728.0714285714285551876	23	23	22046	100	958.5217391304347529513	230.4503105590061977637
5.0.11.0	win	010719	11:11:41	NH_A_60	1	1	mixed_Word_shortCSI	14	mixed_shift	158	Circle	Red	Color	Word	Shift	200	Consistent	COLOR	CircleRed.png	30	1	1059	31	31	23632	100	762.3225806451613379977	21	21	19859	100	945.6666666666666287711	28	28	20386	100	728.0714285714285551876	24	24	23105	100	962.7083333333333712289	234.6369047619048160414
5.0.11.0	win	010719	11:11:41	NH_A_60	1	1	mixed_Word_shortCSI	14	mixed_shift	161	Triangle	Red	Shape	Word	Shift	200	Inconsistent	SHAPE	TriangleRed.png	38	1	647	31	31	23632	100	762.3225806451613379977	22	22	20506	100	932.0909090909091219146	28	28	20386	100	728.0714285714285551876	25	25	23752	100	950.0800000000000409273	222.0085714285714857397
5.0.11.0	win	010719	11:11:41	NH_A_60	1	1	mixed_Word_shortCSI	14	mixed_repeat	164	Circle	Red	Shape	Word	Repeat	200	Consistent	SHAPE	CircleRed.png	30	1	3003	31	31	23632	100	762.3225806451613379977	23	23	23509	100	1022.1304347826087450812	29	29	23389	100	806.5172413793103487478	25	25	23752	100	950.0800000000000409273	143.5627586206896921794
5.0.11.0	win	010719	11:11:41	NH_A_60	1	1	mixed_Word_shortCSI	14	mixed_repeat	167	Triangle	Green	Shape	Word	Repeat	200	Consistent	SHAPE	TriangleGreen.png	38	1	1393	31	31	23632	100	762.3225806451613379977	24	24	24902	100	1037.5833333333332575421	30	30	24782	100	826.0666666666667197205	25	25	23752	100	950.0800000000000409273	124.0133333333333212067
5.0.11.0	win	010719	11:11:41	NH_A_60	1	1	mixed_Word_shortCSI	14	mixed_shift	170	Circle	Red	Color	Word	Shift	200	Consistent	COLOR	CircleRed.png	30	1	648	32	32	24280	100	758.75	24	24	24902	100	1037.5833333333332575421	30	30	24782	100	826.0666666666667197205	26	26	24400	100	938.4615384615384527933	112.3948717948717330728
5.0.11.0	win	010719	11:11:41	NH_A_60	1	1	mixed_Word_shortCSI	14	mixed_repeat	173	Triangle	Green	Color	Word	Repeat	200	Consistent	COLOR	TriangleGreen.png	38	1	1100	33	33	25380	100	769.0909090909091219146	24	24	24902	100	1037.5833333333332575421	31	31	25882	100	834.903225806451587232	26	26	24400	100	938.4615384615384527933	103.5583126550868655613
5.0.11.0	win	010719	11:11:41	NH_A_60	1	1	mixed_Word_shortCSI	14	mixed_repeat	176	Triangle	Red	Color	Word	Repeat	200	Inconsistent	COLOR	TriangleRed.png	30	1	893	34	34	26273	100	772.7352941176470721985	24	24	24902	100	1037.5833333333332575421	32	32	26775	100	836.71875	26	26	24400	100	938.4615384615384527933	101.7427884615384527933
5.0.11.0	win	010719	11:11:41	NH_A_60	1	1	mixed_Word_shortCSI	14	mixed_shift	179	Circle	Green	Shape	Word	Shift	200	Inconsistent	SHAPE	CircleGreen.png	30	1	776	34	34	26273	100	772.7352941176470721985	25	25	25678	100	1027.1199999999998908606	32	32	26775	100	836.71875	27	27	25176	100	932.4444444444444570763	95.7256944444444570763
5.0.11.0	win	010719	11:11:41	NH_A_60	1	1	mixed_Word_shortCSI	14	mixed_repeat	182	Triangle	Green	Shape	Word	Repeat	200	Consistent	SHAPE	TriangleGreen.png	38	1	1528	34	34	26273	100	772.7352941176470721985	26	26	27206	100	1046.3846153846154720668	33	33	28303	100	857.6666666666666287711	27	27	25176	100	932.4444444444444570763	74.7777777777778283053
5.0.11.0	win	010719	11:11:41	NH_A_60	1	1	mixed_Word_shortCSI	14	mixed_repeat	185	Circle	Green	Shape	Word	Repeat	200	Inconsistent	SHAPE	CircleGreen.png	30	1	745	34	34	26273	100	772.7352941176470721985	27	27	27951	100	1035.2222222222221716947	34	34	29048	100	854.3529411764706082977	27	27	25176	100	932.4444444444444570763	78.0915032679738487786
5.0.11.0	win	010719	11:11:41	NH_A_60	1	1	mixed_Word_shortCSI	14	mixed_shift	188	Circle	Red	Color	Word	Shift	200	Consistent	COLOR	CircleRed.png	30	1	938	35	35	27211	100	777.4571428571429123622	27	27	27951	100	1035.2222222222221716947	34	34	29048	100	854.3529411764706082977	28	28	26114	100	932.6428571428571103752	78.2899159663865020775
5.0.11.0	win	010719	11:11:41	NH_A_60	1	1	mixed_Word_shortCSI	14	mixed_shift	191	Circle	Green	Shape	Word	Shift	200	Inconsistent	SHAPE	CircleGreen.png	30	1	882	35	35	27211	100	777.4571428571429123622	28	28	28833	100	1029.75	34	34	29048	100	854.3529411764706082977	29	29	26996	100	930.8965517241379075131	76.5436105476672992154
5.0.11.0	win	010719	11:11:41	NH_A_60	1	1	mixed_Word_shortCSI	14	mixed_shift	194	Circle	Green	Color	Word	Shift	200	Inconsistent	COLOR	CircleGreen.png	38	1	685	36	36	27896	100	774.8888888888889141526	28	28	28833	100	1029.75	34	34	29048	100	854.3529411764706082977	30	30	27681	100	922.7000000000000454747	68.3470588235294371771
5.0.11.0	win	010719	11:11:41	NH_A_60	1	1	mixed_Word_shortCSI	14	mixed_shift	197	Circle	Green	Shape	Word	Shift	200	Inconsistent	SHAPE	CircleGreen.png	30	1	1200	36	36	27896	100	774.8888888888889141526	29	29	30033	100	1035.6206896551723275479	34	34	29048	100	854.3529411764706082977	31	31	28881	100	931.6451612903225623086	77.2922201138519540109
5.0.11.0	win	010719	11:11:41	NH_A_60	1	1	mixed_Word_shortCSI	14	mixed_shift	200	Triangle	Green	Color	Word	Shift	200	Consistent	COLOR	TriangleGreen.png	38	1	781	37	37	28677	100	775.0540540540540632719	29	29	30033	100	1035.6206896551723275479	34	34	29048	100	854.3529411764706082977	32	32	29662	100	926.9375	72.5845588235293917023
5.0.11.0	win	010719	11:11:41	NH_A_60	1	1	mixed_Word_shortCSI	14	mixed_shift	203	Triangle	Green	Shape	Word	Shift	200	Consistent	SHAPE	TriangleGreen.png	38	1	637	37	37	28677	100	775.0540540540540632719	30	30	30670	100	1022.3333333333333712289	34	34	29048	100	854.3529411764706082977	33	33	30299	100	918.1515151515151273998	63.7985739750445191021
5.0.11.0	win	010719	11:11:41	NH_A_60	1	1	mixed_Word_shortCSI	14	mixed_shift	206	Circle	Green	Color	Word	Shift	200	Inconsistent	COLOR	CircleGreen.png	38	1	641	38	38	29318	100	771.5263157894736423259	30	30	30670	100	1022.3333333333333712289	34	34	29048	100	854.3529411764706082977	34	34	30940	100	910	55.6470588235293917023
5.0.11.0	win	010719	11:11:41	NH_A_60	1	1	mixed_Word_shortCSI	14	mixed_repeat	209	Circle	Green	Color	Word	Repeat	200	Inconsistent	COLOR	CircleGreen.png	38	1	965	39	39	30283	100	776.4871794871794463688	30	30	30670	100	1022.3333333333333712289	35	35	30013	100	857.5142857142857337749	34	34	30940	100	910	52.4857142857142662251
5.0.11.0	win	010719	11:11:41	NH_A_60	1	1	mixed_Word_shortCSI	14	mixed_repeat	212	Triangle	Red	Color	Word	Repeat	200	Inconsistent	COLOR	TriangleRed.png	30	1	429	40	40	30712	100	767.7999999999999545253	30	30	30670	100	1022.3333333333333712289	36	36	30442	100	845.6111111111110858474	34	34	30940	100	910	64.3888888888889141526
5.0.11.0	win	010719	11:11:41	NH_A_60	1	1	mixed_Word_shortCSI	14	mixed_shift	215	Triangle	Red	Shape	Word	Shift	200	Inconsistent	SHAPE	TriangleRed.png	38	1	731	40	40	30712	100	767.7999999999999545253	31	31	31401	100	1012.9354838709676869257	36	36	30442	100	845.6111111111110858474	35	35	31671	100	904.8857142857142434877	59.2746031746031576404
5.0.11.0	win	010719	11:11:41	NH_A_60	1	1	mixed_Word_shortCSI	14	mixed_repeat	218	Triangle	Green	Shape	Word	Repeat	200	Consistent	SHAPE	TriangleGreen.png	38	1	1035	40	40	30712	100	767.7999999999999545253	32	32	32436	100	1013.625	37	37	31477	100	850.7297297297296836405	35	35	31671	100	904.8857142857142434877	54.1559845559845598473
5.0.11.0	win	010719	11:11:41	NH_A_60	1	1	mixed_Word_shortCSI	14	mixed_repeat	221	Triangle	Red	Shape	Word	Repeat	200	Inconsistent	SHAPE	TriangleRed.png	38	1	545	40	40	30712	100	767.7999999999999545253	33	33	32981	100	999.4242424242423794567	38	38	32022	100	842.6842105263158373418	35	35	31671	100	904.8857142857142434877	62.2015037593984061459
5.0.11.0	win	010719	11:11:41	NH_A_60	1	1	mixed_Word_shortCSI	14	mixed_repeat	224	Triangle	Red	Shape	Word	Repeat	200	Inconsistent	SHAPE	TriangleRed.png	38	1	761	40	40	30712	100	767.7999999999999545253	34	34	33742	100	992.4117647058823195039	39	39	32783	100	840.5897435897435343577	35	35	31671	100	904.8857142857142434877	64.2959706959707091301
5.0.11.0	win	010719	11:11:41	NH_A_60	1	1	mixed_Word_shortCSI	14	mixed_repeat	227	Triangle	Green	Shape	Word	Repeat	200	Consistent	SHAPE	TriangleGreen.png	38	1	665	40	40	30712	100	767.7999999999999545253	35	35	34407	100	983.0571428571428214127	40	40	33448	100	836.2000000000000454747	35	35	31671	100	904.8857142857142434877	68.685714285714198013
5.0.11.0	win	010719	11:11:41	NH_A_60	1	1	mixed_Word_shortCSI	14	mixed_shift	230	Circle	Red	Color	Word	Shift	200	Consistent	COLOR	CircleRed.png	30	1	508	41	41	31220	100	761.4634146341463747376	35	35	34407	100	983.0571428571428214127	40	40	33448	100	836.2000000000000454747	36	36	32179	100	893.8611111111110858474	57.6611111111110403726
5.0.11.0	win	010719	11:11:41	NH_A_60	1	1	mixed_Word_shortCSI	14	mixed_repeat	233	Circle	Red	Color	Word	Repeat	200	Consistent	COLOR	CircleRed.png	30	1	471	42	42	31691	100	754.5476190476190367917	35	35	34407	100	983.0571428571428214127	41	41	33919	100	827.2926829268292294728	36	36	32179	100	893.8611111111110858474	66.5684281842818563746
5.0.11.0	win	010719	11:11:41	NH_A_60	1	1	mixed_Word_shortCSI	14	mixed_repeat	236	Circle	Red	Color	Word	Repeat	200	Consistent	COLOR	CircleRed.png	30	1	402	43	43	32093	100	746.3488372093023599518	35	35	34407	100	983.0571428571428214127	42	42	34321	100	817.1666666666666287711	36	36	32179	100	893.8611111111110858474	76.6944444444444570763
5.0.11.0	win	010719	11:11:41	NH_A_60	1	1	mixed_Word_shortCSI	14	mixed_shift	239	Circle	Green	Shape	Word	Shift	200	Inconsistent	SHAPE	CircleGreen.png	30	1	816	43	43	32093	100	746.3488372093023599518	36	36	35223	100	978.4166666666666287711	42	42	34321	100	817.1666666666666287711	37	37	32995	100	891.7567567567567721198	74.5900900900901433488
5.0.11.0	win	010719	11:11:41	NH_A_60	1	1	mixed_Word_shortCSI	14	mixed_repeat	242	Circle	Green	Shape	Word	Repeat	200	Inconsistent	SHAPE	CircleGreen.png	30	1	717	43	43	32093	100	746.3488372093023599518	37	37	35940	100	971.351351351351354424	43	43	35038	100	814.8372093023256184097	37	37	32995	100	891.7567567567567721198	76.9195474544311537102
5.0.11.0	win	010719	11:11:41	NH_A_60	1	1	mixed_Word_shortCSI	14	Rest	244	Circle	Green	Shape	Word	Repeat	200	Inconsistent	Take a break for 60 s	CircleGreen.png	0	0	59984	43	43	32093	100	746.3488372093023599518	37	37	35940	100	971.351351351351354424	43	43	35038	100	814.8372093023256184097	37	37	32995	100	891.7567567567567721198	76.9195474544311537102
5.0.11.0	win	010719	11:11:41	NH_A_60	1	1	mixed_Word_shortCSI	14	mixed_shift	246	Triangle	Red	Color	Word	Shift	200	Inconsistent	COLOR	TriangleRed.png	30	1	2124	44	44	34217	100	777.6590909090908780854	37	37	35940	100	971.351351351351354424	43	43	35038	100	814.8372093023256184097	38	38	35119	100	924.1842105263158373418	109.3470012239902189322
5.0.11.0	win	010719	11:11:41	NH_A_60	1	1	mixed_Word_shortCSI	14	mixed_repeat	249	Circle	Red	Color	Word	Repeat	200	Consistent	COLOR	CircleRed.png	30	1	645	45	45	34862	100	774.7111111111111085847	37	37	35940	100	971.351351351351354424	44	44	35683	100	810.9772727272727479431	38	38	35119	100	924.1842105263158373418	113.2069377990430893988
5.0.11.0	win	010719	11:11:41	NH_A_60	1	1	mixed_Word_shortCSI	14	mixed_repeat	252	Circle	Green	Color	Word	Repeat	200	Inconsistent	COLOR	CircleGreen.png	38	1	1002	46	46	35864	100	779.6521739130434980325	37	37	35940	100	971.351351351351354424	45	45	36685	100	815.2222222222221716947	38	38	35119	100	924.1842105263158373418	108.9619883040936656471
5.0.11.0	win	010719	11:11:41	NH_A_60	1	1	mixed_Word_shortCSI	14	mixed_repeat	255	Circle	Green	Color	Word	Repeat	200	Inconsistent	COLOR	CircleGreen.png	38	1	864	47	47	36728	100	781.4468085106383341554	37	37	35940	100	971.351351351351354424	46	46	37549	100	816.2826086956521294269	38	38	35119	100	924.1842105263158373418	107.9016018306637079149
5.0.11.0	win	010719	11:11:41	NH_A_60	1	1	mixed_Word_shortCSI	14	mixed_repeat	258	Circle	Green	Color	Word	Repeat	200	Inconsistent	COLOR	CircleGreen.png	38	1	827	48	48	37555	100	782.3958333333333712289	37	37	35940	100	971.351351351351354424	47	47	38376	100	816.5106382978723331689	38	38	35119	100	924.1842105263158373418	107.6735722284435041729
5.0.11.0	win	010719	11:11:41	NH_A_60	1	1	mixed_Word_shortCSI	14	mixed_repeat	261	Triangle	Green	Color	Word	Repeat	200	Consistent	COLOR	TriangleGreen.png	38	1	665	49	49	38220	100	780	37	37	35940	100	971.351351351351354424	48	48	39041	100	813.3541666666666287711	38	38	35119	100	924.1842105263158373418	110.8300438596492085708
5.0.11.0	win	010719	11:11:41	NH_A_60	1	1	mixed_Word_shortCSI	14	mixed_shift	264	Triangle	Red	Shape	Word	Shift	200	Inconsistent	SHAPE	TriangleRed.png	38	1	1676	49	49	38220	100	780	38	38	37616	100	989.8947368421053170096	48	48	39041	100	813.3541666666666287711	39	39	36795	100	943.4615384615384527933	130.1073717948718240223
5.0.11.0	win	010719	11:11:41	NH_A_60	1	1	mixed_Word_shortCSI	14	mixed_shift	267	Circle	Red	Color	Word	Shift	200	Consistent	COLOR	CircleRed.png	30	1	679	50	50	38899	100	777.9800000000000181899	38	38	37616	100	989.8947368421053170096	48	48	39041	100	813.3541666666666287711	40	40	37474	100	936.8500000000000227374	123.4958333333333939663
5.0.11.0	win	010719	11:11:41	NH_A_60	1	1	mixed_Word_shortCSI	14	mixed_shift	270	Circle	Red	Shape	Word	Shift	200	Consistent	SHAPE	CircleRed.png	30	1	731	50	50	38899	100	777.9800000000000181899	39	39	38347	100	983.2564102564102768156	48	48	39041	100	813.3541666666666287711	41	41	38205	100	931.829268292682968422	118.475101626016339651
5.0.11.0	win	010719	11:11:41	NH_A_60	1	1	mixed_Word_shortCSI	14	mixed_shift	273	Triangle	Green	Color	Word	Shift	200	Consistent	COLOR	TriangleGreen.png	38	1	1372	51	51	40271	100	789.6274509803921546336	39	39	38347	100	983.2564102564102768156	48	48	39041	100	813.3541666666666287711	42	42	39577	100	942.3095238095238528331	128.955357142857224062
5.0.11.0	win	010719	11:11:41	NH_A_60	1	1	mixed_Word_shortCSI	14	mixed_repeat	276	Circle	Red	Color	Word	Repeat	200	Consistent	COLOR	CircleRed.png	30	1	451	52	52	40722	100	783.11538461538464162	39	39	38347	100	983.2564102564102768156	49	49	39492	100	805.9591836734693970357	42	42	39577	100	942.3095238095238528331	136.3503401360544557974
5.0.11.0	win	010719	11:11:41	NH_A_60	1	1	mixed_Word_shortCSI	14	mixed_shift	279	Triangle	Red	Shape	Word	Shift	200	Inconsistent	SHAPE	TriangleRed.png	38	1	543	52	52	40722	100	783.11538461538464162	40	40	38890	100	972.25	49	49	39492	100	805.9591836734693970357	43	43	40120	100	933.0232558139534830843	127.0640721404840860487
5.0.11.0	win	010719	11:11:41	NH_A_60	1	1	mixed_Word_shortCSI	14	mixed_shift	282	Triangle	Green	Color	Word	Shift	200	Consistent	COLOR	TriangleGreen.png	38	1	1208	53	53	41930	100	791.1320754716981582533	40	40	38890	100	972.25	49	49	39492	100	805.9591836734693970357	44	44	41328	100	939.2727272727272520569	133.3135435992578550213
5.0.11.0	win	010719	11:11:41	NH_A_60	1	1	mixed_Word_shortCSI	14	mixed_shift	285	Circle	Green	Shape	Word	Shift	200	Inconsistent	SHAPE	CircleGreen.png	30	1	613	53	53	41930	100	791.1320754716981582533	41	41	39503	100	963.4878048780487915792	49	49	39492	100	805.9591836734693970357	45	45	41941	100	932.0222222222222399068	126.0630385487528428712
5.0.11.0	win	010719	11:11:41	NH_A_60	1	1	mixed_Word_shortCSI	14	mixed_shift	288	Triangle	Red	Color	Word	Shift	200	Inconsistent	COLOR	TriangleRed.png	30	1	1691	54	54	43621	100	807.7962962962963047175	41	41	39503	100	963.4878048780487915792	49	49	39492	100	805.9591836734693970357	46	46	43632	100	948.5217391304347529513	142.5625554569653559156
5.0.11.0	win	010719	11:11:41	NH_A_60	1	1	mixed_Word_shortCSI	14	mixed_repeat	291	Circle	Red	Color	Word	Repeat	200	Consistent	COLOR	CircleRed.png	30	1	422	55	55	44043	100	800.7818181818181528797	41	41	39503	100	963.4878048780487915792	50	50	39914	100	798.2799999999999727152	46	46	43632	100	948.5217391304347529513	150.2417391304347802361
5.0.11.0	win	010719	11:11:41	NH_A_60	1	1	mixed_Word_shortCSI	14	mixed_shift	294	Triangle	Green	Shape	Word	Shift	200	Consistent	SHAPE	TriangleGreen.png	38	1	580	55	55	44043	100	800.7818181818181528797	42	42	40083	100	954.3571428571428896248	50	50	39914	100	798.2799999999999727152	47	47	44212	100	940.6808510638297775586	142.4008510638298048434
5.0.11.0	win	010719	11:11:41	NH_A_60	1	1	mixed_Word_shortCSI	14	mixed_shift	297	Triangle	Green	Color	Word	Shift	200	Consistent	COLOR	TriangleGreen.png	38	1	587	56	56	44630	100	796.9642857142856655628	42	42	40083	100	954.3571428571428896248	50	50	39914	100	798.2799999999999727152	48	48	44799	100	933.3125	135.0325000000000272848
5.0.11.0	win	010719	11:11:41	NH_A_60	1	1	mixed_Word_shortCSI	14	mixed_repeat	300	Circle	Red	Color	Word	Repeat	200	Consistent	COLOR	CircleRed.png	30	1	1106	57	57	45736	100	802.3859649122806558807	42	42	40083	100	954.3571428571428896248	51	51	41020	100	804.3137254901961341602	48	48	44799	100	933.3125	128.9987745098038658398
5.0.11.0	win	010719	11:11:41	NH_A_60	1	1	mixed_Word_shortCSI	14	mixed_shift	303	Circle	Green	Shape	Word	Shift	200	Inconsistent	SHAPE	CircleGreen.png	30	1	803	57	57	45736	100	802.3859649122806558807	43	43	40886	100	950.8372093023256184097	51	51	41020	100	804.3137254901961341602	49	49	45602	100	930.6530612244897611163	126.3393357342936269561
5.0.11.0	win	010719	11:11:41	NH_A_60	1	1	mixed_Word_shortCSI	14	mixed_repeat	306	Triangle	Green	Shape	Word	Repeat	200	Consistent	SHAPE	TriangleGreen.png	38	1	626	57	57	45736	100	802.3859649122806558807	44	44	41512	100	943.4545454545454958861	52	52	41646	100	800.88461538461535838	49	49	45602	100	930.6530612244897611163	129.7684458398744027363
5.0.11.0	win	010719	11:11:41	NH_A_60	1	1	mixed_Word_shortCSI	14	mixed_shift	309	Triangle	Green	Color	Word	Shift	200	Consistent	COLOR	TriangleGreen.png	38	1	1479	58	58	47215	100	814.0517241379310462435	44	44	41512	100	943.4545454545454958861	52	52	41646	100	800.88461538461535838	50	50	47081	100	941.6200000000000045475	140.7353846153846461675
5.0.11.0	win	010719	11:11:41	NH_A_60	1	1	mixed_Word_shortCSI	14	mixed_shift	312	Circle	Green	Shape	Word	Shift	200	Inconsistent	SHAPE	CircleGreen.png	30	1	538	58	58	47215	100	814.0517241379310462435	45	45	42050	100	934.4444444444444570763	52	52	41646	100	800.88461538461535838	51	51	47619	100	933.7058823529412165954	132.8212669683258582154
5.0.11.0	win	010719	11:11:41	NH_A_60	1	1	mixed_Word_shortCSI	14	mixed_shift	315	Triangle	Green	Color	Word	Shift	200	Consistent	COLOR	TriangleGreen.png	38	1	1027	59	59	48242	100	817.6610169491525539343	45	45	42050	100	934.4444444444444570763	52	52	41646	100	800.88461538461535838	52	52	48646	100	935.5	134.61538461538464162
5.0.11.0	win	010719	11:11:41	NH_A_60	1	1	mixed_Word_shortCSI	14	mixed_shift	318	Triangle	Green	Shape	Word	Shift	200	Consistent	SHAPE	TriangleGreen.png	38	1	776	59	59	48242	100	817.6610169491525539343	46	46	42826	100	931	52	52	41646	100	800.88461538461535838	53	53	49422	100	932.4905660377359026825	131.6059506531205443025
5.0.11.0	win	010719	11:11:41	NH_A_60	1	1	mixed_Word_shortCSI	14	mixed_repeat	321	Triangle	Green	Shape	Word	Repeat	200	Consistent	SHAPE	TriangleGreen.png	30	0	727	59	59	48242	100	817.6610169491525539343	46	47	42826	97.8723404255319167078	931	52	53	41646	98.1132075471698072988	800.88461538461535838	53	53	49422	100	932.4905660377359026825	131.6059506531205443025
5.0.11.0	win	010719	11:11:41	NH_A_60	1	1	mixed_Word_shortCSI	14	mixed_shift	324	Triangle	Red	Color	Word	Shift	200	Inconsistent	COLOR	TriangleRed.png	30	1	537	60	60	48779	100	812.9833333333333484916	46	47	42826	97.8723404255319167078	931	52	53	41646	98.1132075471698072988	800.88461538461535838	54	54	49959	100	925.1666666666666287711	124.2820512820512703911
5.0.11.0	win	010719	11:11:41	NH_A_60	1	1	mixed_Word_shortCSI	14	mixed_repeat	327	Circle	Red	Color	Word	Repeat	200	Consistent	COLOR	CircleRed.png	30	1	546	61	61	49325	100	808.6065573770491710093	46	47	42826	97.8723404255319167078	931	53	54	42192	98.1481481481481523588	796.0754716981132332876	54	54	49959	100	925.1666666666666287711	129.0911949685533954835
5.0.11.0	win	010719	11:11:41	NH_A_60	1	1	mixed_Word_shortCSI	14	mixed_repeat	330	Circle	Red	Color	Word	Repeat	200	Consistent	COLOR	CircleRed.png	30	1	1050	62	62	50375	100	812.5	46	47	42826	97.8723404255319167078	931	54	55	43242	98.1818181818181869858	800.7777777777778283053	54	54	49959	100	925.1666666666666287711	124.3888888888888004658
5.0.11.0	win	010719	11:11:41	NH_A_60	1	1	mixed_Word_shortCSI	14	mixed_repeat	333	Triangle	Red	Color	Word	Repeat	200	Inconsistent	COLOR	TriangleRed.png	30	1	1855	63	63	52230	100	829.0476190476190367917	46	47	42826	97.8723404255319167078	931	55	56	45097	98.2142857142857081953	819.9454545454545950633	54	54	49959	100	925.1666666666666287711	105.2212121212120337077
5.0.11.0	win	010719	11:11:41	NH_A_60	1	1	mixed_Word_shortCSI	14	mixed_shift	336	Circle	Red	Shape	Word	Shift	200	Consistent	SHAPE	CircleRed.png	30	1	578	63	63	52230	100	829.0476190476190367917	47	48	43404	97.9166666666666571928	923.4893617021276668311	55	56	45097	98.2142857142857081953	819.9454545454545950633	55	55	50537	100	918.8545454545454731488	98.9090909090908780854
5.0.11.0	win	010719	11:11:41	NH_A_60	1	1	mixed_Word_shortCSI	14	mixed_repeat	339	Triangle	Red	Shape	Word	Repeat	200	Inconsistent	SHAPE	TriangleRed.png	38	1	921	63	63	52230	100	829.0476190476190367917	48	49	44325	97.9591836734693828248	923.4375	56	57	46018	98.2456140350877120682	821.75	55	55	50537	100	918.8545454545454731488	97.1045454545454731488
5.0.11.0	win	010719	11:11:41	NH_A_60	1	1	mixed_Word_shortCSI	14	mixed_shift	342	Circle	Green	Color	Word	Shift	200	Inconsistent	COLOR	CircleGreen.png	38	1	1491	64	64	53721	100	839.390625	48	49	44325	97.9591836734693828248	923.4375	56	57	46018	98.2456140350877120682	821.75	56	56	52028	100	929.0714285714285551876	107.3214285714285551876
5.0.11.0	win	010719	11:11:41	NH_A_60	1	1	mixed_Word_shortCSI	14	mixed_shift	345	Circle	Red	Shape	Word	Shift	200	Consistent	SHAPE	CircleRed.png	30	1	694	64	64	53721	100	839.390625	49	50	45019	98	918.755102040816382214	56	57	46018	98.2456140350877120682	821.75	57	57	52722	100	924.9473684210526016614	103.1973684210526016614
5.0.11.0	win	010719	11:11:41	NH_A_60	1	1	mixed_Word_shortCSI	14	mixed_shift	348	Triangle	Red	Color	Word	Shift	200	Inconsistent	COLOR	TriangleRed.png	30	1	793	65	65	54514	100	838.6769230769231171507	49	50	45019	98	918.755102040816382214	56	57	46018	98.2456140350877120682	821.75	58	58	53515	100	922.6724137931034874782	100.9224137931034874782
5.0.11.0	win	010719	11:11:41	NH_A_60	1	1	mixed_Word_shortCSI	14	mixed_repeat	351	Circle	Red	Color	Word	Repeat	200	Consistent	COLOR	CircleRed.png	30	1	519	66	66	55033	100	833.8333333333333712289	49	50	45019	98	918.755102040816382214	57	58	46537	98.2758620689655089109	816.4385964912280542194	58	58	53515	100	922.6724137931034874782	106.2338173018754332588
5.0.11.0	win	010719	11:11:41	NH_A_60	1	1	mixed_Word_shortCSI	14	mixed_shift	354	Circle	Red	Shape	Word	Shift	200	Consistent	SHAPE	CircleRed.png	30	1	752	66	66	55033	100	833.8333333333333712289	50	51	45771	98.0392156862745025592	915.4199999999999590727	57	58	46537	98.2758620689655089109	816.4385964912280542194	59	59	54267	100	919.7796610169491486886	103.3410645257210944692
5.0.11.0	win	010719	11:11:41	NH_A_60	1	1	mixed_Word_shortCSI	14	mixed_repeat	357	Circle	Green	Shape	Word	Repeat	200	Inconsistent	SHAPE	CircleGreen.png	30	1	592	66	66	55033	100	833.8333333333333712289	51	52	46363	98.0769230769230659917	909.0784313725490619618	58	59	47129	98.3050847457627128279	812.5689655172413949913	59	59	54267	100	919.7796610169491486886	107.2106954997077536973
5.0.11.0	win	010719	11:11:41	NH_A_60	1	1	mixed_Word_shortCSI	14	mixed_repeat	360	Triangle	Red	Shape	Word	Repeat	200	Inconsistent	SHAPE	TriangleRed.png	38	1	503	66	66	55033	100	833.8333333333333712289	52	53	46866	98.1132075471698072988	901.2692307692307167599	59	60	47632	98.3333333333333285964	807.3220338983051078685	59	59	54267	100	919.7796610169491486886	112.4576271186440408201
5.0.11.0	win	010719	11:11:41	NH_A_60	1	1	mixed_Word_shortCSI	14	mixed_repeat	363	Circle	Red	Shape	Word	Repeat	200	Consistent	SHAPE	CircleRed.png	38	0	801	66	66	55033	100	833.8333333333333712289	52	54	46866	96.2962962962962905067	901.2692307692307167599	59	61	47632	96.7213114754098342019	807.3220338983051078685	59	59	54267	100	919.7796610169491486886	112.4576271186440408201
5.0.11.0	win	010719	11:11:41	NH_A_60	1	1	mixed_Word_shortCSI	14	mixed_repeat	366	Circle	Red	Shape	Word	Repeat	200	Consistent	SHAPE	CircleRed.png	30	1	1487	66	66	55033	100	833.8333333333333712289	53	55	48353	96.3636363636363597607	912.3207547169811277854	60	62	49119	96.774193548387103192	818.6499999999999772626	59	59	54267	100	919.7796610169491486886	101.1296610169491714259
5.0.11.0	win	010719	11:11:41	NH_A_60	1	1	mixed_Word_shortCSI	14	mixed_shift	369	Triangle	Red	Color	Word	Shift	200	Inconsistent	COLOR	TriangleRed.png	30	1	578	67	67	55611	100	830.0149253731343605978	53	55	48353	96.3636363636363597607	912.3207547169811277854	60	62	49119	96.774193548387103192	818.6499999999999772626	60	60	54845	100	914.0833333333333712289	95.4333333333333939663
5.0.11.0	win	010719	11:11:41	NH_A_60	1	1	mixed_Word_shortCSI	14	mixed_shift	372	Triangle	Green	Shape	Word	Shift	200	Consistent	SHAPE	TriangleGreen.png	38	1	1097	67	67	55611	100	830.0149253731343605978	54	56	49450	96.4285714285714306016	915.7407407407407617939	60	62	49119	96.774193548387103192	818.6499999999999772626	61	61	55942	100	917.0819672131148081462	98.4319672131148308836
5.0.11.0	win	010719	11:11:41	NH_A_60	1	1	mixed_Word_shortCSI	14	mixed_shift	375	Circle	Green	Color	Word	Shift	200	Inconsistent	COLOR	CircleGreen.png	38	1	1035	68	68	56646	100	833.0294117647058556031	54	56	49450	96.4285714285714306016	915.7407407407407617939	60	62	49119	96.774193548387103192	818.6499999999999772626	62	62	56977	100	918.9838709677419501531	100.3338709677419728905
5.0.11.0	win	010719	11:11:41	NH_A_60	1	1	mixed_Word_shortCSI	14	mixed_repeat	378	Triangle	Red	Color	Word	Repeat	200	Inconsistent	COLOR	TriangleRed.png	30	1	1488	69	69	58134	100	842.5217391304347529513	54	56	49450	96.4285714285714306016	915.7407407407407617939	61	63	50607	96.8253968253968224644	829.6229508196721553759	62	62	56977	100	918.9838709677419501531	89.3609201480697947773
5.0.11.0	win	010719	11:11:41	NH_A_60	1	1	mixed_Word_shortCSI	14	mixed_repeat	381	Triangle	Green	Color	Word	Repeat	200	Consistent	COLOR	TriangleGreen.png	38	1	466	70	70	58600	100	837.1428571428571103752	54	56	49450	96.4285714285714306016	915.7407407407407617939	62	64	51073	96.875	823.7580645161290249234	62	62	56977	100	918.9838709677419501531	95.2258064516129252297
5.0.11.0	win	010719	11:11:41	NH_A_60	1	1	mixed_Word_shortCSI	14	mixed_repeat	384	Circle	Red	Color	Word	Repeat	200	Consistent	COLOR	CircleRed.png	30	1	542	71	71	59142	100	832.9859154929577016446	54	56	49450	96.4285714285714306016	915.7407407407407617939	63	65	51615	96.9230769230769197975	819.2857142857143344372	62	62	56977	100	918.9838709677419501531	99.6981566820276157159
5.0.11.0	win	010719	11:11:41	NH_A_60	1	1	mixed_Word_shortCSI	14	mixed_repeat	387	Triangle	Red	Color	Word	Repeat	200	Inconsistent	COLOR	TriangleRed.png	30	1	518	72	72	59660	100	828.6111111111110858474	54	56	49450	96.4285714285714306016	915.7407407407407617939	64	66	52133	96.9696969696969688357	814.578125	62	62	56977	100	918.9838709677419501531	104.4057459677419501531
5.0.11.0	win	010719	11:11:41	NH_A_60	1	1	mixed_Word_shortCSI	14	mixed_shift	390	Triangle	Green	Shape	Word	Shift	200	Consistent	SHAPE	TriangleGreen.png	38	1	607	72	72	59660	100	828.6111111111110858474	55	57	50057	96.4912280701754383472	910.1272727272727252057	64	66	52133	96.9696969696969688357	814.578125	63	63	57584	100	914.0317460317460245278	99.4536210317460245278
5.0.11.0	win	010719	11:11:41	NH_A_60	1	1	mixed_Word_shortCSI	14	mixed_shift	393	Circle	Green	Color	Word	Shift	200	Inconsistent	COLOR	CircleGreen.png	38	1	614	73	73	60274	100	825.6712328767123381112	55	57	50057	96.4912280701754383472	910.1272727272727252057	64	66	52133	96.9696969696969688357	814.578125	64	64	58198	100	909.34375	94.765625
5.0.11.0	win	010719	11:11:41	NH_A_60	1	1	mixed_Word_shortCSI	14	mixed_repeat	396	Triangle	Red	Color	Word	Repeat	200	Inconsistent	COLOR	TriangleRed.png	30	1	924	74	74	61198	100	827	55	57	50057	96.4912280701754383472	910.1272727272727252057	65	67	53057	97.0149253731343321761	816.2615384615384073186	64	64	58198	100	909.34375	93.0822115384615926814
5.0.11.0	win	010719	11:11:41	NH_A_60	1	1	mixed_Word_shortCSI	14	mixed_repeat	399	Triangle	Green	Color	Word	Repeat	200	Consistent	COLOR	TriangleGreen.png	38	1	565	75	75	61763	100	823.5066666666666606034	55	57	50057	96.4912280701754383472	910.1272727272727252057	66	68	53622	97.0588235294117680496	812.4545454545454958861	64	64	58198	100	909.34375	96.8892045454545041139
5.0.11.0	win	010719	11:11:41	NH_A_60	1	1	mixed_Word_shortCSI	14	mixed_shift	402	Circle	Green	Shape	Word	Shift	200	Inconsistent	SHAPE	CircleGreen.png	30	1	780	75	75	61763	100	823.5066666666666606034	56	58	50837	96.5517241379310320326	907.8035714285714448124	66	68	53622	97.0588235294117680496	812.4545454545454958861	65	65	58978	100	907.3538461538461206146	94.8993006993006247285
5.0.11.0	win	010719	11:11:41	NH_A_60	1	1	mixed_Word_shortCSI	14	mixed_repeat	405	Triangle	Red	Shape	Word	Repeat	200	Inconsistent	SHAPE	TriangleRed.png	38	1	460	75	75	61763	100	823.5066666666666606034	57	59	51297	96.6101694915254256557	899.9473684210526016614	67	69	54082	97.1014492753623130739	807.1940298507462330235	65	65	58978	100	907.3538461538461206146	100.1598163030998875911
5.0.11.0	win	010719	11:11:41	NH_A_60	1	1	mixed_Word_shortCSI	14	mixed_repeat	408	Circle	Green	Shape	Word	Repeat	200	Inconsistent	SHAPE	CircleGreen.png	30	1	1000	75	75	61763	100	823.5066666666666606034	58	60	52297	96.6666666666666714036	901.6724137931034874782	68	70	55082	97.1428571428571387969	810.0294117647058556031	65	65	58978	100	907.3538461538461206146	97.3244343891402650115
5.0.11.0	win	010719	11:11:41	NH_A_60	1	1	mixed_Word_shortCSI	14	mixed_shift	411	Circle	Red	Color	Word	Shift	200	Consistent	COLOR	CircleRed.png	30	1	1342	76	76	63105	100	830.3289473684210406645	58	60	52297	96.6666666666666714036	901.6724137931034874782	68	70	55082	97.1428571428571387969	810.0294117647058556031	66	66	60320	100	913.9393939393939945148	103.9099821746881389117
5.0.11.0	win	010719	11:11:41	NH_A_60	1	1	mixed_Word_shortCSI	14	mixed_shift	414	Circle	Green	Shape	Word	Shift	200	Inconsistent	SHAPE	CircleGreen.png	30	1	566	76	76	63105	100	830.3289473684210406645	59	61	52863	96.7213114754098342019	895.9830508474576618028	68	70	55082	97.1428571428571387969	810.0294117647058556031	67	67	60886	100	908.7462686567164382723	98.7168568920105826692
5.0.11.0	win	010719	11:11:41	NH_A_60	1	1	mixed_Word_shortCSI	14	mixed_shift	417	Triangle	Red	Color	Word	Shift	200	Inconsistent	COLOR	TriangleRed.png	30	1	718	77	77	63823	100	828.8701298701298583183	59	61	52863	96.7213114754098342019	895.9830508474576618028	68	70	55082	97.1428571428571387969	810.0294117647058556031	68	68	61604	100	905.9411764705882887938	95.9117647058824331907
5.0.11.0	win	010719	11:11:41	NH_A_60	1	1	mixed_Word_shortCSI	14	mixed_repeat	420	Circle	Green	Color	Word	Repeat	200	Inconsistent	COLOR	CircleGreen.png	38	1	687	78	78	64510	100	827.0512820512821008379	59	61	52863	96.7213114754098342019	895.9830508474576618028	69	71	55769	97.1830985915492959748	808.2463768115942457371	68	68	61604	100	905.9411764705882887938	97.6947996589940430567
5.0.11.0	win	010719	11:11:41	NH_A_60	1	1	mixed_Word_shortCSI	14	mixed_shift	423	Circle	Green	Shape	Word	Shift	200	Inconsistent	SHAPE	CircleGreen.png	30	1	882	78	78	64510	100	827.0512820512821008379	60	62	53745	96.774193548387103192	895.75	69	71	55769	97.1830985915492959748	808.2463768115942457371	69	69	62486	100	905.5942028985507477046	97.3478260869565019675
5.0.11.0	win	010719	11:11:41	NH_A_60	1	1	mixed_Word_shortCSI	14	mixed_shift	426	Circle	Red	Color	Word	Shift	200	Consistent	COLOR	CircleRed.png	30	1	989	79	79	65499	100	829.1012658227848532988	60	62	53745	96.774193548387103192	895.75	69	71	55769	97.1830985915492959748	808.2463768115942457371	70	70	63475	100	906.7857142857143344372	98.5393374741200887001
5.0.11.0	win	010719	11:11:41	NH_A_60	1	1	mixed_Word_shortCSI	14	mixed_shift	429	Circle	Green	Shape	Word	Shift	200	Inconsistent	SHAPE	CircleGreen.png	30	1	1523	79	79	65499	100	829.1012658227848532988	61	63	55268	96.8253968253968224644	906.0327868852458550464	69	71	55769	97.1830985915492959748	808.2463768115942457371	71	71	64998	100	915.4647887323943677984	107.2184119208001220613
5.0.11.0	win	010719	11:11:41	NH_A_60	1	1	mixed_Word_shortCSI	14	mixed_repeat	432	Triangle	Red	Shape	Word	Repeat	200	Inconsistent	SHAPE	TriangleRed.png	38	1	565	79	79	65499	100	829.1012658227848532988	62	64	55833	96.875	900.5322580645160996937	70	72	56334	97.2222222222222143273	804.7714285714286006623	71	71	64998	100	915.4647887323943677984	110.6933601609657671361
5.0.11.0	win	010719	11:11:41	NH_A_60	1	1	mixed_Word_shortCSI	14	mixed_shift	435	Triangle	Green	Color	Word	Shift	200	Consistent	COLOR	TriangleGreen.png	38	1	540	80	80	66039	100	825.4874999999999545253	62	64	55833	96.875	900.5322580645160996937	70	72	56334	97.2222222222222143273	804.7714285714286006623	72	72	65538	100	910.25	105.4785714285713993377
5.0.11.0	win	010719	11:11:41	NH_A_60	1	1	mixed_Word_shortCSI	14	mixed_shift	438	Triangle	Red	Shape	Word	Shift	200	Inconsistent	SHAPE	TriangleRed.png	38	1	629	80	80	66039	100	825.4874999999999545253	63	65	56462	96.9230769230769197975	896.2222222222221716947	70	72	56334	97.2222222222222143273	804.7714285714286006623	73	73	66167	100	906.3972602739726198706	101.6258317025440192083
5.0.11.0	win	010719	11:11:41	NH_A_60	1	1	mixed_Word_shortCSI	14	mixed_shift	441	Triangle	Red	Color	Word	Shift	200	Inconsistent	COLOR	TriangleRed.png	30	1	1162	81	81	67201	100	829.6419753086420314503	63	65	56462	96.9230769230769197975	896.2222222222221716947	70	72	56334	97.2222222222222143273	804.7714285714286006623	74	74	67329	100	909.851351351351354424	105.0799227799227537616
5.0.11.0	win	010719	11:11:41	NH_A_60	1	1	mixed_Word_shortCSI	14	mixed_shift	444	Triangle	Green	Shape	Word	Shift	200	Consistent	SHAPE	TriangleGreen.png	38	1	1002	81	81	67201	100	829.6419753086420314503	64	66	57464	96.9696969696969688357	897.875	70	72	56334	97.2222222222222143273	804.7714285714286006623	75	75	68331	100	911.0800000000000409273	106.3085714285714402649
5.0.11.0	win	010719	11:11:41	NH_A_60	1	1	mixed_Word_shortCSI	14	mixed_repeat	447	Circle	Green	Shape	Word	Repeat	200	Inconsistent	SHAPE	CircleGreen.png	30	1	624	81	81	67201	100	829.6419753086420314503	65	67	58088	97.0149253731343321761	893.6615384615384982681	71	73	56958	97.2602739726027465395	802.2253521126760915649	75	75	68331	100	911.0800000000000409273	108.8546478873239493623
5.0.11.0	win	010719	11:11:41	NH_A_60	1	1	mixed_Word_shortCSI	14	mixed_repeat	450	Triangle	Green	Shape	Word	Repeat	200	Consistent	SHAPE	TriangleGreen.png	38	1	1045	81	81	67201	100	829.6419753086420314503	66	68	59133	97.0588235294117680496	895.9545454545454958861	72	74	58003	97.2972972972973053629	805.5972222222221716947	75	75	68331	100	911.0800000000000409273	105.4827777777778692325
5.0.11.0	win	010719	11:11:41	NH_A_60	1	1	mixed_Word_shortCSI	14	mixed_shift	453	Circle	Red	Color	Word	Shift	200	Consistent	COLOR	CircleRed.png	30	1	906	82	82	68107	100	830.5731707317073642116	66	68	59133	97.0588235294117680496	895.9545454545454958861	72	74	58003	97.2972972972973053629	805.5972222222221716947	76	76	69237	100	911.0131578947368780064	105.4159356725147063116
5.0.11.0	win	010719	11:11:41	NH_A_60	1	1	mixed_Word_shortCSI	14	mixed_shift	456	Circle	Green	Shape	Word	Shift	200	Inconsistent	SHAPE	CircleGreen.png	30	1	1379	82	82	68107	100	830.5731707317073642116	67	69	60512	97.1014492753623130739	903.1641791044776255148	72	74	58003	97.2972972972973053629	805.5972222222221716947	77	77	70616	100	917.0909090909091219146	111.4936868686869502199
5.0.11.0	win	010719	11:11:41	NH_A_60	1	1	mixed_Word_shortCSI	14	mixed_repeat	459	Circle	Red	Shape	Word	Repeat	200	Consistent	SHAPE	CircleRed.png	30	1	507	82	82	68107	100	830.5731707317073642116	68	70	61019	97.1428571428571387969	897.3382352941176804961	73	75	58510	97.3333333333333428072	801.5068493150685071669	77	77	70616	100	917.0909090909091219146	115.5840597758406147477
5.0.11.0	win	010719	11:11:41	NH_A_60	1	1	mixed_Word_shortCSI	14	mixed_repeat	462	Triangle	Red	Shape	Word	Repeat	200	Inconsistent	SHAPE	TriangleRed.png	38	1	1141	82	82	68107	100	830.5731707317073642116	69	71	62160	97.1830985915492959748	900.8695652173912549188	74	76	59651	97.3684210526315752077	806.0945945945945823041	77	77	70616	100	917.0909090909091219146	110.9963144963145396105
5.0.11.0	win	010719	11:11:41	NH_A_60	1	1	mixed_Word_shortCSI	14	mixed_repeat	465	Triangle	Red	Shape	Word	Repeat	200	Inconsistent	SHAPE	TriangleRed.png	38	1	597	82	82	68107	100	830.5731707317073642116	70	72	62757	97.2222222222222143273	896.5285714285714675498	75	77	60248	97.4025974025974079495	803.3066666666666151286	77	77	70616	100	917.0909090909091219146	113.784242424242506786
5.0.11.0	win	010719	11:11:41	NH_A_60	1	1	mixed_Word_shortCSI	14	mixed_shift	468	Circle	Green	Color	Word	Shift	200	Inconsistent	COLOR	CircleGreen.png	38	1	556	83	83	68663	100	827.2650602409638622703	70	72	62757	97.2222222222222143273	896.5285714285714675498	75	77	60248	97.4025974025974079495	803.3066666666666151286	78	78	71172	100	912.4615384615384527933	109.1548717948718376647
5.0.11.0	win	010719	11:11:41	NH_A_60	1	1	mixed_Word_shortCSI	14	mixed_shift	471	Triangle	Red	Shape	Word	Shift	200	Inconsistent	SHAPE	TriangleRed.png	38	1	548	83	83	68663	100	827.2650602409638622703	71	73	63305	97.2602739726027465395	891.6197183098591949602	75	77	60248	97.4025974025974079495	803.3066666666666151286	79	79	71720	100	907.8481012658228337386	104.54143459915621861
5.0.11.0	win	010719	11:11:41	NH_A_60	1	1	mixed_Word_shortCSI	14	mixed_repeat	474	Circle	Red	Shape	Word	Repeat	200	Consistent	SHAPE	CircleRed.png	30	1	508	83	83	68663	100	827.2650602409638622703	72	74	63813	97.2972972972973053629	886.2916666666666287711	76	78	60756	97.4358974358974307961	799.4210526315789593355	79	79	71720	100	907.8481012658228337386	108.4270486342438744032
5.0.11.0	win	010719	11:11:41	NH_A_60	1	1	mixed_Word_shortCSI	14	mixed_repeat	477	Circle	Green	Shape	Word	Repeat	200	Inconsistent	SHAPE	CircleGreen.png	30	1	549	83	83	68663	100	827.2650602409638622703	73	75	64362	97.3333333333333428072	881.6712328767123381112	77	79	61305	97.468354430379747555	796.1688311688311614489	79	79	71720	100	907.8481012658228337386	111.6792700969916722897
5.0.11.0	win	010719	11:11:41	NH_A_60	1	1	mixed_Word_shortCSI	14	mixed_repeat	480	Triangle	Red	Shape	Word	Repeat	200	Inconsistent	SHAPE	TriangleRed.png	38	1	477	83	83	68663	100	827.2650602409638622703	74	76	64839	97.3684210526315752077	876.2027027027027088479	78	80	61782	97.5	792.0769230769230944134	79	79	71720	100	907.8481012658228337386	115.7711781888997393253
5.0.11.0	win	010719	11:11:41	NH_A_60	1	1	mixed_Word_shortCSI	14	mixed_shift	483	Circle	Red	Color	Word	Shift	200	Consistent	COLOR	CircleRed.png	30	1	457	84	84	69120	100	822.8571428571428896248	74	76	64839	97.3684210526315752077	876.2027027027027088479	78	80	61782	97.5	792.0769230769230944134	80	80	72177	100	902.2124999999999772626	110.1355769230768828493
