# Supplementary material for: Serial Recall Predicts Vocoded Sentence Recognition Across Spectral Resolutions
Source: J Speech Lang Hear Res. 2020 Mar 26;63(4):1282–98. doi: 10.1044/2020_JSLHR-19-00319 (PMC7242981; doi:10.1044/2020_JSLHR-19-00319)
Supplement: Supplemental Material S1 [file JSLHR-63-1282-s001.zip › Supplemental Material/EF Tasks/colorshapetask/Experiment Results/NH_A_61/colorshapetask_raw_NH_A_61_2019-01-11-18-03-52-032.iqdat]

build	computer.platform	date	time	subject	group	values.group	blockcode	blocknum	trialcode	trialnum	values.shape	values.color	values.categorizationtask	values.mixed_cuetask	values.mixed_shifttask	values.csi	values.responsekeymapping	stimulusitem1	values.stimulus	response	correct	latency	values.count_corrcolor	values.count_color	values.sumrt_corrcolor	expressions.percentcorrect_color	expressions.meanrt_color	values.count_corrshape	values.count_shape	values.sumrt_corrshape	expressions.percentcorrect_shape	expressions.meanrt_shape	values.count_corrrepeat	values.count_repeat	values.sumrt_corrrepeat	expressions.percentcorrect_repeat	expressions.meanrt_repeat	values.count_corrshift	values.count_shift	values.sumrt_corrshift	expressions.percentcorrect_shift	expressions.meanrt_shift	expressions.switchcost
5.0.11.0	win	011119	12:03:52	NH_A_61	1	1	generalintro	1	GeneralIntro	1						0		SC_GeneralIntro.htm		57	0	114698	0	0	0	0		0	0	0	0		0	0	0	0		0	0	0	0		0
5.0.11.0	win	011119	12:03:52	NH_A_61	1	1	blockedintro	2	BlockedIntro	1						0		SC_BlockedIntro1.htm		57	0	21627	0	0	0	0		0	0	0	0		0	0	0	0		0	0	0	0		0
5.0.11.0	win	011119	12:03:52	NH_A_61	1	1	blockedintro	2	BlockedIntro	2						0		SC_BlockedIntro2.htm		57	0	4042	0	0	0	0		0	0	0	0		0	0	0	0		0	0	0	0		0
5.0.11.0	win	011119	12:03:52	NH_A_61	1	1	blockedtask_shapetraining	3	BlockedPracticeInstruct	1						0		SC_Blocked_ShapeTraining.htm		57	0	9142	0	0	0	0		0	0	0	0		0	0	0	0		0	0	0	0		0
5.0.11.0	win	011119	12:03:52	NH_A_61	1	1	blockedtask_shapetraining	3	blockedtask_shapetraining	3	Circle		Shape			0		Circle.png	Circle.png	30	1	615	0	0	0	0		0	0	0	0		0	0	0	0		0	0	0	0		0
5.0.11.0	win	011119	12:03:52	NH_A_61	1	1	blockedtask_shapetraining	3	blockedtask_shapetraining	6	Circle		Shape			0		Circle.png	Circle.png	30	1	486	0	0	0	0		0	0	0	0		0	0	0	0		0	0	0	0		0
5.0.11.0	win	011119	12:03:52	NH_A_61	1	1	blockedtask_shapetraining	3	blockedtask_shapetraining	9	Triangle		Shape			0		Triangle.png	Triangle.png	38	1	315	0	0	0	0		0	0	0	0		0	0	0	0		0	0	0	0		0
5.0.11.0	win	011119	12:03:52	NH_A_61	1	1	blockedtask_shapetraining	3	blockedtask_shapetraining	12	Triangle		Shape			0		Triangle.png	Triangle.png	38	1	453	0	0	0	0		0	0	0	0		0	0	0	0		0	0	0	0		0
5.0.11.0	win	011119	12:03:52	NH_A_61	1	1	blockedtask_shapetraining	3	blockedtask_shapetraining	15	Triangle		Shape			0		Triangle.png	Triangle.png	38	1	410	0	0	0	0		0	0	0	0		0	0	0	0		0	0	0	0		0
5.0.11.0	win	011119	12:03:52	NH_A_61	1	1	blockedtask_shapetraining	3	blockedtask_shapetraining	18	Circle		Shape			0		Circle.png	Circle.png	30	1	354	0	0	0	0		0	0	0	0		0	0	0	0		0	0	0	0		0
5.0.11.0	win	011119	12:03:52	NH_A_61	1	1	blockedtask_shapetraining	3	blockedtask_shapetraining	21	Circle		Shape			0		Circle.png	Circle.png	38	0	315	0	0	0	0		0	0	0	0		0	0	0	0		0	0	0	0		0
5.0.11.0	win	011119	12:03:52	NH_A_61	1	1	blockedtask_shapetraining	3	blockedtask_shapetraining	24	Triangle		Shape			0		Triangle.png	Triangle.png	38	1	574	0	0	0	0		0	0	0	0		0	0	0	0		0	0	0	0		0
5.0.11.0	win	011119	12:03:52	NH_A_61	1	1	blockedtask_shapetraining	3	blockedtask_shapetraining	27	Triangle		Shape			0		Triangle.png	Triangle.png	38	1	446	0	0	0	0		0	0	0	0		0	0	0	0		0	0	0	0		0
5.0.11.0	win	011119	12:03:52	NH_A_61	1	1	blockedtask_shapetraining	3	blockedtask_shapetraining	30	Circle		Shape			0		Circle.png	Circle.png	30	1	516	0	0	0	0		0	0	0	0		0	0	0	0		0	0	0	0		0
5.0.11.0	win	011119	12:03:52	NH_A_61	1	1	blockedtask_shapetraining	3	blockedtask_shapetraining	33	Circle		Shape			0		Circle.png	Circle.png	30	1	455	0	0	0	0		0	0	0	0		0	0	0	0		0	0	0	0		0
5.0.11.0	win	011119	12:03:52	NH_A_61	1	1	blockedtask_shapetraining	3	blockedtask_shapetraining	36	Circle		Shape			0		Circle.png	Circle.png	30	1	445	0	0	0	0		0	0	0	0		0	0	0	0		0	0	0	0		0
5.0.11.0	win	011119	12:03:52	NH_A_61	1	1	blockedtask_shapetraining	3	blockedtask_shapetraining	39	Triangle		Shape			0		Triangle.png	Triangle.png	38	1	450	0	0	0	0		0	0	0	0		0	0	0	0		0	0	0	0		0
5.0.11.0	win	011119	12:03:52	NH_A_61	1	1	blockedtask_shapetraining	3	blockedtask_shapetraining	42	Triangle		Shape			0		Triangle.png	Triangle.png	38	1	471	0	0	0	0		0	0	0	0		0	0	0	0		0	0	0	0		0
5.0.11.0	win	011119	12:03:52	NH_A_61	1	1	blockedtask_shapetraining	3	blockedtask_shapetraining	45	Triangle		Shape			0		Triangle.png	Triangle.png	38	1	396	0	0	0	0		0	0	0	0		0	0	0	0		0	0	0	0		0
5.0.11.0	win	011119	12:03:52	NH_A_61	1	1	blockedtask_shapetraining	3	blockedtask_shapetraining	48	Circle		Shape			0		Circle.png	Circle.png	30	1	516	0	0	0	0		0	0	0	0		0	0	0	0		0	0	0	0		0
5.0.11.0	win	011119	12:03:52	NH_A_61	1	1	blockedtask_shapetraining	3	blockedtask_shapetraining	51	Triangle		Shape			0		Triangle.png	Triangle.png	38	1	679	0	0	0	0		0	0	0	0		0	0	0	0		0	0	0	0		0
5.0.11.0	win	011119	12:03:52	NH_A_61	1	1	blockedtask_shapetraining	3	blockedtask_shapetraining	54	Circle		Shape			0		Circle.png	Circle.png	30	1	388	0	0	0	0		0	0	0	0		0	0	0	0		0	0	0	0		0
5.0.11.0	win	011119	12:03:52	NH_A_61	1	1	blockedtask_shapetraining	3	blockedtask_shapetraining	57	Circle		Shape			0		Circle.png	Circle.png	30	1	540	0	0	0	0		0	0	0	0		0	0	0	0		0	0	0	0		0
5.0.11.0	win	011119	12:03:52	NH_A_61	1	1	blockedtask_shapetraining	3	blockedtask_shapetraining	60	Circle		Shape			0		Circle.png	Circle.png	30	1	446	0	0	0	0		0	0	0	0		0	0	0	0		0	0	0	0		0
5.0.11.0	win	011119	12:03:52	NH_A_61	1	1	blockedtask_shapetraining	3	blockedtask_shapetraining	63	Triangle		Shape			0		Triangle.png	Triangle.png	38	1	515	0	0	0	0		0	0	0	0		0	0	0	0		0	0	0	0		0
5.0.11.0	win	011119	12:03:52	NH_A_61	1	1	blockedtask_shapetraining	3	blockedtask_shapetraining	66	Triangle		Shape			0		Triangle.png	Triangle.png	38	1	566	0	0	0	0		0	0	0	0		0	0	0	0		0	0	0	0		0
5.0.11.0	win	011119	12:03:52	NH_A_61	1	1	blockedtask_shapetraining	3	blockedtask_shapetraining	69	Circle		Shape			0		Circle.png	Circle.png	30	1	503	0	0	0	0		0	0	0	0		0	0	0	0		0	0	0	0		0
5.0.11.0	win	011119	12:03:52	NH_A_61	1	1	blockedtask_shapetraining	3	blockedtask_shapetraining	72	Triangle		Shape			0		Triangle.png	Triangle.png	38	1	762	0	0	0	0		0	0	0	0		0	0	0	0		0	0	0	0		0
5.0.11.0	win	011119	12:03:52	NH_A_61	1	1	blockedtask_shapetraining	3	blockedtask_shapetraining	75	Triangle		Shape			0		Triangle.png	Triangle.png	38	1	564	0	0	0	0		0	0	0	0		0	0	0	0		0	0	0	0		0
5.0.11.0	win	011119	12:03:52	NH_A_61	1	1	blockedtask_shapetraining	3	blockedtask_shapetraining	78	Triangle		Shape			0		Triangle.png	Triangle.png	38	1	437	0	0	0	0		0	0	0	0		0	0	0	0		0	0	0	0		0
5.0.11.0	win	011119	12:03:52	NH_A_61	1	1	blockedtask_shapetraining	3	blockedtask_shapetraining	81	Triangle		Shape			0		Triangle.png	Triangle.png	38	1	427	0	0	0	0		0	0	0	0		0	0	0	0		0	0	0	0		0
5.0.11.0	win	011119	12:03:52	NH_A_61	1	1	blockedtask_shapetraining	3	blockedtask_shapetraining	84	Circle		Shape			0		Circle.png	Circle.png	30	1	385	0	0	0	0		0	0	0	0		0	0	0	0		0	0	0	0		0
5.0.11.0	win	011119	12:03:52	NH_A_61	1	1	blockedtask_shapetraining	3	blockedtask_shapetraining	87	Circle		Shape			0		Circle.png	Circle.png	30	1	586	0	0	0	0		0	0	0	0		0	0	0	0		0	0	0	0		0
5.0.11.0	win	011119	12:03:52	NH_A_61	1	1	blockedtask_shapetraining	3	blockedtask_shapetraining	90	Triangle		Shape			0		Triangle.png	Triangle.png	38	1	442	0	0	0	0		0	0	0	0		0	0	0	0		0	0	0	0		0
5.0.11.0	win	011119	12:03:52	NH_A_61	1	1	blockedtask_shapetraining	3	blockedtask_shapetraining	93	Circle		Shape			0		Circle.png	Circle.png	30	1	383	0	0	0	0		0	0	0	0		0	0	0	0		0	0	0	0		0
5.0.11.0	win	011119	12:03:52	NH_A_61	1	1	blockedtask_shapetraining	3	blockedtask_shapetraining	96	Circle		Shape			0		Circle.png	Circle.png	30	1	551	0	0	0	0		0	0	0	0		0	0	0	0		0	0	0	0		0
5.0.11.0	win	011119	12:03:52	NH_A_61	1	1	blockedtask_colortraining	4	BlockedPracticeInstruct	1	Circle		Shape			0		SC_Blocked_ColorTraining.htm	Circle.png	57	0	9320	0	0	0	0		0	0	0	0		0	0	0	0		0	0	0	0		0
5.0.11.0	win	011119	12:03:52	NH_A_61	1	1	blockedtask_colortraining	4	blockedtask_colortraining	3		Red	Color			0		Red.png	Red.png	30	1	787	0	0	0	0		0	0	0	0		0	0	0	0		0	0	0	0		0
5.0.11.0	win	011119	12:03:52	NH_A_61	1	1	blockedtask_colortraining	4	blockedtask_colortraining	6		Green	Color			0		Green.png	Green.png	38	1	619	0	0	0	0		0	0	0	0		0	0	0	0		0	0	0	0		0
5.0.11.0	win	011119	12:03:52	NH_A_61	1	1	blockedtask_colortraining	4	blockedtask_colortraining	9		Red	Color			0		Red.png	Red.png	30	1	473	0	0	0	0		0	0	0	0		0	0	0	0		0	0	0	0		0
5.0.11.0	win	011119	12:03:52	NH_A_61	1	1	blockedtask_colortraining	4	blockedtask_colortraining	12		Green	Color			0		Green.png	Green.png	38	1	462	0	0	0	0		0	0	0	0		0	0	0	0		0	0	0	0		0
5.0.11.0	win	011119	12:03:52	NH_A_61	1	1	blockedtask_colortraining	4	blockedtask_colortraining	15		Red	Color			0		Red.png	Red.png	30	1	484	0	0	0	0		0	0	0	0		0	0	0	0		0	0	0	0		0
5.0.11.0	win	011119	12:03:52	NH_A_61	1	1	blockedtask_colortraining	4	blockedtask_colortraining	18		Green	Color			0		Green.png	Green.png	38	1	503	0	0	0	0		0	0	0	0		0	0	0	0		0	0	0	0		0
5.0.11.0	win	011119	12:03:52	NH_A_61	1	1	blockedtask_colortraining	4	blockedtask_colortraining	21		Red	Color			0		Red.png	Red.png	30	1	491	0	0	0	0		0	0	0	0		0	0	0	0		0	0	0	0		0
5.0.11.0	win	011119	12:03:52	NH_A_61	1	1	blockedtask_colortraining	4	blockedtask_colortraining	24		Green	Color			0		Green.png	Green.png	38	1	511	0	0	0	0		0	0	0	0		0	0	0	0		0	0	0	0		0
5.0.11.0	win	011119	12:03:52	NH_A_61	1	1	blockedtask_colortraining	4	blockedtask_colortraining	27		Red	Color			0		Red.png	Red.png	30	1	482	0	0	0	0		0	0	0	0		0	0	0	0		0	0	0	0		0
5.0.11.0	win	011119	12:03:52	NH_A_61	1	1	blockedtask_colortraining	4	blockedtask_colortraining	30		Red	Color			0		Red.png	Red.png	30	1	614	0	0	0	0		0	0	0	0		0	0	0	0		0	0	0	0		0
5.0.11.0	win	011119	12:03:52	NH_A_61	1	1	blockedtask_colortraining	4	blockedtask_colortraining	33		Red	Color			0		Red.png	Red.png	30	1	437	0	0	0	0		0	0	0	0		0	0	0	0		0	0	0	0		0
5.0.11.0	win	011119	12:03:52	NH_A_61	1	1	blockedtask_colortraining	4	blockedtask_colortraining	36		Red	Color			0		Red.png	Red.png	30	1	459	0	0	0	0		0	0	0	0		0	0	0	0		0	0	0	0		0
5.0.11.0	win	011119	12:03:52	NH_A_61	1	1	blockedtask_colortraining	4	blockedtask_colortraining	39		Green	Color			0		Green.png	Green.png	38	1	720	0	0	0	0		0	0	0	0		0	0	0	0		0	0	0	0		0
5.0.11.0	win	011119	12:03:52	NH_A_61	1	1	blockedtask_colortraining	4	blockedtask_colortraining	42		Green	Color			0		Green.png	Green.png	38	1	427	0	0	0	0		0	0	0	0		0	0	0	0		0	0	0	0		0
5.0.11.0	win	011119	12:03:52	NH_A_61	1	1	blockedtask_colortraining	4	blockedtask_colortraining	45		Red	Color			0		Red.png	Red.png	30	1	450	0	0	0	0		0	0	0	0		0	0	0	0		0	0	0	0		0
5.0.11.0	win	011119	12:03:52	NH_A_61	1	1	blockedtask_colortraining	4	blockedtask_colortraining	48		Red	Color			0		Red.png	Red.png	30	1	615	0	0	0	0		0	0	0	0		0	0	0	0		0	0	0	0		0
5.0.11.0	win	011119	12:03:52	NH_A_61	1	1	blockedtask_colortraining	4	blockedtask_colortraining	51		Green	Color			0		Green.png	Green.png	38	1	422	0	0	0	0		0	0	0	0		0	0	0	0		0	0	0	0		0
5.0.11.0	win	011119	12:03:52	NH_A_61	1	1	blockedtask_colortraining	4	blockedtask_colortraining	54		Green	Color			0		Green.png	Green.png	38	1	588	0	0	0	0		0	0	0	0		0	0	0	0		0	0	0	0		0
5.0.11.0	win	011119	12:03:52	NH_A_61	1	1	blockedtask_colortraining	4	blockedtask_colortraining	57		Green	Color			0		Green.png	Green.png	38	1	444	0	0	0	0		0	0	0	0		0	0	0	0		0	0	0	0		0
5.0.11.0	win	011119	12:03:52	NH_A_61	1	1	blockedtask_colortraining	4	blockedtask_colortraining	60		Green	Color			0		Green.png	Green.png	38	1	418	0	0	0	0		0	0	0	0		0	0	0	0		0	0	0	0		0
5.0.11.0	win	011119	12:03:52	NH_A_61	1	1	blockedtask_colortraining	4	blockedtask_colortraining	63		Green	Color			0		Green.png	Green.png	38	1	601	0	0	0	0		0	0	0	0		0	0	0	0		0	0	0	0		0
5.0.11.0	win	011119	12:03:52	NH_A_61	1	1	blockedtask_colortraining	4	blockedtask_colortraining	66		Green	Color			0		Green.png	Green.png	38	1	376	0	0	0	0		0	0	0	0		0	0	0	0		0	0	0	0		0
5.0.11.0	win	011119	12:03:52	NH_A_61	1	1	blockedtask_colortraining	4	blockedtask_colortraining	69		Red	Color			0		Red.png	Red.png	30	1	529	0	0	0	0		0	0	0	0		0	0	0	0		0	0	0	0		0
5.0.11.0	win	011119	12:03:52	NH_A_61	1	1	blockedtask_colortraining	4	blockedtask_colortraining	72		Red	Color			0		Red.png	Red.png	30	1	404	0	0	0	0		0	0	0	0		0	0	0	0		0	0	0	0		0
5.0.11.0	win	011119	12:03:52	NH_A_61	1	1	blockedtask_colortraining	4	blockedtask_colortraining	75		Red	Color			0		Red.png	Red.png	30	1	395	0	0	0	0		0	0	0	0		0	0	0	0		0	0	0	0		0
5.0.11.0	win	011119	12:03:52	NH_A_61	1	1	blockedtask_colortraining	4	blockedtask_colortraining	78		Green	Color			0		Green.png	Green.png	38	1	723	0	0	0	0		0	0	0	0		0	0	0	0		0	0	0	0		0
5.0.11.0	win	011119	12:03:52	NH_A_61	1	1	blockedtask_colortraining	4	blockedtask_colortraining	81		Green	Color			0		Green.png	Green.png	38	1	830	0	0	0	0		0	0	0	0		0	0	0	0		0	0	0	0		0
5.0.11.0	win	011119	12:03:52	NH_A_61	1	1	blockedtask_colortraining	4	blockedtask_colortraining	84		Red	Color			0		Red.png	Red.png	30	1	453	0	0	0	0		0	0	0	0		0	0	0	0		0	0	0	0		0
5.0.11.0	win	011119	12:03:52	NH_A_61	1	1	blockedtask_colortraining	4	blockedtask_colortraining	87		Red	Color			0		Red.png	Red.png	30	1	426	0	0	0	0		0	0	0	0		0	0	0	0		0	0	0	0		0
5.0.11.0	win	011119	12:03:52	NH_A_61	1	1	blockedtask_colortraining	4	blockedtask_colortraining	90		Green	Color			0		Green.png	Green.png	38	1	560	0	0	0	0		0	0	0	0		0	0	0	0		0	0	0	0		0
5.0.11.0	win	011119	12:03:52	NH_A_61	1	1	blockedtask_colortraining	4	blockedtask_colortraining	93		Red	Color			0		Red.png	Red.png	30	1	529	0	0	0	0		0	0	0	0		0	0	0	0		0	0	0	0		0
5.0.11.0	win	011119	12:03:52	NH_A_61	1	1	blockedtask_colortraining	4	blockedtask_colortraining	96		Green	Color			0		Green.png	Green.png	38	1	468	0	0	0	0		0	0	0	0		0	0	0	0		0	0	0	0		0
5.0.11.0	win	011119	12:03:52	NH_A_61	1	1	blockedtask_colorshapetraining	5	BlockedPracticeInstruct	1		Green	Color			0		SC_Blocked_ColorShapeTraining.htm	Green.png	57	0	28008	0	0	0	0		0	0	0	0		0	0	0	0		0	0	0	0		0
5.0.11.0	win	011119	12:03:52	NH_A_61	1	1	blockedtask_colorshapetraining	5	blockedtask_colorshapetraining	3	Circle		Shape			0		Circle.png	Circle.png	30	1	1112	0	0	0	0		0	0	0	0		0	0	0	0		0	0	0	0		0
5.0.11.0	win	011119	12:03:52	NH_A_61	1	1	blockedtask_colorshapetraining	5	blockedtask_colorshapetraining	6		Green	Color			0		Green.png	Green.png	38	1	851	0	0	0	0		0	0	0	0		0	0	0	0		0	0	0	0		0
5.0.11.0	win	011119	12:03:52	NH_A_61	1	1	blockedtask_colorshapetraining	5	blockedtask_colorshapetraining	9		Green	Color			0		Green.png	Green.png	38	1	552	0	0	0	0		0	0	0	0		0	0	0	0		0	0	0	0		0
5.0.11.0	win	011119	12:03:52	NH_A_61	1	1	blockedtask_colorshapetraining	5	blockedtask_colorshapetraining	12	Circle		Shape			0		Circle.png	Circle.png	30	1	570	0	0	0	0		0	0	0	0		0	0	0	0		0	0	0	0		0
5.0.11.0	win	011119	12:03:52	NH_A_61	1	1	blockedtask_colorshapetraining	5	blockedtask_colorshapetraining	15	Circle		Shape			0		Circle.png	Circle.png	30	1	634	0	0	0	0		0	0	0	0		0	0	0	0		0	0	0	0		0
5.0.11.0	win	011119	12:03:52	NH_A_61	1	1	blockedtask_colorshapetraining	5	blockedtask_colorshapetraining	18	Triangle		Shape			0		Triangle.png	Triangle.png	38	1	568	0	0	0	0		0	0	0	0		0	0	0	0		0	0	0	0		0
5.0.11.0	win	011119	12:03:52	NH_A_61	1	1	blockedtask_colorshapetraining	5	blockedtask_colorshapetraining	21	Circle		Shape			0		Circle.png	Circle.png	30	1	441	0	0	0	0		0	0	0	0		0	0	0	0		0	0	0	0		0
5.0.11.0	win	011119	12:03:52	NH_A_61	1	1	blockedtask_colorshapetraining	5	blockedtask_colorshapetraining	24		Red	Color			0		Red.png	Red.png	30	1	911	0	0	0	0		0	0	0	0		0	0	0	0		0	0	0	0		0
5.0.11.0	win	011119	12:03:52	NH_A_61	1	1	blockedtask_colorshapetraining	5	blockedtask_colorshapetraining	27		Green	Color			0		Green.png	Green.png	38	1	499	0	0	0	0		0	0	0	0		0	0	0	0		0	0	0	0		0
5.0.11.0	win	011119	12:03:52	NH_A_61	1	1	blockedtask_colorshapetraining	5	blockedtask_colorshapetraining	30	Triangle		Shape			0		Triangle.png	Triangle.png	30	0	774	0	0	0	0		0	0	0	0		0	0	0	0		0	0	0	0		0
5.0.11.0	win	011119	12:03:52	NH_A_61	1	1	blockedtask_colorshapetraining	5	blockedtask_colorshapetraining	33		Red	Color			0		Red.png	Red.png	30	1	1783	0	0	0	0		0	0	0	0		0	0	0	0		0	0	0	0		0
5.0.11.0	win	011119	12:03:52	NH_A_61	1	1	blockedtask_colorshapetraining	5	blockedtask_colorshapetraining	36	Triangle		Shape			0		Triangle.png	Triangle.png	38	1	838	0	0	0	0		0	0	0	0		0	0	0	0		0	0	0	0		0
5.0.11.0	win	011119	12:03:52	NH_A_61	1	1	blockedtask_colorshapetraining	5	blockedtask_colorshapetraining	39		Red	Color			0		Red.png	Red.png	30	1	652	0	0	0	0		0	0	0	0		0	0	0	0		0	0	0	0		0
5.0.11.0	win	011119	12:03:52	NH_A_61	1	1	blockedtask_colorshapetraining	5	blockedtask_colorshapetraining	42		Green	Color			0		Green.png	Green.png	38	1	618	0	0	0	0		0	0	0	0		0	0	0	0		0	0	0	0		0
5.0.11.0	win	011119	12:03:52	NH_A_61	1	1	blockedtask_colorshapetraining	5	blockedtask_colorshapetraining	45		Red	Color			0		Red.png	Red.png	30	1	808	0	0	0	0		0	0	0	0		0	0	0	0		0	0	0	0		0
5.0.11.0	win	011119	12:03:52	NH_A_61	1	1	blockedtask_colorshapetraining	5	blockedtask_colorshapetraining	48		Green	Color			0		Green.png	Green.png	38	1	688	0	0	0	0		0	0	0	0		0	0	0	0		0	0	0	0		0
5.0.11.0	win	011119	12:03:52	NH_A_61	1	1	blockedtask_colorshapetraining	5	blockedtask_colorshapetraining	51	Triangle		Shape			0		Triangle.png	Triangle.png	38	1	636	0	0	0	0		0	0	0	0		0	0	0	0		0	0	0	0		0
5.0.11.0	win	011119	12:03:52	NH_A_61	1	1	blockedtask_colorshapetraining	5	blockedtask_colorshapetraining	54		Red	Color			0		Red.png	Red.png	30	1	842	0	0	0	0		0	0	0	0		0	0	0	0		0	0	0	0		0
5.0.11.0	win	011119	12:03:52	NH_A_61	1	1	blockedtask_colorshapetraining	5	blockedtask_colorshapetraining	57	Triangle		Shape			0		Triangle.png	Triangle.png	38	1	800	0	0	0	0		0	0	0	0		0	0	0	0		0	0	0	0		0
5.0.11.0	win	011119	12:03:52	NH_A_61	1	1	blockedtask_colorshapetraining	5	blockedtask_colorshapetraining	60	Triangle		Shape			0		Triangle.png	Triangle.png	38	1	695	0	0	0	0		0	0	0	0		0	0	0	0		0	0	0	0		0
5.0.11.0	win	011119	12:03:52	NH_A_61	1	1	blockedtask_colorshapetraining	5	blockedtask_colorshapetraining	63	Circle		Shape			0		Circle.png	Circle.png	30	1	595	0	0	0	0		0	0	0	0		0	0	0	0		0	0	0	0		0
5.0.11.0	win	011119	12:03:52	NH_A_61	1	1	blockedtask_colorshapetraining	5	blockedtask_colorshapetraining	66		Green	Color			0		Green.png	Green.png	38	1	739	0	0	0	0		0	0	0	0		0	0	0	0		0	0	0	0		0
5.0.11.0	win	011119	12:03:52	NH_A_61	1	1	blockedtask_colorshapetraining	5	blockedtask_colorshapetraining	69		Green	Color			0		Green.png	Green.png	38	1	589	0	0	0	0		0	0	0	0		0	0	0	0		0	0	0	0		0
5.0.11.0	win	011119	12:03:52	NH_A_61	1	1	blockedtask_colorshapetraining	5	blockedtask_colorshapetraining	72		Green	Color			0		Green.png	Green.png	38	1	429	0	0	0	0		0	0	0	0		0	0	0	0		0	0	0	0		0
5.0.11.0	win	011119	12:03:52	NH_A_61	1	1	blockedtask_colorshapetraining	5	blockedtask_colorshapetraining	75	Triangle		Shape			0		Triangle.png	Triangle.png	38	1	499	0	0	0	0		0	0	0	0		0	0	0	0		0	0	0	0		0
5.0.11.0	win	011119	12:03:52	NH_A_61	1	1	blockedtask_colorshapetraining	5	blockedtask_colorshapetraining	78	Circle		Shape			0		Circle.png	Circle.png	30	1	599	0	0	0	0		0	0	0	0		0	0	0	0		0	0	0	0		0
5.0.11.0	win	011119	12:03:52	NH_A_61	1	1	blockedtask_colorshapetraining	5	blockedtask_colorshapetraining	81		Red	Color			0		Red.png	Red.png	30	1	614	0	0	0	0		0	0	0	0		0	0	0	0		0	0	0	0		0
5.0.11.0	win	011119	12:03:52	NH_A_61	1	1	blockedtask_colorshapetraining	5	blockedtask_colorshapetraining	84		Red	Color			0		Red.png	Red.png	30	1	789	0	0	0	0		0	0	0	0		0	0	0	0		0	0	0	0		0
5.0.11.0	win	011119	12:03:52	NH_A_61	1	1	blockedtask_colorshapetraining	5	blockedtask_colorshapetraining	87	Circle		Shape			0		Circle.png	Circle.png	30	1	1437	0	0	0	0		0	0	0	0		0	0	0	0		0	0	0	0		0
5.0.11.0	win	011119	12:03:52	NH_A_61	1	1	blockedtask_colorshapetraining	5	blockedtask_colorshapetraining	90		Red	Color			0		Red.png	Red.png	30	1	843	0	0	0	0		0	0	0	0		0	0	0	0		0	0	0	0		0
5.0.11.0	win	011119	12:03:52	NH_A_61	1	1	blockedtask_colorshapetraining	5	blockedtask_colorshapetraining	93	Triangle		Shape			0		Triangle.png	Triangle.png	38	1	465	0	0	0	0		0	0	0	0		0	0	0	0		0	0	0	0		0
5.0.11.0	win	011119	12:03:52	NH_A_61	1	1	blockedtask_colorshapetraining	5	blockedtask_colorshapetraining	96	Circle		Shape			0		Circle.png	Circle.png	30	1	630	0	0	0	0		0	0	0	0		0	0	0	0		0	0	0	0		0
5.0.11.0	win	011119	12:03:52	NH_A_61	1	1	blockedtask_bivalentshapetraining	6	BlockedPracticeInstruct	1	Circle		Shape			0		SC_Blocked_BivalentShapeTraining.htm	Circle.png	57	0	13635	0	0	0	0		0	0	0	0		0	0	0	0		0	0	0	0		0
5.0.11.0	win	011119	12:03:52	NH_A_61	1	1	blockedtask_bivalentshapetraining	6	blockedtask_bivalentshapetraining	3	Circle	Red	Shape			0		CircleRed.png	CircleRed.png	30	1	801	0	0	0	0		0	0	0	0		0	0	0	0		0	0	0	0		0
5.0.11.0	win	011119	12:03:52	NH_A_61	1	1	blockedtask_bivalentshapetraining	6	blockedtask_bivalentshapetraining	6	Circle	Green	Shape			0		CircleGreen.png	CircleGreen.png	30	1	617	0	0	0	0		0	0	0	0		0	0	0	0		0	0	0	0		0
5.0.11.0	win	011119	12:03:52	NH_A_61	1	1	blockedtask_bivalentshapetraining	6	blockedtask_bivalentshapetraining	9	Circle	Red	Shape			0		CircleRed.png	CircleRed.png	30	1	583	0	0	0	0		0	0	0	0		0	0	0	0		0	0	0	0		0
5.0.11.0	win	011119	12:03:52	NH_A_61	1	1	blockedtask_bivalentshapetraining	6	blockedtask_bivalentshapetraining	12	Triangle	Red	Shape			0		TriangleRed.png	TriangleRed.png	38	1	487	0	0	0	0		0	0	0	0		0	0	0	0		0	0	0	0		0
5.0.11.0	win	011119	12:03:52	NH_A_61	1	1	blockedtask_bivalentshapetraining	6	blockedtask_bivalentshapetraining	15	Circle	Green	Shape			0		CircleGreen.png	CircleGreen.png	30	1	508	0	0	0	0		0	0	0	0		0	0	0	0		0	0	0	0		0
5.0.11.0	win	011119	12:03:52	NH_A_61	1	1	blockedtask_bivalentshapetraining	6	blockedtask_bivalentshapetraining	18	Circle	Green	Shape			0		CircleGreen.png	CircleGreen.png	30	1	527	0	0	0	0		0	0	0	0		0	0	0	0		0	0	0	0		0
5.0.11.0	win	011119	12:03:52	NH_A_61	1	1	blockedtask_bivalentshapetraining	6	blockedtask_bivalentshapetraining	21	Triangle	Red	Shape			0		TriangleRed.png	TriangleRed.png	38	1	753	0	0	0	0		0	0	0	0		0	0	0	0		0	0	0	0		0
5.0.11.0	win	011119	12:03:52	NH_A_61	1	1	blockedtask_bivalentshapetraining	6	blockedtask_bivalentshapetraining	24	Triangle	Green	Shape			0		TriangleGreen.png	TriangleGreen.png	38	1	443	0	0	0	0		0	0	0	0		0	0	0	0		0	0	0	0		0
5.0.11.0	win	011119	12:03:52	NH_A_61	1	1	blockedtask_bivalentshapetraining	6	blockedtask_bivalentshapetraining	27	Triangle	Red	Shape			0		TriangleRed.png	TriangleRed.png	38	1	465	0	0	0	0		0	0	0	0		0	0	0	0		0	0	0	0		0
5.0.11.0	win	011119	12:03:52	NH_A_61	1	1	blockedtask_bivalentshapetraining	6	blockedtask_bivalentshapetraining	30	Triangle	Red	Shape			0		TriangleRed.png	TriangleRed.png	38	1	405	0	0	0	0		0	0	0	0		0	0	0	0		0	0	0	0		0
5.0.11.0	win	011119	12:03:52	NH_A_61	1	1	blockedtask_bivalentshapetraining	6	blockedtask_bivalentshapetraining	33	Triangle	Red	Shape			0		TriangleRed.png	TriangleRed.png	38	1	413	0	0	0	0		0	0	0	0		0	0	0	0		0	0	0	0		0
5.0.11.0	win	011119	12:03:52	NH_A_61	1	1	blockedtask_bivalentshapetraining	6	blockedtask_bivalentshapetraining	36	Triangle	Green	Shape			0		TriangleGreen.png	TriangleGreen.png	38	1	596	0	0	0	0		0	0	0	0		0	0	0	0		0	0	0	0		0
5.0.11.0	win	011119	12:03:52	NH_A_61	1	1	blockedtask_bivalentshapetraining	6	blockedtask_bivalentshapetraining	39	Circle	Red	Shape			0		CircleRed.png	CircleRed.png	30	1	596	0	0	0	0		0	0	0	0		0	0	0	0		0	0	0	0		0
5.0.11.0	win	011119	12:03:52	NH_A_61	1	1	blockedtask_bivalentshapetraining	6	blockedtask_bivalentshapetraining	42	Triangle	Red	Shape			0		TriangleRed.png	TriangleRed.png	38	1	564	0	0	0	0		0	0	0	0		0	0	0	0		0	0	0	0		0
5.0.11.0	win	011119	12:03:52	NH_A_61	1	1	blockedtask_bivalentshapetraining	6	blockedtask_bivalentshapetraining	45	Triangle	Red	Shape			0		TriangleRed.png	TriangleRed.png	38	1	661	0	0	0	0		0	0	0	0		0	0	0	0		0	0	0	0		0
5.0.11.0	win	011119	12:03:52	NH_A_61	1	1	blockedtask_bivalentshapetraining	6	blockedtask_bivalentshapetraining	48	Triangle	Red	Shape			0		TriangleRed.png	TriangleRed.png	38	1	386	0	0	0	0		0	0	0	0		0	0	0	0		0	0	0	0		0
5.0.11.0	win	011119	12:03:52	NH_A_61	1	1	blockedtask_bivalentshapetraining	6	blockedtask_bivalentshapetraining	51	Circle	Red	Shape			0		CircleRed.png	CircleRed.png	30	1	522	0	0	0	0		0	0	0	0		0	0	0	0		0	0	0	0		0
5.0.11.0	win	011119	12:03:52	NH_A_61	1	1	blockedtask_bivalentshapetraining	6	blockedtask_bivalentshapetraining	54	Circle	Red	Shape			0		CircleRed.png	CircleRed.png	30	1	557	0	0	0	0		0	0	0	0		0	0	0	0		0	0	0	0		0
5.0.11.0	win	011119	12:03:52	NH_A_61	1	1	blockedtask_bivalentshapetraining	6	blockedtask_bivalentshapetraining	57	Circle	Green	Shape			0		CircleGreen.png	CircleGreen.png	30	1	510	0	0	0	0		0	0	0	0		0	0	0	0		0	0	0	0		0
5.0.11.0	win	011119	12:03:52	NH_A_61	1	1	blockedtask_bivalentshapetraining	6	blockedtask_bivalentshapetraining	60	Triangle	Green	Shape			0		TriangleGreen.png	TriangleGreen.png	38	1	609	0	0	0	0		0	0	0	0		0	0	0	0		0	0	0	0		0
5.0.11.0	win	011119	12:03:52	NH_A_61	1	1	blockedtask_bivalentshapetraining	6	blockedtask_bivalentshapetraining	63	Circle	Green	Shape			0		CircleGreen.png	CircleGreen.png	30	1	1505	0	0	0	0		0	0	0	0		0	0	0	0		0	0	0	0		0
5.0.11.0	win	011119	12:03:52	NH_A_61	1	1	blockedtask_bivalentshapetraining	6	blockedtask_bivalentshapetraining	66	Triangle	Green	Shape			0		TriangleGreen.png	TriangleGreen.png	38	1	588	0	0	0	0		0	0	0	0		0	0	0	0		0	0	0	0		0
5.0.11.0	win	011119	12:03:52	NH_A_61	1	1	blockedtask_bivalentshapetraining	6	blockedtask_bivalentshapetraining	69	Circle	Green	Shape			0		CircleGreen.png	CircleGreen.png	30	1	588	0	0	0	0		0	0	0	0		0	0	0	0		0	0	0	0		0
5.0.11.0	win	011119	12:03:52	NH_A_61	1	1	blockedtask_bivalentshapetraining	6	blockedtask_bivalentshapetraining	72	Circle	Red	Shape			0		CircleRed.png	CircleRed.png	30	1	524	0	0	0	0		0	0	0	0		0	0	0	0		0	0	0	0		0
5.0.11.0	win	011119	12:03:52	NH_A_61	1	1	blockedtask_bivalentshapetraining	6	blockedtask_bivalentshapetraining	75	Triangle	Green	Shape			0		TriangleGreen.png	TriangleGreen.png	38	1	447	0	0	0	0		0	0	0	0		0	0	0	0		0	0	0	0		0
5.0.11.0	win	011119	12:03:52	NH_A_61	1	1	blockedtask_bivalentshapetraining	6	blockedtask_bivalentshapetraining	78	Triangle	Green	Shape			0		TriangleGreen.png	TriangleGreen.png	38	1	581	0	0	0	0		0	0	0	0		0	0	0	0		0	0	0	0		0
5.0.11.0	win	011119	12:03:52	NH_A_61	1	1	blockedtask_bivalentshapetraining	6	blockedtask_bivalentshapetraining	81	Circle	Red	Shape			0		CircleRed.png	CircleRed.png	30	1	453	0	0	0	0		0	0	0	0		0	0	0	0		0	0	0	0		0
5.0.11.0	win	011119	12:03:52	NH_A_61	1	1	blockedtask_bivalentshapetraining	6	blockedtask_bivalentshapetraining	84	Circle	Green	Shape			0		CircleGreen.png	CircleGreen.png	30	1	442	0	0	0	0		0	0	0	0		0	0	0	0		0	0	0	0		0
5.0.11.0	win	011119	12:03:52	NH_A_61	1	1	blockedtask_bivalentshapetraining	6	blockedtask_bivalentshapetraining	87	Circle	Red	Shape			0		CircleRed.png	CircleRed.png	30	1	464	0	0	0	0		0	0	0	0		0	0	0	0		0	0	0	0		0
5.0.11.0	win	011119	12:03:52	NH_A_61	1	1	blockedtask_bivalentshapetraining	6	blockedtask_bivalentshapetraining	90	Triangle	Green	Shape			0		TriangleGreen.png	TriangleGreen.png	38	1	421	0	0	0	0		0	0	0	0		0	0	0	0		0	0	0	0		0
5.0.11.0	win	011119	12:03:52	NH_A_61	1	1	blockedtask_bivalentshapetraining	6	blockedtask_bivalentshapetraining	93	Triangle	Green	Shape			0		TriangleGreen.png	TriangleGreen.png	38	1	364	0	0	0	0		0	0	0	0		0	0	0	0		0	0	0	0		0
5.0.11.0	win	011119	12:03:52	NH_A_61	1	1	blockedtask_bivalentshapetraining	6	blockedtask_bivalentshapetraining	96	Circle	Green	Shape			0		CircleGreen.png	CircleGreen.png	30	1	485	0	0	0	0		0	0	0	0		0	0	0	0		0	0	0	0		0
5.0.11.0	win	011119	12:03:52	NH_A_61	1	1	blockedtask_bivalentcolortraining	7	BlockedPracticeInstruct	1	Circle	Green	Shape			0		SC_Blocked_BivalentColorTraining.htm	CircleGreen.png	57	0	7864	0	0	0	0		0	0	0	0		0	0	0	0		0	0	0	0		0
5.0.11.0	win	011119	12:03:52	NH_A_61	1	1	blockedtask_bivalentcolortraining	7	blockedtask_bivalentcolortraining	3	Circle	Green	Color			0		CircleGreen.png	CircleGreen.png	38	1	861	0	0	0	0		0	0	0	0		0	0	0	0		0	0	0	0		0
5.0.11.0	win	011119	12:03:52	NH_A_61	1	1	blockedtask_bivalentcolortraining	7	blockedtask_bivalentcolortraining	6	Triangle	Green	Color			0		TriangleGreen.png	TriangleGreen.png	38	1	419	0	0	0	0		0	0	0	0		0	0	0	0		0	0	0	0		0
5.0.11.0	win	011119	12:03:52	NH_A_61	1	1	blockedtask_bivalentcolortraining	7	blockedtask_bivalentcolortraining	9	Triangle	Red	Color			0		TriangleRed.png	TriangleRed.png	30	1	537	0	0	0	0		0	0	0	0		0	0	0	0		0	0	0	0		0
5.0.11.0	win	011119	12:03:52	NH_A_61	1	1	blockedtask_bivalentcolortraining	7	blockedtask_bivalentcolortraining	12	Triangle	Red	Color			0		TriangleRed.png	TriangleRed.png	30	1	427	0	0	0	0		0	0	0	0		0	0	0	0		0	0	0	0		0
5.0.11.0	win	011119	12:03:52	NH_A_61	1	1	blockedtask_bivalentcolortraining	7	blockedtask_bivalentcolortraining	15	Triangle	Red	Color			0		TriangleRed.png	TriangleRed.png	30	1	466	0	0	0	0		0	0	0	0		0	0	0	0		0	0	0	0		0
5.0.11.0	win	011119	12:03:52	NH_A_61	1	1	blockedtask_bivalentcolortraining	7	blockedtask_bivalentcolortraining	18	Triangle	Green	Color			0		TriangleGreen.png	TriangleGreen.png	38	1	391	0	0	0	0		0	0	0	0		0	0	0	0		0	0	0	0		0
5.0.11.0	win	011119	12:03:52	NH_A_61	1	1	blockedtask_bivalentcolortraining	7	blockedtask_bivalentcolortraining	21	Triangle	Green	Color			0		TriangleGreen.png	TriangleGreen.png	38	1	559	0	0	0	0		0	0	0	0		0	0	0	0		0	0	0	0		0
5.0.11.0	win	011119	12:03:52	NH_A_61	1	1	blockedtask_bivalentcolortraining	7	blockedtask_bivalentcolortraining	24	Circle	Green	Color			0		CircleGreen.png	CircleGreen.png	38	1	496	0	0	0	0		0	0	0	0		0	0	0	0		0	0	0	0		0
5.0.11.0	win	011119	12:03:52	NH_A_61	1	1	blockedtask_bivalentcolortraining	7	blockedtask_bivalentcolortraining	27	Triangle	Green	Color			0		TriangleGreen.png	TriangleGreen.png	38	1	372	0	0	0	0		0	0	0	0		0	0	0	0		0	0	0	0		0
5.0.11.0	win	011119	12:03:52	NH_A_61	1	1	blockedtask_bivalentcolortraining	7	blockedtask_bivalentcolortraining	30	Circle	Green	Color			0		CircleGreen.png	CircleGreen.png	38	1	397	0	0	0	0		0	0	0	0		0	0	0	0		0	0	0	0		0
5.0.11.0	win	011119	12:03:52	NH_A_61	1	1	blockedtask_bivalentcolortraining	7	blockedtask_bivalentcolortraining	33	Circle	Red	Color			0		CircleRed.png	CircleRed.png	30	1	405	0	0	0	0		0	0	0	0		0	0	0	0		0	0	0	0		0
5.0.11.0	win	011119	12:03:52	NH_A_61	1	1	blockedtask_bivalentcolortraining	7	blockedtask_bivalentcolortraining	36	Circle	Green	Color			0		CircleGreen.png	CircleGreen.png	38	1	412	0	0	0	0		0	0	0	0		0	0	0	0		0	0	0	0		0
5.0.11.0	win	011119	12:03:52	NH_A_61	1	1	blockedtask_bivalentcolortraining	7	blockedtask_bivalentcolortraining	39	Circle	Green	Color			0		CircleGreen.png	CircleGreen.png	38	1	596	0	0	0	0		0	0	0	0		0	0	0	0		0	0	0	0		0
5.0.11.0	win	011119	12:03:52	NH_A_61	1	1	blockedtask_bivalentcolortraining	7	blockedtask_bivalentcolortraining	42	Triangle	Green	Color			0		TriangleGreen.png	TriangleGreen.png	38	1	868	0	0	0	0		0	0	0	0		0	0	0	0		0	0	0	0		0
5.0.11.0	win	011119	12:03:52	NH_A_61	1	1	blockedtask_bivalentcolortraining	7	blockedtask_bivalentcolortraining	45	Circle	Green	Color			0		CircleGreen.png	CircleGreen.png	38	1	392	0	0	0	0		0	0	0	0		0	0	0	0		0	0	0	0		0
5.0.11.0	win	011119	12:03:52	NH_A_61	1	1	blockedtask_bivalentcolortraining	7	blockedtask_bivalentcolortraining	48	Circle	Red	Color			0		CircleRed.png	CircleRed.png	30	1	432	0	0	0	0		0	0	0	0		0	0	0	0		0	0	0	0		0
5.0.11.0	win	011119	12:03:52	NH_A_61	1	1	blockedtask_bivalentcolortraining	7	blockedtask_bivalentcolortraining	51	Circle	Green	Color			0		CircleGreen.png	CircleGreen.png	38	1	390	0	0	0	0		0	0	0	0		0	0	0	0		0	0	0	0		0
5.0.11.0	win	011119	12:03:52	NH_A_61	1	1	blockedtask_bivalentcolortraining	7	blockedtask_bivalentcolortraining	54	Triangle	Red	Color			0		TriangleRed.png	TriangleRed.png	30	1	526	0	0	0	0		0	0	0	0		0	0	0	0		0	0	0	0		0
5.0.11.0	win	011119	12:03:52	NH_A_61	1	1	blockedtask_bivalentcolortraining	7	blockedtask_bivalentcolortraining	57	Circle	Red	Color			0		CircleRed.png	CircleRed.png	30	1	577	0	0	0	0		0	0	0	0		0	0	0	0		0	0	0	0		0
5.0.11.0	win	011119	12:03:52	NH_A_61	1	1	blockedtask_bivalentcolortraining	7	blockedtask_bivalentcolortraining	60	Circle	Red	Color			0		CircleRed.png	CircleRed.png	30	1	402	0	0	0	0		0	0	0	0		0	0	0	0		0	0	0	0		0
5.0.11.0	win	011119	12:03:52	NH_A_61	1	1	blockedtask_bivalentcolortraining	7	blockedtask_bivalentcolortraining	63	Circle	Green	Color			0		CircleGreen.png	CircleGreen.png	38	1	393	0	0	0	0		0	0	0	0		0	0	0	0		0	0	0	0		0
5.0.11.0	win	011119	12:03:52	NH_A_61	1	1	blockedtask_bivalentcolortraining	7	blockedtask_bivalentcolortraining	66	Triangle	Red	Color			0		TriangleRed.png	TriangleRed.png	30	1	369	0	0	0	0		0	0	0	0		0	0	0	0		0	0	0	0		0
5.0.11.0	win	011119	12:03:52	NH_A_61	1	1	blockedtask_bivalentcolortraining	7	blockedtask_bivalentcolortraining	69	Circle	Red	Color			0		CircleRed.png	CircleRed.png	30	1	505	0	0	0	0		0	0	0	0		0	0	0	0		0	0	0	0		0
5.0.11.0	win	011119	12:03:52	NH_A_61	1	1	blockedtask_bivalentcolortraining	7	blockedtask_bivalentcolortraining	72	Circle	Red	Color			0		CircleRed.png	CircleRed.png	30	1	461	0	0	0	0		0	0	0	0		0	0	0	0		0	0	0	0		0
5.0.11.0	win	011119	12:03:52	NH_A_61	1	1	blockedtask_bivalentcolortraining	7	blockedtask_bivalentcolortraining	75	Triangle	Green	Color			0		TriangleGreen.png	TriangleGreen.png	38	1	402	0	0	0	0		0	0	0	0		0	0	0	0		0	0	0	0		0
5.0.11.0	win	011119	12:03:52	NH_A_61	1	1	blockedtask_bivalentcolortraining	7	blockedtask_bivalentcolortraining	78	Triangle	Green	Color			0		TriangleGreen.png	TriangleGreen.png	38	1	522	0	0	0	0		0	0	0	0		0	0	0	0		0	0	0	0		0
5.0.11.0	win	011119	12:03:52	NH_A_61	1	1	blockedtask_bivalentcolortraining	7	blockedtask_bivalentcolortraining	81	Triangle	Green	Color			0		TriangleGreen.png	TriangleGreen.png	38	1	460	0	0	0	0		0	0	0	0		0	0	0	0		0	0	0	0		0
5.0.11.0	win	011119	12:03:52	NH_A_61	1	1	blockedtask_bivalentcolortraining	7	blockedtask_bivalentcolortraining	84	Triangle	Red	Color			0		TriangleRed.png	TriangleRed.png	30	1	482	0	0	0	0		0	0	0	0		0	0	0	0		0	0	0	0		0
5.0.11.0	win	011119	12:03:52	NH_A_61	1	1	blockedtask_bivalentcolortraining	7	blockedtask_bivalentcolortraining	87	Circle	Red	Color			0		CircleRed.png	CircleRed.png	30	1	406	0	0	0	0		0	0	0	0		0	0	0	0		0	0	0	0		0
5.0.11.0	win	011119	12:03:52	NH_A_61	1	1	blockedtask_bivalentcolortraining	7	blockedtask_bivalentcolortraining	90	Triangle	Red	Color			0		TriangleRed.png	TriangleRed.png	30	1	365	0	0	0	0		0	0	0	0		0	0	0	0		0	0	0	0		0
5.0.11.0	win	011119	12:03:52	NH_A_61	1	1	blockedtask_bivalentcolortraining	7	blockedtask_bivalentcolortraining	93	Circle	Red	Color			0		CircleRed.png	CircleRed.png	30	1	406	0	0	0	0		0	0	0	0		0	0	0	0		0	0	0	0		0
5.0.11.0	win	011119	12:03:52	NH_A_61	1	1	blockedtask_bivalentcolortraining	7	blockedtask_bivalentcolortraining	96	Triangle	Red	Color			0		TriangleRed.png	TriangleRed.png	30	1	429	0	0	0	0		0	0	0	0		0	0	0	0		0	0	0	0		0
5.0.11.0	win	011119	12:03:52	NH_A_61	1	1	blocked_testintro	8	BlockedPracticeInstruct	1	Triangle	Red	Color			0		SC_Blocked_TestIntro.htm	TriangleRed.png	57	0	19842	0	0	0	0		0	0	0	0		0	0	0	0		0	0	0	0		0
5.0.11.0	win	011119	12:03:52	NH_A_61	1	1	blocked_shape	9	BlockedTestInstruct	1	Triangle	Red	Color			0		SC_Blocked_BivalentShapeTest.htm	TriangleRed.png	57	0	5591	0	0	0	0		0	0	0	0		0	0	0	0		0	0	0	0		0
5.0.11.0	win	011119	12:03:52	NH_A_61	1	1	blocked_shape	9	blockedtask_bivalentshapetest	3	Triangle	Green	Shape			0		TriangleGreen.png	TriangleGreen.png	38	1	647	0	0	0	0		1	1	647	100	647	0	0	0	0		0	0	0	0		0
5.0.11.0	win	011119	12:03:52	NH_A_61	1	1	blocked_shape	9	blockedtask_bivalentshapetest	6	Triangle	Red	Shape			0		TriangleRed.png	TriangleRed.png	38	1	533	0	0	0	0		2	2	1180	100	590	0	0	0	0		0	0	0	0		0
5.0.11.0	win	011119	12:03:52	NH_A_61	1	1	blocked_shape	9	blockedtask_bivalentshapetest	9	Triangle	Red	Shape			0		TriangleRed.png	TriangleRed.png	38	1	423	0	0	0	0		3	3	1603	100	534.3333333333333712289	0	0	0	0		0	0	0	0		0
5.0.11.0	win	011119	12:03:52	NH_A_61	1	1	blocked_shape	9	blockedtask_bivalentshapetest	12	Circle	Red	Shape			0		CircleRed.png	CircleRed.png	30	1	397	0	0	0	0		4	4	2000	100	500	0	0	0	0		0	0	0	0		0
5.0.11.0	win	011119	12:03:52	NH_A_61	1	1	blocked_shape	9	blockedtask_bivalentshapetest	15	Circle	Green	Shape			0		CircleGreen.png	CircleGreen.png	38	0	406	0	0	0	0		4	5	2000	80	500	0	0	0	0		0	0	0	0		0
5.0.11.0	win	011119	12:03:52	NH_A_61	1	1	blocked_shape	9	blockedtask_bivalentshapetest	18	Triangle	Green	Shape			0		TriangleGreen.png	TriangleGreen.png	38	1	701	0	0	0	0		5	6	2701	83.3333333333333428072	540.2000000000000454747	0	0	0	0		0	0	0	0		0
5.0.11.0	win	011119	12:03:52	NH_A_61	1	1	blocked_shape	9	blockedtask_bivalentshapetest	21	Circle	Red	Shape			0		CircleRed.png	CircleRed.png	30	1	505	0	0	0	0		6	7	3206	85.7142857142857081953	534.3333333333333712289	0	0	0	0		0	0	0	0		0
5.0.11.0	win	011119	12:03:52	NH_A_61	1	1	blocked_shape	9	blockedtask_bivalentshapetest	24	Triangle	Red	Shape			0		TriangleRed.png	TriangleRed.png	38	1	508	0	0	0	0		7	8	3714	87.5	530.5714285714285551876	0	0	0	0		0	0	0	0		0
5.0.11.0	win	011119	12:03:52	NH_A_61	1	1	blocked_shape	9	blockedtask_bivalentshapetest	27	Circle	Red	Shape			0		CircleRed.png	CircleRed.png	30	1	575	0	0	0	0		8	9	4289	88.8888888888888857309	536.125	0	0	0	0		0	0	0	0		0
5.0.11.0	win	011119	12:03:52	NH_A_61	1	1	blocked_shape	9	blockedtask_bivalentshapetest	30	Triangle	Red	Shape			0		TriangleRed.png	TriangleRed.png	38	1	400	0	0	0	0		9	10	4689	90	521	0	0	0	0		0	0	0	0		0
5.0.11.0	win	011119	12:03:52	NH_A_61	1	1	blocked_shape	9	blockedtask_bivalentshapetest	33	Circle	Red	Shape			0		CircleRed.png	CircleRed.png	30	1	503	0	0	0	0		10	11	5192	90.9090909090909065071	519.2000000000000454747	0	0	0	0		0	0	0	0		0
5.0.11.0	win	011119	12:03:52	NH_A_61	1	1	blocked_shape	9	blockedtask_bivalentshapetest	36	Circle	Green	Shape			0		CircleGreen.png	CircleGreen.png	30	1	602	0	0	0	0		11	12	5794	91.6666666666666571928	526.7272727272727479431	0	0	0	0		0	0	0	0		0
5.0.11.0	win	011119	12:03:52	NH_A_61	1	1	blocked_shape	9	blockedtask_bivalentshapetest	39	Circle	Red	Shape			0		CircleRed.png	CircleRed.png	30	1	490	0	0	0	0		12	13	6284	92.3076923076923065992	523.6666666666666287711	0	0	0	0		0	0	0	0		0
5.0.11.0	win	011119	12:03:52	NH_A_61	1	1	blocked_shape	9	blockedtask_bivalentshapetest	42	Circle	Green	Shape			0		CircleGreen.png	CircleGreen.png	30	1	590	0	0	0	0		13	14	6874	92.8571428571428612031	528.7692307692307167599	0	0	0	0		0	0	0	0		0
5.0.11.0	win	011119	12:03:52	NH_A_61	1	1	blocked_shape	9	blockedtask_bivalentshapetest	45	Circle	Green	Shape			0		CircleGreen.png	CircleGreen.png	30	1	462	0	0	0	0		14	15	7336	93.3333333333333285964	524	0	0	0	0		0	0	0	0		0
5.0.11.0	win	011119	12:03:52	NH_A_61	1	1	blocked_shape	9	blockedtask_bivalentshapetest	48	Circle	Red	Shape			0		CircleRed.png	CircleRed.png	30	1	467	0	0	0	0		15	16	7803	93.75	520.2000000000000454747	0	0	0	0		0	0	0	0		0
5.0.11.0	win	011119	12:03:52	NH_A_61	1	1	blocked_shape	9	blockedtask_bivalentshapetest	51	Triangle	Green	Shape			0		TriangleGreen.png	TriangleGreen.png	38	1	487	0	0	0	0		16	17	8290	94.1176470588235218884	518.125	0	0	0	0		0	0	0	0		0
5.0.11.0	win	011119	12:03:52	NH_A_61	1	1	blocked_shape	9	blockedtask_bivalentshapetest	54	Circle	Red	Shape			0		CircleRed.png	CircleRed.png	30	1	475	0	0	0	0		17	18	8765	94.4444444444444428655	515.5882352941176804961	0	0	0	0		0	0	0	0		0
5.0.11.0	win	011119	12:03:52	NH_A_61	1	1	blocked_shape	9	blockedtask_bivalentshapetest	57	Circle	Green	Shape			0		CircleGreen.png	CircleGreen.png	30	1	576	0	0	0	0		18	19	9341	94.7368421052631504153	518.9444444444444570763	0	0	0	0		0	0	0	0		0
5.0.11.0	win	011119	12:03:52	NH_A_61	1	1	blocked_shape	9	blockedtask_bivalentshapetest	60	Triangle	Green	Shape			0		TriangleGreen.png	TriangleGreen.png	38	1	561	0	0	0	0		19	20	9902	95	521.1578947368420813291	0	0	0	0		0	0	0	0		0
5.0.11.0	win	011119	12:03:52	NH_A_61	1	1	blocked_shape	9	blockedtask_bivalentshapetest	63	Circle	Red	Shape			0		CircleRed.png	CircleRed.png	30	1	594	0	0	0	0		20	21	10496	95.2380952380952265912	524.7999999999999545253	0	0	0	0		0	0	0	0		0
5.0.11.0	win	011119	12:03:52	NH_A_61	1	1	blocked_shape	9	blockedtask_bivalentshapetest	66	Triangle	Red	Shape			0		TriangleRed.png	TriangleRed.png	38	1	946	0	0	0	0		21	22	11442	95.4545454545454532536	544.8571428571428896248	0	0	0	0		0	0	0	0		0
5.0.11.0	win	011119	12:03:52	NH_A_61	1	1	blocked_shape	9	blockedtask_bivalentshapetest	69	Circle	Green	Shape			0		CircleGreen.png	CircleGreen.png	30	1	453	0	0	0	0		22	23	11895	95.6521739130434838216	540.6818181818181301423	0	0	0	0		0	0	0	0		0
5.0.11.0	win	011119	12:03:52	NH_A_61	1	1	blocked_shape	9	blockedtask_bivalentshapetest	72	Circle	Red	Shape			0		CircleRed.png	CircleRed.png	30	1	730	0	0	0	0		23	24	12625	95.8333333333333428072	548.9130434782608745081	0	0	0	0		0	0	0	0		0
5.0.11.0	win	011119	12:03:52	NH_A_61	1	1	blocked_shape	9	blockedtask_bivalentshapetest	75	Triangle	Green	Shape			0		TriangleGreen.png	TriangleGreen.png	38	1	740	0	0	0	0		24	25	13365	96	556.875	0	0	0	0		0	0	0	0		0
5.0.11.0	win	011119	12:03:52	NH_A_61	1	1	blocked_shape	9	blockedtask_bivalentshapetest	78	Triangle	Green	Shape			0		TriangleGreen.png	TriangleGreen.png	38	1	494	0	0	0	0		25	26	13859	96.153846153846160405	554.3600000000000136424	0	0	0	0		0	0	0	0		0
5.0.11.0	win	011119	12:03:52	NH_A_61	1	1	blocked_shape	9	blockedtask_bivalentshapetest	81	Triangle	Green	Shape			0		TriangleGreen.png	TriangleGreen.png	38	1	515	0	0	0	0		26	27	14374	96.2962962962962905067	552.8461538461538111733	0	0	0	0		0	0	0	0		0
5.0.11.0	win	011119	12:03:52	NH_A_61	1	1	blocked_shape	9	blockedtask_bivalentshapetest	84	Triangle	Red	Shape			0		TriangleRed.png	TriangleRed.png	38	1	629	0	0	0	0		27	28	15003	96.4285714285714306016	555.6666666666666287711	0	0	0	0		0	0	0	0		0
5.0.11.0	win	011119	12:03:52	NH_A_61	1	1	blocked_shape	9	blockedtask_bivalentshapetest	87	Circle	Red	Shape			0		CircleRed.png	CircleRed.png	30	1	516	0	0	0	0		28	29	15519	96.5517241379310320326	554.25	0	0	0	0		0	0	0	0		0
5.0.11.0	win	011119	12:03:52	NH_A_61	1	1	blocked_shape	9	blockedtask_bivalentshapetest	90	Triangle	Red	Shape			0		TriangleRed.png	TriangleRed.png	38	1	759	0	0	0	0		29	30	16278	96.6666666666666714036	561.310344827586163774	0	0	0	0		0	0	0	0		0
5.0.11.0	win	011119	12:03:52	NH_A_61	1	1	blocked_shape	9	blockedtask_bivalentshapetest	93	Triangle	Red	Shape			0		TriangleRed.png	TriangleRed.png	38	1	512	0	0	0	0		30	31	16790	96.774193548387103192	559.6666666666666287711	0	0	0	0		0	0	0	0		0
5.0.11.0	win	011119	12:03:52	NH_A_61	1	1	blocked_shape	9	blockedtask_bivalentshapetest	96	Circle	Green	Shape			0		CircleGreen.png	CircleGreen.png	30	1	451	0	0	0	0		31	32	17241	96.875	556.1612903225806121554	0	0	0	0		0	0	0	0		0
5.0.11.0	win	011119	12:03:52	NH_A_61	1	1	blocked_shape	9	blockedtask_bivalentshapetest	99	Triangle	Red	Shape			0		TriangleRed.png	TriangleRed.png	38	1	728	0	0	0	0		32	33	17969	96.9696969696969688357	561.53125	0	0	0	0		0	0	0	0		0
5.0.11.0	win	011119	12:03:52	NH_A_61	1	1	blocked_shape	9	blockedtask_bivalentshapetest	102	Triangle	Red	Shape			0		TriangleRed.png	TriangleRed.png	38	1	467	0	0	0	0		33	34	18436	97.0588235294117680496	558.6666666666666287711	0	0	0	0		0	0	0	0		0
5.0.11.0	win	011119	12:03:52	NH_A_61	1	1	blocked_shape	9	blockedtask_bivalentshapetest	105	Triangle	Red	Shape			0		TriangleRed.png	TriangleRed.png	38	1	440	0	0	0	0		34	35	18876	97.1428571428571387969	555.1764705882352473054	0	0	0	0		0	0	0	0		0
5.0.11.0	win	011119	12:03:52	NH_A_61	1	1	blocked_shape	9	blockedtask_bivalentshapetest	108	Circle	Red	Shape			0		CircleRed.png	CircleRed.png	30	1	526	0	0	0	0		35	36	19402	97.2222222222222143273	554.3428571428571558499	0	0	0	0		0	0	0	0		0
5.0.11.0	win	011119	12:03:52	NH_A_61	1	1	blocked_shape	9	blockedtask_bivalentshapetest	111	Triangle	Red	Shape			0		TriangleRed.png	TriangleRed.png	38	1	609	0	0	0	0		36	37	20011	97.2972972972973053629	555.8611111111110858474	0	0	0	0		0	0	0	0		0
5.0.11.0	win	011119	12:03:52	NH_A_61	1	1	blocked_shape	9	blockedtask_bivalentshapetest	114	Circle	Red	Shape			0		CircleRed.png	CircleRed.png	30	1	576	0	0	0	0		37	38	20587	97.3684210526315752077	556.4054054054054176959	0	0	0	0		0	0	0	0		0
5.0.11.0	win	011119	12:03:52	NH_A_61	1	1	blocked_shape	9	blockedtask_bivalentshapetest	117	Triangle	Red	Shape			0		TriangleRed.png	TriangleRed.png	38	1	1072	0	0	0	0		38	39	21659	97.4358974358974307961	569.9736842105263576741	0	0	0	0		0	0	0	0		0
5.0.11.0	win	011119	12:03:52	NH_A_61	1	1	blocked_shape	9	blockedtask_bivalentshapetest	120	Circle	Green	Shape			0		CircleGreen.png	CircleGreen.png	30	1	461	0	0	0	0		39	40	22120	97.5	567.1794871794871824022	0	0	0	0		0	0	0	0		0
5.0.11.0	win	011119	12:03:52	NH_A_61	1	1	blocked_shape	9	blockedtask_bivalentshapetest	123	Circle	Green	Shape			0		CircleGreen.png	CircleGreen.png	30	1	626	0	0	0	0		40	41	22746	97.5609756097560989474	568.6499999999999772626	0	0	0	0		0	0	0	0		0
5.0.11.0	win	011119	12:03:52	NH_A_61	1	1	blocked_shape	9	blockedtask_bivalentshapetest	126	Triangle	Green	Shape			0		TriangleGreen.png	TriangleGreen.png	38	1	609	0	0	0	0		41	42	23355	97.619047619047620401	569.6341463414634063156	0	0	0	0		0	0	0	0		0
5.0.11.0	win	011119	12:03:52	NH_A_61	1	1	blocked_shape	9	blockedtask_bivalentshapetest	129	Circle	Green	Shape			0		CircleGreen.png	CircleGreen.png	30	1	657	0	0	0	0		42	43	24012	97.6744186046511515542	571.7142857142856655628	0	0	0	0		0	0	0	0		0
5.0.11.0	win	011119	12:03:52	NH_A_61	1	1	blocked_shape	9	blockedtask_bivalentshapetest	132	Triangle	Red	Shape			0		TriangleRed.png	TriangleRed.png	38	1	717	0	0	0	0		43	44	24729	97.7272727272727337322	575.0930232558139323373	0	0	0	0		0	0	0	0		0
5.0.11.0	win	011119	12:03:52	NH_A_61	1	1	blocked_shape	9	blockedtask_bivalentshapetest	135	Circle	Green	Shape			0		CircleGreen.png	CircleGreen.png	30	1	648	0	0	0	0		44	45	25377	97.7777777777777714618	576.75	0	0	0	0		0	0	0	0		0
5.0.11.0	win	011119	12:03:52	NH_A_61	1	1	blocked_shape	9	blockedtask_bivalentshapetest	138	Circle	Green	Shape			0		CircleGreen.png	CircleGreen.png	30	1	662	0	0	0	0		45	46	26039	97.8260869565217348054	578.6444444444443888642	0	0	0	0		0	0	0	0		0
5.0.11.0	win	011119	12:03:52	NH_A_61	1	1	blocked_shape	9	blockedtask_bivalentshapetest	141	Circle	Green	Shape			0		CircleGreen.png	CircleGreen.png	30	1	515	0	0	0	0		46	47	26554	97.8723404255319167078	577.2608695652173764756	0	0	0	0		0	0	0	0		0
5.0.11.0	win	011119	12:03:52	NH_A_61	1	1	blocked_shape	9	blockedtask_bivalentshapetest	144	Triangle	Green	Shape			0		TriangleGreen.png	TriangleGreen.png	38	1	550	0	0	0	0		47	48	27104	97.9166666666666571928	576.6808510638297775586	0	0	0	0		0	0	0	0		0
5.0.11.0	win	011119	12:03:52	NH_A_61	1	1	blocked_shape	9	blockedtask_bivalentshapetest	147	Triangle	Red	Shape			0		TriangleRed.png	TriangleRed.png	38	1	647	0	0	0	0		48	49	27751	97.9591836734693828248	578.1458333333333712289	0	0	0	0		0	0	0	0		0
5.0.11.0	win	011119	12:03:52	NH_A_61	1	1	blocked_shape	9	blockedtask_bivalentshapetest	150	Circle	Red	Shape			0		CircleRed.png	CircleRed.png	30	1	533	0	0	0	0		49	50	28284	98	577.2244897959183163039	0	0	0	0		0	0	0	0		0
5.0.11.0	win	011119	12:03:52	NH_A_61	1	1	blocked_shape	9	blockedtask_bivalentshapetest	153	Triangle	Green	Shape			0		TriangleGreen.png	TriangleGreen.png	38	1	599	0	0	0	0		50	51	28883	98.0392156862745025592	577.6599999999999681677	0	0	0	0		0	0	0	0		0
5.0.11.0	win	011119	12:03:52	NH_A_61	1	1	blocked_shape	9	blockedtask_bivalentshapetest	156	Triangle	Green	Shape			0		TriangleGreen.png	TriangleGreen.png	38	1	550	0	0	0	0		51	52	29433	98.0769230769230659917	577.1176470588235360992	0	0	0	0		0	0	0	0		0
5.0.11.0	win	011119	12:03:52	NH_A_61	1	1	blocked_shape	9	blockedtask_bivalentshapetest	159	Triangle	Green	Shape			0		TriangleGreen.png	TriangleGreen.png	38	1	760	0	0	0	0		52	53	30193	98.1132075471698072988	580.63461538461535838	0	0	0	0		0	0	0	0		0
5.0.11.0	win	011119	12:03:52	NH_A_61	1	1	blocked_shape	9	blockedtask_bivalentshapetest	162	Triangle	Green	Shape			0		TriangleGreen.png	TriangleGreen.png	38	1	753	0	0	0	0		53	54	30946	98.1481481481481523588	583.8867924528301500686	0	0	0	0		0	0	0	0		0
5.0.11.0	win	011119	12:03:52	NH_A_61	1	1	blocked_shape	9	blockedtask_bivalentshapetest	165	Circle	Red	Shape			0		CircleRed.png	CircleRed.png	30	1	522	0	0	0	0		54	55	31468	98.1818181818181869858	582.7407407407407617939	0	0	0	0		0	0	0	0		0
5.0.11.0	win	011119	12:03:52	NH_A_61	1	1	blocked_shape	9	blockedtask_bivalentshapetest	168	Circle	Red	Shape			0		CircleRed.png	CircleRed.png	30	1	525	0	0	0	0		55	56	31993	98.2142857142857081953	581.690909090909144652	0	0	0	0		0	0	0	0		0
5.0.11.0	win	011119	12:03:52	NH_A_61	1	1	blocked_shape	9	blockedtask_bivalentshapetest	171	Circle	Green	Shape			0		CircleGreen.png	CircleGreen.png	30	1	592	0	0	0	0		56	57	32585	98.2456140350877120682	581.875	0	0	0	0		0	0	0	0		0
5.0.11.0	win	011119	12:03:52	NH_A_61	1	1	blocked_shape	9	blockedtask_bivalentshapetest	174	Circle	Red	Shape			0		CircleRed.png	CircleRed.png	30	1	560	0	0	0	0		57	58	33145	98.2758620689655089109	581.491228070175452558	0	0	0	0		0	0	0	0		0
5.0.11.0	win	011119	12:03:52	NH_A_61	1	1	blocked_shape	9	blockedtask_bivalentshapetest	177	Circle	Red	Shape			0		CircleRed.png	CircleRed.png	30	1	481	0	0	0	0		58	59	33626	98.3050847457627128279	579.7586206896551175305	0	0	0	0		0	0	0	0		0
5.0.11.0	win	011119	12:03:52	NH_A_61	1	1	blocked_shape	9	blockedtask_bivalentshapetest	180	Circle	Green	Shape			0		CircleGreen.png	CircleGreen.png	30	1	533	0	0	0	0		59	60	34159	98.3333333333333285964	578.9661016949152099187	0	0	0	0		0	0	0	0		0
5.0.11.0	win	011119	12:03:52	NH_A_61	1	1	blocked_shape	9	blockedtask_bivalentshapetest	183	Triangle	Green	Shape			0		TriangleGreen.png	TriangleGreen.png	38	1	503	0	0	0	0		60	61	34662	98.3606557377049171009	577.7000000000000454747	0	0	0	0		0	0	0	0		0
5.0.11.0	win	011119	12:03:52	NH_A_61	1	1	blocked_shape	9	blockedtask_bivalentshapetest	186	Circle	Red	Shape			0		CircleRed.png	CircleRed.png	30	1	762	0	0	0	0		61	62	35424	98.387096774193551596	580.7213114754098342019	0	0	0	0		0	0	0	0		0
5.0.11.0	win	011119	12:03:52	NH_A_61	1	1	blocked_shape	9	blockedtask_bivalentshapetest	189	Circle	Red	Shape			0		CircleRed.png	CircleRed.png	30	1	579	0	0	0	0		62	63	36003	98.4126984126984041268	580.693548387096825536	0	0	0	0		0	0	0	0		0
5.0.11.0	win	011119	12:03:52	NH_A_61	1	1	blocked_shape	9	blockedtask_bivalentshapetest	192	Triangle	Green	Shape			0		TriangleGreen.png	TriangleGreen.png	38	1	500	0	0	0	0		63	64	36503	98.4375	579.4126984126984325485	0	0	0	0		0	0	0	0		0
5.0.11.0	win	011119	12:03:52	NH_A_61	1	1	blocked_shape	9	blockedtask_bivalentshapetest	195	Triangle	Green	Shape			0		TriangleGreen.png	TriangleGreen.png	38	1	504	0	0	0	0		64	65	37007	98.4615384615384670042	578.234375	0	0	0	0		0	0	0	0		0
5.0.11.0	win	011119	12:03:52	NH_A_61	1	1	blocked_shape	9	blockedtask_bivalentshapetest	198	Triangle	Red	Shape			0		TriangleRed.png	TriangleRed.png	38	1	523	0	0	0	0		65	66	37530	98.4848484848484844179	577.38461538461535838	0	0	0	0		0	0	0	0		0
5.0.11.0	win	011119	12:03:52	NH_A_61	1	1	blocked_shape	9	blockedtask_bivalentshapetest	201	Triangle	Red	Shape			0		TriangleRed.png	TriangleRed.png	38	1	574	0	0	0	0		66	67	38104	98.507462686567166088	577.3333333333333712289	0	0	0	0		0	0	0	0		0
5.0.11.0	win	011119	12:03:52	NH_A_61	1	1	blocked_shape	9	blockedtask_bivalentshapetest	204	Circle	Red	Shape			0		CircleRed.png	CircleRed.png	30	1	751	0	0	0	0		67	68	38855	98.5294117647058840248	579.925373134328310698	0	0	0	0		0	0	0	0		0
5.0.11.0	win	011119	12:03:52	NH_A_61	1	1	blocked_shape	9	blockedtask_bivalentshapetest	207	Triangle	Green	Shape			0		TriangleGreen.png	TriangleGreen.png	38	1	728	0	0	0	0		68	69	39583	98.5507246376811707478	582.1029411764706082977	0	0	0	0		0	0	0	0		0
5.0.11.0	win	011119	12:03:52	NH_A_61	1	1	blocked_shape	9	blockedtask_bivalentshapetest	210	Circle	Green	Shape			0		CircleGreen.png	CircleGreen.png	30	1	530	0	0	0	0		69	70	40113	98.5714285714285836093	581.3478260869565019675	0	0	0	0		0	0	0	0		0
5.0.11.0	win	011119	12:03:52	NH_A_61	1	1	blocked_shape	9	blockedtask_bivalentshapetest	213	Triangle	Green	Shape			0		TriangleGreen.png	TriangleGreen.png	38	1	757	0	0	0	0		70	71	40870	98.5915492957746550928	583.8571428571428896248	0	0	0	0		0	0	0	0		0
5.0.11.0	win	011119	12:03:52	NH_A_61	1	1	blocked_shape	9	blockedtask_bivalentshapetest	216	Circle	Green	Shape			0		CircleGreen.png	CircleGreen.png	30	1	478	0	0	0	0		71	72	41348	98.6111111111111142691	582.3661971830986203713	0	0	0	0		0	0	0	0		0
5.0.11.0	win	011119	12:03:52	NH_A_61	1	1	blocked_shape	9	blockedtask_bivalentshapetest	219	Triangle	Red	Shape			0		TriangleRed.png	TriangleRed.png	38	1	483	0	0	0	0		72	73	41831	98.6301369863013661643	580.9861111111110858474	0	0	0	0		0	0	0	0		0
5.0.11.0	win	011119	12:03:52	NH_A_61	1	1	blocked_shape	9	blockedtask_bivalentshapetest	222	Triangle	Green	Shape			0		TriangleGreen.png	TriangleGreen.png	38	1	583	0	0	0	0		73	74	42414	98.648648648648645576	581.0136986301370143337	0	0	0	0		0	0	0	0		0
5.0.11.0	win	011119	12:03:52	NH_A_61	1	1	blocked_shape	9	blockedtask_bivalentshapetest	225	Triangle	Red	Shape			0		TriangleRed.png	TriangleRed.png	38	1	519	0	0	0	0		74	75	42933	98.6666666666666714036	580.1756756756756203686	0	0	0	0		0	0	0	0		0
5.0.11.0	win	011119	12:03:52	NH_A_61	1	1	blocked_shape	9	blockedtask_bivalentshapetest	228	Triangle	Green	Shape			0		TriangleGreen.png	TriangleGreen.png	38	1	522	0	0	0	0		75	76	43455	98.6842105263157804984	579.3999999999999772626	0	0	0	0		0	0	0	0		0
5.0.11.0	win	011119	12:03:52	NH_A_61	1	1	blocked_shape	9	blockedtask_bivalentshapetest	231	Circle	Green	Shape			0		CircleGreen.png	CircleGreen.png	30	1	556	0	0	0	0		76	77	44011	98.7012987012986968693	579.0921052631579186709	0	0	0	0		0	0	0	0		0
5.0.11.0	win	011119	12:03:52	NH_A_61	1	1	blocked_shape	9	blockedtask_bivalentshapetest	234	Circle	Green	Shape			0		CircleGreen.png	CircleGreen.png	30	1	445	0	0	0	0		77	78	44456	98.7179487179487296089	577.3506493506494052781	0	0	0	0		0	0	0	0		0
5.0.11.0	win	011119	12:03:52	NH_A_61	1	1	blocked_shape	9	blockedtask_bivalentshapetest	237	Triangle	Red	Shape			0		TriangleRed.png	TriangleRed.png	38	1	532	0	0	0	0		78	79	44988	98.7341772151898737775	576.7692307692307167599	0	0	0	0		0	0	0	0		0
5.0.11.0	win	011119	12:03:52	NH_A_61	1	1	blocked_shape	9	blockedtask_bivalentshapetest	240	Circle	Green	Shape			0		CircleGreen.png	CircleGreen.png	30	1	486	0	0	0	0		79	80	45474	98.75	575.6202531645569706598	0	0	0	0		0	0	0	0		0
5.0.11.0	win	011119	12:03:52	NH_A_61	1	1	blocked_color	10	BlockedTestInstruct	1	Circle	Green	Shape			0		SC_Blocked_BivalentColorTest.htm	CircleGreen.png	57	0	7504	0	0	0	0		0	0	0	0		0	0	0	0		0	0	0	0		0
5.0.11.0	win	011119	12:03:52	NH_A_61	1	1	blocked_color	10	blockedtask_bivalentcolortest	3	Triangle	Green	Color			0		TriangleGreen.png	TriangleGreen.png	38	1	708	1	1	708	100	708	0	0	0	0		0	0	0	0		0	0	0	0		0
5.0.11.0	win	011119	12:03:52	NH_A_61	1	1	blocked_color	10	blockedtask_bivalentcolortest	6	Circle	Red	Color			0		CircleRed.png	CircleRed.png	30	1	465	2	2	1173	100	586.5	0	0	0	0		0	0	0	0		0	0	0	0		0
5.0.11.0	win	011119	12:03:52	NH_A_61	1	1	blocked_color	10	blockedtask_bivalentcolortest	9	Circle	Green	Color			0		CircleGreen.png	CircleGreen.png	38	1	421	3	3	1594	100	531.3333333333333712289	0	0	0	0		0	0	0	0		0	0	0	0		0
5.0.11.0	win	011119	12:03:52	NH_A_61	1	1	blocked_color	10	blockedtask_bivalentcolortest	12	Triangle	Red	Color			0		TriangleRed.png	TriangleRed.png	30	1	492	4	4	2086	100	521.5	0	0	0	0		0	0	0	0		0	0	0	0		0
5.0.11.0	win	011119	12:03:52	NH_A_61	1	1	blocked_color	10	blockedtask_bivalentcolortest	15	Triangle	Green	Color			0		TriangleGreen.png	TriangleGreen.png	38	1	400	5	5	2486	100	497.1999999999999886313	0	0	0	0		0	0	0	0		0	0	0	0		0
5.0.11.0	win	011119	12:03:52	NH_A_61	1	1	blocked_color	10	blockedtask_bivalentcolortest	18	Circle	Green	Color			0		CircleGreen.png	CircleGreen.png	38	1	471	6	6	2957	100	492.8333333333333143855	0	0	0	0		0	0	0	0		0	0	0	0		0
5.0.11.0	win	011119	12:03:52	NH_A_61	1	1	blocked_color	10	blockedtask_bivalentcolortest	21	Triangle	Green	Color			0		TriangleGreen.png	TriangleGreen.png	38	1	508	7	7	3465	100	495	0	0	0	0		0	0	0	0		0	0	0	0		0
5.0.11.0	win	011119	12:03:52	NH_A_61	1	1	blocked_color	10	blockedtask_bivalentcolortest	24	Circle	Green	Color			0		CircleGreen.png	CircleGreen.png	38	1	495	8	8	3960	100	495	0	0	0	0		0	0	0	0		0	0	0	0		0
5.0.11.0	win	011119	12:03:52	NH_A_61	1	1	blocked_color	10	blockedtask_bivalentcolortest	27	Triangle	Green	Color			0		TriangleGreen.png	TriangleGreen.png	38	1	483	9	9	4443	100	493.6666666666666856145	0	0	0	0		0	0	0	0		0	0	0	0		0
5.0.11.0	win	011119	12:03:52	NH_A_61	1	1	blocked_color	10	blockedtask_bivalentcolortest	30	Triangle	Green	Color			0		TriangleGreen.png	TriangleGreen.png	38	1	439	10	10	4882	100	488.1999999999999886313	0	0	0	0		0	0	0	0		0	0	0	0		0
5.0.11.0	win	011119	12:03:52	NH_A_61	1	1	blocked_color	10	blockedtask_bivalentcolortest	33	Triangle	Green	Color			0		TriangleGreen.png	TriangleGreen.png	38	1	445	11	11	5327	100	484.2727272727272520569	0	0	0	0		0	0	0	0		0	0	0	0		0
5.0.11.0	win	011119	12:03:52	NH_A_61	1	1	blocked_color	10	blockedtask_bivalentcolortest	36	Triangle	Green	Color			0		TriangleGreen.png	TriangleGreen.png	38	1	435	12	12	5762	100	480.1666666666666856145	0	0	0	0		0	0	0	0		0	0	0	0		0
5.0.11.0	win	011119	12:03:52	NH_A_61	1	1	blocked_color	10	blockedtask_bivalentcolortest	39	Circle	Green	Color			0		CircleGreen.png	CircleGreen.png	38	1	441	13	13	6203	100	477.1538461538461319833	0	0	0	0		0	0	0	0		0	0	0	0		0
5.0.11.0	win	011119	12:03:52	NH_A_61	1	1	blocked_color	10	blockedtask_bivalentcolortest	42	Circle	Green	Color			0		CircleGreen.png	CircleGreen.png	38	1	607	14	14	6810	100	486.4285714285714448124	0	0	0	0		0	0	0	0		0	0	0	0		0
5.0.11.0	win	011119	12:03:52	NH_A_61	1	1	blocked_color	10	blockedtask_bivalentcolortest	45	Triangle	Red	Color			0		TriangleRed.png	TriangleRed.png	30	1	462	15	15	7272	100	484.8000000000000113687	0	0	0	0		0	0	0	0		0	0	0	0		0
5.0.11.0	win	011119	12:03:52	NH_A_61	1	1	blocked_color	10	blockedtask_bivalentcolortest	48	Triangle	Green	Color			0		TriangleGreen.png	TriangleGreen.png	38	1	372	16	16	7644	100	477.75	0	0	0	0		0	0	0	0		0	0	0	0		0
5.0.11.0	win	011119	12:03:52	NH_A_61	1	1	blocked_color	10	blockedtask_bivalentcolortest	51	Circle	Red	Color			0		CircleRed.png	CircleRed.png	30	1	413	17	17	8057	100	473.9411764705882319504	0	0	0	0		0	0	0	0		0	0	0	0		0
5.0.11.0	win	011119	12:03:52	NH_A_61	1	1	blocked_color	10	blockedtask_bivalentcolortest	54	Triangle	Green	Color			0		TriangleGreen.png	TriangleGreen.png	38	1	436	18	18	8493	100	471.8333333333333143855	0	0	0	0		0	0	0	0		0	0	0	0		0
5.0.11.0	win	011119	12:03:52	NH_A_61	1	1	blocked_color	10	blockedtask_bivalentcolortest	57	Triangle	Red	Color			0		TriangleRed.png	TriangleRed.png	30	1	441	19	19	8934	100	470.2105263157894796677	0	0	0	0		0	0	0	0		0	0	0	0		0
5.0.11.0	win	011119	12:03:52	NH_A_61	1	1	blocked_color	10	blockedtask_bivalentcolortest	60	Triangle	Red	Color			0		TriangleRed.png	TriangleRed.png	30	1	543	20	20	9477	100	473.8500000000000227374	0	0	0	0		0	0	0	0		0	0	0	0		0
5.0.11.0	win	011119	12:03:52	NH_A_61	1	1	blocked_color	10	blockedtask_bivalentcolortest	63	Circle	Red	Color			0		CircleRed.png	CircleRed.png	30	1	466	21	21	9943	100	473.4761904761904816041	0	0	0	0		0	0	0	0		0	0	0	0		0
5.0.11.0	win	011119	12:03:52	NH_A_61	1	1	blocked_color	10	blockedtask_bivalentcolortest	66	Circle	Green	Color			0		CircleGreen.png	CircleGreen.png	38	1	486	22	22	10429	100	474.0454545454545609573	0	0	0	0		0	0	0	0		0	0	0	0		0
5.0.11.0	win	011119	12:03:52	NH_A_61	1	1	blocked_color	10	blockedtask_bivalentcolortest	69	Circle	Red	Color			0		CircleRed.png	CircleRed.png	30	1	459	23	23	10888	100	473.3913043478260647134	0	0	0	0		0	0	0	0		0	0	0	0		0
5.0.11.0	win	011119	12:03:52	NH_A_61	1	1	blocked_color	10	blockedtask_bivalentcolortest	72	Circle	Red	Color			0		CircleRed.png	CircleRed.png	30	1	512	24	24	11400	100	475	0	0	0	0		0	0	0	0		0	0	0	0		0
5.0.11.0	win	011119	12:03:52	NH_A_61	1	1	blocked_color	10	blockedtask_bivalentcolortest	75	Triangle	Red	Color			0		TriangleRed.png	TriangleRed.png	30	1	435	25	25	11835	100	473.3999999999999772626	0	0	0	0		0	0	0	0		0	0	0	0		0
5.0.11.0	win	011119	12:03:52	NH_A_61	1	1	blocked_color	10	blockedtask_bivalentcolortest	78	Circle	Red	Color			0		CircleRed.png	CircleRed.png	30	1	409	26	26	12244	100	470.9230769230769055866	0	0	0	0		0	0	0	0		0	0	0	0		0
5.0.11.0	win	011119	12:03:52	NH_A_61	1	1	blocked_color	10	blockedtask_bivalentcolortest	81	Circle	Red	Color			0		CircleRed.png	CircleRed.png	30	1	384	27	27	12628	100	467.7037037037036952825	0	0	0	0		0	0	0	0		0	0	0	0		0
5.0.11.0	win	011119	12:03:52	NH_A_61	1	1	blocked_color	10	blockedtask_bivalentcolortest	84	Circle	Green	Color			0		CircleGreen.png	CircleGreen.png	38	1	472	28	28	13100	100	467.8571428571428327814	0	0	0	0		0	0	0	0		0	0	0	0		0
5.0.11.0	win	011119	12:03:52	NH_A_61	1	1	blocked_color	10	blockedtask_bivalentcolortest	87	Triangle	Red	Color			0		TriangleRed.png	TriangleRed.png	30	1	877	29	29	13977	100	481.9655172413793025044	0	0	0	0		0	0	0	0		0	0	0	0		0
5.0.11.0	win	011119	12:03:52	NH_A_61	1	1	blocked_color	10	blockedtask_bivalentcolortest	90	Circle	Green	Color			0		CircleGreen.png	CircleGreen.png	38	1	354	30	30	14331	100	477.6999999999999886313	0	0	0	0		0	0	0	0		0	0	0	0		0
5.0.11.0	win	011119	12:03:52	NH_A_61	1	1	blocked_color	10	blockedtask_bivalentcolortest	93	Circle	Green	Color			0		CircleGreen.png	CircleGreen.png	38	1	571	31	31	14902	100	480.7096774193548185394	0	0	0	0		0	0	0	0		0	0	0	0		0
5.0.11.0	win	011119	12:03:52	NH_A_61	1	1	blocked_color	10	blockedtask_bivalentcolortest	96	Triangle	Green	Color			0		TriangleGreen.png	TriangleGreen.png	38	1	379	32	32	15281	100	477.53125	0	0	0	0		0	0	0	0		0	0	0	0		0
5.0.11.0	win	011119	12:03:52	NH_A_61	1	1	blocked_color	10	blockedtask_bivalentcolortest	99	Triangle	Green	Color			0		TriangleGreen.png	TriangleGreen.png	38	1	452	33	33	15733	100	476.7575757575757506856	0	0	0	0		0	0	0	0		0	0	0	0		0
5.0.11.0	win	011119	12:03:52	NH_A_61	1	1	blocked_color	10	blockedtask_bivalentcolortest	102	Triangle	Green	Color			0		TriangleGreen.png	TriangleGreen.png	38	1	378	34	34	16111	100	473.8529411764706082977	0	0	0	0		0	0	0	0		0	0	0	0		0
5.0.11.0	win	011119	12:03:52	NH_A_61	1	1	blocked_color	10	blockedtask_bivalentcolortest	105	Triangle	Red	Color			0		TriangleRed.png	TriangleRed.png	30	1	498	35	35	16609	100	474.5428571428571444812	0	0	0	0		0	0	0	0		0	0	0	0		0
5.0.11.0	win	011119	12:03:52	NH_A_61	1	1	blocked_color	10	blockedtask_bivalentcolortest	108	Circle	Green	Color			0		CircleGreen.png	CircleGreen.png	38	1	406	36	36	17015	100	472.6388888888889141526	0	0	0	0		0	0	0	0		0	0	0	0		0
5.0.11.0	win	011119	12:03:52	NH_A_61	1	1	blocked_color	10	blockedtask_bivalentcolortest	111	Triangle	Green	Color			0		TriangleGreen.png	TriangleGreen.png	38	1	557	37	37	17572	100	474.9189189189189050921	0	0	0	0		0	0	0	0		0	0	0	0		0
5.0.11.0	win	011119	12:03:52	NH_A_61	1	1	blocked_color	10	blockedtask_bivalentcolortest	114	Circle	Red	Color			0		CircleRed.png	CircleRed.png	30	1	511	38	38	18083	100	475.8684210526315609968	0	0	0	0		0	0	0	0		0	0	0	0		0
5.0.11.0	win	011119	12:03:52	NH_A_61	1	1	blocked_color	10	blockedtask_bivalentcolortest	117	Circle	Red	Color			0		CircleRed.png	CircleRed.png	30	1	594	39	39	18677	100	478.8974358974359120111	0	0	0	0		0	0	0	0		0	0	0	0		0
5.0.11.0	win	011119	12:03:52	NH_A_61	1	1	blocked_color	10	blockedtask_bivalentcolortest	120	Circle	Red	Color			0		CircleRed.png	CircleRed.png	30	1	466	40	40	19143	100	478.5749999999999886313	0	0	0	0		0	0	0	0		0	0	0	0		0
5.0.11.0	win	011119	12:03:52	NH_A_61	1	1	blocked_color	10	blockedtask_bivalentcolortest	123	Circle	Red	Color			0		CircleRed.png	CircleRed.png	30	1	582	41	41	19725	100	481.0975609756097810532	0	0	0	0		0	0	0	0		0	0	0	0		0
5.0.11.0	win	011119	12:03:52	NH_A_61	1	1	blocked_color	10	blockedtask_bivalentcolortest	126	Circle	Red	Color			0		CircleRed.png	CircleRed.png	30	1	551	42	42	20276	100	482.7619047619047591979	0	0	0	0		0	0	0	0		0	0	0	0		0
5.0.11.0	win	011119	12:03:52	NH_A_61	1	1	blocked_color	10	blockedtask_bivalentcolortest	129	Circle	Green	Color			0		CircleGreen.png	CircleGreen.png	38	1	456	43	43	20732	100	482.1395348837209553494	0	0	0	0		0	0	0	0		0	0	0	0		0
5.0.11.0	win	011119	12:03:52	NH_A_61	1	1	blocked_color	10	blockedtask_bivalentcolortest	132	Triangle	Red	Color			0		TriangleRed.png	TriangleRed.png	30	1	541	44	44	21273	100	483.4772727272727479431	0	0	0	0		0	0	0	0		0	0	0	0		0
5.0.11.0	win	011119	12:03:52	NH_A_61	1	1	blocked_color	10	blockedtask_bivalentcolortest	135	Circle	Red	Color			0		CircleRed.png	CircleRed.png	30	1	639	45	45	21912	100	486.9333333333333371229	0	0	0	0		0	0	0	0		0	0	0	0		0
5.0.11.0	win	011119	12:03:52	NH_A_61	1	1	blocked_color	10	blockedtask_bivalentcolortest	138	Triangle	Red	Color			0		TriangleRed.png	TriangleRed.png	30	1	493	46	46	22405	100	487.0652173913043725406	0	0	0	0		0	0	0	0		0	0	0	0		0
5.0.11.0	win	011119	12:03:52	NH_A_61	1	1	blocked_color	10	blockedtask_bivalentcolortest	141	Triangle	Red	Color			0		TriangleRed.png	TriangleRed.png	30	1	481	47	47	22886	100	486.936170212765944143	0	0	0	0		0	0	0	0		0	0	0	0		0
5.0.11.0	win	011119	12:03:52	NH_A_61	1	1	blocked_color	10	blockedtask_bivalentcolortest	144	Circle	Red	Color			0		CircleRed.png	CircleRed.png	30	1	597	48	48	23483	100	489.2291666666666856145	0	0	0	0		0	0	0	0		0	0	0	0		0
5.0.11.0	win	011119	12:03:52	NH_A_61	1	1	blocked_color	10	blockedtask_bivalentcolortest	147	Circle	Red	Color			0		CircleRed.png	CircleRed.png	30	1	677	49	49	24160	100	493.0612244897959044465	0	0	0	0		0	0	0	0		0	0	0	0		0
5.0.11.0	win	011119	12:03:52	NH_A_61	1	1	blocked_color	10	blockedtask_bivalentcolortest	150	Triangle	Red	Color			0		TriangleRed.png	TriangleRed.png	30	1	498	50	50	24658	100	493.1600000000000250111	0	0	0	0		0	0	0	0		0	0	0	0		0
5.0.11.0	win	011119	12:03:52	NH_A_61	1	1	blocked_color	10	blockedtask_bivalentcolortest	153	Circle	Green	Color			0		CircleGreen.png	CircleGreen.png	38	1	469	51	51	25127	100	492.6862745098039226832	0	0	0	0		0	0	0	0		0	0	0	0		0
5.0.11.0	win	011119	12:03:52	NH_A_61	1	1	blocked_color	10	blockedtask_bivalentcolortest	156	Circle	Green	Color			0		CircleGreen.png	CircleGreen.png	38	1	618	52	52	25745	100	495.0961538461538680167	0	0	0	0		0	0	0	0		0	0	0	0		0
5.0.11.0	win	011119	12:03:52	NH_A_61	1	1	blocked_color	10	blockedtask_bivalentcolortest	159	Triangle	Green	Color			0		TriangleGreen.png	TriangleGreen.png	38	1	616	53	53	26361	100	497.3773584905660527511	0	0	0	0		0	0	0	0		0	0	0	0		0
5.0.11.0	win	011119	12:03:52	NH_A_61	1	1	blocked_color	10	blockedtask_bivalentcolortest	162	Triangle	Green	Color			0		TriangleGreen.png	TriangleGreen.png	38	1	519	54	54	26880	100	497.7777777777777714618	0	0	0	0		0	0	0	0		0	0	0	0		0
5.0.11.0	win	011119	12:03:52	NH_A_61	1	1	blocked_color	10	blockedtask_bivalentcolortest	165	Circle	Green	Color			0		CircleGreen.png	CircleGreen.png	38	1	490	55	55	27370	100	497.6363636363636260285	0	0	0	0		0	0	0	0		0	0	0	0		0
5.0.11.0	win	011119	12:03:52	NH_A_61	1	1	blocked_color	10	blockedtask_bivalentcolortest	168	Circle	Red	Color			0		CircleRed.png	CircleRed.png	30	1	590	56	56	27960	100	499.2857142857142775938	0	0	0	0		0	0	0	0		0	0	0	0		0
5.0.11.0	win	011119	12:03:52	NH_A_61	1	1	blocked_color	10	blockedtask_bivalentcolortest	171	Triangle	Green	Color			0		TriangleGreen.png	TriangleGreen.png	38	1	590	57	57	28550	100	500.8771929824561652822	0	0	0	0		0	0	0	0		0	0	0	0		0
5.0.11.0	win	011119	12:03:52	NH_A_61	1	1	blocked_color	10	blockedtask_bivalentcolortest	174	Circle	Red	Color			0		CircleRed.png	CircleRed.png	30	1	622	58	58	29172	100	502.9655172413793025044	0	0	0	0		0	0	0	0		0	0	0	0		0
5.0.11.0	win	011119	12:03:52	NH_A_61	1	1	blocked_color	10	blockedtask_bivalentcolortest	177	Triangle	Red	Color			0		TriangleRed.png	TriangleRed.png	30	1	684	59	59	29856	100	506.0338983050847332379	0	0	0	0		0	0	0	0		0	0	0	0		0
5.0.11.0	win	011119	12:03:52	NH_A_61	1	1	blocked_color	10	blockedtask_bivalentcolortest	180	Triangle	Red	Color			0		TriangleRed.png	TriangleRed.png	30	1	520	60	60	30376	100	506.2666666666666515084	0	0	0	0		0	0	0	0		0	0	0	0		0
5.0.11.0	win	011119	12:03:52	NH_A_61	1	1	blocked_color	10	blockedtask_bivalentcolortest	183	Triangle	Red	Color			0		TriangleRed.png	TriangleRed.png	30	1	491	61	61	30867	100	506.0163934426229275232	0	0	0	0		0	0	0	0		0	0	0	0		0
5.0.11.0	win	011119	12:03:52	NH_A_61	1	1	blocked_color	10	blockedtask_bivalentcolortest	186	Triangle	Green	Color			0		TriangleGreen.png	TriangleGreen.png	38	1	591	62	62	31458	100	507.3870967741935373851	0	0	0	0		0	0	0	0		0	0	0	0		0
5.0.11.0	win	011119	12:03:52	NH_A_61	1	1	blocked_color	10	blockedtask_bivalentcolortest	189	Triangle	Green	Color			0		TriangleGreen.png	TriangleGreen.png	38	1	639	63	63	32097	100	509.4761904761904816041	0	0	0	0		0	0	0	0		0	0	0	0		0
5.0.11.0	win	011119	12:03:52	NH_A_61	1	1	blocked_color	10	blockedtask_bivalentcolortest	192	Triangle	Red	Color			0		TriangleRed.png	TriangleRed.png	30	1	493	64	64	32590	100	509.21875	0	0	0	0		0	0	0	0		0	0	0	0		0
5.0.11.0	win	011119	12:03:52	NH_A_61	1	1	blocked_color	10	blockedtask_bivalentcolortest	195	Triangle	Red	Color			0		TriangleRed.png	TriangleRed.png	30	1	545	65	65	33135	100	509.7692307692307736033	0	0	0	0		0	0	0	0		0	0	0	0		0
5.0.11.0	win	011119	12:03:52	NH_A_61	1	1	blocked_color	10	blockedtask_bivalentcolortest	198	Circle	Red	Color			0		CircleRed.png	CircleRed.png	30	1	499	66	66	33634	100	509.6060606060606232859	0	0	0	0		0	0	0	0		0	0	0	0		0
5.0.11.0	win	011119	12:03:52	NH_A_61	1	1	blocked_color	10	blockedtask_bivalentcolortest	201	Triangle	Red	Color			0		TriangleRed.png	TriangleRed.png	30	1	582	67	67	34216	100	510.6865671641791095681	0	0	0	0		0	0	0	0		0	0	0	0		0
5.0.11.0	win	011119	12:03:52	NH_A_61	1	1	blocked_color	10	blockedtask_bivalentcolortest	204	Circle	Red	Color			0		CircleRed.png	CircleRed.png	30	1	534	68	68	34750	100	511.0294117647058556031	0	0	0	0		0	0	0	0		0	0	0	0		0
5.0.11.0	win	011119	12:03:52	NH_A_61	1	1	blocked_color	10	blockedtask_bivalentcolortest	207	Circle	Green	Color			0		CircleGreen.png	CircleGreen.png	38	1	521	69	69	35271	100	511.1739130434782509838	0	0	0	0		0	0	0	0		0	0	0	0		0
5.0.11.0	win	011119	12:03:52	NH_A_61	1	1	blocked_color	10	blockedtask_bivalentcolortest	210	Circle	Red	Color			0		CircleRed.png	CircleRed.png	30	1	523	70	70	35794	100	511.3428571428571558499	0	0	0	0		0	0	0	0		0	0	0	0		0
5.0.11.0	win	011119	12:03:52	NH_A_61	1	1	blocked_color	10	blockedtask_bivalentcolortest	213	Circle	Green	Color			0		CircleGreen.png	CircleGreen.png	38	1	398	71	71	36192	100	509.7464788732394254112	0	0	0	0		0	0	0	0		0	0	0	0		0
5.0.11.0	win	011119	12:03:52	NH_A_61	1	1	blocked_color	10	blockedtask_bivalentcolortest	216	Circle	Green	Color			0		CircleGreen.png	CircleGreen.png	38	1	533	72	72	36725	100	510.0694444444444570763	0	0	0	0		0	0	0	0		0	0	0	0		0
5.0.11.0	win	011119	12:03:52	NH_A_61	1	1	blocked_color	10	blockedtask_bivalentcolortest	219	Circle	Green	Color			0		CircleGreen.png	CircleGreen.png	38	1	439	73	73	37164	100	509.0958904109589298059	0	0	0	0		0	0	0	0		0	0	0	0		0
5.0.11.0	win	011119	12:03:52	NH_A_61	1	1	blocked_color	10	blockedtask_bivalentcolortest	222	Triangle	Red	Color			0		TriangleRed.png	TriangleRed.png	30	1	493	74	74	37657	100	508.8783783783783860599	0	0	0	0		0	0	0	0		0	0	0	0		0
5.0.11.0	win	011119	12:03:52	NH_A_61	1	1	blocked_color	10	blockedtask_bivalentcolortest	225	Triangle	Green	Color			0		TriangleGreen.png	TriangleGreen.png	38	1	497	75	75	38154	100	508.7200000000000272848	0	0	0	0		0	0	0	0		0	0	0	0		0
5.0.11.0	win	011119	12:03:52	NH_A_61	1	1	blocked_color	10	blockedtask_bivalentcolortest	228	Triangle	Red	Color			0		TriangleRed.png	TriangleRed.png	30	1	501	76	76	38655	100	508.6184210526315609968	0	0	0	0		0	0	0	0		0	0	0	0		0
5.0.11.0	win	011119	12:03:52	NH_A_61	1	1	blocked_color	10	blockedtask_bivalentcolortest	231	Circle	Green	Color			0		CircleGreen.png	CircleGreen.png	38	1	488	77	77	39143	100	508.3506493506493484347	0	0	0	0		0	0	0	0		0	0	0	0		0
5.0.11.0	win	011119	12:03:52	NH_A_61	1	1	blocked_color	10	blockedtask_bivalentcolortest	234	Triangle	Green	Color			0		TriangleGreen.png	TriangleGreen.png	38	1	604	78	78	39747	100	509.5769230769230944134	0	0	0	0		0	0	0	0		0	0	0	0		0
5.0.11.0	win	011119	12:03:52	NH_A_61	1	1	blocked_color	10	blockedtask_bivalentcolortest	237	Triangle	Red	Color			0		TriangleRed.png	TriangleRed.png	30	1	556	79	79	40303	100	510.1645569620253013454	0	0	0	0		0	0	0	0		0	0	0	0		0
5.0.11.0	win	011119	12:03:52	NH_A_61	1	1	blocked_color	10	blockedtask_bivalentcolortest	240	Circle	Green	Color			0		CircleGreen.png	CircleGreen.png	38	1	445	80	80	40748	100	509.3500000000000227374	0	0	0	0		0	0	0	0		0	0	0	0		0
5.0.11.0	win	011119	12:03:52	NH_A_61	1	1	mixedintro	11	MixedIntroInstruct	1	Circle	Green	Color			0		SC_MixedIntro1.htm	CircleGreen.png	57	0	46276	80	80	40748	100	509.3500000000000227374	0	0	0	0		0	0	0	0		0	0	0	0		0
5.0.11.0	win	011119	12:03:52	NH_A_61	1	1	mixedintro	11	MixedIntroInstruct	2	Circle	Green	Color			0		SC_MixedIntro2.htm	CircleGreen.png	57	0	3706	80	80	40748	100	509.3500000000000227374	0	0	0	0		0	0	0	0		0	0	0	0		0
5.0.11.0	win	011119	12:03:52	NH_A_61	1	1	mixed_practiceWord	12	MixedPracticeInstruct	1	Circle	Green	Color	Word		200		SC_Mixed_WordTraining.htm	CircleGreen.png	57	0	25203	0	0	0	0		0	0	0	0		0	0	0	0		0	0	0	0		0
5.0.11.0	win	011119	12:03:52	NH_A_61	1	1	mixed_practiceWord	12	mixed_firsttask	2	Circle	Red	Color	Word	firsttrial	200	Consistent	COLOR	CircleRed.png	30	1	1665	0	0	0	0		0	0	0	0		0	0	0	0		0	0	0	0		0
5.0.11.0	win	011119	12:03:52	NH_A_61	1	1	mixed_practiceWord	12	mixed_shift	5	Circle	Red	Shape	Word	Shift	200	Consistent	SHAPE	CircleRed.png	30	1	924	0	0	0	0		1	1	924	100	924	0	0	0	0		1	1	924	100	924	924
5.0.11.0	win	011119	12:03:52	NH_A_61	1	1	mixed_practiceWord	12	mixed_repeat	8	Triangle	Red	Shape	Word	Repeat	200	Inconsistent	SHAPE	TriangleRed.png	38	1	566	0	0	0	0		2	2	1490	100	745	1	1	566	100	566	1	1	924	100	924	358
5.0.11.0	win	011119	12:03:52	NH_A_61	1	1	mixed_practiceWord	12	mixed_repeat	11	Triangle	Red	Shape	Word	Repeat	200	Inconsistent	SHAPE	TriangleRed.png	38	1	557	0	0	0	0		3	3	2047	100	682.3333333333333712289	2	2	1123	100	561.5	1	1	924	100	924	362.5
5.0.11.0	win	011119	12:03:52	NH_A_61	1	1	mixed_practiceWord	12	mixed_repeat	14	Circle	Green	Shape	Word	Repeat	200	Inconsistent	SHAPE	CircleGreen.png	30	1	725	0	0	0	0		4	4	2772	100	693	3	3	1848	100	616	1	1	924	100	924	308
5.0.11.0	win	011119	12:03:52	NH_A_61	1	1	mixed_practiceWord	12	mixed_repeat	17	Circle	Green	Shape	Word	Repeat	200	Inconsistent	SHAPE	CircleGreen.png	30	1	534	0	0	0	0		5	5	3306	100	661.2000000000000454747	4	4	2382	100	595.5	1	1	924	100	924	328.5
5.0.11.0	win	011119	12:03:52	NH_A_61	1	1	mixed_practiceWord	12	mixed_repeat	20	Circle	Green	Shape	Word	Repeat	200	Inconsistent	SHAPE	CircleGreen.png	30	1	575	0	0	0	0		6	6	3881	100	646.8333333333333712289	5	5	2957	100	591.3999999999999772626	1	1	924	100	924	332.6000000000000227374
5.0.11.0	win	011119	12:03:52	NH_A_61	1	1	mixed_practiceWord	12	mixed_shift	23	Triangle	Green	Color	Word	Shift	200	Consistent	COLOR	TriangleGreen.png	38	1	774	1	1	774	100	774	6	6	3881	100	646.8333333333333712289	5	5	2957	100	591.3999999999999772626	2	2	1698	100	849	257.6000000000000227374
5.0.11.0	win	011119	12:03:52	NH_A_61	1	1	mixed_practiceWord	12	mixed_shift	26	Triangle	Red	Shape	Word	Shift	200	Inconsistent	SHAPE	TriangleRed.png	38	1	870	1	1	774	100	774	7	7	4751	100	678.7142857142856655628	5	5	2957	100	591.3999999999999772626	3	3	2568	100	856	264.6000000000000227374
5.0.11.0	win	011119	12:03:52	NH_A_61	1	1	mixed_practiceWord	12	mixed_shift	29	Circle	Green	Color	Word	Shift	200	Inconsistent	COLOR	CircleGreen.png	30	0	705	1	2	774	50	774	7	7	4751	100	678.7142857142856655628	5	5	2957	100	591.3999999999999772626	3	4	2568	75	856	264.6000000000000227374
5.0.11.0	win	011119	12:03:52	NH_A_61	1	1	mixed_practiceWord	12	mixed_repeat	32	Triangle	Green	Color	Word	Repeat	200	Consistent	COLOR	TriangleGreen.png	38	1	940	2	3	1714	66.6666666666666571928	857	7	7	4751	100	678.7142857142856655628	6	6	3897	100	649.5	3	4	2568	75	856	206.5
5.0.11.0	win	011119	12:03:52	NH_A_61	1	1	mixed_practiceWord	12	mixed_repeat	35	Circle	Green	Color	Word	Repeat	200	Inconsistent	COLOR	CircleGreen.png	38	1	516	3	4	2230	75	743.3333333333333712289	7	7	4751	100	678.7142857142856655628	7	7	4413	100	630.4285714285714448124	3	4	2568	75	856	225.5714285714285551876
5.0.11.0	win	011119	12:03:52	NH_A_61	1	1	mixed_practiceWord	12	mixed_repeat	38	Circle	Green	Color	Word	Repeat	200	Inconsistent	COLOR	CircleGreen.png	38	1	701	4	5	2931	80	732.75	7	7	4751	100	678.7142857142856655628	8	8	5114	100	639.25	3	4	2568	75	856	216.75
5.0.11.0	win	011119	12:03:52	NH_A_61	1	1	mixed_practiceWord	12	mixed_shift	41	Triangle	Red	Shape	Word	Shift	200	Inconsistent	SHAPE	TriangleRed.png	38	1	656	4	5	2931	80	732.75	8	8	5407	100	675.875	8	8	5114	100	639.25	4	5	3224	80	806	166.75
5.0.11.0	win	011119	12:03:52	NH_A_61	1	1	mixed_practiceWord	12	mixed_repeat	44	Circle	Red	Shape	Word	Repeat	200	Consistent	SHAPE	CircleRed.png	30	1	660	4	5	2931	80	732.75	9	9	6067	100	674.1111111111110858474	9	9	5774	100	641.5555555555555429237	4	5	3224	80	806	164.4444444444444570763
5.0.11.0	win	011119	12:03:52	NH_A_61	1	1	mixed_practiceWord	12	mixed_shift	47	Triangle	Red	Color	Word	Shift	200	Inconsistent	COLOR	TriangleRed.png	30	1	872	5	6	3803	83.3333333333333428072	760.6000000000000227374	9	9	6067	100	674.1111111111110858474	9	9	5774	100	641.5555555555555429237	5	6	4096	83.3333333333333428072	819.2000000000000454747	177.6444444444445025511
5.0.11.0	win	011119	12:03:52	NH_A_61	1	1	mixed_practiceWord	12	mixed_shift	50	Triangle	Red	Shape	Word	Shift	200	Inconsistent	SHAPE	TriangleRed.png	38	1	691	5	6	3803	83.3333333333333428072	760.6000000000000227374	10	10	6758	100	675.7999999999999545253	9	9	5774	100	641.5555555555555429237	6	7	4787	85.7142857142857081953	797.8333333333333712289	156.2777777777778283053
5.0.11.0	win	011119	12:03:52	NH_A_61	1	1	mixed_practiceWord	12	mixed_shift	53	Triangle	Green	Color	Word	Shift	200	Consistent	COLOR	TriangleGreen.png	38	1	709	6	7	4512	85.7142857142857081953	752	10	10	6758	100	675.7999999999999545253	9	9	5774	100	641.5555555555555429237	7	8	5496	87.5	785.1428571428571103752	143.5873015873015674515
5.0.11.0	win	011119	12:03:52	NH_A_61	1	1	mixed_practiceWord	12	mixed_shift	56	Circle	Green	Shape	Word	Shift	200	Inconsistent	SHAPE	CircleGreen.png	30	1	647	6	7	4512	85.7142857142857081953	752	11	11	7405	100	673.1818181818181301423	9	9	5774	100	641.5555555555555429237	8	9	6143	88.8888888888888857309	767.875	126.3194444444444570763
5.0.11.0	win	011119	12:03:52	NH_A_61	1	1	mixed_practiceWord	12	mixed_shift	59	Triangle	Green	Color	Word	Shift	200	Consistent	COLOR	TriangleGreen.png	38	1	683	7	8	5195	87.5	742.1428571428571103752	11	11	7405	100	673.1818181818181301423	9	9	5774	100	641.5555555555555429237	9	10	6826	90	758.4444444444444570763	116.8888888888889141526
5.0.11.0	win	011119	12:03:52	NH_A_61	1	1	mixed_practiceWord	12	mixed_repeat	62	Triangle	Red	Color	Word	Repeat	200	Inconsistent	COLOR	TriangleRed.png	30	1	654	8	9	5849	88.8888888888888857309	731.125	11	11	7405	100	673.1818181818181301423	10	10	6428	100	642.7999999999999545253	9	10	6826	90	758.4444444444444570763	115.6444444444445025511
5.0.11.0	win	011119	12:03:52	NH_A_61	1	1	mixed_practiceWord	12	mixed_shift	65	Triangle	Red	Shape	Word	Shift	200	Inconsistent	SHAPE	TriangleRed.png	38	1	722	8	9	5849	88.8888888888888857309	731.125	12	12	8127	100	677.25	10	10	6428	100	642.7999999999999545253	10	11	7548	90.9090909090909065071	754.7999999999999545253	112
5.0.11.0	win	011119	12:03:52	NH_A_61	1	1	mixed_practiceWord	12	mixed_repeat	68	Triangle	Green	Shape	Word	Repeat	200	Consistent	SHAPE	TriangleGreen.png	38	1	755	8	9	5849	88.8888888888888857309	731.125	13	13	8882	100	683.2307692307692832401	11	11	7183	100	653	10	11	7548	90.9090909090909065071	754.7999999999999545253	101.7999999999999545253
5.0.11.0	win	011119	12:03:52	NH_A_61	1	1	mixed_practiceWord	12	mixed_shift	71	Triangle	Green	Color	Word	Shift	200	Consistent	COLOR	TriangleGreen.png	38	1	963	9	10	6812	90	756.8888888888889141526	13	13	8882	100	683.2307692307692832401	11	11	7183	100	653	11	12	8511	91.6666666666666571928	773.7272727272727479431	120.7272727272727479431
5.0.11.0	win	011119	12:03:52	NH_A_61	1	1	mixed_practiceWord	12	mixed_repeat	74	Circle	Red	Color	Word	Repeat	200	Consistent	COLOR	CircleRed.png	30	1	571	10	11	7383	90.9090909090909065071	738.2999999999999545253	13	13	8882	100	683.2307692307692832401	12	12	7754	100	646.1666666666666287711	11	12	8511	91.6666666666666571928	773.7272727272727479431	127.560606060606119172
5.0.11.0	win	011119	12:03:52	NH_A_61	1	1	mixed_practiceWord	12	mixed_repeat	77	Circle	Red	Color	Word	Repeat	200	Consistent	COLOR	CircleRed.png	30	1	946	11	12	8329	91.6666666666666571928	757.1818181818181301423	13	13	8882	100	683.2307692307692832401	13	13	8700	100	669.2307692307692832401	11	12	8511	91.6666666666666571928	773.7272727272727479431	104.496503496503464703
5.0.11.0	win	011119	12:03:52	NH_A_61	1	1	mixed_practiceWord	12	mixed_shift	80	Triangle	Green	Shape	Word	Shift	200	Consistent	SHAPE	TriangleGreen.png	38	1	587	11	12	8329	91.6666666666666571928	757.1818181818181301423	14	14	9469	100	676.3571428571428896248	13	13	8700	100	669.2307692307692832401	12	13	9098	92.3076923076923065992	758.1666666666666287711	88.935897435897345531
5.0.11.0	win	011119	12:03:52	NH_A_61	1	1	mixed_practiceWord	12	mixed_repeat	83	Circle	Green	Shape	Word	Repeat	200	Inconsistent	SHAPE	CircleGreen.png	30	1	594	11	12	8329	91.6666666666666571928	757.1818181818181301423	15	15	10063	100	670.8666666666666742458	14	14	9294	100	663.8571428571428896248	12	13	9098	92.3076923076923065992	758.1666666666666287711	94.3095238095237391462
5.0.11.0	win	011119	12:03:52	NH_A_61	1	1	mixed_practiceWord	12	mixed_repeat	86	Triangle	Green	Shape	Word	Repeat	200	Consistent	SHAPE	TriangleGreen.png	38	1	824	11	12	8329	91.6666666666666571928	757.1818181818181301423	16	16	10887	100	680.4375	15	15	10118	100	674.5333333333333030168	12	13	9098	92.3076923076923065992	758.1666666666666287711	83.6333333333333257542
5.0.11.0	win	011119	12:03:52	NH_A_61	1	1	mixed_practiceWord	12	mixed_repeat	89	Circle	Red	Shape	Word	Repeat	200	Consistent	SHAPE	CircleRed.png	30	1	646	11	12	8329	91.6666666666666571928	757.1818181818181301423	17	17	11533	100	678.4117647058823195039	16	16	10764	100	672.75	12	13	9098	92.3076923076923065992	758.1666666666666287711	85.4166666666666287711
5.0.11.0	win	011119	12:03:52	NH_A_61	1	1	mixed_practiceWord	12	mixed_shift	92	Circle	Green	Color	Word	Shift	200	Inconsistent	COLOR	CircleGreen.png	38	1	1227	12	13	9556	92.3076923076923065992	796.3333333333333712289	17	17	11533	100	678.4117647058823195039	16	16	10764	100	672.75	13	14	10325	92.8571428571428612031	794.2307692307692832401	121.4807692307692832401
5.0.11.0	win	011119	12:03:52	NH_A_61	1	1	mixed_practiceWord	12	mixed_repeat	95	Triangle	Red	Color	Word	Repeat	200	Inconsistent	COLOR	TriangleRed.png	30	1	840	13	14	10396	92.8571428571428612031	799.6923076923077360334	17	17	11533	100	678.4117647058823195039	17	17	11604	100	682.5882352941176804961	13	14	10325	92.8571428571428612031	794.2307692307692832401	111.642533936651602744
5.0.11.0	win	011119	12:03:52	NH_A_61	1	1	mixed_practiceWord	12	mixed_repeat	98	Triangle	Green	Color	Word	Repeat	200	Consistent	COLOR	TriangleGreen.png	38	1	1172	14	15	11568	93.3333333333333285964	826.2857142857143344372	17	17	11533	100	678.4117647058823195039	18	18	12776	100	709.7777777777778283053	13	14	10325	92.8571428571428612031	794.2307692307692832401	84.4529914529914549348
5.0.11.0	win	011119	12:03:52	NH_A_61	1	1	mixed_practiceWord	12	mixed_repeat	101	Circle	Red	Color	Word	Repeat	200	Consistent	COLOR	CircleRed.png	30	1	724	15	16	12292	93.75	819.4666666666666969832	17	17	11533	100	678.4117647058823195039	19	19	13500	100	710.5263157894736423259	13	14	10325	92.8571428571428612031	794.2307692307692832401	83.7044534412956409142
5.0.11.0	win	011119	12:03:52	NH_A_61	1	1	mixed_practiceWord	12	mixed_shift	104	Circle	Red	Shape	Word	Shift	200	Consistent	SHAPE	CircleRed.png	30	1	613	15	16	12292	93.75	819.4666666666666969832	18	18	12146	100	674.7777777777778283053	19	19	13500	100	710.5263157894736423259	14	15	10938	93.3333333333333285964	781.2857142857143344372	70.7593984962406921113
5.0.11.0	win	011119	12:03:52	NH_A_61	1	1	mixed_practiceWord	12	mixed_shift	107	Triangle	Red	Color	Word	Shift	200	Inconsistent	COLOR	TriangleRed.png	30	1	827	16	17	13119	94.1176470588235218884	819.9375	18	18	12146	100	674.7777777777778283053	19	19	13500	100	710.5263157894736423259	15	16	11765	93.75	784.3333333333333712289	73.807017543859728903
5.0.11.0	win	011119	12:03:52	NH_A_61	1	1	mixed_practiceWord	12	mixed_repeat	110	Circle	Red	Color	Word	Repeat	200	Consistent	COLOR	CircleRed.png	30	1	632	17	18	13751	94.4444444444444428655	808.8823529411764639008	18	18	12146	100	674.7777777777778283053	20	20	14132	100	706.6000000000000227374	15	16	11765	93.75	784.3333333333333712289	77.7333333333333484916
5.0.11.0	win	011119	12:03:52	NH_A_61	1	1	mixed_practiceWord	12	mixed_shift	113	Circle	Red	Shape	Word	Shift	200	Consistent	SHAPE	CircleRed.png	30	1	893	17	18	13751	94.4444444444444428655	808.8823529411764639008	19	19	13039	100	686.2631578947368780064	20	20	14132	100	706.6000000000000227374	16	17	12658	94.1176470588235218884	791.125	84.5249999999999772626
5.0.11.0	win	011119	12:03:52	NH_A_61	1	1	mixed_practiceWord	12	mixed_shift	116	Circle	Red	Color	Word	Shift	200	Consistent	COLOR	CircleRed.png	30	1	584	18	19	14335	94.7368421052631504153	796.3888888888889141526	19	19	13039	100	686.2631578947368780064	20	20	14132	100	706.6000000000000227374	17	18	13242	94.4444444444444428655	778.9411764705882887938	72.3411764705882660564
5.0.11.0	win	011119	12:03:52	NH_A_61	1	1	mixed_practiceWord	12	mixed_shift	119	Circle	Red	Shape	Word	Shift	200	Consistent	SHAPE	CircleRed.png	30	1	702	18	19	14335	94.7368421052631504153	796.3888888888889141526	20	20	13741	100	687.0499999999999545253	20	20	14132	100	706.6000000000000227374	18	19	13944	94.7368421052631504153	774.6666666666666287711	68.0666666666666060337
5.0.11.0	win	011119	12:03:52	NH_A_61	1	1	mixed_practiceWord	12	mixed_shift	122	Circle	Red	Color	Word	Shift	200	Consistent	COLOR	CircleRed.png	30	1	624	19	20	14959	95	787.3157894736841626582	20	20	13741	100	687.0499999999999545253	20	20	14132	100	706.6000000000000227374	19	20	14568	95	766.7368421052631219936	60.1368421052630992563
5.0.11.0	win	011119	12:03:52	NH_A_61	1	1	mixed_practiceWord	12	mixed_repeat	125	Triangle	Red	Color	Word	Repeat	200	Inconsistent	COLOR	TriangleRed.png	30	1	886	20	21	15845	95.2380952380952265912	792.25	20	20	13741	100	687.0499999999999545253	21	21	15018	100	715.1428571428571103752	19	20	14568	95	766.7368421052631219936	51.5939849624060116184
5.0.11.0	win	011119	12:03:52	NH_A_61	1	1	mixed_practiceWord	12	mixed_shift	128	Triangle	Green	Shape	Word	Shift	200	Consistent	SHAPE	TriangleGreen.png	38	1	624	20	21	15845	95.2380952380952265912	792.25	21	21	14365	100	684.0476190476190367917	21	21	15018	100	715.1428571428571103752	20	21	15192	95.2380952380952265912	759.6000000000000227374	44.4571428571429123622
5.0.11.0	win	011119	12:03:52	NH_A_61	1	1	mixed_practiceWord	12	mixed_repeat	131	Circle	Green	Shape	Word	Repeat	200	Inconsistent	SHAPE	CircleGreen.png	30	1	630	20	21	15845	95.2380952380952265912	792.25	22	22	14995	100	681.5909090909091219146	22	22	15648	100	711.2727272727272520569	20	21	15192	95.2380952380952265912	759.6000000000000227374	48.3272727272727706804
5.0.11.0	win	011119	12:03:52	NH_A_61	1	1	mixed_practiceWord	12	mixed_shift	134	Triangle	Green	Color	Word	Shift	200	Consistent	COLOR	TriangleGreen.png	38	1	555	21	22	16400	95.4545454545454532536	780.9523809523809632083	22	22	14995	100	681.5909090909091219146	22	22	15648	100	711.2727272727272520569	21	22	15747	95.4545454545454532536	749.8571428571428896248	38.5844155844156375679
5.0.11.0	win	011119	12:03:52	NH_A_61	1	1	mixed_practiceWord	12	mixed_shift	137	Triangle	Green	Shape	Word	Shift	200	Consistent	SHAPE	TriangleGreen.png	38	1	707	21	22	16400	95.4545454545454532536	780.9523809523809632083	23	23	15702	100	682.695652173913003935	22	22	15648	100	711.2727272727272520569	22	23	16454	95.6521739130434838216	747.9090909090908780854	36.6363636363636260285
5.0.11.0	win	011119	12:03:52	NH_A_61	1	1	mixed_practiceWord	12	mixed_shift	140	Circle	Green	Color	Word	Shift	200	Inconsistent	COLOR	CircleGreen.png	38	1	709	22	23	17109	95.6521739130434838216	777.6818181818181301423	23	23	15702	100	682.695652173913003935	22	22	15648	100	711.2727272727272520569	23	24	17163	95.8333333333333428072	746.2173913043478705731	34.9446640316206185162
5.0.11.0	win	011119	12:03:52	NH_A_61	1	1	mixed_practiceWord	12	mixed_repeat	143	Triangle	Red	Color	Word	Repeat	200	Inconsistent	COLOR	TriangleRed.png	30	1	663	23	24	17772	95.8333333333333428072	772.695652173913003935	23	23	15702	100	682.695652173913003935	23	23	16311	100	709.1739130434782509838	23	24	17163	95.8333333333333428072	746.2173913043478705731	37.0434782608696195894
5.0.11.0	win	011119	12:03:52	NH_A_61	1	1	mixed_practiceWord	12	mixed_repeat	146	Circle	Green	Color	Word	Repeat	200	Inconsistent	COLOR	CircleGreen.png	38	1	762	24	25	18534	96	772.25	23	23	15702	100	682.695652173913003935	24	24	17073	100	711.375	23	24	17163	95.8333333333333428072	746.2173913043478705731	34.8423913043478705731
5.0.11.0	win	011119	12:03:52	NH_A_61	1	1	mixed_testintro	13	MixedPracticeInstruct	1	Circle	Green	Color	Word	Repeat	200	Inconsistent	SC_Mixed_TestIntro.htm	CircleGreen.png	57	0	10771	24	25	18534	96	772.25	23	23	15702	100	682.695652173913003935	24	24	17073	100	711.375	23	24	17163	95.8333333333333428072	746.2173913043478705731	34.8423913043478705731
5.0.11.0	win	011119	12:03:52	NH_A_61	1	1	mixed_Word_shortCSI	14	MixedTestInstruct	1	Circle	Green	Color	Word	Repeat	200	Inconsistent	SC_Mixed_WordTest.htm	CircleGreen.png	57	0	2305	0	0	0	0		0	0	0	0		0	0	0	0		0	0	0	0		0
5.0.11.0	win	011119	12:03:52	NH_A_61	1	1	mixed_Word_shortCSI	14	mixed_firsttask	2	Circle	Red	Color	Word	firsttrial	200	Consistent	COLOR	CircleRed.png	30	1	540	0	0	0	0		0	0	0	0		0	0	0	0		0	0	0	0		0
5.0.11.0	win	011119	12:03:52	NH_A_61	1	1	mixed_Word_shortCSI	14	mixed_repeat	5	Circle	Green	Color	Word	Repeat	200	Inconsistent	COLOR	CircleGreen.png	38	1	389	1	1	389	100	389	0	0	0	0		1	1	389	100	389	0	0	0	0		-389
5.0.11.0	win	011119	12:03:52	NH_A_61	1	1	mixed_Word_shortCSI	14	mixed_shift	8	Triangle	Red	Shape	Word	Shift	200	Inconsistent	SHAPE	TriangleRed.png	38	1	579	1	1	389	100	389	1	1	579	100	579	1	1	389	100	389	1	1	579	100	579	190
5.0.11.0	win	011119	12:03:52	NH_A_61	1	1	mixed_Word_shortCSI	14	mixed_shift	11	Triangle	Green	Color	Word	Shift	200	Consistent	COLOR	TriangleGreen.png	38	1	714	2	2	1103	100	551.5	1	1	579	100	579	1	1	389	100	389	2	2	1293	100	646.5	257.5
5.0.11.0	win	011119	12:03:52	NH_A_61	1	1	mixed_Word_shortCSI	14	mixed_shift	14	Circle	Red	Shape	Word	Shift	200	Consistent	SHAPE	CircleRed.png	30	1	539	2	2	1103	100	551.5	2	2	1118	100	559	1	1	389	100	389	3	3	1832	100	610.6666666666666287711	221.6666666666666287711
5.0.11.0	win	011119	12:03:52	NH_A_61	1	1	mixed_Word_shortCSI	14	mixed_repeat	17	Triangle	Red	Shape	Word	Repeat	200	Inconsistent	SHAPE	TriangleRed.png	38	1	548	2	2	1103	100	551.5	3	3	1666	100	555.3333333333333712289	2	2	937	100	468.5	3	3	1832	100	610.6666666666666287711	142.1666666666666287711
5.0.11.0	win	011119	12:03:52	NH_A_61	1	1	mixed_Word_shortCSI	14	mixed_shift	20	Triangle	Red	Color	Word	Shift	200	Inconsistent	COLOR	TriangleRed.png	30	1	636	3	3	1739	100	579.6666666666666287711	3	3	1666	100	555.3333333333333712289	2	2	937	100	468.5	4	4	2468	100	617	148.5
5.0.11.0	win	011119	12:03:52	NH_A_61	1	1	mixed_Word_shortCSI	14	mixed_repeat	23	Triangle	Red	Color	Word	Repeat	200	Inconsistent	COLOR	TriangleRed.png	30	1	657	4	4	2396	100	599	3	3	1666	100	555.3333333333333712289	3	3	1594	100	531.3333333333333712289	4	4	2468	100	617	85.6666666666666287711
5.0.11.0	win	011119	12:03:52	NH_A_61	1	1	mixed_Word_shortCSI	14	mixed_shift	26	Circle	Red	Shape	Word	Shift	200	Consistent	SHAPE	CircleRed.png	30	1	581	4	4	2396	100	599	4	4	2247	100	561.75	3	3	1594	100	531.3333333333333712289	5	5	3049	100	609.7999999999999545253	78.4666666666665832963
5.0.11.0	win	011119	12:03:52	NH_A_61	1	1	mixed_Word_shortCSI	14	mixed_repeat	29	Triangle	Green	Shape	Word	Repeat	200	Consistent	SHAPE	TriangleGreen.png	38	1	556	4	4	2396	100	599	5	5	2803	100	560.6000000000000227374	4	4	2150	100	537.5	5	5	3049	100	609.7999999999999545253	72.2999999999999545253
5.0.11.0	win	011119	12:03:52	NH_A_61	1	1	mixed_Word_shortCSI	14	mixed_shift	32	Circle	Red	Color	Word	Shift	200	Consistent	COLOR	CircleRed.png	30	1	516	5	5	2912	100	582.3999999999999772626	5	5	2803	100	560.6000000000000227374	4	4	2150	100	537.5	6	6	3565	100	594.1666666666666287711	56.6666666666666287711
5.0.11.0	win	011119	12:03:52	NH_A_61	1	1	mixed_Word_shortCSI	14	mixed_repeat	35	Triangle	Red	Color	Word	Repeat	200	Inconsistent	COLOR	TriangleRed.png	30	1	765	6	6	3677	100	612.8333333333333712289	5	5	2803	100	560.6000000000000227374	5	5	2915	100	583	6	6	3565	100	594.1666666666666287711	11.1666666666666287711
5.0.11.0	win	011119	12:03:52	NH_A_61	1	1	mixed_Word_shortCSI	14	mixed_shift	38	Triangle	Green	Shape	Word	Shift	200	Consistent	SHAPE	TriangleGreen.png	38	1	637	6	6	3677	100	612.8333333333333712289	6	6	3440	100	573.3333333333333712289	5	5	2915	100	583	7	7	4202	100	600.2857142857143344372	17.2857142857143344372
5.0.11.0	win	011119	12:03:52	NH_A_61	1	1	mixed_Word_shortCSI	14	mixed_shift	41	Circle	Green	Color	Word	Shift	200	Inconsistent	COLOR	CircleGreen.png	38	1	497	7	7	4174	100	596.2857142857143344372	6	6	3440	100	573.3333333333333712289	5	5	2915	100	583	8	8	4699	100	587.375	4.375
5.0.11.0	win	011119	12:03:52	NH_A_61	1	1	mixed_Word_shortCSI	14	mixed_repeat	44	Triangle	Red	Color	Word	Repeat	200	Inconsistent	COLOR	TriangleRed.png	30	1	843	8	8	5017	100	627.125	6	6	3440	100	573.3333333333333712289	6	6	3758	100	626.3333333333333712289	8	8	4699	100	587.375	-38.9583333333333712289
5.0.11.0	win	011119	12:03:52	NH_A_61	1	1	mixed_Word_shortCSI	14	mixed_repeat	47	Triangle	Red	Color	Word	Repeat	200	Inconsistent	COLOR	TriangleRed.png	30	1	536	9	9	5553	100	617	6	6	3440	100	573.3333333333333712289	7	7	4294	100	613.4285714285714448124	8	8	4699	100	587.375	-26.0535714285714448124
5.0.11.0	win	011119	12:03:52	NH_A_61	1	1	mixed_Word_shortCSI	14	mixed_repeat	50	Triangle	Green	Color	Word	Repeat	200	Consistent	COLOR	TriangleGreen.png	38	1	576	10	10	6129	100	612.8999999999999772626	6	6	3440	100	573.3333333333333712289	8	8	4870	100	608.75	8	8	4699	100	587.375	-21.375
5.0.11.0	win	011119	12:03:52	NH_A_61	1	1	mixed_Word_shortCSI	14	mixed_shift	53	Triangle	Green	Shape	Word	Shift	200	Consistent	SHAPE	TriangleGreen.png	38	1	616	10	10	6129	100	612.8999999999999772626	7	7	4056	100	579.4285714285714448124	8	8	4870	100	608.75	9	9	5315	100	590.5555555555555429237	-18.1944444444444570763
5.0.11.0	win	011119	12:03:52	NH_A_61	1	1	mixed_Word_shortCSI	14	mixed_shift	56	Circle	Green	Color	Word	Shift	200	Inconsistent	COLOR	CircleGreen.png	30	0	605	10	11	6129	90.9090909090909065071	612.8999999999999772626	7	7	4056	100	579.4285714285714448124	8	8	4870	100	608.75	9	10	5315	90	590.5555555555555429237	-18.1944444444444570763
5.0.11.0	win	011119	12:03:52	NH_A_61	1	1	mixed_Word_shortCSI	14	mixed_shift	59	Triangle	Green	Shape	Word	Shift	200	Consistent	SHAPE	TriangleGreen.png	38	1	899	10	11	6129	90.9090909090909065071	612.8999999999999772626	8	8	4955	100	619.375	8	8	4870	100	608.75	10	11	6214	90.9090909090909065071	621.3999999999999772626	12.6499999999999772626
5.0.11.0	win	011119	12:03:52	NH_A_61	1	1	mixed_Word_shortCSI	14	mixed_repeat	62	Circle	Green	Shape	Word	Repeat	200	Inconsistent	SHAPE	CircleGreen.png	30	1	893	10	11	6129	90.9090909090909065071	612.8999999999999772626	9	9	5848	100	649.7777777777778283053	9	9	5763	100	640.3333333333333712289	10	11	6214	90.9090909090909065071	621.3999999999999772626	-18.9333333333333939663
5.0.11.0	win	011119	12:03:52	NH_A_61	1	1	mixed_Word_shortCSI	14	mixed_shift	65	Triangle	Red	Color	Word	Shift	200	Inconsistent	COLOR	TriangleRed.png	30	1	920	11	12	7049	91.6666666666666571928	640.8181818181818698577	9	9	5848	100	649.7777777777778283053	9	9	5763	100	640.3333333333333712289	11	12	7134	91.6666666666666571928	648.5454545454545041139	8.2121212121211328849
5.0.11.0	win	011119	12:03:52	NH_A_61	1	1	mixed_Word_shortCSI	14	mixed_repeat	68	Circle	Red	Color	Word	Repeat	200	Consistent	COLOR	CircleRed.png	30	1	593	12	13	7642	92.3076923076923065992	636.8333333333333712289	9	9	5848	100	649.7777777777778283053	10	10	6356	100	635.6000000000000227374	11	12	7134	91.6666666666666571928	648.5454545454545041139	12.9454545454544813765
5.0.11.0	win	011119	12:03:52	NH_A_61	1	1	mixed_Word_shortCSI	14	mixed_repeat	71	Triangle	Green	Color	Word	Repeat	200	Consistent	COLOR	TriangleGreen.png	38	1	1320	13	14	8962	92.8571428571428612031	689.38461538461535838	9	9	5848	100	649.7777777777778283053	11	11	7676	100	697.8181818181818698577	11	12	7134	91.6666666666666571928	648.5454545454545041139	-49.2727272727273657438
5.0.11.0	win	011119	12:03:52	NH_A_61	1	1	mixed_Word_shortCSI	14	mixed_repeat	74	Circle	Red	Color	Word	Repeat	200	Consistent	COLOR	CircleRed.png	30	1	721	14	15	9683	93.3333333333333285964	691.6428571428571103752	9	9	5848	100	649.7777777777778283053	12	12	8397	100	699.75	11	12	7134	91.6666666666666571928	648.5454545454545041139	-51.2045454545454958861
5.0.11.0	win	011119	12:03:52	NH_A_61	1	1	mixed_Word_shortCSI	14	mixed_repeat	77	Circle	Red	Color	Word	Repeat	200	Consistent	COLOR	CircleRed.png	30	1	595	15	16	10278	93.75	685.2000000000000454747	9	9	5848	100	649.7777777777778283053	13	13	8992	100	691.6923076923077360334	11	12	7134	91.6666666666666571928	648.5454545454545041139	-43.1468531468532319195
5.0.11.0	win	011119	12:03:52	NH_A_61	1	1	mixed_Word_shortCSI	14	mixed_repeat	80	Triangle	Red	Color	Word	Repeat	200	Inconsistent	COLOR	TriangleRed.png	30	1	809	16	17	11087	94.1176470588235218884	692.9375	9	9	5848	100	649.7777777777778283053	14	14	9801	100	700.0714285714285551876	11	12	7134	91.6666666666666571928	648.5454545454545041139	-51.5259740259740510737
5.0.11.0	win	011119	12:03:52	NH_A_61	1	1	mixed_Word_shortCSI	14	mixed_repeat	83	Triangle	Red	Color	Word	Repeat	200	Inconsistent	COLOR	TriangleRed.png	30	1	567	17	18	11654	94.4444444444444428655	685.5294117647058556031	9	9	5848	100	649.7777777777778283053	15	15	10368	100	691.2000000000000454747	11	12	7134	91.6666666666666571928	648.5454545454545041139	-42.6545454545455413609
5.0.11.0	win	011119	12:03:52	NH_A_61	1	1	mixed_Word_shortCSI	14	mixed_shift	86	Circle	Red	Shape	Word	Shift	200	Consistent	SHAPE	CircleRed.png	30	1	751	17	18	11654	94.4444444444444428655	685.5294117647058556031	10	10	6599	100	659.8999999999999772626	15	15	10368	100	691.2000000000000454747	12	13	7885	92.3076923076923065992	657.0833333333333712289	-34.1166666666666742458
5.0.11.0	win	011119	12:03:52	NH_A_61	1	1	mixed_Word_shortCSI	14	mixed_shift	89	Triangle	Red	Color	Word	Shift	200	Inconsistent	COLOR	TriangleRed.png	30	1	686	18	19	12340	94.7368421052631504153	685.5555555555555429237	10	10	6599	100	659.8999999999999772626	15	15	10368	100	691.2000000000000454747	13	14	8571	92.8571428571428612031	659.3076923076922639666	-31.8923076923077815081
5.0.11.0	win	011119	12:03:52	NH_A_61	1	1	mixed_Word_shortCSI	14	mixed_shift	92	Triangle	Green	Shape	Word	Shift	200	Consistent	SHAPE	TriangleGreen.png	38	1	721	18	19	12340	94.7368421052631504153	685.5555555555555429237	11	11	7320	100	665.4545454545454958861	15	15	10368	100	691.2000000000000454747	14	15	9292	93.3333333333333285964	663.7142857142856655628	-27.485714285714379912
5.0.11.0	win	011119	12:03:52	NH_A_61	1	1	mixed_Word_shortCSI	14	mixed_repeat	95	Circle	Red	Shape	Word	Repeat	200	Consistent	SHAPE	CircleRed.png	30	1	642	18	19	12340	94.7368421052631504153	685.5555555555555429237	12	12	7962	100	663.5	16	16	11010	100	688.125	14	15	9292	93.3333333333333285964	663.7142857142856655628	-24.4107142857143344372
5.0.11.0	win	011119	12:03:52	NH_A_61	1	1	mixed_Word_shortCSI	14	mixed_repeat	98	Circle	Green	Shape	Word	Repeat	200	Inconsistent	SHAPE	CircleGreen.png	30	1	759	18	19	12340	94.7368421052631504153	685.5555555555555429237	13	13	8721	100	670.8461538461538111733	17	17	11769	100	692.2941176470587834046	14	15	9292	93.3333333333333285964	663.7142857142856655628	-28.5798319327731178419
5.0.11.0	win	011119	12:03:52	NH_A_61	1	1	mixed_Word_shortCSI	14	mixed_shift	101	Triangle	Green	Color	Word	Shift	200	Consistent	COLOR	TriangleGreen.png	38	1	583	19	20	12923	95	680.1578947368420813291	13	13	8721	100	670.8461538461538111733	17	17	11769	100	692.2941176470587834046	15	16	9875	93.75	658.3333333333333712289	-33.9607843137254121757
5.0.11.0	win	011119	12:03:52	NH_A_61	1	1	mixed_Word_shortCSI	14	mixed_shift	104	Circle	Red	Shape	Word	Shift	200	Consistent	SHAPE	CircleRed.png	30	1	607	19	20	12923	95	680.1578947368420813291	14	14	9328	100	666.2857142857143344372	17	17	11769	100	692.2941176470587834046	16	17	10482	94.1176470588235218884	655.125	-37.1691176470587834046
5.0.11.0	win	011119	12:03:52	NH_A_61	1	1	mixed_Word_shortCSI	14	mixed_shift	107	Triangle	Red	Color	Word	Shift	200	Inconsistent	COLOR	TriangleRed.png	30	1	804	20	21	13727	95.2380952380952265912	686.3500000000000227374	14	14	9328	100	666.2857142857143344372	17	17	11769	100	692.2941176470587834046	17	18	11286	94.4444444444444428655	663.8823529411764639008	-28.4117647058823195039
5.0.11.0	win	011119	12:03:52	NH_A_61	1	1	mixed_Word_shortCSI	14	mixed_shift	110	Triangle	Green	Shape	Word	Shift	200	Consistent	SHAPE	TriangleGreen.png	38	1	754	20	21	13727	95.2380952380952265912	686.3500000000000227374	15	15	10082	100	672.1333333333333257542	17	17	11769	100	692.2941176470587834046	18	19	12040	94.7368421052631504153	668.8888888888889141526	-23.405228758169869252
5.0.11.0	win	011119	12:03:52	NH_A_61	1	1	mixed_Word_shortCSI	14	mixed_repeat	113	Circle	Green	Shape	Word	Repeat	200	Inconsistent	SHAPE	CircleGreen.png	30	1	690	20	21	13727	95.2380952380952265912	686.3500000000000227374	16	16	10772	100	673.25	18	18	12459	100	692.1666666666666287711	18	19	12040	94.7368421052631504153	668.8888888888889141526	-23.2777777777777146184
5.0.11.0	win	011119	12:03:52	NH_A_61	1	1	mixed_Word_shortCSI	14	mixed_repeat	116	Circle	Red	Shape	Word	Repeat	200	Consistent	SHAPE	CircleRed.png	30	1	740	20	21	13727	95.2380952380952265912	686.3500000000000227374	17	17	11512	100	677.1764705882352473054	19	19	13199	100	694.6842105263158373418	18	19	12040	94.7368421052631504153	668.8888888888889141526	-25.7953216374269231892
5.0.11.0	win	011119	12:03:52	NH_A_61	1	1	mixed_Word_shortCSI	14	mixed_repeat	119	Triangle	Red	Shape	Word	Repeat	200	Inconsistent	SHAPE	TriangleRed.png	38	1	1157	20	21	13727	95.2380952380952265912	686.3500000000000227374	18	18	12669	100	703.8333333333333712289	20	20	14356	100	717.7999999999999545253	18	19	12040	94.7368421052631504153	668.8888888888889141526	-48.9111111111110403726
5.0.11.0	win	011119	12:03:52	NH_A_61	1	1	mixed_Word_shortCSI	14	mixed_shift	122	Triangle	Green	Color	Word	Shift	200	Consistent	COLOR	TriangleGreen.png	38	1	725	21	22	14452	95.4545454545454532536	688.1904761904761471669	18	18	12669	100	703.8333333333333712289	20	20	14356	100	717.7999999999999545253	19	20	12765	95	671.8421052631579186709	-45.9578947368420358544
5.0.11.0	win	011119	12:03:52	NH_A_61	1	1	mixed_Word_shortCSI	14	mixed_shift	125	Triangle	Red	Shape	Word	Shift	200	Inconsistent	SHAPE	TriangleRed.png	38	1	918	21	22	14452	95.4545454545454532536	688.1904761904761471669	19	19	13587	100	715.1052631578946829904	20	20	14356	100	717.7999999999999545253	20	21	13683	95.2380952380952265912	684.1499999999999772626	-33.6499999999999772626
5.0.11.0	win	011119	12:03:52	NH_A_61	1	1	mixed_Word_shortCSI	14	mixed_shift	128	Circle	Red	Color	Word	Shift	200	Consistent	COLOR	CircleRed.png	30	1	656	22	23	15108	95.6521739130434838216	686.7272727272727479431	19	19	13587	100	715.1052631578946829904	20	20	14356	100	717.7999999999999545253	21	22	14339	95.4545454545454532536	682.8095238095238528331	-34.9904761904761016922
5.0.11.0	win	011119	12:03:52	NH_A_61	1	1	mixed_Word_shortCSI	14	mixed_shift	131	Triangle	Green	Shape	Word	Shift	200	Consistent	SHAPE	TriangleGreen.png	38	1	596	22	23	15108	95.6521739130434838216	686.7272727272727479431	20	20	14183	100	709.1499999999999772626	20	20	14356	100	717.7999999999999545253	22	23	14935	95.6521739130434838216	678.8636363636363739715	-38.9363636363635805537
5.0.11.0	win	011119	12:03:52	NH_A_61	1	1	mixed_Word_shortCSI	14	mixed_shift	134	Triangle	Red	Color	Word	Shift	200	Inconsistent	COLOR	TriangleRed.png	30	1	1098	23	24	16206	95.8333333333333428072	704.6086956521738784431	20	20	14183	100	709.1499999999999772626	20	20	14356	100	717.7999999999999545253	23	24	16033	95.8333333333333428072	697.0869565217391254919	-20.7130434782608290334
5.0.11.0	win	011119	12:03:52	NH_A_61	1	1	mixed_Word_shortCSI	14	mixed_repeat	137	Circle	Green	Color	Word	Repeat	200	Inconsistent	COLOR	CircleGreen.png	38	1	668	24	25	16874	96	703.0833333333333712289	20	20	14183	100	709.1499999999999772626	21	21	15024	100	715.4285714285714448124	23	24	16033	95.8333333333333428072	697.0869565217391254919	-18.3416149068323193205
5.0.11.0	win	011119	12:03:52	NH_A_61	1	1	mixed_Word_shortCSI	14	mixed_shift	140	Triangle	Red	Shape	Word	Shift	200	Inconsistent	SHAPE	TriangleRed.png	38	1	960	24	25	16874	96	703.0833333333333712289	21	21	15143	100	721.0952380952380735835	21	21	15024	100	715.4285714285714448124	24	25	16993	96	708.0416666666666287711	-7.3869047619048160414
5.0.11.0	win	011119	12:03:52	NH_A_61	1	1	mixed_Word_shortCSI	14	mixed_repeat	143	Circle	Green	Shape	Word	Repeat	200	Inconsistent	SHAPE	CircleGreen.png	30	1	632	24	25	16874	96	703.0833333333333712289	22	22	15775	100	717.0454545454545041139	22	22	15656	100	711.6363636363636260285	24	25	16993	96	708.0416666666666287711	-3.5946969696969972574
5.0.11.0	win	011119	12:03:52	NH_A_61	1	1	mixed_Word_shortCSI	14	mixed_shift	146	Triangle	Green	Color	Word	Shift	200	Consistent	COLOR	TriangleGreen.png	38	1	732	25	26	17606	96.153846153846160405	704.2400000000000090949	22	22	15775	100	717.0454545454545041139	22	22	15656	100	711.6363636363636260285	25	26	17725	96.153846153846160405	709	-2.6363636363636260285
5.0.11.0	win	011119	12:03:52	NH_A_61	1	1	mixed_Word_shortCSI	14	mixed_shift	149	Triangle	Green	Shape	Word	Shift	200	Consistent	SHAPE	TriangleGreen.png	38	1	685	25	26	17606	96.153846153846160405	704.2400000000000090949	23	23	16460	100	715.6521739130434980325	22	22	15656	100	711.6363636363636260285	26	27	18410	96.2962962962962905067	708.0769230769230944134	-3.5594405594405316151
5.0.11.0	win	011119	12:03:52	NH_A_61	1	1	mixed_Word_shortCSI	14	mixed_repeat	152	Triangle	Green	Shape	Word	Repeat	200	Consistent	SHAPE	TriangleGreen.png	38	1	544	25	26	17606	96.153846153846160405	704.2400000000000090949	24	24	17004	100	708.5	23	23	16200	100	704.3478260869565019675	26	27	18410	96.2962962962962905067	708.0769230769230944134	3.7290969899665924459
5.0.11.0	win	011119	12:03:52	NH_A_61	1	1	mixed_Word_shortCSI	14	mixed_shift	155	Triangle	Red	Color	Word	Shift	200	Inconsistent	COLOR	TriangleRed.png	30	1	600	26	27	18206	96.2962962962962905067	700.2307692307692832401	24	24	17004	100	708.5	23	23	16200	100	704.3478260869565019675	27	28	19010	96.4285714285714306016	704.074074074074019336	-0.2737520128824826315
5.0.11.0	win	011119	12:03:52	NH_A_61	1	1	mixed_Word_shortCSI	14	mixed_shift	158	Circle	Green	Shape	Word	Shift	200	Inconsistent	SHAPE	CircleGreen.png	30	1	670	26	27	18206	96.2962962962962905067	700.2307692307692832401	25	25	17674	100	706.9600000000000363798	23	23	16200	100	704.3478260869565019675	28	29	19680	96.5517241379310320326	702.8571428571428896248	-1.4906832298136123427
5.0.11.0	win	011119	12:03:52	NH_A_61	1	1	mixed_Word_shortCSI	14	mixed_repeat	161	Circle	Green	Shape	Word	Repeat	200	Inconsistent	SHAPE	CircleGreen.png	30	1	674	26	27	18206	96.2962962962962905067	700.2307692307692832401	26	26	18348	100	705.6923076923077360334	24	24	16874	100	703.0833333333333712289	28	29	19680	96.5517241379310320326	702.8571428571428896248	-0.2261904761904816041
5.0.11.0	win	011119	12:03:52	NH_A_61	1	1	mixed_Word_shortCSI	14	mixed_shift	164	Triangle	Green	Color	Word	Shift	200	Consistent	COLOR	TriangleGreen.png	38	1	597	27	28	18803	96.4285714285714306016	696.4074074074073905649	26	26	18348	100	705.6923076923077360334	24	24	16874	100	703.0833333333333712289	29	30	20277	96.6666666666666714036	699.2068965517241849739	-3.8764367816091862551
5.0.11.0	win	011119	12:03:52	NH_A_61	1	1	mixed_Word_shortCSI	14	mixed_repeat	167	Circle	Red	Color	Word	Repeat	200	Consistent	COLOR	CircleRed.png	30	1	636	28	29	19439	96.5517241379310320326	694.25	26	26	18348	100	705.6923076923077360334	25	25	17510	100	700.3999999999999772626	29	30	20277	96.6666666666666714036	699.2068965517241849739	-1.1931034482757922888
5.0.11.0	win	011119	12:03:52	NH_A_61	1	1	mixed_Word_shortCSI	14	mixed_repeat	170	Triangle	Green	Color	Word	Repeat	200	Consistent	COLOR	TriangleGreen.png	38	1	592	29	30	20031	96.6666666666666714036	690.7241379310345337217	26	26	18348	100	705.6923076923077360334	26	26	18102	100	696.2307692307692832401	29	30	20277	96.6666666666666714036	699.2068965517241849739	2.9761273209549017338
5.0.11.0	win	011119	12:03:52	NH_A_61	1	1	mixed_Word_shortCSI	14	mixed_repeat	173	Circle	Green	Color	Word	Repeat	200	Inconsistent	COLOR	CircleGreen.png	38	1	647	30	31	20678	96.774193548387103192	689.2666666666666515084	26	26	18348	100	705.6923076923077360334	27	27	18749	100	694.4074074074073905649	29	30	20277	96.6666666666666714036	699.2068965517241849739	4.799489144316794409
5.0.11.0	win	011119	12:03:52	NH_A_61	1	1	mixed_Word_shortCSI	14	mixed_repeat	176	Triangle	Red	Color	Word	Repeat	200	Inconsistent	COLOR	TriangleRed.png	30	1	571	31	32	21249	96.875	685.4516129032258504594	26	26	18348	100	705.6923076923077360334	28	28	19320	100	690	29	30	20277	96.6666666666666714036	699.2068965517241849739	9.2068965517241849739
5.0.11.0	win	011119	12:03:52	NH_A_61	1	1	mixed_Word_shortCSI	14	mixed_repeat	179	Triangle	Red	Color	Word	Repeat	200	Inconsistent	COLOR	TriangleRed.png	30	1	1202	32	33	22451	96.9696969696969688357	701.59375	26	26	18348	100	705.6923076923077360334	29	29	20522	100	707.6551724137931387304	29	30	20277	96.6666666666666714036	699.2068965517241849739	-8.4482758620689537565
5.0.11.0	win	011119	12:03:52	NH_A_61	1	1	mixed_Word_shortCSI	14	mixed_repeat	182	Triangle	Green	Color	Word	Repeat	200	Consistent	COLOR	TriangleGreen.png	38	1	560	33	34	23011	97.0588235294117680496	697.3030303030302547995	26	26	18348	100	705.6923076923077360334	30	30	21082	100	702.7333333333333484916	29	30	20277	96.6666666666666714036	699.2068965517241849739	-3.5264367816091635177
5.0.11.0	win	011119	12:03:52	NH_A_61	1	1	mixed_Word_shortCSI	14	mixed_repeat	185	Circle	Green	Color	Word	Repeat	200	Inconsistent	COLOR	CircleGreen.png	38	1	728	34	35	23739	97.1428571428571387969	698.2058823529412165954	26	26	18348	100	705.6923076923077360334	31	31	21810	100	703.5483870967741495406	29	30	20277	96.6666666666666714036	699.2068965517241849739	-4.3414905450499645667
5.0.11.0	win	011119	12:03:52	NH_A_61	1	1	mixed_Word_shortCSI	14	mixed_repeat	188	Circle	Green	Color	Word	Repeat	200	Inconsistent	COLOR	CircleGreen.png	38	1	506	35	36	24245	97.2222222222222143273	692.7142857142856655628	26	26	18348	100	705.6923076923077360334	32	32	22316	100	697.375	29	30	20277	96.6666666666666714036	699.2068965517241849739	1.8318965517241849739
5.0.11.0	win	011119	12:03:52	NH_A_61	1	1	mixed_Word_shortCSI	14	mixed_shift	191	Triangle	Green	Shape	Word	Shift	200	Consistent	SHAPE	TriangleGreen.png	38	1	644	35	36	24245	97.2222222222222143273	692.7142857142856655628	27	27	18992	100	703.4074074074073905649	32	32	22316	100	697.375	30	31	20921	96.774193548387103192	697.3666666666666742458	-0.0083333333333257542
5.0.11.0	win	011119	12:03:52	NH_A_61	1	1	mixed_Word_shortCSI	14	mixed_shift	194	Triangle	Green	Color	Word	Shift	200	Consistent	COLOR	TriangleGreen.png	38	1	680	36	37	24925	97.2972972972973053629	692.3611111111110858474	27	27	18992	100	703.4074074074073905649	32	32	22316	100	697.375	31	32	21601	96.875	696.806451612903174464	-0.568548387096825536
5.0.11.0	win	011119	12:03:52	NH_A_61	1	1	mixed_Word_shortCSI	14	mixed_repeat	197	Triangle	Green	Color	Word	Repeat	200	Consistent	COLOR	TriangleGreen.png	38	1	636	37	38	25561	97.3684210526315752077	690.8378378378378101843	27	27	18992	100	703.4074074074073905649	33	33	22952	100	695.5151515151515013713	31	32	21601	96.875	696.806451612903174464	1.2913000977516730927
5.0.11.0	win	011119	12:03:52	NH_A_61	1	1	mixed_Word_shortCSI	14	mixed_shift	200	Triangle	Green	Shape	Word	Shift	200	Consistent	SHAPE	TriangleGreen.png	38	1	640	37	38	25561	97.3684210526315752077	690.8378378378378101843	28	28	19632	100	701.1428571428571103752	33	33	22952	100	695.5151515151515013713	32	33	22241	96.9696969696969688357	695.03125	-0.4839015151515013713
5.0.11.0	win	011119	12:03:52	NH_A_61	1	1	mixed_Word_shortCSI	14	mixed_shift	203	Circle	Red	Color	Word	Shift	200	Consistent	COLOR	CircleRed.png	30	1	693	38	39	26254	97.4358974358974307961	690.8947368421053170096	28	28	19632	100	701.1428571428571103752	33	33	22952	100	695.5151515151515013713	33	34	22934	97.0588235294117680496	694.9696969696969972574	-0.5454545454545041139
5.0.11.0	win	011119	12:03:52	NH_A_61	1	1	mixed_Word_shortCSI	14	mixed_repeat	206	Circle	Green	Color	Word	Repeat	200	Inconsistent	COLOR	CircleGreen.png	38	1	1144	39	40	27398	97.5	702.5128205128205536312	28	28	19632	100	701.1428571428571103752	34	34	24096	100	708.7058823529412165954	33	34	22934	97.0588235294117680496	694.9696969696969972574	-13.7361853832442193379
5.0.11.0	win	011119	12:03:52	NH_A_61	1	1	mixed_Word_shortCSI	14	mixed_repeat	209	Circle	Red	Color	Word	Repeat	200	Consistent	COLOR	CircleRed.png	30	1	889	40	41	28287	97.5609756097560989474	707.1749999999999545253	28	28	19632	100	701.1428571428571103752	35	35	24985	100	713.8571428571428896248	33	34	22934	97.0588235294117680496	694.9696969696969972574	-18.8874458874458923674
5.0.11.0	win	011119	12:03:52	NH_A_61	1	1	mixed_Word_shortCSI	14	mixed_shift	212	Triangle	Red	Shape	Word	Shift	200	Inconsistent	SHAPE	TriangleRed.png	38	1	739	40	41	28287	97.5609756097560989474	707.1749999999999545253	29	29	20371	100	702.4482758620689537565	35	35	24985	100	713.8571428571428896248	34	35	23673	97.1428571428571387969	696.2647058823529278015	-17.5924369747899618233
5.0.11.0	win	011119	12:03:52	NH_A_61	1	1	mixed_Word_shortCSI	14	mixed_shift	215	Circle	Red	Color	Word	Shift	200	Consistent	COLOR	CircleRed.png	30	1	724	41	42	29011	97.619047619047620401	707.5853658536585726324	29	29	20371	100	702.4482758620689537565	35	35	24985	100	713.8571428571428896248	35	36	24397	97.2222222222222143273	697.0571428571428214127	-16.8000000000000682121
5.0.11.0	win	011119	12:03:52	NH_A_61	1	1	mixed_Word_shortCSI	14	mixed_repeat	218	Triangle	Green	Color	Word	Repeat	200	Consistent	COLOR	TriangleGreen.png	38	1	1157	42	43	30168	97.6744186046511515542	718.2857142857143344372	29	29	20371	100	702.4482758620689537565	36	36	26142	100	726.1666666666666287711	35	36	24397	97.2222222222222143273	697.0571428571428214127	-29.1095238095238073583
5.0.11.0	win	011119	12:03:52	NH_A_61	1	1	mixed_Word_shortCSI	14	mixed_repeat	221	Circle	Red	Color	Word	Repeat	200	Consistent	COLOR	CircleRed.png	30	1	565	43	44	30733	97.7272727272727337322	714.7209302325580893012	29	29	20371	100	702.4482758620689537565	37	37	26707	100	721.8108108108108353917	35	36	24397	97.2222222222222143273	697.0571428571428214127	-24.753667953668013979
5.0.11.0	win	011119	12:03:52	NH_A_61	1	1	mixed_Word_shortCSI	14	mixed_repeat	224	Triangle	Red	Color	Word	Repeat	200	Inconsistent	COLOR	TriangleRed.png	30	1	653	44	45	31386	97.7777777777777714618	713.3181818181818698577	29	29	20371	100	702.4482758620689537565	38	38	27360	100	720	35	36	24397	97.2222222222222143273	697.0571428571428214127	-22.9428571428571785873
5.0.11.0	win	011119	12:03:52	NH_A_61	1	1	mixed_Word_shortCSI	14	mixed_repeat	227	Triangle	Red	Color	Word	Repeat	200	Inconsistent	COLOR	TriangleRed.png	30	1	689	45	46	32075	97.8260869565217348054	712.7777777777778283053	29	29	20371	100	702.4482758620689537565	39	39	28049	100	719.2051282051281759777	35	36	24397	97.2222222222222143273	697.0571428571428214127	-22.147985347985354565
5.0.11.0	win	011119	12:03:52	NH_A_61	1	1	mixed_Word_shortCSI	14	mixed_repeat	230	Triangle	Red	Color	Word	Repeat	200	Inconsistent	COLOR	TriangleRed.png	30	1	515	46	47	32590	97.8723404255319167078	708.4782608695652470487	29	29	20371	100	702.4482758620689537565	40	40	28564	100	714.1000000000000227374	35	36	24397	97.2222222222222143273	697.0571428571428214127	-17.0428571428572013247
5.0.11.0	win	011119	12:03:52	NH_A_61	1	1	mixed_Word_shortCSI	14	mixed_repeat	233	Triangle	Green	Color	Word	Repeat	200	Consistent	COLOR	TriangleGreen.png	38	1	1196	47	48	33786	97.9166666666666571928	718.8510638297872219482	29	29	20371	100	702.4482758620689537565	41	41	29760	100	725.8536585365853852636	35	36	24397	97.2222222222222143273	697.0571428571428214127	-28.7965156794425638509
5.0.11.0	win	011119	12:03:52	NH_A_61	1	1	mixed_Word_shortCSI	14	mixed_shift	236	Circle	Green	Shape	Word	Shift	200	Inconsistent	SHAPE	CircleGreen.png	30	1	635	47	48	33786	97.9166666666666571928	718.8510638297872219482	30	30	21006	100	700.2000000000000454747	41	41	29760	100	725.8536585365853852636	36	37	25032	97.2972972972973053629	695.3333333333333712289	-30.5203252032520140347
5.0.11.0	win	011119	12:03:52	NH_A_61	1	1	mixed_Word_shortCSI	14	mixed_shift	239	Circle	Red	Color	Word	Shift	200	Consistent	COLOR	CircleRed.png	30	1	784	48	49	34570	97.9591836734693828248	720.2083333333333712289	30	30	21006	100	700.2000000000000454747	41	41	29760	100	725.8536585365853852636	37	38	25816	97.3684210526315752077	697.7297297297296836405	-28.1239288068557016231
5.0.11.0	win	011119	12:03:52	NH_A_61	1	1	mixed_Word_shortCSI	14	mixed_repeat	242	Circle	Red	Color	Word	Repeat	200	Consistent	COLOR	CircleRed.png	30	1	623	49	50	35193	98	718.2244897959183163039	30	30	21006	100	700.2000000000000454747	42	42	30383	100	723.4047619047619264165	37	38	25816	97.3684210526315752077	697.7297297297296836405	-25.6750321750322427761
5.0.11.0	win	011119	12:03:52	NH_A_61	1	1	mixed_Word_shortCSI	14	Rest	244	Circle	Red	Color	Word	Repeat	200	Consistent	Take a break for 60 s	CircleRed.png	0	0	59984	49	50	35193	98	718.2244897959183163039	30	30	21006	100	700.2000000000000454747	42	42	30383	100	723.4047619047619264165	37	38	25816	97.3684210526315752077	697.7297297297296836405	-25.6750321750322427761
5.0.11.0	win	011119	12:03:52	NH_A_61	1	1	mixed_Word_shortCSI	14	mixed_repeat	246	Triangle	Red	Color	Word	Repeat	200	Inconsistent	COLOR	TriangleRed.png	30	1	1778	50	51	36971	98.0392156862745025592	739.4199999999999590727	30	30	21006	100	700.2000000000000454747	43	43	32161	100	747.930232558139550747	37	38	25816	97.3684210526315752077	697.7297297297296836405	-50.2005028284098671065
5.0.11.0	win	011119	12:03:52	NH_A_61	1	1	mixed_Word_shortCSI	14	mixed_repeat	249	Circle	Green	Color	Word	Repeat	200	Inconsistent	COLOR	CircleGreen.png	38	1	649	51	52	37620	98.0769230769230659917	737.6470588235293917023	30	30	21006	100	700.2000000000000454747	44	44	32810	100	745.6818181818181301423	37	38	25816	97.3684210526315752077	697.7297297297296836405	-47.9520884520884465019
5.0.11.0	win	011119	12:03:52	NH_A_61	1	1	mixed_Word_shortCSI	14	mixed_repeat	252	Triangle	Red	Color	Word	Repeat	200	Inconsistent	COLOR	TriangleRed.png	30	1	510	52	53	38130	98.1132075471698072988	733.2692307692307167599	30	30	21006	100	700.2000000000000454747	45	45	33320	100	740.4444444444444570763	37	38	25816	97.3684210526315752077	697.7297297297296836405	-42.7147147147147734358
5.0.11.0	win	011119	12:03:52	NH_A_61	1	1	mixed_Word_shortCSI	14	mixed_repeat	255	Triangle	Green	Color	Word	Repeat	200	Consistent	COLOR	TriangleGreen.png	38	1	551	53	54	38681	98.1481481481481523588	729.8301886792453387898	30	30	21006	100	700.2000000000000454747	46	46	33871	100	736.3260869565217490162	37	38	25816	97.3684210526315752077	697.7297297297296836405	-38.5963572267920653758
5.0.11.0	win	011119	12:03:52	NH_A_61	1	1	mixed_Word_shortCSI	14	mixed_shift	258	Triangle	Red	Shape	Word	Shift	200	Inconsistent	SHAPE	TriangleRed.png	38	1	735	53	54	38681	98.1481481481481523588	729.8301886792453387898	31	31	21741	100	701.3225806451613379977	46	46	33871	100	736.3260869565217490162	38	39	26551	97.4358974358974307961	698.7105263157894796677	-37.6155606407322693485
5.0.11.0	win	011119	12:03:52	NH_A_61	1	1	mixed_Word_shortCSI	14	mixed_shift	261	Circle	Green	Color	Word	Shift	200	Inconsistent	COLOR	CircleGreen.png	38	1	608	54	55	39289	98.1818181818181869858	727.574074074074019336	31	31	21741	100	701.3225806451613379977	46	46	33871	100	736.3260869565217490162	39	40	27159	97.5	696.38461538461535838	-39.9414715719063906363
5.0.11.0	win	011119	12:03:52	NH_A_61	1	1	mixed_Word_shortCSI	14	mixed_shift	264	Triangle	Red	Shape	Word	Shift	200	Inconsistent	SHAPE	TriangleRed.png	38	1	870	54	55	39289	98.1818181818181869858	727.574074074074019336	32	32	22611	100	706.59375	46	46	33871	100	736.3260869565217490162	40	41	28029	97.5609756097560989474	700.7250000000000227374	-35.6010869565217262789
5.0.11.0	win	011119	12:03:52	NH_A_61	1	1	mixed_Word_shortCSI	14	mixed_shift	267	Circle	Green	Color	Word	Shift	200	Inconsistent	COLOR	CircleGreen.png	38	1	513	55	56	39802	98.2142857142857081953	723.6727272727272293196	32	32	22611	100	706.59375	46	46	33871	100	736.3260869565217490162	41	42	28542	97.619047619047620401	696.1463414634146147364	-40.1797454931071342799
5.0.11.0	win	011119	12:03:52	NH_A_61	1	1	mixed_Word_shortCSI	14	mixed_shift	270	Circle	Green	Shape	Word	Shift	200	Inconsistent	SHAPE	CircleGreen.png	30	1	635	55	56	39802	98.2142857142857081953	723.6727272727272293196	33	33	23246	100	704.4242424242423794567	46	46	33871	100	736.3260869565217490162	42	43	29177	97.6744186046511515542	694.6904761904761471669	-41.6356107660456018493
5.0.11.0	win	011119	12:03:52	NH_A_61	1	1	mixed_Word_shortCSI	14	mixed_repeat	273	Circle	Green	Shape	Word	Repeat	200	Inconsistent	SHAPE	CircleGreen.png	30	1	512	55	56	39802	98.2142857142857081953	723.6727272727272293196	34	34	23758	100	698.7647058823529278015	47	47	34383	100	731.5531914893616658446	42	43	29177	97.6744186046511515542	694.6904761904761471669	-36.8627152988855186777
5.0.11.0	win	011119	12:03:52	NH_A_61	1	1	mixed_Word_shortCSI	14	mixed_shift	276	Circle	Green	Color	Word	Shift	200	Inconsistent	COLOR	CircleGreen.png	38	1	618	56	57	40420	98.2456140350877120682	721.7857142857143344372	34	34	23758	100	698.7647058823529278015	47	47	34383	100	731.5531914893616658446	43	44	29795	97.7272727272727337322	692.9069767441860676627	-38.646214745175598182
5.0.11.0	win	011119	12:03:52	NH_A_61	1	1	mixed_Word_shortCSI	14	mixed_repeat	279	Circle	Green	Color	Word	Repeat	200	Inconsistent	COLOR	CircleGreen.png	38	1	495	57	58	40915	98.2758620689655089109	717.8070175438596152162	34	34	23758	100	698.7647058823529278015	48	48	34878	100	726.625	43	44	29795	97.7272727272727337322	692.9069767441860676627	-33.7180232558139323373
5.0.11.0	win	011119	12:03:52	NH_A_61	1	1	mixed_Word_shortCSI	14	mixed_shift	282	Circle	Red	Shape	Word	Shift	200	Consistent	SHAPE	CircleRed.png	30	1	490	57	58	40915	98.2758620689655089109	717.8070175438596152162	35	35	24248	100	692.7999999999999545253	48	48	34878	100	726.625	44	45	30285	97.7777777777777714618	688.2954545454545041139	-38.3295454545454958861
5.0.11.0	win	011119	12:03:52	NH_A_61	1	1	mixed_Word_shortCSI	14	mixed_repeat	285	Circle	Red	Shape	Word	Repeat	200	Consistent	SHAPE	CircleRed.png	30	1	484	57	58	40915	98.2758620689655089109	717.8070175438596152162	36	36	24732	100	687	49	49	35362	100	721.6734693877550625984	44	45	30285	97.7777777777777714618	688.2954545454545041139	-33.3780148423005584846
5.0.11.0	win	011119	12:03:52	NH_A_61	1	1	mixed_Word_shortCSI	14	mixed_repeat	288	Triangle	Green	Shape	Word	Repeat	200	Consistent	SHAPE	TriangleGreen.png	38	1	447	57	58	40915	98.2758620689655089109	717.8070175438596152162	37	37	25179	100	680.5135135135135442397	50	50	35809	100	716.1799999999999499778	44	45	30285	97.7777777777777714618	688.2954545454545041139	-27.8845454545454458639
5.0.11.0	win	011119	12:03:52	NH_A_61	1	1	mixed_Word_shortCSI	14	mixed_shift	291	Triangle	Green	Color	Word	Shift	200	Consistent	COLOR	TriangleGreen.png	38	1	684	58	59	41599	98.3050847457627128279	717.2241379310345337217	37	37	25179	100	680.5135135135135442397	50	50	35809	100	716.1799999999999499778	45	46	30969	97.8260869565217348054	688.2000000000000454747	-27.9799999999999045031
5.0.11.0	win	011119	12:03:52	NH_A_61	1	1	mixed_Word_shortCSI	14	mixed_repeat	294	Triangle	Red	Color	Word	Repeat	200	Inconsistent	COLOR	TriangleRed.png	30	1	574	59	60	42173	98.3333333333333285964	714.7966101694914868858	37	37	25179	100	680.5135135135135442397	51	51	36383	100	713.3921568627450824351	45	46	30969	97.8260869565217348054	688.2000000000000454747	-25.1921568627450369604
5.0.11.0	win	011119	12:03:52	NH_A_61	1	1	mixed_Word_shortCSI	14	mixed_shift	297	Circle	Green	Shape	Word	Shift	200	Inconsistent	SHAPE	CircleGreen.png	30	1	613	59	60	42173	98.3333333333333285964	714.7966101694914868858	38	38	25792	100	678.7368421052631219936	51	51	36383	100	713.3921568627450824351	46	47	31582	97.8723404255319167078	686.5652173913043725406	-26.8269394714407098945
5.0.11.0	win	011119	12:03:52	NH_A_61	1	1	mixed_Word_shortCSI	14	mixed_repeat	300	Circle	Green	Shape	Word	Repeat	200	Inconsistent	SHAPE	CircleGreen.png	30	1	459	59	60	42173	98.3333333333333285964	714.7966101694914868858	39	39	26251	100	673.1025641025640879889	52	52	36842	100	708.5	46	47	31582	97.8723404255319167078	686.5652173913043725406	-21.9347826086956274594
5.0.11.0	win	011119	12:03:52	NH_A_61	1	1	mixed_Word_shortCSI	14	mixed_shift	303	Triangle	Red	Color	Word	Shift	200	Inconsistent	COLOR	TriangleRed.png	30	1	680	60	61	42853	98.3606557377049171009	714.2166666666666969832	39	39	26251	100	673.1025641025640879889	52	52	36842	100	708.5	47	48	32262	97.9166666666666571928	686.4255319148936678175	-22.0744680851063321825
5.0.11.0	win	011119	12:03:52	NH_A_61	1	1	mixed_Word_shortCSI	14	mixed_repeat	306	Triangle	Green	Color	Word	Repeat	200	Consistent	COLOR	TriangleGreen.png	38	1	555	61	62	43408	98.387096774193551596	711.6065573770491710093	39	39	26251	100	673.1025641025640879889	53	53	37397	100	705.603773584905638927	47	48	32262	97.9166666666666571928	686.4255319148936678175	-19.1782416700119711095
5.0.11.0	win	011119	12:03:52	NH_A_61	1	1	mixed_Word_shortCSI	14	mixed_shift	309	Triangle	Green	Shape	Word	Shift	200	Consistent	SHAPE	TriangleGreen.png	38	1	594	61	62	43408	98.387096774193551596	711.6065573770491710093	40	40	26845	100	671.125	53	53	37397	100	705.603773584905638927	48	49	32856	97.9591836734693828248	684.5	-21.103773584905638927
5.0.11.0	win	011119	12:03:52	NH_A_61	1	1	mixed_Word_shortCSI	14	mixed_repeat	312	Circle	Green	Shape	Word	Repeat	200	Inconsistent	SHAPE	CircleGreen.png	30	1	553	61	62	43408	98.387096774193551596	711.6065573770491710093	41	41	27398	100	668.2439024390243957896	54	54	37950	100	702.7777777777778283053	48	49	32856	97.9591836734693828248	684.5	-18.2777777777778283053
5.0.11.0	win	011119	12:03:52	NH_A_61	1	1	mixed_Word_shortCSI	14	mixed_repeat	315	Circle	Green	Shape	Word	Repeat	200	Inconsistent	SHAPE	CircleGreen.png	30	1	481	61	62	43408	98.387096774193551596	711.6065573770491710093	42	42	27879	100	663.7857142857143344372	55	55	38431	100	698.7454545454545495886	48	49	32856	97.9591836734693828248	684.5	-14.2454545454545495886
5.0.11.0	win	011119	12:03:52	NH_A_61	1	1	mixed_Word_shortCSI	14	mixed_repeat	318	Circle	Red	Shape	Word	Repeat	200	Consistent	SHAPE	CircleRed.png	30	1	540	61	62	43408	98.387096774193551596	711.6065573770491710093	43	43	28419	100	660.9069767441860676627	56	56	38971	100	695.9107142857143344372	48	49	32856	97.9591836734693828248	684.5	-11.4107142857143344372
5.0.11.0	win	011119	12:03:52	NH_A_61	1	1	mixed_Word_shortCSI	14	mixed_repeat	321	Circle	Red	Shape	Word	Repeat	200	Consistent	SHAPE	CircleRed.png	30	1	549	61	62	43408	98.387096774193551596	711.6065573770491710093	44	44	28968	100	658.3636363636363739715	57	57	39520	100	693.3333333333333712289	48	49	32856	97.9591836734693828248	684.5	-8.8333333333333712289
5.0.11.0	win	011119	12:03:52	NH_A_61	1	1	mixed_Word_shortCSI	14	mixed_repeat	324	Triangle	Green	Shape	Word	Repeat	200	Consistent	SHAPE	TriangleGreen.png	38	1	572	61	62	43408	98.387096774193551596	711.6065573770491710093	45	45	29540	100	656.4444444444444570763	58	58	40092	100	691.2413793103448824695	48	49	32856	97.9591836734693828248	684.5	-6.7413793103448824695
5.0.11.0	win	011119	12:03:52	NH_A_61	1	1	mixed_Word_shortCSI	14	mixed_repeat	327	Circle	Red	Shape	Word	Repeat	200	Consistent	SHAPE	CircleRed.png	30	1	644	61	62	43408	98.387096774193551596	711.6065573770491710093	46	46	30184	100	656.1739130434782509838	59	59	40736	100	690.4406779661017026228	48	49	32856	97.9591836734693828248	684.5	-5.9406779661017026228
5.0.11.0	win	011119	12:03:52	NH_A_61	1	1	mixed_Word_shortCSI	14	mixed_shift	330	Circle	Green	Color	Word	Shift	200	Inconsistent	COLOR	CircleGreen.png	38	1	696	62	63	44104	98.4126984126984041268	711.3548387096774376914	46	46	30184	100	656.1739130434782509838	59	59	40736	100	690.4406779661017026228	49	50	33552	98	684.734693877550967045	-5.7059840885507355779
5.0.11.0	win	011119	12:03:52	NH_A_61	1	1	mixed_Word_shortCSI	14	mixed_repeat	333	Triangle	Red	Color	Word	Repeat	200	Inconsistent	COLOR	TriangleRed.png	30	1	475	63	64	44579	98.4375	707.6031746031745797154	46	46	30184	100	656.1739130434782509838	60	60	41211	100	686.8500000000000227374	49	50	33552	98	684.734693877550967045	-2.1153061224490556924
5.0.11.0	win	011119	12:03:52	NH_A_61	1	1	mixed_Word_shortCSI	14	mixed_shift	336	Circle	Green	Shape	Word	Shift	200	Inconsistent	SHAPE	CircleGreen.png	30	1	1175	63	64	44579	98.4375	707.6031746031745797154	47	47	31359	100	667.2127659574467770653	60	60	41211	100	686.8500000000000227374	50	51	34727	98.0392156862745025592	694.5399999999999636202	7.6899999999999408828
5.0.11.0	win	011119	12:03:52	NH_A_61	1	1	mixed_Word_shortCSI	14	mixed_shift	339	Circle	Green	Color	Word	Shift	200	Inconsistent	COLOR	CircleGreen.png	38	1	614	64	65	45193	98.4615384615384670042	706.140625	47	47	31359	100	667.2127659574467770653	60	60	41211	100	686.8500000000000227374	51	52	35341	98.0769230769230659917	692.9607843137255258625	6.1107843137255031252
5.0.11.0	win	011119	12:03:52	NH_A_61	1	1	mixed_Word_shortCSI	14	mixed_repeat	342	Circle	Red	Color	Word	Repeat	200	Consistent	COLOR	CircleRed.png	30	1	508	65	66	45701	98.4848484848484844179	703.092307692307713296	47	47	31359	100	667.2127659574467770653	61	61	41719	100	683.9180327868851918538	51	52	35341	98.0769230769230659917	692.9607843137255258625	9.0427515268403340087
5.0.11.0	win	011119	12:03:52	NH_A_61	1	1	mixed_Word_shortCSI	14	mixed_repeat	345	Triangle	Red	Color	Word	Repeat	200	Inconsistent	COLOR	TriangleRed.png	30	1	582	66	67	46283	98.507462686567166088	701.2575757575757506856	47	47	31359	100	667.2127659574467770653	62	62	42301	100	682.2741935483870747703	51	52	35341	98.0769230769230659917	692.9607843137255258625	10.6865907653384510922
5.0.11.0	win	011119	12:03:52	NH_A_61	1	1	mixed_Word_shortCSI	14	mixed_shift	348	Circle	Red	Shape	Word	Shift	200	Consistent	SHAPE	CircleRed.png	30	1	684	66	67	46283	98.507462686567166088	701.2575757575757506856	48	48	32043	100	667.5625	62	62	42301	100	682.2741935483870747703	52	53	36025	98.1132075471698072988	692.7884615384615472067	10.5142679900744724364
5.0.11.0	win	011119	12:03:52	NH_A_61	1	1	mixed_Word_shortCSI	14	mixed_repeat	351	Triangle	Green	Shape	Word	Repeat	200	Consistent	SHAPE	TriangleGreen.png	38	1	815	66	67	46283	98.507462686567166088	701.2575757575757506856	49	49	32858	100	670.5714285714285551876	63	63	43116	100	684.3809523809524080207	52	53	36025	98.1132075471698072988	692.7884615384615472067	8.407509157509139186
5.0.11.0	win	011119	12:03:52	NH_A_61	1	1	mixed_Word_shortCSI	14	mixed_repeat	354	Triangle	Green	Shape	Word	Repeat	200	Consistent	SHAPE	TriangleGreen.png	38	1	540	66	67	46283	98.507462686567166088	701.2575757575757506856	50	50	33398	100	667.9600000000000363798	64	64	43656	100	682.125	52	53	36025	98.1132075471698072988	692.7884615384615472067	10.6634615384615472067
5.0.11.0	win	011119	12:03:52	NH_A_61	1	1	mixed_Word_shortCSI	14	mixed_shift	357	Triangle	Red	Color	Word	Shift	200	Inconsistent	COLOR	TriangleRed.png	30	1	597	67	68	46880	98.5294117647058840248	699.7014925373134701658	50	50	33398	100	667.9600000000000363798	64	64	43656	100	682.125	53	54	36622	98.1481481481481523588	690.9811320754716916781	8.8561320754716916781
5.0.11.0	win	011119	12:03:52	NH_A_61	1	1	mixed_Word_shortCSI	14	mixed_repeat	360	Circle	Green	Color	Word	Repeat	200	Inconsistent	COLOR	CircleGreen.png	38	1	620	68	69	47500	98.5507246376811707478	698.5294117647058556031	50	50	33398	100	667.9600000000000363798	65	65	44276	100	681.1692307692308077094	53	54	36622	98.1481481481481523588	690.9811320754716916781	9.8119013062408839687
5.0.11.0	win	011119	12:03:52	NH_A_61	1	1	mixed_Word_shortCSI	14	mixed_shift	363	Circle	Red	Shape	Word	Shift	200	Consistent	SHAPE	CircleRed.png	30	1	673	68	69	47500	98.5507246376811707478	698.5294117647058556031	51	51	34071	100	668.0588235294117112062	65	65	44276	100	681.1692307692308077094	54	55	37295	98.1818181818181869858	690.6481481481481523588	9.4789173789173446494
5.0.11.0	win	011119	12:03:52	NH_A_61	1	1	mixed_Word_shortCSI	14	mixed_repeat	366	Triangle	Green	Shape	Word	Repeat	200	Consistent	SHAPE	TriangleGreen.png	38	1	628	68	69	47500	98.5507246376811707478	698.5294117647058556031	52	52	34699	100	667.2884615384615472067	66	66	44904	100	680.3636363636363739715	54	55	37295	98.1818181818181869858	690.6481481481481523588	10.2845117845117783872
5.0.11.0	win	011119	12:03:52	NH_A_61	1	1	mixed_Word_shortCSI	14	mixed_repeat	369	Circle	Red	Shape	Word	Repeat	200	Consistent	SHAPE	CircleRed.png	30	1	714	68	69	47500	98.5507246376811707478	698.5294117647058556031	53	53	35413	100	668.1698113207546612102	67	67	45618	100	680.8656716417910956807	54	55	37295	98.1818181818181869858	690.6481481481481523588	9.7824765063570566781
5.0.11.0	win	011119	12:03:52	NH_A_61	1	1	mixed_Word_shortCSI	14	mixed_shift	372	Circle	Green	Color	Word	Shift	200	Inconsistent	COLOR	CircleGreen.png	38	1	523	69	70	48023	98.5714285714285836093	695.9855072463767555746	53	53	35413	100	668.1698113207546612102	67	67	45618	100	680.8656716417910956807	55	56	37818	98.2142857142857081953	687.6000000000000227374	6.7343283582089270567
5.0.11.0	win	011119	12:03:52	NH_A_61	1	1	mixed_Word_shortCSI	14	mixed_shift	375	Triangle	Red	Shape	Word	Shift	200	Inconsistent	SHAPE	TriangleRed.png	38	1	645	69	70	48023	98.5714285714285836093	695.9855072463767555746	54	54	36058	100	667.7407407407407617939	67	67	45618	100	680.8656716417910956807	56	57	38463	98.2456140350877120682	686.8392857142856655628	5.9736140724945698821
5.0.11.0	win	011119	12:03:52	NH_A_61	1	1	mixed_Word_shortCSI	14	mixed_shift	378	Triangle	Red	Color	Word	Shift	200	Inconsistent	COLOR	TriangleRed.png	30	1	713	70	71	48736	98.5915492957746550928	696.2285714285713993377	54	54	36058	100	667.7407407407407617939	67	67	45618	100	680.8656716417910956807	57	58	39176	98.2758620689655089109	687.2982456140350677742	6.4325739722439720936
5.0.11.0	win	011119	12:03:52	NH_A_61	1	1	mixed_Word_shortCSI	14	mixed_repeat	381	Triangle	Red	Color	Word	Repeat	200	Inconsistent	COLOR	TriangleRed.png	30	1	555	71	72	49291	98.6111111111111142691	694.2394366197182762335	54	54	36058	100	667.7407407407407617939	68	68	46173	100	679.0147058823529278015	57	58	39176	98.2758620689655089109	687.2982456140350677742	8.2835397316821399727
5.0.11.0	win	011119	12:03:52	NH_A_61	1	1	mixed_Word_shortCSI	14	mixed_repeat	384	Triangle	Green	Color	Word	Repeat	200	Consistent	COLOR	TriangleGreen.png	38	1	483	72	73	49774	98.6301369863013661643	691.3055555555555429237	54	54	36058	100	667.7407407407407617939	69	69	46656	100	676.1739130434782509838	57	58	39176	98.2758620689655089109	687.2982456140350677742	11.1243325705568167905
5.0.11.0	win	011119	12:03:52	NH_A_61	1	1	mixed_Word_shortCSI	14	mixed_shift	387	Circle	Red	Shape	Word	Shift	200	Consistent	SHAPE	CircleRed.png	30	1	590	72	73	49774	98.6301369863013661643	691.3055555555555429237	55	55	36648	100	666.3272727272727706804	69	69	46656	100	676.1739130434782509838	58	59	39766	98.3050847457627128279	685.6206896551724412348	9.446776611694190251
5.0.11.0	win	011119	12:03:52	NH_A_61	1	1	mixed_Word_shortCSI	14	mixed_shift	390	Circle	Green	Color	Word	Shift	200	Inconsistent	COLOR	CircleGreen.png	38	1	837	73	74	50611	98.648648648648645576	693.3013698630137469081	55	55	36648	100	666.3272727272727706804	69	69	46656	100	676.1739130434782509838	59	60	40603	98.3333333333333285964	688.1864406779660612301	12.0125276344878102464
5.0.11.0	win	011119	12:03:52	NH_A_61	1	1	mixed_Word_shortCSI	14	mixed_repeat	393	Circle	Green	Color	Word	Repeat	200	Inconsistent	COLOR	CircleGreen.png	38	1	561	74	75	51172	98.6666666666666714036	691.5135135135135442397	55	55	36648	100	666.3272727272727706804	70	70	47217	100	674.5285714285714675498	59	60	40603	98.3333333333333285964	688.1864406779660612301	13.6578692493945936803
5.0.11.0	win	011119	12:03:52	NH_A_61	1	1	mixed_Word_shortCSI	14	mixed_shift	396	Circle	Red	Shape	Word	Shift	200	Consistent	SHAPE	CircleRed.png	30	1	601	74	75	51172	98.6666666666666714036	691.5135135135135442397	56	56	37249	100	665.1607142857143344372	70	70	47217	100	674.5285714285714675498	60	61	41204	98.3606557377049171009	686.7333333333333484916	12.2047619047618809418
5.0.11.0	win	011119	12:03:52	NH_A_61	1	1	mixed_Word_shortCSI	14	mixed_shift	399	Circle	Red	Color	Word	Shift	200	Consistent	COLOR	CircleRed.png	30	1	671	75	76	51843	98.6842105263157804984	691.2400000000000090949	56	56	37249	100	665.1607142857143344372	70	70	47217	100	674.5285714285714675498	61	62	41875	98.387096774193551596	686.4754098360655234501	11.9468384074940559003
5.0.11.0	win	011119	12:03:52	NH_A_61	1	1	mixed_Word_shortCSI	14	mixed_repeat	402	Triangle	Green	Color	Word	Repeat	200	Consistent	COLOR	TriangleGreen.png	38	1	546	76	77	52389	98.7012987012986968693	689.3289473684210406645	56	56	37249	100	665.1607142857143344372	71	71	47763	100	672.7183098591549423872	61	62	41875	98.387096774193551596	686.4754098360655234501	13.7570999769105810628
5.0.11.0	win	011119	12:03:52	NH_A_61	1	1	mixed_Word_shortCSI	14	mixed_shift	405	Circle	Red	Shape	Word	Shift	200	Consistent	SHAPE	CircleRed.png	30	1	651	76	77	52389	98.7012987012986968693	689.3289473684210406645	57	57	37900	100	664.9122807017544118935	71	71	47763	100	672.7183098591549423872	62	63	42526	98.4126984126984041268	685.903225806451587232	13.1849159472966448448
5.0.11.0	win	011119	12:03:52	NH_A_61	1	1	mixed_Word_shortCSI	14	mixed_repeat	408	Triangle	Green	Shape	Word	Repeat	200	Consistent	SHAPE	TriangleGreen.png	38	1	703	76	77	52389	98.7012987012986968693	689.3289473684210406645	58	58	38603	100	665.5689655172413949913	72	72	48466	100	673.1388888888889141526	62	63	42526	98.4126984126984041268	685.903225806451587232	12.7643369175626730794
5.0.11.0	win	011119	12:03:52	NH_A_61	1	1	mixed_Word_shortCSI	14	mixed_shift	411	Triangle	Red	Color	Word	Shift	200	Inconsistent	COLOR	TriangleRed.png	30	1	801	77	78	53190	98.7179487179487296089	690.7792207792207364037	58	58	38603	100	665.5689655172413949913	72	72	48466	100	673.1388888888889141526	63	64	43327	98.4375	687.7301587301586778267	14.5912698412697636741
5.0.11.0	win	011119	12:03:52	NH_A_61	1	1	mixed_Word_shortCSI	14	mixed_shift	414	Circle	Red	Shape	Word	Shift	200	Consistent	SHAPE	CircleRed.png	30	1	879	77	78	53190	98.7179487179487296089	690.7792207792207364037	59	59	39482	100	669.1864406779660612301	72	72	48466	100	673.1388888888889141526	64	65	44206	98.4615384615384670042	690.71875	17.5798611111110858474
5.0.11.0	win	011119	12:03:52	NH_A_61	1	1	mixed_Word_shortCSI	14	mixed_repeat	417	Circle	Red	Shape	Word	Repeat	200	Consistent	SHAPE	CircleRed.png	30	1	650	77	78	53190	98.7179487179487296089	690.7792207792207364037	60	60	40132	100	668.8666666666666742458	73	73	49116	100	672.8219178082191547219	64	65	44206	98.4615384615384670042	690.71875	17.8968321917808452781
5.0.11.0	win	011119	12:03:52	NH_A_61	1	1	mixed_Word_shortCSI	14	mixed_repeat	420	Triangle	Green	Shape	Word	Repeat	200	Consistent	SHAPE	TriangleGreen.png	38	1	638	77	78	53190	98.7179487179487296089	690.7792207792207364037	61	61	40770	100	668.3606557377049739443	74	74	49754	100	672.351351351351354424	64	65	44206	98.4615384615384670042	690.71875	18.367398648648645576
5.0.11.0	win	011119	12:03:52	NH_A_61	1	1	mixed_Word_shortCSI	14	mixed_shift	423	Circle	Red	Color	Word	Shift	200	Consistent	COLOR	CircleRed.png	30	1	643	78	79	53833	98.7341772151898737775	690.1666666666666287711	61	61	40770	100	668.3606557377049739443	74	74	49754	100	672.351351351351354424	65	66	44849	98.4848484848484844179	689.9846153846153811173	17.6332640332640266934
5.0.11.0	win	011119	12:03:52	NH_A_61	1	1	mixed_Word_shortCSI	14	mixed_shift	426	Circle	Green	Shape	Word	Shift	200	Inconsistent	SHAPE	CircleGreen.png	30	1	840	78	79	53833	98.7341772151898737775	690.1666666666666287711	62	62	41610	100	671.1290322580645124617	74	74	49754	100	672.351351351351354424	66	67	45689	98.507462686567166088	692.2575757575757506856	19.9062244062243962617
5.0.11.0	win	011119	12:03:52	NH_A_61	1	1	mixed_Word_shortCSI	14	mixed_shift	429	Circle	Green	Color	Word	Shift	200	Inconsistent	COLOR	CircleGreen.png	38	1	996	79	80	54829	98.75	694.0379746835443484088	62	62	41610	100	671.1290322580645124617	74	74	49754	100	672.351351351351354424	67	68	46685	98.5294117647058840248	696.7910447761194063787	24.4396934247680519547
5.0.11.0	win	011119	12:03:52	NH_A_61	1	1	mixed_Word_shortCSI	14	mixed_repeat	432	Circle	Red	Color	Word	Repeat	200	Consistent	COLOR	CircleRed.png	30	1	763	80	81	55592	98.7654320987654301689	694.8999999999999772626	62	62	41610	100	671.1290322580645124617	75	75	50517	100	673.5599999999999454303	67	68	46685	98.5294117647058840248	696.7910447761194063787	23.2310447761194609484
5.0.11.0	win	011119	12:03:52	NH_A_61	1	1	mixed_Word_shortCSI	14	mixed_repeat	435	Circle	Red	Color	Word	Repeat	200	Consistent	COLOR	CircleRed.png	30	1	731	81	82	56323	98.7804878048780494737	695.3456790123457267327	62	62	41610	100	671.1290322580645124617	76	76	51248	100	674.3157894736841626582	67	68	46685	98.5294117647058840248	696.7910447761194063787	22.4752553024352437205
5.0.11.0	win	011119	12:03:52	NH_A_61	1	1	mixed_Word_shortCSI	14	mixed_shift	438	Triangle	Red	Shape	Word	Shift	200	Inconsistent	SHAPE	TriangleRed.png	38	1	748	81	82	56323	98.7804878048780494737	695.3456790123457267327	63	63	42358	100	672.3492063492063834929	76	76	51248	100	674.3157894736841626582	68	69	47433	98.5507246376811707478	697.5441176470587834046	23.2283281733746207465
5.0.11.0	win	011119	12:03:52	NH_A_61	1	1	mixed_Word_shortCSI	14	mixed_repeat	441	Circle	Green	Shape	Word	Repeat	200	Inconsistent	SHAPE	CircleGreen.png	30	1	652	81	82	56323	98.7804878048780494737	695.3456790123457267327	64	64	43010	100	672.03125	77	77	51900	100	674.0259740259740510737	68	69	47433	98.5507246376811707478	697.5441176470587834046	23.5181436210847323309
5.0.11.0	win	011119	12:03:52	NH_A_61	1	1	mixed_Word_shortCSI	14	mixed_shift	444	Triangle	Red	Color	Word	Shift	200	Inconsistent	COLOR	TriangleRed.png	30	1	976	82	83	57299	98.7951807228915583892	698.7682926829268126312	64	64	43010	100	672.03125	77	77	51900	100	674.0259740259740510737	69	70	48409	98.5714285714285836093	701.5797101449275032792	27.5537361189534522055
5.0.11.0	win	011119	12:03:52	NH_A_61	1	1	mixed_Word_shortCSI	14	mixed_shift	447	Circle	Green	Shape	Word	Shift	200	Inconsistent	SHAPE	CircleGreen.png	30	1	888	82	83	57299	98.7951807228915583892	698.7682926829268126312	65	65	43898	100	675.3538461538461206146	77	77	51900	100	674.0259740259740510737	70	71	49297	98.5915492957746550928	704.2428571428571331126	30.2168831168830820388
5.0.11.0	win	011119	12:03:52	NH_A_61	1	1	mixed_Word_shortCSI	14	mixed_shift	450	Circle	Red	Color	Word	Shift	200	Consistent	COLOR	CircleRed.png	30	1	578	83	84	57877	98.8095238095238102005	697.3132530120482215352	65	65	43898	100	675.3538461538461206146	77	77	51900	100	674.0259740259740510737	71	72	49875	98.6111111111111142691	702.4647887323943677984	28.4388147064203167247
5.0.11.0	win	011119	12:03:52	NH_A_61	1	1	mixed_Word_shortCSI	14	mixed_repeat	453	Circle	Red	Color	Word	Repeat	200	Consistent	COLOR	CircleRed.png	30	1	585	84	85	58462	98.823529411764710062	695.9761904761904816041	65	65	43898	100	675.3538461538461206146	78	78	52485	100	672.88461538461535838	71	72	49875	98.6111111111111142691	702.4647887323943677984	29.5801733477790094184
5.0.11.0	win	011119	12:03:52	NH_A_61	1	1	mixed_Word_shortCSI	14	mixed_shift	456	Circle	Red	Shape	Word	Shift	200	Consistent	SHAPE	CircleRed.png	30	1	720	84	85	58462	98.823529411764710062	695.9761904761904816041	66	66	44618	100	676.0303030303030027426	78	78	52485	100	672.88461538461535838	72	73	50595	98.6301369863013661643	702.7083333333333712289	29.823717948718012849
5.0.11.0	win	011119	12:03:52	NH_A_61	1	1	mixed_Word_shortCSI	14	mixed_shift	459	Circle	Green	Color	Word	Shift	200	Inconsistent	COLOR	CircleGreen.png	38	1	1105	85	86	59567	98.8372093023255757771	700.788235294117612284	66	66	44618	100	676.0303030303030027426	78	78	52485	100	672.88461538461535838	73	74	51700	98.648648648648645576	708.2191780821917745925	35.3345626975764162125
5.0.11.0	win	011119	12:03:52	NH_A_61	1	1	mixed_Word_shortCSI	14	mixed_shift	462	Triangle	Red	Shape	Word	Shift	200	Inconsistent	SHAPE	TriangleRed.png	38	1	883	85	86	59567	98.8372093023255757771	700.788235294117612284	67	67	45501	100	679.1194029850746574084	78	78	52485	100	672.88461538461535838	74	75	52583	98.6666666666666714036	710.5810810810810380644	37.6964656964656796845
5.0.11.0	win	011119	12:03:52	NH_A_61	1	1	mixed_Word_shortCSI	14	mixed_shift	465	Circle	Red	Color	Word	Shift	200	Consistent	COLOR	CircleRed.png	30	1	622	86	87	60189	98.8505747126436773442	699.8720930232558430362	67	67	45501	100	679.1194029850746574084	78	78	52485	100	672.88461538461535838	75	76	53205	98.6842105263157804984	709.3999999999999772626	36.5153846153846188827
5.0.11.0	win	011119	12:03:52	NH_A_61	1	1	mixed_Word_shortCSI	14	mixed_repeat	468	Triangle	Green	Color	Word	Repeat	200	Consistent	COLOR	TriangleGreen.png	38	1	803	87	88	60992	98.8636363636363597607	701.0574712643677912638	67	67	45501	100	679.1194029850746574084	79	79	53288	100	674.5316455696203092884	75	76	53205	98.6842105263157804984	709.3999999999999772626	34.8683544303796679742
5.0.11.0	win	011119	12:03:52	NH_A_61	1	1	mixed_Word_shortCSI	14	mixed_shift	471	Triangle	Green	Shape	Word	Shift	200	Consistent	SHAPE	TriangleGreen.png	38	1	705	87	88	60992	98.8636363636363597607	701.0574712643677912638	68	68	46206	100	679.5	79	79	53288	100	674.5316455696203092884	76	77	53910	98.7012987012986968693	709.3421052631579186709	34.8104596935376093825
5.0.11.0	win	011119	12:03:52	NH_A_61	1	1	mixed_Word_shortCSI	14	mixed_shift	474	Triangle	Green	Color	Word	Shift	200	Consistent	COLOR	TriangleGreen.png	38	1	836	88	89	61828	98.8764044943820152866	702.5909090909091219146	68	68	46206	100	679.5	79	79	53288	100	674.5316455696203092884	77	78	54746	98.7179487179487296089	710.9870129870130313066	36.4553674173927220181
5.0.11.0	win	011119	12:03:52	NH_A_61	1	1	mixed_Word_shortCSI	14	mixed_shift	477	Circle	Green	Shape	Word	Shift	200	Inconsistent	SHAPE	CircleGreen.png	30	1	784	88	89	61828	98.8764044943820152866	702.5909090909091219146	69	69	46990	100	681.0144927536232444254	79	79	53288	100	674.5316455696203092884	78	79	55530	98.7341772151898737775	711.9230769230769055866	37.3914313534565962982
5.0.11.0	win	011119	12:03:52	NH_A_61	1	1	mixed_Word_shortCSI	14	mixed_repeat	480	Triangle	Red	Shape	Word	Repeat	200	Inconsistent	SHAPE	TriangleRed.png	38	1	670	88	89	61828	98.8764044943820152866	702.5909090909091219146	70	70	47660	100	680.8571428571428896248	80	80	53958	100	674.4750000000000227374	78	79	55530	98.7341772151898737775	711.9230769230769055866	37.4480769230768828493
5.0.11.0	win	011119	12:03:52	NH_A_61	1	1	mixed_Word_shortCSI	14	mixed_shift	483	Circle	Green	Color	Word	Shift	200	Inconsistent	COLOR	CircleGreen.png	38	1	882	89	90	62710	98.8888888888888857309	704.6067415730336733759	70	70	47660	100	680.8571428571428896248	80	80	53958	100	674.4750000000000227374	79	80	56412	98.75	714.0759493670885831307	39.6009493670885603933
