# Supplementary material for: Serial Recall Predicts Vocoded Sentence Recognition Across Spectral Resolutions
Source: J Speech Lang Hear Res. 2020 Mar 26;63(4):1282–98. doi: 10.1044/2020_JSLHR-19-00319 (PMC7242981; doi:10.1044/2020_JSLHR-19-00319)
Supplement: Supplemental Material S1 [file JSLHR-63-1282-s001.zip › Supplemental Material/EF Tasks/colorshapetask/Experiment Results/NH_A_67/colorshapetask_raw_NH_A_67_2019-02-21-16-09-11-213.iqdat]

build	computer.platform	date	time	subject	group	values.group	blockcode	blocknum	trialcode	trialnum	values.shape	values.color	values.categorizationtask	values.mixed_cuetask	values.mixed_shifttask	values.csi	values.responsekeymapping	stimulusitem1	values.stimulus	response	correct	latency	values.count_corrcolor	values.count_color	values.sumrt_corrcolor	expressions.percentcorrect_color	expressions.meanrt_color	values.count_corrshape	values.count_shape	values.sumrt_corrshape	expressions.percentcorrect_shape	expressions.meanrt_shape	values.count_corrrepeat	values.count_repeat	values.sumrt_corrrepeat	expressions.percentcorrect_repeat	expressions.meanrt_repeat	values.count_corrshift	values.count_shift	values.sumrt_corrshift	expressions.percentcorrect_shift	expressions.meanrt_shift	expressions.switchcost
5.0.11.0	win	022119	10:09:11	NH_A_67	1	1	generalintro	1	GeneralIntro	1						0		SC_GeneralIntro.htm		57	0	78013	0	0	0	0		0	0	0	0		0	0	0	0		0	0	0	0		0
5.0.11.0	win	022119	10:09:11	NH_A_67	1	1	blockedintro	2	BlockedIntro	1						0		SC_BlockedIntro1.htm		57	0	28588	0	0	0	0		0	0	0	0		0	0	0	0		0	0	0	0		0
5.0.11.0	win	022119	10:09:11	NH_A_67	1	1	blockedintro	2	BlockedIntro	2						0		SC_BlockedIntro2.htm		57	0	1811	0	0	0	0		0	0	0	0		0	0	0	0		0	0	0	0		0
5.0.11.0	win	022119	10:09:11	NH_A_67	1	1	blockedtask_shapetraining	3	BlockedPracticeInstruct	1						0		SC_Blocked_ShapeTraining.htm		57	0	5801	0	0	0	0		0	0	0	0		0	0	0	0		0	0	0	0		0
5.0.11.0	win	022119	10:09:11	NH_A_67	1	1	blockedtask_shapetraining	3	blockedtask_shapetraining	3	Circle		Shape			0		Circle.png	Circle.png	30	1	1297	0	0	0	0		0	0	0	0		0	0	0	0		0	0	0	0		0
5.0.11.0	win	022119	10:09:11	NH_A_67	1	1	blockedtask_shapetraining	3	blockedtask_shapetraining	6	Circle		Shape			0		Circle.png	Circle.png	30	1	1060	0	0	0	0		0	0	0	0		0	0	0	0		0	0	0	0		0
5.0.11.0	win	022119	10:09:11	NH_A_67	1	1	blockedtask_shapetraining	3	blockedtask_shapetraining	9	Circle		Shape			0		Circle.png	Circle.png	30	1	722	0	0	0	0		0	0	0	0		0	0	0	0		0	0	0	0		0
5.0.11.0	win	022119	10:09:11	NH_A_67	1	1	blockedtask_shapetraining	3	blockedtask_shapetraining	12	Triangle		Shape			0		Triangle.png	Triangle.png	38	1	748	0	0	0	0		0	0	0	0		0	0	0	0		0	0	0	0		0
5.0.11.0	win	022119	10:09:11	NH_A_67	1	1	blockedtask_shapetraining	3	blockedtask_shapetraining	15	Triangle		Shape			0		Triangle.png	Triangle.png	38	1	774	0	0	0	0		0	0	0	0		0	0	0	0		0	0	0	0		0
5.0.11.0	win	022119	10:09:11	NH_A_67	1	1	blockedtask_shapetraining	3	blockedtask_shapetraining	18	Triangle		Shape			0		Triangle.png	Triangle.png	38	1	718	0	0	0	0		0	0	0	0		0	0	0	0		0	0	0	0		0
5.0.11.0	win	022119	10:09:11	NH_A_67	1	1	blockedtask_shapetraining	3	blockedtask_shapetraining	21	Triangle		Shape			0		Triangle.png	Triangle.png	38	1	1497	0	0	0	0		0	0	0	0		0	0	0	0		0	0	0	0		0
5.0.11.0	win	022119	10:09:11	NH_A_67	1	1	blockedtask_shapetraining	3	blockedtask_shapetraining	24	Triangle		Shape			0		Triangle.png	Triangle.png	38	1	421	0	0	0	0		0	0	0	0		0	0	0	0		0	0	0	0		0
5.0.11.0	win	022119	10:09:11	NH_A_67	1	1	blockedtask_shapetraining	3	blockedtask_shapetraining	27	Circle		Shape			0		Circle.png	Circle.png	30	1	475	0	0	0	0		0	0	0	0		0	0	0	0		0	0	0	0		0
5.0.11.0	win	022119	10:09:11	NH_A_67	1	1	blockedtask_shapetraining	3	blockedtask_shapetraining	30	Circle		Shape			0		Circle.png	Circle.png	30	1	320	0	0	0	0		0	0	0	0		0	0	0	0		0	0	0	0		0
5.0.11.0	win	022119	10:09:11	NH_A_67	1	1	blockedtask_shapetraining	3	blockedtask_shapetraining	33	Triangle		Shape			0		Triangle.png	Triangle.png	38	1	827	0	0	0	0		0	0	0	0		0	0	0	0		0	0	0	0		0
5.0.11.0	win	022119	10:09:11	NH_A_67	1	1	blockedtask_shapetraining	3	blockedtask_shapetraining	36	Circle		Shape			0		Circle.png	Circle.png	30	1	1729	0	0	0	0		0	0	0	0		0	0	0	0		0	0	0	0		0
5.0.11.0	win	022119	10:09:11	NH_A_67	1	1	blockedtask_shapetraining	3	blockedtask_shapetraining	39	Triangle		Shape			0		Triangle.png	Triangle.png	38	1	1236	0	0	0	0		0	0	0	0		0	0	0	0		0	0	0	0		0
5.0.11.0	win	022119	10:09:11	NH_A_67	1	1	blockedtask_shapetraining	3	blockedtask_shapetraining	42	Circle		Shape			0		Circle.png	Circle.png	30	1	521	0	0	0	0		0	0	0	0		0	0	0	0		0	0	0	0		0
5.0.11.0	win	022119	10:09:11	NH_A_67	1	1	blockedtask_shapetraining	3	blockedtask_shapetraining	45	Circle		Shape			0		Circle.png	Circle.png	30	1	732	0	0	0	0		0	0	0	0		0	0	0	0		0	0	0	0		0
5.0.11.0	win	022119	10:09:11	NH_A_67	1	1	blockedtask_shapetraining	3	blockedtask_shapetraining	48	Circle		Shape			0		Circle.png	Circle.png	30	1	358	0	0	0	0		0	0	0	0		0	0	0	0		0	0	0	0		0
5.0.11.0	win	022119	10:09:11	NH_A_67	1	1	blockedtask_shapetraining	3	blockedtask_shapetraining	51	Triangle		Shape			0		Triangle.png	Triangle.png	38	1	464	0	0	0	0		0	0	0	0		0	0	0	0		0	0	0	0		0
5.0.11.0	win	022119	10:09:11	NH_A_67	1	1	blockedtask_shapetraining	3	blockedtask_shapetraining	54	Circle		Shape			0		Circle.png	Circle.png	30	1	517	0	0	0	0		0	0	0	0		0	0	0	0		0	0	0	0		0
5.0.11.0	win	022119	10:09:11	NH_A_67	1	1	blockedtask_shapetraining	3	blockedtask_shapetraining	57	Circle		Shape			0		Circle.png	Circle.png	30	1	599	0	0	0	0		0	0	0	0		0	0	0	0		0	0	0	0		0
5.0.11.0	win	022119	10:09:11	NH_A_67	1	1	blockedtask_shapetraining	3	blockedtask_shapetraining	60	Circle		Shape			0		Circle.png	Circle.png	30	1	439	0	0	0	0		0	0	0	0		0	0	0	0		0	0	0	0		0
5.0.11.0	win	022119	10:09:11	NH_A_67	1	1	blockedtask_shapetraining	3	blockedtask_shapetraining	63	Circle		Shape			0		Circle.png	Circle.png	30	1	429	0	0	0	0		0	0	0	0		0	0	0	0		0	0	0	0		0
5.0.11.0	win	022119	10:09:11	NH_A_67	1	1	blockedtask_shapetraining	3	blockedtask_shapetraining	66	Triangle		Shape			0		Triangle.png	Triangle.png	38	1	500	0	0	0	0		0	0	0	0		0	0	0	0		0	0	0	0		0
5.0.11.0	win	022119	10:09:11	NH_A_67	1	1	blockedtask_shapetraining	3	blockedtask_shapetraining	69	Triangle		Shape			0		Triangle.png	Triangle.png	38	1	599	0	0	0	0		0	0	0	0		0	0	0	0		0	0	0	0		0
5.0.11.0	win	022119	10:09:11	NH_A_67	1	1	blockedtask_shapetraining	3	blockedtask_shapetraining	72	Circle		Shape			0		Circle.png	Circle.png	30	1	502	0	0	0	0		0	0	0	0		0	0	0	0		0	0	0	0		0
5.0.11.0	win	022119	10:09:11	NH_A_67	1	1	blockedtask_shapetraining	3	blockedtask_shapetraining	75	Circle		Shape			0		Circle.png	Circle.png	30	1	938	0	0	0	0		0	0	0	0		0	0	0	0		0	0	0	0		0
5.0.11.0	win	022119	10:09:11	NH_A_67	1	1	blockedtask_shapetraining	3	blockedtask_shapetraining	78	Triangle		Shape			0		Triangle.png	Triangle.png	38	1	1916	0	0	0	0		0	0	0	0		0	0	0	0		0	0	0	0		0
5.0.11.0	win	022119	10:09:11	NH_A_67	1	1	blockedtask_shapetraining	3	blockedtask_shapetraining	81	Triangle		Shape			0		Triangle.png	Triangle.png	38	1	662	0	0	0	0		0	0	0	0		0	0	0	0		0	0	0	0		0
5.0.11.0	win	022119	10:09:11	NH_A_67	1	1	blockedtask_shapetraining	3	blockedtask_shapetraining	84	Triangle		Shape			0		Triangle.png	Triangle.png	38	1	340	0	0	0	0		0	0	0	0		0	0	0	0		0	0	0	0		0
5.0.11.0	win	022119	10:09:11	NH_A_67	1	1	blockedtask_shapetraining	3	blockedtask_shapetraining	87	Triangle		Shape			0		Triangle.png	Triangle.png	38	1	286	0	0	0	0		0	0	0	0		0	0	0	0		0	0	0	0		0
5.0.11.0	win	022119	10:09:11	NH_A_67	1	1	blockedtask_shapetraining	3	blockedtask_shapetraining	90	Circle		Shape			0		Circle.png	Circle.png	30	1	618	0	0	0	0		0	0	0	0		0	0	0	0		0	0	0	0		0
5.0.11.0	win	022119	10:09:11	NH_A_67	1	1	blockedtask_shapetraining	3	blockedtask_shapetraining	93	Triangle		Shape			0		Triangle.png	Triangle.png	38	1	1049	0	0	0	0		0	0	0	0		0	0	0	0		0	0	0	0		0
5.0.11.0	win	022119	10:09:11	NH_A_67	1	1	blockedtask_shapetraining	3	blockedtask_shapetraining	96	Triangle		Shape			0		Triangle.png	Triangle.png	38	1	453	0	0	0	0		0	0	0	0		0	0	0	0		0	0	0	0		0
5.0.11.0	win	022119	10:09:11	NH_A_67	1	1	blockedtask_colortraining	4	BlockedPracticeInstruct	1	Triangle		Shape			0		SC_Blocked_ColorTraining.htm	Triangle.png	57	0	5018	0	0	0	0		0	0	0	0		0	0	0	0		0	0	0	0		0
5.0.11.0	win	022119	10:09:11	NH_A_67	1	1	blockedtask_colortraining	4	blockedtask_colortraining	3		Red	Color			0		Red.png	Red.png	30	1	1568	0	0	0	0		0	0	0	0		0	0	0	0		0	0	0	0		0
5.0.11.0	win	022119	10:09:11	NH_A_67	1	1	blockedtask_colortraining	4	blockedtask_colortraining	6		Green	Color			0		Green.png	Green.png	38	1	682	0	0	0	0		0	0	0	0		0	0	0	0		0	0	0	0		0
5.0.11.0	win	022119	10:09:11	NH_A_67	1	1	blockedtask_colortraining	4	blockedtask_colortraining	9		Red	Color			0		Red.png	Red.png	30	1	485	0	0	0	0		0	0	0	0		0	0	0	0		0	0	0	0		0
5.0.11.0	win	022119	10:09:11	NH_A_67	1	1	blockedtask_colortraining	4	blockedtask_colortraining	12		Red	Color			0		Red.png	Red.png	30	1	762	0	0	0	0		0	0	0	0		0	0	0	0		0	0	0	0		0
5.0.11.0	win	022119	10:09:11	NH_A_67	1	1	blockedtask_colortraining	4	blockedtask_colortraining	15		Red	Color			0		Red.png	Red.png	30	1	451	0	0	0	0		0	0	0	0		0	0	0	0		0	0	0	0		0
5.0.11.0	win	022119	10:09:11	NH_A_67	1	1	blockedtask_colortraining	4	blockedtask_colortraining	18		Red	Color			0		Red.png	Red.png	30	1	424	0	0	0	0		0	0	0	0		0	0	0	0		0	0	0	0		0
5.0.11.0	win	022119	10:09:11	NH_A_67	1	1	blockedtask_colortraining	4	blockedtask_colortraining	21		Red	Color			0		Red.png	Red.png	30	1	367	0	0	0	0		0	0	0	0		0	0	0	0		0	0	0	0		0
5.0.11.0	win	022119	10:09:11	NH_A_67	1	1	blockedtask_colortraining	4	blockedtask_colortraining	24		Red	Color			0		Red.png	Red.png	30	1	408	0	0	0	0		0	0	0	0		0	0	0	0		0	0	0	0		0
5.0.11.0	win	022119	10:09:11	NH_A_67	1	1	blockedtask_colortraining	4	blockedtask_colortraining	27		Green	Color			0		Green.png	Green.png	38	1	511	0	0	0	0		0	0	0	0		0	0	0	0		0	0	0	0		0
5.0.11.0	win	022119	10:09:11	NH_A_67	1	1	blockedtask_colortraining	4	blockedtask_colortraining	30		Green	Color			0		Green.png	Green.png	38	1	498	0	0	0	0		0	0	0	0		0	0	0	0		0	0	0	0		0
5.0.11.0	win	022119	10:09:11	NH_A_67	1	1	blockedtask_colortraining	4	blockedtask_colortraining	33		Green	Color			0		Green.png	Green.png	38	1	374	0	0	0	0		0	0	0	0		0	0	0	0		0	0	0	0		0
5.0.11.0	win	022119	10:09:11	NH_A_67	1	1	blockedtask_colortraining	4	blockedtask_colortraining	36		Red	Color			0		Red.png	Red.png	30	1	382	0	0	0	0		0	0	0	0		0	0	0	0		0	0	0	0		0
5.0.11.0	win	022119	10:09:11	NH_A_67	1	1	blockedtask_colortraining	4	blockedtask_colortraining	39		Red	Color			0		Red.png	Red.png	30	1	598	0	0	0	0		0	0	0	0		0	0	0	0		0	0	0	0		0
5.0.11.0	win	022119	10:09:11	NH_A_67	1	1	blockedtask_colortraining	4	blockedtask_colortraining	42		Green	Color			0		Green.png	Green.png	38	1	517	0	0	0	0		0	0	0	0		0	0	0	0		0	0	0	0		0
5.0.11.0	win	022119	10:09:11	NH_A_67	1	1	blockedtask_colortraining	4	blockedtask_colortraining	45		Green	Color			0		Green.png	Green.png	38	1	488	0	0	0	0		0	0	0	0		0	0	0	0		0	0	0	0		0
5.0.11.0	win	022119	10:09:11	NH_A_67	1	1	blockedtask_colortraining	4	blockedtask_colortraining	48		Red	Color			0		Red.png	Red.png	30	1	684	0	0	0	0		0	0	0	0		0	0	0	0		0	0	0	0		0
5.0.11.0	win	022119	10:09:11	NH_A_67	1	1	blockedtask_colortraining	4	blockedtask_colortraining	51		Red	Color			0		Red.png	Red.png	30	1	521	0	0	0	0		0	0	0	0		0	0	0	0		0	0	0	0		0
5.0.11.0	win	022119	10:09:11	NH_A_67	1	1	blockedtask_colortraining	4	blockedtask_colortraining	54		Green	Color			0		Green.png	Green.png	38	1	699	0	0	0	0		0	0	0	0		0	0	0	0		0	0	0	0		0
5.0.11.0	win	022119	10:09:11	NH_A_67	1	1	blockedtask_colortraining	4	blockedtask_colortraining	57		Red	Color			0		Red.png	Red.png	30	1	358	0	0	0	0		0	0	0	0		0	0	0	0		0	0	0	0		0
5.0.11.0	win	022119	10:09:11	NH_A_67	1	1	blockedtask_colortraining	4	blockedtask_colortraining	60		Red	Color			0		Red.png	Red.png	30	1	416	0	0	0	0		0	0	0	0		0	0	0	0		0	0	0	0		0
5.0.11.0	win	022119	10:09:11	NH_A_67	1	1	blockedtask_colortraining	4	blockedtask_colortraining	63		Green	Color			0		Green.png	Green.png	38	1	518	0	0	0	0		0	0	0	0		0	0	0	0		0	0	0	0		0
5.0.11.0	win	022119	10:09:11	NH_A_67	1	1	blockedtask_colortraining	4	blockedtask_colortraining	66		Green	Color			0		Green.png	Green.png	30	0	233	0	0	0	0		0	0	0	0		0	0	0	0		0	0	0	0		0
5.0.11.0	win	022119	10:09:11	NH_A_67	1	1	blockedtask_colortraining	4	blockedtask_colortraining	69		Green	Color			0		Green.png	Green.png	38	1	527	0	0	0	0		0	0	0	0		0	0	0	0		0	0	0	0		0
5.0.11.0	win	022119	10:09:11	NH_A_67	1	1	blockedtask_colortraining	4	blockedtask_colortraining	72		Green	Color			0		Green.png	Green.png	38	1	530	0	0	0	0		0	0	0	0		0	0	0	0		0	0	0	0		0
5.0.11.0	win	022119	10:09:11	NH_A_67	1	1	blockedtask_colortraining	4	blockedtask_colortraining	75		Green	Color			0		Green.png	Green.png	38	1	404	0	0	0	0		0	0	0	0		0	0	0	0		0	0	0	0		0
5.0.11.0	win	022119	10:09:11	NH_A_67	1	1	blockedtask_colortraining	4	blockedtask_colortraining	78		Red	Color			0		Red.png	Red.png	30	1	492	0	0	0	0		0	0	0	0		0	0	0	0		0	0	0	0		0
5.0.11.0	win	022119	10:09:11	NH_A_67	1	1	blockedtask_colortraining	4	blockedtask_colortraining	81		Green	Color			0		Green.png	Green.png	38	1	495	0	0	0	0		0	0	0	0		0	0	0	0		0	0	0	0		0
5.0.11.0	win	022119	10:09:11	NH_A_67	1	1	blockedtask_colortraining	4	blockedtask_colortraining	84		Red	Color			0		Red.png	Red.png	30	1	340	0	0	0	0		0	0	0	0		0	0	0	0		0	0	0	0		0
5.0.11.0	win	022119	10:09:11	NH_A_67	1	1	blockedtask_colortraining	4	blockedtask_colortraining	87		Green	Color			0		Green.png	Green.png	38	1	542	0	0	0	0		0	0	0	0		0	0	0	0		0	0	0	0		0
5.0.11.0	win	022119	10:09:11	NH_A_67	1	1	blockedtask_colortraining	4	blockedtask_colortraining	90		Green	Color			0		Green.png	Green.png	38	1	495	0	0	0	0		0	0	0	0		0	0	0	0		0	0	0	0		0
5.0.11.0	win	022119	10:09:11	NH_A_67	1	1	blockedtask_colortraining	4	blockedtask_colortraining	93		Green	Color			0		Green.png	Green.png	38	1	419	0	0	0	0		0	0	0	0		0	0	0	0		0	0	0	0		0
5.0.11.0	win	022119	10:09:11	NH_A_67	1	1	blockedtask_colortraining	4	blockedtask_colortraining	96		Red	Color			0		Red.png	Red.png	30	1	506	0	0	0	0		0	0	0	0		0	0	0	0		0	0	0	0		0
5.0.11.0	win	022119	10:09:11	NH_A_67	1	1	blockedtask_colorshapetraining	5	BlockedPracticeInstruct	1		Red	Color			0		SC_Blocked_ColorShapeTraining.htm	Red.png	57	0	21564	0	0	0	0		0	0	0	0		0	0	0	0		0	0	0	0		0
5.0.11.0	win	022119	10:09:11	NH_A_67	1	1	blockedtask_colorshapetraining	5	blockedtask_colorshapetraining	3	Triangle		Shape			0		Triangle.png	Triangle.png	38	1	1037	0	0	0	0		0	0	0	0		0	0	0	0		0	0	0	0		0
5.0.11.0	win	022119	10:09:11	NH_A_67	1	1	blockedtask_colorshapetraining	5	blockedtask_colorshapetraining	6		Red	Color			0		Red.png	Red.png	30	1	2364	0	0	0	0		0	0	0	0		0	0	0	0		0	0	0	0		0
5.0.11.0	win	022119	10:09:11	NH_A_67	1	1	blockedtask_colorshapetraining	5	blockedtask_colorshapetraining	9		Red	Color			0		Red.png	Red.png	30	1	709	0	0	0	0		0	0	0	0		0	0	0	0		0	0	0	0		0
5.0.11.0	win	022119	10:09:11	NH_A_67	1	1	blockedtask_colorshapetraining	5	blockedtask_colorshapetraining	12	Circle		Shape			0		Circle.png	Circle.png	30	1	864	0	0	0	0		0	0	0	0		0	0	0	0		0	0	0	0		0
5.0.11.0	win	022119	10:09:11	NH_A_67	1	1	blockedtask_colorshapetraining	5	blockedtask_colorshapetraining	15		Green	Color			0		Green.png	Green.png	38	1	1125	0	0	0	0		0	0	0	0		0	0	0	0		0	0	0	0		0
5.0.11.0	win	022119	10:09:11	NH_A_67	1	1	blockedtask_colorshapetraining	5	blockedtask_colorshapetraining	18	Circle		Shape			0		Circle.png	Circle.png	30	1	1056	0	0	0	0		0	0	0	0		0	0	0	0		0	0	0	0		0
5.0.11.0	win	022119	10:09:11	NH_A_67	1	1	blockedtask_colorshapetraining	5	blockedtask_colorshapetraining	21	Triangle		Shape			0		Triangle.png	Triangle.png	38	1	701	0	0	0	0		0	0	0	0		0	0	0	0		0	0	0	0		0
5.0.11.0	win	022119	10:09:11	NH_A_67	1	1	blockedtask_colorshapetraining	5	blockedtask_colorshapetraining	24		Red	Color			0		Red.png	Red.png	30	1	920	0	0	0	0		0	0	0	0		0	0	0	0		0	0	0	0		0
5.0.11.0	win	022119	10:09:11	NH_A_67	1	1	blockedtask_colorshapetraining	5	blockedtask_colorshapetraining	27		Red	Color			0		Red.png	Red.png	30	1	475	0	0	0	0		0	0	0	0		0	0	0	0		0	0	0	0		0
5.0.11.0	win	022119	10:09:11	NH_A_67	1	1	blockedtask_colorshapetraining	5	blockedtask_colorshapetraining	30	Circle		Shape			0		Circle.png	Circle.png	30	1	1344	0	0	0	0		0	0	0	0		0	0	0	0		0	0	0	0		0
5.0.11.0	win	022119	10:09:11	NH_A_67	1	1	blockedtask_colorshapetraining	5	blockedtask_colorshapetraining	33		Green	Color			0		Green.png	Green.png	38	1	978	0	0	0	0		0	0	0	0		0	0	0	0		0	0	0	0		0
5.0.11.0	win	022119	10:09:11	NH_A_67	1	1	blockedtask_colorshapetraining	5	blockedtask_colorshapetraining	36	Circle		Shape			0		Circle.png	Circle.png	30	1	658	0	0	0	0		0	0	0	0		0	0	0	0		0	0	0	0		0
5.0.11.0	win	022119	10:09:11	NH_A_67	1	1	blockedtask_colorshapetraining	5	blockedtask_colorshapetraining	39	Circle		Shape			0		Circle.png	Circle.png	30	1	703	0	0	0	0		0	0	0	0		0	0	0	0		0	0	0	0		0
5.0.11.0	win	022119	10:09:11	NH_A_67	1	1	blockedtask_colorshapetraining	5	blockedtask_colorshapetraining	42	Circle		Shape			0		Circle.png	Circle.png	30	1	475	0	0	0	0		0	0	0	0		0	0	0	0		0	0	0	0		0
5.0.11.0	win	022119	10:09:11	NH_A_67	1	1	blockedtask_colorshapetraining	5	blockedtask_colorshapetraining	45		Green	Color			0		Green.png	Green.png	38	1	864	0	0	0	0		0	0	0	0		0	0	0	0		0	0	0	0		0
5.0.11.0	win	022119	10:09:11	NH_A_67	1	1	blockedtask_colorshapetraining	5	blockedtask_colorshapetraining	48		Red	Color			0		Red.png	Red.png	30	1	933	0	0	0	0		0	0	0	0		0	0	0	0		0	0	0	0		0
5.0.11.0	win	022119	10:09:11	NH_A_67	1	1	blockedtask_colorshapetraining	5	blockedtask_colorshapetraining	51		Green	Color			0		Green.png	Green.png	38	1	615	0	0	0	0		0	0	0	0		0	0	0	0		0	0	0	0		0
5.0.11.0	win	022119	10:09:11	NH_A_67	1	1	blockedtask_colorshapetraining	5	blockedtask_colorshapetraining	54	Triangle		Shape			0		Triangle.png	Triangle.png	38	1	1030	0	0	0	0		0	0	0	0		0	0	0	0		0	0	0	0		0
5.0.11.0	win	022119	10:09:11	NH_A_67	1	1	blockedtask_colorshapetraining	5	blockedtask_colorshapetraining	57		Green	Color			0		Green.png	Green.png	38	1	772	0	0	0	0		0	0	0	0		0	0	0	0		0	0	0	0		0
5.0.11.0	win	022119	10:09:11	NH_A_67	1	1	blockedtask_colorshapetraining	5	blockedtask_colorshapetraining	60	Circle		Shape			0		Circle.png	Circle.png	30	1	669	0	0	0	0		0	0	0	0		0	0	0	0		0	0	0	0		0
5.0.11.0	win	022119	10:09:11	NH_A_67	1	1	blockedtask_colorshapetraining	5	blockedtask_colorshapetraining	63		Red	Color			0		Red.png	Red.png	30	1	1146	0	0	0	0		0	0	0	0		0	0	0	0		0	0	0	0		0
5.0.11.0	win	022119	10:09:11	NH_A_67	1	1	blockedtask_colorshapetraining	5	blockedtask_colorshapetraining	66		Green	Color			0		Green.png	Green.png	38	1	691	0	0	0	0		0	0	0	0		0	0	0	0		0	0	0	0		0
5.0.11.0	win	022119	10:09:11	NH_A_67	1	1	blockedtask_colorshapetraining	5	blockedtask_colorshapetraining	69		Green	Color			0		Green.png	Green.png	38	1	464	0	0	0	0		0	0	0	0		0	0	0	0		0	0	0	0		0
5.0.11.0	win	022119	10:09:11	NH_A_67	1	1	blockedtask_colorshapetraining	5	blockedtask_colorshapetraining	72	Triangle		Shape			0		Triangle.png	Triangle.png	38	1	964	0	0	0	0		0	0	0	0		0	0	0	0		0	0	0	0		0
5.0.11.0	win	022119	10:09:11	NH_A_67	1	1	blockedtask_colorshapetraining	5	blockedtask_colorshapetraining	75	Triangle		Shape			0		Triangle.png	Triangle.png	38	1	485	0	0	0	0		0	0	0	0		0	0	0	0		0	0	0	0		0
5.0.11.0	win	022119	10:09:11	NH_A_67	1	1	blockedtask_colorshapetraining	5	blockedtask_colorshapetraining	78		Red	Color			0		Red.png	Red.png	30	1	665	0	0	0	0		0	0	0	0		0	0	0	0		0	0	0	0		0
5.0.11.0	win	022119	10:09:11	NH_A_67	1	1	blockedtask_colorshapetraining	5	blockedtask_colorshapetraining	81	Triangle		Shape			0		Triangle.png	Triangle.png	38	1	1189	0	0	0	0		0	0	0	0		0	0	0	0		0	0	0	0		0
5.0.11.0	win	022119	10:09:11	NH_A_67	1	1	blockedtask_colorshapetraining	5	blockedtask_colorshapetraining	84	Triangle		Shape			0		Triangle.png	Triangle.png	38	1	446	0	0	0	0		0	0	0	0		0	0	0	0		0	0	0	0		0
5.0.11.0	win	022119	10:09:11	NH_A_67	1	1	blockedtask_colorshapetraining	5	blockedtask_colorshapetraining	87	Triangle		Shape			0		Triangle.png	Triangle.png	38	1	468	0	0	0	0		0	0	0	0		0	0	0	0		0	0	0	0		0
5.0.11.0	win	022119	10:09:11	NH_A_67	1	1	blockedtask_colorshapetraining	5	blockedtask_colorshapetraining	90	Circle		Shape			0		Circle.png	Circle.png	30	1	552	0	0	0	0		0	0	0	0		0	0	0	0		0	0	0	0		0
5.0.11.0	win	022119	10:09:11	NH_A_67	1	1	blockedtask_colorshapetraining	5	blockedtask_colorshapetraining	93		Green	Color			0		Green.png	Green.png	38	1	841	0	0	0	0		0	0	0	0		0	0	0	0		0	0	0	0		0
5.0.11.0	win	022119	10:09:11	NH_A_67	1	1	blockedtask_colorshapetraining	5	blockedtask_colorshapetraining	96		Red	Color			0		Red.png	Red.png	30	1	672	0	0	0	0		0	0	0	0		0	0	0	0		0	0	0	0		0
5.0.11.0	win	022119	10:09:11	NH_A_67	1	1	blockedtask_bivalentshapetraining	6	BlockedPracticeInstruct	1		Red	Color			0		SC_Blocked_BivalentShapeTraining.htm	Red.png	57	0	9387	0	0	0	0		0	0	0	0		0	0	0	0		0	0	0	0		0
5.0.11.0	win	022119	10:09:11	NH_A_67	1	1	blockedtask_bivalentshapetraining	6	blockedtask_bivalentshapetraining	3	Circle	Green	Shape			0		CircleGreen.png	CircleGreen.png	30	1	1571	0	0	0	0		0	0	0	0		0	0	0	0		0	0	0	0		0
5.0.11.0	win	022119	10:09:11	NH_A_67	1	1	blockedtask_bivalentshapetraining	6	blockedtask_bivalentshapetraining	6	Triangle	Red	Shape			0		TriangleRed.png	TriangleRed.png	38	1	620	0	0	0	0		0	0	0	0		0	0	0	0		0	0	0	0		0
5.0.11.0	win	022119	10:09:11	NH_A_67	1	1	blockedtask_bivalentshapetraining	6	blockedtask_bivalentshapetraining	9	Circle	Red	Shape			0		CircleRed.png	CircleRed.png	30	1	1002	0	0	0	0		0	0	0	0		0	0	0	0		0	0	0	0		0
5.0.11.0	win	022119	10:09:11	NH_A_67	1	1	blockedtask_bivalentshapetraining	6	blockedtask_bivalentshapetraining	12	Circle	Green	Shape			0		CircleGreen.png	CircleGreen.png	30	1	682	0	0	0	0		0	0	0	0		0	0	0	0		0	0	0	0		0
5.0.11.0	win	022119	10:09:11	NH_A_67	1	1	blockedtask_bivalentshapetraining	6	blockedtask_bivalentshapetraining	15	Triangle	Red	Shape			0		TriangleRed.png	TriangleRed.png	38	1	566	0	0	0	0		0	0	0	0		0	0	0	0		0	0	0	0		0
5.0.11.0	win	022119	10:09:11	NH_A_67	1	1	blockedtask_bivalentshapetraining	6	blockedtask_bivalentshapetraining	18	Circle	Red	Shape			0		CircleRed.png	CircleRed.png	30	1	374	0	0	0	0		0	0	0	0		0	0	0	0		0	0	0	0		0
5.0.11.0	win	022119	10:09:11	NH_A_67	1	1	blockedtask_bivalentshapetraining	6	blockedtask_bivalentshapetraining	21	Triangle	Red	Shape			0		TriangleRed.png	TriangleRed.png	38	1	607	0	0	0	0		0	0	0	0		0	0	0	0		0	0	0	0		0
5.0.11.0	win	022119	10:09:11	NH_A_67	1	1	blockedtask_bivalentshapetraining	6	blockedtask_bivalentshapetraining	24	Circle	Red	Shape			0		CircleRed.png	CircleRed.png	30	1	670	0	0	0	0		0	0	0	0		0	0	0	0		0	0	0	0		0
5.0.11.0	win	022119	10:09:11	NH_A_67	1	1	blockedtask_bivalentshapetraining	6	blockedtask_bivalentshapetraining	27	Triangle	Green	Shape			0		TriangleGreen.png	TriangleGreen.png	38	1	491	0	0	0	0		0	0	0	0		0	0	0	0		0	0	0	0		0
5.0.11.0	win	022119	10:09:11	NH_A_67	1	1	blockedtask_bivalentshapetraining	6	blockedtask_bivalentshapetraining	30	Triangle	Red	Shape			0		TriangleRed.png	TriangleRed.png	38	1	767	0	0	0	0		0	0	0	0		0	0	0	0		0	0	0	0		0
5.0.11.0	win	022119	10:09:11	NH_A_67	1	1	blockedtask_bivalentshapetraining	6	blockedtask_bivalentshapetraining	33	Circle	Red	Shape			0		CircleRed.png	CircleRed.png	30	1	472	0	0	0	0		0	0	0	0		0	0	0	0		0	0	0	0		0
5.0.11.0	win	022119	10:09:11	NH_A_67	1	1	blockedtask_bivalentshapetraining	6	blockedtask_bivalentshapetraining	36	Circle	Green	Shape			0		CircleGreen.png	CircleGreen.png	30	1	1452	0	0	0	0		0	0	0	0		0	0	0	0		0	0	0	0		0
5.0.11.0	win	022119	10:09:11	NH_A_67	1	1	blockedtask_bivalentshapetraining	6	blockedtask_bivalentshapetraining	39	Triangle	Green	Shape			0		TriangleGreen.png	TriangleGreen.png	38	1	569	0	0	0	0		0	0	0	0		0	0	0	0		0	0	0	0		0
5.0.11.0	win	022119	10:09:11	NH_A_67	1	1	blockedtask_bivalentshapetraining	6	blockedtask_bivalentshapetraining	42	Circle	Red	Shape			0		CircleRed.png	CircleRed.png	30	1	538	0	0	0	0		0	0	0	0		0	0	0	0		0	0	0	0		0
5.0.11.0	win	022119	10:09:11	NH_A_67	1	1	blockedtask_bivalentshapetraining	6	blockedtask_bivalentshapetraining	45	Triangle	Red	Shape			0		TriangleRed.png	TriangleRed.png	38	1	1436	0	0	0	0		0	0	0	0		0	0	0	0		0	0	0	0		0
5.0.11.0	win	022119	10:09:11	NH_A_67	1	1	blockedtask_bivalentshapetraining	6	blockedtask_bivalentshapetraining	48	Triangle	Green	Shape			0		TriangleGreen.png	TriangleGreen.png	38	1	571	0	0	0	0		0	0	0	0		0	0	0	0		0	0	0	0		0
5.0.11.0	win	022119	10:09:11	NH_A_67	1	1	blockedtask_bivalentshapetraining	6	blockedtask_bivalentshapetraining	51	Triangle	Green	Shape			0		TriangleGreen.png	TriangleGreen.png	38	1	427	0	0	0	0		0	0	0	0		0	0	0	0		0	0	0	0		0
5.0.11.0	win	022119	10:09:11	NH_A_67	1	1	blockedtask_bivalentshapetraining	6	blockedtask_bivalentshapetraining	54	Circle	Green	Shape			0		CircleGreen.png	CircleGreen.png	30	1	530	0	0	0	0		0	0	0	0		0	0	0	0		0	0	0	0		0
5.0.11.0	win	022119	10:09:11	NH_A_67	1	1	blockedtask_bivalentshapetraining	6	blockedtask_bivalentshapetraining	57	Circle	Red	Shape			0		CircleRed.png	CircleRed.png	30	1	469	0	0	0	0		0	0	0	0		0	0	0	0		0	0	0	0		0
5.0.11.0	win	022119	10:09:11	NH_A_67	1	1	blockedtask_bivalentshapetraining	6	blockedtask_bivalentshapetraining	60	Triangle	Green	Shape			0		TriangleGreen.png	TriangleGreen.png	38	1	617	0	0	0	0		0	0	0	0		0	0	0	0		0	0	0	0		0
5.0.11.0	win	022119	10:09:11	NH_A_67	1	1	blockedtask_bivalentshapetraining	6	blockedtask_bivalentshapetraining	63	Triangle	Red	Shape			0		TriangleRed.png	TriangleRed.png	38	1	376	0	0	0	0		0	0	0	0		0	0	0	0		0	0	0	0		0
5.0.11.0	win	022119	10:09:11	NH_A_67	1	1	blockedtask_bivalentshapetraining	6	blockedtask_bivalentshapetraining	66	Circle	Green	Shape			0		CircleGreen.png	CircleGreen.png	30	1	432	0	0	0	0		0	0	0	0		0	0	0	0		0	0	0	0		0
5.0.11.0	win	022119	10:09:11	NH_A_67	1	1	blockedtask_bivalentshapetraining	6	blockedtask_bivalentshapetraining	69	Triangle	Green	Shape			0		TriangleGreen.png	TriangleGreen.png	38	1	422	0	0	0	0		0	0	0	0		0	0	0	0		0	0	0	0		0
5.0.11.0	win	022119	10:09:11	NH_A_67	1	1	blockedtask_bivalentshapetraining	6	blockedtask_bivalentshapetraining	72	Circle	Red	Shape			0		CircleRed.png	CircleRed.png	30	1	413	0	0	0	0		0	0	0	0		0	0	0	0		0	0	0	0		0
5.0.11.0	win	022119	10:09:11	NH_A_67	1	1	blockedtask_bivalentshapetraining	6	blockedtask_bivalentshapetraining	75	Circle	Green	Shape			0		CircleGreen.png	CircleGreen.png	30	1	724	0	0	0	0		0	0	0	0		0	0	0	0		0	0	0	0		0
5.0.11.0	win	022119	10:09:11	NH_A_67	1	1	blockedtask_bivalentshapetraining	6	blockedtask_bivalentshapetraining	78	Circle	Green	Shape			0		CircleGreen.png	CircleGreen.png	30	1	575	0	0	0	0		0	0	0	0		0	0	0	0		0	0	0	0		0
5.0.11.0	win	022119	10:09:11	NH_A_67	1	1	blockedtask_bivalentshapetraining	6	blockedtask_bivalentshapetraining	81	Triangle	Green	Shape			0		TriangleGreen.png	TriangleGreen.png	38	1	463	0	0	0	0		0	0	0	0		0	0	0	0		0	0	0	0		0
5.0.11.0	win	022119	10:09:11	NH_A_67	1	1	blockedtask_bivalentshapetraining	6	blockedtask_bivalentshapetraining	84	Triangle	Red	Shape			0		TriangleRed.png	TriangleRed.png	38	1	373	0	0	0	0		0	0	0	0		0	0	0	0		0	0	0	0		0
5.0.11.0	win	022119	10:09:11	NH_A_67	1	1	blockedtask_bivalentshapetraining	6	blockedtask_bivalentshapetraining	87	Circle	Green	Shape			0		CircleGreen.png	CircleGreen.png	30	1	445	0	0	0	0		0	0	0	0		0	0	0	0		0	0	0	0		0
5.0.11.0	win	022119	10:09:11	NH_A_67	1	1	blockedtask_bivalentshapetraining	6	blockedtask_bivalentshapetraining	90	Triangle	Green	Shape			0		TriangleGreen.png	TriangleGreen.png	38	1	579	0	0	0	0		0	0	0	0		0	0	0	0		0	0	0	0		0
5.0.11.0	win	022119	10:09:11	NH_A_67	1	1	blockedtask_bivalentshapetraining	6	blockedtask_bivalentshapetraining	93	Triangle	Red	Shape			0		TriangleRed.png	TriangleRed.png	38	1	484	0	0	0	0		0	0	0	0		0	0	0	0		0	0	0	0		0
5.0.11.0	win	022119	10:09:11	NH_A_67	1	1	blockedtask_bivalentshapetraining	6	blockedtask_bivalentshapetraining	96	Circle	Red	Shape			0		CircleRed.png	CircleRed.png	38	0	488	0	0	0	0		0	0	0	0		0	0	0	0		0	0	0	0		0
5.0.11.0	win	022119	10:09:11	NH_A_67	1	1	blockedtask_bivalentcolortraining	7	BlockedPracticeInstruct	1	Circle	Red	Shape			0		SC_Blocked_BivalentColorTraining.htm	CircleRed.png	57	0	5219	0	0	0	0		0	0	0	0		0	0	0	0		0	0	0	0		0
5.0.11.0	win	022119	10:09:11	NH_A_67	1	1	blockedtask_bivalentcolortraining	7	blockedtask_bivalentcolortraining	3	Triangle	Red	Color			0		TriangleRed.png	TriangleRed.png	30	1	994	0	0	0	0		0	0	0	0		0	0	0	0		0	0	0	0		0
5.0.11.0	win	022119	10:09:11	NH_A_67	1	1	blockedtask_bivalentcolortraining	7	blockedtask_bivalentcolortraining	6	Circle	Green	Color			0		CircleGreen.png	CircleGreen.png	38	1	482	0	0	0	0		0	0	0	0		0	0	0	0		0	0	0	0		0
5.0.11.0	win	022119	10:09:11	NH_A_67	1	1	blockedtask_bivalentcolortraining	7	blockedtask_bivalentcolortraining	9	Circle	Red	Color			0		CircleRed.png	CircleRed.png	30	1	438	0	0	0	0		0	0	0	0		0	0	0	0		0	0	0	0		0
5.0.11.0	win	022119	10:09:11	NH_A_67	1	1	blockedtask_bivalentcolortraining	7	blockedtask_bivalentcolortraining	12	Circle	Green	Color			0		CircleGreen.png	CircleGreen.png	38	1	365	0	0	0	0		0	0	0	0		0	0	0	0		0	0	0	0		0
5.0.11.0	win	022119	10:09:11	NH_A_67	1	1	blockedtask_bivalentcolortraining	7	blockedtask_bivalentcolortraining	15	Triangle	Green	Color			0		TriangleGreen.png	TriangleGreen.png	38	1	421	0	0	0	0		0	0	0	0		0	0	0	0		0	0	0	0		0
5.0.11.0	win	022119	10:09:11	NH_A_67	1	1	blockedtask_bivalentcolortraining	7	blockedtask_bivalentcolortraining	18	Circle	Green	Color			0		CircleGreen.png	CircleGreen.png	38	1	380	0	0	0	0		0	0	0	0		0	0	0	0		0	0	0	0		0
5.0.11.0	win	022119	10:09:11	NH_A_67	1	1	blockedtask_bivalentcolortraining	7	blockedtask_bivalentcolortraining	21	Triangle	Green	Color			0		TriangleGreen.png	TriangleGreen.png	38	1	420	0	0	0	0		0	0	0	0		0	0	0	0		0	0	0	0		0
5.0.11.0	win	022119	10:09:11	NH_A_67	1	1	blockedtask_bivalentcolortraining	7	blockedtask_bivalentcolortraining	24	Circle	Red	Color			0		CircleRed.png	CircleRed.png	30	1	427	0	0	0	0		0	0	0	0		0	0	0	0		0	0	0	0		0
5.0.11.0	win	022119	10:09:11	NH_A_67	1	1	blockedtask_bivalentcolortraining	7	blockedtask_bivalentcolortraining	27	Triangle	Red	Color			0		TriangleRed.png	TriangleRed.png	30	1	514	0	0	0	0		0	0	0	0		0	0	0	0		0	0	0	0		0
5.0.11.0	win	022119	10:09:11	NH_A_67	1	1	blockedtask_bivalentcolortraining	7	blockedtask_bivalentcolortraining	30	Triangle	Green	Color			0		TriangleGreen.png	TriangleGreen.png	38	1	421	0	0	0	0		0	0	0	0		0	0	0	0		0	0	0	0		0
5.0.11.0	win	022119	10:09:11	NH_A_67	1	1	blockedtask_bivalentcolortraining	7	blockedtask_bivalentcolortraining	33	Triangle	Red	Color			0		TriangleRed.png	TriangleRed.png	30	1	427	0	0	0	0		0	0	0	0		0	0	0	0		0	0	0	0		0
5.0.11.0	win	022119	10:09:11	NH_A_67	1	1	blockedtask_bivalentcolortraining	7	blockedtask_bivalentcolortraining	36	Circle	Red	Color			0		CircleRed.png	CircleRed.png	30	1	435	0	0	0	0		0	0	0	0		0	0	0	0		0	0	0	0		0
5.0.11.0	win	022119	10:09:11	NH_A_67	1	1	blockedtask_bivalentcolortraining	7	blockedtask_bivalentcolortraining	39	Circle	Green	Color			0		CircleGreen.png	CircleGreen.png	38	1	728	0	0	0	0		0	0	0	0		0	0	0	0		0	0	0	0		0
5.0.11.0	win	022119	10:09:11	NH_A_67	1	1	blockedtask_bivalentcolortraining	7	blockedtask_bivalentcolortraining	42	Circle	Green	Color			0		CircleGreen.png	CircleGreen.png	38	1	547	0	0	0	0		0	0	0	0		0	0	0	0		0	0	0	0		0
5.0.11.0	win	022119	10:09:11	NH_A_67	1	1	blockedtask_bivalentcolortraining	7	blockedtask_bivalentcolortraining	45	Triangle	Green	Color			0		TriangleGreen.png	TriangleGreen.png	38	1	677	0	0	0	0		0	0	0	0		0	0	0	0		0	0	0	0		0
5.0.11.0	win	022119	10:09:11	NH_A_67	1	1	blockedtask_bivalentcolortraining	7	blockedtask_bivalentcolortraining	48	Circle	Red	Color			0		CircleRed.png	CircleRed.png	30	1	482	0	0	0	0		0	0	0	0		0	0	0	0		0	0	0	0		0
5.0.11.0	win	022119	10:09:11	NH_A_67	1	1	blockedtask_bivalentcolortraining	7	blockedtask_bivalentcolortraining	51	Triangle	Red	Color			0		TriangleRed.png	TriangleRed.png	30	1	758	0	0	0	0		0	0	0	0		0	0	0	0		0	0	0	0		0
5.0.11.0	win	022119	10:09:11	NH_A_67	1	1	blockedtask_bivalentcolortraining	7	blockedtask_bivalentcolortraining	54	Circle	Red	Color			0		CircleRed.png	CircleRed.png	30	1	495	0	0	0	0		0	0	0	0		0	0	0	0		0	0	0	0		0
5.0.11.0	win	022119	10:09:11	NH_A_67	1	1	blockedtask_bivalentcolortraining	7	blockedtask_bivalentcolortraining	57	Triangle	Green	Color			0		TriangleGreen.png	TriangleGreen.png	38	1	531	0	0	0	0		0	0	0	0		0	0	0	0		0	0	0	0		0
5.0.11.0	win	022119	10:09:11	NH_A_67	1	1	blockedtask_bivalentcolortraining	7	blockedtask_bivalentcolortraining	60	Triangle	Red	Color			0		TriangleRed.png	TriangleRed.png	38	0	389	0	0	0	0		0	0	0	0		0	0	0	0		0	0	0	0		0
5.0.11.0	win	022119	10:09:11	NH_A_67	1	1	blockedtask_bivalentcolortraining	7	blockedtask_bivalentcolortraining	63	Triangle	Green	Color			0		TriangleGreen.png	TriangleGreen.png	38	1	869	0	0	0	0		0	0	0	0		0	0	0	0		0	0	0	0		0
5.0.11.0	win	022119	10:09:11	NH_A_67	1	1	blockedtask_bivalentcolortraining	7	blockedtask_bivalentcolortraining	66	Circle	Green	Color			0		CircleGreen.png	CircleGreen.png	38	1	729	0	0	0	0		0	0	0	0		0	0	0	0		0	0	0	0		0
5.0.11.0	win	022119	10:09:11	NH_A_67	1	1	blockedtask_bivalentcolortraining	7	blockedtask_bivalentcolortraining	69	Triangle	Red	Color			0		TriangleRed.png	TriangleRed.png	30	1	452	0	0	0	0		0	0	0	0		0	0	0	0		0	0	0	0		0
5.0.11.0	win	022119	10:09:11	NH_A_67	1	1	blockedtask_bivalentcolortraining	7	blockedtask_bivalentcolortraining	72	Circle	Red	Color			0		CircleRed.png	CircleRed.png	30	1	586	0	0	0	0		0	0	0	0		0	0	0	0		0	0	0	0		0
5.0.11.0	win	022119	10:09:11	NH_A_67	1	1	blockedtask_bivalentcolortraining	7	blockedtask_bivalentcolortraining	75	Triangle	Green	Color			0		TriangleGreen.png	TriangleGreen.png	38	1	522	0	0	0	0		0	0	0	0		0	0	0	0		0	0	0	0		0
5.0.11.0	win	022119	10:09:11	NH_A_67	1	1	blockedtask_bivalentcolortraining	7	blockedtask_bivalentcolortraining	78	Circle	Green	Color			0		CircleGreen.png	CircleGreen.png	38	1	588	0	0	0	0		0	0	0	0		0	0	0	0		0	0	0	0		0
5.0.11.0	win	022119	10:09:11	NH_A_67	1	1	blockedtask_bivalentcolortraining	7	blockedtask_bivalentcolortraining	81	Triangle	Green	Color			0		TriangleGreen.png	TriangleGreen.png	38	1	444	0	0	0	0		0	0	0	0		0	0	0	0		0	0	0	0		0
5.0.11.0	win	022119	10:09:11	NH_A_67	1	1	blockedtask_bivalentcolortraining	7	blockedtask_bivalentcolortraining	84	Circle	Red	Color			0		CircleRed.png	CircleRed.png	30	1	483	0	0	0	0		0	0	0	0		0	0	0	0		0	0	0	0		0
5.0.11.0	win	022119	10:09:11	NH_A_67	1	1	blockedtask_bivalentcolortraining	7	blockedtask_bivalentcolortraining	87	Circle	Red	Color			0		CircleRed.png	CircleRed.png	30	1	358	0	0	0	0		0	0	0	0		0	0	0	0		0	0	0	0		0
5.0.11.0	win	022119	10:09:11	NH_A_67	1	1	blockedtask_bivalentcolortraining	7	blockedtask_bivalentcolortraining	90	Triangle	Red	Color			0		TriangleRed.png	TriangleRed.png	30	1	383	0	0	0	0		0	0	0	0		0	0	0	0		0	0	0	0		0
5.0.11.0	win	022119	10:09:11	NH_A_67	1	1	blockedtask_bivalentcolortraining	7	blockedtask_bivalentcolortraining	93	Triangle	Red	Color			0		TriangleRed.png	TriangleRed.png	30	1	1048	0	0	0	0		0	0	0	0		0	0	0	0		0	0	0	0		0
5.0.11.0	win	022119	10:09:11	NH_A_67	1	1	blockedtask_bivalentcolortraining	7	blockedtask_bivalentcolortraining	96	Circle	Green	Color			0		CircleGreen.png	CircleGreen.png	38	1	549	0	0	0	0		0	0	0	0		0	0	0	0		0	0	0	0		0
5.0.11.0	win	022119	10:09:11	NH_A_67	1	1	blocked_testintro	8	BlockedPracticeInstruct	1	Circle	Green	Color			0		SC_Blocked_TestIntro.htm	CircleGreen.png	57	0	17158	0	0	0	0		0	0	0	0		0	0	0	0		0	0	0	0		0
5.0.11.0	win	022119	10:09:11	NH_A_67	1	1	blocked_color	9	BlockedTestInstruct	1	Circle	Green	Color			0		SC_Blocked_BivalentColorTest.htm	CircleGreen.png	57	0	5877	0	0	0	0		0	0	0	0		0	0	0	0		0	0	0	0		0
5.0.11.0	win	022119	10:09:11	NH_A_67	1	1	blocked_color	9	blockedtask_bivalentcolortest	3	Circle	Red	Color			0		CircleRed.png	CircleRed.png	30	1	570	1	1	570	100	570	0	0	0	0		0	0	0	0		0	0	0	0		0
5.0.11.0	win	022119	10:09:11	NH_A_67	1	1	blocked_color	9	blockedtask_bivalentcolortest	6	Circle	Red	Color			0		CircleRed.png	CircleRed.png	30	1	539	2	2	1109	100	554.5	0	0	0	0		0	0	0	0		0	0	0	0		0
5.0.11.0	win	022119	10:09:11	NH_A_67	1	1	blocked_color	9	blockedtask_bivalentcolortest	9	Triangle	Red	Color			0		TriangleRed.png	TriangleRed.png	38	0	989	2	3	1109	66.6666666666666571928	554.5	0	0	0	0		0	0	0	0		0	0	0	0		0
5.0.11.0	win	022119	10:09:11	NH_A_67	1	1	blocked_color	9	blockedtask_bivalentcolortest	12	Triangle	Green	Color			0		TriangleGreen.png	TriangleGreen.png	38	1	637	3	4	1746	75	582	0	0	0	0		0	0	0	0		0	0	0	0		0
5.0.11.0	win	022119	10:09:11	NH_A_67	1	1	blocked_color	9	blockedtask_bivalentcolortest	15	Triangle	Green	Color			0		TriangleGreen.png	TriangleGreen.png	38	1	859	4	5	2605	80	651.25	0	0	0	0		0	0	0	0		0	0	0	0		0
5.0.11.0	win	022119	10:09:11	NH_A_67	1	1	blocked_color	9	blockedtask_bivalentcolortest	18	Circle	Red	Color			0		CircleRed.png	CircleRed.png	30	1	432	5	6	3037	83.3333333333333428072	607.3999999999999772626	0	0	0	0		0	0	0	0		0	0	0	0		0
5.0.11.0	win	022119	10:09:11	NH_A_67	1	1	blocked_color	9	blockedtask_bivalentcolortest	21	Circle	Green	Color			0		CircleGreen.png	CircleGreen.png	38	1	566	6	7	3603	85.7142857142857081953	600.5	0	0	0	0		0	0	0	0		0	0	0	0		0
5.0.11.0	win	022119	10:09:11	NH_A_67	1	1	blocked_color	9	blockedtask_bivalentcolortest	24	Circle	Green	Color			0		CircleGreen.png	CircleGreen.png	38	1	599	7	8	4202	87.5	600.2857142857143344372	0	0	0	0		0	0	0	0		0	0	0	0		0
5.0.11.0	win	022119	10:09:11	NH_A_67	1	1	blocked_color	9	blockedtask_bivalentcolortest	27	Triangle	Red	Color			0		TriangleRed.png	TriangleRed.png	30	1	614	8	9	4816	88.8888888888888857309	602	0	0	0	0		0	0	0	0		0	0	0	0		0
5.0.11.0	win	022119	10:09:11	NH_A_67	1	1	blocked_color	9	blockedtask_bivalentcolortest	30	Circle	Green	Color			0		CircleGreen.png	CircleGreen.png	38	1	469	9	10	5285	90	587.2222222222221716947	0	0	0	0		0	0	0	0		0	0	0	0		0
5.0.11.0	win	022119	10:09:11	NH_A_67	1	1	blocked_color	9	blockedtask_bivalentcolortest	33	Triangle	Red	Color			0		TriangleRed.png	TriangleRed.png	30	1	329	10	11	5614	90.9090909090909065071	561.3999999999999772626	0	0	0	0		0	0	0	0		0	0	0	0		0
5.0.11.0	win	022119	10:09:11	NH_A_67	1	1	blocked_color	9	blockedtask_bivalentcolortest	36	Triangle	Green	Color			0		TriangleGreen.png	TriangleGreen.png	38	1	2132	11	12	7746	91.6666666666666571928	704.1818181818181301423	0	0	0	0		0	0	0	0		0	0	0	0		0
5.0.11.0	win	022119	10:09:11	NH_A_67	1	1	blocked_color	9	blockedtask_bivalentcolortest	39	Triangle	Green	Color			0		TriangleGreen.png	TriangleGreen.png	38	1	439	12	13	8185	92.3076923076923065992	682.0833333333333712289	0	0	0	0		0	0	0	0		0	0	0	0		0
5.0.11.0	win	022119	10:09:11	NH_A_67	1	1	blocked_color	9	blockedtask_bivalentcolortest	42	Circle	Red	Color			0		CircleRed.png	CircleRed.png	30	1	428	13	14	8613	92.8571428571428612031	662.5384615384615472067	0	0	0	0		0	0	0	0		0	0	0	0		0
5.0.11.0	win	022119	10:09:11	NH_A_67	1	1	blocked_color	9	blockedtask_bivalentcolortest	45	Triangle	Green	Color			0		TriangleGreen.png	TriangleGreen.png	38	1	578	14	15	9191	93.3333333333333285964	656.5	0	0	0	0		0	0	0	0		0	0	0	0		0
5.0.11.0	win	022119	10:09:11	NH_A_67	1	1	blocked_color	9	blockedtask_bivalentcolortest	48	Circle	Green	Color			0		CircleGreen.png	CircleGreen.png	38	1	548	15	16	9739	93.75	649.2666666666666515084	0	0	0	0		0	0	0	0		0	0	0	0		0
5.0.11.0	win	022119	10:09:11	NH_A_67	1	1	blocked_color	9	blockedtask_bivalentcolortest	51	Triangle	Red	Color			0		TriangleRed.png	TriangleRed.png	30	1	517	16	17	10256	94.1176470588235218884	641	0	0	0	0		0	0	0	0		0	0	0	0		0
5.0.11.0	win	022119	10:09:11	NH_A_67	1	1	blocked_color	9	blockedtask_bivalentcolortest	54	Triangle	Red	Color			0		TriangleRed.png	TriangleRed.png	30	1	503	17	18	10759	94.4444444444444428655	632.8823529411764639008	0	0	0	0		0	0	0	0		0	0	0	0		0
5.0.11.0	win	022119	10:09:11	NH_A_67	1	1	blocked_color	9	blockedtask_bivalentcolortest	57	Circle	Red	Color			0		CircleRed.png	CircleRed.png	30	1	411	18	19	11170	94.7368421052631504153	620.5555555555555429237	0	0	0	0		0	0	0	0		0	0	0	0		0
5.0.11.0	win	022119	10:09:11	NH_A_67	1	1	blocked_color	9	blockedtask_bivalentcolortest	60	Triangle	Red	Color			0		TriangleRed.png	TriangleRed.png	30	1	435	19	20	11605	95	610.7894736842105203323	0	0	0	0		0	0	0	0		0	0	0	0		0
5.0.11.0	win	022119	10:09:11	NH_A_67	1	1	blocked_color	9	blockedtask_bivalentcolortest	63	Triangle	Red	Color			0		TriangleRed.png	TriangleRed.png	30	1	488	20	21	12093	95.2380952380952265912	604.6499999999999772626	0	0	0	0		0	0	0	0		0	0	0	0		0
5.0.11.0	win	022119	10:09:11	NH_A_67	1	1	blocked_color	9	blockedtask_bivalentcolortest	66	Circle	Green	Color			0		CircleGreen.png	CircleGreen.png	38	1	476	21	22	12569	95.4545454545454532536	598.5238095238095183959	0	0	0	0		0	0	0	0		0	0	0	0		0
5.0.11.0	win	022119	10:09:11	NH_A_67	1	1	blocked_color	9	blockedtask_bivalentcolortest	69	Triangle	Green	Color			0		TriangleGreen.png	TriangleGreen.png	38	1	481	22	23	13050	95.6521739130434838216	593.1818181818181301423	0	0	0	0		0	0	0	0		0	0	0	0		0
5.0.11.0	win	022119	10:09:11	NH_A_67	1	1	blocked_color	9	blockedtask_bivalentcolortest	72	Circle	Red	Color			0		CircleRed.png	CircleRed.png	30	1	469	23	24	13519	95.8333333333333428072	587.7826086956521294269	0	0	0	0		0	0	0	0		0	0	0	0		0
5.0.11.0	win	022119	10:09:11	NH_A_67	1	1	blocked_color	9	blockedtask_bivalentcolortest	75	Circle	Red	Color			0		CircleRed.png	CircleRed.png	30	1	521	24	25	14040	96	585	0	0	0	0		0	0	0	0		0	0	0	0		0
5.0.11.0	win	022119	10:09:11	NH_A_67	1	1	blocked_color	9	blockedtask_bivalentcolortest	78	Triangle	Green	Color			0		TriangleGreen.png	TriangleGreen.png	38	1	492	25	26	14532	96.153846153846160405	581.2799999999999727152	0	0	0	0		0	0	0	0		0	0	0	0		0
5.0.11.0	win	022119	10:09:11	NH_A_67	1	1	blocked_color	9	blockedtask_bivalentcolortest	81	Circle	Green	Color			0		CircleGreen.png	CircleGreen.png	38	1	640	26	27	15172	96.2962962962962905067	583.5384615384615472067	0	0	0	0		0	0	0	0		0	0	0	0		0
5.0.11.0	win	022119	10:09:11	NH_A_67	1	1	blocked_color	9	blockedtask_bivalentcolortest	84	Circle	Green	Color			0		CircleGreen.png	CircleGreen.png	38	1	462	27	28	15634	96.4285714285714306016	579.0370370370370665114	0	0	0	0		0	0	0	0		0	0	0	0		0
5.0.11.0	win	022119	10:09:11	NH_A_67	1	1	blocked_color	9	blockedtask_bivalentcolortest	87	Circle	Green	Color			0		CircleGreen.png	CircleGreen.png	38	1	484	28	29	16118	96.5517241379310320326	575.6428571428571103752	0	0	0	0		0	0	0	0		0	0	0	0		0
5.0.11.0	win	022119	10:09:11	NH_A_67	1	1	blocked_color	9	blockedtask_bivalentcolortest	90	Circle	Green	Color			0		CircleGreen.png	CircleGreen.png	38	1	488	29	30	16606	96.6666666666666714036	572.6206896551724412348	0	0	0	0		0	0	0	0		0	0	0	0		0
5.0.11.0	win	022119	10:09:11	NH_A_67	1	1	blocked_color	9	blockedtask_bivalentcolortest	93	Triangle	Red	Color			0		TriangleRed.png	TriangleRed.png	30	1	476	30	31	17082	96.774193548387103192	569.3999999999999772626	0	0	0	0		0	0	0	0		0	0	0	0		0
5.0.11.0	win	022119	10:09:11	NH_A_67	1	1	blocked_color	9	blockedtask_bivalentcolortest	96	Triangle	Green	Color			0		TriangleGreen.png	TriangleGreen.png	38	1	624	31	32	17706	96.875	571.1612903225806121554	0	0	0	0		0	0	0	0		0	0	0	0		0
5.0.11.0	win	022119	10:09:11	NH_A_67	1	1	blocked_color	9	blockedtask_bivalentcolortest	99	Triangle	Red	Color			0		TriangleRed.png	TriangleRed.png	30	1	479	32	33	18185	96.9696969696969688357	568.28125	0	0	0	0		0	0	0	0		0	0	0	0		0
5.0.11.0	win	022119	10:09:11	NH_A_67	1	1	blocked_color	9	blockedtask_bivalentcolortest	102	Circle	Green	Color			0		CircleGreen.png	CircleGreen.png	38	1	388	33	34	18573	97.0588235294117680496	562.8181818181818698577	0	0	0	0		0	0	0	0		0	0	0	0		0
5.0.11.0	win	022119	10:09:11	NH_A_67	1	1	blocked_color	9	blockedtask_bivalentcolortest	105	Circle	Red	Color			0		CircleRed.png	CircleRed.png	30	1	475	34	35	19048	97.1428571428571387969	560.2352941176470721985	0	0	0	0		0	0	0	0		0	0	0	0		0
5.0.11.0	win	022119	10:09:11	NH_A_67	1	1	blocked_color	9	blockedtask_bivalentcolortest	108	Circle	Green	Color			0		CircleGreen.png	CircleGreen.png	38	1	720	35	36	19768	97.2222222222222143273	564.7999999999999545253	0	0	0	0		0	0	0	0		0	0	0	0		0
5.0.11.0	win	022119	10:09:11	NH_A_67	1	1	blocked_color	9	blockedtask_bivalentcolortest	111	Triangle	Green	Color			0		TriangleGreen.png	TriangleGreen.png	30	0	411	35	37	19768	94.594594594594596515	564.7999999999999545253	0	0	0	0		0	0	0	0		0	0	0	0		0
5.0.11.0	win	022119	10:09:11	NH_A_67	1	1	blocked_color	9	blockedtask_bivalentcolortest	114	Triangle	Green	Color			0		TriangleGreen.png	TriangleGreen.png	38	1	866	36	38	20634	94.7368421052631504153	573.1666666666666287711	0	0	0	0		0	0	0	0		0	0	0	0		0
5.0.11.0	win	022119	10:09:11	NH_A_67	1	1	blocked_color	9	blockedtask_bivalentcolortest	117	Circle	Green	Color			0		CircleGreen.png	CircleGreen.png	38	1	407	37	39	21041	94.8717948717948615922	568.6756756756756203686	0	0	0	0		0	0	0	0		0	0	0	0		0
5.0.11.0	win	022119	10:09:11	NH_A_67	1	1	blocked_color	9	blockedtask_bivalentcolortest	120	Circle	Green	Color			0		CircleGreen.png	CircleGreen.png	38	1	399	38	40	21440	95	564.2105263157894796677	0	0	0	0		0	0	0	0		0	0	0	0		0
5.0.11.0	win	022119	10:09:11	NH_A_67	1	1	blocked_color	9	blockedtask_bivalentcolortest	123	Triangle	Red	Color			0		TriangleRed.png	TriangleRed.png	30	1	517	39	41	21957	95.1219512195121978948	563	0	0	0	0		0	0	0	0		0	0	0	0		0
5.0.11.0	win	022119	10:09:11	NH_A_67	1	1	blocked_color	9	blockedtask_bivalentcolortest	126	Triangle	Red	Color			0		TriangleRed.png	TriangleRed.png	30	1	456	40	42	22413	95.2380952380952265912	560.3250000000000454747	0	0	0	0		0	0	0	0		0	0	0	0		0
5.0.11.0	win	022119	10:09:11	NH_A_67	1	1	blocked_color	9	blockedtask_bivalentcolortest	129	Circle	Red	Color			0		CircleRed.png	CircleRed.png	30	1	414	41	43	22827	95.3488372093023315301	556.7560975609756042104	0	0	0	0		0	0	0	0		0	0	0	0		0
5.0.11.0	win	022119	10:09:11	NH_A_67	1	1	blocked_color	9	blockedtask_bivalentcolortest	132	Circle	Green	Color			0		CircleGreen.png	CircleGreen.png	38	1	564	42	44	23391	95.4545454545454532536	556.9285714285714448124	0	0	0	0		0	0	0	0		0	0	0	0		0
5.0.11.0	win	022119	10:09:11	NH_A_67	1	1	blocked_color	9	blockedtask_bivalentcolortest	135	Triangle	Red	Color			0		TriangleRed.png	TriangleRed.png	30	1	517	43	45	23908	95.5555555555555571345	556	0	0	0	0		0	0	0	0		0	0	0	0		0
5.0.11.0	win	022119	10:09:11	NH_A_67	1	1	blocked_color	9	blockedtask_bivalentcolortest	138	Triangle	Red	Color			0		TriangleRed.png	TriangleRed.png	30	1	440	44	46	24348	95.6521739130434838216	553.3636363636363739715	0	0	0	0		0	0	0	0		0	0	0	0		0
5.0.11.0	win	022119	10:09:11	NH_A_67	1	1	blocked_color	9	blockedtask_bivalentcolortest	141	Triangle	Red	Color			0		TriangleRed.png	TriangleRed.png	30	1	478	45	47	24826	95.7446808510638334155	551.6888888888888686779	0	0	0	0		0	0	0	0		0	0	0	0		0
5.0.11.0	win	022119	10:09:11	NH_A_67	1	1	blocked_color	9	blockedtask_bivalentcolortest	144	Triangle	Green	Color			0		TriangleGreen.png	TriangleGreen.png	38	1	546	46	48	25372	95.8333333333333428072	551.5652173913043725406	0	0	0	0		0	0	0	0		0	0	0	0		0
5.0.11.0	win	022119	10:09:11	NH_A_67	1	1	blocked_color	9	blockedtask_bivalentcolortest	147	Circle	Red	Color			0		CircleRed.png	CircleRed.png	30	1	452	47	49	25824	95.9183673469387656496	549.4468085106383341554	0	0	0	0		0	0	0	0		0	0	0	0		0
5.0.11.0	win	022119	10:09:11	NH_A_67	1	1	blocked_color	9	blockedtask_bivalentcolortest	150	Circle	Green	Color			0		CircleGreen.png	CircleGreen.png	38	1	474	48	50	26298	96	547.875	0	0	0	0		0	0	0	0		0	0	0	0		0
5.0.11.0	win	022119	10:09:11	NH_A_67	1	1	blocked_color	9	blockedtask_bivalentcolortest	153	Circle	Red	Color			0		CircleRed.png	CircleRed.png	30	1	382	49	51	26680	96.0784313725490193292	544.4897959183673492589	0	0	0	0		0	0	0	0		0	0	0	0		0
5.0.11.0	win	022119	10:09:11	NH_A_67	1	1	blocked_color	9	blockedtask_bivalentcolortest	156	Triangle	Red	Color			0		TriangleRed.png	TriangleRed.png	30	1	1126	50	52	27806	96.153846153846160405	556.1200000000000045475	0	0	0	0		0	0	0	0		0	0	0	0		0
5.0.11.0	win	022119	10:09:11	NH_A_67	1	1	blocked_color	9	blockedtask_bivalentcolortest	159	Triangle	Green	Color			0		TriangleGreen.png	TriangleGreen.png	38	1	817	51	53	28623	96.2264150943396288085	561.2352941176470721985	0	0	0	0		0	0	0	0		0	0	0	0		0
5.0.11.0	win	022119	10:09:11	NH_A_67	1	1	blocked_color	9	blockedtask_bivalentcolortest	162	Triangle	Green	Color			0		TriangleGreen.png	TriangleGreen.png	38	1	616	52	54	29239	96.2962962962962905067	562.2884615384615472067	0	0	0	0		0	0	0	0		0	0	0	0		0
5.0.11.0	win	022119	10:09:11	NH_A_67	1	1	blocked_color	9	blockedtask_bivalentcolortest	165	Triangle	Green	Color			0		TriangleGreen.png	TriangleGreen.png	38	1	423	53	55	29662	96.3636363636363597607	559.6603773584905638927	0	0	0	0		0	0	0	0		0	0	0	0		0
5.0.11.0	win	022119	10:09:11	NH_A_67	1	1	blocked_color	9	blockedtask_bivalentcolortest	168	Circle	Green	Color			0		CircleGreen.png	CircleGreen.png	38	1	429	54	56	30091	96.4285714285714306016	557.2407407407407617939	0	0	0	0		0	0	0	0		0	0	0	0		0
5.0.11.0	win	022119	10:09:11	NH_A_67	1	1	blocked_color	9	blockedtask_bivalentcolortest	171	Circle	Red	Color			0		CircleRed.png	CircleRed.png	30	1	484	55	57	30575	96.4912280701754383472	555.9090909090908780854	0	0	0	0		0	0	0	0		0	0	0	0		0
5.0.11.0	win	022119	10:09:11	NH_A_67	1	1	blocked_color	9	blockedtask_bivalentcolortest	174	Triangle	Green	Color			0		TriangleGreen.png	TriangleGreen.png	38	1	744	56	58	31319	96.5517241379310320326	559.2678571428571103752	0	0	0	0		0	0	0	0		0	0	0	0		0
5.0.11.0	win	022119	10:09:11	NH_A_67	1	1	blocked_color	9	blockedtask_bivalentcolortest	177	Circle	Red	Color			0		CircleRed.png	CircleRed.png	30	1	529	57	59	31848	96.6101694915254256557	558.7368421052631219936	0	0	0	0		0	0	0	0		0	0	0	0		0
5.0.11.0	win	022119	10:09:11	NH_A_67	1	1	blocked_color	9	blockedtask_bivalentcolortest	180	Triangle	Red	Color			0		TriangleRed.png	TriangleRed.png	30	1	644	58	60	32492	96.6666666666666714036	560.2068965517241849739	0	0	0	0		0	0	0	0		0	0	0	0		0
5.0.11.0	win	022119	10:09:11	NH_A_67	1	1	blocked_color	9	blockedtask_bivalentcolortest	183	Triangle	Green	Color			0		TriangleGreen.png	TriangleGreen.png	38	1	578	59	61	33070	96.7213114754098342019	560.5084745762711690986	0	0	0	0		0	0	0	0		0	0	0	0		0
5.0.11.0	win	022119	10:09:11	NH_A_67	1	1	blocked_color	9	blockedtask_bivalentcolortest	186	Circle	Green	Color			0		CircleGreen.png	CircleGreen.png	38	1	451	60	62	33521	96.774193548387103192	558.6833333333332802795	0	0	0	0		0	0	0	0		0	0	0	0		0
5.0.11.0	win	022119	10:09:11	NH_A_67	1	1	blocked_color	9	blockedtask_bivalentcolortest	189	Triangle	Red	Color			0		TriangleRed.png	TriangleRed.png	30	1	552	61	63	34073	96.8253968253968224644	558.5737704918033159629	0	0	0	0		0	0	0	0		0	0	0	0		0
5.0.11.0	win	022119	10:09:11	NH_A_67	1	1	blocked_color	9	blockedtask_bivalentcolortest	192	Triangle	Green	Color			0		TriangleGreen.png	TriangleGreen.png	38	1	874	62	64	34947	96.875	563.6612903225806121554	0	0	0	0		0	0	0	0		0	0	0	0		0
5.0.11.0	win	022119	10:09:11	NH_A_67	1	1	blocked_color	9	blockedtask_bivalentcolortest	195	Circle	Red	Color			0		CircleRed.png	CircleRed.png	30	1	366	63	65	35313	96.9230769230769197975	560.5238095238095183959	0	0	0	0		0	0	0	0		0	0	0	0		0
5.0.11.0	win	022119	10:09:11	NH_A_67	1	1	blocked_color	9	blockedtask_bivalentcolortest	198	Circle	Green	Color			0		CircleGreen.png	CircleGreen.png	38	1	359	64	66	35672	96.9696969696969688357	557.375	0	0	0	0		0	0	0	0		0	0	0	0		0
5.0.11.0	win	022119	10:09:11	NH_A_67	1	1	blocked_color	9	blockedtask_bivalentcolortest	201	Circle	Red	Color			0		CircleRed.png	CircleRed.png	30	1	464	65	67	36136	97.0149253731343321761	555.9384615384615244693	0	0	0	0		0	0	0	0		0	0	0	0		0
5.0.11.0	win	022119	10:09:11	NH_A_67	1	1	blocked_color	9	blockedtask_bivalentcolortest	204	Triangle	Red	Color			0		TriangleRed.png	TriangleRed.png	30	1	901	66	68	37037	97.0588235294117680496	561.1666666666666287711	0	0	0	0		0	0	0	0		0	0	0	0		0
5.0.11.0	win	022119	10:09:11	NH_A_67	1	1	blocked_color	9	blockedtask_bivalentcolortest	207	Circle	Red	Color			0		CircleRed.png	CircleRed.png	30	1	424	67	69	37461	97.1014492753623130739	559.1194029850746574084	0	0	0	0		0	0	0	0		0	0	0	0		0
5.0.11.0	win	022119	10:09:11	NH_A_67	1	1	blocked_color	9	blockedtask_bivalentcolortest	210	Circle	Red	Color			0		CircleRed.png	CircleRed.png	30	1	511	68	70	37972	97.1428571428571387969	558.4117647058823195039	0	0	0	0		0	0	0	0		0	0	0	0		0
5.0.11.0	win	022119	10:09:11	NH_A_67	1	1	blocked_color	9	blockedtask_bivalentcolortest	213	Triangle	Red	Color			0		TriangleRed.png	TriangleRed.png	30	1	387	69	71	38359	97.1830985915492959748	555.9275362318840052467	0	0	0	0		0	0	0	0		0	0	0	0		0
5.0.11.0	win	022119	10:09:11	NH_A_67	1	1	blocked_color	9	blockedtask_bivalentcolortest	216	Circle	Red	Color			0		CircleRed.png	CircleRed.png	30	1	426	70	72	38785	97.2222222222222143273	554.0714285714285551876	0	0	0	0		0	0	0	0		0	0	0	0		0
5.0.11.0	win	022119	10:09:11	NH_A_67	1	1	blocked_color	9	blockedtask_bivalentcolortest	219	Circle	Red	Color			0		CircleRed.png	CircleRed.png	30	1	369	71	73	39154	97.2602739726027465395	551.4647887323943677984	0	0	0	0		0	0	0	0		0	0	0	0		0
5.0.11.0	win	022119	10:09:11	NH_A_67	1	1	blocked_color	9	blockedtask_bivalentcolortest	222	Triangle	Green	Color			0		TriangleGreen.png	TriangleGreen.png	38	1	490	72	74	39644	97.2972972972973053629	550.6111111111110858474	0	0	0	0		0	0	0	0		0	0	0	0		0
5.0.11.0	win	022119	10:09:11	NH_A_67	1	1	blocked_color	9	blockedtask_bivalentcolortest	225	Triangle	Green	Color			0		TriangleGreen.png	TriangleGreen.png	38	1	430	73	75	40074	97.3333333333333428072	548.9589041095890706856	0	0	0	0		0	0	0	0		0	0	0	0		0
5.0.11.0	win	022119	10:09:11	NH_A_67	1	1	blocked_color	9	blockedtask_bivalentcolortest	228	Circle	Green	Color			0		CircleGreen.png	CircleGreen.png	38	1	388	74	76	40462	97.3684210526315752077	546.7837837837837469124	0	0	0	0		0	0	0	0		0	0	0	0		0
5.0.11.0	win	022119	10:09:11	NH_A_67	1	1	blocked_color	9	blockedtask_bivalentcolortest	231	Circle	Green	Color			0		CircleGreen.png	CircleGreen.png	38	1	364	75	77	40826	97.4025974025974079495	544.3466666666666924357	0	0	0	0		0	0	0	0		0	0	0	0		0
5.0.11.0	win	022119	10:09:11	NH_A_67	1	1	blocked_color	9	blockedtask_bivalentcolortest	234	Triangle	Green	Color			0		TriangleGreen.png	TriangleGreen.png	38	1	389	76	78	41215	97.4358974358974307961	542.3026315789473983386	0	0	0	0		0	0	0	0		0	0	0	0		0
5.0.11.0	win	022119	10:09:11	NH_A_67	1	1	blocked_color	9	blockedtask_bivalentcolortest	237	Circle	Red	Color			0		CircleRed.png	CircleRed.png	30	1	461	77	79	41676	97.468354430379747555	541.2467532467532009832	0	0	0	0		0	0	0	0		0	0	0	0		0
5.0.11.0	win	022119	10:09:11	NH_A_67	1	1	blocked_color	9	blockedtask_bivalentcolortest	240	Triangle	Red	Color			0		TriangleRed.png	TriangleRed.png	30	1	402	78	80	42078	97.5	539.4615384615384527933	0	0	0	0		0	0	0	0		0	0	0	0		0
5.0.11.0	win	022119	10:09:11	NH_A_67	1	1	blocked_shape	10	BlockedTestInstruct	1	Triangle	Red	Color			0		SC_Blocked_BivalentShapeTest.htm	TriangleRed.png	57	0	7501	0	0	0	0		0	0	0	0		0	0	0	0		0	0	0	0		0
5.0.11.0	win	022119	10:09:11	NH_A_67	1	1	blocked_shape	10	blockedtask_bivalentshapetest	3	Triangle	Green	Shape			0		TriangleGreen.png	TriangleGreen.png	38	1	1155	0	0	0	0		1	1	1155	100	1155	0	0	0	0		0	0	0	0		0
5.0.11.0	win	022119	10:09:11	NH_A_67	1	1	blocked_shape	10	blockedtask_bivalentshapetest	6	Triangle	Red	Shape			0		TriangleRed.png	TriangleRed.png	38	1	989	0	0	0	0		2	2	2144	100	1072	0	0	0	0		0	0	0	0		0
5.0.11.0	win	022119	10:09:11	NH_A_67	1	1	blocked_shape	10	blockedtask_bivalentshapetest	9	Triangle	Red	Shape			0		TriangleRed.png	TriangleRed.png	38	1	460	0	0	0	0		3	3	2604	100	868	0	0	0	0		0	0	0	0		0
5.0.11.0	win	022119	10:09:11	NH_A_67	1	1	blocked_shape	10	blockedtask_bivalentshapetest	12	Circle	Green	Shape			0		CircleGreen.png	CircleGreen.png	30	1	850	0	0	0	0		4	4	3454	100	863.5	0	0	0	0		0	0	0	0		0
5.0.11.0	win	022119	10:09:11	NH_A_67	1	1	blocked_shape	10	blockedtask_bivalentshapetest	15	Triangle	Green	Shape			0		TriangleGreen.png	TriangleGreen.png	38	1	615	0	0	0	0		5	5	4069	100	813.7999999999999545253	0	0	0	0		0	0	0	0		0
5.0.11.0	win	022119	10:09:11	NH_A_67	1	1	blocked_shape	10	blockedtask_bivalentshapetest	18	Triangle	Red	Shape			0		TriangleRed.png	TriangleRed.png	38	1	741	0	0	0	0		6	6	4810	100	801.6666666666666287711	0	0	0	0		0	0	0	0		0
5.0.11.0	win	022119	10:09:11	NH_A_67	1	1	blocked_shape	10	blockedtask_bivalentshapetest	21	Triangle	Red	Shape			0		TriangleRed.png	TriangleRed.png	38	1	544	0	0	0	0		7	7	5354	100	764.8571428571428896248	0	0	0	0		0	0	0	0		0
5.0.11.0	win	022119	10:09:11	NH_A_67	1	1	blocked_shape	10	blockedtask_bivalentshapetest	24	Triangle	Green	Shape			0		TriangleGreen.png	TriangleGreen.png	38	1	498	0	0	0	0		8	8	5852	100	731.5	0	0	0	0		0	0	0	0		0
5.0.11.0	win	022119	10:09:11	NH_A_67	1	1	blocked_shape	10	blockedtask_bivalentshapetest	27	Triangle	Green	Shape			0		TriangleGreen.png	TriangleGreen.png	38	1	421	0	0	0	0		9	9	6273	100	697	0	0	0	0		0	0	0	0		0
5.0.11.0	win	022119	10:09:11	NH_A_67	1	1	blocked_shape	10	blockedtask_bivalentshapetest	30	Circle	Green	Shape			0		CircleGreen.png	CircleGreen.png	30	1	443	0	0	0	0		10	10	6716	100	671.6000000000000227374	0	0	0	0		0	0	0	0		0
5.0.11.0	win	022119	10:09:11	NH_A_67	1	1	blocked_shape	10	blockedtask_bivalentshapetest	33	Circle	Green	Shape			0		CircleGreen.png	CircleGreen.png	30	1	369	0	0	0	0		11	11	7085	100	644.0909090909091219146	0	0	0	0		0	0	0	0		0
5.0.11.0	win	022119	10:09:11	NH_A_67	1	1	blocked_shape	10	blockedtask_bivalentshapetest	36	Circle	Green	Shape			0		CircleGreen.png	CircleGreen.png	30	1	506	0	0	0	0		12	12	7591	100	632.5833333333333712289	0	0	0	0		0	0	0	0		0
5.0.11.0	win	022119	10:09:11	NH_A_67	1	1	blocked_shape	10	blockedtask_bivalentshapetest	39	Triangle	Green	Shape			0		TriangleGreen.png	TriangleGreen.png	38	1	638	0	0	0	0		13	13	8229	100	633	0	0	0	0		0	0	0	0		0
5.0.11.0	win	022119	10:09:11	NH_A_67	1	1	blocked_shape	10	blockedtask_bivalentshapetest	42	Circle	Green	Shape			0		CircleGreen.png	CircleGreen.png	30	1	412	0	0	0	0		14	14	8641	100	617.2142857142856655628	0	0	0	0		0	0	0	0		0
5.0.11.0	win	022119	10:09:11	NH_A_67	1	1	blocked_shape	10	blockedtask_bivalentshapetest	45	Circle	Red	Shape			0		CircleRed.png	CircleRed.png	30	1	403	0	0	0	0		15	15	9044	100	602.9333333333332802795	0	0	0	0		0	0	0	0		0
5.0.11.0	win	022119	10:09:11	NH_A_67	1	1	blocked_shape	10	blockedtask_bivalentshapetest	48	Circle	Red	Shape			0		CircleRed.png	CircleRed.png	30	1	346	0	0	0	0		16	16	9390	100	586.875	0	0	0	0		0	0	0	0		0
5.0.11.0	win	022119	10:09:11	NH_A_67	1	1	blocked_shape	10	blockedtask_bivalentshapetest	51	Circle	Green	Shape			0		CircleGreen.png	CircleGreen.png	30	1	628	0	0	0	0		17	17	10018	100	589.2941176470587834046	0	0	0	0		0	0	0	0		0
5.0.11.0	win	022119	10:09:11	NH_A_67	1	1	blocked_shape	10	blockedtask_bivalentshapetest	54	Circle	Green	Shape			0		CircleGreen.png	CircleGreen.png	30	1	563	0	0	0	0		18	18	10581	100	587.8333333333333712289	0	0	0	0		0	0	0	0		0
5.0.11.0	win	022119	10:09:11	NH_A_67	1	1	blocked_shape	10	blockedtask_bivalentshapetest	57	Circle	Red	Shape			0		CircleRed.png	CircleRed.png	30	1	436	0	0	0	0		19	19	11017	100	579.8421052631579186709	0	0	0	0		0	0	0	0		0
5.0.11.0	win	022119	10:09:11	NH_A_67	1	1	blocked_shape	10	blockedtask_bivalentshapetest	60	Triangle	Red	Shape			0		TriangleRed.png	TriangleRed.png	38	1	634	0	0	0	0		20	20	11651	100	582.5499999999999545253	0	0	0	0		0	0	0	0		0
5.0.11.0	win	022119	10:09:11	NH_A_67	1	1	blocked_shape	10	blockedtask_bivalentshapetest	63	Triangle	Red	Shape			0		TriangleRed.png	TriangleRed.png	38	1	568	0	0	0	0		21	21	12219	100	581.8571428571428896248	0	0	0	0		0	0	0	0		0
5.0.11.0	win	022119	10:09:11	NH_A_67	1	1	blocked_shape	10	blockedtask_bivalentshapetest	66	Triangle	Red	Shape			0		TriangleRed.png	TriangleRed.png	38	1	489	0	0	0	0		22	22	12708	100	577.6363636363636260285	0	0	0	0		0	0	0	0		0
5.0.11.0	win	022119	10:09:11	NH_A_67	1	1	blocked_shape	10	blockedtask_bivalentshapetest	69	Triangle	Red	Shape			0		TriangleRed.png	TriangleRed.png	38	1	493	0	0	0	0		23	23	13201	100	573.9565217391303804106	0	0	0	0		0	0	0	0		0
5.0.11.0	win	022119	10:09:11	NH_A_67	1	1	blocked_shape	10	blockedtask_bivalentshapetest	72	Triangle	Red	Shape			0		TriangleRed.png	TriangleRed.png	38	1	529	0	0	0	0		24	24	13730	100	572.0833333333333712289	0	0	0	0		0	0	0	0		0
5.0.11.0	win	022119	10:09:11	NH_A_67	1	1	blocked_shape	10	blockedtask_bivalentshapetest	75	Circle	Green	Shape			0		CircleGreen.png	CircleGreen.png	30	1	435	0	0	0	0		25	25	14165	100	566.6000000000000227374	0	0	0	0		0	0	0	0		0
5.0.11.0	win	022119	10:09:11	NH_A_67	1	1	blocked_shape	10	blockedtask_bivalentshapetest	78	Circle	Green	Shape			0		CircleGreen.png	CircleGreen.png	30	1	426	0	0	0	0		26	26	14591	100	561.1923076923077360334	0	0	0	0		0	0	0	0		0
5.0.11.0	win	022119	10:09:11	NH_A_67	1	1	blocked_shape	10	blockedtask_bivalentshapetest	81	Triangle	Green	Shape			0		TriangleGreen.png	TriangleGreen.png	38	1	560	0	0	0	0		27	27	15151	100	561.1481481481481523588	0	0	0	0		0	0	0	0		0
5.0.11.0	win	022119	10:09:11	NH_A_67	1	1	blocked_shape	10	blockedtask_bivalentshapetest	84	Circle	Red	Shape			0		CircleRed.png	CircleRed.png	30	1	386	0	0	0	0		28	28	15537	100	554.8928571428571103752	0	0	0	0		0	0	0	0		0
5.0.11.0	win	022119	10:09:11	NH_A_67	1	1	blocked_shape	10	blockedtask_bivalentshapetest	87	Circle	Green	Shape			0		CircleGreen.png	CircleGreen.png	30	1	474	0	0	0	0		29	29	16011	100	552.1034482758620924869	0	0	0	0		0	0	0	0		0
5.0.11.0	win	022119	10:09:11	NH_A_67	1	1	blocked_shape	10	blockedtask_bivalentshapetest	90	Circle	Red	Shape			0		CircleRed.png	CircleRed.png	30	1	430	0	0	0	0		30	30	16441	100	548.0333333333333030168	0	0	0	0		0	0	0	0		0
5.0.11.0	win	022119	10:09:11	NH_A_67	1	1	blocked_shape	10	blockedtask_bivalentshapetest	93	Circle	Green	Shape			0		CircleGreen.png	CircleGreen.png	30	1	405	0	0	0	0		31	31	16846	100	543.4193548387096370789	0	0	0	0		0	0	0	0		0
5.0.11.0	win	022119	10:09:11	NH_A_67	1	1	blocked_shape	10	blockedtask_bivalentshapetest	96	Circle	Green	Shape			0		CircleGreen.png	CircleGreen.png	30	1	429	0	0	0	0		32	32	17275	100	539.84375	0	0	0	0		0	0	0	0		0
5.0.11.0	win	022119	10:09:11	NH_A_67	1	1	blocked_shape	10	blockedtask_bivalentshapetest	99	Triangle	Red	Shape			0		TriangleRed.png	TriangleRed.png	38	1	515	0	0	0	0		33	33	17790	100	539.0909090909091219146	0	0	0	0		0	0	0	0		0
5.0.11.0	win	022119	10:09:11	NH_A_67	1	1	blocked_shape	10	blockedtask_bivalentshapetest	102	Triangle	Green	Shape			0		TriangleGreen.png	TriangleGreen.png	38	1	566	0	0	0	0		34	34	18356	100	539.8823529411764639008	0	0	0	0		0	0	0	0		0
5.0.11.0	win	022119	10:09:11	NH_A_67	1	1	blocked_shape	10	blockedtask_bivalentshapetest	105	Circle	Red	Shape			0		CircleRed.png	CircleRed.png	30	1	407	0	0	0	0		35	35	18763	100	536.0857142857142889625	0	0	0	0		0	0	0	0		0
5.0.11.0	win	022119	10:09:11	NH_A_67	1	1	blocked_shape	10	blockedtask_bivalentshapetest	108	Triangle	Red	Shape			0		TriangleRed.png	TriangleRed.png	38	1	558	0	0	0	0		36	36	19321	100	536.6944444444444570763	0	0	0	0		0	0	0	0		0
5.0.11.0	win	022119	10:09:11	NH_A_67	1	1	blocked_shape	10	blockedtask_bivalentshapetest	111	Circle	Red	Shape			0		CircleRed.png	CircleRed.png	30	1	495	0	0	0	0		37	37	19816	100	535.5675675675676075116	0	0	0	0		0	0	0	0		0
5.0.11.0	win	022119	10:09:11	NH_A_67	1	1	blocked_shape	10	blockedtask_bivalentshapetest	114	Circle	Red	Shape			0		CircleRed.png	CircleRed.png	30	1	355	0	0	0	0		38	38	20171	100	530.8157894736841626582	0	0	0	0		0	0	0	0		0
5.0.11.0	win	022119	10:09:11	NH_A_67	1	1	blocked_shape	10	blockedtask_bivalentshapetest	117	Circle	Red	Shape			0		CircleRed.png	CircleRed.png	30	1	365	0	0	0	0		39	39	20536	100	526.5641025641025407822	0	0	0	0		0	0	0	0		0
5.0.11.0	win	022119	10:09:11	NH_A_67	1	1	blocked_shape	10	blockedtask_bivalentshapetest	120	Circle	Red	Shape			0		CircleRed.png	CircleRed.png	30	1	517	0	0	0	0		40	40	21053	100	526.3250000000000454747	0	0	0	0		0	0	0	0		0
5.0.11.0	win	022119	10:09:11	NH_A_67	1	1	blocked_shape	10	blockedtask_bivalentshapetest	123	Triangle	Red	Shape			0		TriangleRed.png	TriangleRed.png	38	1	2600	0	0	0	0		41	41	23653	100	576.9024390243902189468	0	0	0	0		0	0	0	0		0
5.0.11.0	win	022119	10:09:11	NH_A_67	1	1	blocked_shape	10	blockedtask_bivalentshapetest	126	Triangle	Red	Shape			0		TriangleRed.png	TriangleRed.png	38	1	487	0	0	0	0		42	42	24140	100	574.7619047619048160414	0	0	0	0		0	0	0	0		0
5.0.11.0	win	022119	10:09:11	NH_A_67	1	1	blocked_shape	10	blockedtask_bivalentshapetest	129	Circle	Green	Shape			0		CircleGreen.png	CircleGreen.png	30	1	475	0	0	0	0		43	43	24615	100	572.4418604651162922892	0	0	0	0		0	0	0	0		0
5.0.11.0	win	022119	10:09:11	NH_A_67	1	1	blocked_shape	10	blockedtask_bivalentshapetest	132	Circle	Green	Shape			0		CircleGreen.png	CircleGreen.png	30	1	400	0	0	0	0		44	44	25015	100	568.5227272727272520569	0	0	0	0		0	0	0	0		0
5.0.11.0	win	022119	10:09:11	NH_A_67	1	1	blocked_shape	10	blockedtask_bivalentshapetest	135	Circle	Red	Shape			0		CircleRed.png	CircleRed.png	30	1	567	0	0	0	0		45	45	25582	100	568.48888888888893689	0	0	0	0		0	0	0	0		0
5.0.11.0	win	022119	10:09:11	NH_A_67	1	1	blocked_shape	10	blockedtask_bivalentshapetest	138	Triangle	Green	Shape			0		TriangleGreen.png	TriangleGreen.png	38	1	519	0	0	0	0		46	46	26101	100	567.4130434782608745081	0	0	0	0		0	0	0	0		0
5.0.11.0	win	022119	10:09:11	NH_A_67	1	1	blocked_shape	10	blockedtask_bivalentshapetest	141	Circle	Red	Shape			0		CircleRed.png	CircleRed.png	30	1	426	0	0	0	0		47	47	26527	100	564.4042553191488877928	0	0	0	0		0	0	0	0		0
5.0.11.0	win	022119	10:09:11	NH_A_67	1	1	blocked_shape	10	blockedtask_bivalentshapetest	144	Triangle	Green	Shape			0		TriangleGreen.png	TriangleGreen.png	38	1	497	0	0	0	0		48	48	27024	100	563	0	0	0	0		0	0	0	0		0
5.0.11.0	win	022119	10:09:11	NH_A_67	1	1	blocked_shape	10	blockedtask_bivalentshapetest	147	Circle	Green	Shape			0		CircleGreen.png	CircleGreen.png	30	1	565	0	0	0	0		49	49	27589	100	563.0408163265306029643	0	0	0	0		0	0	0	0		0
5.0.11.0	win	022119	10:09:11	NH_A_67	1	1	blocked_shape	10	blockedtask_bivalentshapetest	150	Triangle	Red	Shape			0		TriangleRed.png	TriangleRed.png	38	1	502	0	0	0	0		50	50	28091	100	561.8200000000000500222	0	0	0	0		0	0	0	0		0
5.0.11.0	win	022119	10:09:11	NH_A_67	1	1	blocked_shape	10	blockedtask_bivalentshapetest	153	Circle	Green	Shape			0		CircleGreen.png	CircleGreen.png	30	1	393	0	0	0	0		51	51	28484	100	558.5098039215686185344	0	0	0	0		0	0	0	0		0
5.0.11.0	win	022119	10:09:11	NH_A_67	1	1	blocked_shape	10	blockedtask_bivalentshapetest	156	Triangle	Green	Shape			0		TriangleGreen.png	TriangleGreen.png	38	1	593	0	0	0	0		52	52	29077	100	559.1730769230769055866	0	0	0	0		0	0	0	0		0
5.0.11.0	win	022119	10:09:11	NH_A_67	1	1	blocked_shape	10	blockedtask_bivalentshapetest	159	Circle	Red	Shape			0		CircleRed.png	CircleRed.png	30	1	385	0	0	0	0		53	53	29462	100	555.8867924528301500686	0	0	0	0		0	0	0	0		0
5.0.11.0	win	022119	10:09:11	NH_A_67	1	1	blocked_shape	10	blockedtask_bivalentshapetest	162	Triangle	Green	Shape			0		TriangleGreen.png	TriangleGreen.png	38	1	441	0	0	0	0		54	54	29903	100	553.7592592592592382061	0	0	0	0		0	0	0	0		0
5.0.11.0	win	022119	10:09:11	NH_A_67	1	1	blocked_shape	10	blockedtask_bivalentshapetest	165	Triangle	Red	Shape			0		TriangleRed.png	TriangleRed.png	38	1	511	0	0	0	0		55	55	30414	100	552.9818181818181983544	0	0	0	0		0	0	0	0		0
5.0.11.0	win	022119	10:09:11	NH_A_67	1	1	blocked_shape	10	blockedtask_bivalentshapetest	168	Circle	Red	Shape			0		CircleRed.png	CircleRed.png	30	1	402	0	0	0	0		56	56	30816	100	550.2857142857143344372	0	0	0	0		0	0	0	0		0
5.0.11.0	win	022119	10:09:11	NH_A_67	1	1	blocked_shape	10	blockedtask_bivalentshapetest	171	Circle	Red	Shape			0		CircleRed.png	CircleRed.png	30	1	426	0	0	0	0		57	57	31242	100	548.1052631578946829904	0	0	0	0		0	0	0	0		0
5.0.11.0	win	022119	10:09:11	NH_A_67	1	1	blocked_shape	10	blockedtask_bivalentshapetest	174	Triangle	Red	Shape			0		TriangleRed.png	TriangleRed.png	38	1	529	0	0	0	0		58	58	31771	100	547.7758620689654662783	0	0	0	0		0	0	0	0		0
5.0.11.0	win	022119	10:09:11	NH_A_67	1	1	blocked_shape	10	blockedtask_bivalentshapetest	177	Circle	Green	Shape			0		CircleGreen.png	CircleGreen.png	30	1	419	0	0	0	0		59	59	32190	100	545.5932203389830874585	0	0	0	0		0	0	0	0		0
5.0.11.0	win	022119	10:09:11	NH_A_67	1	1	blocked_shape	10	blockedtask_bivalentshapetest	180	Circle	Green	Shape			0		CircleGreen.png	CircleGreen.png	30	1	458	0	0	0	0		60	60	32648	100	544.1333333333333257542	0	0	0	0		0	0	0	0		0
5.0.11.0	win	022119	10:09:11	NH_A_67	1	1	blocked_shape	10	blockedtask_bivalentshapetest	183	Triangle	Green	Shape			0		TriangleGreen.png	TriangleGreen.png	38	1	575	0	0	0	0		61	61	33223	100	544.6393442622950260557	0	0	0	0		0	0	0	0		0
5.0.11.0	win	022119	10:09:11	NH_A_67	1	1	blocked_shape	10	blockedtask_bivalentshapetest	186	Triangle	Green	Shape			0		TriangleGreen.png	TriangleGreen.png	38	1	528	0	0	0	0		62	62	33751	100	544.3709677419354875383	0	0	0	0		0	0	0	0		0
5.0.11.0	win	022119	10:09:11	NH_A_67	1	1	blocked_shape	10	blockedtask_bivalentshapetest	189	Triangle	Green	Shape			0		TriangleGreen.png	TriangleGreen.png	38	1	466	0	0	0	0		63	63	34217	100	543.1269841269840981113	0	0	0	0		0	0	0	0		0
5.0.11.0	win	022119	10:09:11	NH_A_67	1	1	blocked_shape	10	blockedtask_bivalentshapetest	192	Circle	Red	Shape			0		CircleRed.png	CircleRed.png	30	1	503	0	0	0	0		64	64	34720	100	542.5	0	0	0	0		0	0	0	0		0
5.0.11.0	win	022119	10:09:11	NH_A_67	1	1	blocked_shape	10	blockedtask_bivalentshapetest	195	Triangle	Green	Shape			0		TriangleGreen.png	TriangleGreen.png	38	1	538	0	0	0	0		65	65	35258	100	542.430769230769215028	0	0	0	0		0	0	0	0		0
5.0.11.0	win	022119	10:09:11	NH_A_67	1	1	blocked_shape	10	blockedtask_bivalentshapetest	198	Triangle	Red	Shape			0		TriangleRed.png	TriangleRed.png	38	1	477	0	0	0	0		66	66	35735	100	541.4393939393939945148	0	0	0	0		0	0	0	0		0
5.0.11.0	win	022119	10:09:11	NH_A_67	1	1	blocked_shape	10	blockedtask_bivalentshapetest	201	Circle	Red	Shape			0		CircleRed.png	CircleRed.png	30	1	449	0	0	0	0		67	67	36184	100	540.0597014925373287042	0	0	0	0		0	0	0	0		0
5.0.11.0	win	022119	10:09:11	NH_A_67	1	1	blocked_shape	10	blockedtask_bivalentshapetest	204	Triangle	Red	Shape			0		TriangleRed.png	TriangleRed.png	38	1	502	0	0	0	0		68	68	36686	100	539.5	0	0	0	0		0	0	0	0		0
5.0.11.0	win	022119	10:09:11	NH_A_67	1	1	blocked_shape	10	blockedtask_bivalentshapetest	207	Circle	Red	Shape			0		CircleRed.png	CircleRed.png	30	1	410	0	0	0	0		69	69	37096	100	537.6231884057971228685	0	0	0	0		0	0	0	0		0
5.0.11.0	win	022119	10:09:11	NH_A_67	1	1	blocked_shape	10	blockedtask_bivalentshapetest	210	Triangle	Green	Shape			0		TriangleGreen.png	TriangleGreen.png	38	1	593	0	0	0	0		70	70	37689	100	538.4142857142857110375	0	0	0	0		0	0	0	0		0
5.0.11.0	win	022119	10:09:11	NH_A_67	1	1	blocked_shape	10	blockedtask_bivalentshapetest	213	Triangle	Red	Shape			0		TriangleRed.png	TriangleRed.png	38	1	465	0	0	0	0		71	71	38154	100	537.3802816901408050398	0	0	0	0		0	0	0	0		0
5.0.11.0	win	022119	10:09:11	NH_A_67	1	1	blocked_shape	10	blockedtask_bivalentshapetest	216	Triangle	Green	Shape			0		TriangleGreen.png	TriangleGreen.png	38	1	454	0	0	0	0		72	72	38608	100	536.2222222222221716947	0	0	0	0		0	0	0	0		0
5.0.11.0	win	022119	10:09:11	NH_A_67	1	1	blocked_shape	10	blockedtask_bivalentshapetest	219	Circle	Red	Shape			0		CircleRed.png	CircleRed.png	30	1	363	0	0	0	0		73	73	38971	100	533.8493150684931833894	0	0	0	0		0	0	0	0		0
5.0.11.0	win	022119	10:09:11	NH_A_67	1	1	blocked_shape	10	blockedtask_bivalentshapetest	222	Triangle	Red	Shape			0		TriangleRed.png	TriangleRed.png	38	1	516	0	0	0	0		74	74	39487	100	533.6081081081081265438	0	0	0	0		0	0	0	0		0
5.0.11.0	win	022119	10:09:11	NH_A_67	1	1	blocked_shape	10	blockedtask_bivalentshapetest	225	Circle	Red	Shape			0		CircleRed.png	CircleRed.png	30	1	471	0	0	0	0		75	75	39958	100	532.7733333333333121118	0	0	0	0		0	0	0	0		0
5.0.11.0	win	022119	10:09:11	NH_A_67	1	1	blocked_shape	10	blockedtask_bivalentshapetest	228	Triangle	Green	Shape			0		TriangleGreen.png	TriangleGreen.png	38	1	540	0	0	0	0		76	76	40498	100	532.8684210526315609968	0	0	0	0		0	0	0	0		0
5.0.11.0	win	022119	10:09:11	NH_A_67	1	1	blocked_shape	10	blockedtask_bivalentshapetest	231	Triangle	Green	Shape			0		TriangleGreen.png	TriangleGreen.png	38	1	589	0	0	0	0		77	77	41087	100	533.5974025974026062613	0	0	0	0		0	0	0	0		0
5.0.11.0	win	022119	10:09:11	NH_A_67	1	1	blocked_shape	10	blockedtask_bivalentshapetest	234	Triangle	Green	Shape			0		TriangleGreen.png	TriangleGreen.png	38	1	430	0	0	0	0		78	78	41517	100	532.2692307692307167599	0	0	0	0		0	0	0	0		0
5.0.11.0	win	022119	10:09:11	NH_A_67	1	1	blocked_shape	10	blockedtask_bivalentshapetest	237	Circle	Green	Shape			0		CircleGreen.png	CircleGreen.png	30	1	580	0	0	0	0		79	79	42097	100	532.8734177215189902199	0	0	0	0		0	0	0	0		0
5.0.11.0	win	022119	10:09:11	NH_A_67	1	1	blocked_shape	10	blockedtask_bivalentshapetest	240	Circle	Green	Shape			0		CircleGreen.png	CircleGreen.png	30	1	421	0	0	0	0		80	80	42518	100	531.4750000000000227374	0	0	0	0		0	0	0	0		0
5.0.11.0	win	022119	10:09:11	NH_A_67	1	1	mixedintro	11	MixedIntroInstruct	1	Circle	Green	Shape			0		SC_MixedIntro1.htm	CircleGreen.png	57	0	20915	0	0	0	0		80	80	42518	100	531.4750000000000227374	0	0	0	0		0	0	0	0		0
5.0.11.0	win	022119	10:09:11	NH_A_67	1	1	mixedintro	11	MixedIntroInstruct	2	Circle	Green	Shape			0		SC_MixedIntro2.htm	CircleGreen.png	57	0	1695	0	0	0	0		80	80	42518	100	531.4750000000000227374	0	0	0	0		0	0	0	0		0
5.0.11.0	win	022119	10:09:11	NH_A_67	1	1	mixed_practiceWord	12	MixedPracticeInstruct	1	Circle	Green	Shape	Word		200		SC_Mixed_WordTraining.htm	CircleGreen.png	57	0	4569	0	0	0	0		0	0	0	0		0	0	0	0		0	0	0	0		0
5.0.11.0	win	022119	10:09:11	NH_A_67	1	1	mixed_practiceWord	12	mixed_firsttask	2	Triangle	Green	Color	Word	firsttrial	200	Consistent	COLOR	TriangleGreen.png	38	1	1264	0	0	0	0		0	0	0	0		0	0	0	0		0	0	0	0		0
5.0.11.0	win	022119	10:09:11	NH_A_67	1	1	mixed_practiceWord	12	mixed_repeat	5	Triangle	Green	Color	Word	Repeat	200	Consistent	COLOR	TriangleGreen.png	38	1	652	1	1	652	100	652	0	0	0	0		1	1	652	100	652	0	0	0	0		-652
5.0.11.0	win	022119	10:09:11	NH_A_67	1	1	mixed_practiceWord	12	mixed_shift	8	Triangle	Red	Shape	Word	Shift	200	Inconsistent	SHAPE	TriangleRed.png	38	1	1056	1	1	652	100	652	1	1	1056	100	1056	1	1	652	100	652	1	1	1056	100	1056	404
5.0.11.0	win	022119	10:09:11	NH_A_67	1	1	mixed_practiceWord	12	mixed_repeat	11	Circle	Green	Shape	Word	Repeat	200	Inconsistent	SHAPE	CircleGreen.png	30	1	676	1	1	652	100	652	2	2	1732	100	866	2	2	1328	100	664	1	1	1056	100	1056	392
5.0.11.0	win	022119	10:09:11	NH_A_67	1	1	mixed_practiceWord	12	mixed_repeat	14	Circle	Red	Shape	Word	Repeat	200	Consistent	SHAPE	CircleRed.png	30	1	727	1	1	652	100	652	3	3	2459	100	819.6666666666666287711	3	3	2055	100	685	1	1	1056	100	1056	371
5.0.11.0	win	022119	10:09:11	NH_A_67	1	1	mixed_practiceWord	12	mixed_shift	17	Circle	Red	Color	Word	Shift	200	Consistent	COLOR	CircleRed.png	30	1	1784	2	2	2436	100	1218	3	3	2459	100	819.6666666666666287711	3	3	2055	100	685	2	2	2840	100	1420	735
5.0.11.0	win	022119	10:09:11	NH_A_67	1	1	mixed_practiceWord	12	mixed_repeat	20	Triangle	Red	Color	Word	Repeat	200	Inconsistent	COLOR	TriangleRed.png	30	1	1311	3	3	3747	100	1249	3	3	2459	100	819.6666666666666287711	4	4	3366	100	841.5	2	2	2840	100	1420	578.5
5.0.11.0	win	022119	10:09:11	NH_A_67	1	1	mixed_practiceWord	12	mixed_repeat	23	Circle	Red	Color	Word	Repeat	200	Consistent	COLOR	CircleRed.png	30	1	649	4	4	4396	100	1099	3	3	2459	100	819.6666666666666287711	5	5	4015	100	803	2	2	2840	100	1420	617
5.0.11.0	win	022119	10:09:11	NH_A_67	1	1	mixed_practiceWord	12	mixed_shift	26	Triangle	Red	Shape	Word	Shift	200	Inconsistent	SHAPE	TriangleRed.png	38	1	989	4	4	4396	100	1099	4	4	3448	100	862	5	5	4015	100	803	3	3	3829	100	1276.3333333333332575421	473.3333333333332575421
5.0.11.0	win	022119	10:09:11	NH_A_67	1	1	mixed_practiceWord	12	mixed_repeat	29	Circle	Green	Shape	Word	Repeat	200	Inconsistent	SHAPE	CircleGreen.png	30	1	515	4	4	4396	100	1099	5	5	3963	100	792.6000000000000227374	6	6	4530	100	755	3	3	3829	100	1276.3333333333332575421	521.3333333333332575421
5.0.11.0	win	022119	10:09:11	NH_A_67	1	1	mixed_practiceWord	12	mixed_repeat	32	Circle	Green	Shape	Word	Repeat	200	Inconsistent	SHAPE	CircleGreen.png	30	1	1021	4	4	4396	100	1099	6	6	4984	100	830.6666666666666287711	7	7	5551	100	793	3	3	3829	100	1276.3333333333332575421	483.3333333333332575421
5.0.11.0	win	022119	10:09:11	NH_A_67	1	1	mixed_practiceWord	12	mixed_shift	35	Circle	Red	Color	Word	Shift	200	Consistent	COLOR	CircleRed.png	30	1	1010	5	5	5406	100	1081.2000000000000454747	6	6	4984	100	830.6666666666666287711	7	7	5551	100	793	4	4	4839	100	1209.75	416.75
5.0.11.0	win	022119	10:09:11	NH_A_67	1	1	mixed_practiceWord	12	mixed_shift	38	Circle	Red	Shape	Word	Shift	200	Consistent	SHAPE	CircleRed.png	30	1	888	5	5	5406	100	1081.2000000000000454747	7	7	5872	100	838.8571428571428896248	7	7	5551	100	793	5	5	5727	100	1145.4000000000000909495	352.4000000000000909495
5.0.11.0	win	022119	10:09:11	NH_A_67	1	1	mixed_practiceWord	12	mixed_repeat	41	Circle	Green	Shape	Word	Repeat	200	Inconsistent	SHAPE	CircleGreen.png	30	1	1427	5	5	5406	100	1081.2000000000000454747	8	8	7299	100	912.375	8	8	6978	100	872.25	5	5	5727	100	1145.4000000000000909495	273.1500000000000909495
5.0.11.0	win	022119	10:09:11	NH_A_67	1	1	mixed_practiceWord	12	mixed_shift	44	Circle	Red	Color	Word	Shift	200	Consistent	COLOR	CircleRed.png	30	1	1288	6	6	6694	100	1115.6666666666667424579	8	8	7299	100	912.375	8	8	6978	100	872.25	6	6	7015	100	1169.1666666666667424579	296.9166666666667424579
5.0.11.0	win	022119	10:09:11	NH_A_67	1	1	mixed_practiceWord	12	mixed_shift	47	Triangle	Red	Shape	Word	Shift	200	Inconsistent	SHAPE	TriangleRed.png	38	1	899	6	6	6694	100	1115.6666666666667424579	9	9	8198	100	910.8888888888889141526	8	8	6978	100	872.25	7	7	7914	100	1130.5714285714286688744	258.3214285714286688744
5.0.11.0	win	022119	10:09:11	NH_A_67	1	1	mixed_practiceWord	12	mixed_shift	50	Triangle	Green	Color	Word	Shift	200	Consistent	COLOR	TriangleGreen.png	30	0	1245	6	7	6694	85.7142857142857081953	1115.6666666666667424579	9	9	8198	100	910.8888888888889141526	8	8	6978	100	872.25	7	8	7914	87.5	1130.5714285714286688744	258.3214285714286688744
5.0.11.0	win	022119	10:09:11	NH_A_67	1	1	mixed_practiceWord	12	mixed_repeat	53	Triangle	Green	Color	Word	Repeat	200	Consistent	COLOR	TriangleGreen.png	38	1	546	7	8	7240	87.5	1034.2857142857142207504	9	9	8198	100	910.8888888888889141526	9	9	7524	100	836	7	8	7914	87.5	1130.5714285714286688744	294.5714285714286688744
5.0.11.0	win	022119	10:09:11	NH_A_67	1	1	mixed_practiceWord	12	mixed_shift	56	Circle	Green	Shape	Word	Shift	200	Inconsistent	SHAPE	CircleGreen.png	30	1	730	7	8	7240	87.5	1034.2857142857142207504	10	10	8928	100	892.7999999999999545253	9	9	7524	100	836	8	9	8644	88.8888888888888857309	1080.5	244.5
5.0.11.0	win	022119	10:09:11	NH_A_67	1	1	mixed_practiceWord	12	mixed_repeat	59	Circle	Green	Shape	Word	Repeat	200	Inconsistent	SHAPE	CircleGreen.png	30	1	587	7	8	7240	87.5	1034.2857142857142207504	11	11	9515	100	865	10	10	8111	100	811.1000000000000227374	8	9	8644	88.8888888888888857309	1080.5	269.3999999999999772626
5.0.11.0	win	022119	10:09:11	NH_A_67	1	1	mixed_practiceWord	12	mixed_repeat	62	Triangle	Red	Shape	Word	Repeat	200	Inconsistent	SHAPE	TriangleRed.png	38	1	786	7	8	7240	87.5	1034.2857142857142207504	12	12	10301	100	858.4166666666666287711	11	11	8897	100	808.8181818181818698577	8	9	8644	88.8888888888888857309	1080.5	271.6818181818181301423
5.0.11.0	win	022119	10:09:11	NH_A_67	1	1	mixed_practiceWord	12	mixed_shift	65	Triangle	Green	Color	Word	Shift	200	Consistent	COLOR	TriangleGreen.png	38	1	624	8	9	7864	88.8888888888888857309	983	12	12	10301	100	858.4166666666666287711	11	11	8897	100	808.8181818181818698577	9	10	9268	90	1029.7777777777778283053	220.9595959595959584476
5.0.11.0	win	022119	10:09:11	NH_A_67	1	1	mixed_practiceWord	12	mixed_shift	68	Circle	Green	Shape	Word	Shift	200	Inconsistent	SHAPE	CircleGreen.png	30	1	869	8	9	7864	88.8888888888888857309	983	13	13	11170	100	859.2307692307692832401	11	11	8897	100	808.8181818181818698577	10	11	10137	90.9090909090909065071	1013.7000000000000454747	204.8818181818181756171
5.0.11.0	win	022119	10:09:11	NH_A_67	1	1	mixed_practiceWord	12	mixed_shift	71	Circle	Red	Color	Word	Shift	200	Consistent	COLOR	CircleRed.png	30	1	1537	9	10	9401	90	1044.5555555555556566105	13	13	11170	100	859.2307692307692832401	11	11	8897	100	808.8181818181818698577	11	12	11674	91.6666666666666571928	1061.2727272727272520569	252.4545454545453821993
5.0.11.0	win	022119	10:09:11	NH_A_67	1	1	mixed_practiceWord	12	mixed_repeat	74	Triangle	Green	Color	Word	Repeat	200	Consistent	COLOR	TriangleGreen.png	38	1	562	10	11	9963	90.9090909090909065071	996.2999999999999545253	13	13	11170	100	859.2307692307692832401	12	12	9459	100	788.25	11	12	11674	91.6666666666666571928	1061.2727272727272520569	273.0227272727272520569
5.0.11.0	win	022119	10:09:11	NH_A_67	1	1	mixed_practiceWord	12	mixed_shift	77	Circle	Green	Shape	Word	Shift	200	Inconsistent	SHAPE	CircleGreen.png	30	1	698	10	11	9963	90.9090909090909065071	996.2999999999999545253	14	14	11868	100	847.7142857142856655628	12	12	9459	100	788.25	12	13	12372	92.3076923076923065992	1031	242.75
5.0.11.0	win	022119	10:09:11	NH_A_67	1	1	mixed_practiceWord	12	mixed_shift	80	Triangle	Green	Color	Word	Shift	200	Consistent	COLOR	TriangleGreen.png	38	1	1484	11	12	11447	91.6666666666666571928	1040.6363636363637397153	14	14	11868	100	847.7142857142856655628	12	12	9459	100	788.25	13	14	13856	92.8571428571428612031	1065.8461538461538111733	277.5961538461538111733
5.0.11.0	win	022119	10:09:11	NH_A_67	1	1	mixed_practiceWord	12	mixed_shift	83	Triangle	Red	Shape	Word	Shift	200	Inconsistent	SHAPE	TriangleRed.png	38	1	1711	11	12	11447	91.6666666666666571928	1040.6363636363637397153	15	15	13579	100	905.2666666666666515084	12	12	9459	100	788.25	14	15	15567	93.3333333333333285964	1111.9285714285713311256	323.6785714285713311256
5.0.11.0	win	022119	10:09:11	NH_A_67	1	1	mixed_practiceWord	12	mixed_shift	86	Triangle	Red	Color	Word	Shift	200	Inconsistent	COLOR	TriangleRed.png	30	1	1096	12	13	12543	92.3076923076923065992	1045.25	15	15	13579	100	905.2666666666666515084	12	12	9459	100	788.25	15	16	16663	93.75	1110.866666666666560559	322.616666666666560559
5.0.11.0	win	022119	10:09:11	NH_A_67	1	1	mixed_practiceWord	12	mixed_repeat	89	Triangle	Green	Color	Word	Repeat	200	Consistent	COLOR	TriangleGreen.png	38	1	539	13	14	13082	92.8571428571428612031	1006.3076923076922639666	15	15	13579	100	905.2666666666666515084	13	13	9998	100	769.0769230769230944134	15	16	16663	93.75	1110.866666666666560559	341.7897435897434661456
5.0.11.0	win	022119	10:09:11	NH_A_67	1	1	mixed_practiceWord	12	mixed_shift	92	Triangle	Red	Shape	Word	Shift	200	Inconsistent	SHAPE	TriangleRed.png	38	1	1092	13	14	13082	92.8571428571428612031	1006.3076923076922639666	16	16	14671	100	916.9375	13	13	9998	100	769.0769230769230944134	16	17	17755	94.1176470588235218884	1109.6875	340.6105769230769055866
5.0.11.0	win	022119	10:09:11	NH_A_67	1	1	mixed_practiceWord	12	mixed_shift	95	Circle	Green	Color	Word	Shift	200	Inconsistent	COLOR	CircleGreen.png	38	1	3158	14	15	16240	93.3333333333333285964	1160	16	16	14671	100	916.9375	13	13	9998	100	769.0769230769230944134	17	18	20913	94.4444444444444428655	1230.1764705882353609923	461.0995475113122665789
5.0.11.0	win	022119	10:09:11	NH_A_67	1	1	mixed_practiceWord	12	mixed_shift	98	Circle	Red	Shape	Word	Shift	200	Consistent	SHAPE	CircleRed.png	30	1	726	14	15	16240	93.3333333333333285964	1160	17	17	15397	100	905.7058823529412165954	13	13	9998	100	769.0769230769230944134	18	19	21639	94.7368421052631504153	1202.1666666666667424579	433.0897435897436480445
5.0.11.0	win	022119	10:09:11	NH_A_67	1	1	mixed_practiceWord	12	mixed_shift	101	Triangle	Red	Color	Word	Shift	200	Inconsistent	COLOR	TriangleRed.png	30	1	1159	15	16	17399	93.75	1159.9333333333333939663	17	17	15397	100	905.7058823529412165954	13	13	9998	100	769.0769230769230944134	19	20	22798	95	1199.8947368421052033227	430.8178137651821089094
5.0.11.0	win	022119	10:09:11	NH_A_67	1	1	mixed_practiceWord	12	mixed_repeat	104	Circle	Red	Color	Word	Repeat	200	Consistent	COLOR	CircleRed.png	30	1	328	16	17	17727	94.1176470588235218884	1107.9375	17	17	15397	100	905.7058823529412165954	14	14	10326	100	737.5714285714285551876	19	20	22798	95	1199.8947368421052033227	462.3233082706766481351
5.0.11.0	win	022119	10:09:11	NH_A_67	1	1	mixed_practiceWord	12	mixed_repeat	107	Circle	Red	Color	Word	Repeat	200	Consistent	COLOR	CircleRed.png	30	1	329	17	18	18056	94.4444444444444428655	1062.1176470588234224124	17	17	15397	100	905.7058823529412165954	15	15	10655	100	710.3333333333333712289	19	20	22798	95	1199.8947368421052033227	489.5614035087718320938
5.0.11.0	win	022119	10:09:11	NH_A_67	1	1	mixed_practiceWord	12	mixed_repeat	110	Triangle	Red	Color	Word	Repeat	200	Inconsistent	COLOR	TriangleRed.png	30	1	266	18	19	18322	94.7368421052631504153	1017.8888888888889141526	17	17	15397	100	905.7058823529412165954	16	16	10921	100	682.5625	19	20	22798	95	1199.8947368421052033227	517.3322368421052033227
5.0.11.0	win	022119	10:09:11	NH_A_67	1	1	mixed_practiceWord	12	mixed_shift	113	Circle	Red	Shape	Word	Shift	200	Consistent	SHAPE	CircleRed.png	30	1	1086	18	19	18322	94.7368421052631504153	1017.8888888888889141526	18	18	16483	100	915.7222222222221716947	16	16	10921	100	682.5625	20	21	23884	95.2380952380952265912	1194.2000000000000454747	511.6375000000000454747
5.0.11.0	win	022119	10:09:11	NH_A_67	1	1	mixed_practiceWord	12	mixed_repeat	116	Triangle	Green	Shape	Word	Repeat	200	Consistent	SHAPE	TriangleGreen.png	38	1	1232	18	19	18322	94.7368421052631504153	1017.8888888888889141526	19	19	17715	100	932.3684210526315609968	17	17	12153	100	714.8823529411764639008	20	21	23884	95.2380952380952265912	1194.2000000000000454747	479.317647058823581574
5.0.11.0	win	022119	10:09:11	NH_A_67	1	1	mixed_practiceWord	12	mixed_repeat	119	Circle	Green	Shape	Word	Repeat	200	Inconsistent	SHAPE	CircleGreen.png	30	1	957	18	19	18322	94.7368421052631504153	1017.8888888888889141526	20	20	18672	100	933.6000000000000227374	18	18	13110	100	728.3333333333333712289	20	21	23884	95.2380952380952265912	1194.2000000000000454747	465.8666666666666742458
5.0.11.0	win	022119	10:09:11	NH_A_67	1	1	mixed_practiceWord	12	mixed_repeat	122	Triangle	Green	Shape	Word	Repeat	200	Consistent	SHAPE	TriangleGreen.png	38	1	901	18	19	18322	94.7368421052631504153	1017.8888888888889141526	21	21	19573	100	932.0476190476190367917	19	19	14011	100	737.4210526315789593355	20	21	23884	95.2380952380952265912	1194.2000000000000454747	456.7789473684210861393
5.0.11.0	win	022119	10:09:11	NH_A_67	1	1	mixed_practiceWord	12	mixed_repeat	125	Circle	Green	Shape	Word	Repeat	200	Inconsistent	SHAPE	CircleGreen.png	30	1	639	18	19	18322	94.7368421052631504153	1017.8888888888889141526	22	22	20212	100	918.7272727272727479431	20	20	14650	100	732.5	20	21	23884	95.2380952380952265912	1194.2000000000000454747	461.7000000000000454747
5.0.11.0	win	022119	10:09:11	NH_A_67	1	1	mixed_practiceWord	12	mixed_shift	128	Circle	Green	Color	Word	Shift	200	Inconsistent	COLOR	CircleGreen.png	38	1	708	19	20	19030	95	1001.5789473684210406645	22	22	20212	100	918.7272727272727479431	20	20	14650	100	732.5	21	22	24592	95.4545454545454532536	1171.0476190476190367917	438.5476190476190367917
5.0.11.0	win	022119	10:09:11	NH_A_67	1	1	mixed_practiceWord	12	mixed_shift	131	Triangle	Red	Shape	Word	Shift	200	Inconsistent	SHAPE	TriangleRed.png	38	1	1334	19	20	19030	95	1001.5789473684210406645	23	23	21546	100	936.7826086956521294269	20	20	14650	100	732.5	22	23	25926	95.6521739130434838216	1178.4545454545454958861	445.9545454545454958861
5.0.11.0	win	022119	10:09:11	NH_A_67	1	1	mixed_practiceWord	12	mixed_repeat	134	Triangle	Green	Shape	Word	Repeat	200	Consistent	SHAPE	TriangleGreen.png	38	1	942	19	20	19030	95	1001.5789473684210406645	24	24	22488	100	937	21	21	15592	100	742.4761904761904816041	22	23	25926	95.6521739130434838216	1178.4545454545454958861	435.978354978355014282
5.0.11.0	win	022119	10:09:11	NH_A_67	1	1	mixed_practiceWord	12	mixed_repeat	137	Triangle	Green	Shape	Word	Repeat	200	Consistent	SHAPE	TriangleGreen.png	38	1	455	19	20	19030	95	1001.5789473684210406645	25	25	22943	100	917.7200000000000272848	22	22	16047	100	729.4090909090908780854	22	23	25926	95.6521739130434838216	1178.4545454545454958861	449.0454545454546178007
5.0.11.0	win	022119	10:09:11	NH_A_67	1	1	mixed_practiceWord	12	mixed_repeat	140	Triangle	Red	Shape	Word	Repeat	200	Inconsistent	SHAPE	TriangleRed.png	38	1	1923	19	20	19030	95	1001.5789473684210406645	26	26	24866	100	956.38461538461535838	23	23	17970	100	781.304347826086996065	22	23	25926	95.6521739130434838216	1178.4545454545454958861	397.1501976284584998211
5.0.11.0	win	022119	10:09:11	NH_A_67	1	1	mixed_practiceWord	12	mixed_repeat	143	Circle	Red	Shape	Word	Repeat	200	Consistent	SHAPE	CircleRed.png	30	1	901	19	20	19030	95	1001.5789473684210406645	27	27	25767	100	954.3333333333333712289	24	24	18871	100	786.2916666666666287711	22	23	25926	95.6521739130434838216	1178.4545454545454958861	392.1628787878788671151
5.0.11.0	win	022119	10:09:11	NH_A_67	1	1	mixed_practiceWord	12	mixed_shift	146	Triangle	Green	Color	Word	Shift	200	Consistent	COLOR	TriangleGreen.png	38	1	878	20	21	19908	95.2380952380952265912	995.3999999999999772626	27	27	25767	100	954.3333333333333712289	24	24	18871	100	786.2916666666666287711	23	24	26804	95.8333333333333428072	1165.39130434782600787	379.099637681159379099
5.0.11.0	win	022119	10:09:11	NH_A_67	1	1	mixed_testintro	13	MixedPracticeInstruct	1	Triangle	Green	Color	Word	Shift	200	Consistent	SC_Mixed_TestIntro.htm	TriangleGreen.png	57	0	1842	20	21	19908	95.2380952380952265912	995.3999999999999772626	27	27	25767	100	954.3333333333333712289	24	24	18871	100	786.2916666666666287711	23	24	26804	95.8333333333333428072	1165.39130434782600787	379.099637681159379099
5.0.11.0	win	022119	10:09:11	NH_A_67	1	1	mixed_Word_shortCSI	14	MixedTestInstruct	1	Triangle	Green	Color	Word	Shift	200	Consistent	SC_Mixed_WordTest.htm	TriangleGreen.png	57	0	1415	0	0	0	0		0	0	0	0		0	0	0	0		0	0	0	0		0
5.0.11.0	win	022119	10:09:11	NH_A_67	1	1	mixed_Word_shortCSI	14	mixed_firsttask	2	Circle	Green	Color	Word	firsttrial	200	Inconsistent	COLOR	CircleGreen.png	38	1	1732	0	0	0	0		0	0	0	0		0	0	0	0		0	0	0	0		0
5.0.11.0	win	022119	10:09:11	NH_A_67	1	1	mixed_Word_shortCSI	14	mixed_shift	5	Triangle	Green	Shape	Word	Shift	200	Consistent	SHAPE	TriangleGreen.png	38	1	765	0	0	0	0		1	1	765	100	765	0	0	0	0		1	1	765	100	765	765
5.0.11.0	win	022119	10:09:11	NH_A_67	1	1	mixed_Word_shortCSI	14	mixed_repeat	8	Circle	Green	Shape	Word	Repeat	200	Inconsistent	SHAPE	CircleGreen.png	30	1	636	0	0	0	0		2	2	1401	100	700.5	1	1	636	100	636	1	1	765	100	765	129
5.0.11.0	win	022119	10:09:11	NH_A_67	1	1	mixed_Word_shortCSI	14	mixed_repeat	11	Circle	Red	Shape	Word	Repeat	200	Consistent	SHAPE	CircleRed.png	30	1	577	0	0	0	0		3	3	1978	100	659.3333333333333712289	2	2	1213	100	606.5	1	1	765	100	765	158.5
5.0.11.0	win	022119	10:09:11	NH_A_67	1	1	mixed_Word_shortCSI	14	mixed_shift	14	Triangle	Red	Color	Word	Shift	200	Inconsistent	COLOR	TriangleRed.png	30	1	856	1	1	856	100	856	3	3	1978	100	659.3333333333333712289	2	2	1213	100	606.5	2	2	1621	100	810.5	204
5.0.11.0	win	022119	10:09:11	NH_A_67	1	1	mixed_Word_shortCSI	14	mixed_shift	17	Triangle	Red	Shape	Word	Shift	200	Inconsistent	SHAPE	TriangleRed.png	38	1	724	1	1	856	100	856	4	4	2702	100	675.5	2	2	1213	100	606.5	3	3	2345	100	781.6666666666666287711	175.1666666666666287711
5.0.11.0	win	022119	10:09:11	NH_A_67	1	1	mixed_Word_shortCSI	14	mixed_shift	20	Circle	Red	Color	Word	Shift	200	Consistent	COLOR	CircleRed.png	30	1	694	2	2	1550	100	775	4	4	2702	100	675.5	2	2	1213	100	606.5	4	4	3039	100	759.75	153.25
5.0.11.0	win	022119	10:09:11	NH_A_67	1	1	mixed_Word_shortCSI	14	mixed_repeat	23	Triangle	Green	Color	Word	Repeat	200	Consistent	COLOR	TriangleGreen.png	38	1	808	3	3	2358	100	786	4	4	2702	100	675.5	3	3	2021	100	673.6666666666666287711	4	4	3039	100	759.75	86.0833333333333712289
5.0.11.0	win	022119	10:09:11	NH_A_67	1	1	mixed_Word_shortCSI	14	mixed_repeat	26	Triangle	Green	Color	Word	Repeat	200	Consistent	COLOR	TriangleGreen.png	38	1	822	4	4	3180	100	795	4	4	2702	100	675.5	4	4	2843	100	710.75	4	4	3039	100	759.75	49
5.0.11.0	win	022119	10:09:11	NH_A_67	1	1	mixed_Word_shortCSI	14	mixed_repeat	29	Triangle	Red	Color	Word	Repeat	200	Inconsistent	COLOR	TriangleRed.png	30	1	436	5	5	3616	100	723.2000000000000454747	4	4	2702	100	675.5	5	5	3279	100	655.7999999999999545253	4	4	3039	100	759.75	103.9500000000000454747
5.0.11.0	win	022119	10:09:11	NH_A_67	1	1	mixed_Word_shortCSI	14	mixed_shift	32	Circle	Green	Shape	Word	Shift	200	Inconsistent	SHAPE	CircleGreen.png	30	1	720	5	5	3616	100	723.2000000000000454747	5	5	3422	100	684.3999999999999772626	5	5	3279	100	655.7999999999999545253	5	5	3759	100	751.7999999999999545253	96
5.0.11.0	win	022119	10:09:11	NH_A_67	1	1	mixed_Word_shortCSI	14	mixed_shift	35	Circle	Green	Color	Word	Shift	200	Inconsistent	COLOR	CircleGreen.png	38	1	1425	6	6	5041	100	840.1666666666666287711	5	5	3422	100	684.3999999999999772626	5	5	3279	100	655.7999999999999545253	6	6	5184	100	864	208.2000000000000454747
5.0.11.0	win	022119	10:09:11	NH_A_67	1	1	mixed_Word_shortCSI	14	mixed_shift	38	Circle	Green	Shape	Word	Shift	200	Inconsistent	SHAPE	CircleGreen.png	30	1	1207	6	6	5041	100	840.1666666666666287711	6	6	4629	100	771.5	5	5	3279	100	655.7999999999999545253	7	7	6391	100	913	257.2000000000000454747
5.0.11.0	win	022119	10:09:11	NH_A_67	1	1	mixed_Word_shortCSI	14	mixed_shift	41	Triangle	Green	Color	Word	Shift	200	Consistent	COLOR	TriangleGreen.png	38	1	965	7	7	6006	100	858	6	6	4629	100	771.5	5	5	3279	100	655.7999999999999545253	8	8	7356	100	919.5	263.7000000000000454747
5.0.11.0	win	022119	10:09:11	NH_A_67	1	1	mixed_Word_shortCSI	14	mixed_shift	44	Circle	Red	Shape	Word	Shift	200	Consistent	SHAPE	CircleRed.png	30	1	748	7	7	6006	100	858	7	7	5377	100	768.1428571428571103752	5	5	3279	100	655.7999999999999545253	9	9	8104	100	900.4444444444444570763	244.6444444444445025511
5.0.11.0	win	022119	10:09:11	NH_A_67	1	1	mixed_Word_shortCSI	14	mixed_repeat	47	Triangle	Green	Shape	Word	Repeat	200	Consistent	SHAPE	TriangleGreen.png	38	1	1228	7	7	6006	100	858	8	8	6605	100	825.625	6	6	4507	100	751.1666666666666287711	9	9	8104	100	900.4444444444444570763	149.2777777777778283053
5.0.11.0	win	022119	10:09:11	NH_A_67	1	1	mixed_Word_shortCSI	14	mixed_repeat	50	Circle	Red	Shape	Word	Repeat	200	Consistent	SHAPE	CircleRed.png	30	1	1146	7	7	6006	100	858	9	9	7751	100	861.2222222222221716947	7	7	5653	100	807.5714285714285551876	9	9	8104	100	900.4444444444444570763	92.8730158730159018887
5.0.11.0	win	022119	10:09:11	NH_A_67	1	1	mixed_Word_shortCSI	14	mixed_shift	53	Triangle	Red	Color	Word	Shift	200	Inconsistent	COLOR	TriangleRed.png	30	1	698	8	8	6704	100	838	9	9	7751	100	861.2222222222221716947	7	7	5653	100	807.5714285714285551876	10	10	8802	100	880.2000000000000454747	72.6285714285714902871
5.0.11.0	win	022119	10:09:11	NH_A_67	1	1	mixed_Word_shortCSI	14	mixed_shift	56	Circle	Red	Shape	Word	Shift	200	Consistent	SHAPE	CircleRed.png	30	1	844	8	8	6704	100	838	10	10	8595	100	859.5	7	7	5653	100	807.5714285714285551876	11	11	9646	100	876.9090909090908780854	69.3376623376623228978
5.0.11.0	win	022119	10:09:11	NH_A_67	1	1	mixed_Word_shortCSI	14	mixed_repeat	59	Circle	Green	Shape	Word	Repeat	200	Inconsistent	SHAPE	CircleGreen.png	30	1	553	8	8	6704	100	838	11	11	9148	100	831.6363636363636260285	8	8	6206	100	775.75	11	11	9646	100	876.9090909090908780854	101.1590909090908780854
5.0.11.0	win	022119	10:09:11	NH_A_67	1	1	mixed_Word_shortCSI	14	mixed_repeat	62	Circle	Red	Shape	Word	Repeat	200	Consistent	SHAPE	CircleRed.png	30	1	929	8	8	6704	100	838	12	12	10077	100	839.75	9	9	7135	100	792.7777777777778283053	11	11	9646	100	876.9090909090908780854	84.1313131313130497801
5.0.11.0	win	022119	10:09:11	NH_A_67	1	1	mixed_Word_shortCSI	14	mixed_repeat	65	Triangle	Red	Shape	Word	Repeat	200	Inconsistent	SHAPE	TriangleRed.png	30	0	762	8	8	6704	100	838	12	13	10077	92.3076923076923065992	839.75	9	10	7135	90	792.7777777777778283053	11	11	9646	100	876.9090909090908780854	84.1313131313130497801
5.0.11.0	win	022119	10:09:11	NH_A_67	1	1	mixed_Word_shortCSI	14	mixed_repeat	68	Triangle	Red	Shape	Word	Repeat	200	Inconsistent	SHAPE	TriangleRed.png	38	1	1147	8	8	6704	100	838	13	14	11224	92.8571428571428612031	863.38461538461535838	10	11	8282	90.9090909090909065071	828.2000000000000454747	11	11	9646	100	876.9090909090908780854	48.7090909090908326107
5.0.11.0	win	022119	10:09:11	NH_A_67	1	1	mixed_Word_shortCSI	14	mixed_repeat	71	Triangle	Green	Shape	Word	Repeat	200	Consistent	SHAPE	TriangleGreen.png	38	1	507	8	8	6704	100	838	14	15	11731	93.3333333333333285964	837.9285714285714448124	11	12	8789	91.6666666666666571928	799	11	11	9646	100	876.9090909090908780854	77.9090909090908780854
5.0.11.0	win	022119	10:09:11	NH_A_67	1	1	mixed_Word_shortCSI	14	mixed_shift	74	Circle	Red	Color	Word	Shift	200	Consistent	COLOR	CircleRed.png	30	1	966	9	9	7670	100	852.2222222222221716947	14	15	11731	93.3333333333333285964	837.9285714285714448124	11	12	8789	91.6666666666666571928	799	12	12	10612	100	884.3333333333333712289	85.3333333333333712289
5.0.11.0	win	022119	10:09:11	NH_A_67	1	1	mixed_Word_shortCSI	14	mixed_repeat	77	Triangle	Red	Color	Word	Repeat	200	Inconsistent	COLOR	TriangleRed.png	30	1	1500	10	10	9170	100	917	14	15	11731	93.3333333333333285964	837.9285714285714448124	12	13	10289	92.3076923076923065992	857.4166666666666287711	12	12	10612	100	884.3333333333333712289	26.9166666666667424579
5.0.11.0	win	022119	10:09:11	NH_A_67	1	1	mixed_Word_shortCSI	14	mixed_shift	80	Circle	Green	Shape	Word	Shift	200	Inconsistent	SHAPE	CircleGreen.png	30	1	894	10	10	9170	100	917	15	16	12625	93.75	841.6666666666666287711	12	13	10289	92.3076923076923065992	857.4166666666666287711	13	13	11506	100	885.0769230769230944134	27.6602564102564656423
5.0.11.0	win	022119	10:09:11	NH_A_67	1	1	mixed_Word_shortCSI	14	mixed_repeat	83	Circle	Red	Shape	Word	Repeat	200	Consistent	SHAPE	CircleRed.png	30	1	1065	10	10	9170	100	917	16	17	13690	94.1176470588235218884	855.625	13	14	11354	92.8571428571428612031	873.38461538461535838	13	13	11506	100	885.0769230769230944134	11.6923076923077360334
5.0.11.0	win	022119	10:09:11	NH_A_67	1	1	mixed_Word_shortCSI	14	mixed_repeat	86	Circle	Green	Shape	Word	Repeat	200	Inconsistent	SHAPE	CircleGreen.png	30	1	620	10	10	9170	100	917	17	18	14310	94.4444444444444428655	841.7647058823529278015	14	15	11974	93.3333333333333285964	855.2857142857143344372	13	13	11506	100	885.0769230769230944134	29.7912087912087599761
5.0.11.0	win	022119	10:09:11	NH_A_67	1	1	mixed_Word_shortCSI	14	mixed_repeat	89	Circle	Green	Shape	Word	Repeat	200	Inconsistent	SHAPE	CircleGreen.png	30	1	562	10	10	9170	100	917	18	19	14872	94.7368421052631504153	826.2222222222221716947	15	16	12536	93.75	835.7333333333333484916	13	13	11506	100	885.0769230769230944134	49.3435897435897459218
5.0.11.0	win	022119	10:09:11	NH_A_67	1	1	mixed_Word_shortCSI	14	mixed_shift	92	Triangle	Green	Color	Word	Shift	200	Consistent	COLOR	TriangleGreen.png	38	1	1066	11	11	10236	100	930.5454545454545041139	18	19	14872	94.7368421052631504153	826.2222222222221716947	15	16	12536	93.75	835.7333333333333484916	14	14	12572	100	898	62.2666666666666515084
5.0.11.0	win	022119	10:09:11	NH_A_67	1	1	mixed_Word_shortCSI	14	mixed_shift	95	Circle	Green	Shape	Word	Shift	200	Inconsistent	SHAPE	CircleGreen.png	30	1	1565	11	11	10236	100	930.5454545454545041139	19	20	16437	95	865.1052631578946829904	15	16	12536	93.75	835.7333333333333484916	15	15	14137	100	942.4666666666666969832	106.7333333333333484916
5.0.11.0	win	022119	10:09:11	NH_A_67	1	1	mixed_Word_shortCSI	14	mixed_repeat	98	Triangle	Green	Shape	Word	Repeat	200	Consistent	SHAPE	TriangleGreen.png	38	1	636	11	11	10236	100	930.5454545454545041139	20	21	17073	95.2380952380952265912	853.6499999999999772626	16	17	13172	94.1176470588235218884	823.25	15	15	14137	100	942.4666666666666969832	119.2166666666666969832
5.0.11.0	win	022119	10:09:11	NH_A_67	1	1	mixed_Word_shortCSI	14	mixed_repeat	101	Circle	Green	Shape	Word	Repeat	200	Inconsistent	SHAPE	CircleGreen.png	30	1	577	11	11	10236	100	930.5454545454545041139	21	22	17650	95.4545454545454532536	840.4761904761904816041	17	18	13749	94.4444444444444428655	808.7647058823529278015	15	15	14137	100	942.4666666666666969832	133.7019607843137691816
5.0.11.0	win	022119	10:09:11	NH_A_67	1	1	mixed_Word_shortCSI	14	mixed_repeat	104	Triangle	Green	Shape	Word	Repeat	200	Consistent	SHAPE	TriangleGreen.png	38	1	936	11	11	10236	100	930.5454545454545041139	22	23	18586	95.6521739130434838216	844.8181818181818698577	18	19	14685	94.7368421052631504153	815.8333333333333712289	15	15	14137	100	942.4666666666666969832	126.6333333333333257542
5.0.11.0	win	022119	10:09:11	NH_A_67	1	1	mixed_Word_shortCSI	14	mixed_shift	107	Circle	Red	Color	Word	Shift	200	Consistent	COLOR	CircleRed.png	30	1	1729	12	12	11965	100	997.0833333333333712289	22	23	18586	95.6521739130434838216	844.8181818181818698577	18	19	14685	94.7368421052631504153	815.8333333333333712289	16	16	15866	100	991.625	175.7916666666666287711
5.0.11.0	win	022119	10:09:11	NH_A_67	1	1	mixed_Word_shortCSI	14	mixed_shift	110	Circle	Red	Shape	Word	Shift	200	Consistent	SHAPE	CircleRed.png	30	1	890	12	12	11965	100	997.0833333333333712289	23	24	19476	95.8333333333333428072	846.7826086956521294269	18	19	14685	94.7368421052631504153	815.8333333333333712289	17	17	16756	100	985.6470588235293917023	169.8137254901960204734
5.0.11.0	win	022119	10:09:11	NH_A_67	1	1	mixed_Word_shortCSI	14	mixed_shift	113	Circle	Green	Color	Word	Shift	200	Inconsistent	COLOR	CircleGreen.png	38	1	2021	13	13	13986	100	1075.8461538461538111733	23	24	19476	95.8333333333333428072	846.7826086956521294269	18	19	14685	94.7368421052631504153	815.8333333333333712289	18	18	18777	100	1043.1666666666667424579	227.3333333333333712289
5.0.11.0	win	022119	10:09:11	NH_A_67	1	1	mixed_Word_shortCSI	14	mixed_shift	116	Circle	Red	Shape	Word	Shift	200	Consistent	SHAPE	CircleRed.png	30	1	675	13	13	13986	100	1075.8461538461538111733	24	25	20151	96	839.625	18	19	14685	94.7368421052631504153	815.8333333333333712289	19	19	19452	100	1023.7894736842105203323	207.9561403508771491033
5.0.11.0	win	022119	10:09:11	NH_A_67	1	1	mixed_Word_shortCSI	14	mixed_repeat	119	Circle	Green	Shape	Word	Repeat	200	Inconsistent	SHAPE	CircleGreen.png	30	1	454	13	13	13986	100	1075.8461538461538111733	25	26	20605	96.153846153846160405	824.2000000000000454747	19	20	15139	95	796.7894736842105203323	19	19	19452	100	1023.7894736842105203323	227
5.0.11.0	win	022119	10:09:11	NH_A_67	1	1	mixed_Word_shortCSI	14	mixed_shift	122	Circle	Green	Color	Word	Shift	200	Inconsistent	COLOR	CircleGreen.png	38	1	882	14	14	14868	100	1062	25	26	20605	96.153846153846160405	824.2000000000000454747	19	20	15139	95	796.7894736842105203323	20	20	20334	100	1016.7000000000000454747	219.9105263157895251425
5.0.11.0	win	022119	10:09:11	NH_A_67	1	1	mixed_Word_shortCSI	14	mixed_repeat	125	Circle	Green	Color	Word	Repeat	200	Inconsistent	COLOR	CircleGreen.png	38	1	813	15	15	15681	100	1045.4000000000000909495	25	26	20605	96.153846153846160405	824.2000000000000454747	20	21	15952	95.2380952380952265912	797.6000000000000227374	20	20	20334	100	1016.7000000000000454747	219.1000000000000227374
5.0.11.0	win	022119	10:09:11	NH_A_67	1	1	mixed_Word_shortCSI	14	mixed_shift	128	Circle	Red	Shape	Word	Shift	200	Consistent	SHAPE	CircleRed.png	30	1	682	15	15	15681	100	1045.4000000000000909495	26	27	21287	96.2962962962962905067	818.7307692307692832401	20	21	15952	95.2380952380952265912	797.6000000000000227374	21	21	21016	100	1000.7619047619048160414	203.161904761904793304
5.0.11.0	win	022119	10:09:11	NH_A_67	1	1	mixed_Word_shortCSI	14	mixed_shift	131	Circle	Red	Color	Word	Shift	200	Consistent	COLOR	CircleRed.png	30	1	461	16	16	16142	100	1008.875	26	27	21287	96.2962962962962905067	818.7307692307692832401	20	21	15952	95.2380952380952265912	797.6000000000000227374	22	22	21477	100	976.2272727272727479431	178.6272727272727252057
5.0.11.0	win	022119	10:09:11	NH_A_67	1	1	mixed_Word_shortCSI	14	mixed_shift	134	Circle	Red	Shape	Word	Shift	200	Consistent	SHAPE	CircleRed.png	30	1	809	16	16	16142	100	1008.875	27	28	22096	96.4285714285714306016	818.3703703703703240535	20	21	15952	95.2380952380952265912	797.6000000000000227374	23	23	22286	100	968.9565217391303804106	171.3565217391303576733
5.0.11.0	win	022119	10:09:11	NH_A_67	1	1	mixed_Word_shortCSI	14	mixed_shift	137	Triangle	Red	Color	Word	Shift	200	Inconsistent	COLOR	TriangleRed.png	30	1	1127	17	17	17269	100	1015.8235294117647526946	27	28	22096	96.4285714285714306016	818.3703703703703240535	20	21	15952	95.2380952380952265912	797.6000000000000227374	24	24	23413	100	975.5416666666666287711	177.9416666666666060337
5.0.11.0	win	022119	10:09:11	NH_A_67	1	1	mixed_Word_shortCSI	14	mixed_repeat	140	Circle	Red	Color	Word	Repeat	200	Consistent	COLOR	CircleRed.png	30	1	632	18	18	17901	100	994.5	27	28	22096	96.4285714285714306016	818.3703703703703240535	21	22	16584	95.4545454545454532536	789.7142857142856655628	24	24	23413	100	975.5416666666666287711	185.8273809523809632083
5.0.11.0	win	022119	10:09:11	NH_A_67	1	1	mixed_Word_shortCSI	14	mixed_repeat	143	Circle	Green	Color	Word	Repeat	200	Inconsistent	COLOR	CircleGreen.png	38	1	2349	19	19	20250	100	1065.7894736842106340191	27	28	22096	96.4285714285714306016	818.3703703703703240535	22	23	18933	95.6521739130434838216	860.5909090909091219146	24	24	23413	100	975.5416666666666287711	114.9507575757575068565
5.0.11.0	win	022119	10:09:11	NH_A_67	1	1	mixed_Word_shortCSI	14	mixed_repeat	146	Circle	Red	Color	Word	Repeat	200	Consistent	COLOR	CircleRed.png	30	1	557	20	20	20807	100	1040.3499999999999090505	27	28	22096	96.4285714285714306016	818.3703703703703240535	23	24	19490	95.8333333333333428072	847.3913043478261215569	24	24	23413	100	975.5416666666666287711	128.1503623188405072142
5.0.11.0	win	022119	10:09:11	NH_A_67	1	1	mixed_Word_shortCSI	14	mixed_shift	149	Triangle	Green	Shape	Word	Shift	200	Consistent	SHAPE	TriangleGreen.png	38	1	517	20	20	20807	100	1040.3499999999999090505	28	29	22613	96.5517241379310320326	807.6071428571428896248	23	24	19490	95.8333333333333428072	847.3913043478261215569	25	25	23930	100	957.2000000000000454747	109.8086956521739239179
5.0.11.0	win	022119	10:09:11	NH_A_67	1	1	mixed_Word_shortCSI	14	mixed_repeat	152	Triangle	Green	Shape	Word	Repeat	200	Consistent	SHAPE	TriangleGreen.png	38	1	398	20	20	20807	100	1040.3499999999999090505	29	30	23011	96.6666666666666714036	793.4827586206896512522	24	25	19888	96	828.6666666666666287711	25	25	23930	100	957.2000000000000454747	128.5333333333334167037
5.0.11.0	win	022119	10:09:11	NH_A_67	1	1	mixed_Word_shortCSI	14	mixed_repeat	155	Triangle	Red	Shape	Word	Repeat	200	Inconsistent	SHAPE	TriangleRed.png	38	1	1260	20	20	20807	100	1040.3499999999999090505	30	31	24271	96.774193548387103192	809.0333333333333030168	25	26	21148	96.153846153846160405	845.9199999999999590727	25	25	23930	100	957.2000000000000454747	111.280000000000086402
5.0.11.0	win	022119	10:09:11	NH_A_67	1	1	mixed_Word_shortCSI	14	mixed_repeat	158	Circle	Green	Shape	Word	Repeat	200	Inconsistent	SHAPE	CircleGreen.png	30	1	904	20	20	20807	100	1040.3499999999999090505	31	32	25175	96.875	812.096774193548412768	26	27	22052	96.2962962962962905067	848.1538461538461888267	25	25	23930	100	957.2000000000000454747	109.046153846153856648
5.0.11.0	win	022119	10:09:11	NH_A_67	1	1	mixed_Word_shortCSI	14	mixed_shift	161	Triangle	Green	Color	Word	Shift	200	Consistent	COLOR	TriangleGreen.png	38	1	1138	21	21	21945	100	1045	31	32	25175	96.875	812.096774193548412768	26	27	22052	96.2962962962962905067	848.1538461538461888267	26	26	25068	100	964.1538461538461888267	116
5.0.11.0	win	022119	10:09:11	NH_A_67	1	1	mixed_Word_shortCSI	14	mixed_repeat	164	Circle	Red	Color	Word	Repeat	200	Consistent	COLOR	CircleRed.png	30	1	899	22	22	22844	100	1038.3636363636362602847	31	32	25175	96.875	812.096774193548412768	27	28	22951	96.4285714285714306016	850.0370370370370665114	26	26	25068	100	964.1538461538461888267	114.1168091168091223153
5.0.11.0	win	022119	10:09:11	NH_A_67	1	1	mixed_Word_shortCSI	14	mixed_shift	167	Triangle	Red	Shape	Word	Shift	200	Inconsistent	SHAPE	TriangleRed.png	38	1	1373	22	22	22844	100	1038.3636363636362602847	32	33	26548	96.9696969696969688357	829.625	27	28	22951	96.4285714285714306016	850.0370370370370665114	27	27	26441	100	979.2962962962963047175	129.2592592592592382061
5.0.11.0	win	022119	10:09:11	NH_A_67	1	1	mixed_Word_shortCSI	14	mixed_shift	170	Circle	Red	Color	Word	Shift	200	Consistent	COLOR	CircleRed.png	30	1	996	23	23	23840	100	1036.5217391304347529513	32	33	26548	96.9696969696969688357	829.625	27	28	22951	96.4285714285714306016	850.0370370370370665114	28	28	27437	100	979.8928571428571103752	129.8558201058200438638
5.0.11.0	win	022119	10:09:11	NH_A_67	1	1	mixed_Word_shortCSI	14	mixed_repeat	173	Triangle	Green	Color	Word	Repeat	200	Consistent	COLOR	TriangleGreen.png	38	1	987	24	24	24827	100	1034.4583333333332575421	32	33	26548	96.9696969696969688357	829.625	28	29	23938	96.5517241379310320326	854.9285714285714448124	28	28	27437	100	979.8928571428571103752	124.9642857142856655628
5.0.11.0	win	022119	10:09:11	NH_A_67	1	1	mixed_Word_shortCSI	14	mixed_shift	176	Triangle	Green	Shape	Word	Shift	200	Consistent	SHAPE	TriangleGreen.png	38	1	818	24	24	24827	100	1034.4583333333332575421	33	34	27366	97.0588235294117680496	829.2727272727272520569	28	29	23938	96.5517241379310320326	854.9285714285714448124	29	29	28255	100	974.310344827586163774	119.3817733990147189616
5.0.11.0	win	022119	10:09:11	NH_A_67	1	1	mixed_Word_shortCSI	14	mixed_repeat	179	Triangle	Red	Shape	Word	Repeat	200	Inconsistent	SHAPE	TriangleRed.png	38	1	1535	24	24	24827	100	1034.4583333333332575421	34	35	28901	97.1428571428571387969	850.0294117647058556031	29	30	25473	96.6666666666666714036	878.3793103448275587652	29	29	28255	100	974.310344827586163774	95.9310344827586050087
5.0.11.0	win	022119	10:09:11	NH_A_67	1	1	mixed_Word_shortCSI	14	mixed_shift	182	Triangle	Red	Color	Word	Shift	200	Inconsistent	COLOR	TriangleRed.png	30	1	1040	25	25	25867	100	1034.6800000000000636646	34	35	28901	97.1428571428571387969	850.0294117647058556031	29	30	25473	96.6666666666666714036	878.3793103448275587652	30	30	29295	100	976.5	98.1206896551724412348
5.0.11.0	win	022119	10:09:11	NH_A_67	1	1	mixed_Word_shortCSI	14	mixed_repeat	185	Circle	Green	Color	Word	Repeat	200	Inconsistent	COLOR	CircleGreen.png	38	1	1061	26	26	26928	100	1035.6923076923076223466	34	35	28901	97.1428571428571387969	850.0294117647058556031	30	31	26534	96.774193548387103192	884.4666666666666969832	30	30	29295	100	976.5	92.0333333333333030168
5.0.11.0	win	022119	10:09:11	NH_A_67	1	1	mixed_Word_shortCSI	14	mixed_repeat	188	Circle	Red	Color	Word	Repeat	200	Consistent	COLOR	CircleRed.png	30	1	1353	27	27	28281	100	1047.4444444444443433895	34	35	28901	97.1428571428571387969	850.0294117647058556031	31	32	27887	96.875	899.5806451612903629211	30	30	29295	100	976.5	76.9193548387096370789
5.0.11.0	win	022119	10:09:11	NH_A_67	1	1	mixed_Word_shortCSI	14	mixed_shift	191	Triangle	Red	Shape	Word	Shift	200	Inconsistent	SHAPE	TriangleRed.png	38	1	1072	27	27	28281	100	1047.4444444444443433895	35	36	29973	97.2222222222222143273	856.3714285714286233997	31	32	27887	96.875	899.5806451612903629211	31	31	30367	100	979.5806451612903629211	80
5.0.11.0	win	022119	10:09:11	NH_A_67	1	1	mixed_Word_shortCSI	14	mixed_repeat	194	Circle	Red	Shape	Word	Repeat	200	Consistent	SHAPE	CircleRed.png	30	1	612	27	27	28281	100	1047.4444444444443433895	36	37	30585	97.2972972972973053629	849.5833333333333712289	32	33	28499	96.9696969696969688357	890.59375	31	31	30367	100	979.5806451612903629211	88.9868951612903629211
5.0.11.0	win	022119	10:09:11	NH_A_67	1	1	mixed_Word_shortCSI	14	mixed_shift	197	Triangle	Green	Color	Word	Shift	200	Consistent	COLOR	TriangleGreen.png	38	1	1146	28	28	29427	100	1050.9642857142857792496	36	37	30585	97.2972972972973053629	849.5833333333333712289	32	33	28499	96.9696969696969688357	890.59375	32	32	31513	100	984.78125	94.1875
5.0.11.0	win	022119	10:09:11	NH_A_67	1	1	mixed_Word_shortCSI	14	mixed_shift	200	Circle	Green	Shape	Word	Shift	200	Inconsistent	SHAPE	CircleGreen.png	30	1	1370	28	28	29427	100	1050.9642857142857792496	37	38	31955	97.3684210526315752077	863.648648648648645576	32	33	28499	96.9696969696969688357	890.59375	33	33	32883	100	996.4545454545454958861	105.8607954545454958861
5.0.11.0	win	022119	10:09:11	NH_A_67	1	1	mixed_Word_shortCSI	14	mixed_repeat	203	Triangle	Green	Shape	Word	Repeat	200	Consistent	SHAPE	TriangleGreen.png	38	1	1074	28	28	29427	100	1050.9642857142857792496	38	39	33029	97.4358974358974307961	869.1842105263158373418	33	34	29573	97.0588235294117680496	896.1515151515151273998	33	33	32883	100	996.4545454545454958861	100.3030303030303684864
5.0.11.0	win	022119	10:09:11	NH_A_67	1	1	mixed_Word_shortCSI	14	mixed_repeat	206	Triangle	Red	Shape	Word	Repeat	200	Inconsistent	SHAPE	TriangleRed.png	38	1	629	28	28	29427	100	1050.9642857142857792496	39	40	33658	97.5	863.0256410256409935755	34	35	30202	97.1428571428571387969	888.2941176470587834046	33	33	32883	100	996.4545454545454958861	108.1604278074867124815
5.0.11.0	win	022119	10:09:11	NH_A_67	1	1	mixed_Word_shortCSI	14	mixed_shift	209	Circle	Green	Color	Word	Shift	200	Inconsistent	COLOR	CircleGreen.png	38	1	1002	29	29	30429	100	1049.2758620689655799652	39	40	33658	97.5	863.0256410256409935755	34	35	30202	97.1428571428571387969	888.2941176470587834046	34	34	33885	100	996.6176470588235360992	108.3235294117647526946
5.0.11.0	win	022119	10:09:11	NH_A_67	1	1	mixed_Word_shortCSI	14	mixed_repeat	212	Triangle	Green	Color	Word	Repeat	200	Consistent	COLOR	TriangleGreen.png	38	1	368	30	30	30797	100	1026.5666666666666060337	39	40	33658	97.5	863.0256410256409935755	35	36	30570	97.2222222222222143273	873.4285714285714448124	34	34	33885	100	996.6176470588235360992	123.1890756302520912868
5.0.11.0	win	022119	10:09:11	NH_A_67	1	1	mixed_Word_shortCSI	14	mixed_shift	215	Triangle	Red	Shape	Word	Shift	200	Inconsistent	SHAPE	TriangleRed.png	38	1	1168	30	30	30797	100	1026.5666666666666060337	40	41	34826	97.5609756097560989474	870.6499999999999772626	35	36	30570	97.2222222222222143273	873.4285714285714448124	35	35	35053	100	1001.5142857142857337749	128.0857142857142889625
5.0.11.0	win	022119	10:09:11	NH_A_67	1	1	mixed_Word_shortCSI	14	mixed_repeat	218	Circle	Green	Shape	Word	Repeat	200	Inconsistent	SHAPE	CircleGreen.png	30	1	1999	30	30	30797	100	1026.5666666666666060337	41	42	36825	97.619047619047620401	898.170731707317031578	36	37	32569	97.2972972972973053629	904.6944444444444570763	35	35	35053	100	1001.5142857142857337749	96.8198412698412766986
5.0.11.0	win	022119	10:09:11	NH_A_67	1	1	mixed_Word_shortCSI	14	mixed_repeat	221	Triangle	Red	Shape	Word	Repeat	200	Inconsistent	SHAPE	TriangleRed.png	38	1	573	30	30	30797	100	1026.5666666666666060337	42	43	37398	97.6744186046511515542	890.4285714285714448124	37	38	33142	97.3684210526315752077	895.7297297297296836405	35	35	35053	100	1001.5142857142857337749	105.7845559845560501344
5.0.11.0	win	022119	10:09:11	NH_A_67	1	1	mixed_Word_shortCSI	14	mixed_repeat	224	Circle	Green	Shape	Word	Repeat	200	Inconsistent	SHAPE	CircleGreen.png	30	1	741	30	30	30797	100	1026.5666666666666060337	43	44	38139	97.7272727272727337322	886.9534883720930338313	38	39	33883	97.4358974358974307961	891.6578947368420813291	35	35	35053	100	1001.5142857142857337749	109.8563909774436524458
5.0.11.0	win	022119	10:09:11	NH_A_67	1	1	mixed_Word_shortCSI	14	mixed_shift	227	Triangle	Red	Color	Word	Shift	200	Inconsistent	COLOR	TriangleRed.png	30	1	1125	31	31	31922	100	1029.7419354838709750766	43	44	38139	97.7272727272727337322	886.9534883720930338313	38	39	33883	97.4358974358974307961	891.6578947368420813291	36	36	36178	100	1004.9444444444444570763	113.2865497076023757472
5.0.11.0	win	022119	10:09:11	NH_A_67	1	1	mixed_Word_shortCSI	14	mixed_shift	230	Triangle	Green	Shape	Word	Shift	200	Consistent	SHAPE	TriangleGreen.png	38	1	1206	31	31	31922	100	1029.7419354838709750766	44	45	39345	97.7777777777777714618	894.2045454545454958861	38	39	33883	97.4358974358974307961	891.6578947368420813291	37	37	37384	100	1010.3783783783783292165	118.7204836415362478874
5.0.11.0	win	022119	10:09:11	NH_A_67	1	1	mixed_Word_shortCSI	14	mixed_shift	233	Circle	Red	Color	Word	Shift	200	Consistent	COLOR	CircleRed.png	30	1	964	32	32	32886	100	1027.6875	44	45	39345	97.7777777777777714618	894.2045454545454958861	38	39	33883	97.4358974358974307961	891.6578947368420813291	38	38	38348	100	1009.1578947368420813291	117.5
5.0.11.0	win	022119	10:09:11	NH_A_67	1	1	mixed_Word_shortCSI	14	mixed_shift	236	Triangle	Green	Shape	Word	Shift	200	Consistent	SHAPE	TriangleGreen.png	38	1	828	32	32	32886	100	1027.6875	45	46	40173	97.8260869565217348054	892.7333333333333484916	38	39	33883	97.4358974358974307961	891.6578947368420813291	39	39	39176	100	1004.5128205128205536312	112.8549257759784723021
5.0.11.0	win	022119	10:09:11	NH_A_67	1	1	mixed_Word_shortCSI	14	mixed_shift	239	Triangle	Red	Color	Word	Shift	200	Inconsistent	COLOR	TriangleRed.png	30	1	1017	33	33	33903	100	1027.3636363636362602847	45	46	40173	97.8260869565217348054	892.7333333333333484916	38	39	33883	97.4358974358974307961	891.6578947368420813291	40	40	40193	100	1004.8250000000000454747	113.1671052631579641456
5.0.11.0	win	022119	10:09:11	NH_A_67	1	1	mixed_Word_shortCSI	14	mixed_shift	242	Circle	Green	Shape	Word	Shift	200	Inconsistent	SHAPE	CircleGreen.png	30	1	1167	33	33	33903	100	1027.3636363636362602847	46	47	41340	97.8723404255319167078	898.695652173913003935	38	39	33883	97.4358974358974307961	891.6578947368420813291	41	41	41360	100	1008.780487804878021052	117.1225930680359397229
5.0.11.0	win	022119	10:09:11	NH_A_67	1	1	mixed_Word_shortCSI	14	Rest	244	Circle	Green	Shape	Word	Shift	200	Inconsistent	Take a break for 60 s	CircleGreen.png	0	0	59984	33	33	33903	100	1027.3636363636362602847	46	47	41340	97.8723404255319167078	898.695652173913003935	38	39	33883	97.4358974358974307961	891.6578947368420813291	41	41	41360	100	1008.780487804878021052	117.1225930680359397229
5.0.11.0	win	022119	10:09:11	NH_A_67	1	1	mixed_Word_shortCSI	14	mixed_repeat	246	Circle	Green	Shape	Word	Repeat	200	Inconsistent	SHAPE	CircleGreen.png	30	1	1548	33	33	33903	100	1027.3636363636362602847	47	48	42888	97.9166666666666571928	912.5106382978723331689	39	40	35431	97.5	908.4871794871794463688	41	41	41360	100	1008.780487804878021052	100.2933083176985746832
5.0.11.0	win	022119	10:09:11	NH_A_67	1	1	mixed_Word_shortCSI	14	mixed_shift	249	Triangle	Red	Color	Word	Shift	200	Inconsistent	COLOR	TriangleRed.png	30	1	764	34	34	34667	100	1019.6176470588235360992	47	48	42888	97.9166666666666571928	912.5106382978723331689	39	40	35431	97.5	908.4871794871794463688	42	42	42124	100	1002.9523809523809632083	94.4652014652015168394
5.0.11.0	win	022119	10:09:11	NH_A_67	1	1	mixed_Word_shortCSI	14	mixed_repeat	252	Circle	Red	Color	Word	Repeat	200	Consistent	COLOR	CircleRed.png	30	1	427	35	35	35094	100	1002.6857142857143116998	47	48	42888	97.9166666666666571928	912.5106382978723331689	40	41	35858	97.5609756097560989474	896.4500000000000454747	42	42	42124	100	1002.9523809523809632083	106.5023809523809177335
5.0.11.0	win	022119	10:09:11	NH_A_67	1	1	mixed_Word_shortCSI	14	mixed_repeat	255	Circle	Green	Color	Word	Repeat	200	Inconsistent	COLOR	CircleGreen.png	38	1	552	36	36	35646	100	990.1666666666666287711	47	48	42888	97.9166666666666571928	912.5106382978723331689	41	42	36410	97.619047619047620401	888.0487804878048336832	42	42	42124	100	1002.9523809523809632083	114.9036004645761295251
5.0.11.0	win	022119	10:09:11	NH_A_67	1	1	mixed_Word_shortCSI	14	mixed_repeat	258	Triangle	Red	Color	Word	Repeat	200	Inconsistent	COLOR	TriangleRed.png	30	1	848	37	37	36494	100	986.3243243243243796314	47	48	42888	97.9166666666666571928	912.5106382978723331689	42	43	37258	97.6744186046511515542	887.0952380952380735835	42	42	42124	100	1002.9523809523809632083	115.8571428571428896248
5.0.11.0	win	022119	10:09:11	NH_A_67	1	1	mixed_Word_shortCSI	14	mixed_repeat	261	Triangle	Green	Color	Word	Repeat	200	Consistent	COLOR	TriangleGreen.png	38	1	604	38	38	37098	100	976.2631578947368780064	47	48	42888	97.9166666666666571928	912.5106382978723331689	43	44	37862	97.7272727272727337322	880.5116279069767415422	42	42	42124	100	1002.9523809523809632083	122.4407530454042216661
5.0.11.0	win	022119	10:09:11	NH_A_67	1	1	mixed_Word_shortCSI	14	mixed_repeat	264	Triangle	Red	Color	Word	Repeat	200	Inconsistent	COLOR	TriangleRed.png	30	1	370	39	39	37468	100	960.7179487179487296089	47	48	42888	97.9166666666666571928	912.5106382978723331689	44	45	38232	97.7777777777777714618	868.9090909090908780854	42	42	42124	100	1002.9523809523809632083	134.0432900432900851229
5.0.11.0	win	022119	10:09:11	NH_A_67	1	1	mixed_Word_shortCSI	14	mixed_shift	267	Circle	Red	Shape	Word	Shift	200	Consistent	SHAPE	CircleRed.png	30	1	610	39	39	37468	100	960.7179487179487296089	48	49	43498	97.9591836734693828248	906.2083333333333712289	44	45	38232	97.7777777777777714618	868.9090909090908780854	43	43	42734	100	993.8139534883721353253	124.9048625792812572399
5.0.11.0	win	022119	10:09:11	NH_A_67	1	1	mixed_Word_shortCSI	14	mixed_repeat	270	Triangle	Red	Shape	Word	Repeat	200	Inconsistent	SHAPE	TriangleRed.png	38	1	728	39	39	37468	100	960.7179487179487296089	49	50	44226	98	902.5714285714285551876	45	46	38960	97.8260869565217348054	865.7777777777778283053	43	43	42734	100	993.8139534883721353253	128.0361757105943070201
5.0.11.0	win	022119	10:09:11	NH_A_67	1	1	mixed_Word_shortCSI	14	mixed_repeat	273	Triangle	Green	Shape	Word	Repeat	200	Consistent	SHAPE	TriangleGreen.png	38	1	553	39	39	37468	100	960.7179487179487296089	50	51	44779	98.0392156862745025592	895.5800000000000409273	46	47	39513	97.8723404255319167078	858.9782608695652470487	43	43	42734	100	993.8139534883721353253	134.8356926188068882766
5.0.11.0	win	022119	10:09:11	NH_A_67	1	1	mixed_Word_shortCSI	14	mixed_shift	276	Triangle	Red	Color	Word	Shift	200	Inconsistent	COLOR	TriangleRed.png	30	1	433	40	40	37901	100	947.5249999999999772626	50	51	44779	98.0392156862745025592	895.5800000000000409273	46	47	39513	97.8723404255319167078	858.9782608695652470487	44	44	43167	100	981.0681818181818698577	122.0899209486166228089
5.0.11.0	win	022119	10:09:11	NH_A_67	1	1	mixed_Word_shortCSI	14	mixed_shift	279	Triangle	Red	Shape	Word	Shift	200	Inconsistent	SHAPE	TriangleRed.png	38	1	622	40	40	37901	100	947.5249999999999772626	51	52	45401	98.0769230769230659917	890.2156862745098351297	46	47	39513	97.8723404255319167078	858.9782608695652470487	45	45	43789	100	973.0888888888888459405	114.1106280193235988918
5.0.11.0	win	022119	10:09:11	NH_A_67	1	1	mixed_Word_shortCSI	14	mixed_repeat	282	Circle	Red	Shape	Word	Repeat	200	Consistent	SHAPE	CircleRed.png	30	1	659	40	40	37901	100	947.5249999999999772626	52	53	46060	98.1132075471698072988	885.7692307692307167599	47	48	40172	97.9166666666666571928	854.7234042553191102343	45	45	43789	100	973.0888888888888459405	118.3654846335697357063
5.0.11.0	win	022119	10:09:11	NH_A_67	1	1	mixed_Word_shortCSI	14	mixed_repeat	285	Triangle	Red	Shape	Word	Repeat	200	Inconsistent	SHAPE	TriangleRed.png	38	1	583	40	40	37901	100	947.5249999999999772626	53	54	46643	98.1481481481481523588	880.0566037735849249657	48	49	40755	97.9591836734693828248	849.0625	45	45	43789	100	973.0888888888888459405	124.0263888888888459405
5.0.11.0	win	022119	10:09:11	NH_A_67	1	1	mixed_Word_shortCSI	14	mixed_repeat	288	Circle	Green	Shape	Word	Repeat	200	Inconsistent	SHAPE	CircleGreen.png	30	1	1262	40	40	37901	100	947.5249999999999772626	54	55	47905	98.1818181818181869858	887.1296296296296759465	49	50	42017	98	857.4897959183673492589	45	45	43789	100	973.0888888888888459405	115.5990929705214966816
5.0.11.0	win	022119	10:09:11	NH_A_67	1	1	mixed_Word_shortCSI	14	mixed_repeat	291	Circle	Green	Shape	Word	Repeat	200	Inconsistent	SHAPE	CircleGreen.png	30	1	410	40	40	37901	100	947.5249999999999772626	55	56	48315	98.2142857142857081953	878.4545454545454958861	50	51	42427	98.0392156862745025592	848.5399999999999636202	45	45	43789	100	973.0888888888888459405	124.5488888888888823203
5.0.11.0	win	022119	10:09:11	NH_A_67	1	1	mixed_Word_shortCSI	14	mixed_shift	294	Circle	Red	Color	Word	Shift	200	Consistent	COLOR	CircleRed.png	30	1	808	41	41	38709	100	944.1219512195121978948	55	56	48315	98.2142857142857081953	878.4545454545454958861	50	51	42427	98.0392156862745025592	848.5399999999999636202	46	46	44597	100	969.5	120.9600000000000363798
5.0.11.0	win	022119	10:09:11	NH_A_67	1	1	mixed_Word_shortCSI	14	mixed_repeat	297	Triangle	Green	Color	Word	Repeat	200	Consistent	COLOR	TriangleGreen.png	38	1	1526	42	42	40235	100	957.9761904761904816041	55	56	48315	98.2142857142857081953	878.4545454545454958861	51	52	43953	98.0769230769230659917	861.8235294117647526946	46	46	44597	100	969.5	107.6764705882352473054
5.0.11.0	win	022119	10:09:11	NH_A_67	1	1	mixed_Word_shortCSI	14	mixed_shift	300	Circle	Green	Shape	Word	Shift	200	Inconsistent	SHAPE	CircleGreen.png	30	1	599	42	42	40235	100	957.9761904761904816041	56	57	48914	98.2456140350877120682	873.4642857142856655628	51	52	43953	98.0769230769230659917	861.8235294117647526946	47	47	45196	100	961.617021276595778545	99.7934918648310258504
5.0.11.0	win	022119	10:09:11	NH_A_67	1	1	mixed_Word_shortCSI	14	mixed_shift	303	Triangle	Red	Color	Word	Shift	200	Inconsistent	COLOR	TriangleRed.png	30	1	1309	43	43	41544	100	966.139534883720898506	56	57	48914	98.2456140350877120682	873.4642857142856655628	51	52	43953	98.0769230769230659917	861.8235294117647526946	48	48	46505	100	968.8541666666666287711	107.0306372549018760765
5.0.11.0	win	022119	10:09:11	NH_A_67	1	1	mixed_Word_shortCSI	14	mixed_shift	306	Triangle	Green	Shape	Word	Shift	200	Consistent	SHAPE	TriangleGreen.png	38	1	1191	43	43	41544	100	966.139534883720898506	57	58	50105	98.2758620689655089109	879.0350877192981897679	51	52	43953	98.0769230769230659917	861.8235294117647526946	49	49	47696	100	973.3877551020408418481	111.5642256902760891535
5.0.11.0	win	022119	10:09:11	NH_A_67	1	1	mixed_Word_shortCSI	14	mixed_repeat	309	Triangle	Green	Shape	Word	Repeat	200	Consistent	SHAPE	TriangleGreen.png	38	1	902	43	43	41544	100	966.139534883720898506	58	59	51007	98.3050847457627128279	879.4310344827586050087	52	53	44855	98.1132075471698072988	862.5961538461538111733	49	49	47696	100	973.3877551020408418481	110.7916012558870306748
5.0.11.0	win	022119	10:09:11	NH_A_67	1	1	mixed_Word_shortCSI	14	mixed_repeat	312	Triangle	Green	Shape	Word	Repeat	200	Consistent	SHAPE	TriangleGreen.png	38	1	384	43	43	41544	100	966.139534883720898506	59	60	51391	98.3333333333333285964	871.0338983050847900813	53	54	45239	98.1481481481481523588	853.5660377358490222832	49	49	47696	100	973.3877551020408418481	119.8217173661918195648
5.0.11.0	win	022119	10:09:11	NH_A_67	1	1	mixed_Word_shortCSI	14	mixed_shift	315	Triangle	Red	Color	Word	Shift	200	Inconsistent	COLOR	TriangleRed.png	30	1	814	44	44	42358	100	962.6818181818181301423	59	60	51391	98.3333333333333285964	871.0338983050847900813	53	54	45239	98.1481481481481523588	853.5660377358490222832	50	50	48510	100	970.2000000000000454747	116.6339622641510231915
5.0.11.0	win	022119	10:09:11	NH_A_67	1	1	mixed_Word_shortCSI	14	mixed_repeat	318	Triangle	Green	Color	Word	Repeat	200	Consistent	COLOR	TriangleGreen.png	38	1	1244	45	45	43602	100	968.9333333333332802795	59	60	51391	98.3333333333333285964	871.0338983050847900813	54	55	46483	98.1818181818181869858	860.7962962962963047175	50	50	48510	100	970.2000000000000454747	109.4037037037037407572
5.0.11.0	win	022119	10:09:11	NH_A_67	1	1	mixed_Word_shortCSI	14	mixed_repeat	321	Circle	Red	Color	Word	Repeat	200	Consistent	COLOR	CircleRed.png	30	1	664	46	46	44266	100	962.304347826086996065	59	60	51391	98.3333333333333285964	871.0338983050847900813	55	56	47147	98.2142857142857081953	857.2181818181818471203	50	50	48510	100	970.2000000000000454747	112.9818181818181983544
5.0.11.0	win	022119	10:09:11	NH_A_67	1	1	mixed_Word_shortCSI	14	mixed_shift	324	Triangle	Green	Shape	Word	Shift	200	Consistent	SHAPE	TriangleGreen.png	38	1	732	46	46	44266	100	962.304347826086996065	60	61	52123	98.3606557377049171009	868.7166666666666969832	55	56	47147	98.2142857142857081953	857.2181818181818471203	51	51	49242	100	965.5294117647058556031	108.3112299465240084828
5.0.11.0	win	022119	10:09:11	NH_A_67	1	1	mixed_Word_shortCSI	14	mixed_shift	327	Circle	Green	Color	Word	Shift	200	Inconsistent	COLOR	CircleGreen.png	38	1	972	47	47	45238	100	962.5106382978723331689	60	61	52123	98.3606557377049171009	868.7166666666666969832	55	56	47147	98.2142857142857081953	857.2181818181818471203	52	52	50214	100	965.6538461538461888267	108.4356643356643417064
5.0.11.0	win	022119	10:09:11	NH_A_67	1	1	mixed_Word_shortCSI	14	mixed_shift	330	Triangle	Red	Shape	Word	Shift	200	Inconsistent	SHAPE	TriangleRed.png	38	1	1588	47	47	45238	100	962.5106382978723331689	61	62	53711	98.387096774193551596	880.5081967213114921833	55	56	47147	98.2142857142857081953	857.2181818181818471203	53	53	51802	100	977.396226415094361073	120.1780445969125139527
5.0.11.0	win	022119	10:09:11	NH_A_67	1	1	mixed_Word_shortCSI	14	mixed_shift	333	Circle	Red	Color	Word	Shift	200	Consistent	COLOR	CircleRed.png	30	1	1474	48	48	46712	100	973.1666666666666287711	61	62	53711	98.387096774193551596	880.5081967213114921833	55	56	47147	98.2142857142857081953	857.2181818181818471203	54	54	53276	100	986.5925925925926094351	129.3744107744107623148
5.0.11.0	win	022119	10:09:11	NH_A_67	1	1	mixed_Word_shortCSI	14	mixed_repeat	336	Triangle	Green	Color	Word	Repeat	200	Consistent	COLOR	TriangleGreen.png	38	1	822	49	49	47534	100	970.0816326530612059287	61	62	53711	98.387096774193551596	880.5081967213114921833	56	57	47969	98.2456140350877120682	856.5892857142856655628	54	54	53276	100	986.5925925925926094351	130.0033068783069438723
5.0.11.0	win	022119	10:09:11	NH_A_67	1	1	mixed_Word_shortCSI	14	mixed_shift	339	Circle	Green	Shape	Word	Shift	200	Inconsistent	SHAPE	CircleGreen.png	30	1	1923	49	49	47534	100	970.0816326530612059287	62	63	55634	98.4126984126984041268	897.3225806451613379977	56	57	47969	98.2456140350877120682	856.5892857142856655628	55	55	55199	100	1003.6181818181818243829	147.0288961038961588201
5.0.11.0	win	022119	10:09:11	NH_A_67	1	1	mixed_Word_shortCSI	14	mixed_shift	342	Circle	Green	Color	Word	Shift	200	Inconsistent	COLOR	CircleGreen.png	38	1	677	50	50	48211	100	964.2200000000000272848	62	63	55634	98.4126984126984041268	897.3225806451613379977	56	57	47969	98.2456140350877120682	856.5892857142856655628	56	56	55876	100	997.7857142857143344372	141.1964285714286688744
5.0.11.0	win	022119	10:09:11	NH_A_67	1	1	mixed_Word_shortCSI	14	mixed_repeat	345	Circle	Red	Color	Word	Repeat	200	Consistent	COLOR	CircleRed.png	30	1	744	51	51	48955	100	959.9019607843137009695	62	63	55634	98.4126984126984041268	897.3225806451613379977	57	58	48713	98.2758620689655089109	854.6140350877193441193	56	56	55876	100	997.7857142857143344372	143.171679197994990318
5.0.11.0	win	022119	10:09:11	NH_A_67	1	1	mixed_Word_shortCSI	14	mixed_repeat	348	Circle	Green	Color	Word	Repeat	200	Inconsistent	COLOR	CircleGreen.png	38	1	984	52	52	49939	100	960.36538461538464162	62	63	55634	98.4126984126984041268	897.3225806451613379977	58	59	49697	98.3050847457627128279	856.8448275862068612696	56	56	55876	100	997.7857142857143344372	140.9408866995074731676
5.0.11.0	win	022119	10:09:11	NH_A_67	1	1	mixed_Word_shortCSI	14	mixed_shift	351	Circle	Green	Shape	Word	Shift	200	Inconsistent	SHAPE	CircleGreen.png	30	1	735	52	52	49939	100	960.36538461538464162	63	64	56369	98.4375	894.7460317460316900906	58	59	49697	98.3050847457627128279	856.8448275862068612696	57	57	56611	100	993.175438596491176213	136.3306110102843149434
5.0.11.0	win	022119	10:09:11	NH_A_67	1	1	mixed_Word_shortCSI	14	mixed_repeat	354	Circle	Green	Shape	Word	Repeat	200	Inconsistent	SHAPE	CircleGreen.png	30	1	448	52	52	49939	100	960.36538461538464162	64	65	56817	98.4615384615384670042	887.765625	59	60	50145	98.3333333333333285964	849.9152542372880816401	57	57	56611	100	993.175438596491176213	143.2601843592030945729
5.0.11.0	win	022119	10:09:11	NH_A_67	1	1	mixed_Word_shortCSI	14	mixed_repeat	357	Triangle	Green	Shape	Word	Repeat	200	Consistent	SHAPE	TriangleGreen.png	38	1	684	52	52	49939	100	960.36538461538464162	65	66	57501	98.4848484848484844179	884.6307692307692605027	60	61	50829	98.3606557377049171009	847.1499999999999772626	57	57	56611	100	993.175438596491176213	146.0254385964911989504
5.0.11.0	win	022119	10:09:11	NH_A_67	1	1	mixed_Word_shortCSI	14	mixed_repeat	360	Triangle	Red	Shape	Word	Repeat	200	Inconsistent	SHAPE	TriangleRed.png	38	1	798	52	52	49939	100	960.36538461538464162	66	67	58299	98.507462686567166088	883.3181818181818698577	61	62	51627	98.387096774193551596	846.3442622950819895777	57	57	56611	100	993.175438596491176213	146.8311763014091866353
5.0.11.0	win	022119	10:09:11	NH_A_67	1	1	mixed_Word_shortCSI	14	mixed_repeat	363	Circle	Red	Shape	Word	Repeat	200	Consistent	SHAPE	CircleRed.png	30	1	796	52	52	49939	100	960.36538461538464162	67	68	59095	98.5294117647058840248	882.0149253731343605978	62	63	52423	98.4126984126984041268	845.5322580645160996937	57	57	56611	100	993.175438596491176213	147.6431805319750765193
5.0.11.0	win	022119	10:09:11	NH_A_67	1	1	mixed_Word_shortCSI	14	mixed_repeat	366	Circle	Red	Shape	Word	Repeat	200	Consistent	SHAPE	CircleRed.png	30	1	363	52	52	49939	100	960.36538461538464162	68	69	59458	98.5507246376811707478	874.3823529411764639008	63	64	52786	98.4375	837.8730158730159018887	57	57	56611	100	993.175438596491176213	155.3024227234752743243
5.0.11.0	win	022119	10:09:11	NH_A_67	1	1	mixed_Word_shortCSI	14	mixed_shift	369	Triangle	Green	Color	Word	Shift	200	Consistent	COLOR	TriangleGreen.png	38	1	1434	53	53	51373	100	969.3018867924528194635	68	69	59458	98.5507246376811707478	874.3823529411764639008	63	64	52786	98.4375	837.8730158730159018887	58	58	58045	100	1000.7758620689654662783	162.9028461959495643896
5.0.11.0	win	022119	10:09:11	NH_A_67	1	1	mixed_Word_shortCSI	14	mixed_shift	372	Triangle	Red	Shape	Word	Shift	200	Inconsistent	SHAPE	TriangleRed.png	38	1	1215	53	53	51373	100	969.3018867924528194635	69	70	60673	98.5714285714285836093	879.3188405797101268035	63	64	52786	98.4375	837.8730158730159018887	59	59	59260	100	1004.4067796610169125415	166.5337637880010106528
5.0.11.0	win	022119	10:09:11	NH_A_67	1	1	mixed_Word_shortCSI	14	mixed_repeat	375	Circle	Green	Shape	Word	Repeat	200	Inconsistent	SHAPE	CircleGreen.png	30	1	653	53	53	51373	100	969.3018867924528194635	70	71	61326	98.5915492957746550928	876.0857142857142889625	64	65	53439	98.4615384615384670042	834.984375	59	59	59260	100	1004.4067796610169125415	169.4224046610169125415
5.0.11.0	win	022119	10:09:11	NH_A_67	1	1	mixed_Word_shortCSI	14	mixed_shift	378	Circle	Red	Color	Word	Shift	200	Consistent	COLOR	CircleRed.png	30	1	1216	54	54	52589	100	973.8703703703703240535	70	71	61326	98.5915492957746550928	876.0857142857142889625	64	65	53439	98.4615384615384670042	834.984375	60	60	60476	100	1007.9333333333332802795	172.9489583333332802795
5.0.11.0	win	022119	10:09:11	NH_A_67	1	1	mixed_Word_shortCSI	14	mixed_repeat	381	Circle	Red	Color	Word	Repeat	200	Consistent	COLOR	CircleRed.png	30	1	574	55	55	53163	100	966.6000000000000227374	70	71	61326	98.5915492957746550928	876.0857142857142889625	65	66	54013	98.4848484848484844179	830.9692307692307622347	60	60	60476	100	1007.9333333333332802795	176.9641025641025180448
5.0.11.0	win	022119	10:09:11	NH_A_67	1	1	mixed_Word_shortCSI	14	mixed_shift	384	Circle	Red	Shape	Word	Shift	200	Consistent	SHAPE	CircleRed.png	30	1	838	55	55	53163	100	966.6000000000000227374	71	72	62164	98.6111111111111142691	875.549295774647930557	65	66	54013	98.4848484848484844179	830.9692307692307622347	61	61	61314	100	1005.147540983606518239	174.1783102143757560043
5.0.11.0	win	022119	10:09:11	NH_A_67	1	1	mixed_Word_shortCSI	14	mixed_shift	387	Triangle	Green	Color	Word	Shift	200	Consistent	COLOR	TriangleGreen.png	38	1	866	56	56	54029	100	964.8035714285714448124	71	72	62164	98.6111111111111142691	875.549295774647930557	65	66	54013	98.4848484848484844179	830.9692307692307622347	62	62	62180	100	1002.903225806451587232	171.9339950372208249973
5.0.11.0	win	022119	10:09:11	NH_A_67	1	1	mixed_Word_shortCSI	14	mixed_shift	390	Triangle	Red	Shape	Word	Shift	200	Inconsistent	SHAPE	TriangleRed.png	38	1	1917	56	56	54029	100	964.8035714285714448124	72	73	64081	98.6301369863013661643	890.0138888888889141526	65	66	54013	98.4848484848484844179	830.9692307692307622347	63	63	64097	100	1017.4126984126984325485	186.4434676434676703138
5.0.11.0	win	022119	10:09:11	NH_A_67	1	1	mixed_Word_shortCSI	14	mixed_shift	393	Triangle	Green	Color	Word	Shift	200	Consistent	COLOR	TriangleGreen.png	38	1	1087	57	57	55116	100	966.9473684210526016614	72	73	64081	98.6301369863013661643	890.0138888888889141526	65	66	54013	98.4848484848484844179	830.9692307692307622347	64	64	65184	100	1018.5	187.5307692307692377653
5.0.11.0	win	022119	10:09:11	NH_A_67	1	1	mixed_Word_shortCSI	14	mixed_shift	396	Circle	Red	Shape	Word	Shift	200	Consistent	SHAPE	CircleRed.png	30	1	2977	57	57	55116	100	966.9473684210526016614	73	74	67058	98.648648648648645576	918.6027397260273801294	65	66	54013	98.4848484848484844179	830.9692307692307622347	65	65	68161	100	1048.6307692307691468159	217.6615384615383845812
5.0.11.0	win	022119	10:09:11	NH_A_67	1	1	mixed_Word_shortCSI	14	mixed_shift	399	Triangle	Green	Color	Word	Shift	200	Consistent	COLOR	TriangleGreen.png	38	1	2313	58	58	57429	100	990.1551724137931387304	73	74	67058	98.648648648648645576	918.6027397260273801294	65	66	54013	98.4848484848484844179	830.9692307692307622347	66	66	70474	100	1067.7878787878787534282	236.8186480186479911936
5.0.11.0	win	022119	10:09:11	NH_A_67	1	1	mixed_Word_shortCSI	14	mixed_repeat	402	Triangle	Green	Color	Word	Repeat	200	Consistent	COLOR	TriangleGreen.png	38	1	842	59	59	58271	100	987.644067796610215737	73	74	67058	98.648648648648645576	918.6027397260273801294	66	67	54855	98.507462686567166088	831.1363636363636260285	66	66	70474	100	1067.7878787878787534282	236.6515151515151273998
5.0.11.0	win	022119	10:09:11	NH_A_67	1	1	mixed_Word_shortCSI	14	mixed_repeat	405	Circle	Green	Color	Word	Repeat	200	Inconsistent	COLOR	CircleGreen.png	38	1	503	60	60	58774	100	979.5666666666667197205	73	74	67058	98.648648648648645576	918.6027397260273801294	67	68	55358	98.5294117647058840248	826.23880597014920113	66	66	70474	100	1067.7878787878787534282	241.5490728177295522983
5.0.11.0	win	022119	10:09:11	NH_A_67	1	1	mixed_Word_shortCSI	14	mixed_repeat	408	Triangle	Green	Color	Word	Repeat	200	Consistent	COLOR	TriangleGreen.png	38	1	481	61	61	59255	100	971.3934426229508289907	73	74	67058	98.648648648648645576	918.6027397260273801294	68	69	55839	98.5507246376811707478	821.1617647058823195039	66	66	70474	100	1067.7878787878787534282	246.6261140819964339244
5.0.11.0	win	022119	10:09:11	NH_A_67	1	1	mixed_Word_shortCSI	14	mixed_repeat	411	Circle	Green	Color	Word	Repeat	200	Inconsistent	COLOR	CircleGreen.png	38	1	412	62	62	59667	100	962.3709677419354875383	73	74	67058	98.648648648648645576	918.6027397260273801294	69	70	56251	98.5714285714285836093	815.2318840579710013117	66	66	70474	100	1067.7878787878787534282	252.5559947299077521166
5.0.11.0	win	022119	10:09:11	NH_A_67	1	1	mixed_Word_shortCSI	14	mixed_shift	414	Circle	Red	Shape	Word	Shift	200	Consistent	SHAPE	CircleRed.png	30	1	698	62	62	59667	100	962.3709677419354875383	74	75	67756	98.6666666666666714036	915.6216216216216707835	69	70	56251	98.5714285714285836093	815.2318840579710013117	67	67	71172	100	1062.2686567164178086387	247.036772658446807327
5.0.11.0	win	022119	10:09:11	NH_A_67	1	1	mixed_Word_shortCSI	14	mixed_shift	417	Circle	Red	Color	Word	Shift	200	Consistent	COLOR	CircleRed.png	30	1	812	63	63	60479	100	959.9841269841269877361	74	75	67756	98.6666666666666714036	915.6216216216216707835	69	70	56251	98.5714285714285836093	815.2318840579710013117	68	68	71984	100	1058.5882352941175668093	243.3563512361465654976
5.0.11.0	win	022119	10:09:11	NH_A_67	1	1	mixed_Word_shortCSI	14	mixed_repeat	420	Triangle	Red	Color	Word	Repeat	200	Inconsistent	COLOR	TriangleRed.png	30	1	698	64	64	61177	100	955.890625	74	75	67756	98.6666666666666714036	915.6216216216216707835	70	71	56949	98.5915492957746550928	813.5571428571428214127	68	68	71984	100	1058.5882352941175668093	245.0310924369747453966
5.0.11.0	win	022119	10:09:11	NH_A_67	1	1	mixed_Word_shortCSI	14	mixed_repeat	423	Triangle	Green	Color	Word	Repeat	200	Consistent	COLOR	TriangleGreen.png	38	1	492	65	65	61669	100	948.7538461538460978772	74	75	67756	98.6666666666666714036	915.6216216216216707835	71	72	57441	98.6111111111111142691	809.0281690140844830239	68	68	71984	100	1058.5882352941175668093	249.5600662800330837854
5.0.11.0	win	022119	10:09:11	NH_A_67	1	1	mixed_Word_shortCSI	14	mixed_shift	426	Triangle	Green	Shape	Word	Shift	200	Consistent	SHAPE	TriangleGreen.png	38	1	935	65	65	61669	100	948.7538461538460978772	75	76	68691	98.6842105263157804984	915.8799999999999954525	71	72	57441	98.6111111111111142691	809.0281690140844830239	69	69	72919	100	1056.7971014492752601655	247.7689324351907771415
5.0.11.0	win	022119	10:09:11	NH_A_67	1	1	mixed_Word_shortCSI	14	mixed_repeat	429	Triangle	Green	Shape	Word	Repeat	200	Consistent	SHAPE	TriangleGreen.png	38	1	447	65	65	61669	100	948.7538461538460978772	76	77	69138	98.7012987012986968693	909.7105263157894796677	72	73	57888	98.6301369863013661643	804	69	69	72919	100	1056.7971014492752601655	252.7971014492752601655
5.0.11.0	win	022119	10:09:11	NH_A_67	1	1	mixed_Word_shortCSI	14	mixed_shift	432	Triangle	Red	Color	Word	Shift	200	Inconsistent	COLOR	TriangleRed.png	30	1	667	66	66	62336	100	944.4848484848484986287	76	77	69138	98.7012987012986968693	909.7105263157894796677	72	73	57888	98.6301369863013661643	804	70	70	73586	100	1051.2285714285715130245	247.2285714285715130245
5.0.11.0	win	022119	10:09:11	NH_A_67	1	1	mixed_Word_shortCSI	14	mixed_shift	435	Circle	Green	Shape	Word	Shift	200	Inconsistent	SHAPE	CircleGreen.png	30	1	815	66	66	62336	100	944.4848484848484986287	77	78	69953	98.7179487179487296089	908.480519480519433273	72	73	57888	98.6301369863013661643	804	71	71	74401	100	1047.9014084507041388861	243.9014084507041388861
5.0.11.0	win	022119	10:09:11	NH_A_67	1	1	mixed_Word_shortCSI	14	mixed_shift	438	Circle	Green	Color	Word	Shift	200	Inconsistent	COLOR	CircleGreen.png	38	1	1324	67	67	63660	100	950.1492537313432649171	77	78	69953	98.7179487179487296089	908.480519480519433273	72	73	57888	98.6301369863013661643	804	72	72	75725	100	1051.7361111111110858474	247.7361111111110858474
5.0.11.0	win	022119	10:09:11	NH_A_67	1	1	mixed_Word_shortCSI	14	mixed_shift	441	Circle	Red	Shape	Word	Shift	200	Consistent	SHAPE	CircleRed.png	30	1	1525	67	67	63660	100	950.1492537313432649171	78	79	71478	98.7341772151898737775	916.38461538461535838	72	73	57888	98.6301369863013661643	804	73	73	77250	100	1058.2191780821917745925	254.2191780821917745925
5.0.11.0	win	022119	10:09:11	NH_A_67	1	1	mixed_Word_shortCSI	14	mixed_repeat	444	Circle	Green	Shape	Word	Repeat	200	Inconsistent	SHAPE	CircleGreen.png	30	1	1302	67	67	63660	100	950.1492537313432649171	79	80	72780	98.75	921.2658227848100978008	73	74	59190	98.648648648648645576	810.8219178082191547219	73	73	77250	100	1058.2191780821917745925	247.3972602739726198706
5.0.11.0	win	022119	10:09:11	NH_A_67	1	1	mixed_Word_shortCSI	14	mixed_shift	447	Triangle	Red	Color	Word	Shift	200	Inconsistent	COLOR	TriangleRed.png	30	1	1472	68	68	65132	100	957.8235294117647526946	79	80	72780	98.75	921.2658227848100978008	73	74	59190	98.648648648648645576	810.8219178082191547219	74	74	78722	100	1063.8108108108108353917	252.9888930025916806699
5.0.11.0	win	022119	10:09:11	NH_A_67	1	1	mixed_Word_shortCSI	14	mixed_shift	450	Triangle	Red	Shape	Word	Shift	200	Inconsistent	SHAPE	TriangleRed.png	38	1	1156	68	68	65132	100	957.8235294117647526946	80	81	73936	98.7654320987654301689	924.2000000000000454747	73	74	59190	98.648648648648645576	810.8219178082191547219	75	75	79878	100	1065.0399999999999636202	254.2180821917808088983
5.0.11.0	win	022119	10:09:11	NH_A_67	1	1	mixed_Word_shortCSI	14	mixed_shift	453	Circle	Red	Color	Word	Shift	200	Consistent	COLOR	CircleRed.png	30	1	868	69	69	66000	100	956.5217391304347529513	80	81	73936	98.7654320987654301689	924.2000000000000454747	73	74	59190	98.648648648648645576	810.8219178082191547219	76	76	80746	100	1062.4473684210527153482	251.6254506128335606263
5.0.11.0	win	022119	10:09:11	NH_A_67	1	1	mixed_Word_shortCSI	14	mixed_repeat	456	Triangle	Green	Color	Word	Repeat	200	Consistent	COLOR	TriangleGreen.png	38	1	751	70	70	66751	100	953.5857142857142889625	80	81	73936	98.7654320987654301689	924.2000000000000454747	74	75	59941	98.6666666666666714036	810.0135135135135442397	76	76	80746	100	1062.4473684210527153482	252.4338549075391711085
5.0.11.0	win	022119	10:09:11	NH_A_67	1	1	mixed_Word_shortCSI	14	mixed_repeat	459	Triangle	Red	Color	Word	Repeat	200	Inconsistent	COLOR	TriangleRed.png	30	1	463	71	71	67214	100	946.676056338028161008	80	81	73936	98.7654320987654301689	924.2000000000000454747	75	76	60404	98.6842105263157804984	805.3866666666666560559	76	76	80746	100	1062.4473684210527153482	257.0607017543860592923
5.0.11.0	win	022119	10:09:11	NH_A_67	1	1	mixed_Word_shortCSI	14	mixed_repeat	462	Triangle	Red	Color	Word	Repeat	200	Inconsistent	COLOR	TriangleRed.png	30	1	891	72	72	68105	100	945.9027777777778283053	80	81	73936	98.7654320987654301689	924.2000000000000454747	76	77	61295	98.7012987012986968693	806.5131578947368780064	76	76	80746	100	1062.4473684210527153482	255.9342105263158373418
5.0.11.0	win	022119	10:09:11	NH_A_67	1	1	mixed_Word_shortCSI	14	mixed_repeat	465	Circle	Green	Color	Word	Repeat	200	Inconsistent	COLOR	CircleGreen.png	38	1	550	73	73	68655	100	940.4794520547944784994	80	81	73936	98.7654320987654301689	924.2000000000000454747	77	78	61845	98.7179487179487296089	803.1818181818181301423	76	76	80746	100	1062.4473684210527153482	259.2655502392345852058
5.0.11.0	win	022119	10:09:11	NH_A_67	1	1	mixed_Word_shortCSI	14	mixed_shift	468	Circle	Red	Shape	Word	Shift	200	Consistent	SHAPE	CircleRed.png	30	1	878	73	73	68655	100	940.4794520547944784994	81	82	74814	98.7804878048780494737	923.6296296296296759465	77	78	61845	98.7179487179487296089	803.1818181818181301423	77	77	81624	100	1060.0519480519481021474	256.8701298701299720051
5.0.11.0	win	022119	10:09:11	NH_A_67	1	1	mixed_Word_shortCSI	14	mixed_repeat	471	Triangle	Green	Shape	Word	Repeat	200	Consistent	SHAPE	TriangleGreen.png	38	1	377	73	73	68655	100	940.4794520547944784994	82	83	75191	98.7951807228915583892	916.9634146341463747376	78	79	62222	98.7341772151898737775	797.7179487179487296089	77	77	81624	100	1060.0519480519481021474	262.3339993339993725385
5.0.11.0	win	022119	10:09:11	NH_A_67	1	1	mixed_Word_shortCSI	14	mixed_repeat	474	Triangle	Red	Shape	Word	Repeat	200	Inconsistent	SHAPE	TriangleRed.png	30	0	441	73	73	68655	100	940.4794520547944784994	82	84	75191	97.619047619047620401	916.9634146341463747376	78	80	62222	97.5	797.7179487179487296089	77	77	81624	100	1060.0519480519481021474	262.3339993339993725385
5.0.11.0	win	022119	10:09:11	NH_A_67	1	1	mixed_Word_shortCSI	14	mixed_shift	477	Triangle	Red	Color	Word	Shift	200	Inconsistent	COLOR	TriangleRed.png	30	1	2293	74	74	70948	100	958.7567567567567721198	82	84	75191	97.619047619047620401	916.9634146341463747376	78	80	62222	97.5	797.7179487179487296089	78	78	83917	100	1075.8589743589743648045	278.1410256410256351955
5.0.11.0	win	022119	10:09:11	NH_A_67	1	1	mixed_Word_shortCSI	14	mixed_shift	480	Circle	Red	Shape	Word	Shift	200	Consistent	SHAPE	CircleRed.png	30	1	856	74	74	70948	100	958.7567567567567721198	83	85	76047	97.6470588235294059132	916.2289156626505928216	78	80	62222	97.5	797.7179487179487296089	79	79	84773	100	1073.0759493670886968175	275.3580006491399672086
5.0.11.0	win	022119	10:09:11	NH_A_67	1	1	mixed_Word_shortCSI	14	mixed_shift	483	Triangle	Red	Color	Word	Shift	200	Inconsistent	COLOR	TriangleRed.png	30	1	1428	75	75	72376	100	965.0133333333333212067	83	85	76047	97.6470588235294059132	916.2289156626505928216	78	80	62222	97.5	797.7179487179487296089	80	80	86201	100	1077.5125000000000454747	279.7945512820513158658
