# Supplementary material for: Serial Recall Predicts Vocoded Sentence Recognition Across Spectral Resolutions
Source: J Speech Lang Hear Res. 2020 Mar 26;63(4):1282–98. doi: 10.1044/2020_JSLHR-19-00319 (PMC7242981; doi:10.1044/2020_JSLHR-19-00319)
Supplement: Supplemental Material S1 [file JSLHR-63-1282-s001.zip › Supplemental Material/EF Tasks/colorshapetask/Experiment Results/NH_A_68/colorshapetask_raw_NH_A_68_2019-03-07-17-11-08-932.iqdat]

build	computer.platform	date	time	subject	group	values.group	blockcode	blocknum	trialcode	trialnum	values.shape	values.color	values.categorizationtask	values.mixed_cuetask	values.mixed_shifttask	values.csi	values.responsekeymapping	stimulusitem1	values.stimulus	response	correct	latency	values.count_corrcolor	values.count_color	values.sumrt_corrcolor	expressions.percentcorrect_color	expressions.meanrt_color	values.count_corrshape	values.count_shape	values.sumrt_corrshape	expressions.percentcorrect_shape	expressions.meanrt_shape	values.count_corrrepeat	values.count_repeat	values.sumrt_corrrepeat	expressions.percentcorrect_repeat	expressions.meanrt_repeat	values.count_corrshift	values.count_shift	values.sumrt_corrshift	expressions.percentcorrect_shift	expressions.meanrt_shift	expressions.switchcost
5.0.11.0	win	030719	11:11:08	NH_A_68	1	1	generalintro	1	GeneralIntro	1						0		SC_GeneralIntro.htm		57	0	112669	0	0	0	0		0	0	0	0		0	0	0	0		0	0	0	0		0
5.0.11.0	win	030719	11:11:08	NH_A_68	1	1	blockedintro	2	BlockedIntro	1						0		SC_BlockedIntro1.htm		57	0	32367	0	0	0	0		0	0	0	0		0	0	0	0		0	0	0	0		0
5.0.11.0	win	030719	11:11:08	NH_A_68	1	1	blockedintro	2	BlockedIntro	2						0		SC_BlockedIntro2.htm		57	0	5505	0	0	0	0		0	0	0	0		0	0	0	0		0	0	0	0		0
5.0.11.0	win	030719	11:11:08	NH_A_68	1	1	blockedtask_shapetraining	3	BlockedPracticeInstruct	1						0		SC_Blocked_ShapeTraining.htm		57	0	6082	0	0	0	0		0	0	0	0		0	0	0	0		0	0	0	0		0
5.0.11.0	win	030719	11:11:08	NH_A_68	1	1	blockedtask_shapetraining	3	blockedtask_shapetraining	3	Triangle		Shape			0		Triangle.png	Triangle.png	38	1	1518	0	0	0	0		0	0	0	0		0	0	0	0		0	0	0	0		0
5.0.11.0	win	030719	11:11:08	NH_A_68	1	1	blockedtask_shapetraining	3	blockedtask_shapetraining	6	Circle		Shape			0		Circle.png	Circle.png	30	1	505	0	0	0	0		0	0	0	0		0	0	0	0		0	0	0	0		0
5.0.11.0	win	030719	11:11:08	NH_A_68	1	1	blockedtask_shapetraining	3	blockedtask_shapetraining	9	Circle		Shape			0		Circle.png	Circle.png	30	1	492	0	0	0	0		0	0	0	0		0	0	0	0		0	0	0	0		0
5.0.11.0	win	030719	11:11:08	NH_A_68	1	1	blockedtask_shapetraining	3	blockedtask_shapetraining	12	Triangle		Shape			0		Triangle.png	Triangle.png	38	1	528	0	0	0	0		0	0	0	0		0	0	0	0		0	0	0	0		0
5.0.11.0	win	030719	11:11:08	NH_A_68	1	1	blockedtask_shapetraining	3	blockedtask_shapetraining	15	Triangle		Shape			0		Triangle.png	Triangle.png	38	1	499	0	0	0	0		0	0	0	0		0	0	0	0		0	0	0	0		0
5.0.11.0	win	030719	11:11:08	NH_A_68	1	1	blockedtask_shapetraining	3	blockedtask_shapetraining	18	Triangle		Shape			0		Triangle.png	Triangle.png	38	1	550	0	0	0	0		0	0	0	0		0	0	0	0		0	0	0	0		0
5.0.11.0	win	030719	11:11:08	NH_A_68	1	1	blockedtask_shapetraining	3	blockedtask_shapetraining	21	Circle		Shape			0		Circle.png	Circle.png	30	1	455	0	0	0	0		0	0	0	0		0	0	0	0		0	0	0	0		0
5.0.11.0	win	030719	11:11:08	NH_A_68	1	1	blockedtask_shapetraining	3	blockedtask_shapetraining	24	Circle		Shape			0		Circle.png	Circle.png	30	1	557	0	0	0	0		0	0	0	0		0	0	0	0		0	0	0	0		0
5.0.11.0	win	030719	11:11:08	NH_A_68	1	1	blockedtask_shapetraining	3	blockedtask_shapetraining	27	Circle		Shape			0		Circle.png	Circle.png	30	1	494	0	0	0	0		0	0	0	0		0	0	0	0		0	0	0	0		0
5.0.11.0	win	030719	11:11:08	NH_A_68	1	1	blockedtask_shapetraining	3	blockedtask_shapetraining	30	Circle		Shape			0		Circle.png	Circle.png	30	1	418	0	0	0	0		0	0	0	0		0	0	0	0		0	0	0	0		0
5.0.11.0	win	030719	11:11:08	NH_A_68	1	1	blockedtask_shapetraining	3	blockedtask_shapetraining	33	Triangle		Shape			0		Triangle.png	Triangle.png	38	1	489	0	0	0	0		0	0	0	0		0	0	0	0		0	0	0	0		0
5.0.11.0	win	030719	11:11:08	NH_A_68	1	1	blockedtask_shapetraining	3	blockedtask_shapetraining	36	Circle		Shape			0		Circle.png	Circle.png	30	1	477	0	0	0	0		0	0	0	0		0	0	0	0		0	0	0	0		0
5.0.11.0	win	030719	11:11:08	NH_A_68	1	1	blockedtask_shapetraining	3	blockedtask_shapetraining	39	Circle		Shape			0		Circle.png	Circle.png	30	1	466	0	0	0	0		0	0	0	0		0	0	0	0		0	0	0	0		0
5.0.11.0	win	030719	11:11:08	NH_A_68	1	1	blockedtask_shapetraining	3	blockedtask_shapetraining	42	Circle		Shape			0		Circle.png	Circle.png	30	1	422	0	0	0	0		0	0	0	0		0	0	0	0		0	0	0	0		0
5.0.11.0	win	030719	11:11:08	NH_A_68	1	1	blockedtask_shapetraining	3	blockedtask_shapetraining	45	Triangle		Shape			0		Triangle.png	Triangle.png	38	1	477	0	0	0	0		0	0	0	0		0	0	0	0		0	0	0	0		0
5.0.11.0	win	030719	11:11:08	NH_A_68	1	1	blockedtask_shapetraining	3	blockedtask_shapetraining	48	Triangle		Shape			0		Triangle.png	Triangle.png	30	0	513	0	0	0	0		0	0	0	0		0	0	0	0		0	0	0	0		0
5.0.11.0	win	030719	11:11:08	NH_A_68	1	1	blockedtask_shapetraining	3	blockedtask_shapetraining	51	Circle		Shape			0		Circle.png	Circle.png	30	1	636	0	0	0	0		0	0	0	0		0	0	0	0		0	0	0	0		0
5.0.11.0	win	030719	11:11:08	NH_A_68	1	1	blockedtask_shapetraining	3	blockedtask_shapetraining	54	Circle		Shape			0		Circle.png	Circle.png	30	1	474	0	0	0	0		0	0	0	0		0	0	0	0		0	0	0	0		0
5.0.11.0	win	030719	11:11:08	NH_A_68	1	1	blockedtask_shapetraining	3	blockedtask_shapetraining	57	Triangle		Shape			0		Triangle.png	Triangle.png	38	1	479	0	0	0	0		0	0	0	0		0	0	0	0		0	0	0	0		0
5.0.11.0	win	030719	11:11:08	NH_A_68	1	1	blockedtask_shapetraining	3	blockedtask_shapetraining	60	Circle		Shape			0		Circle.png	Circle.png	30	1	532	0	0	0	0		0	0	0	0		0	0	0	0		0	0	0	0		0
5.0.11.0	win	030719	11:11:08	NH_A_68	1	1	blockedtask_shapetraining	3	blockedtask_shapetraining	63	Triangle		Shape			0		Triangle.png	Triangle.png	38	1	437	0	0	0	0		0	0	0	0		0	0	0	0		0	0	0	0		0
5.0.11.0	win	030719	11:11:08	NH_A_68	1	1	blockedtask_shapetraining	3	blockedtask_shapetraining	66	Circle		Shape			0		Circle.png	Circle.png	30	1	444	0	0	0	0		0	0	0	0		0	0	0	0		0	0	0	0		0
5.0.11.0	win	030719	11:11:08	NH_A_68	1	1	blockedtask_shapetraining	3	blockedtask_shapetraining	69	Circle		Shape			0		Circle.png	Circle.png	30	1	434	0	0	0	0		0	0	0	0		0	0	0	0		0	0	0	0		0
5.0.11.0	win	030719	11:11:08	NH_A_68	1	1	blockedtask_shapetraining	3	blockedtask_shapetraining	72	Triangle		Shape			0		Triangle.png	Triangle.png	38	1	488	0	0	0	0		0	0	0	0		0	0	0	0		0	0	0	0		0
5.0.11.0	win	030719	11:11:08	NH_A_68	1	1	blockedtask_shapetraining	3	blockedtask_shapetraining	75	Circle		Shape			0		Circle.png	Circle.png	30	1	459	0	0	0	0		0	0	0	0		0	0	0	0		0	0	0	0		0
5.0.11.0	win	030719	11:11:08	NH_A_68	1	1	blockedtask_shapetraining	3	blockedtask_shapetraining	78	Triangle		Shape			0		Triangle.png	Triangle.png	38	1	433	0	0	0	0		0	0	0	0		0	0	0	0		0	0	0	0		0
5.0.11.0	win	030719	11:11:08	NH_A_68	1	1	blockedtask_shapetraining	3	blockedtask_shapetraining	81	Triangle		Shape			0		Triangle.png	Triangle.png	38	1	438	0	0	0	0		0	0	0	0		0	0	0	0		0	0	0	0		0
5.0.11.0	win	030719	11:11:08	NH_A_68	1	1	blockedtask_shapetraining	3	blockedtask_shapetraining	84	Triangle		Shape			0		Triangle.png	Triangle.png	30	0	541	0	0	0	0		0	0	0	0		0	0	0	0		0	0	0	0		0
5.0.11.0	win	030719	11:11:08	NH_A_68	1	1	blockedtask_shapetraining	3	blockedtask_shapetraining	87	Triangle		Shape			0		Triangle.png	Triangle.png	38	1	839	0	0	0	0		0	0	0	0		0	0	0	0		0	0	0	0		0
5.0.11.0	win	030719	11:11:08	NH_A_68	1	1	blockedtask_shapetraining	3	blockedtask_shapetraining	90	Triangle		Shape			0		Triangle.png	Triangle.png	38	1	541	0	0	0	0		0	0	0	0		0	0	0	0		0	0	0	0		0
5.0.11.0	win	030719	11:11:08	NH_A_68	1	1	blockedtask_shapetraining	3	blockedtask_shapetraining	93	Circle		Shape			0		Circle.png	Circle.png	30	1	559	0	0	0	0		0	0	0	0		0	0	0	0		0	0	0	0		0
5.0.11.0	win	030719	11:11:08	NH_A_68	1	1	blockedtask_shapetraining	3	blockedtask_shapetraining	96	Triangle		Shape			0		Triangle.png	Triangle.png	38	1	608	0	0	0	0		0	0	0	0		0	0	0	0		0	0	0	0		0
5.0.11.0	win	030719	11:11:08	NH_A_68	1	1	blockedtask_colortraining	4	BlockedPracticeInstruct	1	Triangle		Shape			0		SC_Blocked_ColorTraining.htm	Triangle.png	57	0	9854	0	0	0	0		0	0	0	0		0	0	0	0		0	0	0	0		0
5.0.11.0	win	030719	11:11:08	NH_A_68	1	1	blockedtask_colortraining	4	blockedtask_colortraining	3		Green	Color			0		Green.png	Green.png	38	1	1571	0	0	0	0		0	0	0	0		0	0	0	0		0	0	0	0		0
5.0.11.0	win	030719	11:11:08	NH_A_68	1	1	blockedtask_colortraining	4	blockedtask_colortraining	6		Red	Color			0		Red.png	Red.png	30	1	588	0	0	0	0		0	0	0	0		0	0	0	0		0	0	0	0		0
5.0.11.0	win	030719	11:11:08	NH_A_68	1	1	blockedtask_colortraining	4	blockedtask_colortraining	9		Red	Color			0		Red.png	Red.png	30	1	508	0	0	0	0		0	0	0	0		0	0	0	0		0	0	0	0		0
5.0.11.0	win	030719	11:11:08	NH_A_68	1	1	blockedtask_colortraining	4	blockedtask_colortraining	12		Green	Color			0		Green.png	Green.png	38	1	575	0	0	0	0		0	0	0	0		0	0	0	0		0	0	0	0		0
5.0.11.0	win	030719	11:11:08	NH_A_68	1	1	blockedtask_colortraining	4	blockedtask_colortraining	15		Red	Color			0		Red.png	Red.png	30	1	592	0	0	0	0		0	0	0	0		0	0	0	0		0	0	0	0		0
5.0.11.0	win	030719	11:11:08	NH_A_68	1	1	blockedtask_colortraining	4	blockedtask_colortraining	18		Green	Color			0		Green.png	Green.png	38	1	544	0	0	0	0		0	0	0	0		0	0	0	0		0	0	0	0		0
5.0.11.0	win	030719	11:11:08	NH_A_68	1	1	blockedtask_colortraining	4	blockedtask_colortraining	21		Green	Color			0		Green.png	Green.png	38	1	594	0	0	0	0		0	0	0	0		0	0	0	0		0	0	0	0		0
5.0.11.0	win	030719	11:11:08	NH_A_68	1	1	blockedtask_colortraining	4	blockedtask_colortraining	24		Green	Color			0		Green.png	Green.png	38	1	594	0	0	0	0		0	0	0	0		0	0	0	0		0	0	0	0		0
5.0.11.0	win	030719	11:11:08	NH_A_68	1	1	blockedtask_colortraining	4	blockedtask_colortraining	27		Red	Color			0		Red.png	Red.png	30	1	562	0	0	0	0		0	0	0	0		0	0	0	0		0	0	0	0		0
5.0.11.0	win	030719	11:11:08	NH_A_68	1	1	blockedtask_colortraining	4	blockedtask_colortraining	30		Red	Color			0		Red.png	Red.png	30	1	499	0	0	0	0		0	0	0	0		0	0	0	0		0	0	0	0		0
5.0.11.0	win	030719	11:11:08	NH_A_68	1	1	blockedtask_colortraining	4	blockedtask_colortraining	33		Red	Color			0		Red.png	Red.png	30	1	519	0	0	0	0		0	0	0	0		0	0	0	0		0	0	0	0		0
5.0.11.0	win	030719	11:11:08	NH_A_68	1	1	blockedtask_colortraining	4	blockedtask_colortraining	36		Green	Color			0		Green.png	Green.png	38	1	554	0	0	0	0		0	0	0	0		0	0	0	0		0	0	0	0		0
5.0.11.0	win	030719	11:11:08	NH_A_68	1	1	blockedtask_colortraining	4	blockedtask_colortraining	39		Green	Color			0		Green.png	Green.png	38	1	540	0	0	0	0		0	0	0	0		0	0	0	0		0	0	0	0		0
5.0.11.0	win	030719	11:11:08	NH_A_68	1	1	blockedtask_colortraining	4	blockedtask_colortraining	42		Red	Color			0		Red.png	Red.png	30	1	493	0	0	0	0		0	0	0	0		0	0	0	0		0	0	0	0		0
5.0.11.0	win	030719	11:11:08	NH_A_68	1	1	blockedtask_colortraining	4	blockedtask_colortraining	45		Green	Color			0		Green.png	Green.png	38	1	513	0	0	0	0		0	0	0	0		0	0	0	0		0	0	0	0		0
5.0.11.0	win	030719	11:11:08	NH_A_68	1	1	blockedtask_colortraining	4	blockedtask_colortraining	48		Red	Color			0		Red.png	Red.png	30	1	596	0	0	0	0		0	0	0	0		0	0	0	0		0	0	0	0		0
5.0.11.0	win	030719	11:11:08	NH_A_68	1	1	blockedtask_colortraining	4	blockedtask_colortraining	51		Green	Color			0		Green.png	Green.png	38	1	564	0	0	0	0		0	0	0	0		0	0	0	0		0	0	0	0		0
5.0.11.0	win	030719	11:11:08	NH_A_68	1	1	blockedtask_colortraining	4	blockedtask_colortraining	54		Red	Color			0		Red.png	Red.png	30	1	549	0	0	0	0		0	0	0	0		0	0	0	0		0	0	0	0		0
5.0.11.0	win	030719	11:11:08	NH_A_68	1	1	blockedtask_colortraining	4	blockedtask_colortraining	57		Red	Color			0		Red.png	Red.png	30	1	518	0	0	0	0		0	0	0	0		0	0	0	0		0	0	0	0		0
5.0.11.0	win	030719	11:11:08	NH_A_68	1	1	blockedtask_colortraining	4	blockedtask_colortraining	60		Green	Color			0		Green.png	Green.png	38	1	537	0	0	0	0		0	0	0	0		0	0	0	0		0	0	0	0		0
5.0.11.0	win	030719	11:11:08	NH_A_68	1	1	blockedtask_colortraining	4	blockedtask_colortraining	63		Green	Color			0		Green.png	Green.png	38	1	619	0	0	0	0		0	0	0	0		0	0	0	0		0	0	0	0		0
5.0.11.0	win	030719	11:11:08	NH_A_68	1	1	blockedtask_colortraining	4	blockedtask_colortraining	66		Green	Color			0		Green.png	Green.png	38	1	521	0	0	0	0		0	0	0	0		0	0	0	0		0	0	0	0		0
5.0.11.0	win	030719	11:11:08	NH_A_68	1	1	blockedtask_colortraining	4	blockedtask_colortraining	69		Red	Color			0		Red.png	Red.png	30	1	508	0	0	0	0		0	0	0	0		0	0	0	0		0	0	0	0		0
5.0.11.0	win	030719	11:11:08	NH_A_68	1	1	blockedtask_colortraining	4	blockedtask_colortraining	72		Green	Color			0		Green.png	Green.png	38	1	591	0	0	0	0		0	0	0	0		0	0	0	0		0	0	0	0		0
5.0.11.0	win	030719	11:11:08	NH_A_68	1	1	blockedtask_colortraining	4	blockedtask_colortraining	75		Red	Color			0		Red.png	Red.png	30	1	495	0	0	0	0		0	0	0	0		0	0	0	0		0	0	0	0		0
5.0.11.0	win	030719	11:11:08	NH_A_68	1	1	blockedtask_colortraining	4	blockedtask_colortraining	78		Red	Color			0		Red.png	Red.png	30	1	467	0	0	0	0		0	0	0	0		0	0	0	0		0	0	0	0		0
5.0.11.0	win	030719	11:11:08	NH_A_68	1	1	blockedtask_colortraining	4	blockedtask_colortraining	81		Green	Color			0		Green.png	Green.png	38	1	536	0	0	0	0		0	0	0	0		0	0	0	0		0	0	0	0		0
5.0.11.0	win	030719	11:11:08	NH_A_68	1	1	blockedtask_colortraining	4	blockedtask_colortraining	84		Green	Color			0		Green.png	Green.png	38	1	554	0	0	0	0		0	0	0	0		0	0	0	0		0	0	0	0		0
5.0.11.0	win	030719	11:11:08	NH_A_68	1	1	blockedtask_colortraining	4	blockedtask_colortraining	87		Red	Color			0		Red.png	Red.png	30	1	555	0	0	0	0		0	0	0	0		0	0	0	0		0	0	0	0		0
5.0.11.0	win	030719	11:11:08	NH_A_68	1	1	blockedtask_colortraining	4	blockedtask_colortraining	90		Red	Color			0		Red.png	Red.png	30	1	557	0	0	0	0		0	0	0	0		0	0	0	0		0	0	0	0		0
5.0.11.0	win	030719	11:11:08	NH_A_68	1	1	blockedtask_colortraining	4	blockedtask_colortraining	93		Green	Color			0		Green.png	Green.png	38	1	494	0	0	0	0		0	0	0	0		0	0	0	0		0	0	0	0		0
5.0.11.0	win	030719	11:11:08	NH_A_68	1	1	blockedtask_colortraining	4	blockedtask_colortraining	96		Red	Color			0		Red.png	Red.png	30	1	498	0	0	0	0		0	0	0	0		0	0	0	0		0	0	0	0		0
5.0.11.0	win	030719	11:11:08	NH_A_68	1	1	blockedtask_colorshapetraining	5	BlockedPracticeInstruct	1		Red	Color			0		SC_Blocked_ColorShapeTraining.htm	Red.png	57	0	30805	0	0	0	0		0	0	0	0		0	0	0	0		0	0	0	0		0
5.0.11.0	win	030719	11:11:08	NH_A_68	1	1	blockedtask_colorshapetraining	5	blockedtask_colorshapetraining	3	Triangle		Shape			0		Triangle.png	Triangle.png	38	1	1348	0	0	0	0		0	0	0	0		0	0	0	0		0	0	0	0		0
5.0.11.0	win	030719	11:11:08	NH_A_68	1	1	blockedtask_colorshapetraining	5	blockedtask_colorshapetraining	6		Green	Color			0		Green.png	Green.png	38	1	1173	0	0	0	0		0	0	0	0		0	0	0	0		0	0	0	0		0
5.0.11.0	win	030719	11:11:08	NH_A_68	1	1	blockedtask_colorshapetraining	5	blockedtask_colorshapetraining	9		Red	Color			0		Red.png	Red.png	30	1	670	0	0	0	0		0	0	0	0		0	0	0	0		0	0	0	0		0
5.0.11.0	win	030719	11:11:08	NH_A_68	1	1	blockedtask_colorshapetraining	5	blockedtask_colorshapetraining	12	Circle		Shape			0		Circle.png	Circle.png	38	0	891	0	0	0	0		0	0	0	0		0	0	0	0		0	0	0	0		0
5.0.11.0	win	030719	11:11:08	NH_A_68	1	1	blockedtask_colorshapetraining	5	blockedtask_colorshapetraining	15	Circle		Shape			0		Circle.png	Circle.png	30	1	663	0	0	0	0		0	0	0	0		0	0	0	0		0	0	0	0		0
5.0.11.0	win	030719	11:11:08	NH_A_68	1	1	blockedtask_colorshapetraining	5	blockedtask_colorshapetraining	18		Green	Color			0		Green.png	Green.png	38	1	1061	0	0	0	0		0	0	0	0		0	0	0	0		0	0	0	0		0
5.0.11.0	win	030719	11:11:08	NH_A_68	1	1	blockedtask_colorshapetraining	5	blockedtask_colorshapetraining	21		Green	Color			0		Green.png	Green.png	38	1	706	0	0	0	0		0	0	0	0		0	0	0	0		0	0	0	0		0
5.0.11.0	win	030719	11:11:08	NH_A_68	1	1	blockedtask_colorshapetraining	5	blockedtask_colorshapetraining	24	Triangle		Shape			0		Triangle.png	Triangle.png	38	1	893	0	0	0	0		0	0	0	0		0	0	0	0		0	0	0	0		0
5.0.11.0	win	030719	11:11:08	NH_A_68	1	1	blockedtask_colorshapetraining	5	blockedtask_colorshapetraining	27		Green	Color			0		Green.png	Green.png	38	1	657	0	0	0	0		0	0	0	0		0	0	0	0		0	0	0	0		0
5.0.11.0	win	030719	11:11:08	NH_A_68	1	1	blockedtask_colorshapetraining	5	blockedtask_colorshapetraining	30		Red	Color			0		Red.png	Red.png	30	1	718	0	0	0	0		0	0	0	0		0	0	0	0		0	0	0	0		0
5.0.11.0	win	030719	11:11:08	NH_A_68	1	1	blockedtask_colorshapetraining	5	blockedtask_colorshapetraining	33		Green	Color			0		Green.png	Green.png	38	1	953	0	0	0	0		0	0	0	0		0	0	0	0		0	0	0	0		0
5.0.11.0	win	030719	11:11:08	NH_A_68	1	1	blockedtask_colorshapetraining	5	blockedtask_colorshapetraining	36		Red	Color			0		Red.png	Red.png	30	1	586	0	0	0	0		0	0	0	0		0	0	0	0		0	0	0	0		0
5.0.11.0	win	030719	11:11:08	NH_A_68	1	1	blockedtask_colorshapetraining	5	blockedtask_colorshapetraining	39	Circle		Shape			0		Circle.png	Circle.png	38	0	1163	0	0	0	0		0	0	0	0		0	0	0	0		0	0	0	0		0
5.0.11.0	win	030719	11:11:08	NH_A_68	1	1	blockedtask_colorshapetraining	5	blockedtask_colorshapetraining	42		Green	Color			0		Green.png	Green.png	38	1	1740	0	0	0	0		0	0	0	0		0	0	0	0		0	0	0	0		0
5.0.11.0	win	030719	11:11:08	NH_A_68	1	1	blockedtask_colorshapetraining	5	blockedtask_colorshapetraining	45	Circle		Shape			0		Circle.png	Circle.png	30	1	1070	0	0	0	0		0	0	0	0		0	0	0	0		0	0	0	0		0
5.0.11.0	win	030719	11:11:08	NH_A_68	1	1	blockedtask_colorshapetraining	5	blockedtask_colorshapetraining	48	Triangle		Shape			0		Triangle.png	Triangle.png	38	1	666	0	0	0	0		0	0	0	0		0	0	0	0		0	0	0	0		0
5.0.11.0	win	030719	11:11:08	NH_A_68	1	1	blockedtask_colorshapetraining	5	blockedtask_colorshapetraining	51	Circle		Shape			0		Circle.png	Circle.png	30	1	775	0	0	0	0		0	0	0	0		0	0	0	0		0	0	0	0		0
5.0.11.0	win	030719	11:11:08	NH_A_68	1	1	blockedtask_colorshapetraining	5	blockedtask_colorshapetraining	54	Circle		Shape			0		Circle.png	Circle.png	30	1	656	0	0	0	0		0	0	0	0		0	0	0	0		0	0	0	0		0
5.0.11.0	win	030719	11:11:08	NH_A_68	1	1	blockedtask_colorshapetraining	5	blockedtask_colorshapetraining	57	Triangle		Shape			0		Triangle.png	Triangle.png	38	1	685	0	0	0	0		0	0	0	0		0	0	0	0		0	0	0	0		0
5.0.11.0	win	030719	11:11:08	NH_A_68	1	1	blockedtask_colorshapetraining	5	blockedtask_colorshapetraining	60	Triangle		Shape			0		Triangle.png	Triangle.png	38	1	729	0	0	0	0		0	0	0	0		0	0	0	0		0	0	0	0		0
5.0.11.0	win	030719	11:11:08	NH_A_68	1	1	blockedtask_colorshapetraining	5	blockedtask_colorshapetraining	63	Circle		Shape			0		Circle.png	Circle.png	30	1	724	0	0	0	0		0	0	0	0		0	0	0	0		0	0	0	0		0
5.0.11.0	win	030719	11:11:08	NH_A_68	1	1	blockedtask_colorshapetraining	5	blockedtask_colorshapetraining	66	Triangle		Shape			0		Triangle.png	Triangle.png	38	1	894	0	0	0	0		0	0	0	0		0	0	0	0		0	0	0	0		0
5.0.11.0	win	030719	11:11:08	NH_A_68	1	1	blockedtask_colorshapetraining	5	blockedtask_colorshapetraining	69		Green	Color			0		Green.png	Green.png	38	1	882	0	0	0	0		0	0	0	0		0	0	0	0		0	0	0	0		0
5.0.11.0	win	030719	11:11:08	NH_A_68	1	1	blockedtask_colorshapetraining	5	blockedtask_colorshapetraining	72		Red	Color			0		Red.png	Red.png	30	1	550	0	0	0	0		0	0	0	0		0	0	0	0		0	0	0	0		0
5.0.11.0	win	030719	11:11:08	NH_A_68	1	1	blockedtask_colorshapetraining	5	blockedtask_colorshapetraining	75		Red	Color			0		Red.png	Red.png	30	1	552	0	0	0	0		0	0	0	0		0	0	0	0		0	0	0	0		0
5.0.11.0	win	030719	11:11:08	NH_A_68	1	1	blockedtask_colorshapetraining	5	blockedtask_colorshapetraining	78	Triangle		Shape			0		Triangle.png	Triangle.png	38	1	681	0	0	0	0		0	0	0	0		0	0	0	0		0	0	0	0		0
5.0.11.0	win	030719	11:11:08	NH_A_68	1	1	blockedtask_colorshapetraining	5	blockedtask_colorshapetraining	81	Circle		Shape			0		Circle.png	Circle.png	30	1	949	0	0	0	0		0	0	0	0		0	0	0	0		0	0	0	0		0
5.0.11.0	win	030719	11:11:08	NH_A_68	1	1	blockedtask_colorshapetraining	5	blockedtask_colorshapetraining	84		Green	Color			0		Green.png	Green.png	38	1	966	0	0	0	0		0	0	0	0		0	0	0	0		0	0	0	0		0
5.0.11.0	win	030719	11:11:08	NH_A_68	1	1	blockedtask_colorshapetraining	5	blockedtask_colorshapetraining	87		Red	Color			0		Red.png	Red.png	30	1	487	0	0	0	0		0	0	0	0		0	0	0	0		0	0	0	0		0
5.0.11.0	win	030719	11:11:08	NH_A_68	1	1	blockedtask_colorshapetraining	5	blockedtask_colorshapetraining	90		Red	Color			0		Red.png	Red.png	30	1	491	0	0	0	0		0	0	0	0		0	0	0	0		0	0	0	0		0
5.0.11.0	win	030719	11:11:08	NH_A_68	1	1	blockedtask_colorshapetraining	5	blockedtask_colorshapetraining	93	Triangle		Shape			0		Triangle.png	Triangle.png	38	1	654	0	0	0	0		0	0	0	0		0	0	0	0		0	0	0	0		0
5.0.11.0	win	030719	11:11:08	NH_A_68	1	1	blockedtask_colorshapetraining	5	blockedtask_colorshapetraining	96		Red	Color			0		Red.png	Red.png	30	1	524	0	0	0	0		0	0	0	0		0	0	0	0		0	0	0	0		0
5.0.11.0	win	030719	11:11:08	NH_A_68	1	1	blockedtask_bivalentshapetraining	6	BlockedPracticeInstruct	1		Red	Color			0		SC_Blocked_BivalentShapeTraining.htm	Red.png	57	0	14718	0	0	0	0		0	0	0	0		0	0	0	0		0	0	0	0		0
5.0.11.0	win	030719	11:11:08	NH_A_68	1	1	blockedtask_bivalentshapetraining	6	blockedtask_bivalentshapetraining	3	Triangle	Red	Shape			0		TriangleRed.png	TriangleRed.png	38	1	1856	0	0	0	0		0	0	0	0		0	0	0	0		0	0	0	0		0
5.0.11.0	win	030719	11:11:08	NH_A_68	1	1	blockedtask_bivalentshapetraining	6	blockedtask_bivalentshapetraining	6	Triangle	Red	Shape			0		TriangleRed.png	TriangleRed.png	38	1	622	0	0	0	0		0	0	0	0		0	0	0	0		0	0	0	0		0
5.0.11.0	win	030719	11:11:08	NH_A_68	1	1	blockedtask_bivalentshapetraining	6	blockedtask_bivalentshapetraining	9	Circle	Red	Shape			0		CircleRed.png	CircleRed.png	30	1	588	0	0	0	0		0	0	0	0		0	0	0	0		0	0	0	0		0
5.0.11.0	win	030719	11:11:08	NH_A_68	1	1	blockedtask_bivalentshapetraining	6	blockedtask_bivalentshapetraining	12	Circle	Green	Shape			0		CircleGreen.png	CircleGreen.png	30	1	860	0	0	0	0		0	0	0	0		0	0	0	0		0	0	0	0		0
5.0.11.0	win	030719	11:11:08	NH_A_68	1	1	blockedtask_bivalentshapetraining	6	blockedtask_bivalentshapetraining	15	Triangle	Red	Shape			0		TriangleRed.png	TriangleRed.png	38	1	1249	0	0	0	0		0	0	0	0		0	0	0	0		0	0	0	0		0
5.0.11.0	win	030719	11:11:08	NH_A_68	1	1	blockedtask_bivalentshapetraining	6	blockedtask_bivalentshapetraining	18	Circle	Green	Shape			0		CircleGreen.png	CircleGreen.png	30	1	839	0	0	0	0		0	0	0	0		0	0	0	0		0	0	0	0		0
5.0.11.0	win	030719	11:11:08	NH_A_68	1	1	blockedtask_bivalentshapetraining	6	blockedtask_bivalentshapetraining	21	Circle	Green	Shape			0		CircleGreen.png	CircleGreen.png	30	1	541	0	0	0	0		0	0	0	0		0	0	0	0		0	0	0	0		0
5.0.11.0	win	030719	11:11:08	NH_A_68	1	1	blockedtask_bivalentshapetraining	6	blockedtask_bivalentshapetraining	24	Triangle	Red	Shape			0		TriangleRed.png	TriangleRed.png	38	1	447	0	0	0	0		0	0	0	0		0	0	0	0		0	0	0	0		0
5.0.11.0	win	030719	11:11:08	NH_A_68	1	1	blockedtask_bivalentshapetraining	6	blockedtask_bivalentshapetraining	27	Circle	Red	Shape			0		CircleRed.png	CircleRed.png	30	1	661	0	0	0	0		0	0	0	0		0	0	0	0		0	0	0	0		0
5.0.11.0	win	030719	11:11:08	NH_A_68	1	1	blockedtask_bivalentshapetraining	6	blockedtask_bivalentshapetraining	30	Triangle	Red	Shape			0		TriangleRed.png	TriangleRed.png	38	1	466	0	0	0	0		0	0	0	0		0	0	0	0		0	0	0	0		0
5.0.11.0	win	030719	11:11:08	NH_A_68	1	1	blockedtask_bivalentshapetraining	6	blockedtask_bivalentshapetraining	33	Triangle	Red	Shape			0		TriangleRed.png	TriangleRed.png	38	1	567	0	0	0	0		0	0	0	0		0	0	0	0		0	0	0	0		0
5.0.11.0	win	030719	11:11:08	NH_A_68	1	1	blockedtask_bivalentshapetraining	6	blockedtask_bivalentshapetraining	36	Triangle	Red	Shape			0		TriangleRed.png	TriangleRed.png	38	1	519	0	0	0	0		0	0	0	0		0	0	0	0		0	0	0	0		0
5.0.11.0	win	030719	11:11:08	NH_A_68	1	1	blockedtask_bivalentshapetraining	6	blockedtask_bivalentshapetraining	39	Circle	Green	Shape			0		CircleGreen.png	CircleGreen.png	30	1	522	0	0	0	0		0	0	0	0		0	0	0	0		0	0	0	0		0
5.0.11.0	win	030719	11:11:08	NH_A_68	1	1	blockedtask_bivalentshapetraining	6	blockedtask_bivalentshapetraining	42	Triangle	Green	Shape			0		TriangleGreen.png	TriangleGreen.png	38	1	621	0	0	0	0		0	0	0	0		0	0	0	0		0	0	0	0		0
5.0.11.0	win	030719	11:11:08	NH_A_68	1	1	blockedtask_bivalentshapetraining	6	blockedtask_bivalentshapetraining	45	Circle	Red	Shape			0		CircleRed.png	CircleRed.png	30	1	588	0	0	0	0		0	0	0	0		0	0	0	0		0	0	0	0		0
5.0.11.0	win	030719	11:11:08	NH_A_68	1	1	blockedtask_bivalentshapetraining	6	blockedtask_bivalentshapetraining	48	Triangle	Green	Shape			0		TriangleGreen.png	TriangleGreen.png	38	1	475	0	0	0	0		0	0	0	0		0	0	0	0		0	0	0	0		0
5.0.11.0	win	030719	11:11:08	NH_A_68	1	1	blockedtask_bivalentshapetraining	6	blockedtask_bivalentshapetraining	51	Circle	Red	Shape			0		CircleRed.png	CircleRed.png	30	1	560	0	0	0	0		0	0	0	0		0	0	0	0		0	0	0	0		0
5.0.11.0	win	030719	11:11:08	NH_A_68	1	1	blockedtask_bivalentshapetraining	6	blockedtask_bivalentshapetraining	54	Triangle	Green	Shape			0		TriangleGreen.png	TriangleGreen.png	38	1	497	0	0	0	0		0	0	0	0		0	0	0	0		0	0	0	0		0
5.0.11.0	win	030719	11:11:08	NH_A_68	1	1	blockedtask_bivalentshapetraining	6	blockedtask_bivalentshapetraining	57	Circle	Green	Shape			0		CircleGreen.png	CircleGreen.png	30	1	517	0	0	0	0		0	0	0	0		0	0	0	0		0	0	0	0		0
5.0.11.0	win	030719	11:11:08	NH_A_68	1	1	blockedtask_bivalentshapetraining	6	blockedtask_bivalentshapetraining	60	Circle	Green	Shape			0		CircleGreen.png	CircleGreen.png	38	0	520	0	0	0	0		0	0	0	0		0	0	0	0		0	0	0	0		0
5.0.11.0	win	030719	11:11:08	NH_A_68	1	1	blockedtask_bivalentshapetraining	6	blockedtask_bivalentshapetraining	63	Triangle	Green	Shape			0		TriangleGreen.png	TriangleGreen.png	38	1	1362	0	0	0	0		0	0	0	0		0	0	0	0		0	0	0	0		0
5.0.11.0	win	030719	11:11:08	NH_A_68	1	1	blockedtask_bivalentshapetraining	6	blockedtask_bivalentshapetraining	66	Circle	Green	Shape			0		CircleGreen.png	CircleGreen.png	30	1	1347	0	0	0	0		0	0	0	0		0	0	0	0		0	0	0	0		0
5.0.11.0	win	030719	11:11:08	NH_A_68	1	1	blockedtask_bivalentshapetraining	6	blockedtask_bivalentshapetraining	69	Triangle	Green	Shape			0		TriangleGreen.png	TriangleGreen.png	38	1	581	0	0	0	0		0	0	0	0		0	0	0	0		0	0	0	0		0
5.0.11.0	win	030719	11:11:08	NH_A_68	1	1	blockedtask_bivalentshapetraining	6	blockedtask_bivalentshapetraining	72	Circle	Green	Shape			0		CircleGreen.png	CircleGreen.png	30	1	597	0	0	0	0		0	0	0	0		0	0	0	0		0	0	0	0		0
5.0.11.0	win	030719	11:11:08	NH_A_68	1	1	blockedtask_bivalentshapetraining	6	blockedtask_bivalentshapetraining	75	Triangle	Green	Shape			0		TriangleGreen.png	TriangleGreen.png	38	1	484	0	0	0	0		0	0	0	0		0	0	0	0		0	0	0	0		0
5.0.11.0	win	030719	11:11:08	NH_A_68	1	1	blockedtask_bivalentshapetraining	6	blockedtask_bivalentshapetraining	78	Circle	Red	Shape			0		CircleRed.png	CircleRed.png	30	1	568	0	0	0	0		0	0	0	0		0	0	0	0		0	0	0	0		0
5.0.11.0	win	030719	11:11:08	NH_A_68	1	1	blockedtask_bivalentshapetraining	6	blockedtask_bivalentshapetraining	81	Triangle	Red	Shape			0		TriangleRed.png	TriangleRed.png	38	1	569	0	0	0	0		0	0	0	0		0	0	0	0		0	0	0	0		0
5.0.11.0	win	030719	11:11:08	NH_A_68	1	1	blockedtask_bivalentshapetraining	6	blockedtask_bivalentshapetraining	84	Triangle	Green	Shape			0		TriangleGreen.png	TriangleGreen.png	38	1	570	0	0	0	0		0	0	0	0		0	0	0	0		0	0	0	0		0
5.0.11.0	win	030719	11:11:08	NH_A_68	1	1	blockedtask_bivalentshapetraining	6	blockedtask_bivalentshapetraining	87	Circle	Red	Shape			0		CircleRed.png	CircleRed.png	30	1	603	0	0	0	0		0	0	0	0		0	0	0	0		0	0	0	0		0
5.0.11.0	win	030719	11:11:08	NH_A_68	1	1	blockedtask_bivalentshapetraining	6	blockedtask_bivalentshapetraining	90	Circle	Red	Shape			0		CircleRed.png	CircleRed.png	30	1	842	0	0	0	0		0	0	0	0		0	0	0	0		0	0	0	0		0
5.0.11.0	win	030719	11:11:08	NH_A_68	1	1	blockedtask_bivalentshapetraining	6	blockedtask_bivalentshapetraining	93	Triangle	Green	Shape			0		TriangleGreen.png	TriangleGreen.png	38	1	511	0	0	0	0		0	0	0	0		0	0	0	0		0	0	0	0		0
5.0.11.0	win	030719	11:11:08	NH_A_68	1	1	blockedtask_bivalentshapetraining	6	blockedtask_bivalentshapetraining	96	Circle	Red	Shape			0		CircleRed.png	CircleRed.png	30	1	579	0	0	0	0		0	0	0	0		0	0	0	0		0	0	0	0		0
5.0.11.0	win	030719	11:11:08	NH_A_68	1	1	blockedtask_bivalentcolortraining	7	BlockedPracticeInstruct	1	Circle	Red	Shape			0		SC_Blocked_BivalentColorTraining.htm	CircleRed.png	57	0	11634	0	0	0	0		0	0	0	0		0	0	0	0		0	0	0	0		0
5.0.11.0	win	030719	11:11:08	NH_A_68	1	1	blockedtask_bivalentcolortraining	7	blockedtask_bivalentcolortraining	3	Circle	Red	Color			0		CircleRed.png	CircleRed.png	30	1	704	0	0	0	0		0	0	0	0		0	0	0	0		0	0	0	0		0
5.0.11.0	win	030719	11:11:08	NH_A_68	1	1	blockedtask_bivalentcolortraining	7	blockedtask_bivalentcolortraining	6	Circle	Green	Color			0		CircleGreen.png	CircleGreen.png	38	1	444	0	0	0	0		0	0	0	0		0	0	0	0		0	0	0	0		0
5.0.11.0	win	030719	11:11:08	NH_A_68	1	1	blockedtask_bivalentcolortraining	7	blockedtask_bivalentcolortraining	9	Circle	Red	Color			0		CircleRed.png	CircleRed.png	30	1	706	0	0	0	0		0	0	0	0		0	0	0	0		0	0	0	0		0
5.0.11.0	win	030719	11:11:08	NH_A_68	1	1	blockedtask_bivalentcolortraining	7	blockedtask_bivalentcolortraining	12	Triangle	Red	Color			0		TriangleRed.png	TriangleRed.png	30	1	654	0	0	0	0		0	0	0	0		0	0	0	0		0	0	0	0		0
5.0.11.0	win	030719	11:11:08	NH_A_68	1	1	blockedtask_bivalentcolortraining	7	blockedtask_bivalentcolortraining	15	Circle	Green	Color			0		CircleGreen.png	CircleGreen.png	38	1	587	0	0	0	0		0	0	0	0		0	0	0	0		0	0	0	0		0
5.0.11.0	win	030719	11:11:08	NH_A_68	1	1	blockedtask_bivalentcolortraining	7	blockedtask_bivalentcolortraining	18	Triangle	Red	Color			0		TriangleRed.png	TriangleRed.png	30	1	490	0	0	0	0		0	0	0	0		0	0	0	0		0	0	0	0		0
5.0.11.0	win	030719	11:11:08	NH_A_68	1	1	blockedtask_bivalentcolortraining	7	blockedtask_bivalentcolortraining	21	Circle	Red	Color			0		CircleRed.png	CircleRed.png	30	1	655	0	0	0	0		0	0	0	0		0	0	0	0		0	0	0	0		0
5.0.11.0	win	030719	11:11:08	NH_A_68	1	1	blockedtask_bivalentcolortraining	7	blockedtask_bivalentcolortraining	24	Triangle	Red	Color			0		TriangleRed.png	TriangleRed.png	30	1	380	0	0	0	0		0	0	0	0		0	0	0	0		0	0	0	0		0
5.0.11.0	win	030719	11:11:08	NH_A_68	1	1	blockedtask_bivalentcolortraining	7	blockedtask_bivalentcolortraining	27	Triangle	Red	Color			0		TriangleRed.png	TriangleRed.png	30	1	436	0	0	0	0		0	0	0	0		0	0	0	0		0	0	0	0		0
5.0.11.0	win	030719	11:11:08	NH_A_68	1	1	blockedtask_bivalentcolortraining	7	blockedtask_bivalentcolortraining	30	Triangle	Red	Color			0		TriangleRed.png	TriangleRed.png	30	1	427	0	0	0	0		0	0	0	0		0	0	0	0		0	0	0	0		0
5.0.11.0	win	030719	11:11:08	NH_A_68	1	1	blockedtask_bivalentcolortraining	7	blockedtask_bivalentcolortraining	33	Triangle	Green	Color			0		TriangleGreen.png	TriangleGreen.png	38	1	449	0	0	0	0		0	0	0	0		0	0	0	0		0	0	0	0		0
5.0.11.0	win	030719	11:11:08	NH_A_68	1	1	blockedtask_bivalentcolortraining	7	blockedtask_bivalentcolortraining	36	Circle	Green	Color			0		CircleGreen.png	CircleGreen.png	38	1	439	0	0	0	0		0	0	0	0		0	0	0	0		0	0	0	0		0
5.0.11.0	win	030719	11:11:08	NH_A_68	1	1	blockedtask_bivalentcolortraining	7	blockedtask_bivalentcolortraining	39	Triangle	Red	Color			0		TriangleRed.png	TriangleRed.png	30	1	524	0	0	0	0		0	0	0	0		0	0	0	0		0	0	0	0		0
5.0.11.0	win	030719	11:11:08	NH_A_68	1	1	blockedtask_bivalentcolortraining	7	blockedtask_bivalentcolortraining	42	Triangle	Green	Color			0		TriangleGreen.png	TriangleGreen.png	38	1	559	0	0	0	0		0	0	0	0		0	0	0	0		0	0	0	0		0
5.0.11.0	win	030719	11:11:08	NH_A_68	1	1	blockedtask_bivalentcolortraining	7	blockedtask_bivalentcolortraining	45	Triangle	Green	Color			0		TriangleGreen.png	TriangleGreen.png	38	1	625	0	0	0	0		0	0	0	0		0	0	0	0		0	0	0	0		0
5.0.11.0	win	030719	11:11:08	NH_A_68	1	1	blockedtask_bivalentcolortraining	7	blockedtask_bivalentcolortraining	48	Circle	Red	Color			0		CircleRed.png	CircleRed.png	30	1	480	0	0	0	0		0	0	0	0		0	0	0	0		0	0	0	0		0
5.0.11.0	win	030719	11:11:08	NH_A_68	1	1	blockedtask_bivalentcolortraining	7	blockedtask_bivalentcolortraining	51	Circle	Red	Color			0		CircleRed.png	CircleRed.png	30	1	485	0	0	0	0		0	0	0	0		0	0	0	0		0	0	0	0		0
5.0.11.0	win	030719	11:11:08	NH_A_68	1	1	blockedtask_bivalentcolortraining	7	blockedtask_bivalentcolortraining	54	Triangle	Green	Color			0		TriangleGreen.png	TriangleGreen.png	38	1	600	0	0	0	0		0	0	0	0		0	0	0	0		0	0	0	0		0
5.0.11.0	win	030719	11:11:08	NH_A_68	1	1	blockedtask_bivalentcolortraining	7	blockedtask_bivalentcolortraining	57	Triangle	Red	Color			0		TriangleRed.png	TriangleRed.png	30	1	456	0	0	0	0		0	0	0	0		0	0	0	0		0	0	0	0		0
5.0.11.0	win	030719	11:11:08	NH_A_68	1	1	blockedtask_bivalentcolortraining	7	blockedtask_bivalentcolortraining	60	Circle	Green	Color			0		CircleGreen.png	CircleGreen.png	38	1	685	0	0	0	0		0	0	0	0		0	0	0	0		0	0	0	0		0
5.0.11.0	win	030719	11:11:08	NH_A_68	1	1	blockedtask_bivalentcolortraining	7	blockedtask_bivalentcolortraining	63	Circle	Red	Color			0		CircleRed.png	CircleRed.png	30	1	345	0	0	0	0		0	0	0	0		0	0	0	0		0	0	0	0		0
5.0.11.0	win	030719	11:11:08	NH_A_68	1	1	blockedtask_bivalentcolortraining	7	blockedtask_bivalentcolortraining	66	Triangle	Green	Color			0		TriangleGreen.png	TriangleGreen.png	38	1	467	0	0	0	0		0	0	0	0		0	0	0	0		0	0	0	0		0
5.0.11.0	win	030719	11:11:08	NH_A_68	1	1	blockedtask_bivalentcolortraining	7	blockedtask_bivalentcolortraining	69	Circle	Green	Color			0		CircleGreen.png	CircleGreen.png	38	1	583	0	0	0	0		0	0	0	0		0	0	0	0		0	0	0	0		0
5.0.11.0	win	030719	11:11:08	NH_A_68	1	1	blockedtask_bivalentcolortraining	7	blockedtask_bivalentcolortraining	72	Triangle	Green	Color			0		TriangleGreen.png	TriangleGreen.png	38	1	424	0	0	0	0		0	0	0	0		0	0	0	0		0	0	0	0		0
5.0.11.0	win	030719	11:11:08	NH_A_68	1	1	blockedtask_bivalentcolortraining	7	blockedtask_bivalentcolortraining	75	Circle	Green	Color			0		CircleGreen.png	CircleGreen.png	38	1	526	0	0	0	0		0	0	0	0		0	0	0	0		0	0	0	0		0
5.0.11.0	win	030719	11:11:08	NH_A_68	1	1	blockedtask_bivalentcolortraining	7	blockedtask_bivalentcolortraining	78	Circle	Red	Color			0		CircleRed.png	CircleRed.png	30	1	433	0	0	0	0		0	0	0	0		0	0	0	0		0	0	0	0		0
5.0.11.0	win	030719	11:11:08	NH_A_68	1	1	blockedtask_bivalentcolortraining	7	blockedtask_bivalentcolortraining	81	Triangle	Green	Color			0		TriangleGreen.png	TriangleGreen.png	38	1	870	0	0	0	0		0	0	0	0		0	0	0	0		0	0	0	0		0
5.0.11.0	win	030719	11:11:08	NH_A_68	1	1	blockedtask_bivalentcolortraining	7	blockedtask_bivalentcolortraining	84	Triangle	Green	Color			0		TriangleGreen.png	TriangleGreen.png	38	1	491	0	0	0	0		0	0	0	0		0	0	0	0		0	0	0	0		0
5.0.11.0	win	030719	11:11:08	NH_A_68	1	1	blockedtask_bivalentcolortraining	7	blockedtask_bivalentcolortraining	87	Triangle	Red	Color			0		TriangleRed.png	TriangleRed.png	30	1	447	0	0	0	0		0	0	0	0		0	0	0	0		0	0	0	0		0
5.0.11.0	win	030719	11:11:08	NH_A_68	1	1	blockedtask_bivalentcolortraining	7	blockedtask_bivalentcolortraining	90	Circle	Green	Color			0		CircleGreen.png	CircleGreen.png	38	1	677	0	0	0	0		0	0	0	0		0	0	0	0		0	0	0	0		0
5.0.11.0	win	030719	11:11:08	NH_A_68	1	1	blockedtask_bivalentcolortraining	7	blockedtask_bivalentcolortraining	93	Circle	Red	Color			0		CircleRed.png	CircleRed.png	30	1	610	0	0	0	0		0	0	0	0		0	0	0	0		0	0	0	0		0
5.0.11.0	win	030719	11:11:08	NH_A_68	1	1	blockedtask_bivalentcolortraining	7	blockedtask_bivalentcolortraining	96	Circle	Green	Color			0		CircleGreen.png	CircleGreen.png	38	1	417	0	0	0	0		0	0	0	0		0	0	0	0		0	0	0	0		0
5.0.11.0	win	030719	11:11:08	NH_A_68	1	1	blocked_testintro	8	BlockedPracticeInstruct	1	Circle	Green	Color			0		SC_Blocked_TestIntro.htm	CircleGreen.png	57	0	13812	0	0	0	0		0	0	0	0		0	0	0	0		0	0	0	0		0
5.0.11.0	win	030719	11:11:08	NH_A_68	1	1	blocked_shape	9	BlockedTestInstruct	1	Circle	Green	Color			0		SC_Blocked_BivalentShapeTest.htm	CircleGreen.png	57	0	6619	0	0	0	0		0	0	0	0		0	0	0	0		0	0	0	0		0
5.0.11.0	win	030719	11:11:08	NH_A_68	1	1	blocked_shape	9	blockedtask_bivalentshapetest	3	Triangle	Green	Shape			0		TriangleGreen.png	TriangleGreen.png	38	1	1522	0	0	0	0		1	1	1522	100	1522	0	0	0	0		0	0	0	0		0
5.0.11.0	win	030719	11:11:08	NH_A_68	1	1	blocked_shape	9	blockedtask_bivalentshapetest	6	Triangle	Red	Shape			0		TriangleRed.png	TriangleRed.png	38	1	558	0	0	0	0		2	2	2080	100	1040	0	0	0	0		0	0	0	0		0
5.0.11.0	win	030719	11:11:08	NH_A_68	1	1	blocked_shape	9	blockedtask_bivalentshapetest	9	Circle	Green	Shape			0		CircleGreen.png	CircleGreen.png	30	1	495	0	0	0	0		3	3	2575	100	858.3333333333333712289	0	0	0	0		0	0	0	0		0
5.0.11.0	win	030719	11:11:08	NH_A_68	1	1	blocked_shape	9	blockedtask_bivalentshapetest	12	Triangle	Red	Shape			0		TriangleRed.png	TriangleRed.png	38	1	530	0	0	0	0		4	4	3105	100	776.25	0	0	0	0		0	0	0	0		0
5.0.11.0	win	030719	11:11:08	NH_A_68	1	1	blocked_shape	9	blockedtask_bivalentshapetest	15	Triangle	Green	Shape			0		TriangleGreen.png	TriangleGreen.png	38	1	614	0	0	0	0		5	5	3719	100	743.7999999999999545253	0	0	0	0		0	0	0	0		0
5.0.11.0	win	030719	11:11:08	NH_A_68	1	1	blocked_shape	9	blockedtask_bivalentshapetest	18	Triangle	Red	Shape			0		TriangleRed.png	TriangleRed.png	38	1	597	0	0	0	0		6	6	4316	100	719.3333333333333712289	0	0	0	0		0	0	0	0		0
5.0.11.0	win	030719	11:11:08	NH_A_68	1	1	blocked_shape	9	blockedtask_bivalentshapetest	21	Triangle	Green	Shape			0		TriangleGreen.png	TriangleGreen.png	38	1	581	0	0	0	0		7	7	4897	100	699.5714285714285551876	0	0	0	0		0	0	0	0		0
5.0.11.0	win	030719	11:11:08	NH_A_68	1	1	blocked_shape	9	blockedtask_bivalentshapetest	24	Circle	Red	Shape			0		CircleRed.png	CircleRed.png	30	1	581	0	0	0	0		8	8	5478	100	684.75	0	0	0	0		0	0	0	0		0
5.0.11.0	win	030719	11:11:08	NH_A_68	1	1	blocked_shape	9	blockedtask_bivalentshapetest	27	Circle	Red	Shape			0		CircleRed.png	CircleRed.png	30	1	582	0	0	0	0		9	9	6060	100	673.3333333333333712289	0	0	0	0		0	0	0	0		0
5.0.11.0	win	030719	11:11:08	NH_A_68	1	1	blocked_shape	9	blockedtask_bivalentshapetest	30	Triangle	Red	Shape			0		TriangleRed.png	TriangleRed.png	38	1	565	0	0	0	0		10	10	6625	100	662.5	0	0	0	0		0	0	0	0		0
5.0.11.0	win	030719	11:11:08	NH_A_68	1	1	blocked_shape	9	blockedtask_bivalentshapetest	33	Triangle	Green	Shape			0		TriangleGreen.png	TriangleGreen.png	38	1	598	0	0	0	0		11	11	7223	100	656.6363636363636260285	0	0	0	0		0	0	0	0		0
5.0.11.0	win	030719	11:11:08	NH_A_68	1	1	blocked_shape	9	blockedtask_bivalentshapetest	36	Circle	Green	Shape			0		CircleGreen.png	CircleGreen.png	30	1	501	0	0	0	0		12	12	7724	100	643.6666666666666287711	0	0	0	0		0	0	0	0		0
5.0.11.0	win	030719	11:11:08	NH_A_68	1	1	blocked_shape	9	blockedtask_bivalentshapetest	39	Triangle	Green	Shape			0		TriangleGreen.png	TriangleGreen.png	38	1	713	0	0	0	0		13	13	8437	100	649	0	0	0	0		0	0	0	0		0
5.0.11.0	win	030719	11:11:08	NH_A_68	1	1	blocked_shape	9	blockedtask_bivalentshapetest	42	Circle	Red	Shape			0		CircleRed.png	CircleRed.png	30	1	532	0	0	0	0		14	14	8969	100	640.6428571428571103752	0	0	0	0		0	0	0	0		0
5.0.11.0	win	030719	11:11:08	NH_A_68	1	1	blocked_shape	9	blockedtask_bivalentshapetest	45	Triangle	Red	Shape			0		TriangleRed.png	TriangleRed.png	38	1	566	0	0	0	0		15	15	9535	100	635.6666666666666287711	0	0	0	0		0	0	0	0		0
5.0.11.0	win	030719	11:11:08	NH_A_68	1	1	blocked_shape	9	blockedtask_bivalentshapetest	48	Circle	Red	Shape			0		CircleRed.png	CircleRed.png	30	1	567	0	0	0	0		16	16	10102	100	631.375	0	0	0	0		0	0	0	0		0
5.0.11.0	win	030719	11:11:08	NH_A_68	1	1	blocked_shape	9	blockedtask_bivalentshapetest	51	Triangle	Red	Shape			0		TriangleRed.png	TriangleRed.png	38	1	456	0	0	0	0		17	17	10558	100	621.0588235294117112062	0	0	0	0		0	0	0	0		0
5.0.11.0	win	030719	11:11:08	NH_A_68	1	1	blocked_shape	9	blockedtask_bivalentshapetest	54	Triangle	Green	Shape			0		TriangleGreen.png	TriangleGreen.png	38	1	493	0	0	0	0		18	18	11051	100	613.9444444444444570763	0	0	0	0		0	0	0	0		0
5.0.11.0	win	030719	11:11:08	NH_A_68	1	1	blocked_shape	9	blockedtask_bivalentshapetest	57	Triangle	Green	Shape			0		TriangleGreen.png	TriangleGreen.png	38	1	465	0	0	0	0		19	19	11516	100	606.1052631578946829904	0	0	0	0		0	0	0	0		0
5.0.11.0	win	030719	11:11:08	NH_A_68	1	1	blocked_shape	9	blockedtask_bivalentshapetest	60	Circle	Green	Shape			0		CircleGreen.png	CircleGreen.png	30	1	485	0	0	0	0		20	20	12001	100	600.0499999999999545253	0	0	0	0		0	0	0	0		0
5.0.11.0	win	030719	11:11:08	NH_A_68	1	1	blocked_shape	9	blockedtask_bivalentshapetest	63	Triangle	Red	Shape			0		TriangleRed.png	TriangleRed.png	38	1	457	0	0	0	0		21	21	12458	100	593.2380952380951839586	0	0	0	0		0	0	0	0		0
5.0.11.0	win	030719	11:11:08	NH_A_68	1	1	blocked_shape	9	blockedtask_bivalentshapetest	66	Circle	Red	Shape			0		CircleRed.png	CircleRed.png	30	1	495	0	0	0	0		22	22	12953	100	588.7727272727272520569	0	0	0	0		0	0	0	0		0
5.0.11.0	win	030719	11:11:08	NH_A_68	1	1	blocked_shape	9	blockedtask_bivalentshapetest	69	Triangle	Green	Shape			0		TriangleGreen.png	TriangleGreen.png	38	1	466	0	0	0	0		23	23	13419	100	583.4347826086956274594	0	0	0	0		0	0	0	0		0
5.0.11.0	win	030719	11:11:08	NH_A_68	1	1	blocked_shape	9	blockedtask_bivalentshapetest	72	Circle	Green	Shape			0		CircleGreen.png	CircleGreen.png	30	1	519	0	0	0	0		24	24	13938	100	580.75	0	0	0	0		0	0	0	0		0
5.0.11.0	win	030719	11:11:08	NH_A_68	1	1	blocked_shape	9	blockedtask_bivalentshapetest	75	Triangle	Red	Shape			0		TriangleRed.png	TriangleRed.png	38	1	490	0	0	0	0		25	25	14428	100	577.1200000000000045475	0	0	0	0		0	0	0	0		0
5.0.11.0	win	030719	11:11:08	NH_A_68	1	1	blocked_shape	9	blockedtask_bivalentshapetest	78	Circle	Red	Shape			0		CircleRed.png	CircleRed.png	30	1	462	0	0	0	0		26	26	14890	100	572.6923076923077360334	0	0	0	0		0	0	0	0		0
5.0.11.0	win	030719	11:11:08	NH_A_68	1	1	blocked_shape	9	blockedtask_bivalentshapetest	81	Triangle	Red	Shape			0		TriangleRed.png	TriangleRed.png	38	1	532	0	0	0	0		27	27	15422	100	571.1851851851852188702	0	0	0	0		0	0	0	0		0
5.0.11.0	win	030719	11:11:08	NH_A_68	1	1	blocked_shape	9	blockedtask_bivalentshapetest	84	Circle	Red	Shape			0		CircleRed.png	CircleRed.png	30	1	486	0	0	0	0		28	28	15908	100	568.1428571428571103752	0	0	0	0		0	0	0	0		0
5.0.11.0	win	030719	11:11:08	NH_A_68	1	1	blocked_shape	9	blockedtask_bivalentshapetest	87	Circle	Green	Shape			0		CircleGreen.png	CircleGreen.png	30	1	650	0	0	0	0		29	29	16558	100	570.9655172413793025044	0	0	0	0		0	0	0	0		0
5.0.11.0	win	030719	11:11:08	NH_A_68	1	1	blocked_shape	9	blockedtask_bivalentshapetest	90	Circle	Green	Shape			0		CircleGreen.png	CircleGreen.png	30	1	471	0	0	0	0		30	30	17029	100	567.6333333333333257542	0	0	0	0		0	0	0	0		0
5.0.11.0	win	030719	11:11:08	NH_A_68	1	1	blocked_shape	9	blockedtask_bivalentshapetest	93	Circle	Red	Shape			0		CircleRed.png	CircleRed.png	30	1	507	0	0	0	0		31	31	17536	100	565.6774193548386620023	0	0	0	0		0	0	0	0		0
5.0.11.0	win	030719	11:11:08	NH_A_68	1	1	blocked_shape	9	blockedtask_bivalentshapetest	96	Circle	Red	Shape			0		CircleRed.png	CircleRed.png	30	1	463	0	0	0	0		32	32	17999	100	562.46875	0	0	0	0		0	0	0	0		0
5.0.11.0	win	030719	11:11:08	NH_A_68	1	1	blocked_shape	9	blockedtask_bivalentshapetest	99	Triangle	Red	Shape			0		TriangleRed.png	TriangleRed.png	38	1	580	0	0	0	0		33	33	18579	100	563	0	0	0	0		0	0	0	0		0
5.0.11.0	win	030719	11:11:08	NH_A_68	1	1	blocked_shape	9	blockedtask_bivalentshapetest	102	Circle	Green	Shape			0		CircleGreen.png	CircleGreen.png	30	1	533	0	0	0	0		34	34	19112	100	562.1176470588235360992	0	0	0	0		0	0	0	0		0
5.0.11.0	win	030719	11:11:08	NH_A_68	1	1	blocked_shape	9	blockedtask_bivalentshapetest	105	Circle	Green	Shape			0		CircleGreen.png	CircleGreen.png	30	1	503	0	0	0	0		35	35	19615	100	560.4285714285714448124	0	0	0	0		0	0	0	0		0
5.0.11.0	win	030719	11:11:08	NH_A_68	1	1	blocked_shape	9	blockedtask_bivalentshapetest	108	Triangle	Green	Shape			0		TriangleGreen.png	TriangleGreen.png	38	1	506	0	0	0	0		36	36	20121	100	558.9166666666666287711	0	0	0	0		0	0	0	0		0
5.0.11.0	win	030719	11:11:08	NH_A_68	1	1	blocked_shape	9	blockedtask_bivalentshapetest	111	Triangle	Green	Shape			0		TriangleGreen.png	TriangleGreen.png	30	0	525	0	0	0	0		36	37	20121	97.2972972972973053629	558.9166666666666287711	0	0	0	0		0	0	0	0		0
5.0.11.0	win	030719	11:11:08	NH_A_68	1	1	blocked_shape	9	blockedtask_bivalentshapetest	114	Circle	Green	Shape			0		CircleGreen.png	CircleGreen.png	30	1	624	0	0	0	0		37	38	20745	97.3684210526315752077	560.6756756756756203686	0	0	0	0		0	0	0	0		0
5.0.11.0	win	030719	11:11:08	NH_A_68	1	1	blocked_shape	9	blockedtask_bivalentshapetest	117	Circle	Red	Shape			0		CircleRed.png	CircleRed.png	30	1	975	0	0	0	0		38	39	21720	97.4358974358974307961	571.5789473684210406645	0	0	0	0		0	0	0	0		0
5.0.11.0	win	030719	11:11:08	NH_A_68	1	1	blocked_shape	9	blockedtask_bivalentshapetest	120	Triangle	Red	Shape			0		TriangleRed.png	TriangleRed.png	38	1	511	0	0	0	0		39	40	22231	97.5	570.0256410256409935755	0	0	0	0		0	0	0	0		0
5.0.11.0	win	030719	11:11:08	NH_A_68	1	1	blocked_shape	9	blockedtask_bivalentshapetest	123	Circle	Red	Shape			0		CircleRed.png	CircleRed.png	30	1	563	0	0	0	0		40	41	22794	97.5609756097560989474	569.8500000000000227374	0	0	0	0		0	0	0	0		0
5.0.11.0	win	030719	11:11:08	NH_A_68	1	1	blocked_shape	9	blockedtask_bivalentshapetest	126	Circle	Green	Shape			0		CircleGreen.png	CircleGreen.png	38	0	532	0	0	0	0		40	42	22794	95.2380952380952265912	569.8500000000000227374	0	0	0	0		0	0	0	0		0
5.0.11.0	win	030719	11:11:08	NH_A_68	1	1	blocked_shape	9	blockedtask_bivalentshapetest	129	Circle	Green	Shape			0		CircleGreen.png	CircleGreen.png	30	1	870	0	0	0	0		41	43	23664	95.3488372093023315301	577.170731707317031578	0	0	0	0		0	0	0	0		0
5.0.11.0	win	030719	11:11:08	NH_A_68	1	1	blocked_shape	9	blockedtask_bivalentshapetest	132	Triangle	Red	Shape			0		TriangleRed.png	TriangleRed.png	38	1	779	0	0	0	0		42	44	24443	95.4545454545454532536	581.9761904761904816041	0	0	0	0		0	0	0	0		0
5.0.11.0	win	030719	11:11:08	NH_A_68	1	1	blocked_shape	9	blockedtask_bivalentshapetest	135	Triangle	Red	Shape			0		TriangleRed.png	TriangleRed.png	38	1	499	0	0	0	0		43	45	24942	95.5555555555555571345	580.0465116279069661687	0	0	0	0		0	0	0	0		0
5.0.11.0	win	030719	11:11:08	NH_A_68	1	1	blocked_shape	9	blockedtask_bivalentshapetest	138	Triangle	Red	Shape			0		TriangleRed.png	TriangleRed.png	38	1	503	0	0	0	0		44	46	25445	95.6521739130434838216	578.2954545454545041139	0	0	0	0		0	0	0	0		0
5.0.11.0	win	030719	11:11:08	NH_A_68	1	1	blocked_shape	9	blockedtask_bivalentshapetest	141	Triangle	Green	Shape			0		TriangleGreen.png	TriangleGreen.png	38	1	554	0	0	0	0		45	47	25999	95.7446808510638334155	577.7555555555555883984	0	0	0	0		0	0	0	0		0
5.0.11.0	win	030719	11:11:08	NH_A_68	1	1	blocked_shape	9	blockedtask_bivalentshapetest	144	Circle	Red	Shape			0		CircleRed.png	CircleRed.png	30	1	540	0	0	0	0		46	48	26539	95.8333333333333428072	576.9347826086956274594	0	0	0	0		0	0	0	0		0
5.0.11.0	win	030719	11:11:08	NH_A_68	1	1	blocked_shape	9	blockedtask_bivalentshapetest	147	Circle	Green	Shape			0		CircleGreen.png	CircleGreen.png	30	1	477	0	0	0	0		47	49	27016	95.9183673469387656496	574.8085106382978892725	0	0	0	0		0	0	0	0		0
5.0.11.0	win	030719	11:11:08	NH_A_68	1	1	blocked_shape	9	blockedtask_bivalentshapetest	150	Triangle	Green	Shape			0		TriangleGreen.png	TriangleGreen.png	38	1	562	0	0	0	0		48	50	27578	96	574.5416666666666287711	0	0	0	0		0	0	0	0		0
5.0.11.0	win	030719	11:11:08	NH_A_68	1	1	blocked_shape	9	blockedtask_bivalentshapetest	153	Triangle	Red	Shape			0		TriangleRed.png	TriangleRed.png	38	1	500	0	0	0	0		49	51	28078	96.0784313725490193292	573.0204081632653014822	0	0	0	0		0	0	0	0		0
5.0.11.0	win	030719	11:11:08	NH_A_68	1	1	blocked_shape	9	blockedtask_bivalentshapetest	156	Circle	Green	Shape			0		CircleGreen.png	CircleGreen.png	30	1	519	0	0	0	0		50	52	28597	96.153846153846160405	571.9400000000000545697	0	0	0	0		0	0	0	0		0
5.0.11.0	win	030719	11:11:08	NH_A_68	1	1	blocked_shape	9	blockedtask_bivalentshapetest	159	Circle	Green	Shape			0		CircleGreen.png	CircleGreen.png	30	1	522	0	0	0	0		51	53	29119	96.2264150943396288085	570.9607843137255258625	0	0	0	0		0	0	0	0		0
5.0.11.0	win	030719	11:11:08	NH_A_68	1	1	blocked_shape	9	blockedtask_bivalentshapetest	162	Circle	Green	Shape			0		CircleGreen.png	CircleGreen.png	30	1	428	0	0	0	0		52	54	29547	96.2962962962962905067	568.2115384615384527933	0	0	0	0		0	0	0	0		0
5.0.11.0	win	030719	11:11:08	NH_A_68	1	1	blocked_shape	9	blockedtask_bivalentshapetest	165	Triangle	Green	Shape			0		TriangleGreen.png	TriangleGreen.png	38	1	546	0	0	0	0		53	55	30093	96.3636363636363597607	567.792452830188722146	0	0	0	0		0	0	0	0		0
5.0.11.0	win	030719	11:11:08	NH_A_68	1	1	blocked_shape	9	blockedtask_bivalentshapetest	168	Circle	Green	Shape			0		CircleGreen.png	CircleGreen.png	30	1	581	0	0	0	0		54	56	30674	96.4285714285714306016	568.0370370370370665114	0	0	0	0		0	0	0	0		0
5.0.11.0	win	030719	11:11:08	NH_A_68	1	1	blocked_shape	9	blockedtask_bivalentshapetest	171	Triangle	Green	Shape			0		TriangleGreen.png	TriangleGreen.png	38	1	597	0	0	0	0		55	57	31271	96.4912280701754383472	568.5636363636364194463	0	0	0	0		0	0	0	0		0
5.0.11.0	win	030719	11:11:08	NH_A_68	1	1	blocked_shape	9	blockedtask_bivalentshapetest	174	Circle	Red	Shape			0		CircleRed.png	CircleRed.png	30	1	565	0	0	0	0		56	58	31836	96.5517241379310320326	568.5	0	0	0	0		0	0	0	0		0
5.0.11.0	win	030719	11:11:08	NH_A_68	1	1	blocked_shape	9	blockedtask_bivalentshapetest	177	Circle	Green	Shape			0		CircleGreen.png	CircleGreen.png	30	1	549	0	0	0	0		57	59	32385	96.6101694915254256557	568.1578947368420813291	0	0	0	0		0	0	0	0		0
5.0.11.0	win	030719	11:11:08	NH_A_68	1	1	blocked_shape	9	blockedtask_bivalentshapetest	180	Circle	Red	Shape			0		CircleRed.png	CircleRed.png	30	1	375	0	0	0	0		58	60	32760	96.6666666666666714036	564.8275862068965125218	0	0	0	0		0	0	0	0		0
5.0.11.0	win	030719	11:11:08	NH_A_68	1	1	blocked_shape	9	blockedtask_bivalentshapetest	183	Triangle	Green	Shape			0		TriangleGreen.png	TriangleGreen.png	38	1	495	0	0	0	0		59	61	33255	96.7213114754098342019	563.644067796610215737	0	0	0	0		0	0	0	0		0
5.0.11.0	win	030719	11:11:08	NH_A_68	1	1	blocked_shape	9	blockedtask_bivalentshapetest	186	Circle	Green	Shape			0		CircleGreen.png	CircleGreen.png	30	1	451	0	0	0	0		60	62	33706	96.774193548387103192	561.7666666666666515084	0	0	0	0		0	0	0	0		0
5.0.11.0	win	030719	11:11:08	NH_A_68	1	1	blocked_shape	9	blockedtask_bivalentshapetest	189	Triangle	Red	Shape			0		TriangleRed.png	TriangleRed.png	38	1	489	0	0	0	0		61	63	34195	96.8253968253968224644	560.5737704918033159629	0	0	0	0		0	0	0	0		0
5.0.11.0	win	030719	11:11:08	NH_A_68	1	1	blocked_shape	9	blockedtask_bivalentshapetest	192	Triangle	Red	Shape			0		TriangleRed.png	TriangleRed.png	38	1	797	0	0	0	0		62	64	34992	96.875	564.3870967741935373851	0	0	0	0		0	0	0	0		0
5.0.11.0	win	030719	11:11:08	NH_A_68	1	1	blocked_shape	9	blockedtask_bivalentshapetest	195	Triangle	Green	Shape			0		TriangleGreen.png	TriangleGreen.png	38	1	453	0	0	0	0		63	65	35445	96.9230769230769197975	562.6190476190475919793	0	0	0	0		0	0	0	0		0
5.0.11.0	win	030719	11:11:08	NH_A_68	1	1	blocked_shape	9	blockedtask_bivalentshapetest	198	Triangle	Green	Shape			0		TriangleGreen.png	TriangleGreen.png	38	1	442	0	0	0	0		64	66	35887	96.9696969696969688357	560.734375	0	0	0	0		0	0	0	0		0
5.0.11.0	win	030719	11:11:08	NH_A_68	1	1	blocked_shape	9	blockedtask_bivalentshapetest	201	Triangle	Green	Shape			0		TriangleGreen.png	TriangleGreen.png	38	1	416	0	0	0	0		65	67	36303	97.0149253731343321761	558.5076923076923094413	0	0	0	0		0	0	0	0		0
5.0.11.0	win	030719	11:11:08	NH_A_68	1	1	blocked_shape	9	blockedtask_bivalentshapetest	204	Circle	Red	Shape			0		CircleRed.png	CircleRed.png	30	1	455	0	0	0	0		66	68	36758	97.0588235294117680496	556.9393939393939945148	0	0	0	0		0	0	0	0		0
5.0.11.0	win	030719	11:11:08	NH_A_68	1	1	blocked_shape	9	blockedtask_bivalentshapetest	207	Triangle	Green	Shape			0		TriangleGreen.png	TriangleGreen.png	38	1	492	0	0	0	0		67	69	37250	97.1014492753623130739	555.9701492537313924913	0	0	0	0		0	0	0	0		0
5.0.11.0	win	030719	11:11:08	NH_A_68	1	1	blocked_shape	9	blockedtask_bivalentshapetest	210	Circle	Red	Shape			0		CircleRed.png	CircleRed.png	30	1	496	0	0	0	0		68	70	37746	97.1428571428571387969	555.0882352941176804961	0	0	0	0		0	0	0	0		0
5.0.11.0	win	030719	11:11:08	NH_A_68	1	1	blocked_shape	9	blockedtask_bivalentshapetest	213	Circle	Red	Shape			0		CircleRed.png	CircleRed.png	38	0	452	0	0	0	0		68	71	37746	95.7746478873239368568	555.0882352941176804961	0	0	0	0		0	0	0	0		0
5.0.11.0	win	030719	11:11:08	NH_A_68	1	1	blocked_shape	9	blockedtask_bivalentshapetest	216	Triangle	Red	Shape			0		TriangleRed.png	TriangleRed.png	38	1	794	0	0	0	0		69	72	38540	95.8333333333333428072	558.5507246376811281152	0	0	0	0		0	0	0	0		0
5.0.11.0	win	030719	11:11:08	NH_A_68	1	1	blocked_shape	9	blockedtask_bivalentshapetest	219	Circle	Green	Shape			0		CircleGreen.png	CircleGreen.png	30	1	497	0	0	0	0		70	73	39037	95.8904109589040984929	557.671428571428577925	0	0	0	0		0	0	0	0		0
5.0.11.0	win	030719	11:11:08	NH_A_68	1	1	blocked_shape	9	blockedtask_bivalentshapetest	222	Triangle	Green	Shape			0		TriangleGreen.png	TriangleGreen.png	38	1	630	0	0	0	0		71	74	39667	95.9459459459459367281	558.6901408450704593633	0	0	0	0		0	0	0	0		0
5.0.11.0	win	030719	11:11:08	NH_A_68	1	1	blocked_shape	9	blockedtask_bivalentshapetest	225	Circle	Green	Shape			0		CircleGreen.png	CircleGreen.png	30	1	500	0	0	0	0		72	75	40167	96	557.875	0	0	0	0		0	0	0	0		0
5.0.11.0	win	030719	11:11:08	NH_A_68	1	1	blocked_shape	9	blockedtask_bivalentshapetest	228	Circle	Red	Shape			0		CircleRed.png	CircleRed.png	30	1	391	0	0	0	0		73	76	40558	96.0526315789473699169	555.5890410958903657956	0	0	0	0		0	0	0	0		0
5.0.11.0	win	030719	11:11:08	NH_A_68	1	1	blocked_shape	9	blockedtask_bivalentshapetest	231	Circle	Red	Shape			0		CircleRed.png	CircleRed.png	30	1	400	0	0	0	0		74	77	40958	96.1038961038961048189	553.4864864864864557603	0	0	0	0		0	0	0	0		0
5.0.11.0	win	030719	11:11:08	NH_A_68	1	1	blocked_shape	9	blockedtask_bivalentshapetest	234	Triangle	Red	Shape			0		TriangleRed.png	TriangleRed.png	38	1	583	0	0	0	0		75	78	41541	96.153846153846160405	553.8799999999999954525	0	0	0	0		0	0	0	0		0
5.0.11.0	win	030719	11:11:08	NH_A_68	1	1	blocked_shape	9	blockedtask_bivalentshapetest	237	Triangle	Red	Shape			0		TriangleRed.png	TriangleRed.png	38	1	663	0	0	0	0		76	79	42204	96.2025316455696213325	555.3157894736841626582	0	0	0	0		0	0	0	0		0
5.0.11.0	win	030719	11:11:08	NH_A_68	1	1	blocked_shape	9	blockedtask_bivalentshapetest	240	Circle	Red	Shape			0		CircleRed.png	CircleRed.png	30	1	484	0	0	0	0		77	80	42688	96.25	554.3896103896104250452	0	0	0	0		0	0	0	0		0
5.0.11.0	win	030719	11:11:08	NH_A_68	1	1	blocked_color	10	BlockedTestInstruct	1	Circle	Red	Shape			0		SC_Blocked_BivalentColorTest.htm	CircleRed.png	57	0	8041	0	0	0	0		0	0	0	0		0	0	0	0		0	0	0	0		0
5.0.11.0	win	030719	11:11:08	NH_A_68	1	1	blocked_color	10	blockedtask_bivalentcolortest	3	Triangle	Red	Color			0		TriangleRed.png	TriangleRed.png	30	1	792	1	1	792	100	792	0	0	0	0		0	0	0	0		0	0	0	0		0
5.0.11.0	win	030719	11:11:08	NH_A_68	1	1	blocked_color	10	blockedtask_bivalentcolortest	6	Circle	Green	Color			0		CircleGreen.png	CircleGreen.png	38	1	560	2	2	1352	100	676	0	0	0	0		0	0	0	0		0	0	0	0		0
5.0.11.0	win	030719	11:11:08	NH_A_68	1	1	blocked_color	10	blockedtask_bivalentcolortest	9	Triangle	Red	Color			0		TriangleRed.png	TriangleRed.png	30	1	657	3	3	2009	100	669.6666666666666287711	0	0	0	0		0	0	0	0		0	0	0	0		0
5.0.11.0	win	030719	11:11:08	NH_A_68	1	1	blocked_color	10	blockedtask_bivalentcolortest	12	Circle	Red	Color			0		CircleRed.png	CircleRed.png	30	1	1310	4	4	3319	100	829.75	0	0	0	0		0	0	0	0		0	0	0	0		0
5.0.11.0	win	030719	11:11:08	NH_A_68	1	1	blocked_color	10	blockedtask_bivalentcolortest	15	Triangle	Red	Color			0		TriangleRed.png	TriangleRed.png	30	1	561	5	5	3880	100	776	0	0	0	0		0	0	0	0		0	0	0	0		0
5.0.11.0	win	030719	11:11:08	NH_A_68	1	1	blocked_color	10	blockedtask_bivalentcolortest	18	Triangle	Green	Color			0		TriangleGreen.png	TriangleGreen.png	38	1	467	6	6	4347	100	724.5	0	0	0	0		0	0	0	0		0	0	0	0		0
5.0.11.0	win	030719	11:11:08	NH_A_68	1	1	blocked_color	10	blockedtask_bivalentcolortest	21	Triangle	Red	Color			0		TriangleRed.png	TriangleRed.png	30	1	407	7	7	4754	100	679.1428571428571103752	0	0	0	0		0	0	0	0		0	0	0	0		0
5.0.11.0	win	030719	11:11:08	NH_A_68	1	1	blocked_color	10	blockedtask_bivalentcolortest	24	Circle	Red	Color			0		CircleRed.png	CircleRed.png	30	1	463	8	8	5217	100	652.125	0	0	0	0		0	0	0	0		0	0	0	0		0
5.0.11.0	win	030719	11:11:08	NH_A_68	1	1	blocked_color	10	blockedtask_bivalentcolortest	27	Triangle	Green	Color			0		TriangleGreen.png	TriangleGreen.png	38	1	485	9	9	5702	100	633.5555555555555429237	0	0	0	0		0	0	0	0		0	0	0	0		0
5.0.11.0	win	030719	11:11:08	NH_A_68	1	1	blocked_color	10	blockedtask_bivalentcolortest	30	Circle	Red	Color			0		CircleRed.png	CircleRed.png	30	1	392	10	10	6094	100	609.3999999999999772626	0	0	0	0		0	0	0	0		0	0	0	0		0
5.0.11.0	win	030719	11:11:08	NH_A_68	1	1	blocked_color	10	blockedtask_bivalentcolortest	33	Circle	Green	Color			0		CircleGreen.png	CircleGreen.png	38	1	960	11	11	7054	100	641.2727272727272520569	0	0	0	0		0	0	0	0		0	0	0	0		0
5.0.11.0	win	030719	11:11:08	NH_A_68	1	1	blocked_color	10	blockedtask_bivalentcolortest	36	Circle	Green	Color			0		CircleGreen.png	CircleGreen.png	38	1	482	12	12	7536	100	628	0	0	0	0		0	0	0	0		0	0	0	0		0
5.0.11.0	win	030719	11:11:08	NH_A_68	1	1	blocked_color	10	blockedtask_bivalentcolortest	39	Circle	Green	Color			0		CircleGreen.png	CircleGreen.png	38	1	421	13	13	7957	100	612.0769230769230944134	0	0	0	0		0	0	0	0		0	0	0	0		0
5.0.11.0	win	030719	11:11:08	NH_A_68	1	1	blocked_color	10	blockedtask_bivalentcolortest	42	Triangle	Green	Color			0		TriangleGreen.png	TriangleGreen.png	38	1	412	14	14	8369	100	597.7857142857143344372	0	0	0	0		0	0	0	0		0	0	0	0		0
5.0.11.0	win	030719	11:11:08	NH_A_68	1	1	blocked_color	10	blockedtask_bivalentcolortest	45	Triangle	Green	Color			0		TriangleGreen.png	TriangleGreen.png	38	1	452	15	15	8821	100	588.0666666666667197205	0	0	0	0		0	0	0	0		0	0	0	0		0
5.0.11.0	win	030719	11:11:08	NH_A_68	1	1	blocked_color	10	blockedtask_bivalentcolortest	48	Circle	Red	Color			0		CircleRed.png	CircleRed.png	30	1	505	16	16	9326	100	582.875	0	0	0	0		0	0	0	0		0	0	0	0		0
5.0.11.0	win	030719	11:11:08	NH_A_68	1	1	blocked_color	10	blockedtask_bivalentcolortest	51	Circle	Green	Color			0		CircleGreen.png	CircleGreen.png	38	1	412	17	17	9738	100	572.8235294117647526946	0	0	0	0		0	0	0	0		0	0	0	0		0
5.0.11.0	win	030719	11:11:08	NH_A_68	1	1	blocked_color	10	blockedtask_bivalentcolortest	54	Circle	Green	Color			0		CircleGreen.png	CircleGreen.png	38	1	388	18	18	10126	100	562.5555555555555429237	0	0	0	0		0	0	0	0		0	0	0	0		0
5.0.11.0	win	030719	11:11:08	NH_A_68	1	1	blocked_color	10	blockedtask_bivalentcolortest	57	Triangle	Green	Color			0		TriangleGreen.png	TriangleGreen.png	38	1	476	19	19	10602	100	558	0	0	0	0		0	0	0	0		0	0	0	0		0
5.0.11.0	win	030719	11:11:08	NH_A_68	1	1	blocked_color	10	blockedtask_bivalentcolortest	60	Circle	Red	Color			0		CircleRed.png	CircleRed.png	30	1	448	20	20	11050	100	552.5	0	0	0	0		0	0	0	0		0	0	0	0		0
5.0.11.0	win	030719	11:11:08	NH_A_68	1	1	blocked_color	10	blockedtask_bivalentcolortest	63	Circle	Green	Color			0		CircleGreen.png	CircleGreen.png	38	1	725	21	21	11775	100	560.7142857142856655628	0	0	0	0		0	0	0	0		0	0	0	0		0
5.0.11.0	win	030719	11:11:08	NH_A_68	1	1	blocked_color	10	blockedtask_bivalentcolortest	66	Circle	Red	Color			0		CircleRed.png	CircleRed.png	30	1	640	22	22	12415	100	564.3181818181818698577	0	0	0	0		0	0	0	0		0	0	0	0		0
5.0.11.0	win	030719	11:11:08	NH_A_68	1	1	blocked_color	10	blockedtask_bivalentcolortest	69	Triangle	Red	Color			0		TriangleRed.png	TriangleRed.png	30	1	414	23	23	12829	100	557.7826086956521294269	0	0	0	0		0	0	0	0		0	0	0	0		0
5.0.11.0	win	030719	11:11:08	NH_A_68	1	1	blocked_color	10	blockedtask_bivalentcolortest	72	Triangle	Green	Color			0		TriangleGreen.png	TriangleGreen.png	30	0	406	23	24	12829	95.8333333333333428072	557.7826086956521294269	0	0	0	0		0	0	0	0		0	0	0	0		0
5.0.11.0	win	030719	11:11:08	NH_A_68	1	1	blocked_color	10	blockedtask_bivalentcolortest	75	Triangle	Red	Color			0		TriangleRed.png	TriangleRed.png	30	1	573	24	25	13402	96	558.4166666666666287711	0	0	0	0		0	0	0	0		0	0	0	0		0
5.0.11.0	win	030719	11:11:08	NH_A_68	1	1	blocked_color	10	blockedtask_bivalentcolortest	78	Triangle	Red	Color			0		TriangleRed.png	TriangleRed.png	30	1	366	25	26	13768	96.153846153846160405	550.7200000000000272848	0	0	0	0		0	0	0	0		0	0	0	0		0
5.0.11.0	win	030719	11:11:08	NH_A_68	1	1	blocked_color	10	blockedtask_bivalentcolortest	81	Circle	Green	Color			0		CircleGreen.png	CircleGreen.png	38	1	438	26	27	14206	96.2962962962962905067	546.38461538461535838	0	0	0	0		0	0	0	0		0	0	0	0		0
5.0.11.0	win	030719	11:11:08	NH_A_68	1	1	blocked_color	10	blockedtask_bivalentcolortest	84	Circle	Red	Color			0		CircleRed.png	CircleRed.png	30	1	1532	27	28	15738	96.4285714285714306016	582.8888888888889141526	0	0	0	0		0	0	0	0		0	0	0	0		0
5.0.11.0	win	030719	11:11:08	NH_A_68	1	1	blocked_color	10	blockedtask_bivalentcolortest	87	Triangle	Green	Color			0		TriangleGreen.png	TriangleGreen.png	38	1	550	28	29	16288	96.5517241379310320326	581.7142857142856655628	0	0	0	0		0	0	0	0		0	0	0	0		0
5.0.11.0	win	030719	11:11:08	NH_A_68	1	1	blocked_color	10	blockedtask_bivalentcolortest	90	Circle	Red	Color			0		CircleRed.png	CircleRed.png	30	1	471	29	30	16759	96.6666666666666714036	577.8965517241379075131	0	0	0	0		0	0	0	0		0	0	0	0		0
5.0.11.0	win	030719	11:11:08	NH_A_68	1	1	blocked_color	10	blockedtask_bivalentcolortest	93	Triangle	Green	Color			0		TriangleGreen.png	TriangleGreen.png	38	1	540	30	31	17299	96.774193548387103192	576.6333333333333257542	0	0	0	0		0	0	0	0		0	0	0	0		0
5.0.11.0	win	030719	11:11:08	NH_A_68	1	1	blocked_color	10	blockedtask_bivalentcolortest	96	Circle	Green	Color			0		CircleGreen.png	CircleGreen.png	38	1	414	31	32	17713	96.875	571.3870967741935373851	0	0	0	0		0	0	0	0		0	0	0	0		0
5.0.11.0	win	030719	11:11:08	NH_A_68	1	1	blocked_color	10	blockedtask_bivalentcolortest	99	Triangle	Green	Color			0		TriangleGreen.png	TriangleGreen.png	38	1	406	32	33	18119	96.9696969696969688357	566.21875	0	0	0	0		0	0	0	0		0	0	0	0		0
5.0.11.0	win	030719	11:11:08	NH_A_68	1	1	blocked_color	10	blockedtask_bivalentcolortest	102	Triangle	Green	Color			0		TriangleGreen.png	TriangleGreen.png	38	1	413	33	34	18532	97.0588235294117680496	561.5757575757576205433	0	0	0	0		0	0	0	0		0	0	0	0		0
5.0.11.0	win	030719	11:11:08	NH_A_68	1	1	blocked_color	10	blockedtask_bivalentcolortest	105	Circle	Red	Color			0		CircleRed.png	CircleRed.png	30	1	404	34	35	18936	97.1428571428571387969	556.9411764705882887938	0	0	0	0		0	0	0	0		0	0	0	0		0
5.0.11.0	win	030719	11:11:08	NH_A_68	1	1	blocked_color	10	blockedtask_bivalentcolortest	108	Circle	Green	Color			0		CircleGreen.png	CircleGreen.png	38	1	539	35	36	19475	97.2222222222222143273	556.4285714285714448124	0	0	0	0		0	0	0	0		0	0	0	0		0
5.0.11.0	win	030719	11:11:08	NH_A_68	1	1	blocked_color	10	blockedtask_bivalentcolortest	111	Triangle	Red	Color			0		TriangleRed.png	TriangleRed.png	30	1	878	36	37	20353	97.2972972972973053629	565.3611111111110858474	0	0	0	0		0	0	0	0		0	0	0	0		0
5.0.11.0	win	030719	11:11:08	NH_A_68	1	1	blocked_color	10	blockedtask_bivalentcolortest	114	Circle	Green	Color			0		CircleGreen.png	CircleGreen.png	38	1	370	37	38	20723	97.3684210526315752077	560.0810810810810380644	0	0	0	0		0	0	0	0		0	0	0	0		0
5.0.11.0	win	030719	11:11:08	NH_A_68	1	1	blocked_color	10	blockedtask_bivalentcolortest	117	Triangle	Red	Color			0		TriangleRed.png	TriangleRed.png	30	1	427	38	39	21150	97.4358974358974307961	556.5789473684210406645	0	0	0	0		0	0	0	0		0	0	0	0		0
5.0.11.0	win	030719	11:11:08	NH_A_68	1	1	blocked_color	10	blockedtask_bivalentcolortest	120	Triangle	Red	Color			0		TriangleRed.png	TriangleRed.png	30	1	546	39	40	21696	97.5	556.3076923076922639666	0	0	0	0		0	0	0	0		0	0	0	0		0
5.0.11.0	win	030719	11:11:08	NH_A_68	1	1	blocked_color	10	blockedtask_bivalentcolortest	123	Triangle	Red	Color			0		TriangleRed.png	TriangleRed.png	30	1	451	40	41	22147	97.5609756097560989474	553.6749999999999545253	0	0	0	0		0	0	0	0		0	0	0	0		0
5.0.11.0	win	030719	11:11:08	NH_A_68	1	1	blocked_color	10	blockedtask_bivalentcolortest	126	Triangle	Red	Color			0		TriangleRed.png	TriangleRed.png	30	1	441	41	42	22588	97.619047619047620401	550.9268292682926357884	0	0	0	0		0	0	0	0		0	0	0	0		0
5.0.11.0	win	030719	11:11:08	NH_A_68	1	1	blocked_color	10	blockedtask_bivalentcolortest	129	Triangle	Red	Color			0		TriangleRed.png	TriangleRed.png	30	1	479	42	43	23067	97.6744186046511515542	549.2142857142856655628	0	0	0	0		0	0	0	0		0	0	0	0		0
5.0.11.0	win	030719	11:11:08	NH_A_68	1	1	blocked_color	10	blockedtask_bivalentcolortest	132	Circle	Red	Color			0		CircleRed.png	CircleRed.png	30	1	515	43	44	23582	97.7272727272727337322	548.4186046511628092048	0	0	0	0		0	0	0	0		0	0	0	0		0
5.0.11.0	win	030719	11:11:08	NH_A_68	1	1	blocked_color	10	blockedtask_bivalentcolortest	135	Circle	Green	Color			0		CircleGreen.png	CircleGreen.png	38	1	486	44	45	24068	97.7777777777777714618	547	0	0	0	0		0	0	0	0		0	0	0	0		0
5.0.11.0	win	030719	11:11:08	NH_A_68	1	1	blocked_color	10	blockedtask_bivalentcolortest	138	Triangle	Red	Color			0		TriangleRed.png	TriangleRed.png	30	1	618	45	46	24686	97.8260869565217348054	548.5777777777777828305	0	0	0	0		0	0	0	0		0	0	0	0		0
5.0.11.0	win	030719	11:11:08	NH_A_68	1	1	blocked_color	10	blockedtask_bivalentcolortest	141	Triangle	Red	Color			0		TriangleRed.png	TriangleRed.png	30	1	441	46	47	25127	97.8723404255319167078	546.2391304347826235244	0	0	0	0		0	0	0	0		0	0	0	0		0
5.0.11.0	win	030719	11:11:08	NH_A_68	1	1	blocked_color	10	blockedtask_bivalentcolortest	144	Circle	Red	Color			0		CircleRed.png	CircleRed.png	30	1	367	47	48	25494	97.9166666666666571928	542.4255319148936678175	0	0	0	0		0	0	0	0		0	0	0	0		0
5.0.11.0	win	030719	11:11:08	NH_A_68	1	1	blocked_color	10	blockedtask_bivalentcolortest	147	Triangle	Green	Color			0		TriangleGreen.png	TriangleGreen.png	38	1	536	48	49	26030	97.9591836734693828248	542.2916666666666287711	0	0	0	0		0	0	0	0		0	0	0	0		0
5.0.11.0	win	030719	11:11:08	NH_A_68	1	1	blocked_color	10	blockedtask_bivalentcolortest	150	Circle	Green	Color			0		CircleGreen.png	CircleGreen.png	38	1	393	49	50	26423	98	539.244897959183617786	0	0	0	0		0	0	0	0		0	0	0	0		0
5.0.11.0	win	030719	11:11:08	NH_A_68	1	1	blocked_color	10	blockedtask_bivalentcolortest	153	Circle	Green	Color			0		CircleGreen.png	CircleGreen.png	38	1	450	50	51	26873	98.0392156862745025592	537.4600000000000363798	0	0	0	0		0	0	0	0		0	0	0	0		0
5.0.11.0	win	030719	11:11:08	NH_A_68	1	1	blocked_color	10	blockedtask_bivalentcolortest	156	Circle	Red	Color			0		CircleRed.png	CircleRed.png	30	1	455	51	52	27328	98.0769230769230659917	535.8431372549019897633	0	0	0	0		0	0	0	0		0	0	0	0		0
5.0.11.0	win	030719	11:11:08	NH_A_68	1	1	blocked_color	10	blockedtask_bivalentcolortest	159	Circle	Green	Color			0		CircleGreen.png	CircleGreen.png	38	1	556	52	53	27884	98.1132075471698072988	536.2307692307692832401	0	0	0	0		0	0	0	0		0	0	0	0		0
5.0.11.0	win	030719	11:11:08	NH_A_68	1	1	blocked_color	10	blockedtask_bivalentcolortest	162	Circle	Red	Color			0		CircleRed.png	CircleRed.png	30	1	541	53	54	28425	98.1481481481481523588	536.3207547169811277854	0	0	0	0		0	0	0	0		0	0	0	0		0
5.0.11.0	win	030719	11:11:08	NH_A_68	1	1	blocked_color	10	blockedtask_bivalentcolortest	165	Triangle	Red	Color			0		TriangleRed.png	TriangleRed.png	30	1	448	54	55	28873	98.1818181818181869858	534.6851851851852188702	0	0	0	0		0	0	0	0		0	0	0	0		0
5.0.11.0	win	030719	11:11:08	NH_A_68	1	1	blocked_color	10	blockedtask_bivalentcolortest	168	Triangle	Green	Color			0		TriangleGreen.png	TriangleGreen.png	38	1	533	55	56	29406	98.2142857142857081953	534.654545454545427674	0	0	0	0		0	0	0	0		0	0	0	0		0
5.0.11.0	win	030719	11:11:08	NH_A_68	1	1	blocked_color	10	blockedtask_bivalentcolortest	171	Triangle	Green	Color			0		TriangleGreen.png	TriangleGreen.png	38	1	375	56	57	29781	98.2456140350877120682	531.8035714285714448124	0	0	0	0		0	0	0	0		0	0	0	0		0
5.0.11.0	win	030719	11:11:08	NH_A_68	1	1	blocked_color	10	blockedtask_bivalentcolortest	174	Triangle	Green	Color			0		TriangleGreen.png	TriangleGreen.png	38	1	400	57	58	30181	98.2758620689655089109	529.491228070175452558	0	0	0	0		0	0	0	0		0	0	0	0		0
5.0.11.0	win	030719	11:11:08	NH_A_68	1	1	blocked_color	10	blockedtask_bivalentcolortest	177	Circle	Green	Color			0		CircleGreen.png	CircleGreen.png	38	1	440	58	59	30621	98.3050847457627128279	527.9482758620689537565	0	0	0	0		0	0	0	0		0	0	0	0		0
5.0.11.0	win	030719	11:11:08	NH_A_68	1	1	blocked_color	10	blockedtask_bivalentcolortest	180	Circle	Green	Color			0		CircleGreen.png	CircleGreen.png	38	1	510	59	60	31131	98.3333333333333285964	527.644067796610215737	0	0	0	0		0	0	0	0		0	0	0	0		0
5.0.11.0	win	030719	11:11:08	NH_A_68	1	1	blocked_color	10	blockedtask_bivalentcolortest	183	Triangle	Red	Color			0		TriangleRed.png	TriangleRed.png	30	1	433	60	61	31564	98.3606557377049171009	526.0666666666667197205	0	0	0	0		0	0	0	0		0	0	0	0		0
5.0.11.0	win	030719	11:11:08	NH_A_68	1	1	blocked_color	10	blockedtask_bivalentcolortest	186	Triangle	Green	Color			0		TriangleGreen.png	TriangleGreen.png	38	1	471	61	62	32035	98.387096774193551596	525.1639344262295026056	0	0	0	0		0	0	0	0		0	0	0	0		0
5.0.11.0	win	030719	11:11:08	NH_A_68	1	1	blocked_color	10	blockedtask_bivalentcolortest	189	Circle	Green	Color			0		CircleGreen.png	CircleGreen.png	38	1	748	62	63	32783	98.4126984126984041268	528.7580645161290249234	0	0	0	0		0	0	0	0		0	0	0	0		0
5.0.11.0	win	030719	11:11:08	NH_A_68	1	1	blocked_color	10	blockedtask_bivalentcolortest	192	Circle	Red	Color			0		CircleRed.png	CircleRed.png	30	1	1061	63	64	33844	98.4375	537.2063492063491594308	0	0	0	0		0	0	0	0		0	0	0	0		0
5.0.11.0	win	030719	11:11:08	NH_A_68	1	1	blocked_color	10	blockedtask_bivalentcolortest	195	Triangle	Green	Color			0		TriangleGreen.png	TriangleGreen.png	38	1	467	64	65	34311	98.4615384615384670042	536.109375	0	0	0	0		0	0	0	0		0	0	0	0		0
5.0.11.0	win	030719	11:11:08	NH_A_68	1	1	blocked_color	10	blockedtask_bivalentcolortest	198	Circle	Red	Color			0		CircleRed.png	CircleRed.png	30	1	407	65	66	34718	98.4848484848484844179	534.1230769230769510614	0	0	0	0		0	0	0	0		0	0	0	0		0
5.0.11.0	win	030719	11:11:08	NH_A_68	1	1	blocked_color	10	blockedtask_bivalentcolortest	201	Circle	Red	Color			0		CircleRed.png	CircleRed.png	38	0	431	65	67	34718	97.0149253731343321761	534.1230769230769510614	0	0	0	0		0	0	0	0		0	0	0	0		0
5.0.11.0	win	030719	11:11:08	NH_A_68	1	1	blocked_color	10	blockedtask_bivalentcolortest	204	Triangle	Green	Color			0		TriangleGreen.png	TriangleGreen.png	30	0	629	65	68	34718	95.5882352941176520744	534.1230769230769510614	0	0	0	0		0	0	0	0		0	0	0	0		0
5.0.11.0	win	030719	11:11:08	NH_A_68	1	1	blocked_color	10	blockedtask_bivalentcolortest	207	Triangle	Green	Color			0		TriangleGreen.png	TriangleGreen.png	38	1	1844	66	69	36562	95.6521739130434838216	553.9696969696969972574	0	0	0	0		0	0	0	0		0	0	0	0		0
5.0.11.0	win	030719	11:11:08	NH_A_68	1	1	blocked_color	10	blockedtask_bivalentcolortest	210	Circle	Green	Color			0		CircleGreen.png	CircleGreen.png	38	1	385	67	70	36947	95.7142857142857224062	551.4477611940297947513	0	0	0	0		0	0	0	0		0	0	0	0		0
5.0.11.0	win	030719	11:11:08	NH_A_68	1	1	blocked_color	10	blockedtask_bivalentcolortest	213	Circle	Red	Color			0		CircleRed.png	CircleRed.png	30	1	473	68	71	37420	95.7746478873239368568	550.2941176470587834046	0	0	0	0		0	0	0	0		0	0	0	0		0
5.0.11.0	win	030719	11:11:08	NH_A_68	1	1	blocked_color	10	blockedtask_bivalentcolortest	216	Circle	Red	Color			0		CircleRed.png	CircleRed.png	30	1	622	69	72	38042	95.8333333333333428072	551.3333333333333712289	0	0	0	0		0	0	0	0		0	0	0	0		0
5.0.11.0	win	030719	11:11:08	NH_A_68	1	1	blocked_color	10	blockedtask_bivalentcolortest	219	Triangle	Red	Color			0		TriangleRed.png	TriangleRed.png	30	1	508	70	73	38550	95.8904109589040984929	550.7142857142856655628	0	0	0	0		0	0	0	0		0	0	0	0		0
5.0.11.0	win	030719	11:11:08	NH_A_68	1	1	blocked_color	10	blockedtask_bivalentcolortest	222	Triangle	Green	Color			0		TriangleGreen.png	TriangleGreen.png	38	1	576	71	74	39126	95.9459459459459367281	551.0704225352112644032	0	0	0	0		0	0	0	0		0	0	0	0		0
5.0.11.0	win	030719	11:11:08	NH_A_68	1	1	blocked_color	10	blockedtask_bivalentcolortest	225	Circle	Green	Color			0		CircleGreen.png	CircleGreen.png	38	1	369	72	75	39495	96	548.5416666666666287711	0	0	0	0		0	0	0	0		0	0	0	0		0
5.0.11.0	win	030719	11:11:08	NH_A_68	1	1	blocked_color	10	blockedtask_bivalentcolortest	228	Triangle	Red	Color			0		TriangleRed.png	TriangleRed.png	30	1	457	73	76	39952	96.0526315789473699169	547.2876712328767325744	0	0	0	0		0	0	0	0		0	0	0	0		0
5.0.11.0	win	030719	11:11:08	NH_A_68	1	1	blocked_color	10	blockedtask_bivalentcolortest	231	Triangle	Red	Color			0		TriangleRed.png	TriangleRed.png	30	1	463	74	77	40415	96.1038961038961048189	546.148648648648645576	0	0	0	0		0	0	0	0		0	0	0	0		0
5.0.11.0	win	030719	11:11:08	NH_A_68	1	1	blocked_color	10	blockedtask_bivalentcolortest	234	Circle	Red	Color			0		CircleRed.png	CircleRed.png	30	1	420	75	78	40835	96.153846153846160405	544.4666666666666969832	0	0	0	0		0	0	0	0		0	0	0	0		0
5.0.11.0	win	030719	11:11:08	NH_A_68	1	1	blocked_color	10	blockedtask_bivalentcolortest	237	Circle	Red	Color			0		CircleRed.png	CircleRed.png	30	1	411	76	79	41246	96.2025316455696213325	542.7105263157894796677	0	0	0	0		0	0	0	0		0	0	0	0		0
5.0.11.0	win	030719	11:11:08	NH_A_68	1	1	blocked_color	10	blockedtask_bivalentcolortest	240	Triangle	Green	Color			0		TriangleGreen.png	TriangleGreen.png	38	1	546	77	80	41792	96.25	542.7532467532467990168	0	0	0	0		0	0	0	0		0	0	0	0		0
5.0.11.0	win	030719	11:11:08	NH_A_68	1	1	mixedintro	11	MixedIntroInstruct	1	Triangle	Green	Color			0		SC_MixedIntro1.htm	TriangleGreen.png	57	0	53679	77	80	41792	96.25	542.7532467532467990168	0	0	0	0		0	0	0	0		0	0	0	0		0
5.0.11.0	win	030719	11:11:08	NH_A_68	1	1	mixedintro	11	MixedIntroInstruct	2	Triangle	Green	Color			0		SC_MixedIntro2.htm	TriangleGreen.png	57	0	3804	77	80	41792	96.25	542.7532467532467990168	0	0	0	0		0	0	0	0		0	0	0	0		0
5.0.11.0	win	030719	11:11:08	NH_A_68	1	1	mixed_practiceWord	12	MixedPracticeInstruct	1	Triangle	Green	Color	Word		200		SC_Mixed_WordTraining.htm	TriangleGreen.png	57	0	11921	0	0	0	0		0	0	0	0		0	0	0	0		0	0	0	0		0
5.0.11.0	win	030719	11:11:08	NH_A_68	1	1	mixed_practiceWord	12	mixed_firsttask	2	Circle	Red	Shape	Word	firsttrial	200	Consistent	SHAPE	CircleRed.png	30	1	2706	0	0	0	0		0	0	0	0		0	0	0	0		0	0	0	0		0
5.0.11.0	win	030719	11:11:08	NH_A_68	1	1	mixed_practiceWord	12	mixed_repeat	5	Triangle	Red	Shape	Word	Repeat	200	Inconsistent	SHAPE	TriangleRed.png	38	1	1604	0	0	0	0		1	1	1604	100	1604	1	1	1604	100	1604	0	0	0	0		-1604
5.0.11.0	win	030719	11:11:08	NH_A_68	1	1	mixed_practiceWord	12	mixed_shift	8	Circle	Red	Color	Word	Shift	200	Consistent	COLOR	CircleRed.png	30	1	1426	1	1	1426	100	1426	1	1	1604	100	1604	1	1	1604	100	1604	1	1	1426	100	1426	-178
5.0.11.0	win	030719	11:11:08	NH_A_68	1	1	mixed_practiceWord	12	mixed_shift	11	Circle	Red	Shape	Word	Shift	200	Consistent	SHAPE	CircleRed.png	30	1	2328	1	1	1426	100	1426	2	2	3932	100	1966	1	1	1604	100	1604	2	2	3754	100	1877	273
5.0.11.0	win	030719	11:11:08	NH_A_68	1	1	mixed_practiceWord	12	mixed_shift	14	Triangle	Red	Color	Word	Shift	200	Inconsistent	COLOR	TriangleRed.png	30	1	2489	2	2	3915	100	1957.5	2	2	3932	100	1966	1	1	1604	100	1604	3	3	6243	100	2081	477
5.0.11.0	win	030719	11:11:08	NH_A_68	1	1	mixed_practiceWord	12	mixed_repeat	17	Triangle	Green	Color	Word	Repeat	200	Consistent	COLOR	TriangleGreen.png	38	1	1460	3	3	5375	100	1791.6666666666667424579	2	2	3932	100	1966	2	2	3064	100	1532	3	3	6243	100	2081	549
5.0.11.0	win	030719	11:11:08	NH_A_68	1	1	mixed_practiceWord	12	mixed_repeat	20	Circle	Red	Color	Word	Repeat	200	Consistent	COLOR	CircleRed.png	30	1	775	4	4	6150	100	1537.5	2	2	3932	100	1966	3	3	3839	100	1279.6666666666667424579	3	3	6243	100	2081	801.3333333333332575421
5.0.11.0	win	030719	11:11:08	NH_A_68	1	1	mixed_practiceWord	12	mixed_repeat	23	Circle	Red	Color	Word	Repeat	200	Consistent	COLOR	CircleRed.png	30	1	487	5	5	6637	100	1327.4000000000000909495	2	2	3932	100	1966	4	4	4326	100	1081.5	3	3	6243	100	2081	999.5
5.0.11.0	win	030719	11:11:08	NH_A_68	1	1	mixed_practiceWord	12	mixed_repeat	26	Triangle	Red	Color	Word	Repeat	200	Inconsistent	COLOR	TriangleRed.png	30	1	482	6	6	7119	100	1186.5	2	2	3932	100	1966	5	5	4808	100	961.6000000000000227374	3	3	6243	100	2081	1119.4000000000000909495
5.0.11.0	win	030719	11:11:08	NH_A_68	1	1	mixed_practiceWord	12	mixed_repeat	29	Circle	Red	Color	Word	Repeat	200	Consistent	COLOR	CircleRed.png	30	1	508	7	7	7627	100	1089.5714285714286688744	2	2	3932	100	1966	6	6	5316	100	886	3	3	6243	100	2081	1195
5.0.11.0	win	030719	11:11:08	NH_A_68	1	1	mixed_practiceWord	12	mixed_shift	32	Triangle	Green	Shape	Word	Shift	200	Consistent	SHAPE	TriangleGreen.png	38	1	1447	7	7	7627	100	1089.5714285714286688744	3	3	5379	100	1793	6	6	5316	100	886	4	4	7690	100	1922.5	1036.5
5.0.11.0	win	030719	11:11:08	NH_A_68	1	1	mixed_practiceWord	12	mixed_shift	35	Circle	Red	Color	Word	Shift	200	Consistent	COLOR	CircleRed.png	30	1	1450	8	8	9077	100	1134.625	3	3	5379	100	1793	6	6	5316	100	886	5	5	9140	100	1828	942
5.0.11.0	win	030719	11:11:08	NH_A_68	1	1	mixed_practiceWord	12	mixed_shift	38	Circle	Green	Shape	Word	Shift	200	Inconsistent	SHAPE	CircleGreen.png	30	1	2142	8	8	9077	100	1134.625	4	4	7521	100	1880.25	6	6	5316	100	886	6	6	11282	100	1880.3333333333332575421	994.3333333333332575421
5.0.11.0	win	030719	11:11:08	NH_A_68	1	1	mixed_practiceWord	12	mixed_shift	41	Triangle	Green	Color	Word	Shift	200	Consistent	COLOR	TriangleGreen.png	38	1	2551	9	9	11628	100	1292	4	4	7521	100	1880.25	6	6	5316	100	886	7	7	13833	100	1976.1428571428571103752	1090.1428571428571103752
5.0.11.0	win	030719	11:11:08	NH_A_68	1	1	mixed_practiceWord	12	mixed_repeat	44	Circle	Green	Color	Word	Repeat	200	Inconsistent	COLOR	CircleGreen.png	38	1	1455	10	10	13083	100	1308.2999999999999545253	4	4	7521	100	1880.25	7	7	6771	100	967.2857142857143344372	7	7	13833	100	1976.1428571428571103752	1008.857142857142775938
5.0.11.0	win	030719	11:11:08	NH_A_68	1	1	mixed_practiceWord	12	mixed_repeat	47	Triangle	Red	Color	Word	Repeat	200	Inconsistent	COLOR	TriangleRed.png	30	1	771	11	11	13854	100	1259.4545454545454958861	4	4	7521	100	1880.25	8	8	7542	100	942.75	7	7	13833	100	1976.1428571428571103752	1033.3928571428571103752
5.0.11.0	win	030719	11:11:08	NH_A_68	1	1	mixed_practiceWord	12	mixed_shift	50	Triangle	Red	Shape	Word	Shift	200	Inconsistent	SHAPE	TriangleRed.png	38	1	1762	11	11	13854	100	1259.4545454545454958861	5	5	9283	100	1856.5999999999999090505	8	8	7542	100	942.75	8	8	15595	100	1949.375	1006.625
5.0.11.0	win	030719	11:11:08	NH_A_68	1	1	mixed_practiceWord	12	mixed_repeat	53	Triangle	Red	Shape	Word	Repeat	200	Inconsistent	SHAPE	TriangleRed.png	38	1	1563	11	11	13854	100	1259.4545454545454958861	6	6	10846	100	1807.6666666666667424579	9	9	9105	100	1011.6666666666666287711	8	8	15595	100	1949.375	937.7083333333333712289
5.0.11.0	win	030719	11:11:08	NH_A_68	1	1	mixed_practiceWord	12	mixed_repeat	56	Circle	Red	Shape	Word	Repeat	200	Consistent	SHAPE	CircleRed.png	30	1	763	11	11	13854	100	1259.4545454545454958861	7	7	11609	100	1658.4285714285713311256	10	10	9868	100	986.7999999999999545253	8	8	15595	100	1949.375	962.5750000000000454747
5.0.11.0	win	030719	11:11:08	NH_A_68	1	1	mixed_practiceWord	12	mixed_repeat	59	Circle	Red	Shape	Word	Repeat	200	Consistent	SHAPE	CircleRed.png	30	1	1546	11	11	13854	100	1259.4545454545454958861	8	8	13155	100	1644.375	11	11	11414	100	1037.6363636363637397153	8	8	15595	100	1949.375	911.7386363636362602847
5.0.11.0	win	030719	11:11:08	NH_A_68	1	1	mixed_practiceWord	12	mixed_shift	62	Circle	Green	Color	Word	Shift	200	Inconsistent	COLOR	CircleGreen.png	38	1	3243	12	12	17097	100	1424.75	8	8	13155	100	1644.375	11	11	11414	100	1037.6363636363637397153	9	9	18838	100	2093.111111111111313221	1055.4747474747475735057
5.0.11.0	win	030719	11:11:08	NH_A_68	1	1	mixed_practiceWord	12	mixed_repeat	65	Triangle	Green	Color	Word	Repeat	200	Consistent	COLOR	TriangleGreen.png	38	1	983	13	13	18080	100	1390.7692307692307167599	8	8	13155	100	1644.375	12	12	12397	100	1033.0833333333332575421	9	9	18838	100	2093.111111111111313221	1060.0277777777780556789
5.0.11.0	win	030719	11:11:08	NH_A_68	1	1	mixed_practiceWord	12	mixed_repeat	68	Triangle	Red	Color	Word	Repeat	200	Inconsistent	COLOR	TriangleRed.png	30	1	974	14	14	19054	100	1361	8	8	13155	100	1644.375	13	13	13371	100	1028.5384615384614335198	9	9	18838	100	2093.111111111111313221	1064.5726495726498797012
5.0.11.0	win	030719	11:11:08	NH_A_68	1	1	mixed_practiceWord	12	mixed_shift	71	Circle	Green	Shape	Word	Shift	200	Inconsistent	SHAPE	CircleGreen.png	30	1	1333	14	14	19054	100	1361	9	9	14488	100	1609.7777777777778283053	13	13	13371	100	1028.5384615384614335198	10	10	20171	100	2017.0999999999999090505	988.5615384615384755307
5.0.11.0	win	030719	11:11:08	NH_A_68	1	1	mixed_practiceWord	12	mixed_repeat	74	Triangle	Red	Shape	Word	Repeat	200	Inconsistent	SHAPE	TriangleRed.png	38	1	831	14	14	19054	100	1361	10	10	15319	100	1531.9000000000000909495	14	14	14202	100	1014.4285714285714448124	10	10	20171	100	2017.0999999999999090505	1002.6714285714284642381
5.0.11.0	win	030719	11:11:08	NH_A_68	1	1	mixed_practiceWord	12	mixed_repeat	77	Triangle	Green	Shape	Word	Repeat	200	Consistent	SHAPE	TriangleGreen.png	38	1	955	14	14	19054	100	1361	11	11	16274	100	1479.4545454545454958861	15	15	15157	100	1010.4666666666666969832	10	10	20171	100	2017.0999999999999090505	1006.6333333333332120674
5.0.11.0	win	030719	11:11:08	NH_A_68	1	1	mixed_practiceWord	12	mixed_shift	80	Circle	Red	Color	Word	Shift	200	Consistent	COLOR	CircleRed.png	30	1	707	15	15	19761	100	1317.4000000000000909495	11	11	16274	100	1479.4545454545454958861	15	15	15157	100	1010.4666666666666969832	11	11	20878	100	1898	887.5333333333333030168
5.0.11.0	win	030719	11:11:08	NH_A_68	1	1	mixed_practiceWord	12	mixed_repeat	83	Circle	Green	Color	Word	Repeat	200	Inconsistent	COLOR	CircleGreen.png	38	1	1125	16	16	20886	100	1305.375	11	11	16274	100	1479.4545454545454958861	16	16	16282	100	1017.625	11	11	20878	100	1898	880.375
5.0.11.0	win	030719	11:11:08	NH_A_68	1	1	mixed_practiceWord	12	mixed_repeat	86	Triangle	Green	Color	Word	Repeat	200	Consistent	COLOR	TriangleGreen.png	38	1	935	17	17	21821	100	1283.5882352941175668093	11	11	16274	100	1479.4545454545454958861	17	17	17217	100	1012.7647058823529278015	11	11	20878	100	1898	885.2352941176470721985
5.0.11.0	win	030719	11:11:08	NH_A_68	1	1	mixed_practiceWord	12	mixed_shift	89	Triangle	Red	Shape	Word	Shift	200	Inconsistent	SHAPE	TriangleRed.png	38	1	863	17	17	21821	100	1283.5882352941175668093	12	12	17137	100	1428.0833333333332575421	17	17	17217	100	1012.7647058823529278015	12	12	21741	100	1811.75	798.9852941176470721985
5.0.11.0	win	030719	11:11:08	NH_A_68	1	1	mixed_practiceWord	12	mixed_shift	92	Circle	Green	Color	Word	Shift	200	Inconsistent	COLOR	CircleGreen.png	38	1	1818	18	18	23639	100	1313.2777777777778283053	12	12	17137	100	1428.0833333333332575421	17	17	17217	100	1012.7647058823529278015	13	13	23559	100	1812.2307692307692832401	799.4660633484163554385
5.0.11.0	win	030719	11:11:08	NH_A_68	1	1	mixed_practiceWord	12	mixed_repeat	95	Triangle	Red	Color	Word	Repeat	200	Inconsistent	COLOR	TriangleRed.png	30	1	671	19	19	24310	100	1279.4736842105262439873	12	12	17137	100	1428.0833333333332575421	18	18	17888	100	993.7777777777778283053	13	13	23559	100	1812.2307692307692832401	818.4529914529914549348
5.0.11.0	win	030719	11:11:08	NH_A_68	1	1	mixed_practiceWord	12	mixed_shift	98	Triangle	Red	Shape	Word	Shift	200	Inconsistent	SHAPE	TriangleRed.png	38	1	755	19	19	24310	100	1279.4736842105262439873	13	13	17892	100	1376.3076923076923776534	18	18	17888	100	993.7777777777778283053	14	14	24314	100	1736.7142857142857792496	742.9365079365079509444
5.0.11.0	win	030719	11:11:08	NH_A_68	1	1	mixed_practiceWord	12	mixed_repeat	101	Circle	Green	Shape	Word	Repeat	200	Inconsistent	SHAPE	CircleGreen.png	30	1	2867	19	19	24310	100	1279.4736842105262439873	14	14	20759	100	1482.7857142857142207504	19	19	20755	100	1092.3684210526316746837	14	14	24314	100	1736.7142857142857792496	644.345864661654104566
5.0.11.0	win	030719	11:11:08	NH_A_68	1	1	mixed_practiceWord	12	mixed_shift	104	Circle	Green	Color	Word	Shift	200	Inconsistent	COLOR	CircleGreen.png	38	1	1551	20	20	25861	100	1293.0499999999999545253	14	14	20759	100	1482.7857142857142207504	19	19	20755	100	1092.3684210526316746837	15	15	25865	100	1724.3333333333332575421	631.9649122807015828585
5.0.11.0	win	030719	11:11:08	NH_A_68	1	1	mixed_practiceWord	12	mixed_shift	107	Circle	Green	Shape	Word	Shift	200	Inconsistent	SHAPE	CircleGreen.png	30	1	1070	20	20	25861	100	1293.0499999999999545253	15	15	21829	100	1455.2666666666666515084	19	19	20755	100	1092.3684210526316746837	16	16	26935	100	1683.4375	591.0690789473683253163
5.0.11.0	win	030719	11:11:08	NH_A_68	1	1	mixed_practiceWord	12	mixed_shift	110	Triangle	Green	Color	Word	Shift	200	Consistent	COLOR	TriangleGreen.png	38	1	2881	21	21	28742	100	1368.6666666666667424579	15	15	21829	100	1455.2666666666666515084	19	19	20755	100	1092.3684210526316746837	17	17	29816	100	1753.8823529411765775876	661.513931888544902904
5.0.11.0	win	030719	11:11:08	NH_A_68	1	1	mixed_practiceWord	12	mixed_repeat	113	Triangle	Green	Color	Word	Repeat	200	Consistent	COLOR	TriangleGreen.png	38	1	828	22	22	29570	100	1344.0909090909090082278	15	15	21829	100	1455.2666666666666515084	20	20	21583	100	1079.1500000000000909495	17	17	29816	100	1753.8823529411765775876	674.7323529411764866381
5.0.11.0	win	030719	11:11:08	NH_A_68	1	1	mixed_practiceWord	12	mixed_shift	116	Triangle	Red	Shape	Word	Shift	200	Inconsistent	SHAPE	TriangleRed.png	38	1	1642	22	22	29570	100	1344.0909090909090082278	16	16	23471	100	1466.9375	20	20	21583	100	1079.1500000000000909495	18	18	31458	100	1747.6666666666667424579	668.5166666666666515084
5.0.11.0	win	030719	11:11:08	NH_A_68	1	1	mixed_practiceWord	12	mixed_shift	119	Triangle	Green	Color	Word	Shift	200	Consistent	COLOR	TriangleGreen.png	38	1	2726	23	23	32296	100	1404.1739130434782509838	16	16	23471	100	1466.9375	20	20	21583	100	1079.1500000000000909495	19	19	34184	100	1799.1578947368420813291	720.0078947368419903796
5.0.11.0	win	030719	11:11:08	NH_A_68	1	1	mixed_practiceWord	12	mixed_repeat	122	Circle	Red	Color	Word	Repeat	200	Consistent	COLOR	CircleRed.png	30	1	952	24	24	33248	100	1385.3333333333332575421	16	16	23471	100	1466.9375	21	21	22535	100	1073.0952380952380735835	19	19	34184	100	1799.1578947368420813291	726.0626566416040077456
5.0.11.0	win	030719	11:11:08	NH_A_68	1	1	mixed_practiceWord	12	mixed_shift	125	Circle	Green	Shape	Word	Shift	200	Inconsistent	SHAPE	CircleGreen.png	30	1	1968	24	24	33248	100	1385.3333333333332575421	17	17	25439	100	1496.4117647058824331907	21	21	22535	100	1073.0952380952380735835	20	20	36152	100	1807.5999999999999090505	734.5047619047618354671
5.0.11.0	win	030719	11:11:08	NH_A_68	1	1	mixed_practiceWord	12	mixed_repeat	128	Triangle	Green	Shape	Word	Repeat	200	Consistent	SHAPE	TriangleGreen.png	38	1	815	24	24	33248	100	1385.3333333333332575421	18	18	26254	100	1458.5555555555556566105	22	22	23350	100	1061.3636363636362602847	20	20	36152	100	1807.5999999999999090505	746.2363636363636487658
5.0.11.0	win	030719	11:11:08	NH_A_68	1	1	mixed_practiceWord	12	mixed_repeat	131	Circle	Red	Shape	Word	Repeat	200	Consistent	SHAPE	CircleRed.png	30	1	2973	24	24	33248	100	1385.3333333333332575421	19	19	29227	100	1538.2631578947368780064	23	23	26323	100	1144.4782608695652470487	20	20	36152	100	1807.5999999999999090505	663.1217391304346620018
5.0.11.0	win	030719	11:11:08	NH_A_68	1	1	mixed_practiceWord	12	mixed_shift	134	Circle	Red	Color	Word	Shift	200	Consistent	COLOR	CircleRed.png	30	1	787	25	25	34035	100	1361.4000000000000909495	19	19	29227	100	1538.2631578947368780064	23	23	26323	100	1144.4782608695652470487	21	21	36939	100	1759	614.5217391304347529513
5.0.11.0	win	030719	11:11:08	NH_A_68	1	1	mixed_practiceWord	12	mixed_shift	137	Circle	Green	Shape	Word	Shift	200	Inconsistent	SHAPE	CircleGreen.png	30	1	1107	25	25	34035	100	1361.4000000000000909495	20	20	30334	100	1516.7000000000000454747	23	23	26323	100	1144.4782608695652470487	22	22	38046	100	1729.3636363636362602847	584.885375494071013236
5.0.11.0	win	030719	11:11:08	NH_A_68	1	1	mixed_practiceWord	12	mixed_shift	140	Circle	Green	Color	Word	Shift	200	Inconsistent	COLOR	CircleGreen.png	38	1	1076	26	26	35111	100	1350.4230769230769055866	20	20	30334	100	1516.7000000000000454747	23	23	26323	100	1144.4782608695652470487	23	23	39122	100	1700.9565217391304940975	556.4782608695652470487
5.0.11.0	win	030719	11:11:08	NH_A_68	1	1	mixed_practiceWord	12	mixed_shift	143	Triangle	Green	Shape	Word	Shift	200	Consistent	SHAPE	TriangleGreen.png	38	1	3015	26	26	35111	100	1350.4230769230769055866	21	21	33349	100	1588.0476190476190367917	23	23	26323	100	1144.4782608695652470487	24	24	42137	100	1755.7083333333332575421	611.2300724637680104934
5.0.11.0	win	030719	11:11:08	NH_A_68	1	1	mixed_practiceWord	12	mixed_repeat	146	Triangle	Green	Shape	Word	Repeat	200	Consistent	SHAPE	TriangleGreen.png	38	1	845	26	26	35111	100	1350.4230769230769055866	22	22	34194	100	1554.2727272727272520569	24	24	27168	100	1132	24	24	42137	100	1755.7083333333332575421	623.7083333333332575421
5.0.11.0	win	030719	11:11:08	NH_A_68	1	1	mixed_testintro	13	MixedPracticeInstruct	1	Triangle	Green	Shape	Word	Repeat	200	Consistent	SC_Mixed_TestIntro.htm	TriangleGreen.png	57	0	17218	26	26	35111	100	1350.4230769230769055866	22	22	34194	100	1554.2727272727272520569	24	24	27168	100	1132	24	24	42137	100	1755.7083333333332575421	623.7083333333332575421
5.0.11.0	win	030719	11:11:08	NH_A_68	1	1	mixed_Word_shortCSI	14	MixedTestInstruct	1	Triangle	Green	Shape	Word	Repeat	200	Consistent	SC_Mixed_WordTest.htm	TriangleGreen.png	57	0	5454	0	0	0	0		0	0	0	0		0	0	0	0		0	0	0	0		0
5.0.11.0	win	030719	11:11:08	NH_A_68	1	1	mixed_Word_shortCSI	14	mixed_firsttask	2	Triangle	Red	Color	Word	firsttrial	200	Inconsistent	COLOR	TriangleRed.png	30	1	1307	0	0	0	0		0	0	0	0		0	0	0	0		0	0	0	0		0
5.0.11.0	win	030719	11:11:08	NH_A_68	1	1	mixed_Word_shortCSI	14	mixed_repeat	5	Triangle	Green	Color	Word	Repeat	200	Consistent	COLOR	TriangleGreen.png	38	1	949	1	1	949	100	949	0	0	0	0		1	1	949	100	949	0	0	0	0		-949
5.0.11.0	win	030719	11:11:08	NH_A_68	1	1	mixed_Word_shortCSI	14	mixed_repeat	8	Circle	Green	Color	Word	Repeat	200	Inconsistent	COLOR	CircleGreen.png	38	1	1053	2	2	2002	100	1001	0	0	0	0		2	2	2002	100	1001	0	0	0	0		-1001
5.0.11.0	win	030719	11:11:08	NH_A_68	1	1	mixed_Word_shortCSI	14	mixed_repeat	11	Circle	Green	Color	Word	Repeat	200	Inconsistent	COLOR	CircleGreen.png	38	1	753	3	3	2755	100	918.3333333333333712289	0	0	0	0		3	3	2755	100	918.3333333333333712289	0	0	0	0		-918.3333333333333712289
5.0.11.0	win	030719	11:11:08	NH_A_68	1	1	mixed_Word_shortCSI	14	mixed_shift	14	Triangle	Green	Shape	Word	Shift	200	Consistent	SHAPE	TriangleGreen.png	38	1	913	3	3	2755	100	918.3333333333333712289	1	1	913	100	913	3	3	2755	100	918.3333333333333712289	1	1	913	100	913	-5.3333333333333712289
5.0.11.0	win	030719	11:11:08	NH_A_68	1	1	mixed_Word_shortCSI	14	mixed_shift	17	Triangle	Red	Color	Word	Shift	200	Inconsistent	COLOR	TriangleRed.png	30	1	763	4	4	3518	100	879.5	1	1	913	100	913	3	3	2755	100	918.3333333333333712289	2	2	1676	100	838	-80.3333333333333712289
5.0.11.0	win	030719	11:11:08	NH_A_68	1	1	mixed_Word_shortCSI	14	mixed_repeat	20	Triangle	Red	Color	Word	Repeat	200	Inconsistent	COLOR	TriangleRed.png	30	1	795	5	5	4313	100	862.6000000000000227374	1	1	913	100	913	4	4	3550	100	887.5	2	2	1676	100	838	-49.5
5.0.11.0	win	030719	11:11:08	NH_A_68	1	1	mixed_Word_shortCSI	14	mixed_repeat	23	Circle	Red	Color	Word	Repeat	200	Consistent	COLOR	CircleRed.png	30	1	1177	6	6	5490	100	915	1	1	913	100	913	5	5	4727	100	945.3999999999999772626	2	2	1676	100	838	-107.3999999999999772626
5.0.11.0	win	030719	11:11:08	NH_A_68	1	1	mixed_Word_shortCSI	14	mixed_shift	26	Circle	Green	Shape	Word	Shift	200	Inconsistent	SHAPE	CircleGreen.png	30	1	921	6	6	5490	100	915	2	2	1834	100	917	5	5	4727	100	945.3999999999999772626	3	3	2597	100	865.6666666666666287711	-79.7333333333333484916
5.0.11.0	win	030719	11:11:08	NH_A_68	1	1	mixed_Word_shortCSI	14	mixed_repeat	29	Triangle	Red	Shape	Word	Repeat	200	Inconsistent	SHAPE	TriangleRed.png	38	1	818	6	6	5490	100	915	3	3	2652	100	884	6	6	5545	100	924.1666666666666287711	3	3	2597	100	865.6666666666666287711	-58.5
5.0.11.0	win	030719	11:11:08	NH_A_68	1	1	mixed_Word_shortCSI	14	mixed_shift	32	Circle	Red	Color	Word	Shift	200	Consistent	COLOR	CircleRed.png	30	1	1504	7	7	6994	100	999.1428571428571103752	3	3	2652	100	884	6	6	5545	100	924.1666666666666287711	4	4	4101	100	1025.25	101.0833333333333712289
5.0.11.0	win	030719	11:11:08	NH_A_68	1	1	mixed_Word_shortCSI	14	mixed_shift	35	Circle	Red	Shape	Word	Shift	200	Consistent	SHAPE	CircleRed.png	30	1	1378	7	7	6994	100	999.1428571428571103752	4	4	4030	100	1007.5	6	6	5545	100	924.1666666666666287711	5	5	5479	100	1095.7999999999999545253	171.6333333333333257542
5.0.11.0	win	030719	11:11:08	NH_A_68	1	1	mixed_Word_shortCSI	14	mixed_repeat	38	Triangle	Red	Shape	Word	Repeat	200	Inconsistent	SHAPE	TriangleRed.png	38	1	729	7	7	6994	100	999.1428571428571103752	5	5	4759	100	951.7999999999999545253	7	7	6274	100	896.2857142857143344372	5	5	5479	100	1095.7999999999999545253	199.514285714285620088
5.0.11.0	win	030719	11:11:08	NH_A_68	1	1	mixed_Word_shortCSI	14	mixed_shift	41	Triangle	Green	Color	Word	Shift	200	Consistent	COLOR	TriangleGreen.png	38	1	1131	8	8	8125	100	1015.625	5	5	4759	100	951.7999999999999545253	7	7	6274	100	896.2857142857143344372	6	6	6610	100	1101.6666666666667424579	205.3809523809524080207
5.0.11.0	win	030719	11:11:08	NH_A_68	1	1	mixed_Word_shortCSI	14	mixed_shift	44	Circle	Red	Shape	Word	Shift	200	Consistent	SHAPE	CircleRed.png	30	1	1099	8	8	8125	100	1015.625	6	6	5858	100	976.3333333333333712289	7	7	6274	100	896.2857142857143344372	7	7	7709	100	1101.2857142857142207504	204.9999999999998863132
5.0.11.0	win	030719	11:11:08	NH_A_68	1	1	mixed_Word_shortCSI	14	mixed_repeat	47	Circle	Green	Shape	Word	Repeat	200	Inconsistent	SHAPE	CircleGreen.png	30	1	2861	8	8	8125	100	1015.625	7	7	8719	100	1245.5714285714286688744	8	8	9135	100	1141.875	7	7	7709	100	1101.2857142857142207504	-40.5892857142857792496
5.0.11.0	win	030719	11:11:08	NH_A_68	1	1	mixed_Word_shortCSI	14	mixed_repeat	50	Triangle	Red	Shape	Word	Repeat	200	Inconsistent	SHAPE	TriangleRed.png	38	1	665	8	8	8125	100	1015.625	8	8	9384	100	1173	9	9	9800	100	1088.8888888888889141526	7	7	7709	100	1101.2857142857142207504	12.3968253968253065977
5.0.11.0	win	030719	11:11:08	NH_A_68	1	1	mixed_Word_shortCSI	14	mixed_shift	53	Circle	Green	Color	Word	Shift	200	Inconsistent	COLOR	CircleGreen.png	38	1	1068	9	9	9193	100	1021.4444444444444570763	8	8	9384	100	1173	9	9	9800	100	1088.8888888888889141526	8	8	8777	100	1097.125	8.2361111111110858474
5.0.11.0	win	030719	11:11:08	NH_A_68	1	1	mixed_Word_shortCSI	14	mixed_repeat	56	Triangle	Red	Color	Word	Repeat	200	Inconsistent	COLOR	TriangleRed.png	30	1	1423	10	10	10616	100	1061.5999999999999090505	8	8	9384	100	1173	10	10	11223	100	1122.2999999999999545253	8	8	8777	100	1097.125	-25.1749999999999545253
5.0.11.0	win	030719	11:11:08	NH_A_68	1	1	mixed_Word_shortCSI	14	mixed_repeat	59	Triangle	Green	Color	Word	Repeat	200	Consistent	COLOR	TriangleGreen.png	38	1	613	11	11	11229	100	1020.8181818181818698577	8	8	9384	100	1173	11	11	11836	100	1076	8	8	8777	100	1097.125	21.125
5.0.11.0	win	030719	11:11:08	NH_A_68	1	1	mixed_Word_shortCSI	14	mixed_repeat	62	Triangle	Green	Color	Word	Repeat	200	Consistent	COLOR	TriangleGreen.png	38	1	619	12	12	11848	100	987.3333333333333712289	8	8	9384	100	1173	12	12	12455	100	1037.9166666666667424579	8	8	8777	100	1097.125	59.2083333333332575421
5.0.11.0	win	030719	11:11:08	NH_A_68	1	1	mixed_Word_shortCSI	14	mixed_shift	65	Circle	Green	Shape	Word	Shift	200	Inconsistent	SHAPE	CircleGreen.png	30	1	688	12	12	11848	100	987.3333333333333712289	9	9	10072	100	1119.1111111111110858474	12	12	12455	100	1037.9166666666667424579	9	9	9465	100	1051.6666666666667424579	13.75
5.0.11.0	win	030719	11:11:08	NH_A_68	1	1	mixed_Word_shortCSI	14	mixed_shift	68	Circle	Red	Color	Word	Shift	200	Consistent	COLOR	CircleRed.png	30	1	1427	13	13	13275	100	1021.1538461538461888267	9	9	10072	100	1119.1111111111110858474	12	12	12455	100	1037.9166666666667424579	10	10	10892	100	1089.2000000000000454747	51.2833333333333030168
5.0.11.0	win	030719	11:11:08	NH_A_68	1	1	mixed_Word_shortCSI	14	mixed_shift	71	Circle	Green	Shape	Word	Shift	200	Inconsistent	SHAPE	CircleGreen.png	30	1	2024	13	13	13275	100	1021.1538461538461888267	10	10	12096	100	1209.5999999999999090505	12	12	12455	100	1037.9166666666667424579	11	11	12916	100	1174.1818181818182438292	136.2651515151515013713
5.0.11.0	win	030719	11:11:08	NH_A_68	1	1	mixed_Word_shortCSI	14	mixed_shift	74	Triangle	Red	Color	Word	Shift	200	Inconsistent	COLOR	TriangleRed.png	38	0	885	13	14	13275	92.8571428571428612031	1021.1538461538461888267	10	10	12096	100	1209.5999999999999090505	12	12	12455	100	1037.9166666666667424579	11	12	12916	91.6666666666666571928	1174.1818181818182438292	136.2651515151515013713
5.0.11.0	win	030719	11:11:08	NH_A_68	1	1	mixed_Word_shortCSI	14	mixed_repeat	77	Triangle	Red	Color	Word	Repeat	200	Inconsistent	COLOR	TriangleRed.png	30	1	1152	14	15	14427	93.3333333333333285964	1030.5	10	10	12096	100	1209.5999999999999090505	13	13	13607	100	1046.6923076923076223466	11	12	12916	91.6666666666666571928	1174.1818181818182438292	127.4895104895106214826
5.0.11.0	win	030719	11:11:08	NH_A_68	1	1	mixed_Word_shortCSI	14	mixed_repeat	80	Circle	Red	Color	Word	Repeat	200	Consistent	COLOR	CircleRed.png	30	1	512	15	16	14939	93.75	995.9333333333332802795	10	10	12096	100	1209.5999999999999090505	14	14	14119	100	1008.5	11	12	12916	91.6666666666666571928	1174.1818181818182438292	165.6818181818182438292
5.0.11.0	win	030719	11:11:08	NH_A_68	1	1	mixed_Word_shortCSI	14	mixed_shift	83	Triangle	Red	Shape	Word	Shift	200	Inconsistent	SHAPE	TriangleRed.png	38	1	1323	15	16	14939	93.75	995.9333333333332802795	11	11	13419	100	1219.9090909090909917722	14	14	14119	100	1008.5	12	13	14239	92.3076923076923065992	1186.5833333333332575421	178.0833333333332575421
5.0.11.0	win	030719	11:11:08	NH_A_68	1	1	mixed_Word_shortCSI	14	mixed_repeat	86	Triangle	Green	Shape	Word	Repeat	200	Consistent	SHAPE	TriangleGreen.png	38	1	804	15	16	14939	93.75	995.9333333333332802795	12	12	14223	100	1185.25	15	15	14923	100	994.8666666666666742458	12	13	14239	92.3076923076923065992	1186.5833333333332575421	191.7166666666665832963
5.0.11.0	win	030719	11:11:08	NH_A_68	1	1	mixed_Word_shortCSI	14	mixed_repeat	89	Circle	Red	Shape	Word	Repeat	200	Consistent	SHAPE	CircleRed.png	30	1	689	15	16	14939	93.75	995.9333333333332802795	13	13	14912	100	1147.0769230769230944134	16	16	15612	100	975.75	12	13	14239	92.3076923076923065992	1186.5833333333332575421	210.8333333333332575421
5.0.11.0	win	030719	11:11:08	NH_A_68	1	1	mixed_Word_shortCSI	14	mixed_shift	92	Circle	Red	Color	Word	Shift	200	Consistent	COLOR	CircleRed.png	30	1	693	16	17	15632	94.1176470588235218884	977	13	13	14912	100	1147.0769230769230944134	16	16	15612	100	975.75	13	14	14932	92.8571428571428612031	1148.6153846153845279332	172.8653846153845279332
5.0.11.0	win	030719	11:11:08	NH_A_68	1	1	mixed_Word_shortCSI	14	mixed_repeat	95	Circle	Green	Color	Word	Repeat	200	Inconsistent	COLOR	CircleGreen.png	38	1	2071	17	18	17703	94.4444444444444428655	1041.3529411764704946108	13	13	14912	100	1147.0769230769230944134	17	17	17683	100	1040.1764705882353609923	13	14	14932	92.8571428571428612031	1148.6153846153845279332	108.4389140271491669409
5.0.11.0	win	030719	11:11:08	NH_A_68	1	1	mixed_Word_shortCSI	14	mixed_repeat	98	Circle	Red	Color	Word	Repeat	200	Consistent	COLOR	CircleRed.png	30	1	658	18	19	18361	94.7368421052631504153	1020.0555555555555429237	13	13	14912	100	1147.0769230769230944134	18	18	18341	100	1018.9444444444444570763	13	14	14932	92.8571428571428612031	1148.6153846153845279332	129.6709401709400708569
5.0.11.0	win	030719	11:11:08	NH_A_68	1	1	mixed_Word_shortCSI	14	mixed_shift	101	Triangle	Green	Shape	Word	Shift	200	Consistent	SHAPE	TriangleGreen.png	38	1	1174	18	19	18361	94.7368421052631504153	1020.0555555555555429237	14	14	16086	100	1149	18	18	18341	100	1018.9444444444444570763	14	15	16106	93.3333333333333285964	1150.4285714285713311256	131.4841269841268740493
5.0.11.0	win	030719	11:11:08	NH_A_68	1	1	mixed_Word_shortCSI	14	mixed_repeat	104	Circle	Red	Shape	Word	Repeat	200	Consistent	SHAPE	CircleRed.png	30	1	1669	18	19	18361	94.7368421052631504153	1020.0555555555555429237	15	15	17755	100	1183.6666666666667424579	19	19	20010	100	1053.1578947368420813291	14	15	16106	93.3333333333333285964	1150.4285714285713311256	97.2706766917292497965
5.0.11.0	win	030719	11:11:08	NH_A_68	1	1	mixed_Word_shortCSI	14	mixed_shift	107	Circle	Red	Color	Word	Shift	200	Consistent	COLOR	CircleRed.png	30	1	1265	19	20	19626	95	1032.9473684210527153482	15	15	17755	100	1183.6666666666667424579	19	19	20010	100	1053.1578947368420813291	15	16	17371	93.75	1158.0666666666666060337	104.9087719298245247046
5.0.11.0	win	030719	11:11:08	NH_A_68	1	1	mixed_Word_shortCSI	14	mixed_shift	110	Circle	Green	Shape	Word	Shift	200	Inconsistent	SHAPE	CircleGreen.png	30	1	1533	19	20	19626	95	1032.9473684210527153482	16	16	19288	100	1205.5	19	19	20010	100	1053.1578947368420813291	16	17	18904	94.1176470588235218884	1181.5	128.3421052631579186709
5.0.11.0	win	030719	11:11:08	NH_A_68	1	1	mixed_Word_shortCSI	14	mixed_shift	113	Circle	Green	Color	Word	Shift	200	Inconsistent	COLOR	CircleGreen.png	38	1	2557	20	21	22183	95.2380952380952265912	1109.1500000000000909495	16	16	19288	100	1205.5	19	19	20010	100	1053.1578947368420813291	17	18	21461	94.4444444444444428655	1262.4117647058824331907	209.2538699690403518616
5.0.11.0	win	030719	11:11:08	NH_A_68	1	1	mixed_Word_shortCSI	14	mixed_repeat	116	Triangle	Red	Color	Word	Repeat	200	Inconsistent	COLOR	TriangleRed.png	30	1	2549	21	22	24732	95.4545454545454532536	1177.7142857142857792496	16	16	19288	100	1205.5	20	20	22559	100	1127.9500000000000454747	17	18	21461	94.4444444444444428655	1262.4117647058824331907	134.461764705882387716
5.0.11.0	win	030719	11:11:08	NH_A_68	1	1	mixed_Word_shortCSI	14	mixed_repeat	119	Triangle	Green	Color	Word	Repeat	200	Consistent	COLOR	TriangleGreen.png	38	1	1581	22	23	26313	95.6521739130434838216	1196.0454545454545041139	16	16	19288	100	1205.5	21	21	24140	100	1149.5238095238096320827	17	18	21461	94.4444444444444428655	1262.4117647058824331907	112.887955182072801108
5.0.11.0	win	030719	11:11:08	NH_A_68	1	1	mixed_Word_shortCSI	14	mixed_repeat	122	Triangle	Red	Color	Word	Repeat	200	Inconsistent	COLOR	TriangleRed.png	30	1	908	23	24	27221	95.8333333333333428072	1183.5217391304347529513	16	16	19288	100	1205.5	22	22	25048	100	1138.5454545454545041139	17	18	21461	94.4444444444444428655	1262.4117647058824331907	123.8663101604279290768
5.0.11.0	win	030719	11:11:08	NH_A_68	1	1	mixed_Word_shortCSI	14	mixed_repeat	125	Circle	Red	Color	Word	Repeat	200	Consistent	COLOR	CircleRed.png	30	1	790	24	25	28011	96	1167.125	16	16	19288	100	1205.5	23	23	25838	100	1123.39130434782600787	17	18	21461	94.4444444444444428655	1262.4117647058824331907	139.0204603580564253207
5.0.11.0	win	030719	11:11:08	NH_A_68	1	1	mixed_Word_shortCSI	14	mixed_repeat	128	Circle	Green	Color	Word	Repeat	200	Inconsistent	COLOR	CircleGreen.png	38	1	805	25	26	28816	96.153846153846160405	1152.6400000000001000444	16	16	19288	100	1205.5	24	24	26643	100	1110.125	17	18	21461	94.4444444444444428655	1262.4117647058824331907	152.2867647058824331907
5.0.11.0	win	030719	11:11:08	NH_A_68	1	1	mixed_Word_shortCSI	14	mixed_shift	131	Circle	Red	Shape	Word	Shift	200	Consistent	SHAPE	CircleRed.png	30	1	1762	25	26	28816	96.153846153846160405	1152.6400000000001000444	17	17	21050	100	1238.2352941176470721985	24	24	26643	100	1110.125	18	19	23223	94.7368421052631504153	1290.1666666666667424579	180.0416666666667424579
5.0.11.0	win	030719	11:11:08	NH_A_68	1	1	mixed_Word_shortCSI	14	mixed_shift	134	Circle	Red	Color	Word	Shift	200	Consistent	COLOR	CircleRed.png	30	1	2027	26	27	30843	96.2962962962962905067	1186.2692307692307167599	17	17	21050	100	1238.2352941176470721985	24	24	26643	100	1110.125	19	20	25250	95	1328.9473684210527153482	218.8223684210527153482
5.0.11.0	win	030719	11:11:08	NH_A_68	1	1	mixed_Word_shortCSI	14	mixed_shift	137	Triangle	Green	Shape	Word	Shift	200	Consistent	SHAPE	TriangleGreen.png	38	1	1144	26	27	30843	96.2962962962962905067	1186.2692307692307167599	18	18	22194	100	1233	24	24	26643	100	1110.125	20	21	26394	95.2380952380952265912	1319.7000000000000454747	209.5750000000000454747
5.0.11.0	win	030719	11:11:08	NH_A_68	1	1	mixed_Word_shortCSI	14	mixed_repeat	140	Circle	Green	Shape	Word	Repeat	200	Inconsistent	SHAPE	CircleGreen.png	30	1	792	26	27	30843	96.2962962962962905067	1186.2692307692307167599	19	19	22986	100	1209.7894736842106340191	25	25	27435	100	1097.4000000000000909495	20	21	26394	95.2380952380952265912	1319.7000000000000454747	222.2999999999999545253
5.0.11.0	win	030719	11:11:08	NH_A_68	1	1	mixed_Word_shortCSI	14	mixed_shift	143	Triangle	Red	Color	Word	Shift	200	Inconsistent	COLOR	TriangleRed.png	30	1	3367	27	28	34210	96.4285714285714306016	1267.0370370370369528246	19	19	22986	100	1209.7894736842106340191	25	25	27435	100	1097.4000000000000909495	21	22	29761	95.4545454545454532536	1417.1904761904761471669	319.7904761904760562174
5.0.11.0	win	030719	11:11:08	NH_A_68	1	1	mixed_Word_shortCSI	14	mixed_repeat	146	Triangle	Red	Color	Word	Repeat	200	Inconsistent	COLOR	TriangleRed.png	30	1	878	28	29	35088	96.5517241379310320326	1253.1428571428571103752	19	19	22986	100	1209.7894736842106340191	26	26	28313	100	1088.9615384615385664802	21	22	29761	95.4545454545454532536	1417.1904761904761471669	328.2289377289375806868
5.0.11.0	win	030719	11:11:08	NH_A_68	1	1	mixed_Word_shortCSI	14	mixed_repeat	149	Triangle	Red	Color	Word	Repeat	200	Inconsistent	COLOR	TriangleRed.png	30	1	698	29	30	35786	96.6666666666666714036	1234	19	19	22986	100	1209.7894736842106340191	27	27	29011	100	1074.4814814814815235877	21	22	29761	95.4545454545454532536	1417.1904761904761471669	342.7089947089946235792
5.0.11.0	win	030719	11:11:08	NH_A_68	1	1	mixed_Word_shortCSI	14	mixed_repeat	152	Circle	Green	Color	Word	Repeat	200	Inconsistent	COLOR	CircleGreen.png	38	1	715	30	31	36501	96.774193548387103192	1216.7000000000000454747	19	19	22986	100	1209.7894736842106340191	28	28	29726	100	1061.6428571428571103752	21	22	29761	95.4545454545454532536	1417.1904761904761471669	355.5476190476190367917
5.0.11.0	win	030719	11:11:08	NH_A_68	1	1	mixed_Word_shortCSI	14	mixed_shift	155	Triangle	Red	Shape	Word	Shift	200	Inconsistent	SHAPE	TriangleRed.png	38	1	893	30	31	36501	96.774193548387103192	1216.7000000000000454747	20	20	23879	100	1193.9500000000000454747	28	28	29726	100	1061.6428571428571103752	22	23	30654	95.6521739130434838216	1393.3636363636362602847	331.7207792207791499095
5.0.11.0	win	030719	11:11:08	NH_A_68	1	1	mixed_Word_shortCSI	14	mixed_repeat	158	Triangle	Green	Shape	Word	Repeat	200	Consistent	SHAPE	TriangleGreen.png	38	1	776	30	31	36501	96.774193548387103192	1216.7000000000000454747	21	21	24655	100	1174.0476190476190367917	29	29	30502	100	1051.7931034482758150261	22	23	30654	95.6521739130434838216	1393.3636363636362602847	341.5705329153604452586
5.0.11.0	win	030719	11:11:08	NH_A_68	1	1	mixed_Word_shortCSI	14	mixed_repeat	161	Triangle	Red	Shape	Word	Repeat	200	Inconsistent	SHAPE	TriangleRed.png	38	1	791	30	31	36501	96.774193548387103192	1216.7000000000000454747	22	22	25446	100	1156.6363636363637397153	30	30	31293	100	1043.0999999999999090505	22	23	30654	95.6521739130434838216	1393.3636363636362602847	350.2636363636363512342
5.0.11.0	win	030719	11:11:08	NH_A_68	1	1	mixed_Word_shortCSI	14	mixed_shift	164	Circle	Green	Color	Word	Shift	200	Inconsistent	COLOR	CircleGreen.png	38	1	1782	31	32	38283	96.875	1234.9354838709678006126	22	22	25446	100	1156.6363636363637397153	30	30	31293	100	1043.0999999999999090505	23	24	32436	95.8333333333333428072	1410.2608695652174901625	367.1608695652175811119
5.0.11.0	win	030719	11:11:08	NH_A_68	1	1	mixed_Word_shortCSI	14	mixed_shift	167	Circle	Green	Shape	Word	Shift	200	Inconsistent	SHAPE	CircleGreen.png	30	1	2749	31	32	38283	96.875	1234.9354838709678006126	23	23	28195	100	1225.8695652173912549188	30	30	31293	100	1043.0999999999999090505	24	25	35185	96	1466.0416666666667424579	422.9416666666668334074
5.0.11.0	win	030719	11:11:08	NH_A_68	1	1	mixed_Word_shortCSI	14	mixed_shift	170	Circle	Green	Color	Word	Shift	200	Inconsistent	COLOR	CircleGreen.png	38	1	972	32	33	39255	96.9696969696969688357	1226.71875	23	23	28195	100	1225.8695652173912549188	30	30	31293	100	1043.0999999999999090505	25	26	36157	96.153846153846160405	1446.2799999999999727152	403.1800000000000636646
5.0.11.0	win	030719	11:11:08	NH_A_68	1	1	mixed_Word_shortCSI	14	mixed_shift	173	Circle	Green	Shape	Word	Shift	200	Inconsistent	SHAPE	CircleGreen.png	30	1	1012	32	33	39255	96.9696969696969688357	1226.71875	24	24	29207	100	1216.9583333333332575421	30	30	31293	100	1043.0999999999999090505	26	27	37169	96.2962962962962905067	1429.5769230769230944134	386.4769230769231853628
5.0.11.0	win	030719	11:11:08	NH_A_68	1	1	mixed_Word_shortCSI	14	mixed_shift	176	Circle	Green	Color	Word	Shift	200	Inconsistent	COLOR	CircleGreen.png	38	1	2762	33	34	42017	97.0588235294117680496	1273.2424242424242493144	24	24	29207	100	1216.9583333333332575421	30	30	31293	100	1043.0999999999999090505	27	28	39931	96.4285714285714306016	1478.9259259259258669772	435.8259259259259579267
5.0.11.0	win	030719	11:11:08	NH_A_68	1	1	mixed_Word_shortCSI	14	mixed_shift	179	Circle	Green	Shape	Word	Shift	200	Inconsistent	SHAPE	CircleGreen.png	30	1	650	33	34	42017	97.0588235294117680496	1273.2424242424242493144	25	25	29857	100	1194.2799999999999727152	30	30	31293	100	1043.0999999999999090505	28	29	40581	96.5517241379310320326	1449.3214285714286688744	406.2214285714287598239
5.0.11.0	win	030719	11:11:08	NH_A_68	1	1	mixed_Word_shortCSI	14	mixed_shift	182	Circle	Green	Color	Word	Shift	200	Inconsistent	COLOR	CircleGreen.png	38	1	877	34	35	42894	97.1428571428571387969	1261.5882352941175668093	25	25	29857	100	1194.2799999999999727152	30	30	31293	100	1043.0999999999999090505	29	30	41458	96.6666666666666714036	1429.5862068965516300523	386.4862068965517210017
5.0.11.0	win	030719	11:11:08	NH_A_68	1	1	mixed_Word_shortCSI	14	mixed_repeat	185	Triangle	Green	Color	Word	Repeat	200	Consistent	COLOR	TriangleGreen.png	38	1	681	35	36	43575	97.2222222222222143273	1245	25	25	29857	100	1194.2799999999999727152	31	31	31974	100	1031.4193548387097507657	29	30	41458	96.6666666666666714036	1429.5862068965516300523	398.1668520578418792866
5.0.11.0	win	030719	11:11:08	NH_A_68	1	1	mixed_Word_shortCSI	14	mixed_repeat	188	Triangle	Red	Color	Word	Repeat	200	Inconsistent	COLOR	TriangleRed.png	30	1	508	36	37	44083	97.2972972972973053629	1224.5277777777778283053	25	25	29857	100	1194.2799999999999727152	32	32	32482	100	1015.0625	29	30	41458	96.6666666666666714036	1429.5862068965516300523	414.5237068965516300523
5.0.11.0	win	030719	11:11:08	NH_A_68	1	1	mixed_Word_shortCSI	14	mixed_shift	191	Triangle	Green	Shape	Word	Shift	200	Consistent	SHAPE	TriangleGreen.png	38	1	3158	36	37	44083	97.2972972972973053629	1224.5277777777778283053	26	26	33015	100	1269.8076923076923776534	32	32	32482	100	1015.0625	30	31	44616	96.774193548387103192	1487.2000000000000454747	472.1375000000000454747
5.0.11.0	win	030719	11:11:08	NH_A_68	1	1	mixed_Word_shortCSI	14	mixed_shift	194	Circle	Green	Color	Word	Shift	200	Inconsistent	COLOR	CircleGreen.png	38	1	1638	37	38	45721	97.3684210526315752077	1235.7027027027027088479	26	26	33015	100	1269.8076923076923776534	32	32	32482	100	1015.0625	31	32	46254	96.875	1492.0645161290321993874	477.0020161290321993874
5.0.11.0	win	030719	11:11:08	NH_A_68	1	1	mixed_Word_shortCSI	14	mixed_shift	197	Triangle	Green	Shape	Word	Shift	200	Consistent	SHAPE	TriangleGreen.png	38	1	707	37	38	45721	97.3684210526315752077	1235.7027027027027088479	27	27	33722	100	1248.9629629629630471754	32	32	32482	100	1015.0625	32	33	46961	96.9696969696969688357	1467.53125	452.46875
5.0.11.0	win	030719	11:11:08	NH_A_68	1	1	mixed_Word_shortCSI	14	mixed_repeat	200	Triangle	Red	Shape	Word	Repeat	200	Inconsistent	SHAPE	TriangleRed.png	38	1	980	37	38	45721	97.3684210526315752077	1235.7027027027027088479	28	28	34702	100	1239.3571428571428896248	33	33	33462	100	1014	32	33	46961	96.9696969696969688357	1467.53125	453.53125
5.0.11.0	win	030719	11:11:08	NH_A_68	1	1	mixed_Word_shortCSI	14	mixed_repeat	203	Circle	Red	Shape	Word	Repeat	200	Consistent	SHAPE	CircleRed.png	30	1	1419	37	38	45721	97.3684210526315752077	1235.7027027027027088479	29	29	36121	100	1245.5517241379309325566	34	34	34881	100	1025.9117647058824331907	32	33	46961	96.9696969696969688357	1467.53125	441.6194852941175668093
5.0.11.0	win	030719	11:11:08	NH_A_68	1	1	mixed_Word_shortCSI	14	mixed_shift	206	Triangle	Red	Color	Word	Shift	200	Inconsistent	COLOR	TriangleRed.png	30	1	944	38	39	46665	97.4358974358974307961	1228.0263157894737560127	29	29	36121	100	1245.5517241379309325566	34	34	34881	100	1025.9117647058824331907	33	34	47905	97.0588235294117680496	1451.6666666666667424579	425.7549019607843092672
5.0.11.0	win	030719	11:11:08	NH_A_68	1	1	mixed_Word_shortCSI	14	mixed_repeat	209	Circle	Red	Color	Word	Repeat	200	Consistent	COLOR	CircleRed.png	30	1	617	39	40	47282	97.5	1212.3589743589743648045	29	29	36121	100	1245.5517241379309325566	35	35	35498	100	1014.2285714285713993377	33	34	47905	97.0588235294117680496	1451.6666666666667424579	437.4380952380953431202
5.0.11.0	win	030719	11:11:08	NH_A_68	1	1	mixed_Word_shortCSI	14	mixed_shift	212	Circle	Red	Shape	Word	Shift	200	Consistent	SHAPE	CircleRed.png	30	1	862	39	40	47282	97.5	1212.3589743589743648045	30	30	36983	100	1232.7666666666666515084	35	35	35498	100	1014.2285714285713993377	34	35	48767	97.1428571428571387969	1434.3235294117646390077	420.0949579831932396701
5.0.11.0	win	030719	11:11:08	NH_A_68	1	1	mixed_Word_shortCSI	14	mixed_shift	215	Triangle	Green	Color	Word	Shift	200	Consistent	COLOR	TriangleGreen.png	38	1	1050	40	41	48332	97.5609756097560989474	1208.2999999999999545253	30	30	36983	100	1232.7666666666666515084	35	35	35498	100	1014.2285714285713993377	35	36	49817	97.2222222222222143273	1423.3428571428571558499	409.1142857142857565123
5.0.11.0	win	030719	11:11:08	NH_A_68	1	1	mixed_Word_shortCSI	14	mixed_repeat	218	Circle	Green	Color	Word	Repeat	200	Inconsistent	COLOR	CircleGreen.png	38	1	1566	41	42	49898	97.619047619047620401	1217.0243902439024168416	30	30	36983	100	1232.7666666666666515084	36	36	37064	100	1029.5555555555556566105	35	36	49817	97.2222222222222143273	1423.3428571428571558499	393.7873015873014992394
5.0.11.0	win	030719	11:11:08	NH_A_68	1	1	mixed_Word_shortCSI	14	mixed_repeat	221	Triangle	Green	Color	Word	Repeat	200	Consistent	COLOR	TriangleGreen.png	38	1	685	42	43	50583	97.6744186046511515542	1204.3571428571428896248	30	30	36983	100	1232.7666666666666515084	37	37	37749	100	1020.2432432432432278802	35	36	49817	97.2222222222222143273	1423.3428571428571558499	403.0996138996139279698
5.0.11.0	win	030719	11:11:08	NH_A_68	1	1	mixed_Word_shortCSI	14	mixed_repeat	224	Triangle	Green	Color	Word	Repeat	200	Consistent	COLOR	TriangleGreen.png	38	1	593	43	44	51176	97.7272727272727337322	1190.139534883720898506	30	30	36983	100	1232.7666666666666515084	38	38	38342	100	1009	35	36	49817	97.2222222222222143273	1423.3428571428571558499	414.3428571428571558499
5.0.11.0	win	030719	11:11:08	NH_A_68	1	1	mixed_Word_shortCSI	14	mixed_repeat	227	Triangle	Green	Color	Word	Repeat	200	Consistent	COLOR	TriangleGreen.png	38	1	615	44	45	51791	97.7777777777777714618	1177.0681818181817561708	30	30	36983	100	1232.7666666666666515084	39	39	38957	100	998.8974358974359120111	35	36	49817	97.2222222222222143273	1423.3428571428571558499	424.4454212454212438388
5.0.11.0	win	030719	11:11:08	NH_A_68	1	1	mixed_Word_shortCSI	14	mixed_repeat	230	Circle	Red	Color	Word	Repeat	200	Consistent	COLOR	CircleRed.png	30	1	1228	45	46	53019	97.8260869565217348054	1178.2000000000000454747	30	30	36983	100	1232.7666666666666515084	40	40	40185	100	1004.625	35	36	49817	97.2222222222222143273	1423.3428571428571558499	418.7178571428571558499
5.0.11.0	win	030719	11:11:08	NH_A_68	1	1	mixed_Word_shortCSI	14	mixed_shift	233	Circle	Red	Shape	Word	Shift	200	Consistent	SHAPE	CircleRed.png	30	1	714	45	46	53019	97.8260869565217348054	1178.2000000000000454747	31	31	37697	100	1216.0322580645160996937	40	40	40185	100	1004.625	36	37	50531	97.2972972972973053629	1403.6388888888889141526	399.0138888888889141526
5.0.11.0	win	030719	11:11:08	NH_A_68	1	1	mixed_Word_shortCSI	14	mixed_shift	236	Circle	Green	Color	Word	Shift	200	Inconsistent	COLOR	CircleGreen.png	38	1	1947	46	47	54966	97.8723404255319167078	1194.9130434782607608213	31	31	37697	100	1216.0322580645160996937	40	40	40185	100	1004.625	37	38	52478	97.3684210526315752077	1418.3243243243243796314	413.6993243243243796314
5.0.11.0	win	030719	11:11:08	NH_A_68	1	1	mixed_Word_shortCSI	14	mixed_shift	239	Triangle	Green	Shape	Word	Shift	200	Consistent	SHAPE	TriangleGreen.png	38	1	1531	46	47	54966	97.8723404255319167078	1194.9130434782607608213	32	32	39228	100	1225.875	40	40	40185	100	1004.625	38	39	54009	97.4358974358974307961	1421.2894736842106340191	416.6644736842106340191
5.0.11.0	win	030719	11:11:08	NH_A_68	1	1	mixed_Word_shortCSI	14	mixed_shift	242	Triangle	Red	Color	Word	Shift	200	Inconsistent	COLOR	TriangleRed.png	30	1	1276	47	48	56242	97.9166666666666571928	1196.6382978723404448829	32	32	39228	100	1225.875	40	40	40185	100	1004.625	39	40	55285	97.5	1417.5641025641025407822	412.9391025641025407822
5.0.11.0	win	030719	11:11:08	NH_A_68	1	1	mixed_Word_shortCSI	14	Rest	244	Triangle	Red	Color	Word	Shift	200	Inconsistent	Take a break for 60 s	TriangleRed.png	0	0	59984	47	48	56242	97.9166666666666571928	1196.6382978723404448829	32	32	39228	100	1225.875	40	40	40185	100	1004.625	39	40	55285	97.5	1417.5641025641025407822	412.9391025641025407822
5.0.11.0	win	030719	11:11:08	NH_A_68	1	1	mixed_Word_shortCSI	14	mixed_shift	246	Circle	Red	Shape	Word	Shift	200	Consistent	SHAPE	CircleRed.png	30	1	3974	47	48	56242	97.9166666666666571928	1196.6382978723404448829	33	33	43202	100	1309.1515151515152410866	40	40	40185	100	1004.625	40	41	59259	97.5609756097560989474	1481.4749999999999090505	476.8499999999999090505
5.0.11.0	win	030719	11:11:08	NH_A_68	1	1	mixed_Word_shortCSI	14	mixed_repeat	249	Triangle	Red	Shape	Word	Repeat	200	Inconsistent	SHAPE	TriangleRed.png	38	1	1061	47	48	56242	97.9166666666666571928	1196.6382978723404448829	34	34	44263	100	1301.8529411764704946108	41	41	41246	100	1006	40	41	59259	97.5609756097560989474	1481.4749999999999090505	475.4749999999999090505
5.0.11.0	win	030719	11:11:08	NH_A_68	1	1	mixed_Word_shortCSI	14	mixed_repeat	252	Circle	Green	Shape	Word	Repeat	200	Inconsistent	SHAPE	CircleGreen.png	30	1	1385	47	48	56242	97.9166666666666571928	1196.6382978723404448829	35	35	45648	100	1304.2285714285715130245	42	42	42631	100	1015.0238095238095183959	40	41	59259	97.5609756097560989474	1481.4749999999999090505	466.4511904761903906547
5.0.11.0	win	030719	11:11:08	NH_A_68	1	1	mixed_Word_shortCSI	14	mixed_repeat	255	Triangle	Green	Shape	Word	Repeat	200	Consistent	SHAPE	TriangleGreen.png	38	1	928	47	48	56242	97.9166666666666571928	1196.6382978723404448829	36	36	46576	100	1293.7777777777778283053	43	43	43559	100	1013	40	41	59259	97.5609756097560989474	1481.4749999999999090505	468.4749999999999090505
5.0.11.0	win	030719	11:11:08	NH_A_68	1	1	mixed_Word_shortCSI	14	mixed_shift	258	Triangle	Green	Color	Word	Shift	200	Consistent	COLOR	TriangleGreen.png	38	1	761	48	49	57003	97.9591836734693828248	1187.5625	36	36	46576	100	1293.7777777777778283053	43	43	43559	100	1013	41	42	60020	97.619047619047620401	1463.9024390243903326336	450.9024390243903326336
5.0.11.0	win	030719	11:11:08	NH_A_68	1	1	mixed_Word_shortCSI	14	mixed_repeat	261	Triangle	Red	Color	Word	Repeat	200	Inconsistent	COLOR	TriangleRed.png	30	1	665	49	50	57668	98	1176.8979591836734925892	36	36	46576	100	1293.7777777777778283053	44	44	44224	100	1005.0909090909091219146	41	42	60020	97.619047619047620401	1463.9024390243903326336	458.811529933481210719
5.0.11.0	win	030719	11:11:08	NH_A_68	1	1	mixed_Word_shortCSI	14	mixed_repeat	264	Triangle	Red	Color	Word	Repeat	200	Inconsistent	COLOR	TriangleRed.png	30	1	2156	50	51	59824	98.0392156862745025592	1196.4800000000000181899	36	36	46576	100	1293.7777777777778283053	45	45	46380	100	1030.6666666666667424579	41	42	60020	97.619047619047620401	1463.9024390243903326336	433.2357723577235901757
5.0.11.0	win	030719	11:11:08	NH_A_68	1	1	mixed_Word_shortCSI	14	mixed_repeat	267	Circle	Red	Color	Word	Repeat	200	Consistent	COLOR	CircleRed.png	30	1	484	51	52	60308	98.0769230769230659917	1182.5098039215686185344	36	36	46576	100	1293.7777777777778283053	46	46	46864	100	1018.7826086956521294269	41	42	60020	97.619047619047620401	1463.9024390243903326336	445.1198303287382032067
5.0.11.0	win	030719	11:11:08	NH_A_68	1	1	mixed_Word_shortCSI	14	mixed_shift	270	Circle	Red	Shape	Word	Shift	200	Consistent	SHAPE	CircleRed.png	30	1	975	51	52	60308	98.0769230769230659917	1182.5098039215686185344	37	37	47551	100	1285.1621621621620761289	46	46	46864	100	1018.7826086956521294269	42	43	60995	97.6744186046511515542	1452.2619047619048160414	433.4792960662526866145
5.0.11.0	win	030719	11:11:08	NH_A_68	1	1	mixed_Word_shortCSI	14	mixed_repeat	273	Triangle	Green	Shape	Word	Repeat	200	Consistent	SHAPE	TriangleGreen.png	38	1	534	51	52	60308	98.0769230769230659917	1182.5098039215686185344	38	38	48085	100	1265.3947368421052033227	47	47	47398	100	1008.4680851063830004932	42	43	60995	97.6744186046511515542	1452.2619047619048160414	443.7938196555218155481
5.0.11.0	win	030719	11:11:08	NH_A_68	1	1	mixed_Word_shortCSI	14	mixed_repeat	276	Triangle	Red	Shape	Word	Repeat	200	Inconsistent	SHAPE	TriangleRed.png	38	1	735	51	52	60308	98.0769230769230659917	1182.5098039215686185344	39	39	48820	100	1251.7948717948718240223	48	48	48133	100	1002.7708333333333712289	42	43	60995	97.6744186046511515542	1452.2619047619048160414	449.4910714285714448124
5.0.11.0	win	030719	11:11:08	NH_A_68	1	1	mixed_Word_shortCSI	14	mixed_repeat	279	Triangle	Red	Shape	Word	Repeat	200	Inconsistent	SHAPE	TriangleRed.png	38	1	752	51	52	60308	98.0769230769230659917	1182.5098039215686185344	40	40	49572	100	1239.2999999999999545253	49	49	48885	100	997.6530612244897611163	42	43	60995	97.6744186046511515542	1452.2619047619048160414	454.6088435374150549251
5.0.11.0	win	030719	11:11:08	NH_A_68	1	1	mixed_Word_shortCSI	14	mixed_shift	282	Triangle	Green	Color	Word	Shift	200	Consistent	COLOR	TriangleGreen.png	38	1	1216	52	53	61524	98.1132075471698072988	1183.1538461538461888267	40	40	49572	100	1239.2999999999999545253	49	49	48885	100	997.6530612244897611163	43	44	62211	97.7272727272727337322	1446.7674418604651691567	449.1143806359754080404
5.0.11.0	win	030719	11:11:08	NH_A_68	1	1	mixed_Word_shortCSI	14	mixed_repeat	285	Circle	Green	Color	Word	Repeat	200	Inconsistent	COLOR	CircleGreen.png	38	1	541	53	54	62065	98.1481481481481523588	1171.0377358490566166438	40	40	49572	100	1239.2999999999999545253	50	50	49426	100	988.5199999999999818101	43	44	62211	97.7272727272727337322	1446.7674418604651691567	458.2474418604651873466
5.0.11.0	win	030719	11:11:08	NH_A_68	1	1	mixed_Word_shortCSI	14	mixed_repeat	288	Triangle	Green	Color	Word	Repeat	200	Consistent	COLOR	TriangleGreen.png	38	1	454	54	55	62519	98.1818181818181869858	1157.759259259259351893	40	40	49572	100	1239.2999999999999545253	51	51	49880	100	978.0392156862744741375	43	44	62211	97.7272727272727337322	1446.7674418604651691567	468.7282261741906950192
5.0.11.0	win	030719	11:11:08	NH_A_68	1	1	mixed_Word_shortCSI	14	mixed_shift	291	Triangle	Red	Shape	Word	Shift	200	Inconsistent	SHAPE	TriangleRed.png	38	1	1074	54	55	62519	98.1818181818181869858	1157.759259259259351893	41	41	50646	100	1235.2682926829268126312	51	51	49880	100	978.0392156862744741375	44	45	63285	97.7777777777777714618	1438.2954545454545041139	460.2562388591800299764
5.0.11.0	win	030719	11:11:08	NH_A_68	1	1	mixed_Word_shortCSI	14	mixed_repeat	294	Circle	Red	Shape	Word	Repeat	200	Consistent	SHAPE	CircleRed.png	30	1	1381	54	55	62519	98.1818181818181869858	1157.759259259259351893	42	42	52027	100	1238.7380952380951839586	52	52	51261	100	985.7884615384615472067	44	45	63285	97.7777777777777714618	1438.2954545454545041139	452.5069930069929569072
5.0.11.0	win	030719	11:11:08	NH_A_68	1	1	mixed_Word_shortCSI	14	mixed_repeat	297	Circle	Red	Shape	Word	Repeat	200	Consistent	SHAPE	CircleRed.png	30	1	635	54	55	62519	98.1818181818181869858	1157.759259259259351893	43	43	52662	100	1224.6976744186047199037	53	53	51896	100	979.1698113207546612102	44	45	63285	97.7777777777777714618	1438.2954545454545041139	459.1256432246998429036
5.0.11.0	win	030719	11:11:08	NH_A_68	1	1	mixed_Word_shortCSI	14	mixed_shift	300	Circle	Green	Color	Word	Shift	200	Inconsistent	COLOR	CircleGreen.png	38	1	1840	55	56	64359	98.2142857142857081953	1170.1636363636364421836	43	43	52662	100	1224.6976744186047199037	53	53	51896	100	979.1698113207546612102	45	46	65125	97.8260869565217348054	1447.2222222222221716947	468.0524109014675104845
5.0.11.0	win	030719	11:11:08	NH_A_68	1	1	mixed_Word_shortCSI	14	mixed_shift	303	Circle	Green	Shape	Word	Shift	200	Inconsistent	SHAPE	CircleGreen.png	30	1	1190	55	56	64359	98.2142857142857081953	1170.1636363636364421836	44	44	53852	100	1223.9090909090909917722	53	53	51896	100	979.1698113207546612102	46	47	66315	97.8723404255319167078	1441.6304347826087450812	462.460623461854083871
5.0.11.0	win	030719	11:11:08	NH_A_68	1	1	mixed_Word_shortCSI	14	mixed_repeat	306	Circle	Green	Shape	Word	Repeat	200	Inconsistent	SHAPE	CircleGreen.png	30	1	1572	55	56	64359	98.2142857142857081953	1170.1636363636364421836	45	45	55424	100	1231.6444444444443888642	54	54	53468	100	990.1481481481481523588	46	47	66315	97.8723404255319167078	1441.6304347826087450812	451.4822866344605927225
5.0.11.0	win	030719	11:11:08	NH_A_68	1	1	mixed_Word_shortCSI	14	mixed_repeat	309	Triangle	Green	Shape	Word	Repeat	200	Consistent	SHAPE	TriangleGreen.png	38	1	643	55	56	64359	98.2142857142857081953	1170.1636363636364421836	46	46	56067	100	1218.8478260869565019675	55	55	54111	100	983.8363636363636715032	46	47	66315	97.8723404255319167078	1441.6304347826087450812	457.794071146245073578
5.0.11.0	win	030719	11:11:08	NH_A_68	1	1	mixed_Word_shortCSI	14	mixed_shift	312	Triangle	Red	Color	Word	Shift	200	Inconsistent	COLOR	TriangleRed.png	30	1	696	56	57	65055	98.2456140350877120682	1161.6964285714286688744	46	46	56067	100	1218.8478260869565019675	55	55	54111	100	983.8363636363636715032	47	48	67011	97.9166666666666571928	1425.76595744680844291	441.9295938104447714068
5.0.11.0	win	030719	11:11:08	NH_A_68	1	1	mixed_Word_shortCSI	14	mixed_repeat	315	Circle	Red	Color	Word	Repeat	200	Consistent	COLOR	CircleRed.png	30	1	826	57	58	65881	98.2758620689655089109	1155.807017543859728903	46	46	56067	100	1218.8478260869565019675	56	56	54937	100	981.0178571428571103752	47	48	67011	97.9166666666666571928	1425.76595744680844291	444.7481003039513325348
5.0.11.0	win	030719	11:11:08	NH_A_68	1	1	mixed_Word_shortCSI	14	mixed_repeat	318	Triangle	Red	Color	Word	Repeat	200	Inconsistent	COLOR	TriangleRed.png	30	1	456	58	59	66337	98.3050847457627128279	1143.7413793103448824695	46	46	56067	100	1218.8478260869565019675	57	57	55393	100	971.8070175438596152162	47	48	67011	97.9166666666666571928	1425.76595744680844291	453.9589399029488276938
5.0.11.0	win	030719	11:11:08	NH_A_68	1	1	mixed_Word_shortCSI	14	mixed_shift	321	Triangle	Green	Shape	Word	Shift	200	Consistent	SHAPE	TriangleGreen.png	38	1	884	58	59	66337	98.3050847457627128279	1143.7413793103448824695	47	47	56951	100	1211.7234042553191102343	57	57	55393	100	971.8070175438596152162	48	49	67895	97.9591836734693828248	1414.4791666666667424579	442.6721491228071272417
5.0.11.0	win	030719	11:11:08	NH_A_68	1	1	mixed_Word_shortCSI	14	mixed_repeat	324	Triangle	Green	Shape	Word	Repeat	200	Consistent	SHAPE	TriangleGreen.png	38	1	734	58	59	66337	98.3050847457627128279	1143.7413793103448824695	48	48	57685	100	1201.7708333333332575421	58	58	56127	100	967.7068965517241849739	48	49	67895	97.9591836734693828248	1414.4791666666667424579	446.772270114942557484
5.0.11.0	win	030719	11:11:08	NH_A_68	1	1	mixed_Word_shortCSI	14	mixed_shift	327	Circle	Red	Color	Word	Shift	200	Consistent	COLOR	CircleRed.png	30	1	1839	59	60	68176	98.3333333333333285964	1155.5254237288136209827	48	48	57685	100	1201.7708333333332575421	58	58	56127	100	967.7068965517241849739	49	50	69734	98	1423.1428571428571103752	455.4359605911329254013
5.0.11.0	win	030719	11:11:08	NH_A_68	1	1	mixed_Word_shortCSI	14	mixed_repeat	330	Triangle	Green	Color	Word	Repeat	200	Consistent	COLOR	TriangleGreen.png	38	1	1044	60	61	69220	98.3606557377049171009	1153.6666666666667424579	48	48	57685	100	1201.7708333333332575421	59	59	57171	100	969	49	50	69734	98	1423.1428571428571103752	454.1428571428571103752
5.0.11.0	win	030719	11:11:08	NH_A_68	1	1	mixed_Word_shortCSI	14	mixed_repeat	333	Triangle	Green	Color	Word	Repeat	200	Consistent	COLOR	TriangleGreen.png	38	1	857	61	62	70077	98.387096774193551596	1148.8032786885246423481	48	48	57685	100	1201.7708333333332575421	60	60	58028	100	967.1333333333333257542	49	50	69734	98	1423.1428571428571103752	456.009523809523784621
5.0.11.0	win	030719	11:11:08	NH_A_68	1	1	mixed_Word_shortCSI	14	mixed_repeat	336	Triangle	Green	Color	Word	Repeat	200	Consistent	COLOR	TriangleGreen.png	38	1	500	62	63	70577	98.4126984126984041268	1138.3387096774192741577	48	48	57685	100	1201.7708333333332575421	61	61	58528	100	959.4754098360655234501	49	50	69734	98	1423.1428571428571103752	463.6674473067915869251
5.0.11.0	win	030719	11:11:08	NH_A_68	1	1	mixed_Word_shortCSI	14	mixed_repeat	339	Circle	Green	Color	Word	Repeat	200	Inconsistent	COLOR	CircleGreen.png	38	1	302	63	64	70879	98.4375	1125.0634920634920490556	48	48	57685	100	1201.7708333333332575421	62	62	58830	100	948.8709677419354875383	49	50	69734	98	1423.1428571428571103752	474.2718894009216228369
5.0.11.0	win	030719	11:11:08	NH_A_68	1	1	mixed_Word_shortCSI	14	mixed_shift	342	Circle	Green	Shape	Word	Shift	200	Inconsistent	SHAPE	CircleGreen.png	30	1	977	63	64	70879	98.4375	1125.0634920634920490556	49	49	58662	100	1197.1836734693877133395	62	62	58830	100	948.8709677419354875383	50	51	70711	98.0392156862745025592	1414.2200000000000272848	465.3490322580645397466
5.0.11.0	win	030719	11:11:08	NH_A_68	1	1	mixed_Word_shortCSI	14	mixed_shift	345	Circle	Green	Color	Word	Shift	200	Inconsistent	COLOR	CircleGreen.png	38	1	1112	64	65	71991	98.4615384615384670042	1124.859375	49	49	58662	100	1197.1836734693877133395	62	62	58830	100	948.8709677419354875383	51	52	71823	98.0769230769230659917	1408.2941176470587834046	459.4231499051232958664
5.0.11.0	win	030719	11:11:08	NH_A_68	1	1	mixed_Word_shortCSI	14	mixed_repeat	348	Circle	Red	Color	Word	Repeat	200	Consistent	COLOR	CircleRed.png	30	1	634	65	66	72625	98.4848484848484844179	1117.3076923076923776534	49	49	58662	100	1197.1836734693877133395	63	63	59464	100	943.8730158730159018887	51	52	71823	98.0769230769230659917	1408.2941176470587834046	464.4211017740428815159
5.0.11.0	win	030719	11:11:08	NH_A_68	1	1	mixed_Word_shortCSI	14	mixed_shift	351	Triangle	Red	Shape	Word	Shift	200	Inconsistent	SHAPE	TriangleRed.png	38	1	942	65	66	72625	98.4848484848484844179	1117.3076923076923776534	50	50	59604	100	1192.0799999999999272404	63	63	59464	100	943.8730158730159018887	52	53	72765	98.1132075471698072988	1399.3269230769230944134	455.4539072039071925246
5.0.11.0	win	030719	11:11:08	NH_A_68	1	1	mixed_Word_shortCSI	14	mixed_shift	354	Triangle	Green	Color	Word	Shift	200	Consistent	COLOR	TriangleGreen.png	38	1	1815	66	67	74440	98.507462686567166088	1127.8787878787879890297	50	50	59604	100	1192.0799999999999272404	63	63	59464	100	943.8730158730159018887	53	54	74580	98.1481481481481523588	1407.1698113207546612102	463.2967954477387593215
5.0.11.0	win	030719	11:11:08	NH_A_68	1	1	mixed_Word_shortCSI	14	mixed_shift	357	Circle	Green	Shape	Word	Shift	200	Inconsistent	SHAPE	CircleGreen.png	30	1	1020	66	67	74440	98.507462686567166088	1127.8787878787879890297	51	51	60624	100	1188.7058823529412165954	63	63	59464	100	943.8730158730159018887	54	55	75600	98.1818181818181869858	1400	456.1269841269840981113
5.0.11.0	win	030719	11:11:08	NH_A_68	1	1	mixed_Word_shortCSI	14	mixed_repeat	360	Circle	Green	Shape	Word	Repeat	200	Inconsistent	SHAPE	CircleGreen.png	30	1	882	66	67	74440	98.507462686567166088	1127.8787878787879890297	52	52	61506	100	1182.8076923076923776534	64	64	60346	100	942.90625	54	55	75600	98.1818181818181869858	1400	457.09375
5.0.11.0	win	030719	11:11:08	NH_A_68	1	1	mixed_Word_shortCSI	14	mixed_shift	363	Triangle	Red	Color	Word	Shift	200	Inconsistent	COLOR	TriangleRed.png	30	1	812	67	68	75252	98.5294117647058840248	1123.1641791044776255148	52	52	61506	100	1182.8076923076923776534	64	64	60346	100	942.90625	55	56	76412	98.2142857142857081953	1389.309090909090855348	446.402840909090855348
5.0.11.0	win	030719	11:11:08	NH_A_68	1	1	mixed_Word_shortCSI	14	mixed_repeat	366	Triangle	Green	Color	Word	Repeat	200	Consistent	COLOR	TriangleGreen.png	38	1	1034	68	69	76286	98.5507246376811707478	1121.8529411764704946108	52	52	61506	100	1182.8076923076923776534	65	65	61380	100	944.3076923076922639666	55	56	76412	98.2142857142857081953	1389.309090909090855348	445.0013986013985913814
5.0.11.0	win	030719	11:11:08	NH_A_68	1	1	mixed_Word_shortCSI	14	mixed_shift	369	Circle	Green	Shape	Word	Shift	200	Inconsistent	SHAPE	CircleGreen.png	30	1	2287	68	69	76286	98.5507246376811707478	1121.8529411764704946108	53	53	63793	100	1203.6415094339622555708	65	65	61380	100	944.3076923076922639666	56	57	78699	98.2456140350877120682	1405.3392857142857792496	461.031593406593515283
5.0.11.0	win	030719	11:11:08	NH_A_68	1	1	mixed_Word_shortCSI	14	mixed_shift	372	Triangle	Red	Color	Word	Shift	200	Inconsistent	COLOR	TriangleRed.png	30	1	4353	69	70	80639	98.5714285714285836093	1168.6811594202897595096	53	53	63793	100	1203.6415094339622555708	65	65	61380	100	944.3076923076922639666	57	58	83052	98.2758620689655089109	1457.0526315789472846518	512.7449392712550206852
5.0.11.0	win	030719	11:11:08	NH_A_68	1	1	mixed_Word_shortCSI	14	mixed_repeat	375	Triangle	Red	Color	Word	Repeat	200	Inconsistent	COLOR	TriangleRed.png	30	1	626	70	71	81265	98.5915492957746550928	1160.9285714285713311256	53	53	63793	100	1203.6415094339622555708	66	66	62006	100	939.4848484848484986287	57	58	83052	98.2758620689655089109	1457.0526315789472846518	517.5677830940987860231
5.0.11.0	win	030719	11:11:08	NH_A_68	1	1	mixed_Word_shortCSI	14	mixed_shift	378	Circle	Green	Shape	Word	Shift	200	Inconsistent	SHAPE	CircleGreen.png	30	1	951	70	71	81265	98.5915492957746550928	1160.9285714285713311256	54	54	64744	100	1198.9629629629630471754	66	66	62006	100	939.4848484848484986287	58	59	84003	98.3050847457627128279	1448.3275862068965125218	508.8427377220480138931
5.0.11.0	win	030719	11:11:08	NH_A_68	1	1	mixed_Word_shortCSI	14	mixed_shift	381	Triangle	Green	Color	Word	Shift	200	Consistent	COLOR	TriangleGreen.png	38	1	1823	71	72	83088	98.6111111111111142691	1170.253521126760460902	54	54	64744	100	1198.9629629629630471754	66	66	62006	100	939.4848484848484986287	59	60	85826	98.3333333333333285964	1454.6779661016948921315	515.1931176168463935028
5.0.11.0	win	030719	11:11:08	NH_A_68	1	1	mixed_Word_shortCSI	14	mixed_shift	384	Triangle	Green	Shape	Word	Shift	200	Consistent	SHAPE	TriangleGreen.png	38	1	1076	71	72	83088	98.6111111111111142691	1170.253521126760460902	55	55	65820	100	1196.7272727272727479431	66	66	62006	100	939.4848484848484986287	60	61	86902	98.3606557377049171009	1448.366666666666560559	508.8818181818180619302
5.0.11.0	win	030719	11:11:08	NH_A_68	1	1	mixed_Word_shortCSI	14	mixed_shift	387	Circle	Red	Color	Word	Shift	200	Consistent	COLOR	CircleRed.png	30	1	1448	72	73	84536	98.6301369863013661643	1174.1111111111110858474	55	55	65820	100	1196.7272727272727479431	66	66	62006	100	939.4848484848484986287	61	62	88350	98.387096774193551596	1448.3606557377049739443	508.8758072528564753156
5.0.11.0	win	030719	11:11:08	NH_A_68	1	1	mixed_Word_shortCSI	14	mixed_shift	390	Circle	Red	Shape	Word	Shift	200	Consistent	SHAPE	CircleRed.png	30	1	1019	72	73	84536	98.6301369863013661643	1174.1111111111110858474	56	56	66839	100	1193.5535714285713311256	66	66	62006	100	939.4848484848484986287	62	63	89369	98.4126984126984041268	1441.4354838709678006126	501.9506353861193019839
5.0.11.0	win	030719	11:11:08	NH_A_68	1	1	mixed_Word_shortCSI	14	mixed_repeat	393	Circle	Green	Shape	Word	Repeat	200	Inconsistent	SHAPE	CircleGreen.png	30	1	897	72	73	84536	98.6301369863013661643	1174.1111111111110858474	57	57	67736	100	1188.350877192982352426	67	67	62903	100	938.8507462686567350829	62	63	89369	98.4126984126984041268	1441.4354838709678006126	502.5847376023110655296
5.0.11.0	win	030719	11:11:08	NH_A_68	1	1	mixed_Word_shortCSI	14	mixed_repeat	396	Circle	Red	Shape	Word	Repeat	200	Consistent	SHAPE	CircleRed.png	30	1	699	72	73	84536	98.6301369863013661643	1174.1111111111110858474	58	58	68435	100	1179.9137931034483699477	68	68	63602	100	935.3235294117647526946	62	63	89369	98.4126984126984041268	1441.4354838709678006126	506.111954459203047918
5.0.11.0	win	030719	11:11:08	NH_A_68	1	1	mixed_Word_shortCSI	14	mixed_shift	399	Triangle	Red	Color	Word	Shift	200	Inconsistent	COLOR	TriangleRed.png	30	1	1453	73	74	85989	98.648648648648645576	1177.931506849315155705	58	58	68435	100	1179.9137931034483699477	68	68	63602	100	935.3235294117647526946	63	64	90822	98.4375	1441.6190476190477056662	506.2955182072829529716
5.0.11.0	win	030719	11:11:08	NH_A_68	1	1	mixed_Word_shortCSI	14	mixed_shift	402	Triangle	Green	Shape	Word	Shift	200	Consistent	SHAPE	TriangleGreen.png	38	1	1121	73	74	85989	98.648648648648645576	1177.931506849315155705	59	59	69556	100	1178.9152542372880816401	68	68	63602	100	935.3235294117647526946	64	65	91943	98.4615384615384670042	1436.609375	501.2858455882352473054
5.0.11.0	win	030719	11:11:08	NH_A_68	1	1	mixed_Word_shortCSI	14	mixed_shift	405	Triangle	Red	Color	Word	Shift	200	Inconsistent	COLOR	TriangleRed.png	30	1	1250	74	75	87239	98.6666666666666714036	1178.9054054054054176959	59	59	69556	100	1178.9152542372880816401	68	68	63602	100	935.3235294117647526946	65	66	93193	98.4848484848484844179	1433.7384615384614789946	498.4149321266967263
5.0.11.0	win	030719	11:11:08	NH_A_68	1	1	mixed_Word_shortCSI	14	mixed_shift	408	Triangle	Red	Shape	Word	Shift	200	Inconsistent	SHAPE	TriangleRed.png	38	1	847	74	75	87239	98.6666666666666714036	1178.9054054054054176959	60	60	70403	100	1173.383333333333439441	68	68	63602	100	935.3235294117647526946	66	67	94040	98.507462686567166088	1424.8484848484847589134	489.5249554367200062188
5.0.11.0	win	030719	11:11:08	NH_A_68	1	1	mixed_Word_shortCSI	14	mixed_shift	411	Triangle	Red	Color	Word	Shift	200	Inconsistent	COLOR	TriangleRed.png	30	1	1387	75	76	88626	98.6842105263157804984	1181.6800000000000636646	60	60	70403	100	1173.383333333333439441	68	68	63602	100	935.3235294117647526946	67	68	95427	98.5294117647058840248	1424.2835820895522829233	488.9600526777875302287
5.0.11.0	win	030719	11:11:08	NH_A_68	1	1	mixed_Word_shortCSI	14	mixed_shift	414	Circle	Red	Shape	Word	Shift	200	Consistent	SHAPE	CircleRed.png	30	1	1346	75	76	88626	98.6842105263157804984	1181.6800000000000636646	61	61	71749	100	1176.2131147540983420186	68	68	63602	100	935.3235294117647526946	68	69	96773	98.5507246376811707478	1423.1323529411765775876	487.808823529411824893
5.0.11.0	win	030719	11:11:08	NH_A_68	1	1	mixed_Word_shortCSI	14	mixed_repeat	417	Circle	Red	Shape	Word	Repeat	200	Consistent	SHAPE	CircleRed.png	30	1	1450	75	76	88626	98.6842105263157804984	1181.6800000000000636646	62	62	73199	100	1180.6290322580646261486	69	69	65052	100	942.7826086956521294269	68	69	96773	98.5507246376811707478	1423.1323529411765775876	480.3497442455244481607
5.0.11.0	win	030719	11:11:08	NH_A_68	1	1	mixed_Word_shortCSI	14	mixed_shift	420	Circle	Green	Color	Word	Shift	200	Inconsistent	COLOR	CircleGreen.png	38	1	686	76	77	89312	98.7012987012986968693	1175.1578947368420813291	62	62	73199	100	1180.6290322580646261486	69	69	65052	100	942.7826086956521294269	69	70	97459	98.5714285714285836093	1412.4492753623187581979	469.6666666666666287711
5.0.11.0	win	030719	11:11:08	NH_A_68	1	1	mixed_Word_shortCSI	14	mixed_shift	423	Circle	Red	Shape	Word	Shift	200	Consistent	SHAPE	CircleRed.png	30	1	945	76	77	89312	98.7012987012986968693	1175.1578947368420813291	63	63	74144	100	1176.8888888888889141526	69	69	65052	100	942.7826086956521294269	70	71	98404	98.5915492957746550928	1405.7714285714284869755	462.9888198757763575486
5.0.11.0	win	030719	11:11:08	NH_A_68	1	1	mixed_Word_shortCSI	14	mixed_repeat	426	Circle	Red	Shape	Word	Repeat	200	Consistent	SHAPE	CircleRed.png	30	1	1578	76	77	89312	98.7012987012986968693	1175.1578947368420813291	64	64	75722	100	1183.15625	70	70	66630	100	951.8571428571428896248	70	71	98404	98.5915492957746550928	1405.7714285714284869755	453.9142857142855973507
5.0.11.0	win	030719	11:11:08	NH_A_68	1	1	mixed_Word_shortCSI	14	mixed_shift	429	Triangle	Green	Color	Word	Shift	200	Consistent	COLOR	TriangleGreen.png	38	1	1353	77	78	90665	98.7179487179487296089	1177.4675324675324645796	64	64	75722	100	1183.15625	70	70	66630	100	951.8571428571428896248	71	72	99757	98.6111111111111142691	1405.0281690140845967107	453.1710261569417070859
5.0.11.0	win	030719	11:11:08	NH_A_68	1	1	mixed_Word_shortCSI	14	mixed_shift	432	Triangle	Red	Shape	Word	Shift	200	Inconsistent	SHAPE	TriangleRed.png	38	1	769	77	78	90665	98.7179487179487296089	1177.4675324675324645796	65	65	76491	100	1176.7846153846153356426	70	70	66630	100	951.8571428571428896248	72	73	100526	98.6301369863013661643	1396.1944444444443433895	444.3373015873014537647
5.0.11.0	win	030719	11:11:08	NH_A_68	1	1	mixed_Word_shortCSI	14	mixed_repeat	435	Triangle	Green	Shape	Word	Repeat	200	Consistent	SHAPE	TriangleGreen.png	38	1	784	77	78	90665	98.7179487179487296089	1177.4675324675324645796	66	66	77275	100	1170.8333333333332575421	71	71	67414	100	949.4929577464788508223	72	73	100526	98.6301369863013661643	1396.1944444444443433895	446.7014866979654925672
5.0.11.0	win	030719	11:11:08	NH_A_68	1	1	mixed_Word_shortCSI	14	mixed_repeat	438	Triangle	Red	Shape	Word	Repeat	200	Inconsistent	SHAPE	TriangleRed.png	38	1	1183	77	78	90665	98.7179487179487296089	1177.4675324675324645796	67	67	78458	100	1171.0149253731342469109	72	72	68597	100	952.7361111111110858474	72	73	100526	98.6301369863013661643	1396.1944444444443433895	443.4583333333332575421
5.0.11.0	win	030719	11:11:08	NH_A_68	1	1	mixed_Word_shortCSI	14	mixed_repeat	441	Triangle	Green	Shape	Word	Repeat	200	Consistent	SHAPE	TriangleGreen.png	38	1	829	77	78	90665	98.7179487179487296089	1177.4675324675324645796	68	68	79287	100	1165.9852941176470721985	73	73	69426	100	951.0410958904109293144	72	73	100526	98.6301369863013661643	1396.1944444444443433895	445.1533485540334140751
5.0.11.0	win	030719	11:11:08	NH_A_68	1	1	mixed_Word_shortCSI	14	mixed_shift	444	Circle	Red	Color	Word	Shift	200	Consistent	COLOR	CircleRed.png	30	1	651	78	79	91316	98.7341772151898737775	1170.7179487179487296089	68	68	79287	100	1165.9852941176470721985	73	73	69426	100	951.0410958904109293144	73	74	101177	98.648648648648645576	1385.9863013698629856663	434.9452054794520563519
5.0.11.0	win	030719	11:11:08	NH_A_68	1	1	mixed_Word_shortCSI	14	mixed_shift	447	Circle	Green	Shape	Word	Shift	200	Inconsistent	SHAPE	CircleGreen.png	30	1	959	78	79	91316	98.7341772151898737775	1170.7179487179487296089	69	69	80246	100	1162.9855072463767555746	73	73	69426	100	951.0410958904109293144	74	75	102136	98.6666666666666714036	1380.2162162162162530876	429.1751203258053237732
5.0.11.0	win	030719	11:11:08	NH_A_68	1	1	mixed_Word_shortCSI	14	mixed_repeat	450	Triangle	Red	Shape	Word	Repeat	200	Inconsistent	SHAPE	TriangleRed.png	38	1	903	78	79	91316	98.7341772151898737775	1170.7179487179487296089	70	70	81149	100	1159.2714285714284869755	74	74	70329	100	950.3918918918918734562	74	75	102136	98.6666666666666714036	1380.2162162162162530876	429.8243243243243796314
5.0.11.0	win	030719	11:11:08	NH_A_68	1	1	mixed_Word_shortCSI	14	mixed_shift	453	Triangle	Red	Color	Word	Shift	200	Inconsistent	COLOR	TriangleRed.png	30	1	945	79	80	92261	98.75	1167.8607594936709119793	70	70	81149	100	1159.2714285714284869755	74	74	70329	100	950.3918918918918734562	75	76	103081	98.6842105263157804984	1374.4133333333334121562	424.0214414414415387
5.0.11.0	win	030719	11:11:08	NH_A_68	1	1	mixed_Word_shortCSI	14	mixed_repeat	456	Triangle	Green	Color	Word	Repeat	200	Consistent	COLOR	TriangleGreen.png	38	1	618	80	81	92879	98.7654320987654301689	1160.9874999999999545253	70	70	81149	100	1159.2714285714284869755	75	75	70947	100	945.9600000000000363798	75	76	103081	98.6842105263157804984	1374.4133333333334121562	428.4533333333333757764
5.0.11.0	win	030719	11:11:08	NH_A_68	1	1	mixed_Word_shortCSI	14	mixed_repeat	459	Circle	Green	Color	Word	Repeat	200	Inconsistent	COLOR	CircleGreen.png	38	1	1039	81	82	93918	98.7804878048780494737	1159.4814814814815235877	70	70	81149	100	1159.2714285714284869755	76	76	71986	100	947.1842105263158373418	75	76	103081	98.6842105263157804984	1374.4133333333334121562	427.2291228070175748144
5.0.11.0	win	030719	11:11:08	NH_A_68	1	1	mixed_Word_shortCSI	14	mixed_repeat	462	Circle	Red	Color	Word	Repeat	200	Consistent	COLOR	CircleRed.png	30	1	740	82	83	94658	98.7951807228915583892	1154.3658536585364799976	70	70	81149	100	1159.2714285714284869755	77	77	72726	100	944.4935064935065156533	75	76	103081	98.6842105263157804984	1374.4133333333334121562	429.9198268398268965029
5.0.11.0	win	030719	11:11:08	NH_A_68	1	1	mixed_Word_shortCSI	14	mixed_repeat	465	Circle	Red	Color	Word	Repeat	200	Consistent	COLOR	CircleRed.png	30	1	500	83	84	95158	98.8095238095238102005	1146.4819277108433652757	70	70	81149	100	1159.2714285714284869755	78	78	73226	100	938.7948717948718240223	75	76	103081	98.6842105263157804984	1374.4133333333334121562	435.6184615384615881339
5.0.11.0	win	030719	11:11:08	NH_A_68	1	1	mixed_Word_shortCSI	14	mixed_shift	468	Triangle	Green	Shape	Word	Shift	200	Consistent	SHAPE	TriangleGreen.png	38	1	766	83	84	95158	98.8095238095238102005	1146.4819277108433652757	71	71	81915	100	1153.7323943661972407426	78	78	73226	100	938.7948717948718240223	76	77	103847	98.7012987012986968693	1366.4078947368420813291	427.6130229419702573068
5.0.11.0	win	030719	11:11:08	NH_A_68	1	1	mixed_Word_shortCSI	14	mixed_repeat	471	Circle	Red	Shape	Word	Repeat	200	Consistent	SHAPE	CircleRed.png	30	1	4430	83	84	95158	98.8095238095238102005	1146.4819277108433652757	72	72	86345	100	1199.2361111111110858474	79	79	77656	100	982.9873417721519217594	76	77	103847	98.7012987012986968693	1366.4078947368420813291	383.4205529646901595697
5.0.11.0	win	030719	11:11:08	NH_A_68	1	1	mixed_Word_shortCSI	14	mixed_shift	474	Circle	Red	Color	Word	Shift	200	Consistent	COLOR	CircleRed.png	30	1	3931	84	85	99089	98.823529411764710062	1179.6309523809522943338	72	72	86345	100	1199.2361111111110858474	79	79	77656	100	982.9873417721519217594	77	78	107778	98.7179487179487296089	1399.7142857142857792496	416.7269439421338574903
5.0.11.0	win	030719	11:11:08	NH_A_68	1	1	mixed_Word_shortCSI	14	mixed_shift	477	Circle	Green	Shape	Word	Shift	200	Inconsistent	SHAPE	CircleGreen.png	30	1	844	84	85	99089	98.823529411764710062	1179.6309523809522943338	73	73	87189	100	1194.36986301369870489	79	79	77656	100	982.9873417721519217594	78	79	108622	98.7341772151898737775	1392.5897435897436480445	409.6024018175917262852
5.0.11.0	win	030719	11:11:08	NH_A_68	1	1	mixed_Word_shortCSI	14	mixed_shift	480	Triangle	Green	Color	Word	Shift	200	Consistent	COLOR	TriangleGreen.png	38	1	1672	85	86	100761	98.8372093023255757771	1185.4235294117647754319	73	73	87189	100	1194.36986301369870489	79	79	77656	100	982.9873417721519217594	79	80	110294	98.75	1396.1265822784810097801	413.1392405063290880207
5.0.11.0	win	030719	11:11:08	NH_A_68	1	1	mixed_Word_shortCSI	14	mixed_repeat	483	Circle	Red	Color	Word	Repeat	200	Consistent	COLOR	CircleRed.png	30	1	2195	86	87	102956	98.8505747126436773442	1197.1627906976743815903	73	73	87189	100	1194.36986301369870489	80	80	79851	100	998.1375000000000454747	79	80	110294	98.75	1396.1265822784810097801	397.9890822784809643053
