# Supplementary material for: Serial Recall Predicts Vocoded Sentence Recognition Across Spectral Resolutions
Source: J Speech Lang Hear Res. 2020 Mar 26;63(4):1282–98. doi: 10.1044/2020_JSLHR-19-00319 (PMC7242981; doi:10.1044/2020_JSLHR-19-00319)
Supplement: Supplemental Material S1 [file JSLHR-63-1282-s001.zip › Supplemental Material/EF Tasks/colorshapetask/Experiment Results/NH_A_69/colorshapetask_raw_NH_A_69_2019-03-21-14-38-08-935.iqdat]

build	computer.platform	date	time	subject	group	values.group	blockcode	blocknum	trialcode	trialnum	values.shape	values.color	values.categorizationtask	values.mixed_cuetask	values.mixed_shifttask	values.csi	values.responsekeymapping	stimulusitem1	values.stimulus	response	correct	latency	values.count_corrcolor	values.count_color	values.sumrt_corrcolor	expressions.percentcorrect_color	expressions.meanrt_color	values.count_corrshape	values.count_shape	values.sumrt_corrshape	expressions.percentcorrect_shape	expressions.meanrt_shape	values.count_corrrepeat	values.count_repeat	values.sumrt_corrrepeat	expressions.percentcorrect_repeat	expressions.meanrt_repeat	values.count_corrshift	values.count_shift	values.sumrt_corrshift	expressions.percentcorrect_shift	expressions.meanrt_shift	expressions.switchcost
5.0.11.0	win	032119	09:38:08	NH_A_69	1	1	generalintro	1	GeneralIntro	1						0		SC_GeneralIntro.htm		57	0	93073	0	0	0	0		0	0	0	0		0	0	0	0		0	0	0	0		0
5.0.11.0	win	032119	09:38:08	NH_A_69	1	1	blockedintro	2	BlockedIntro	1						0		SC_BlockedIntro1.htm		57	0	35877	0	0	0	0		0	0	0	0		0	0	0	0		0	0	0	0		0
5.0.11.0	win	032119	09:38:08	NH_A_69	1	1	blockedintro	2	BlockedIntro	2						0		SC_BlockedIntro2.htm		57	0	2058	0	0	0	0		0	0	0	0		0	0	0	0		0	0	0	0		0
5.0.11.0	win	032119	09:38:08	NH_A_69	1	1	blockedtask_shapetraining	3	BlockedPracticeInstruct	1						0		SC_Blocked_ShapeTraining.htm		57	0	14756	0	0	0	0		0	0	0	0		0	0	0	0		0	0	0	0		0
5.0.11.0	win	032119	09:38:08	NH_A_69	1	1	blockedtask_shapetraining	3	blockedtask_shapetraining	3	Circle		Shape			0		Circle.png	Circle.png	30	1	1062	0	0	0	0		0	0	0	0		0	0	0	0		0	0	0	0		0
5.0.11.0	win	032119	09:38:08	NH_A_69	1	1	blockedtask_shapetraining	3	blockedtask_shapetraining	6	Triangle		Shape			0		Triangle.png	Triangle.png	38	1	451	0	0	0	0		0	0	0	0		0	0	0	0		0	0	0	0		0
5.0.11.0	win	032119	09:38:08	NH_A_69	1	1	blockedtask_shapetraining	3	blockedtask_shapetraining	9	Triangle		Shape			0		Triangle.png	Triangle.png	30	0	360	0	0	0	0		0	0	0	0		0	0	0	0		0	0	0	0		0
5.0.11.0	win	032119	09:38:08	NH_A_69	1	1	blockedtask_shapetraining	3	blockedtask_shapetraining	12	Triangle		Shape			0		Triangle.png	Triangle.png	38	1	633	0	0	0	0		0	0	0	0		0	0	0	0		0	0	0	0		0
5.0.11.0	win	032119	09:38:08	NH_A_69	1	1	blockedtask_shapetraining	3	blockedtask_shapetraining	15	Circle		Shape			0		Circle.png	Circle.png	30	1	487	0	0	0	0		0	0	0	0		0	0	0	0		0	0	0	0		0
5.0.11.0	win	032119	09:38:08	NH_A_69	1	1	blockedtask_shapetraining	3	blockedtask_shapetraining	18	Circle		Shape			0		Circle.png	Circle.png	30	1	507	0	0	0	0		0	0	0	0		0	0	0	0		0	0	0	0		0
5.0.11.0	win	032119	09:38:08	NH_A_69	1	1	blockedtask_shapetraining	3	blockedtask_shapetraining	21	Triangle		Shape			0		Triangle.png	Triangle.png	38	1	430	0	0	0	0		0	0	0	0		0	0	0	0		0	0	0	0		0
5.0.11.0	win	032119	09:38:08	NH_A_69	1	1	blockedtask_shapetraining	3	blockedtask_shapetraining	24	Triangle		Shape			0		Triangle.png	Triangle.png	38	1	484	0	0	0	0		0	0	0	0		0	0	0	0		0	0	0	0		0
5.0.11.0	win	032119	09:38:08	NH_A_69	1	1	blockedtask_shapetraining	3	blockedtask_shapetraining	27	Circle		Shape			0		Circle.png	Circle.png	30	1	489	0	0	0	0		0	0	0	0		0	0	0	0		0	0	0	0		0
5.0.11.0	win	032119	09:38:08	NH_A_69	1	1	blockedtask_shapetraining	3	blockedtask_shapetraining	30	Circle		Shape			0		Circle.png	Circle.png	30	1	476	0	0	0	0		0	0	0	0		0	0	0	0		0	0	0	0		0
5.0.11.0	win	032119	09:38:08	NH_A_69	1	1	blockedtask_shapetraining	3	blockedtask_shapetraining	33	Circle		Shape			0		Circle.png	Circle.png	30	1	449	0	0	0	0		0	0	0	0		0	0	0	0		0	0	0	0		0
5.0.11.0	win	032119	09:38:08	NH_A_69	1	1	blockedtask_shapetraining	3	blockedtask_shapetraining	36	Triangle		Shape			0		Triangle.png	Triangle.png	38	1	439	0	0	0	0		0	0	0	0		0	0	0	0		0	0	0	0		0
5.0.11.0	win	032119	09:38:08	NH_A_69	1	1	blockedtask_shapetraining	3	blockedtask_shapetraining	39	Circle		Shape			0		Circle.png	Circle.png	30	1	541	0	0	0	0		0	0	0	0		0	0	0	0		0	0	0	0		0
5.0.11.0	win	032119	09:38:08	NH_A_69	1	1	blockedtask_shapetraining	3	blockedtask_shapetraining	42	Triangle		Shape			0		Triangle.png	Triangle.png	38	1	479	0	0	0	0		0	0	0	0		0	0	0	0		0	0	0	0		0
5.0.11.0	win	032119	09:38:08	NH_A_69	1	1	blockedtask_shapetraining	3	blockedtask_shapetraining	45	Circle		Shape			0		Circle.png	Circle.png	30	1	435	0	0	0	0		0	0	0	0		0	0	0	0		0	0	0	0		0
5.0.11.0	win	032119	09:38:08	NH_A_69	1	1	blockedtask_shapetraining	3	blockedtask_shapetraining	48	Circle		Shape			0		Circle.png	Circle.png	30	1	521	0	0	0	0		0	0	0	0		0	0	0	0		0	0	0	0		0
5.0.11.0	win	032119	09:38:08	NH_A_69	1	1	blockedtask_shapetraining	3	blockedtask_shapetraining	51	Circle		Shape			0		Circle.png	Circle.png	30	1	507	0	0	0	0		0	0	0	0		0	0	0	0		0	0	0	0		0
5.0.11.0	win	032119	09:38:08	NH_A_69	1	1	blockedtask_shapetraining	3	blockedtask_shapetraining	54	Circle		Shape			0		Circle.png	Circle.png	30	1	382	0	0	0	0		0	0	0	0		0	0	0	0		0	0	0	0		0
5.0.11.0	win	032119	09:38:08	NH_A_69	1	1	blockedtask_shapetraining	3	blockedtask_shapetraining	57	Triangle		Shape			0		Triangle.png	Triangle.png	38	1	567	0	0	0	0		0	0	0	0		0	0	0	0		0	0	0	0		0
5.0.11.0	win	032119	09:38:08	NH_A_69	1	1	blockedtask_shapetraining	3	blockedtask_shapetraining	60	Triangle		Shape			0		Triangle.png	Triangle.png	38	1	391	0	0	0	0		0	0	0	0		0	0	0	0		0	0	0	0		0
5.0.11.0	win	032119	09:38:08	NH_A_69	1	1	blockedtask_shapetraining	3	blockedtask_shapetraining	63	Circle		Shape			0		Circle.png	Circle.png	30	1	576	0	0	0	0		0	0	0	0		0	0	0	0		0	0	0	0		0
5.0.11.0	win	032119	09:38:08	NH_A_69	1	1	blockedtask_shapetraining	3	blockedtask_shapetraining	66	Circle		Shape			0		Circle.png	Circle.png	30	1	464	0	0	0	0		0	0	0	0		0	0	0	0		0	0	0	0		0
5.0.11.0	win	032119	09:38:08	NH_A_69	1	1	blockedtask_shapetraining	3	blockedtask_shapetraining	69	Triangle		Shape			0		Triangle.png	Triangle.png	38	1	485	0	0	0	0		0	0	0	0		0	0	0	0		0	0	0	0		0
5.0.11.0	win	032119	09:38:08	NH_A_69	1	1	blockedtask_shapetraining	3	blockedtask_shapetraining	72	Triangle		Shape			0		Triangle.png	Triangle.png	38	1	393	0	0	0	0		0	0	0	0		0	0	0	0		0	0	0	0		0
5.0.11.0	win	032119	09:38:08	NH_A_69	1	1	blockedtask_shapetraining	3	blockedtask_shapetraining	75	Triangle		Shape			0		Triangle.png	Triangle.png	38	1	385	0	0	0	0		0	0	0	0		0	0	0	0		0	0	0	0		0
5.0.11.0	win	032119	09:38:08	NH_A_69	1	1	blockedtask_shapetraining	3	blockedtask_shapetraining	78	Triangle		Shape			0		Triangle.png	Triangle.png	38	1	377	0	0	0	0		0	0	0	0		0	0	0	0		0	0	0	0		0
5.0.11.0	win	032119	09:38:08	NH_A_69	1	1	blockedtask_shapetraining	3	blockedtask_shapetraining	81	Circle		Shape			0		Circle.png	Circle.png	30	1	594	0	0	0	0		0	0	0	0		0	0	0	0		0	0	0	0		0
5.0.11.0	win	032119	09:38:08	NH_A_69	1	1	blockedtask_shapetraining	3	blockedtask_shapetraining	84	Triangle		Shape			0		Triangle.png	Triangle.png	38	1	962	0	0	0	0		0	0	0	0		0	0	0	0		0	0	0	0		0
5.0.11.0	win	032119	09:38:08	NH_A_69	1	1	blockedtask_shapetraining	3	blockedtask_shapetraining	87	Triangle		Shape			0		Triangle.png	Triangle.png	38	1	595	0	0	0	0		0	0	0	0		0	0	0	0		0	0	0	0		0
5.0.11.0	win	032119	09:38:08	NH_A_69	1	1	blockedtask_shapetraining	3	blockedtask_shapetraining	90	Triangle		Shape			0		Triangle.png	Triangle.png	38	1	499	0	0	0	0		0	0	0	0		0	0	0	0		0	0	0	0		0
5.0.11.0	win	032119	09:38:08	NH_A_69	1	1	blockedtask_shapetraining	3	blockedtask_shapetraining	93	Circle		Shape			0		Circle.png	Circle.png	30	1	566	0	0	0	0		0	0	0	0		0	0	0	0		0	0	0	0		0
5.0.11.0	win	032119	09:38:08	NH_A_69	1	1	blockedtask_shapetraining	3	blockedtask_shapetraining	96	Circle		Shape			0		Circle.png	Circle.png	30	1	535	0	0	0	0		0	0	0	0		0	0	0	0		0	0	0	0		0
5.0.11.0	win	032119	09:38:08	NH_A_69	1	1	blockedtask_colortraining	4	BlockedPracticeInstruct	1	Circle		Shape			0		SC_Blocked_ColorTraining.htm	Circle.png	57	0	5561	0	0	0	0		0	0	0	0		0	0	0	0		0	0	0	0		0
5.0.11.0	win	032119	09:38:08	NH_A_69	1	1	blockedtask_colortraining	4	blockedtask_colortraining	3		Green	Color			0		Green.png	Green.png	38	1	2266	0	0	0	0		0	0	0	0		0	0	0	0		0	0	0	0		0
5.0.11.0	win	032119	09:38:08	NH_A_69	1	1	blockedtask_colortraining	4	blockedtask_colortraining	6		Green	Color			0		Green.png	Green.png	38	1	486	0	0	0	0		0	0	0	0		0	0	0	0		0	0	0	0		0
5.0.11.0	win	032119	09:38:08	NH_A_69	1	1	blockedtask_colortraining	4	blockedtask_colortraining	9		Red	Color			0		Red.png	Red.png	30	1	507	0	0	0	0		0	0	0	0		0	0	0	0		0	0	0	0		0
5.0.11.0	win	032119	09:38:08	NH_A_69	1	1	blockedtask_colortraining	4	blockedtask_colortraining	12		Red	Color			0		Red.png	Red.png	30	1	589	0	0	0	0		0	0	0	0		0	0	0	0		0	0	0	0		0
5.0.11.0	win	032119	09:38:08	NH_A_69	1	1	blockedtask_colortraining	4	blockedtask_colortraining	15		Green	Color			0		Green.png	Green.png	38	1	429	0	0	0	0		0	0	0	0		0	0	0	0		0	0	0	0		0
5.0.11.0	win	032119	09:38:08	NH_A_69	1	1	blockedtask_colortraining	4	blockedtask_colortraining	18		Green	Color			0		Green.png	Green.png	38	1	516	0	0	0	0		0	0	0	0		0	0	0	0		0	0	0	0		0
5.0.11.0	win	032119	09:38:08	NH_A_69	1	1	blockedtask_colortraining	4	blockedtask_colortraining	21		Green	Color			0		Green.png	Green.png	38	1	519	0	0	0	0		0	0	0	0		0	0	0	0		0	0	0	0		0
5.0.11.0	win	032119	09:38:08	NH_A_69	1	1	blockedtask_colortraining	4	blockedtask_colortraining	24		Green	Color			0		Green.png	Green.png	38	1	378	0	0	0	0		0	0	0	0		0	0	0	0		0	0	0	0		0
5.0.11.0	win	032119	09:38:08	NH_A_69	1	1	blockedtask_colortraining	4	blockedtask_colortraining	27		Green	Color			0		Green.png	Green.png	38	1	499	0	0	0	0		0	0	0	0		0	0	0	0		0	0	0	0		0
5.0.11.0	win	032119	09:38:08	NH_A_69	1	1	blockedtask_colortraining	4	blockedtask_colortraining	30		Red	Color			0		Red.png	Red.png	30	1	438	0	0	0	0		0	0	0	0		0	0	0	0		0	0	0	0		0
5.0.11.0	win	032119	09:38:08	NH_A_69	1	1	blockedtask_colortraining	4	blockedtask_colortraining	33		Red	Color			0		Red.png	Red.png	30	1	396	0	0	0	0		0	0	0	0		0	0	0	0		0	0	0	0		0
5.0.11.0	win	032119	09:38:08	NH_A_69	1	1	blockedtask_colortraining	4	blockedtask_colortraining	36		Green	Color			0		Green.png	Green.png	38	1	612	0	0	0	0		0	0	0	0		0	0	0	0		0	0	0	0		0
5.0.11.0	win	032119	09:38:08	NH_A_69	1	1	blockedtask_colortraining	4	blockedtask_colortraining	39		Green	Color			0		Green.png	Green.png	38	1	515	0	0	0	0		0	0	0	0		0	0	0	0		0	0	0	0		0
5.0.11.0	win	032119	09:38:08	NH_A_69	1	1	blockedtask_colortraining	4	blockedtask_colortraining	42		Red	Color			0		Red.png	Red.png	30	1	470	0	0	0	0		0	0	0	0		0	0	0	0		0	0	0	0		0
5.0.11.0	win	032119	09:38:08	NH_A_69	1	1	blockedtask_colortraining	4	blockedtask_colortraining	45		Green	Color			0		Green.png	Green.png	38	1	475	0	0	0	0		0	0	0	0		0	0	0	0		0	0	0	0		0
5.0.11.0	win	032119	09:38:08	NH_A_69	1	1	blockedtask_colortraining	4	blockedtask_colortraining	48		Red	Color			0		Red.png	Red.png	30	1	463	0	0	0	0		0	0	0	0		0	0	0	0		0	0	0	0		0
5.0.11.0	win	032119	09:38:08	NH_A_69	1	1	blockedtask_colortraining	4	blockedtask_colortraining	51		Green	Color			0		Green.png	Green.png	38	1	325	0	0	0	0		0	0	0	0		0	0	0	0		0	0	0	0		0
5.0.11.0	win	032119	09:38:08	NH_A_69	1	1	blockedtask_colortraining	4	blockedtask_colortraining	54		Red	Color			0		Red.png	Red.png	30	1	511	0	0	0	0		0	0	0	0		0	0	0	0		0	0	0	0		0
5.0.11.0	win	032119	09:38:08	NH_A_69	1	1	blockedtask_colortraining	4	blockedtask_colortraining	57		Red	Color			0		Red.png	Red.png	30	1	706	0	0	0	0		0	0	0	0		0	0	0	0		0	0	0	0		0
5.0.11.0	win	032119	09:38:08	NH_A_69	1	1	blockedtask_colortraining	4	blockedtask_colortraining	60		Green	Color			0		Green.png	Green.png	38	1	446	0	0	0	0		0	0	0	0		0	0	0	0		0	0	0	0		0
5.0.11.0	win	032119	09:38:08	NH_A_69	1	1	blockedtask_colortraining	4	blockedtask_colortraining	63		Red	Color			0		Red.png	Red.png	30	1	468	0	0	0	0		0	0	0	0		0	0	0	0		0	0	0	0		0
5.0.11.0	win	032119	09:38:08	NH_A_69	1	1	blockedtask_colortraining	4	blockedtask_colortraining	66		Red	Color			0		Red.png	Red.png	30	1	505	0	0	0	0		0	0	0	0		0	0	0	0		0	0	0	0		0
5.0.11.0	win	032119	09:38:08	NH_A_69	1	1	blockedtask_colortraining	4	blockedtask_colortraining	69		Red	Color			0		Red.png	Red.png	30	1	444	0	0	0	0		0	0	0	0		0	0	0	0		0	0	0	0		0
5.0.11.0	win	032119	09:38:08	NH_A_69	1	1	blockedtask_colortraining	4	blockedtask_colortraining	72		Red	Color			0		Red.png	Red.png	30	1	402	0	0	0	0		0	0	0	0		0	0	0	0		0	0	0	0		0
5.0.11.0	win	032119	09:38:08	NH_A_69	1	1	blockedtask_colortraining	4	blockedtask_colortraining	75		Green	Color			0		Green.png	Green.png	38	1	537	0	0	0	0		0	0	0	0		0	0	0	0		0	0	0	0		0
5.0.11.0	win	032119	09:38:08	NH_A_69	1	1	blockedtask_colortraining	4	blockedtask_colortraining	78		Red	Color			0		Red.png	Red.png	30	1	491	0	0	0	0		0	0	0	0		0	0	0	0		0	0	0	0		0
5.0.11.0	win	032119	09:38:08	NH_A_69	1	1	blockedtask_colortraining	4	blockedtask_colortraining	81		Green	Color			0		Green.png	Green.png	38	1	559	0	0	0	0		0	0	0	0		0	0	0	0		0	0	0	0		0
5.0.11.0	win	032119	09:38:08	NH_A_69	1	1	blockedtask_colortraining	4	blockedtask_colortraining	84		Green	Color			0		Green.png	Green.png	38	1	448	0	0	0	0		0	0	0	0		0	0	0	0		0	0	0	0		0
5.0.11.0	win	032119	09:38:08	NH_A_69	1	1	blockedtask_colortraining	4	blockedtask_colortraining	87		Red	Color			0		Red.png	Red.png	30	1	454	0	0	0	0		0	0	0	0		0	0	0	0		0	0	0	0		0
5.0.11.0	win	032119	09:38:08	NH_A_69	1	1	blockedtask_colortraining	4	blockedtask_colortraining	90		Red	Color			0		Red.png	Red.png	30	1	475	0	0	0	0		0	0	0	0		0	0	0	0		0	0	0	0		0
5.0.11.0	win	032119	09:38:08	NH_A_69	1	1	blockedtask_colortraining	4	blockedtask_colortraining	93		Green	Color			0		Green.png	Green.png	38	1	464	0	0	0	0		0	0	0	0		0	0	0	0		0	0	0	0		0
5.0.11.0	win	032119	09:38:08	NH_A_69	1	1	blockedtask_colortraining	4	blockedtask_colortraining	96		Red	Color			0		Red.png	Red.png	30	1	661	0	0	0	0		0	0	0	0		0	0	0	0		0	0	0	0		0
5.0.11.0	win	032119	09:38:08	NH_A_69	1	1	blockedtask_colorshapetraining	5	BlockedPracticeInstruct	1		Red	Color			0		SC_Blocked_ColorShapeTraining.htm	Red.png	57	0	22688	0	0	0	0		0	0	0	0		0	0	0	0		0	0	0	0		0
5.0.11.0	win	032119	09:38:08	NH_A_69	1	1	blockedtask_colorshapetraining	5	blockedtask_colorshapetraining	3		Red	Color			0		Red.png	Red.png	30	1	1796	0	0	0	0		0	0	0	0		0	0	0	0		0	0	0	0		0
5.0.11.0	win	032119	09:38:08	NH_A_69	1	1	blockedtask_colorshapetraining	5	blockedtask_colorshapetraining	6		Green	Color			0		Green.png	Green.png	38	1	628	0	0	0	0		0	0	0	0		0	0	0	0		0	0	0	0		0
5.0.11.0	win	032119	09:38:08	NH_A_69	1	1	blockedtask_colorshapetraining	5	blockedtask_colorshapetraining	9		Green	Color			0		Green.png	Green.png	38	1	467	0	0	0	0		0	0	0	0		0	0	0	0		0	0	0	0		0
5.0.11.0	win	032119	09:38:08	NH_A_69	1	1	blockedtask_colorshapetraining	5	blockedtask_colorshapetraining	12	Circle		Shape			0		Circle.png	Circle.png	30	1	824	0	0	0	0		0	0	0	0		0	0	0	0		0	0	0	0		0
5.0.11.0	win	032119	09:38:08	NH_A_69	1	1	blockedtask_colorshapetraining	5	blockedtask_colorshapetraining	15	Triangle		Shape			0		Triangle.png	Triangle.png	38	1	511	0	0	0	0		0	0	0	0		0	0	0	0		0	0	0	0		0
5.0.11.0	win	032119	09:38:08	NH_A_69	1	1	blockedtask_colorshapetraining	5	blockedtask_colorshapetraining	18	Circle		Shape			0		Circle.png	Circle.png	30	1	578	0	0	0	0		0	0	0	0		0	0	0	0		0	0	0	0		0
5.0.11.0	win	032119	09:38:08	NH_A_69	1	1	blockedtask_colorshapetraining	5	blockedtask_colorshapetraining	21	Circle		Shape			0		Circle.png	Circle.png	30	1	419	0	0	0	0		0	0	0	0		0	0	0	0		0	0	0	0		0
5.0.11.0	win	032119	09:38:08	NH_A_69	1	1	blockedtask_colorshapetraining	5	blockedtask_colorshapetraining	24	Circle		Shape			0		Circle.png	Circle.png	30	1	377	0	0	0	0		0	0	0	0		0	0	0	0		0	0	0	0		0
5.0.11.0	win	032119	09:38:08	NH_A_69	1	1	blockedtask_colorshapetraining	5	blockedtask_colorshapetraining	27		Green	Color			0		Green.png	Green.png	38	1	690	0	0	0	0		0	0	0	0		0	0	0	0		0	0	0	0		0
5.0.11.0	win	032119	09:38:08	NH_A_69	1	1	blockedtask_colorshapetraining	5	blockedtask_colorshapetraining	30	Triangle		Shape			0		Triangle.png	Triangle.png	38	1	686	0	0	0	0		0	0	0	0		0	0	0	0		0	0	0	0		0
5.0.11.0	win	032119	09:38:08	NH_A_69	1	1	blockedtask_colorshapetraining	5	blockedtask_colorshapetraining	33	Triangle		Shape			0		Triangle.png	Triangle.png	38	1	425	0	0	0	0		0	0	0	0		0	0	0	0		0	0	0	0		0
5.0.11.0	win	032119	09:38:08	NH_A_69	1	1	blockedtask_colorshapetraining	5	blockedtask_colorshapetraining	36	Circle		Shape			0		Circle.png	Circle.png	38	0	560	0	0	0	0		0	0	0	0		0	0	0	0		0	0	0	0		0
5.0.11.0	win	032119	09:38:08	NH_A_69	1	1	blockedtask_colorshapetraining	5	blockedtask_colorshapetraining	39		Red	Color			0		Red.png	Red.png	30	1	697	0	0	0	0		0	0	0	0		0	0	0	0		0	0	0	0		0
5.0.11.0	win	032119	09:38:08	NH_A_69	1	1	blockedtask_colorshapetraining	5	blockedtask_colorshapetraining	42		Red	Color			0		Red.png	Red.png	30	1	389	0	0	0	0		0	0	0	0		0	0	0	0		0	0	0	0		0
5.0.11.0	win	032119	09:38:08	NH_A_69	1	1	blockedtask_colorshapetraining	5	blockedtask_colorshapetraining	45		Green	Color			0		Green.png	Green.png	38	1	445	0	0	0	0		0	0	0	0		0	0	0	0		0	0	0	0		0
5.0.11.0	win	032119	09:38:08	NH_A_69	1	1	blockedtask_colorshapetraining	5	blockedtask_colorshapetraining	48	Circle		Shape			0		Circle.png	Circle.png	30	1	563	0	0	0	0		0	0	0	0		0	0	0	0		0	0	0	0		0
5.0.11.0	win	032119	09:38:08	NH_A_69	1	1	blockedtask_colorshapetraining	5	blockedtask_colorshapetraining	51	Triangle		Shape			0		Triangle.png	Triangle.png	30	0	404	0	0	0	0		0	0	0	0		0	0	0	0		0	0	0	0		0
5.0.11.0	win	032119	09:38:08	NH_A_69	1	1	blockedtask_colorshapetraining	5	blockedtask_colorshapetraining	54	Circle		Shape			0		Circle.png	Circle.png	30	1	692	0	0	0	0		0	0	0	0		0	0	0	0		0	0	0	0		0
5.0.11.0	win	032119	09:38:08	NH_A_69	1	1	blockedtask_colorshapetraining	5	blockedtask_colorshapetraining	57	Triangle		Shape			0		Triangle.png	Triangle.png	38	1	592	0	0	0	0		0	0	0	0		0	0	0	0		0	0	0	0		0
5.0.11.0	win	032119	09:38:08	NH_A_69	1	1	blockedtask_colorshapetraining	5	blockedtask_colorshapetraining	60		Green	Color			0		Green.png	Green.png	38	1	832	0	0	0	0		0	0	0	0		0	0	0	0		0	0	0	0		0
5.0.11.0	win	032119	09:38:08	NH_A_69	1	1	blockedtask_colorshapetraining	5	blockedtask_colorshapetraining	63		Green	Color			0		Green.png	Green.png	38	1	582	0	0	0	0		0	0	0	0		0	0	0	0		0	0	0	0		0
5.0.11.0	win	032119	09:38:08	NH_A_69	1	1	blockedtask_colorshapetraining	5	blockedtask_colorshapetraining	66	Triangle		Shape			0		Triangle.png	Triangle.png	38	1	581	0	0	0	0		0	0	0	0		0	0	0	0		0	0	0	0		0
5.0.11.0	win	032119	09:38:08	NH_A_69	1	1	blockedtask_colorshapetraining	5	blockedtask_colorshapetraining	69		Red	Color			0		Red.png	Red.png	30	1	646	0	0	0	0		0	0	0	0		0	0	0	0		0	0	0	0		0
5.0.11.0	win	032119	09:38:08	NH_A_69	1	1	blockedtask_colorshapetraining	5	blockedtask_colorshapetraining	72	Triangle		Shape			0		Triangle.png	Triangle.png	38	1	644	0	0	0	0		0	0	0	0		0	0	0	0		0	0	0	0		0
5.0.11.0	win	032119	09:38:08	NH_A_69	1	1	blockedtask_colorshapetraining	5	blockedtask_colorshapetraining	75	Circle		Shape			0		Circle.png	Circle.png	30	1	626	0	0	0	0		0	0	0	0		0	0	0	0		0	0	0	0		0
5.0.11.0	win	032119	09:38:08	NH_A_69	1	1	blockedtask_colorshapetraining	5	blockedtask_colorshapetraining	78		Red	Color			0		Red.png	Red.png	30	1	688	0	0	0	0		0	0	0	0		0	0	0	0		0	0	0	0		0
5.0.11.0	win	032119	09:38:08	NH_A_69	1	1	blockedtask_colorshapetraining	5	blockedtask_colorshapetraining	81		Red	Color			0		Red.png	Red.png	30	1	540	0	0	0	0		0	0	0	0		0	0	0	0		0	0	0	0		0
5.0.11.0	win	032119	09:38:08	NH_A_69	1	1	blockedtask_colorshapetraining	5	blockedtask_colorshapetraining	84	Triangle		Shape			0		Triangle.png	Triangle.png	38	1	607	0	0	0	0		0	0	0	0		0	0	0	0		0	0	0	0		0
5.0.11.0	win	032119	09:38:08	NH_A_69	1	1	blockedtask_colorshapetraining	5	blockedtask_colorshapetraining	87		Red	Color			0		Red.png	Red.png	30	1	557	0	0	0	0		0	0	0	0		0	0	0	0		0	0	0	0		0
5.0.11.0	win	032119	09:38:08	NH_A_69	1	1	blockedtask_colorshapetraining	5	blockedtask_colorshapetraining	90		Green	Color			0		Green.png	Green.png	38	1	607	0	0	0	0		0	0	0	0		0	0	0	0		0	0	0	0		0
5.0.11.0	win	032119	09:38:08	NH_A_69	1	1	blockedtask_colorshapetraining	5	blockedtask_colorshapetraining	93		Red	Color			0		Red.png	Red.png	30	1	623	0	0	0	0		0	0	0	0		0	0	0	0		0	0	0	0		0
5.0.11.0	win	032119	09:38:08	NH_A_69	1	1	blockedtask_colorshapetraining	5	blockedtask_colorshapetraining	96		Green	Color			0		Green.png	Green.png	30	0	525	0	0	0	0		0	0	0	0		0	0	0	0		0	0	0	0		0
5.0.11.0	win	032119	09:38:08	NH_A_69	1	1	blockedtask_bivalentshapetraining	6	BlockedPracticeInstruct	1		Green	Color			0		SC_Blocked_BivalentShapeTraining.htm	Green.png	57	0	16231	0	0	0	0		0	0	0	0		0	0	0	0		0	0	0	0		0
5.0.11.0	win	032119	09:38:08	NH_A_69	1	1	blockedtask_bivalentshapetraining	6	blockedtask_bivalentshapetraining	3	Circle	Red	Shape			0		CircleRed.png	CircleRed.png	30	1	1421	0	0	0	0		0	0	0	0		0	0	0	0		0	0	0	0		0
5.0.11.0	win	032119	09:38:08	NH_A_69	1	1	blockedtask_bivalentshapetraining	6	blockedtask_bivalentshapetraining	6	Circle	Green	Shape			0		CircleGreen.png	CircleGreen.png	30	1	684	0	0	0	0		0	0	0	0		0	0	0	0		0	0	0	0		0
5.0.11.0	win	032119	09:38:08	NH_A_69	1	1	blockedtask_bivalentshapetraining	6	blockedtask_bivalentshapetraining	9	Triangle	Green	Shape			0		TriangleGreen.png	TriangleGreen.png	38	1	504	0	0	0	0		0	0	0	0		0	0	0	0		0	0	0	0		0
5.0.11.0	win	032119	09:38:08	NH_A_69	1	1	blockedtask_bivalentshapetraining	6	blockedtask_bivalentshapetraining	12	Circle	Green	Shape			0		CircleGreen.png	CircleGreen.png	30	1	1067	0	0	0	0		0	0	0	0		0	0	0	0		0	0	0	0		0
5.0.11.0	win	032119	09:38:08	NH_A_69	1	1	blockedtask_bivalentshapetraining	6	blockedtask_bivalentshapetraining	15	Circle	Red	Shape			0		CircleRed.png	CircleRed.png	30	1	712	0	0	0	0		0	0	0	0		0	0	0	0		0	0	0	0		0
5.0.11.0	win	032119	09:38:08	NH_A_69	1	1	blockedtask_bivalentshapetraining	6	blockedtask_bivalentshapetraining	18	Triangle	Green	Shape			0		TriangleGreen.png	TriangleGreen.png	38	1	563	0	0	0	0		0	0	0	0		0	0	0	0		0	0	0	0		0
5.0.11.0	win	032119	09:38:08	NH_A_69	1	1	blockedtask_bivalentshapetraining	6	blockedtask_bivalentshapetraining	21	Triangle	Red	Shape			0		TriangleRed.png	TriangleRed.png	38	1	693	0	0	0	0		0	0	0	0		0	0	0	0		0	0	0	0		0
5.0.11.0	win	032119	09:38:08	NH_A_69	1	1	blockedtask_bivalentshapetraining	6	blockedtask_bivalentshapetraining	24	Circle	Red	Shape			0		CircleRed.png	CircleRed.png	30	1	576	0	0	0	0		0	0	0	0		0	0	0	0		0	0	0	0		0
5.0.11.0	win	032119	09:38:08	NH_A_69	1	1	blockedtask_bivalentshapetraining	6	blockedtask_bivalentshapetraining	27	Circle	Red	Shape			0		CircleRed.png	CircleRed.png	30	1	609	0	0	0	0		0	0	0	0		0	0	0	0		0	0	0	0		0
5.0.11.0	win	032119	09:38:08	NH_A_69	1	1	blockedtask_bivalentshapetraining	6	blockedtask_bivalentshapetraining	30	Circle	Red	Shape			0		CircleRed.png	CircleRed.png	30	1	401	0	0	0	0		0	0	0	0		0	0	0	0		0	0	0	0		0
5.0.11.0	win	032119	09:38:08	NH_A_69	1	1	blockedtask_bivalentshapetraining	6	blockedtask_bivalentshapetraining	33	Circle	Green	Shape			0		CircleGreen.png	CircleGreen.png	30	1	439	0	0	0	0		0	0	0	0		0	0	0	0		0	0	0	0		0
5.0.11.0	win	032119	09:38:08	NH_A_69	1	1	blockedtask_bivalentshapetraining	6	blockedtask_bivalentshapetraining	36	Circle	Green	Shape			0		CircleGreen.png	CircleGreen.png	30	1	414	0	0	0	0		0	0	0	0		0	0	0	0		0	0	0	0		0
5.0.11.0	win	032119	09:38:08	NH_A_69	1	1	blockedtask_bivalentshapetraining	6	blockedtask_bivalentshapetraining	39	Triangle	Green	Shape			0		TriangleGreen.png	TriangleGreen.png	38	1	501	0	0	0	0		0	0	0	0		0	0	0	0		0	0	0	0		0
5.0.11.0	win	032119	09:38:08	NH_A_69	1	1	blockedtask_bivalentshapetraining	6	blockedtask_bivalentshapetraining	42	Triangle	Green	Shape			0		TriangleGreen.png	TriangleGreen.png	38	1	456	0	0	0	0		0	0	0	0		0	0	0	0		0	0	0	0		0
5.0.11.0	win	032119	09:38:08	NH_A_69	1	1	blockedtask_bivalentshapetraining	6	blockedtask_bivalentshapetraining	45	Triangle	Red	Shape			0		TriangleRed.png	TriangleRed.png	38	1	765	0	0	0	0		0	0	0	0		0	0	0	0		0	0	0	0		0
5.0.11.0	win	032119	09:38:08	NH_A_69	1	1	blockedtask_bivalentshapetraining	6	blockedtask_bivalentshapetraining	48	Triangle	Red	Shape			0		TriangleRed.png	TriangleRed.png	38	1	389	0	0	0	0		0	0	0	0		0	0	0	0		0	0	0	0		0
5.0.11.0	win	032119	09:38:08	NH_A_69	1	1	blockedtask_bivalentshapetraining	6	blockedtask_bivalentshapetraining	51	Triangle	Green	Shape			0		TriangleGreen.png	TriangleGreen.png	38	1	494	0	0	0	0		0	0	0	0		0	0	0	0		0	0	0	0		0
5.0.11.0	win	032119	09:38:08	NH_A_69	1	1	blockedtask_bivalentshapetraining	6	blockedtask_bivalentshapetraining	54	Circle	Green	Shape			0		CircleGreen.png	CircleGreen.png	30	1	577	0	0	0	0		0	0	0	0		0	0	0	0		0	0	0	0		0
5.0.11.0	win	032119	09:38:08	NH_A_69	1	1	blockedtask_bivalentshapetraining	6	blockedtask_bivalentshapetraining	57	Circle	Green	Shape			0		CircleGreen.png	CircleGreen.png	30	1	498	0	0	0	0		0	0	0	0		0	0	0	0		0	0	0	0		0
5.0.11.0	win	032119	09:38:08	NH_A_69	1	1	blockedtask_bivalentshapetraining	6	blockedtask_bivalentshapetraining	60	Triangle	Red	Shape			0		TriangleRed.png	TriangleRed.png	38	1	470	0	0	0	0		0	0	0	0		0	0	0	0		0	0	0	0		0
5.0.11.0	win	032119	09:38:08	NH_A_69	1	1	blockedtask_bivalentshapetraining	6	blockedtask_bivalentshapetraining	63	Triangle	Red	Shape			0		TriangleRed.png	TriangleRed.png	38	1	491	0	0	0	0		0	0	0	0		0	0	0	0		0	0	0	0		0
5.0.11.0	win	032119	09:38:08	NH_A_69	1	1	blockedtask_bivalentshapetraining	6	blockedtask_bivalentshapetraining	66	Triangle	Green	Shape			0		TriangleGreen.png	TriangleGreen.png	38	1	462	0	0	0	0		0	0	0	0		0	0	0	0		0	0	0	0		0
5.0.11.0	win	032119	09:38:08	NH_A_69	1	1	blockedtask_bivalentshapetraining	6	blockedtask_bivalentshapetraining	69	Circle	Green	Shape			0		CircleGreen.png	CircleGreen.png	30	1	580	0	0	0	0		0	0	0	0		0	0	0	0		0	0	0	0		0
5.0.11.0	win	032119	09:38:08	NH_A_69	1	1	blockedtask_bivalentshapetraining	6	blockedtask_bivalentshapetraining	72	Triangle	Green	Shape			0		TriangleGreen.png	TriangleGreen.png	38	1	501	0	0	0	0		0	0	0	0		0	0	0	0		0	0	0	0		0
5.0.11.0	win	032119	09:38:08	NH_A_69	1	1	blockedtask_bivalentshapetraining	6	blockedtask_bivalentshapetraining	75	Triangle	Red	Shape			0		TriangleRed.png	TriangleRed.png	38	1	504	0	0	0	0		0	0	0	0		0	0	0	0		0	0	0	0		0
5.0.11.0	win	032119	09:38:08	NH_A_69	1	1	blockedtask_bivalentshapetraining	6	blockedtask_bivalentshapetraining	78	Circle	Red	Shape			0		CircleRed.png	CircleRed.png	30	1	651	0	0	0	0		0	0	0	0		0	0	0	0		0	0	0	0		0
5.0.11.0	win	032119	09:38:08	NH_A_69	1	1	blockedtask_bivalentshapetraining	6	blockedtask_bivalentshapetraining	81	Triangle	Red	Shape			0		TriangleRed.png	TriangleRed.png	38	1	504	0	0	0	0		0	0	0	0		0	0	0	0		0	0	0	0		0
5.0.11.0	win	032119	09:38:08	NH_A_69	1	1	blockedtask_bivalentshapetraining	6	blockedtask_bivalentshapetraining	84	Triangle	Green	Shape			0		TriangleGreen.png	TriangleGreen.png	38	1	588	0	0	0	0		0	0	0	0		0	0	0	0		0	0	0	0		0
5.0.11.0	win	032119	09:38:08	NH_A_69	1	1	blockedtask_bivalentshapetraining	6	blockedtask_bivalentshapetraining	87	Triangle	Red	Shape			0		TriangleRed.png	TriangleRed.png	38	1	444	0	0	0	0		0	0	0	0		0	0	0	0		0	0	0	0		0
5.0.11.0	win	032119	09:38:08	NH_A_69	1	1	blockedtask_bivalentshapetraining	6	blockedtask_bivalentshapetraining	90	Circle	Red	Shape			0		CircleRed.png	CircleRed.png	30	1	546	0	0	0	0		0	0	0	0		0	0	0	0		0	0	0	0		0
5.0.11.0	win	032119	09:38:08	NH_A_69	1	1	blockedtask_bivalentshapetraining	6	blockedtask_bivalentshapetraining	93	Circle	Green	Shape			0		CircleGreen.png	CircleGreen.png	30	1	563	0	0	0	0		0	0	0	0		0	0	0	0		0	0	0	0		0
5.0.11.0	win	032119	09:38:08	NH_A_69	1	1	blockedtask_bivalentshapetraining	6	blockedtask_bivalentshapetraining	96	Circle	Red	Shape			0		CircleRed.png	CircleRed.png	30	1	405	0	0	0	0		0	0	0	0		0	0	0	0		0	0	0	0		0
5.0.11.0	win	032119	09:38:08	NH_A_69	1	1	blockedtask_bivalentcolortraining	7	BlockedPracticeInstruct	1	Circle	Red	Shape			0		SC_Blocked_BivalentColorTraining.htm	CircleRed.png	57	0	6747	0	0	0	0		0	0	0	0		0	0	0	0		0	0	0	0		0
5.0.11.0	win	032119	09:38:08	NH_A_69	1	1	blockedtask_bivalentcolortraining	7	blockedtask_bivalentcolortraining	3	Triangle	Red	Color			0		TriangleRed.png	TriangleRed.png	30	1	1933	0	0	0	0		0	0	0	0		0	0	0	0		0	0	0	0		0
5.0.11.0	win	032119	09:38:08	NH_A_69	1	1	blockedtask_bivalentcolortraining	7	blockedtask_bivalentcolortraining	6	Triangle	Green	Color			0		TriangleGreen.png	TriangleGreen.png	38	1	727	0	0	0	0		0	0	0	0		0	0	0	0		0	0	0	0		0
5.0.11.0	win	032119	09:38:08	NH_A_69	1	1	blockedtask_bivalentcolortraining	7	blockedtask_bivalentcolortraining	9	Circle	Green	Color			0		CircleGreen.png	CircleGreen.png	38	1	626	0	0	0	0		0	0	0	0		0	0	0	0		0	0	0	0		0
5.0.11.0	win	032119	09:38:08	NH_A_69	1	1	blockedtask_bivalentcolortraining	7	blockedtask_bivalentcolortraining	12	Circle	Red	Color			0		CircleRed.png	CircleRed.png	30	1	704	0	0	0	0		0	0	0	0		0	0	0	0		0	0	0	0		0
5.0.11.0	win	032119	09:38:08	NH_A_69	1	1	blockedtask_bivalentcolortraining	7	blockedtask_bivalentcolortraining	15	Triangle	Red	Color			0		TriangleRed.png	TriangleRed.png	38	0	748	0	0	0	0		0	0	0	0		0	0	0	0		0	0	0	0		0
5.0.11.0	win	032119	09:38:08	NH_A_69	1	1	blockedtask_bivalentcolortraining	7	blockedtask_bivalentcolortraining	18	Triangle	Green	Color			0		TriangleGreen.png	TriangleGreen.png	38	1	1085	0	0	0	0		0	0	0	0		0	0	0	0		0	0	0	0		0
5.0.11.0	win	032119	09:38:08	NH_A_69	1	1	blockedtask_bivalentcolortraining	7	blockedtask_bivalentcolortraining	21	Triangle	Green	Color			0		TriangleGreen.png	TriangleGreen.png	38	1	553	0	0	0	0		0	0	0	0		0	0	0	0		0	0	0	0		0
5.0.11.0	win	032119	09:38:08	NH_A_69	1	1	blockedtask_bivalentcolortraining	7	blockedtask_bivalentcolortraining	24	Triangle	Red	Color			0		TriangleRed.png	TriangleRed.png	30	1	571	0	0	0	0		0	0	0	0		0	0	0	0		0	0	0	0		0
5.0.11.0	win	032119	09:38:08	NH_A_69	1	1	blockedtask_bivalentcolortraining	7	blockedtask_bivalentcolortraining	27	Triangle	Red	Color			0		TriangleRed.png	TriangleRed.png	30	1	363	0	0	0	0		0	0	0	0		0	0	0	0		0	0	0	0		0
5.0.11.0	win	032119	09:38:08	NH_A_69	1	1	blockedtask_bivalentcolortraining	7	blockedtask_bivalentcolortraining	30	Triangle	Red	Color			0		TriangleRed.png	TriangleRed.png	30	1	340	0	0	0	0		0	0	0	0		0	0	0	0		0	0	0	0		0
5.0.11.0	win	032119	09:38:08	NH_A_69	1	1	blockedtask_bivalentcolortraining	7	blockedtask_bivalentcolortraining	33	Circle	Green	Color			0		CircleGreen.png	CircleGreen.png	38	1	478	0	0	0	0		0	0	0	0		0	0	0	0		0	0	0	0		0
5.0.11.0	win	032119	09:38:08	NH_A_69	1	1	blockedtask_bivalentcolortraining	7	blockedtask_bivalentcolortraining	36	Triangle	Green	Color			0		TriangleGreen.png	TriangleGreen.png	30	0	372	0	0	0	0		0	0	0	0		0	0	0	0		0	0	0	0		0
5.0.11.0	win	032119	09:38:08	NH_A_69	1	1	blockedtask_bivalentcolortraining	7	blockedtask_bivalentcolortraining	39	Circle	Red	Color			0		CircleRed.png	CircleRed.png	30	1	692	0	0	0	0		0	0	0	0		0	0	0	0		0	0	0	0		0
5.0.11.0	win	032119	09:38:08	NH_A_69	1	1	blockedtask_bivalentcolortraining	7	blockedtask_bivalentcolortraining	42	Circle	Red	Color			0		CircleRed.png	CircleRed.png	30	1	352	0	0	0	0		0	0	0	0		0	0	0	0		0	0	0	0		0
5.0.11.0	win	032119	09:38:08	NH_A_69	1	1	blockedtask_bivalentcolortraining	7	blockedtask_bivalentcolortraining	45	Circle	Green	Color			0		CircleGreen.png	CircleGreen.png	38	1	601	0	0	0	0		0	0	0	0		0	0	0	0		0	0	0	0		0
5.0.11.0	win	032119	09:38:08	NH_A_69	1	1	blockedtask_bivalentcolortraining	7	blockedtask_bivalentcolortraining	48	Circle	Green	Color			0		CircleGreen.png	CircleGreen.png	38	1	552	0	0	0	0		0	0	0	0		0	0	0	0		0	0	0	0		0
5.0.11.0	win	032119	09:38:08	NH_A_69	1	1	blockedtask_bivalentcolortraining	7	blockedtask_bivalentcolortraining	51	Triangle	Red	Color			0		TriangleRed.png	TriangleRed.png	30	1	425	0	0	0	0		0	0	0	0		0	0	0	0		0	0	0	0		0
5.0.11.0	win	032119	09:38:08	NH_A_69	1	1	blockedtask_bivalentcolortraining	7	blockedtask_bivalentcolortraining	54	Circle	Red	Color			0		CircleRed.png	CircleRed.png	30	1	448	0	0	0	0		0	0	0	0		0	0	0	0		0	0	0	0		0
5.0.11.0	win	032119	09:38:08	NH_A_69	1	1	blockedtask_bivalentcolortraining	7	blockedtask_bivalentcolortraining	57	Circle	Green	Color			0		CircleGreen.png	CircleGreen.png	38	1	470	0	0	0	0		0	0	0	0		0	0	0	0		0	0	0	0		0
5.0.11.0	win	032119	09:38:08	NH_A_69	1	1	blockedtask_bivalentcolortraining	7	blockedtask_bivalentcolortraining	60	Circle	Green	Color			0		CircleGreen.png	CircleGreen.png	38	1	442	0	0	0	0		0	0	0	0		0	0	0	0		0	0	0	0		0
5.0.11.0	win	032119	09:38:08	NH_A_69	1	1	blockedtask_bivalentcolortraining	7	blockedtask_bivalentcolortraining	63	Circle	Green	Color			0		CircleGreen.png	CircleGreen.png	38	1	401	0	0	0	0		0	0	0	0		0	0	0	0		0	0	0	0		0
5.0.11.0	win	032119	09:38:08	NH_A_69	1	1	blockedtask_bivalentcolortraining	7	blockedtask_bivalentcolortraining	66	Circle	Red	Color			0		CircleRed.png	CircleRed.png	30	1	648	0	0	0	0		0	0	0	0		0	0	0	0		0	0	0	0		0
5.0.11.0	win	032119	09:38:08	NH_A_69	1	1	blockedtask_bivalentcolortraining	7	blockedtask_bivalentcolortraining	69	Triangle	Red	Color			0		TriangleRed.png	TriangleRed.png	30	1	581	0	0	0	0		0	0	0	0		0	0	0	0		0	0	0	0		0
5.0.11.0	win	032119	09:38:08	NH_A_69	1	1	blockedtask_bivalentcolortraining	7	blockedtask_bivalentcolortraining	72	Circle	Red	Color			0		CircleRed.png	CircleRed.png	30	1	485	0	0	0	0		0	0	0	0		0	0	0	0		0	0	0	0		0
5.0.11.0	win	032119	09:38:08	NH_A_69	1	1	blockedtask_bivalentcolortraining	7	blockedtask_bivalentcolortraining	75	Circle	Green	Color			0		CircleGreen.png	CircleGreen.png	38	1	585	0	0	0	0		0	0	0	0		0	0	0	0		0	0	0	0		0
5.0.11.0	win	032119	09:38:08	NH_A_69	1	1	blockedtask_bivalentcolortraining	7	blockedtask_bivalentcolortraining	78	Circle	Red	Color			0		CircleRed.png	CircleRed.png	30	1	601	0	0	0	0		0	0	0	0		0	0	0	0		0	0	0	0		0
5.0.11.0	win	032119	09:38:08	NH_A_69	1	1	blockedtask_bivalentcolortraining	7	blockedtask_bivalentcolortraining	81	Triangle	Green	Color			0		TriangleGreen.png	TriangleGreen.png	38	1	632	0	0	0	0		0	0	0	0		0	0	0	0		0	0	0	0		0
5.0.11.0	win	032119	09:38:08	NH_A_69	1	1	blockedtask_bivalentcolortraining	7	blockedtask_bivalentcolortraining	84	Triangle	Green	Color			0		TriangleGreen.png	TriangleGreen.png	38	1	566	0	0	0	0		0	0	0	0		0	0	0	0		0	0	0	0		0
5.0.11.0	win	032119	09:38:08	NH_A_69	1	1	blockedtask_bivalentcolortraining	7	blockedtask_bivalentcolortraining	87	Triangle	Green	Color			0		TriangleGreen.png	TriangleGreen.png	38	1	455	0	0	0	0		0	0	0	0		0	0	0	0		0	0	0	0		0
5.0.11.0	win	032119	09:38:08	NH_A_69	1	1	blockedtask_bivalentcolortraining	7	blockedtask_bivalentcolortraining	90	Triangle	Green	Color			0		TriangleGreen.png	TriangleGreen.png	38	1	540	0	0	0	0		0	0	0	0		0	0	0	0		0	0	0	0		0
5.0.11.0	win	032119	09:38:08	NH_A_69	1	1	blockedtask_bivalentcolortraining	7	blockedtask_bivalentcolortraining	93	Circle	Red	Color			0		CircleRed.png	CircleRed.png	30	1	558	0	0	0	0		0	0	0	0		0	0	0	0		0	0	0	0		0
5.0.11.0	win	032119	09:38:08	NH_A_69	1	1	blockedtask_bivalentcolortraining	7	blockedtask_bivalentcolortraining	96	Triangle	Red	Color			0		TriangleRed.png	TriangleRed.png	30	1	864	0	0	0	0		0	0	0	0		0	0	0	0		0	0	0	0		0
5.0.11.0	win	032119	09:38:08	NH_A_69	1	1	blocked_testintro	8	BlockedPracticeInstruct	1	Triangle	Red	Color			0		SC_Blocked_TestIntro.htm	TriangleRed.png	57	0	24611	0	0	0	0		0	0	0	0		0	0	0	0		0	0	0	0		0
5.0.11.0	win	032119	09:38:08	NH_A_69	1	1	blocked_shape	9	BlockedTestInstruct	1	Triangle	Red	Color			0		SC_Blocked_BivalentShapeTest.htm	TriangleRed.png	57	0	4761	0	0	0	0		0	0	0	0		0	0	0	0		0	0	0	0		0
5.0.11.0	win	032119	09:38:08	NH_A_69	1	1	blocked_shape	9	blockedtask_bivalentshapetest	3	Triangle	Red	Shape			0		TriangleRed.png	TriangleRed.png	38	1	1243	0	0	0	0		1	1	1243	100	1243	0	0	0	0		0	0	0	0		0
5.0.11.0	win	032119	09:38:08	NH_A_69	1	1	blocked_shape	9	blockedtask_bivalentshapetest	6	Triangle	Green	Shape			0		TriangleGreen.png	TriangleGreen.png	38	1	609	0	0	0	0		2	2	1852	100	926	0	0	0	0		0	0	0	0		0
5.0.11.0	win	032119	09:38:08	NH_A_69	1	1	blocked_shape	9	blockedtask_bivalentshapetest	9	Triangle	Red	Shape			0		TriangleRed.png	TriangleRed.png	38	1	416	0	0	0	0		3	3	2268	100	756	0	0	0	0		0	0	0	0		0
5.0.11.0	win	032119	09:38:08	NH_A_69	1	1	blocked_shape	9	blockedtask_bivalentshapetest	12	Circle	Red	Shape			0		CircleRed.png	CircleRed.png	30	1	535	0	0	0	0		4	4	2803	100	700.75	0	0	0	0		0	0	0	0		0
5.0.11.0	win	032119	09:38:08	NH_A_69	1	1	blocked_shape	9	blockedtask_bivalentshapetest	15	Circle	Red	Shape			0		CircleRed.png	CircleRed.png	38	0	617	0	0	0	0		4	5	2803	80	700.75	0	0	0	0		0	0	0	0		0
5.0.11.0	win	032119	09:38:08	NH_A_69	1	1	blocked_shape	9	blockedtask_bivalentshapetest	18	Circle	Green	Shape			0		CircleGreen.png	CircleGreen.png	30	1	1319	0	0	0	0		5	6	4122	83.3333333333333428072	824.3999999999999772626	0	0	0	0		0	0	0	0		0
5.0.11.0	win	032119	09:38:08	NH_A_69	1	1	blocked_shape	9	blockedtask_bivalentshapetest	21	Circle	Red	Shape			0		CircleRed.png	CircleRed.png	30	1	554	0	0	0	0		6	7	4676	85.7142857142857081953	779.3333333333333712289	0	0	0	0		0	0	0	0		0
5.0.11.0	win	032119	09:38:08	NH_A_69	1	1	blocked_shape	9	blockedtask_bivalentshapetest	24	Circle	Red	Shape			0		CircleRed.png	CircleRed.png	30	1	492	0	0	0	0		7	8	5168	87.5	738.2857142857143344372	0	0	0	0		0	0	0	0		0
5.0.11.0	win	032119	09:38:08	NH_A_69	1	1	blocked_shape	9	blockedtask_bivalentshapetest	27	Circle	Red	Shape			0		CircleRed.png	CircleRed.png	30	1	416	0	0	0	0		8	9	5584	88.8888888888888857309	698	0	0	0	0		0	0	0	0		0
5.0.11.0	win	032119	09:38:08	NH_A_69	1	1	blocked_shape	9	blockedtask_bivalentshapetest	30	Circle	Green	Shape			0		CircleGreen.png	CircleGreen.png	30	1	438	0	0	0	0		9	10	6022	90	669.1111111111110858474	0	0	0	0		0	0	0	0		0
5.0.11.0	win	032119	09:38:08	NH_A_69	1	1	blocked_shape	9	blockedtask_bivalentshapetest	33	Triangle	Red	Shape			0		TriangleRed.png	TriangleRed.png	38	1	556	0	0	0	0		10	11	6578	90.9090909090909065071	657.7999999999999545253	0	0	0	0		0	0	0	0		0
5.0.11.0	win	032119	09:38:08	NH_A_69	1	1	blocked_shape	9	blockedtask_bivalentshapetest	36	Triangle	Green	Shape			0		TriangleGreen.png	TriangleGreen.png	38	1	494	0	0	0	0		11	12	7072	91.6666666666666571928	642.9090909090908780854	0	0	0	0		0	0	0	0		0
5.0.11.0	win	032119	09:38:08	NH_A_69	1	1	blocked_shape	9	blockedtask_bivalentshapetest	39	Triangle	Red	Shape			0		TriangleRed.png	TriangleRed.png	38	1	498	0	0	0	0		12	13	7570	92.3076923076923065992	630.8333333333333712289	0	0	0	0		0	0	0	0		0
5.0.11.0	win	032119	09:38:08	NH_A_69	1	1	blocked_shape	9	blockedtask_bivalentshapetest	42	Triangle	Red	Shape			0		TriangleRed.png	TriangleRed.png	38	1	389	0	0	0	0		13	14	7959	92.8571428571428612031	612.2307692307692832401	0	0	0	0		0	0	0	0		0
5.0.11.0	win	032119	09:38:08	NH_A_69	1	1	blocked_shape	9	blockedtask_bivalentshapetest	45	Triangle	Red	Shape			0		TriangleRed.png	TriangleRed.png	38	1	445	0	0	0	0		14	15	8404	93.3333333333333285964	600.2857142857143344372	0	0	0	0		0	0	0	0		0
5.0.11.0	win	032119	09:38:08	NH_A_69	1	1	blocked_shape	9	blockedtask_bivalentshapetest	48	Triangle	Green	Shape			0		TriangleGreen.png	TriangleGreen.png	38	1	483	0	0	0	0		15	16	8887	93.75	592.4666666666666969832	0	0	0	0		0	0	0	0		0
5.0.11.0	win	032119	09:38:08	NH_A_69	1	1	blocked_shape	9	blockedtask_bivalentshapetest	51	Circle	Red	Shape			0		CircleRed.png	CircleRed.png	30	1	487	0	0	0	0		16	17	9374	94.1176470588235218884	585.875	0	0	0	0		0	0	0	0		0
5.0.11.0	win	032119	09:38:08	NH_A_69	1	1	blocked_shape	9	blockedtask_bivalentshapetest	54	Triangle	Red	Shape			0		TriangleRed.png	TriangleRed.png	38	1	619	0	0	0	0		17	18	9993	94.4444444444444428655	587.8235294117647526946	0	0	0	0		0	0	0	0		0
5.0.11.0	win	032119	09:38:08	NH_A_69	1	1	blocked_shape	9	blockedtask_bivalentshapetest	57	Triangle	Red	Shape			0		TriangleRed.png	TriangleRed.png	38	1	458	0	0	0	0		18	19	10451	94.7368421052631504153	580.6111111111110858474	0	0	0	0		0	0	0	0		0
5.0.11.0	win	032119	09:38:08	NH_A_69	1	1	blocked_shape	9	blockedtask_bivalentshapetest	60	Circle	Red	Shape			0		CircleRed.png	CircleRed.png	30	1	559	0	0	0	0		19	20	11010	95	579.4736842105263576741	0	0	0	0		0	0	0	0		0
5.0.11.0	win	032119	09:38:08	NH_A_69	1	1	blocked_shape	9	blockedtask_bivalentshapetest	63	Triangle	Green	Shape			0		TriangleGreen.png	TriangleGreen.png	38	1	544	0	0	0	0		20	21	11554	95.2380952380952265912	577.7000000000000454747	0	0	0	0		0	0	0	0		0
5.0.11.0	win	032119	09:38:08	NH_A_69	1	1	blocked_shape	9	blockedtask_bivalentshapetest	66	Circle	Red	Shape			0		CircleRed.png	CircleRed.png	30	1	467	0	0	0	0		21	22	12021	95.4545454545454532536	572.4285714285714448124	0	0	0	0		0	0	0	0		0
5.0.11.0	win	032119	09:38:08	NH_A_69	1	1	blocked_shape	9	blockedtask_bivalentshapetest	69	Circle	Red	Shape			0		CircleRed.png	CircleRed.png	30	1	439	0	0	0	0		22	23	12460	95.6521739130434838216	566.3636363636363739715	0	0	0	0		0	0	0	0		0
5.0.11.0	win	032119	09:38:08	NH_A_69	1	1	blocked_shape	9	blockedtask_bivalentshapetest	72	Circle	Red	Shape			0		CircleRed.png	CircleRed.png	30	1	365	0	0	0	0		23	24	12825	95.8333333333333428072	557.6086956521738784431	0	0	0	0		0	0	0	0		0
5.0.11.0	win	032119	09:38:08	NH_A_69	1	1	blocked_shape	9	blockedtask_bivalentshapetest	75	Triangle	Green	Shape			0		TriangleGreen.png	TriangleGreen.png	30	0	326	0	0	0	0		23	25	12825	92	557.6086956521738784431	0	0	0	0		0	0	0	0		0
5.0.11.0	win	032119	09:38:08	NH_A_69	1	1	blocked_shape	9	blockedtask_bivalentshapetest	78	Circle	Green	Shape			0		CircleGreen.png	CircleGreen.png	30	1	849	0	0	0	0		24	26	13674	92.3076923076923065992	569.75	0	0	0	0		0	0	0	0		0
5.0.11.0	win	032119	09:38:08	NH_A_69	1	1	blocked_shape	9	blockedtask_bivalentshapetest	81	Triangle	Green	Shape			0		TriangleGreen.png	TriangleGreen.png	38	1	598	0	0	0	0		25	27	14272	92.5925925925925952242	570.8799999999999954525	0	0	0	0		0	0	0	0		0
5.0.11.0	win	032119	09:38:08	NH_A_69	1	1	blocked_shape	9	blockedtask_bivalentshapetest	84	Triangle	Green	Shape			0		TriangleGreen.png	TriangleGreen.png	38	1	549	0	0	0	0		26	28	14821	92.8571428571428612031	570.0384615384615472067	0	0	0	0		0	0	0	0		0
5.0.11.0	win	032119	09:38:08	NH_A_69	1	1	blocked_shape	9	blockedtask_bivalentshapetest	87	Triangle	Red	Shape			0		TriangleRed.png	TriangleRed.png	38	1	1014	0	0	0	0		27	29	15835	93.1034482758620640652	586.4814814814815235877	0	0	0	0		0	0	0	0		0
5.0.11.0	win	032119	09:38:08	NH_A_69	1	1	blocked_shape	9	blockedtask_bivalentshapetest	90	Triangle	Red	Shape			0		TriangleRed.png	TriangleRed.png	38	1	501	0	0	0	0		28	30	16336	93.3333333333333285964	583.4285714285714448124	0	0	0	0		0	0	0	0		0
5.0.11.0	win	032119	09:38:08	NH_A_69	1	1	blocked_shape	9	blockedtask_bivalentshapetest	93	Circle	Green	Shape			0		CircleGreen.png	CircleGreen.png	30	1	552	0	0	0	0		29	31	16888	93.5483870967741921731	582.3448275862068612696	0	0	0	0		0	0	0	0		0
5.0.11.0	win	032119	09:38:08	NH_A_69	1	1	blocked_shape	9	blockedtask_bivalentshapetest	96	Triangle	Red	Shape			0		TriangleRed.png	TriangleRed.png	38	1	730	0	0	0	0		30	32	17618	93.75	587.2666666666666515084	0	0	0	0		0	0	0	0		0
5.0.11.0	win	032119	09:38:08	NH_A_69	1	1	blocked_shape	9	blockedtask_bivalentshapetest	99	Circle	Green	Shape			0		CircleGreen.png	CircleGreen.png	30	1	516	0	0	0	0		31	33	18134	93.9393939393939376714	584.9677419354839003063	0	0	0	0		0	0	0	0		0
5.0.11.0	win	032119	09:38:08	NH_A_69	1	1	blocked_shape	9	blockedtask_bivalentshapetest	102	Circle	Green	Shape			0		CircleGreen.png	CircleGreen.png	30	1	663	0	0	0	0		32	34	18797	94.1176470588235218884	587.40625	0	0	0	0		0	0	0	0		0
5.0.11.0	win	032119	09:38:08	NH_A_69	1	1	blocked_shape	9	blockedtask_bivalentshapetest	105	Circle	Green	Shape			0		CircleGreen.png	CircleGreen.png	30	1	581	0	0	0	0		33	35	19378	94.2857142857142775938	587.2121212121212465718	0	0	0	0		0	0	0	0		0
5.0.11.0	win	032119	09:38:08	NH_A_69	1	1	blocked_shape	9	blockedtask_bivalentshapetest	108	Circle	Green	Shape			0		CircleGreen.png	CircleGreen.png	30	1	549	0	0	0	0		34	36	19927	94.4444444444444428655	586.0882352941176804961	0	0	0	0		0	0	0	0		0
5.0.11.0	win	032119	09:38:08	NH_A_69	1	1	blocked_shape	9	blockedtask_bivalentshapetest	111	Circle	Green	Shape			0		CircleGreen.png	CircleGreen.png	30	1	502	0	0	0	0		35	37	20429	94.594594594594596515	583.6857142857143116998	0	0	0	0		0	0	0	0		0
5.0.11.0	win	032119	09:38:08	NH_A_69	1	1	blocked_shape	9	blockedtask_bivalentshapetest	114	Circle	Red	Shape			0		CircleRed.png	CircleRed.png	30	1	377	0	0	0	0		36	38	20806	94.7368421052631504153	577.9444444444444570763	0	0	0	0		0	0	0	0		0
5.0.11.0	win	032119	09:38:08	NH_A_69	1	1	blocked_shape	9	blockedtask_bivalentshapetest	117	Triangle	Green	Shape			0		TriangleGreen.png	TriangleGreen.png	38	1	739	0	0	0	0		37	39	21545	94.8717948717948615922	582.2972972972972911521	0	0	0	0		0	0	0	0		0
5.0.11.0	win	032119	09:38:08	NH_A_69	1	1	blocked_shape	9	blockedtask_bivalentshapetest	120	Triangle	Red	Shape			0		TriangleRed.png	TriangleRed.png	38	1	429	0	0	0	0		38	40	21974	95	578.2631578947368780064	0	0	0	0		0	0	0	0		0
5.0.11.0	win	032119	09:38:08	NH_A_69	1	1	blocked_shape	9	blockedtask_bivalentshapetest	123	Circle	Red	Shape			0		CircleRed.png	CircleRed.png	30	1	579	0	0	0	0		39	41	22553	95.1219512195121978948	578.2820512820512703911	0	0	0	0		0	0	0	0		0
5.0.11.0	win	032119	09:38:08	NH_A_69	1	1	blocked_shape	9	blockedtask_bivalentshapetest	126	Triangle	Green	Shape			0		TriangleGreen.png	TriangleGreen.png	38	1	628	0	0	0	0		40	42	23181	95.2380952380952265912	579.5249999999999772626	0	0	0	0		0	0	0	0		0
5.0.11.0	win	032119	09:38:08	NH_A_69	1	1	blocked_shape	9	blockedtask_bivalentshapetest	129	Circle	Red	Shape			0		CircleRed.png	CircleRed.png	30	1	546	0	0	0	0		41	43	23727	95.3488372093023315301	578.7073170731707705272	0	0	0	0		0	0	0	0		0
5.0.11.0	win	032119	09:38:08	NH_A_69	1	1	blocked_shape	9	blockedtask_bivalentshapetest	132	Triangle	Red	Shape			0		TriangleRed.png	TriangleRed.png	38	1	789	0	0	0	0		42	44	24516	95.4545454545454532536	583.7142857142856655628	0	0	0	0		0	0	0	0		0
5.0.11.0	win	032119	09:38:08	NH_A_69	1	1	blocked_shape	9	blockedtask_bivalentshapetest	135	Triangle	Red	Shape			0		TriangleRed.png	TriangleRed.png	38	1	492	0	0	0	0		43	45	25008	95.5555555555555571345	581.5813953488371907952	0	0	0	0		0	0	0	0		0
5.0.11.0	win	032119	09:38:08	NH_A_69	1	1	blocked_shape	9	blockedtask_bivalentshapetest	138	Circle	Green	Shape			0		CircleGreen.png	CircleGreen.png	30	1	593	0	0	0	0		44	46	25601	95.6521739130434838216	581.8409090909091219146	0	0	0	0		0	0	0	0		0
5.0.11.0	win	032119	09:38:08	NH_A_69	1	1	blocked_shape	9	blockedtask_bivalentshapetest	141	Circle	Red	Shape			0		CircleRed.png	CircleRed.png	38	0	625	0	0	0	0		44	47	25601	93.6170212765957501233	581.8409090909091219146	0	0	0	0		0	0	0	0		0
5.0.11.0	win	032119	09:38:08	NH_A_69	1	1	blocked_shape	9	blockedtask_bivalentshapetest	144	Circle	Red	Shape			0		CircleRed.png	CircleRed.png	30	1	623	0	0	0	0		45	48	26224	93.75	582.7555555555555883984	0	0	0	0		0	0	0	0		0
5.0.11.0	win	032119	09:38:08	NH_A_69	1	1	blocked_shape	9	blockedtask_bivalentshapetest	147	Triangle	Green	Shape			0		TriangleGreen.png	TriangleGreen.png	38	1	638	0	0	0	0		46	49	26862	93.8775510204081626853	583.9565217391303804106	0	0	0	0		0	0	0	0		0
5.0.11.0	win	032119	09:38:08	NH_A_69	1	1	blocked_shape	9	blockedtask_bivalentshapetest	150	Triangle	Green	Shape			0		TriangleGreen.png	TriangleGreen.png	38	1	636	0	0	0	0		47	50	27498	94	585.0638297872339990136	0	0	0	0		0	0	0	0		0
5.0.11.0	win	032119	09:38:08	NH_A_69	1	1	blocked_shape	9	blockedtask_bivalentshapetest	153	Triangle	Green	Shape			0		TriangleGreen.png	TriangleGreen.png	38	1	538	0	0	0	0		48	51	28036	94.1176470588235218884	584.0833333333333712289	0	0	0	0		0	0	0	0		0
5.0.11.0	win	032119	09:38:08	NH_A_69	1	1	blocked_shape	9	blockedtask_bivalentshapetest	156	Triangle	Red	Shape			0		TriangleRed.png	TriangleRed.png	38	1	796	0	0	0	0		49	52	28832	94.2307692307692263967	588.4081632653061433302	0	0	0	0		0	0	0	0		0
5.0.11.0	win	032119	09:38:08	NH_A_69	1	1	blocked_shape	9	blockedtask_bivalentshapetest	159	Circle	Green	Shape			0		CircleGreen.png	CircleGreen.png	30	1	516	0	0	0	0		50	53	29348	94.3396226415094361073	586.9600000000000363798	0	0	0	0		0	0	0	0		0
5.0.11.0	win	032119	09:38:08	NH_A_69	1	1	blocked_shape	9	blockedtask_bivalentshapetest	162	Circle	Green	Shape			0		CircleGreen.png	CircleGreen.png	30	1	375	0	0	0	0		51	54	29723	94.4444444444444428655	582.803921568627401939	0	0	0	0		0	0	0	0		0
5.0.11.0	win	032119	09:38:08	NH_A_69	1	1	blocked_shape	9	blockedtask_bivalentshapetest	165	Triangle	Green	Shape			0		TriangleGreen.png	TriangleGreen.png	30	0	527	0	0	0	0		51	55	29723	92.7272727272727195214	582.803921568627401939	0	0	0	0		0	0	0	0		0
5.0.11.0	win	032119	09:38:08	NH_A_69	1	1	blocked_shape	9	blockedtask_bivalentshapetest	168	Triangle	Red	Shape			0		TriangleRed.png	TriangleRed.png	38	1	577	0	0	0	0		52	56	30300	92.8571428571428612031	582.6923076923077360334	0	0	0	0		0	0	0	0		0
5.0.11.0	win	032119	09:38:08	NH_A_69	1	1	blocked_shape	9	blockedtask_bivalentshapetest	171	Circle	Green	Shape			0		CircleGreen.png	CircleGreen.png	30	1	754	0	0	0	0		53	57	31054	92.9824561403508766944	585.9245283018867667124	0	0	0	0		0	0	0	0		0
5.0.11.0	win	032119	09:38:08	NH_A_69	1	1	blocked_shape	9	blockedtask_bivalentshapetest	174	Triangle	Green	Shape			0		TriangleGreen.png	TriangleGreen.png	38	1	619	0	0	0	0		54	58	31673	93.1034482758620640652	586.5370370370370665114	0	0	0	0		0	0	0	0		0
5.0.11.0	win	032119	09:38:08	NH_A_69	1	1	blocked_shape	9	blockedtask_bivalentshapetest	177	Triangle	Red	Shape			0		TriangleRed.png	TriangleRed.png	38	1	715	0	0	0	0		55	59	32388	93.2203389830508371006	588.8727272727272747943	0	0	0	0		0	0	0	0		0
5.0.11.0	win	032119	09:38:08	NH_A_69	1	1	blocked_shape	9	blockedtask_bivalentshapetest	180	Triangle	Green	Shape			0		TriangleGreen.png	TriangleGreen.png	38	1	693	0	0	0	0		56	60	33081	93.3333333333333285964	590.7321428571428896248	0	0	0	0		0	0	0	0		0
5.0.11.0	win	032119	09:38:08	NH_A_69	1	1	blocked_shape	9	blockedtask_bivalentshapetest	183	Circle	Red	Shape			0		CircleRed.png	CircleRed.png	30	1	689	0	0	0	0		57	61	33770	93.4426229508196826146	592.4561403508771491033	0	0	0	0		0	0	0	0		0
5.0.11.0	win	032119	09:38:08	NH_A_69	1	1	blocked_shape	9	blockedtask_bivalentshapetest	186	Triangle	Green	Shape			0		TriangleGreen.png	TriangleGreen.png	38	1	733	0	0	0	0		58	62	34503	93.5483870967741921731	594.8793103448275587652	0	0	0	0		0	0	0	0		0
5.0.11.0	win	032119	09:38:08	NH_A_69	1	1	blocked_shape	9	blockedtask_bivalentshapetest	189	Circle	Green	Shape			0		CircleGreen.png	CircleGreen.png	30	1	488	0	0	0	0		59	63	34991	93.6507936507936449289	593.0677966101694664758	0	0	0	0		0	0	0	0		0
5.0.11.0	win	032119	09:38:08	NH_A_69	1	1	blocked_shape	9	blockedtask_bivalentshapetest	192	Circle	Red	Shape			0		CircleRed.png	CircleRed.png	30	1	603	0	0	0	0		60	64	35594	93.75	593.2333333333333484916	0	0	0	0		0	0	0	0		0
5.0.11.0	win	032119	09:38:08	NH_A_69	1	1	blocked_shape	9	blockedtask_bivalentshapetest	195	Circle	Red	Shape			0		CircleRed.png	CircleRed.png	30	1	394	0	0	0	0		61	65	35988	93.846153846153839595	589.9672131147541449536	0	0	0	0		0	0	0	0		0
5.0.11.0	win	032119	09:38:08	NH_A_69	1	1	blocked_shape	9	blockedtask_bivalentshapetest	198	Circle	Green	Shape			0		CircleGreen.png	CircleGreen.png	30	1	530	0	0	0	0		62	66	36518	93.9393939393939376714	589	0	0	0	0		0	0	0	0		0
5.0.11.0	win	032119	09:38:08	NH_A_69	1	1	blocked_shape	9	blockedtask_bivalentshapetest	201	Triangle	Red	Shape			0		TriangleRed.png	TriangleRed.png	38	1	597	0	0	0	0		63	67	37115	94.0298507462686643521	589.1269841269840981113	0	0	0	0		0	0	0	0		0
5.0.11.0	win	032119	09:38:08	NH_A_69	1	1	blocked_shape	9	blockedtask_bivalentshapetest	204	Triangle	Green	Shape			0		TriangleGreen.png	TriangleGreen.png	38	1	469	0	0	0	0		64	68	37584	94.1176470588235218884	587.25	0	0	0	0		0	0	0	0		0
5.0.11.0	win	032119	09:38:08	NH_A_69	1	1	blocked_shape	9	blockedtask_bivalentshapetest	207	Circle	Green	Shape			0		CircleGreen.png	CircleGreen.png	30	1	665	0	0	0	0		65	69	38249	94.2028985507246403586	588.4461538461538339106	0	0	0	0		0	0	0	0		0
5.0.11.0	win	032119	09:38:08	NH_A_69	1	1	blocked_shape	9	blockedtask_bivalentshapetest	210	Circle	Green	Shape			0		CircleGreen.png	CircleGreen.png	30	1	487	0	0	0	0		66	70	38736	94.2857142857142775938	586.9090909090908780854	0	0	0	0		0	0	0	0		0
5.0.11.0	win	032119	09:38:08	NH_A_69	1	1	blocked_shape	9	blockedtask_bivalentshapetest	213	Triangle	Green	Shape			0		TriangleGreen.png	TriangleGreen.png	38	1	555	0	0	0	0		67	71	39291	94.3661971830985919496	586.4328358208955478403	0	0	0	0		0	0	0	0		0
5.0.11.0	win	032119	09:38:08	NH_A_69	1	1	blocked_shape	9	blockedtask_bivalentshapetest	216	Triangle	Red	Shape			0		TriangleRed.png	TriangleRed.png	38	1	588	0	0	0	0		68	72	39879	94.4444444444444428655	586.4558823529412165954	0	0	0	0		0	0	0	0		0
5.0.11.0	win	032119	09:38:08	NH_A_69	1	1	blocked_shape	9	blockedtask_bivalentshapetest	219	Triangle	Green	Shape			0		TriangleGreen.png	TriangleGreen.png	38	1	604	0	0	0	0		69	73	40483	94.520547945205478868	586.7101449275362483604	0	0	0	0		0	0	0	0		0
5.0.11.0	win	032119	09:38:08	NH_A_69	1	1	blocked_shape	9	blockedtask_bivalentshapetest	222	Circle	Green	Shape			0		CircleGreen.png	CircleGreen.png	30	1	635	0	0	0	0		70	74	41118	94.594594594594596515	587.3999999999999772626	0	0	0	0		0	0	0	0		0
5.0.11.0	win	032119	09:38:08	NH_A_69	1	1	blocked_shape	9	blockedtask_bivalentshapetest	225	Triangle	Green	Shape			0		TriangleGreen.png	TriangleGreen.png	38	1	761	0	0	0	0		71	75	41879	94.6666666666666714036	589.8450704225351728383	0	0	0	0		0	0	0	0		0
5.0.11.0	win	032119	09:38:08	NH_A_69	1	1	blocked_shape	9	blockedtask_bivalentshapetest	228	Circle	Red	Shape			0		CircleRed.png	CircleRed.png	30	1	547	0	0	0	0		72	76	42426	94.7368421052631504153	589.25	0	0	0	0		0	0	0	0		0
5.0.11.0	win	032119	09:38:08	NH_A_69	1	1	blocked_shape	9	blockedtask_bivalentshapetest	231	Circle	Green	Shape			0		CircleGreen.png	CircleGreen.png	30	1	612	0	0	0	0		73	77	43038	94.8051948051948016882	589.561643835616450815	0	0	0	0		0	0	0	0		0
5.0.11.0	win	032119	09:38:08	NH_A_69	1	1	blocked_shape	9	blockedtask_bivalentshapetest	234	Triangle	Red	Shape			0		TriangleRed.png	TriangleRed.png	38	1	660	0	0	0	0		74	78	43698	94.8717948717948615922	590.5135135135135442397	0	0	0	0		0	0	0	0		0
5.0.11.0	win	032119	09:38:08	NH_A_69	1	1	blocked_shape	9	blockedtask_bivalentshapetest	237	Circle	Green	Shape			0		CircleGreen.png	CircleGreen.png	30	1	721	0	0	0	0		75	79	44419	94.93670886075949511	592.2533333333333303017	0	0	0	0		0	0	0	0		0
5.0.11.0	win	032119	09:38:08	NH_A_69	1	1	blocked_shape	9	blockedtask_bivalentshapetest	240	Circle	Red	Shape			0		CircleRed.png	CircleRed.png	30	1	588	0	0	0	0		76	80	45007	95	592.1973684210526016614	0	0	0	0		0	0	0	0		0
5.0.11.0	win	032119	09:38:08	NH_A_69	1	1	blocked_color	10	BlockedTestInstruct	1	Circle	Red	Shape			0		SC_Blocked_BivalentColorTest.htm	CircleRed.png	57	0	7159	0	0	0	0		0	0	0	0		0	0	0	0		0	0	0	0		0
5.0.11.0	win	032119	09:38:08	NH_A_69	1	1	blocked_color	10	blockedtask_bivalentcolortest	3	Circle	Red	Color			0		CircleRed.png	CircleRed.png	30	1	696	1	1	696	100	696	0	0	0	0		0	0	0	0		0	0	0	0		0
5.0.11.0	win	032119	09:38:08	NH_A_69	1	1	blocked_color	10	blockedtask_bivalentcolortest	6	Triangle	Red	Color			0		TriangleRed.png	TriangleRed.png	30	1	500	2	2	1196	100	598	0	0	0	0		0	0	0	0		0	0	0	0		0
5.0.11.0	win	032119	09:38:08	NH_A_69	1	1	blocked_color	10	blockedtask_bivalentcolortest	9	Triangle	Green	Color			0		TriangleGreen.png	TriangleGreen.png	38	1	552	3	3	1748	100	582.6666666666666287711	0	0	0	0		0	0	0	0		0	0	0	0		0
5.0.11.0	win	032119	09:38:08	NH_A_69	1	1	blocked_color	10	blockedtask_bivalentcolortest	12	Circle	Green	Color			0		CircleGreen.png	CircleGreen.png	38	1	425	4	4	2173	100	543.25	0	0	0	0		0	0	0	0		0	0	0	0		0
5.0.11.0	win	032119	09:38:08	NH_A_69	1	1	blocked_color	10	blockedtask_bivalentcolortest	15	Triangle	Green	Color			0		TriangleGreen.png	TriangleGreen.png	38	1	416	5	5	2589	100	517.7999999999999545253	0	0	0	0		0	0	0	0		0	0	0	0		0
5.0.11.0	win	032119	09:38:08	NH_A_69	1	1	blocked_color	10	blockedtask_bivalentcolortest	18	Circle	Green	Color			0		CircleGreen.png	CircleGreen.png	38	1	391	6	6	2980	100	496.6666666666666856145	0	0	0	0		0	0	0	0		0	0	0	0		0
5.0.11.0	win	032119	09:38:08	NH_A_69	1	1	blocked_color	10	blockedtask_bivalentcolortest	21	Triangle	Red	Color			0		TriangleRed.png	TriangleRed.png	30	1	447	7	7	3427	100	489.5714285714285551876	0	0	0	0		0	0	0	0		0	0	0	0		0
5.0.11.0	win	032119	09:38:08	NH_A_69	1	1	blocked_color	10	blockedtask_bivalentcolortest	24	Circle	Green	Color			0		CircleGreen.png	CircleGreen.png	38	1	517	8	8	3944	100	493	0	0	0	0		0	0	0	0		0	0	0	0		0
5.0.11.0	win	032119	09:38:08	NH_A_69	1	1	blocked_color	10	blockedtask_bivalentcolortest	27	Triangle	Green	Color			0		TriangleGreen.png	TriangleGreen.png	38	1	631	9	9	4575	100	508.3333333333333143855	0	0	0	0		0	0	0	0		0	0	0	0		0
5.0.11.0	win	032119	09:38:08	NH_A_69	1	1	blocked_color	10	blockedtask_bivalentcolortest	30	Triangle	Green	Color			0		TriangleGreen.png	TriangleGreen.png	38	1	406	10	10	4981	100	498.1000000000000227374	0	0	0	0		0	0	0	0		0	0	0	0		0
5.0.11.0	win	032119	09:38:08	NH_A_69	1	1	blocked_color	10	blockedtask_bivalentcolortest	33	Circle	Red	Color			0		CircleRed.png	CircleRed.png	30	1	429	11	11	5410	100	491.8181818181818130142	0	0	0	0		0	0	0	0		0	0	0	0		0
5.0.11.0	win	032119	09:38:08	NH_A_69	1	1	blocked_color	10	blockedtask_bivalentcolortest	36	Triangle	Red	Color			0		TriangleRed.png	TriangleRed.png	30	1	340	12	12	5750	100	479.1666666666666856145	0	0	0	0		0	0	0	0		0	0	0	0		0
5.0.11.0	win	032119	09:38:08	NH_A_69	1	1	blocked_color	10	blockedtask_bivalentcolortest	39	Triangle	Red	Color			0		TriangleRed.png	TriangleRed.png	30	1	318	13	13	6068	100	466.7692307692307736033	0	0	0	0		0	0	0	0		0	0	0	0		0
5.0.11.0	win	032119	09:38:08	NH_A_69	1	1	blocked_color	10	blockedtask_bivalentcolortest	42	Circle	Red	Color			0		CircleRed.png	CircleRed.png	30	1	376	14	14	6444	100	460.2857142857142775938	0	0	0	0		0	0	0	0		0	0	0	0		0
5.0.11.0	win	032119	09:38:08	NH_A_69	1	1	blocked_color	10	blockedtask_bivalentcolortest	45	Circle	Green	Color			0		CircleGreen.png	CircleGreen.png	38	1	545	15	15	6989	100	465.9333333333333371229	0	0	0	0		0	0	0	0		0	0	0	0		0
5.0.11.0	win	032119	09:38:08	NH_A_69	1	1	blocked_color	10	blockedtask_bivalentcolortest	48	Triangle	Red	Color			0		TriangleRed.png	TriangleRed.png	30	1	612	16	16	7601	100	475.0625	0	0	0	0		0	0	0	0		0	0	0	0		0
5.0.11.0	win	032119	09:38:08	NH_A_69	1	1	blocked_color	10	blockedtask_bivalentcolortest	51	Circle	Green	Color			0		CircleGreen.png	CircleGreen.png	38	1	707	17	17	8308	100	488.7058823529411597519	0	0	0	0		0	0	0	0		0	0	0	0		0
5.0.11.0	win	032119	09:38:08	NH_A_69	1	1	blocked_color	10	blockedtask_bivalentcolortest	54	Circle	Green	Color			0		CircleGreen.png	CircleGreen.png	38	1	462	18	18	8770	100	487.2222222222222285382	0	0	0	0		0	0	0	0		0	0	0	0		0
5.0.11.0	win	032119	09:38:08	NH_A_69	1	1	blocked_color	10	blockedtask_bivalentcolortest	57	Circle	Red	Color			0		CircleRed.png	CircleRed.png	30	1	531	19	19	9301	100	489.5263157894736991693	0	0	0	0		0	0	0	0		0	0	0	0		0
5.0.11.0	win	032119	09:38:08	NH_A_69	1	1	blocked_color	10	blockedtask_bivalentcolortest	60	Triangle	Green	Color			0		TriangleGreen.png	TriangleGreen.png	38	1	773	20	20	10074	100	503.6999999999999886313	0	0	0	0		0	0	0	0		0	0	0	0		0
5.0.11.0	win	032119	09:38:08	NH_A_69	1	1	blocked_color	10	blockedtask_bivalentcolortest	63	Circle	Green	Color			0		CircleGreen.png	CircleGreen.png	38	1	366	21	21	10440	100	497.1428571428571672186	0	0	0	0		0	0	0	0		0	0	0	0		0
5.0.11.0	win	032119	09:38:08	NH_A_69	1	1	blocked_color	10	blockedtask_bivalentcolortest	66	Triangle	Red	Color			0		TriangleRed.png	TriangleRed.png	30	1	502	22	22	10942	100	497.3636363636363739715	0	0	0	0		0	0	0	0		0	0	0	0		0
5.0.11.0	win	032119	09:38:08	NH_A_69	1	1	blocked_color	10	blockedtask_bivalentcolortest	69	Triangle	Green	Color			0		TriangleGreen.png	TriangleGreen.png	38	1	618	23	23	11560	100	502.6086956521739352866	0	0	0	0		0	0	0	0		0	0	0	0		0
5.0.11.0	win	032119	09:38:08	NH_A_69	1	1	blocked_color	10	blockedtask_bivalentcolortest	72	Triangle	Red	Color			0		TriangleRed.png	TriangleRed.png	30	1	552	24	24	12112	100	504.6666666666666856145	0	0	0	0		0	0	0	0		0	0	0	0		0
5.0.11.0	win	032119	09:38:08	NH_A_69	1	1	blocked_color	10	blockedtask_bivalentcolortest	75	Circle	Green	Color			0		CircleGreen.png	CircleGreen.png	38	1	426	25	25	12538	100	501.5199999999999818101	0	0	0	0		0	0	0	0		0	0	0	0		0
5.0.11.0	win	032119	09:38:08	NH_A_69	1	1	blocked_color	10	blockedtask_bivalentcolortest	78	Circle	Red	Color			0		CircleRed.png	CircleRed.png	30	1	512	26	26	13050	100	501.9230769230769055866	0	0	0	0		0	0	0	0		0	0	0	0		0
5.0.11.0	win	032119	09:38:08	NH_A_69	1	1	blocked_color	10	blockedtask_bivalentcolortest	81	Circle	Red	Color			0		CircleRed.png	CircleRed.png	30	1	532	27	27	13582	100	503.037037037037009668	0	0	0	0		0	0	0	0		0	0	0	0		0
5.0.11.0	win	032119	09:38:08	NH_A_69	1	1	blocked_color	10	blockedtask_bivalentcolortest	84	Circle	Red	Color			0		CircleRed.png	CircleRed.png	30	1	342	28	28	13924	100	497.2857142857142775938	0	0	0	0		0	0	0	0		0	0	0	0		0
5.0.11.0	win	032119	09:38:08	NH_A_69	1	1	blocked_color	10	blockedtask_bivalentcolortest	87	Triangle	Green	Color			0		TriangleGreen.png	TriangleGreen.png	38	1	464	29	29	14388	100	496.1379310344827331392	0	0	0	0		0	0	0	0		0	0	0	0		0
5.0.11.0	win	032119	09:38:08	NH_A_69	1	1	blocked_color	10	blockedtask_bivalentcolortest	90	Triangle	Red	Color			0		TriangleRed.png	TriangleRed.png	38	0	341	29	30	14388	96.6666666666666714036	496.1379310344827331392	0	0	0	0		0	0	0	0		0	0	0	0		0
5.0.11.0	win	032119	09:38:08	NH_A_69	1	1	blocked_color	10	blockedtask_bivalentcolortest	93	Circle	Green	Color			0		CircleGreen.png	CircleGreen.png	38	1	1103	30	31	15491	96.774193548387103192	516.3666666666666742458	0	0	0	0		0	0	0	0		0	0	0	0		0
5.0.11.0	win	032119	09:38:08	NH_A_69	1	1	blocked_color	10	blockedtask_bivalentcolortest	96	Triangle	Green	Color			0		TriangleGreen.png	TriangleGreen.png	38	1	554	31	32	16045	96.875	517.5806451612903629211	0	0	0	0		0	0	0	0		0	0	0	0		0
5.0.11.0	win	032119	09:38:08	NH_A_69	1	1	blocked_color	10	blockedtask_bivalentcolortest	99	Triangle	Green	Color			0		TriangleGreen.png	TriangleGreen.png	38	1	844	32	33	16889	96.9696969696969688357	527.78125	0	0	0	0		0	0	0	0		0	0	0	0		0
5.0.11.0	win	032119	09:38:08	NH_A_69	1	1	blocked_color	10	blockedtask_bivalentcolortest	102	Circle	Green	Color			0		CircleGreen.png	CircleGreen.png	38	1	482	33	34	17371	97.0588235294117680496	526.3939393939393767141	0	0	0	0		0	0	0	0		0	0	0	0		0
5.0.11.0	win	032119	09:38:08	NH_A_69	1	1	blocked_color	10	blockedtask_bivalentcolortest	105	Triangle	Green	Color			0		TriangleGreen.png	TriangleGreen.png	38	1	438	34	35	17809	97.1428571428571387969	523.7941176470587834046	0	0	0	0		0	0	0	0		0	0	0	0		0
5.0.11.0	win	032119	09:38:08	NH_A_69	1	1	blocked_color	10	blockedtask_bivalentcolortest	108	Circle	Red	Color			0		CircleRed.png	CircleRed.png	30	1	444	35	36	18253	97.2222222222222143273	521.5142857142857337749	0	0	0	0		0	0	0	0		0	0	0	0		0
5.0.11.0	win	032119	09:38:08	NH_A_69	1	1	blocked_color	10	blockedtask_bivalentcolortest	111	Circle	Red	Color			0		CircleRed.png	CircleRed.png	30	1	338	36	37	18591	97.2972972972973053629	516.4166666666666287711	0	0	0	0		0	0	0	0		0	0	0	0		0
5.0.11.0	win	032119	09:38:08	NH_A_69	1	1	blocked_color	10	blockedtask_bivalentcolortest	114	Circle	Green	Color			0		CircleGreen.png	CircleGreen.png	38	1	540	37	38	19131	97.3684210526315752077	517.0540540540540632719	0	0	0	0		0	0	0	0		0	0	0	0		0
5.0.11.0	win	032119	09:38:08	NH_A_69	1	1	blocked_color	10	blockedtask_bivalentcolortest	117	Circle	Green	Color			0		CircleGreen.png	CircleGreen.png	38	1	494	38	39	19625	97.4358974358974307961	516.4473684210526016614	0	0	0	0		0	0	0	0		0	0	0	0		0
5.0.11.0	win	032119	09:38:08	NH_A_69	1	1	blocked_color	10	blockedtask_bivalentcolortest	120	Circle	Red	Color			0		CircleRed.png	CircleRed.png	30	1	594	39	40	20219	97.5	518.4358974358974592178	0	0	0	0		0	0	0	0		0	0	0	0		0
5.0.11.0	win	032119	09:38:08	NH_A_69	1	1	blocked_color	10	blockedtask_bivalentcolortest	123	Triangle	Red	Color			0		TriangleRed.png	TriangleRed.png	30	1	561	40	41	20780	97.5609756097560989474	519.5	0	0	0	0		0	0	0	0		0	0	0	0		0
5.0.11.0	win	032119	09:38:08	NH_A_69	1	1	blocked_color	10	blockedtask_bivalentcolortest	126	Triangle	Red	Color			0		TriangleRed.png	TriangleRed.png	30	1	547	41	42	21327	97.619047619047620401	520.170731707317031578	0	0	0	0		0	0	0	0		0	0	0	0		0
5.0.11.0	win	032119	09:38:08	NH_A_69	1	1	blocked_color	10	blockedtask_bivalentcolortest	129	Triangle	Green	Color			0		TriangleGreen.png	TriangleGreen.png	38	1	838	42	43	22165	97.6744186046511515542	527.7380952380951839586	0	0	0	0		0	0	0	0		0	0	0	0		0
5.0.11.0	win	032119	09:38:08	NH_A_69	1	1	blocked_color	10	blockedtask_bivalentcolortest	132	Triangle	Green	Color			0		TriangleGreen.png	TriangleGreen.png	38	1	443	43	44	22608	97.7272727272727337322	525.7674418604651691567	0	0	0	0		0	0	0	0		0	0	0	0		0
5.0.11.0	win	032119	09:38:08	NH_A_69	1	1	blocked_color	10	blockedtask_bivalentcolortest	135	Circle	Green	Color			0		CircleGreen.png	CircleGreen.png	38	1	449	44	45	23057	97.7777777777777714618	524.0227272727272520569	0	0	0	0		0	0	0	0		0	0	0	0		0
5.0.11.0	win	032119	09:38:08	NH_A_69	1	1	blocked_color	10	blockedtask_bivalentcolortest	138	Circle	Red	Color			0		CircleRed.png	CircleRed.png	30	1	551	45	46	23608	97.8260869565217348054	524.6222222222222626442	0	0	0	0		0	0	0	0		0	0	0	0		0
5.0.11.0	win	032119	09:38:08	NH_A_69	1	1	blocked_color	10	blockedtask_bivalentcolortest	141	Triangle	Green	Color			0		TriangleGreen.png	TriangleGreen.png	38	1	632	46	47	24240	97.8723404255319167078	526.9565217391303804106	0	0	0	0		0	0	0	0		0	0	0	0		0
5.0.11.0	win	032119	09:38:08	NH_A_69	1	1	blocked_color	10	blockedtask_bivalentcolortest	144	Triangle	Green	Color			0		TriangleGreen.png	TriangleGreen.png	38	1	550	47	48	24790	97.9166666666666571928	527.4468085106383341554	0	0	0	0		0	0	0	0		0	0	0	0		0
5.0.11.0	win	032119	09:38:08	NH_A_69	1	1	blocked_color	10	blockedtask_bivalentcolortest	147	Circle	Red	Color			0		CircleRed.png	CircleRed.png	30	1	551	48	49	25341	97.9591836734693828248	527.9375	0	0	0	0		0	0	0	0		0	0	0	0		0
5.0.11.0	win	032119	09:38:08	NH_A_69	1	1	blocked_color	10	blockedtask_bivalentcolortest	150	Triangle	Red	Color			0		TriangleRed.png	TriangleRed.png	30	1	488	49	50	25829	98	527.122448979591808893	0	0	0	0		0	0	0	0		0	0	0	0		0
5.0.11.0	win	032119	09:38:08	NH_A_69	1	1	blocked_color	10	blockedtask_bivalentcolortest	153	Triangle	Green	Color			0		TriangleGreen.png	TriangleGreen.png	38	1	556	50	51	26385	98.0392156862745025592	527.7000000000000454747	0	0	0	0		0	0	0	0		0	0	0	0		0
5.0.11.0	win	032119	09:38:08	NH_A_69	1	1	blocked_color	10	blockedtask_bivalentcolortest	156	Triangle	Red	Color			0		TriangleRed.png	TriangleRed.png	30	1	478	51	52	26863	98.0769230769230659917	526.7254901960784536641	0	0	0	0		0	0	0	0		0	0	0	0		0
5.0.11.0	win	032119	09:38:08	NH_A_69	1	1	blocked_color	10	blockedtask_bivalentcolortest	159	Triangle	Red	Color			0		TriangleRed.png	TriangleRed.png	38	0	402	51	53	26863	96.2264150943396288085	526.7254901960784536641	0	0	0	0		0	0	0	0		0	0	0	0		0
5.0.11.0	win	032119	09:38:08	NH_A_69	1	1	blocked_color	10	blockedtask_bivalentcolortest	162	Triangle	Red	Color			0		TriangleRed.png	TriangleRed.png	30	1	730	52	54	27593	96.2962962962962905067	530.63461538461535838	0	0	0	0		0	0	0	0		0	0	0	0		0
5.0.11.0	win	032119	09:38:08	NH_A_69	1	1	blocked_color	10	blockedtask_bivalentcolortest	165	Circle	Green	Color			0		CircleGreen.png	CircleGreen.png	30	0	389	52	55	27593	94.5454545454545467464	530.63461538461535838	0	0	0	0		0	0	0	0		0	0	0	0		0
5.0.11.0	win	032119	09:38:08	NH_A_69	1	1	blocked_color	10	blockedtask_bivalentcolortest	168	Triangle	Green	Color			0		TriangleGreen.png	TriangleGreen.png	38	1	1036	53	56	28629	94.6428571428571387969	540.1698113207546612102	0	0	0	0		0	0	0	0		0	0	0	0		0
5.0.11.0	win	032119	09:38:08	NH_A_69	1	1	blocked_color	10	blockedtask_bivalentcolortest	171	Triangle	Red	Color			0		TriangleRed.png	TriangleRed.png	30	1	843	54	57	29472	94.7368421052631504153	545.7777777777778283053	0	0	0	0		0	0	0	0		0	0	0	0		0
5.0.11.0	win	032119	09:38:08	NH_A_69	1	1	blocked_color	10	blockedtask_bivalentcolortest	174	Triangle	Red	Color			0		TriangleRed.png	TriangleRed.png	30	1	561	55	58	30033	94.8275862068965551543	546.0545454545454049367	0	0	0	0		0	0	0	0		0	0	0	0		0
5.0.11.0	win	032119	09:38:08	NH_A_69	1	1	blocked_color	10	blockedtask_bivalentcolortest	177	Circle	Green	Color			0		CircleGreen.png	CircleGreen.png	38	1	514	56	59	30547	94.9152542372881384836	545.4821428571428896248	0	0	0	0		0	0	0	0		0	0	0	0		0
5.0.11.0	win	032119	09:38:08	NH_A_69	1	1	blocked_color	10	blockedtask_bivalentcolortest	180	Triangle	Green	Color			0		TriangleGreen.png	TriangleGreen.png	38	1	517	57	60	31064	95	544.9824561403509051161	0	0	0	0		0	0	0	0		0	0	0	0		0
5.0.11.0	win	032119	09:38:08	NH_A_69	1	1	blocked_color	10	blockedtask_bivalentcolortest	183	Circle	Red	Color			0		CircleRed.png	CircleRed.png	30	1	632	58	61	31696	95.0819672131147513028	546.4827586206896512522	0	0	0	0		0	0	0	0		0	0	0	0		0
5.0.11.0	win	032119	09:38:08	NH_A_69	1	1	blocked_color	10	blockedtask_bivalentcolortest	186	Triangle	Red	Color			0		TriangleRed.png	TriangleRed.png	30	1	646	59	62	32342	95.161290322580654788	548.1694915254237230329	0	0	0	0		0	0	0	0		0	0	0	0		0
5.0.11.0	win	032119	09:38:08	NH_A_69	1	1	blocked_color	10	blockedtask_bivalentcolortest	189	Triangle	Green	Color			0		TriangleGreen.png	TriangleGreen.png	38	1	868	60	63	33210	95.2380952380952265912	553.5	0	0	0	0		0	0	0	0		0	0	0	0		0
5.0.11.0	win	032119	09:38:08	NH_A_69	1	1	blocked_color	10	blockedtask_bivalentcolortest	192	Circle	Green	Color			0		CircleGreen.png	CircleGreen.png	38	1	489	61	64	33699	95.3125	552.4426229508196684037	0	0	0	0		0	0	0	0		0	0	0	0		0
5.0.11.0	win	032119	09:38:08	NH_A_69	1	1	blocked_color	10	blockedtask_bivalentcolortest	195	Circle	Red	Color			0		CircleRed.png	CircleRed.png	30	1	845	62	65	34544	95.3846153846153868017	557.1612903225806121554	0	0	0	0		0	0	0	0		0	0	0	0		0
5.0.11.0	win	032119	09:38:08	NH_A_69	1	1	blocked_color	10	blockedtask_bivalentcolortest	198	Circle	Red	Color			0		CircleRed.png	CircleRed.png	30	1	451	63	66	34995	95.4545454545454532536	555.4761904761904816041	0	0	0	0		0	0	0	0		0	0	0	0		0
5.0.11.0	win	032119	09:38:08	NH_A_69	1	1	blocked_color	10	blockedtask_bivalentcolortest	201	Triangle	Red	Color			0		TriangleRed.png	TriangleRed.png	30	1	680	64	67	35675	95.5223880597014840532	557.421875	0	0	0	0		0	0	0	0		0	0	0	0		0
5.0.11.0	win	032119	09:38:08	NH_A_69	1	1	blocked_color	10	blockedtask_bivalentcolortest	204	Circle	Red	Color			0		CircleRed.png	CircleRed.png	30	1	532	65	68	36207	95.5882352941176520744	557.0307692307692377653	0	0	0	0		0	0	0	0		0	0	0	0		0
5.0.11.0	win	032119	09:38:08	NH_A_69	1	1	blocked_color	10	blockedtask_bivalentcolortest	207	Circle	Red	Color			0		CircleRed.png	CircleRed.png	30	1	486	66	69	36693	95.6521739130434838216	555.9545454545454958861	0	0	0	0		0	0	0	0		0	0	0	0		0
5.0.11.0	win	032119	09:38:08	NH_A_69	1	1	blocked_color	10	blockedtask_bivalentcolortest	210	Circle	Green	Color			0		CircleGreen.png	CircleGreen.png	38	1	363	67	70	37056	95.7142857142857224062	553.074626865671689302	0	0	0	0		0	0	0	0		0	0	0	0		0
5.0.11.0	win	032119	09:38:08	NH_A_69	1	1	blocked_color	10	blockedtask_bivalentcolortest	213	Circle	Red	Color			0		CircleRed.png	CircleRed.png	30	1	548	68	71	37604	95.7746478873239368568	553	0	0	0	0		0	0	0	0		0	0	0	0		0
5.0.11.0	win	032119	09:38:08	NH_A_69	1	1	blocked_color	10	blockedtask_bivalentcolortest	216	Circle	Red	Color			0		CircleRed.png	CircleRed.png	30	1	469	69	72	38073	95.8333333333333428072	551.7826086956521294269	0	0	0	0		0	0	0	0		0	0	0	0		0
5.0.11.0	win	032119	09:38:08	NH_A_69	1	1	blocked_color	10	blockedtask_bivalentcolortest	219	Circle	Green	Color			0		CircleGreen.png	CircleGreen.png	38	1	522	70	73	38595	95.8904109589040984929	551.3571428571428896248	0	0	0	0		0	0	0	0		0	0	0	0		0
5.0.11.0	win	032119	09:38:08	NH_A_69	1	1	blocked_color	10	blockedtask_bivalentcolortest	222	Triangle	Red	Color			0		TriangleRed.png	TriangleRed.png	30	1	636	71	74	39231	95.9459459459459367281	552.549295774647930557	0	0	0	0		0	0	0	0		0	0	0	0		0
5.0.11.0	win	032119	09:38:08	NH_A_69	1	1	blocked_color	10	blockedtask_bivalentcolortest	225	Circle	Red	Color			0		CircleRed.png	CircleRed.png	30	1	554	72	75	39785	96	552.5694444444444570763	0	0	0	0		0	0	0	0		0	0	0	0		0
5.0.11.0	win	032119	09:38:08	NH_A_69	1	1	blocked_color	10	blockedtask_bivalentcolortest	228	Triangle	Green	Color			0		TriangleGreen.png	TriangleGreen.png	38	1	555	73	76	40340	96.0526315789473699169	552.6027397260273801294	0	0	0	0		0	0	0	0		0	0	0	0		0
5.0.11.0	win	032119	09:38:08	NH_A_69	1	1	blocked_color	10	blockedtask_bivalentcolortest	231	Triangle	Red	Color			0		TriangleRed.png	TriangleRed.png	30	1	557	74	77	40897	96.1038961038961048189	552.6621621621621898157	0	0	0	0		0	0	0	0		0	0	0	0		0
5.0.11.0	win	032119	09:38:08	NH_A_69	1	1	blocked_color	10	blockedtask_bivalentcolortest	234	Circle	Green	Color			0		CircleGreen.png	CircleGreen.png	38	1	654	75	78	41551	96.153846153846160405	554.0133333333333212067	0	0	0	0		0	0	0	0		0	0	0	0		0
5.0.11.0	win	032119	09:38:08	NH_A_69	1	1	blocked_color	10	blockedtask_bivalentcolortest	237	Triangle	Green	Color			0		TriangleGreen.png	TriangleGreen.png	38	1	668	76	79	42219	96.2025316455696213325	555.5131578947368780064	0	0	0	0		0	0	0	0		0	0	0	0		0
5.0.11.0	win	032119	09:38:08	NH_A_69	1	1	blocked_color	10	blockedtask_bivalentcolortest	240	Circle	Green	Color			0		CircleGreen.png	CircleGreen.png	38	1	536	77	80	42755	96.25	555.2597402597402833635	0	0	0	0		0	0	0	0		0	0	0	0		0
5.0.11.0	win	032119	09:38:08	NH_A_69	1	1	mixedintro	11	MixedIntroInstruct	1	Circle	Green	Color			0		SC_MixedIntro1.htm	CircleGreen.png	57	0	55695	77	80	42755	96.25	555.2597402597402833635	0	0	0	0		0	0	0	0		0	0	0	0		0
5.0.11.0	win	032119	09:38:08	NH_A_69	1	1	mixedintro	11	MixedIntroInstruct	2	Circle	Green	Color			0		SC_MixedIntro2.htm	CircleGreen.png	57	0	2107	77	80	42755	96.25	555.2597402597402833635	0	0	0	0		0	0	0	0		0	0	0	0		0
5.0.11.0	win	032119	09:38:08	NH_A_69	1	1	mixed_practiceWord	12	MixedPracticeInstruct	1	Circle	Green	Color	Word		200		SC_Mixed_WordTraining.htm	CircleGreen.png	57	0	11396	0	0	0	0		0	0	0	0		0	0	0	0		0	0	0	0		0
5.0.11.0	win	032119	09:38:08	NH_A_69	1	1	mixed_practiceWord	12	mixed_firsttask	2	Circle	Red	Color	Word	firsttrial	200	Consistent	COLOR	CircleRed.png	30	1	1516	0	0	0	0		0	0	0	0		0	0	0	0		0	0	0	0		0
5.0.11.0	win	032119	09:38:08	NH_A_69	1	1	mixed_practiceWord	12	mixed_repeat	5	Triangle	Red	Color	Word	Repeat	200	Inconsistent	COLOR	TriangleRed.png	30	1	509	1	1	509	100	509	0	0	0	0		1	1	509	100	509	0	0	0	0		-509
5.0.11.0	win	032119	09:38:08	NH_A_69	1	1	mixed_practiceWord	12	mixed_shift	8	Triangle	Red	Shape	Word	Shift	200	Inconsistent	SHAPE	TriangleRed.png	30	0	503	1	1	509	100	509	0	1	0	0		1	1	509	100	509	0	1	0	0		-509
5.0.11.0	win	032119	09:38:08	NH_A_69	1	1	mixed_practiceWord	12	mixed_repeat	11	Circle	Red	Shape	Word	Repeat	200	Consistent	SHAPE	CircleRed.png	30	1	1897	1	1	509	100	509	1	2	1897	50	1897	2	2	2406	100	1203	0	1	0	0		-1203
5.0.11.0	win	032119	09:38:08	NH_A_69	1	1	mixed_practiceWord	12	mixed_repeat	14	Circle	Red	Shape	Word	Repeat	200	Consistent	SHAPE	CircleRed.png	30	1	1659	1	1	509	100	509	2	3	3556	66.6666666666666571928	1778	3	3	4065	100	1355	0	1	0	0		-1355
5.0.11.0	win	032119	09:38:08	NH_A_69	1	1	mixed_practiceWord	12	mixed_repeat	17	Triangle	Red	Shape	Word	Repeat	200	Inconsistent	SHAPE	TriangleRed.png	38	1	760	1	1	509	100	509	3	4	4316	75	1438.6666666666667424579	4	4	4825	100	1206.25	0	1	0	0		-1206.25
5.0.11.0	win	032119	09:38:08	NH_A_69	1	1	mixed_practiceWord	12	mixed_shift	20	Triangle	Red	Color	Word	Shift	200	Inconsistent	COLOR	TriangleRed.png	30	1	1623	2	2	2132	100	1066	3	4	4316	75	1438.6666666666667424579	4	4	4825	100	1206.25	1	2	1623	50	1623	416.75
5.0.11.0	win	032119	09:38:08	NH_A_69	1	1	mixed_practiceWord	12	mixed_repeat	23	Circle	Green	Color	Word	Repeat	200	Inconsistent	COLOR	CircleGreen.png	38	1	532	3	3	2664	100	888	3	4	4316	75	1438.6666666666667424579	5	5	5357	100	1071.4000000000000909495	1	2	1623	50	1623	551.5999999999999090505
5.0.11.0	win	032119	09:38:08	NH_A_69	1	1	mixed_practiceWord	12	mixed_repeat	26	Triangle	Red	Color	Word	Repeat	200	Inconsistent	COLOR	TriangleRed.png	30	1	1549	4	4	4213	100	1053.25	3	4	4316	75	1438.6666666666667424579	6	6	6906	100	1151	1	2	1623	50	1623	472
5.0.11.0	win	032119	09:38:08	NH_A_69	1	1	mixed_practiceWord	12	mixed_shift	29	Circle	Green	Shape	Word	Shift	200	Inconsistent	SHAPE	CircleGreen.png	30	1	1405	4	4	4213	100	1053.25	4	5	5721	80	1430.25	6	6	6906	100	1151	2	3	3028	66.6666666666666571928	1514	363
5.0.11.0	win	032119	09:38:08	NH_A_69	1	1	mixed_practiceWord	12	mixed_shift	32	Triangle	Red	Color	Word	Shift	200	Inconsistent	COLOR	TriangleRed.png	30	1	1875	5	5	6088	100	1217.5999999999999090505	4	5	5721	80	1430.25	6	6	6906	100	1151	3	4	4903	75	1634.3333333333332575421	483.3333333333332575421
5.0.11.0	win	032119	09:38:08	NH_A_69	1	1	mixed_practiceWord	12	mixed_shift	35	Circle	Red	Shape	Word	Shift	200	Consistent	SHAPE	CircleRed.png	30	1	1959	5	5	6088	100	1217.5999999999999090505	5	6	7680	83.3333333333333428072	1536	6	6	6906	100	1151	4	5	6862	80	1715.5	564.5
5.0.11.0	win	032119	09:38:08	NH_A_69	1	1	mixed_practiceWord	12	mixed_shift	38	Triangle	Red	Color	Word	Shift	200	Inconsistent	COLOR	TriangleRed.png	30	1	1575	6	6	7663	100	1277.1666666666667424579	5	6	7680	83.3333333333333428072	1536	6	6	6906	100	1151	5	6	8437	83.3333333333333428072	1687.4000000000000909495	536.4000000000000909495
5.0.11.0	win	032119	09:38:08	NH_A_69	1	1	mixed_practiceWord	12	mixed_repeat	41	Triangle	Green	Color	Word	Repeat	200	Consistent	COLOR	TriangleGreen.png	38	1	2262	7	7	9925	100	1417.8571428571428896248	5	6	7680	83.3333333333333428072	1536	7	7	9168	100	1309.7142857142857792496	5	6	8437	83.3333333333333428072	1687.4000000000000909495	377.6857142857143116998
5.0.11.0	win	032119	09:38:08	NH_A_69	1	1	mixed_practiceWord	12	mixed_repeat	44	Triangle	Red	Color	Word	Repeat	200	Inconsistent	COLOR	TriangleRed.png	38	0	730	7	8	9925	87.5	1417.8571428571428896248	5	6	7680	83.3333333333333428072	1536	7	8	9168	87.5	1309.7142857142857792496	5	6	8437	83.3333333333333428072	1687.4000000000000909495	377.6857142857143116998
5.0.11.0	win	032119	09:38:08	NH_A_69	1	1	mixed_practiceWord	12	mixed_shift	47	Triangle	Green	Shape	Word	Shift	200	Consistent	SHAPE	TriangleGreen.png	38	1	2450	7	8	9925	87.5	1417.8571428571428896248	6	7	10130	85.7142857142857081953	1688.3333333333332575421	7	8	9168	87.5	1309.7142857142857792496	6	7	10887	85.7142857142857081953	1814.5	504.7857142857142207504
5.0.11.0	win	032119	09:38:08	NH_A_69	1	1	mixed_practiceWord	12	mixed_shift	50	Circle	Red	Color	Word	Shift	200	Consistent	COLOR	CircleRed.png	30	1	1103	8	9	11028	88.8888888888888857309	1378.5	6	7	10130	85.7142857142857081953	1688.3333333333332575421	7	8	9168	87.5	1309.7142857142857792496	7	8	11990	87.5	1712.8571428571428896248	403.1428571428571103752
5.0.11.0	win	032119	09:38:08	NH_A_69	1	1	mixed_practiceWord	12	mixed_repeat	53	Circle	Green	Color	Word	Repeat	200	Inconsistent	COLOR	CircleGreen.png	38	1	1441	9	10	12469	90	1385.4444444444443433895	6	7	10130	85.7142857142857081953	1688.3333333333332575421	8	9	10609	88.8888888888888857309	1326.125	7	8	11990	87.5	1712.8571428571428896248	386.7321428571428896248
5.0.11.0	win	032119	09:38:08	NH_A_69	1	1	mixed_practiceWord	12	mixed_shift	56	Circle	Red	Shape	Word	Shift	200	Consistent	SHAPE	CircleRed.png	30	1	2965	9	10	12469	90	1385.4444444444443433895	7	8	13095	87.5	1870.7142857142857792496	8	9	10609	88.8888888888888857309	1326.125	8	9	14955	88.8888888888888857309	1869.375	543.25
5.0.11.0	win	032119	09:38:08	NH_A_69	1	1	mixed_practiceWord	12	mixed_shift	59	Triangle	Green	Color	Word	Shift	200	Consistent	COLOR	TriangleGreen.png	38	1	1261	10	11	13730	90.9090909090909065071	1373	7	8	13095	87.5	1870.7142857142857792496	8	9	10609	88.8888888888888857309	1326.125	9	10	16216	90	1801.7777777777778283053	475.6527777777778283053
5.0.11.0	win	032119	09:38:08	NH_A_69	1	1	mixed_practiceWord	12	mixed_shift	62	Triangle	Green	Shape	Word	Shift	200	Consistent	SHAPE	TriangleGreen.png	38	1	680	10	11	13730	90.9090909090909065071	1373	8	9	13775	88.8888888888888857309	1721.875	8	9	10609	88.8888888888888857309	1326.125	10	11	16896	90.9090909090909065071	1689.5999999999999090505	363.4749999999999090505
5.0.11.0	win	032119	09:38:08	NH_A_69	1	1	mixed_practiceWord	12	mixed_shift	65	Circle	Green	Color	Word	Shift	200	Inconsistent	COLOR	CircleGreen.png	38	1	3131	11	12	16861	91.6666666666666571928	1532.8181818181817561708	8	9	13775	88.8888888888888857309	1721.875	8	9	10609	88.8888888888888857309	1326.125	11	12	20027	91.6666666666666571928	1820.6363636363637397153	494.5113636363637397153
5.0.11.0	win	032119	09:38:08	NH_A_69	1	1	mixed_practiceWord	12	mixed_shift	68	Circle	Green	Shape	Word	Shift	200	Inconsistent	SHAPE	CircleGreen.png	30	1	1820	11	12	16861	91.6666666666666571928	1532.8181818181817561708	9	10	15595	90	1732.7777777777778283053	8	9	10609	88.8888888888888857309	1326.125	12	13	21847	92.3076923076923065992	1820.5833333333332575421	494.4583333333332575421
5.0.11.0	win	032119	09:38:08	NH_A_69	1	1	mixed_practiceWord	12	mixed_repeat	71	Circle	Red	Shape	Word	Repeat	200	Consistent	SHAPE	CircleRed.png	30	1	1473	11	12	16861	91.6666666666666571928	1532.8181818181817561708	10	11	17068	90.9090909090909065071	1706.7999999999999545253	9	10	12082	90	1342.4444444444443433895	12	13	21847	92.3076923076923065992	1820.5833333333332575421	478.1388888888889141526
5.0.11.0	win	032119	09:38:08	NH_A_69	1	1	mixed_practiceWord	12	mixed_repeat	74	Triangle	Green	Shape	Word	Repeat	200	Consistent	SHAPE	TriangleGreen.png	38	1	1541	11	12	16861	91.6666666666666571928	1532.8181818181817561708	11	12	18609	91.6666666666666571928	1691.7272727272727479431	10	11	13623	90.9090909090909065071	1362.2999999999999545253	12	13	21847	92.3076923076923065992	1820.5833333333332575421	458.2833333333333030168
5.0.11.0	win	032119	09:38:08	NH_A_69	1	1	mixed_practiceWord	12	mixed_shift	77	Circle	Red	Color	Word	Shift	200	Consistent	COLOR	CircleRed.png	30	1	853	12	13	17714	92.3076923076923065992	1476.1666666666667424579	11	12	18609	91.6666666666666571928	1691.7272727272727479431	10	11	13623	90.9090909090909065071	1362.2999999999999545253	13	14	22700	92.8571428571428612031	1746.1538461538461888267	383.8538461538462343015
5.0.11.0	win	032119	09:38:08	NH_A_69	1	1	mixed_practiceWord	12	mixed_shift	80	Circle	Green	Shape	Word	Shift	200	Inconsistent	SHAPE	CircleGreen.png	30	1	1153	12	13	17714	92.3076923076923065992	1476.1666666666667424579	12	13	19762	92.3076923076923065992	1646.8333333333332575421	10	11	13623	90.9090909090909065071	1362.2999999999999545253	14	15	23853	93.3333333333333285964	1703.7857142857142207504	341.4857142857142662251
5.0.11.0	win	032119	09:38:08	NH_A_69	1	1	mixed_practiceWord	12	mixed_repeat	83	Circle	Red	Shape	Word	Repeat	200	Consistent	SHAPE	CircleRed.png	30	1	1457	12	13	17714	92.3076923076923065992	1476.1666666666667424579	13	14	21219	92.8571428571428612031	1632.2307692307692832401	11	12	15080	91.6666666666666571928	1370.9090909090909917722	14	15	23853	93.3333333333333285964	1703.7857142857142207504	332.8766233766232289781
5.0.11.0	win	032119	09:38:08	NH_A_69	1	1	mixed_practiceWord	12	mixed_repeat	86	Circle	Green	Shape	Word	Repeat	200	Inconsistent	SHAPE	CircleGreen.png	30	1	1013	12	13	17714	92.3076923076923065992	1476.1666666666667424579	14	15	22232	93.3333333333333285964	1588	12	13	16093	92.3076923076923065992	1341.0833333333332575421	14	15	23853	93.3333333333333285964	1703.7857142857142207504	362.7023809523809632083
5.0.11.0	win	032119	09:38:08	NH_A_69	1	1	mixed_practiceWord	12	mixed_repeat	89	Circle	Red	Shape	Word	Repeat	200	Consistent	SHAPE	CircleRed.png	30	1	1114	12	13	17714	92.3076923076923065992	1476.1666666666667424579	15	16	23346	93.75	1556.4000000000000909495	13	14	17207	92.8571428571428612031	1323.6153846153845279332	14	15	23853	93.3333333333333285964	1703.7857142857142207504	380.1703296703296928172
5.0.11.0	win	032119	09:38:08	NH_A_69	1	1	mixed_practiceWord	12	mixed_repeat	92	Circle	Red	Shape	Word	Repeat	200	Consistent	SHAPE	CircleRed.png	30	1	715	12	13	17714	92.3076923076923065992	1476.1666666666667424579	16	17	24061	94.1176470588235218884	1503.8125	14	15	17922	93.3333333333333285964	1280.1428571428571103752	14	15	23853	93.3333333333333285964	1703.7857142857142207504	423.6428571428571103752
5.0.11.0	win	032119	09:38:08	NH_A_69	1	1	mixed_practiceWord	12	mixed_shift	95	Circle	Green	Color	Word	Shift	200	Inconsistent	COLOR	CircleGreen.png	30	0	445	12	14	17714	85.7142857142857081953	1476.1666666666667424579	16	17	24061	94.1176470588235218884	1503.8125	14	15	17922	93.3333333333333285964	1280.1428571428571103752	14	16	23853	87.5	1703.7857142857142207504	423.6428571428571103752
5.0.11.0	win	032119	09:38:08	NH_A_69	1	1	mixed_practiceWord	12	mixed_shift	98	Circle	Green	Shape	Word	Shift	200	Inconsistent	SHAPE	CircleGreen.png	30	1	1475	12	14	17714	85.7142857142857081953	1476.1666666666667424579	17	18	25536	94.4444444444444428655	1502.1176470588234224124	14	15	17922	93.3333333333333285964	1280.1428571428571103752	15	17	25328	88.2352941176470579876	1688.5333333333333030168	408.3904761904761926417
5.0.11.0	win	032119	09:38:08	NH_A_69	1	1	mixed_practiceWord	12	mixed_repeat	101	Triangle	Green	Shape	Word	Repeat	200	Consistent	SHAPE	TriangleGreen.png	38	1	646	12	14	17714	85.7142857142857081953	1476.1666666666667424579	18	19	26182	94.7368421052631504153	1454.5555555555556566105	15	16	18568	93.75	1237.866666666666560559	15	17	25328	88.2352941176470579876	1688.5333333333333030168	450.6666666666667424579
5.0.11.0	win	032119	09:38:08	NH_A_69	1	1	mixed_practiceWord	12	mixed_shift	104	Triangle	Green	Color	Word	Shift	200	Consistent	COLOR	TriangleGreen.png	30	0	1098	12	15	17714	80	1476.1666666666667424579	18	19	26182	94.7368421052631504153	1454.5555555555556566105	15	16	18568	93.75	1237.866666666666560559	15	18	25328	83.3333333333333428072	1688.5333333333333030168	450.6666666666667424579
5.0.11.0	win	032119	09:38:08	NH_A_69	1	1	mixed_practiceWord	12	mixed_shift	107	Triangle	Green	Shape	Word	Shift	200	Consistent	SHAPE	TriangleGreen.png	38	1	1220	12	15	17714	80	1476.1666666666667424579	19	20	27402	95	1442.2105263157893659809	15	16	18568	93.75	1237.866666666666560559	16	19	26548	84.2105263157894654569	1659.25	421.383333333333439441
5.0.11.0	win	032119	09:38:08	NH_A_69	1	1	mixed_practiceWord	12	mixed_repeat	110	Triangle	Red	Shape	Word	Repeat	200	Inconsistent	SHAPE	TriangleRed.png	38	1	1457	12	15	17714	80	1476.1666666666667424579	20	21	28859	95.2380952380952265912	1442.9500000000000454747	16	17	20025	94.1176470588235218884	1251.5625	16	19	26548	84.2105263157894654569	1659.25	407.6875
5.0.11.0	win	032119	09:38:08	NH_A_69	1	1	mixed_practiceWord	12	mixed_repeat	113	Triangle	Green	Shape	Word	Repeat	200	Consistent	SHAPE	TriangleGreen.png	38	1	1029	12	15	17714	80	1476.1666666666667424579	21	22	29888	95.4545454545454532536	1423.2380952380951839586	17	18	21054	94.4444444444444428655	1238.4705882352941443969	16	19	26548	84.2105263157894654569	1659.25	420.7794117647058556031
5.0.11.0	win	032119	09:38:08	NH_A_69	1	1	mixed_practiceWord	12	mixed_repeat	116	Circle	Red	Shape	Word	Repeat	200	Consistent	SHAPE	CircleRed.png	30	1	1899	12	15	17714	80	1476.1666666666667424579	22	23	31787	95.6521739130434838216	1444.8636363636362602847	18	19	22953	94.7368421052631504153	1275.1666666666667424579	16	19	26548	84.2105263157894654569	1659.25	384.0833333333332575421
5.0.11.0	win	032119	09:38:08	NH_A_69	1	1	mixed_practiceWord	12	mixed_repeat	119	Triangle	Green	Shape	Word	Repeat	200	Consistent	SHAPE	TriangleGreen.png	38	1	669	12	15	17714	80	1476.1666666666667424579	23	24	32456	95.8333333333333428072	1411.1304347826087450812	19	20	23622	95	1243.2631578947368780064	16	19	26548	84.2105263157894654569	1659.25	415.9868421052631219936
5.0.11.0	win	032119	09:38:08	NH_A_69	1	1	mixed_practiceWord	12	mixed_shift	122	Triangle	Red	Color	Word	Shift	200	Inconsistent	COLOR	TriangleRed.png	30	1	2512	13	16	20226	81.25	1555.8461538461538111733	23	24	32456	95.8333333333333428072	1411.1304347826087450812	19	20	23622	95	1243.2631578947368780064	17	20	29060	85	1709.4117647058824331907	466.1486068111455551843
5.0.11.0	win	032119	09:38:08	NH_A_69	1	1	mixed_practiceWord	12	mixed_shift	125	Triangle	Green	Shape	Word	Shift	200	Consistent	SHAPE	TriangleGreen.png	38	1	1418	13	16	20226	81.25	1555.8461538461538111733	24	25	33874	96	1411.4166666666667424579	19	20	23622	95	1243.2631578947368780064	18	21	30478	85.7142857142857081953	1693.2222222222221716947	449.9590643274852936884
5.0.11.0	win	032119	09:38:08	NH_A_69	1	1	mixed_practiceWord	12	mixed_repeat	128	Circle	Green	Shape	Word	Repeat	200	Inconsistent	SHAPE	CircleGreen.png	30	1	1088	13	16	20226	81.25	1555.8461538461538111733	25	26	34962	96.153846153846160405	1398.4800000000000181899	20	21	24710	95.2380952380952265912	1235.5	18	21	30478	85.7142857142857081953	1693.2222222222221716947	457.7222222222221716947
5.0.11.0	win	032119	09:38:08	NH_A_69	1	1	mixed_practiceWord	12	mixed_repeat	131	Circle	Green	Shape	Word	Repeat	200	Inconsistent	SHAPE	CircleGreen.png	30	1	594	13	16	20226	81.25	1555.8461538461538111733	26	27	35556	96.2962962962962905067	1367.5384615384614335198	21	22	25304	95.4545454545454532536	1204.9523809523809632083	18	21	30478	85.7142857142857081953	1693.2222222222221716947	488.2698412698412084865
5.0.11.0	win	032119	09:38:08	NH_A_69	1	1	mixed_practiceWord	12	mixed_shift	134	Triangle	Red	Color	Word	Shift	200	Inconsistent	COLOR	TriangleRed.png	30	1	1896	14	17	22122	82.352941176470579876	1580.1428571428571103752	26	27	35556	96.2962962962962905067	1367.5384615384614335198	21	22	25304	95.4545454545454532536	1204.9523809523809632083	19	22	32374	86.3636363636363597607	1703.8947368421052033227	498.9423558897242401144
5.0.11.0	win	032119	09:38:08	NH_A_69	1	1	mixed_practiceWord	12	mixed_repeat	137	Triangle	Red	Color	Word	Repeat	200	Inconsistent	COLOR	TriangleRed.png	30	1	764	15	18	22886	83.3333333333333428072	1525.7333333333333484916	26	27	35556	96.2962962962962905067	1367.5384615384614335198	22	23	26068	95.6521739130434838216	1184.9090909090909917722	19	22	32374	86.3636363636363597607	1703.8947368421052033227	518.9856459330142115505
5.0.11.0	win	032119	09:38:08	NH_A_69	1	1	mixed_practiceWord	12	mixed_shift	140	Circle	Red	Shape	Word	Shift	200	Consistent	SHAPE	CircleRed.png	30	1	923	15	18	22886	83.3333333333333428072	1525.7333333333333484916	27	28	36479	96.4285714285714306016	1351.0740740740741330228	22	23	26068	95.6521739130434838216	1184.9090909090909917722	20	23	33297	86.9565217391304372541	1664.8499999999999090505	479.9409090909089172783
5.0.11.0	win	032119	09:38:08	NH_A_69	1	1	mixed_practiceWord	12	mixed_repeat	143	Circle	Green	Shape	Word	Repeat	200	Inconsistent	SHAPE	CircleGreen.png	30	1	1300	15	18	22886	83.3333333333333428072	1525.7333333333333484916	28	29	37779	96.5517241379310320326	1349.25	23	24	27368	95.8333333333333428072	1189.9130434782607608213	20	23	33297	86.9565217391304372541	1664.8499999999999090505	474.9369565217391482292
5.0.11.0	win	032119	09:38:08	NH_A_69	1	1	mixed_practiceWord	12	mixed_shift	146	Triangle	Green	Color	Word	Shift	200	Consistent	COLOR	TriangleGreen.png	38	1	1326	16	19	24212	84.2105263157894654569	1513.25	28	29	37779	96.5517241379310320326	1349.25	23	24	27368	95.8333333333333428072	1189.9130434782607608213	21	24	34623	87.5	1648.7142857142857792496	458.8012422360250184283
5.0.11.0	win	032119	09:38:08	NH_A_69	1	1	mixed_testintro	13	MixedPracticeInstruct	1	Triangle	Green	Color	Word	Shift	200	Consistent	SC_Mixed_TestIntro.htm	TriangleGreen.png	57	0	3119	16	19	24212	84.2105263157894654569	1513.25	28	29	37779	96.5517241379310320326	1349.25	23	24	27368	95.8333333333333428072	1189.9130434782607608213	21	24	34623	87.5	1648.7142857142857792496	458.8012422360250184283
5.0.11.0	win	032119	09:38:08	NH_A_69	1	1	mixed_Word_shortCSI	14	MixedTestInstruct	1	Triangle	Green	Color	Word	Shift	200	Consistent	SC_Mixed_WordTest.htm	TriangleGreen.png	57	0	2640	0	0	0	0		0	0	0	0		0	0	0	0		0	0	0	0		0
5.0.11.0	win	032119	09:38:08	NH_A_69	1	1	mixed_Word_shortCSI	14	mixed_firsttask	2	Circle	Red	Color	Word	firsttrial	200	Consistent	COLOR	CircleRed.png	30	1	1405	0	0	0	0		0	0	0	0		0	0	0	0		0	0	0	0		0
5.0.11.0	win	032119	09:38:08	NH_A_69	1	1	mixed_Word_shortCSI	14	mixed_repeat	5	Triangle	Red	Color	Word	Repeat	200	Inconsistent	COLOR	TriangleRed.png	30	1	868	1	1	868	100	868	0	0	0	0		1	1	868	100	868	0	0	0	0		-868
5.0.11.0	win	032119	09:38:08	NH_A_69	1	1	mixed_Word_shortCSI	14	mixed_repeat	8	Triangle	Red	Color	Word	Repeat	200	Inconsistent	COLOR	TriangleRed.png	30	1	383	2	2	1251	100	625.5	0	0	0	0		2	2	1251	100	625.5	0	0	0	0		-625.5
5.0.11.0	win	032119	09:38:08	NH_A_69	1	1	mixed_Word_shortCSI	14	mixed_shift	11	Circle	Red	Shape	Word	Shift	200	Consistent	SHAPE	CircleRed.png	30	1	1725	2	2	1251	100	625.5	1	1	1725	100	1725	2	2	1251	100	625.5	1	1	1725	100	1725	1099.5
5.0.11.0	win	032119	09:38:08	NH_A_69	1	1	mixed_Word_shortCSI	14	mixed_shift	14	Circle	Green	Color	Word	Shift	200	Inconsistent	COLOR	CircleGreen.png	38	1	1703	3	3	2954	100	984.6666666666666287711	1	1	1725	100	1725	2	2	1251	100	625.5	2	2	3428	100	1714	1088.5
5.0.11.0	win	032119	09:38:08	NH_A_69	1	1	mixed_Word_shortCSI	14	mixed_shift	17	Circle	Green	Shape	Word	Shift	200	Inconsistent	SHAPE	CircleGreen.png	30	1	1232	3	3	2954	100	984.6666666666666287711	2	2	2957	100	1478.5	2	2	1251	100	625.5	3	3	4660	100	1553.3333333333332575421	927.8333333333332575421
5.0.11.0	win	032119	09:38:08	NH_A_69	1	1	mixed_Word_shortCSI	14	mixed_shift	20	Triangle	Red	Color	Word	Shift	200	Inconsistent	COLOR	TriangleRed.png	30	1	1197	4	4	4151	100	1037.75	2	2	2957	100	1478.5	2	2	1251	100	625.5	4	4	5857	100	1464.25	838.75
5.0.11.0	win	032119	09:38:08	NH_A_69	1	1	mixed_Word_shortCSI	14	mixed_repeat	23	Triangle	Red	Color	Word	Repeat	200	Inconsistent	COLOR	TriangleRed.png	30	1	1356	5	5	5507	100	1101.4000000000000909495	2	2	2957	100	1478.5	3	3	2607	100	869	4	4	5857	100	1464.25	595.25
5.0.11.0	win	032119	09:38:08	NH_A_69	1	1	mixed_Word_shortCSI	14	mixed_shift	26	Circle	Green	Shape	Word	Shift	200	Inconsistent	SHAPE	CircleGreen.png	30	1	916	5	5	5507	100	1101.4000000000000909495	3	3	3873	100	1291	3	3	2607	100	869	5	5	6773	100	1354.5999999999999090505	485.5999999999999090505
5.0.11.0	win	032119	09:38:08	NH_A_69	1	1	mixed_Word_shortCSI	14	mixed_shift	29	Circle	Green	Color	Word	Shift	200	Inconsistent	COLOR	CircleGreen.png	30	0	765	5	6	5507	83.3333333333333428072	1101.4000000000000909495	3	3	3873	100	1291	3	3	2607	100	869	5	6	6773	83.3333333333333428072	1354.5999999999999090505	485.5999999999999090505
5.0.11.0	win	032119	09:38:08	NH_A_69	1	1	mixed_Word_shortCSI	14	mixed_shift	32	Circle	Green	Shape	Word	Shift	200	Inconsistent	SHAPE	CircleGreen.png	30	1	925	5	6	5507	83.3333333333333428072	1101.4000000000000909495	4	4	4798	100	1199.5	3	3	2607	100	869	6	7	7698	85.7142857142857081953	1283	414
5.0.11.0	win	032119	09:38:08	NH_A_69	1	1	mixed_Word_shortCSI	14	mixed_shift	35	Circle	Red	Color	Word	Shift	200	Consistent	COLOR	CircleRed.png	30	1	1670	6	7	7177	85.7142857142857081953	1196.1666666666667424579	4	4	4798	100	1199.5	3	3	2607	100	869	7	8	9368	87.5	1338.2857142857142207504	469.2857142857142207504
5.0.11.0	win	032119	09:38:08	NH_A_69	1	1	mixed_Word_shortCSI	14	mixed_repeat	38	Triangle	Green	Color	Word	Repeat	200	Consistent	COLOR	TriangleGreen.png	38	1	1473	7	8	8650	87.5	1235.7142857142857792496	4	4	4798	100	1199.5	4	4	4080	100	1020	7	8	9368	87.5	1338.2857142857142207504	318.2857142857142207504
5.0.11.0	win	032119	09:38:08	NH_A_69	1	1	mixed_Word_shortCSI	14	mixed_shift	41	Triangle	Red	Shape	Word	Shift	200	Inconsistent	SHAPE	TriangleRed.png	38	1	2564	7	8	8650	87.5	1235.7142857142857792496	5	5	7362	100	1472.4000000000000909495	4	4	4080	100	1020	8	9	11932	88.8888888888888857309	1491.5	471.5
5.0.11.0	win	032119	09:38:08	NH_A_69	1	1	mixed_Word_shortCSI	14	mixed_shift	44	Triangle	Red	Color	Word	Shift	200	Inconsistent	COLOR	TriangleRed.png	30	1	1004	8	9	9654	88.8888888888888857309	1206.75	5	5	7362	100	1472.4000000000000909495	4	4	4080	100	1020	9	10	12936	90	1437.3333333333332575421	417.3333333333332575421
5.0.11.0	win	032119	09:38:08	NH_A_69	1	1	mixed_Word_shortCSI	14	mixed_repeat	47	Triangle	Green	Color	Word	Repeat	200	Consistent	COLOR	TriangleGreen.png	38	1	754	9	10	10408	90	1156.4444444444443433895	5	5	7362	100	1472.4000000000000909495	5	5	4834	100	966.7999999999999545253	9	10	12936	90	1437.3333333333332575421	470.5333333333333030168
5.0.11.0	win	032119	09:38:08	NH_A_69	1	1	mixed_Word_shortCSI	14	mixed_repeat	50	Circle	Red	Color	Word	Repeat	200	Consistent	COLOR	CircleRed.png	30	1	1138	10	11	11546	90.9090909090909065071	1154.5999999999999090505	5	5	7362	100	1472.4000000000000909495	6	6	5972	100	995.3333333333333712289	9	10	12936	90	1437.3333333333332575421	441.9999999999998863132
5.0.11.0	win	032119	09:38:08	NH_A_69	1	1	mixed_Word_shortCSI	14	mixed_repeat	53	Triangle	Red	Color	Word	Repeat	200	Inconsistent	COLOR	TriangleRed.png	30	1	658	11	12	12204	91.6666666666666571928	1109.4545454545454958861	5	5	7362	100	1472.4000000000000909495	7	7	6630	100	947.1428571428571103752	9	10	12936	90	1437.3333333333332575421	490.1904761904761471669
5.0.11.0	win	032119	09:38:08	NH_A_69	1	1	mixed_Word_shortCSI	14	mixed_repeat	56	Triangle	Red	Color	Word	Repeat	200	Inconsistent	COLOR	TriangleRed.png	30	1	503	12	13	12707	92.3076923076923065992	1058.9166666666667424579	5	5	7362	100	1472.4000000000000909495	8	8	7133	100	891.625	9	10	12936	90	1437.3333333333332575421	545.7083333333332575421
5.0.11.0	win	032119	09:38:08	NH_A_69	1	1	mixed_Word_shortCSI	14	mixed_repeat	59	Circle	Red	Color	Word	Repeat	200	Consistent	COLOR	CircleRed.png	30	1	897	13	14	13604	92.8571428571428612031	1046.4615384615385664802	5	5	7362	100	1472.4000000000000909495	9	9	8030	100	892.2222222222221716947	9	10	12936	90	1437.3333333333332575421	545.1111111111110858474
5.0.11.0	win	032119	09:38:08	NH_A_69	1	1	mixed_Word_shortCSI	14	mixed_repeat	62	Triangle	Red	Color	Word	Repeat	200	Inconsistent	COLOR	TriangleRed.png	30	1	2619	14	15	16223	93.3333333333333285964	1158.7857142857142207504	5	5	7362	100	1472.4000000000000909495	10	10	10649	100	1064.9000000000000909495	9	10	12936	90	1437.3333333333332575421	372.4333333333331665926
5.0.11.0	win	032119	09:38:08	NH_A_69	1	1	mixed_Word_shortCSI	14	mixed_repeat	65	Triangle	Green	Color	Word	Repeat	200	Consistent	COLOR	TriangleGreen.png	30	0	3761	14	16	16223	87.5	1158.7857142857142207504	5	5	7362	100	1472.4000000000000909495	10	11	10649	90.9090909090909065071	1064.9000000000000909495	9	10	12936	90	1437.3333333333332575421	372.4333333333331665926
5.0.11.0	win	032119	09:38:08	NH_A_69	1	1	mixed_Word_shortCSI	14	mixed_shift	68	Triangle	Red	Shape	Word	Shift	200	Inconsistent	SHAPE	TriangleRed.png	38	1	4056	14	16	16223	87.5	1158.7857142857142207504	6	6	11418	100	1903	10	11	10649	90.9090909090909065071	1064.9000000000000909495	10	11	16992	90.9090909090909065071	1699.2000000000000454747	634.2999999999999545253
5.0.11.0	win	032119	09:38:08	NH_A_69	1	1	mixed_Word_shortCSI	14	mixed_repeat	71	Circle	Red	Shape	Word	Repeat	200	Consistent	SHAPE	CircleRed.png	30	1	1924	14	16	16223	87.5	1158.7857142857142207504	7	7	13342	100	1906	11	12	12573	91.6666666666666571928	1143	10	11	16992	90.9090909090909065071	1699.2000000000000454747	556.2000000000000454747
5.0.11.0	win	032119	09:38:08	NH_A_69	1	1	mixed_Word_shortCSI	14	mixed_repeat	74	Circle	Red	Shape	Word	Repeat	200	Consistent	SHAPE	CircleRed.png	30	1	566	14	16	16223	87.5	1158.7857142857142207504	8	8	13908	100	1738.5	12	13	13139	92.3076923076923065992	1094.9166666666667424579	10	11	16992	90.9090909090909065071	1699.2000000000000454747	604.2833333333333030168
5.0.11.0	win	032119	09:38:08	NH_A_69	1	1	mixed_Word_shortCSI	14	mixed_shift	77	Triangle	Green	Color	Word	Shift	200	Consistent	COLOR	TriangleGreen.png	38	1	1229	15	17	17452	88.2352941176470579876	1163.4666666666666969832	8	8	13908	100	1738.5	12	13	13139	92.3076923076923065992	1094.9166666666667424579	11	12	18221	91.6666666666666571928	1656.4545454545454958861	561.5378787878787534282
5.0.11.0	win	032119	09:38:08	NH_A_69	1	1	mixed_Word_shortCSI	14	mixed_shift	80	Triangle	Green	Shape	Word	Shift	200	Consistent	SHAPE	TriangleGreen.png	38	1	1835	15	17	17452	88.2352941176470579876	1163.4666666666666969832	9	9	15743	100	1749.2222222222221716947	12	13	13139	92.3076923076923065992	1094.9166666666667424579	12	13	20056	92.3076923076923065992	1671.3333333333332575421	576.4166666666665150842
5.0.11.0	win	032119	09:38:08	NH_A_69	1	1	mixed_Word_shortCSI	14	mixed_repeat	83	Circle	Green	Shape	Word	Repeat	200	Inconsistent	SHAPE	CircleGreen.png	30	1	1375	15	17	17452	88.2352941176470579876	1163.4666666666666969832	10	10	17118	100	1711.7999999999999545253	13	14	14514	92.8571428571428612031	1116.4615384615385664802	12	13	20056	92.3076923076923065992	1671.3333333333332575421	554.871794871794691062
5.0.11.0	win	032119	09:38:08	NH_A_69	1	1	mixed_Word_shortCSI	14	mixed_repeat	86	Triangle	Green	Shape	Word	Repeat	200	Consistent	SHAPE	TriangleGreen.png	38	1	1127	15	17	17452	88.2352941176470579876	1163.4666666666666969832	11	11	18245	100	1658.6363636363637397153	14	15	15641	93.3333333333333285964	1117.2142857142857792496	12	13	20056	92.3076923076923065992	1671.3333333333332575421	554.1190476190474782925
5.0.11.0	win	032119	09:38:08	NH_A_69	1	1	mixed_Word_shortCSI	14	mixed_shift	89	Triangle	Red	Color	Word	Shift	200	Inconsistent	COLOR	TriangleRed.png	30	1	1448	16	18	18900	88.8888888888888857309	1181.25	11	11	18245	100	1658.6363636363637397153	14	15	15641	93.3333333333333285964	1117.2142857142857792496	13	14	21504	92.8571428571428612031	1654.1538461538461888267	536.9395604395604095771
5.0.11.0	win	032119	09:38:08	NH_A_69	1	1	mixed_Word_shortCSI	14	mixed_shift	92	Circle	Red	Shape	Word	Shift	200	Consistent	SHAPE	CircleRed.png	30	1	1692	16	18	18900	88.8888888888888857309	1181.25	12	12	19937	100	1661.4166666666667424579	14	15	15641	93.3333333333333285964	1117.2142857142857792496	14	15	23196	93.3333333333333285964	1656.8571428571428896248	539.6428571428571103752
5.0.11.0	win	032119	09:38:08	NH_A_69	1	1	mixed_Word_shortCSI	14	mixed_shift	95	Circle	Red	Color	Word	Shift	200	Consistent	COLOR	CircleRed.png	30	1	1287	17	19	20187	89.4736842105263150415	1187.4705882352941443969	12	12	19937	100	1661.4166666666667424579	14	15	15641	93.3333333333333285964	1117.2142857142857792496	15	16	24483	93.75	1632.2000000000000454747	514.9857142857142662251
5.0.11.0	win	032119	09:38:08	NH_A_69	1	1	mixed_Word_shortCSI	14	mixed_repeat	98	Triangle	Green	Color	Word	Repeat	200	Consistent	COLOR	TriangleGreen.png	38	1	1265	18	20	21452	90	1191.7777777777778283053	12	12	19937	100	1661.4166666666667424579	15	16	16906	93.75	1127.0666666666666060337	15	16	24483	93.75	1632.2000000000000454747	505.133333333333439441
5.0.11.0	win	032119	09:38:08	NH_A_69	1	1	mixed_Word_shortCSI	14	mixed_shift	101	Triangle	Red	Shape	Word	Shift	200	Inconsistent	SHAPE	TriangleRed.png	38	1	1900	18	20	21452	90	1191.7777777777778283053	13	13	21837	100	1679.7692307692307167599	15	16	16906	93.75	1127.0666666666666060337	16	17	26383	94.1176470588235218884	1648.9375	521.8708333333333939663
5.0.11.0	win	032119	09:38:08	NH_A_69	1	1	mixed_Word_shortCSI	14	mixed_repeat	104	Triangle	Green	Shape	Word	Repeat	200	Consistent	SHAPE	TriangleGreen.png	38	1	959	18	20	21452	90	1191.7777777777778283053	14	14	22796	100	1628.2857142857142207504	16	17	17865	94.1176470588235218884	1116.5625	16	17	26383	94.1176470588235218884	1648.9375	532.375
5.0.11.0	win	032119	09:38:08	NH_A_69	1	1	mixed_Word_shortCSI	14	mixed_repeat	107	Triangle	Red	Shape	Word	Repeat	200	Inconsistent	SHAPE	TriangleRed.png	38	1	567	18	20	21452	90	1191.7777777777778283053	15	15	23363	100	1557.5333333333333030168	17	18	18432	94.4444444444444428655	1084.2352941176470721985	16	17	26383	94.1176470588235218884	1648.9375	564.7022058823529278015
5.0.11.0	win	032119	09:38:08	NH_A_69	1	1	mixed_Word_shortCSI	14	mixed_repeat	110	Circle	Green	Shape	Word	Repeat	200	Inconsistent	SHAPE	CircleGreen.png	30	1	878	18	20	21452	90	1191.7777777777778283053	16	16	24241	100	1515.0625	18	19	19310	94.7368421052631504153	1072.7777777777778283053	16	17	26383	94.1176470588235218884	1648.9375	576.1597222222221716947
5.0.11.0	win	032119	09:38:08	NH_A_69	1	1	mixed_Word_shortCSI	14	mixed_shift	113	Triangle	Red	Color	Word	Shift	200	Inconsistent	COLOR	TriangleRed.png	30	1	1961	19	21	23413	90.4761904761904816041	1232.2631578947368780064	16	16	24241	100	1515.0625	18	19	19310	94.7368421052631504153	1072.7777777777778283053	17	18	28344	94.4444444444444428655	1667.2941176470587834046	594.5163398692809550994
5.0.11.0	win	032119	09:38:08	NH_A_69	1	1	mixed_Word_shortCSI	14	mixed_shift	116	Triangle	Green	Shape	Word	Shift	200	Consistent	SHAPE	TriangleGreen.png	38	1	873	19	21	23413	90.4761904761904816041	1232.2631578947368780064	17	17	25114	100	1477.2941176470587834046	18	19	19310	94.7368421052631504153	1072.7777777777778283053	18	19	29217	94.7368421052631504153	1623.1666666666667424579	550.3888888888889141526
5.0.11.0	win	032119	09:38:08	NH_A_69	1	1	mixed_Word_shortCSI	14	mixed_repeat	119	Circle	Red	Shape	Word	Repeat	200	Consistent	SHAPE	CircleRed.png	30	1	1556	19	21	23413	90.4761904761904816041	1232.2631578947368780064	18	18	26670	100	1481.6666666666667424579	19	20	20866	95	1098.2105263157893659809	18	19	29217	94.7368421052631504153	1623.1666666666667424579	524.956140350877376477
5.0.11.0	win	032119	09:38:08	NH_A_69	1	1	mixed_Word_shortCSI	14	mixed_shift	122	Circle	Red	Color	Word	Shift	200	Consistent	COLOR	CircleRed.png	30	1	916	20	22	24329	90.9090909090909065071	1216.4500000000000454747	18	18	26670	100	1481.6666666666667424579	19	20	20866	95	1098.2105263157893659809	19	20	30133	95	1585.9473684210527153482	487.7368421052633493673
5.0.11.0	win	032119	09:38:08	NH_A_69	1	1	mixed_Word_shortCSI	14	mixed_repeat	125	Triangle	Green	Color	Word	Repeat	200	Consistent	COLOR	TriangleGreen.png	38	1	1374	21	23	25703	91.3043478260869534324	1223.9523809523809632083	18	18	26670	100	1481.6666666666667424579	20	21	22240	95.2380952380952265912	1112	19	20	30133	95	1585.9473684210527153482	473.9473684210527153482
5.0.11.0	win	032119	09:38:08	NH_A_69	1	1	mixed_Word_shortCSI	14	mixed_shift	128	Triangle	Green	Shape	Word	Shift	200	Consistent	SHAPE	TriangleGreen.png	38	1	1285	21	23	25703	91.3043478260869534324	1223.9523809523809632083	19	19	27955	100	1471.3157894736841626582	20	21	22240	95.2380952380952265912	1112	20	21	31418	95.2380952380952265912	1570.9000000000000909495	458.9000000000000909495
5.0.11.0	win	032119	09:38:08	NH_A_69	1	1	mixed_Word_shortCSI	14	mixed_repeat	131	Triangle	Red	Shape	Word	Repeat	200	Inconsistent	SHAPE	TriangleRed.png	38	1	832	21	23	25703	91.3043478260869534324	1223.9523809523809632083	20	20	28787	100	1439.3499999999999090505	21	22	23072	95.4545454545454532536	1098.6666666666667424579	20	21	31418	95.2380952380952265912	1570.9000000000000909495	472.2333333333333484916
5.0.11.0	win	032119	09:38:08	NH_A_69	1	1	mixed_Word_shortCSI	14	mixed_repeat	134	Circle	Green	Shape	Word	Repeat	200	Inconsistent	SHAPE	CircleGreen.png	30	1	1629	21	23	25703	91.3043478260869534324	1223.9523809523809632083	21	21	30416	100	1448.3809523809522943338	22	23	24701	95.6521739130434838216	1122.7727272727272520569	20	21	31418	95.2380952380952265912	1570.9000000000000909495	448.1272727272728388925
5.0.11.0	win	032119	09:38:08	NH_A_69	1	1	mixed_Word_shortCSI	14	mixed_shift	137	Circle	Green	Color	Word	Shift	200	Inconsistent	COLOR	CircleGreen.png	30	0	586	21	24	25703	87.5	1223.9523809523809632083	21	21	30416	100	1448.3809523809522943338	22	23	24701	95.6521739130434838216	1122.7727272727272520569	20	22	31418	90.9090909090909065071	1570.9000000000000909495	448.1272727272728388925
5.0.11.0	win	032119	09:38:08	NH_A_69	1	1	mixed_Word_shortCSI	14	mixed_shift	140	Circle	Green	Shape	Word	Shift	200	Inconsistent	SHAPE	CircleGreen.png	30	1	2177	21	24	25703	87.5	1223.9523809523809632083	22	22	32593	100	1481.5	22	23	24701	95.6521739130434838216	1122.7727272727272520569	21	23	33595	91.3043478260869534324	1599.7619047619048160414	476.9891774891775639844
5.0.11.0	win	032119	09:38:08	NH_A_69	1	1	mixed_Word_shortCSI	14	mixed_shift	143	Triangle	Green	Color	Word	Shift	200	Consistent	COLOR	TriangleGreen.png	38	1	4536	22	25	30239	88	1374.5	22	22	32593	100	1481.5	22	23	24701	95.6521739130434838216	1122.7727272727272520569	22	24	38131	91.6666666666666571928	1733.2272727272727479431	610.4545454545454958861
5.0.11.0	win	032119	09:38:08	NH_A_69	1	1	mixed_Word_shortCSI	14	mixed_repeat	146	Triangle	Red	Color	Word	Repeat	200	Inconsistent	COLOR	TriangleRed.png	30	1	2001	23	26	32240	88.4615384615384527933	1401.7391304347825098375	22	22	32593	100	1481.5	23	24	26702	95.8333333333333428072	1160.9565217391304940975	22	24	38131	91.6666666666666571928	1733.2272727272727479431	572.2707509881422538456
5.0.11.0	win	032119	09:38:08	NH_A_69	1	1	mixed_Word_shortCSI	14	mixed_repeat	149	Triangle	Green	Color	Word	Repeat	200	Consistent	COLOR	TriangleGreen.png	38	1	1134	24	27	33374	88.8888888888888857309	1390.5833333333332575421	22	22	32593	100	1481.5	24	25	27836	96	1159.8333333333332575421	22	24	38131	91.6666666666666571928	1733.2272727272727479431	573.393939393939490401
5.0.11.0	win	032119	09:38:08	NH_A_69	1	1	mixed_Word_shortCSI	14	mixed_shift	152	Triangle	Green	Shape	Word	Shift	200	Consistent	SHAPE	TriangleGreen.png	38	1	1087	24	27	33374	88.8888888888888857309	1390.5833333333332575421	23	23	33680	100	1464.3478260869565019675	24	25	27836	96	1159.8333333333332575421	23	25	39218	92	1705.1304347826087450812	545.2971014492754875391
5.0.11.0	win	032119	09:38:08	NH_A_69	1	1	mixed_Word_shortCSI	14	mixed_repeat	155	Circle	Green	Shape	Word	Repeat	200	Inconsistent	SHAPE	CircleGreen.png	30	1	706	24	27	33374	88.8888888888888857309	1390.5833333333332575421	24	24	34386	100	1432.75	25	26	28542	96.153846153846160405	1141.6800000000000636646	23	25	39218	92	1705.1304347826087450812	563.4504347826086814166
5.0.11.0	win	032119	09:38:08	NH_A_69	1	1	mixed_Word_shortCSI	14	mixed_shift	158	Triangle	Green	Color	Word	Shift	200	Consistent	COLOR	TriangleGreen.png	38	1	2612	25	28	35986	89.2857142857142918047	1439.4400000000000545697	24	24	34386	100	1432.75	25	26	28542	96.153846153846160405	1141.6800000000000636646	24	26	41830	92.3076923076923065992	1742.9166666666667424579	601.2366666666666787933
5.0.11.0	win	032119	09:38:08	NH_A_69	1	1	mixed_Word_shortCSI	14	mixed_repeat	161	Triangle	Green	Color	Word	Repeat	200	Consistent	COLOR	TriangleGreen.png	38	1	1418	26	29	37404	89.6551724137931103087	1438.6153846153845279332	24	24	34386	100	1432.75	26	27	29960	96.2962962962962905067	1152.3076923076923776534	24	26	41830	92.3076923076923065992	1742.9166666666667424579	590.6089743589743648045
5.0.11.0	win	032119	09:38:08	NH_A_69	1	1	mixed_Word_shortCSI	14	mixed_shift	164	Triangle	Green	Shape	Word	Shift	200	Consistent	SHAPE	TriangleGreen.png	38	1	1247	26	29	37404	89.6551724137931103087	1438.6153846153845279332	25	25	35633	100	1425.3199999999999363354	26	27	29960	96.2962962962962905067	1152.3076923076923776534	25	27	43077	92.5925925925925952242	1723.0799999999999272404	570.772307692307549587
5.0.11.0	win	032119	09:38:08	NH_A_69	1	1	mixed_Word_shortCSI	14	mixed_repeat	167	Circle	Green	Shape	Word	Repeat	200	Inconsistent	SHAPE	CircleGreen.png	30	1	1195	26	29	37404	89.6551724137931103087	1438.6153846153845279332	26	26	36828	100	1416.4615384615385664802	27	28	31155	96.4285714285714306016	1153.8888888888889141526	25	27	43077	92.5925925925925952242	1723.0799999999999272404	569.1911111111110130878
5.0.11.0	win	032119	09:38:08	NH_A_69	1	1	mixed_Word_shortCSI	14	mixed_repeat	170	Circle	Green	Shape	Word	Repeat	200	Inconsistent	SHAPE	CircleGreen.png	30	1	922	26	29	37404	89.6551724137931103087	1438.6153846153845279332	27	27	37750	100	1398.1481481481480386719	28	29	32077	96.5517241379310320326	1145.6071428571428896248	25	27	43077	92.5925925925925952242	1723.0799999999999272404	577.4728571428570376156
5.0.11.0	win	032119	09:38:08	NH_A_69	1	1	mixed_Word_shortCSI	14	mixed_repeat	173	Triangle	Red	Shape	Word	Repeat	200	Inconsistent	SHAPE	TriangleRed.png	38	1	1428	26	29	37404	89.6551724137931103087	1438.6153846153845279332	28	28	39178	100	1399.2142857142857792496	29	30	33505	96.6666666666666714036	1155.3448275862069749564	25	27	43077	92.5925925925925952242	1723.0799999999999272404	567.735172413792952284
5.0.11.0	win	032119	09:38:08	NH_A_69	1	1	mixed_Word_shortCSI	14	mixed_shift	176	Circle	Green	Color	Word	Shift	200	Inconsistent	COLOR	CircleGreen.png	30	0	761	26	30	37404	86.6666666666666714036	1438.6153846153845279332	28	28	39178	100	1399.2142857142857792496	29	30	33505	96.6666666666666714036	1155.3448275862069749564	25	28	43077	89.2857142857142918047	1723.0799999999999272404	567.735172413792952284
5.0.11.0	win	032119	09:38:08	NH_A_69	1	1	mixed_Word_shortCSI	14	mixed_shift	179	Circle	Green	Shape	Word	Shift	200	Inconsistent	SHAPE	CircleGreen.png	30	1	1561	26	30	37404	86.6666666666666714036	1438.6153846153845279332	29	29	40739	100	1404.7931034482758150261	29	30	33505	96.6666666666666714036	1155.3448275862069749564	26	29	44638	89.6551724137931103087	1716.8461538461538111733	561.5013262599468362168
5.0.11.0	win	032119	09:38:08	NH_A_69	1	1	mixed_Word_shortCSI	14	mixed_shift	182	Triangle	Red	Color	Word	Shift	200	Inconsistent	COLOR	TriangleRed.png	30	1	2648	27	31	40052	87.0967741935483843463	1483.4074074074073905649	29	29	40739	100	1404.7931034482758150261	29	30	33505	96.6666666666666714036	1155.3448275862069749564	27	30	47286	90	1751.3333333333332575421	595.9885057471262825857
5.0.11.0	win	032119	09:38:08	NH_A_69	1	1	mixed_Word_shortCSI	14	mixed_repeat	185	Triangle	Green	Color	Word	Repeat	200	Consistent	COLOR	TriangleGreen.png	38	1	1485	28	32	41537	87.5	1483.4642857142857792496	29	29	40739	100	1404.7931034482758150261	30	31	34990	96.774193548387103192	1166.3333333333332575421	27	30	47286	90	1751.3333333333332575421	585
5.0.11.0	win	032119	09:38:08	NH_A_69	1	1	mixed_Word_shortCSI	14	mixed_shift	188	Triangle	Red	Shape	Word	Shift	200	Inconsistent	SHAPE	TriangleRed.png	38	1	960	28	32	41537	87.5	1483.4642857142857792496	30	30	41699	100	1389.9666666666666969832	30	31	34990	96.774193548387103192	1166.3333333333332575421	28	31	48246	90.3225806451612811543	1723.0714285714286688744	556.7380952380954113323
5.0.11.0	win	032119	09:38:08	NH_A_69	1	1	mixed_Word_shortCSI	14	mixed_repeat	191	Circle	Green	Shape	Word	Repeat	200	Inconsistent	SHAPE	CircleGreen.png	30	1	1352	28	32	41537	87.5	1483.4642857142857792496	31	31	43051	100	1388.7419354838709750766	31	32	36342	96.875	1172.3225806451612243109	28	31	48246	90.3225806451612811543	1723.0714285714286688744	550.7488479262674445636
5.0.11.0	win	032119	09:38:08	NH_A_69	1	1	mixed_Word_shortCSI	14	mixed_repeat	194	Triangle	Red	Shape	Word	Repeat	200	Inconsistent	SHAPE	TriangleRed.png	38	1	4351	28	32	41537	87.5	1483.4642857142857792496	32	32	47402	100	1481.3125	32	33	40693	96.9696969696969688357	1271.65625	28	31	48246	90.3225806451612811543	1723.0714285714286688744	451.4151785714286688744
5.0.11.0	win	032119	09:38:08	NH_A_69	1	1	mixed_Word_shortCSI	14	mixed_repeat	197	Circle	Green	Shape	Word	Repeat	200	Inconsistent	SHAPE	CircleGreen.png	30	1	927	28	32	41537	87.5	1483.4642857142857792496	33	33	48329	100	1464.5151515151515013713	33	34	41620	97.0588235294117680496	1261.2121212121212465718	28	31	48246	90.3225806451612811543	1723.0714285714286688744	461.8593073593074223027
5.0.11.0	win	032119	09:38:08	NH_A_69	1	1	mixed_Word_shortCSI	14	mixed_repeat	200	Circle	Red	Shape	Word	Repeat	200	Consistent	SHAPE	CircleRed.png	30	1	904	28	32	41537	87.5	1483.4642857142857792496	34	34	49233	100	1448.0294117647058556031	34	35	42524	97.1428571428571387969	1250.7058823529412165954	28	31	48246	90.3225806451612811543	1723.0714285714286688744	472.3655462184874522791
5.0.11.0	win	032119	09:38:08	NH_A_69	1	1	mixed_Word_shortCSI	14	mixed_shift	203	Triangle	Green	Color	Word	Shift	200	Consistent	COLOR	TriangleGreen.png	38	1	1010	29	33	42547	87.8787878787878753428	1467.1379310344827899826	34	34	49233	100	1448.0294117647058556031	34	35	42524	97.1428571428571387969	1250.7058823529412165954	29	32	49256	90.625	1698.482758620689764939	447.7768762677485483437
5.0.11.0	win	032119	09:38:08	NH_A_69	1	1	mixed_Word_shortCSI	14	mixed_shift	206	Circle	Green	Shape	Word	Shift	200	Inconsistent	SHAPE	CircleGreen.png	30	1	1656	29	33	42547	87.8787878787878753428	1467.1379310344827899826	35	35	50889	100	1453.9714285714285324502	34	35	42524	97.1428571428571387969	1250.7058823529412165954	30	33	50912	90.9090909090909065071	1697.0666666666666060337	446.3607843137253894383
5.0.11.0	win	032119	09:38:08	NH_A_69	1	1	mixed_Word_shortCSI	14	mixed_shift	209	Triangle	Red	Color	Word	Shift	200	Inconsistent	COLOR	TriangleRed.png	30	1	1077	30	34	43624	88.2352941176470579876	1454.133333333333439441	35	35	50889	100	1453.9714285714285324502	34	35	42524	97.1428571428571387969	1250.7058823529412165954	31	34	51989	91.176470588235289938	1677.0645161290321993874	426.3586337760909827921
5.0.11.0	win	032119	09:38:08	NH_A_69	1	1	mixed_Word_shortCSI	14	mixed_shift	212	Triangle	Red	Shape	Word	Shift	200	Inconsistent	SHAPE	TriangleRed.png	38	1	2024	30	34	43624	88.2352941176470579876	1454.133333333333439441	36	36	52913	100	1469.8055555555556566105	34	35	42524	97.1428571428571387969	1250.7058823529412165954	32	35	54013	91.4285714285714306016	1687.90625	437.2003676470587834046
5.0.11.0	win	032119	09:38:08	NH_A_69	1	1	mixed_Word_shortCSI	14	mixed_repeat	215	Triangle	Green	Shape	Word	Repeat	200	Consistent	SHAPE	TriangleGreen.png	38	1	1291	30	34	43624	88.2352941176470579876	1454.133333333333439441	37	37	54204	100	1464.9729729729729115206	35	36	43815	97.2222222222222143273	1251.8571428571428896248	32	35	54013	91.4285714285714306016	1687.90625	436.0491071428571103752
5.0.11.0	win	032119	09:38:08	NH_A_69	1	1	mixed_Word_shortCSI	14	mixed_repeat	218	Circle	Green	Shape	Word	Repeat	200	Inconsistent	SHAPE	CircleGreen.png	30	1	2687	30	34	43624	88.2352941176470579876	1454.133333333333439441	38	38	56891	100	1497.1315789473683253163	36	37	46502	97.2972972972973053629	1291.7222222222221716947	32	35	54013	91.4285714285714306016	1687.90625	396.1840277777778283053
5.0.11.0	win	032119	09:38:08	NH_A_69	1	1	mixed_Word_shortCSI	14	mixed_shift	221	Triangle	Green	Color	Word	Shift	200	Consistent	COLOR	TriangleGreen.png	38	1	1634	31	35	45258	88.5714285714285693984	1459.9354838709678006126	38	38	56891	100	1497.1315789473683253163	36	37	46502	97.2972972972973053629	1291.7222222222221716947	33	36	55647	91.6666666666666571928	1686.2727272727272520569	394.5505050505050803622
5.0.11.0	win	032119	09:38:08	NH_A_69	1	1	mixed_Word_shortCSI	14	mixed_repeat	224	Circle	Green	Color	Word	Repeat	200	Inconsistent	COLOR	CircleGreen.png	38	1	1535	32	36	46793	88.8888888888888857309	1462.28125	38	38	56891	100	1497.1315789473683253163	37	38	48037	97.3684210526315752077	1298.2972972972972911521	33	36	55647	91.6666666666666571928	1686.2727272727272520569	387.9754299754299609049
5.0.11.0	win	032119	09:38:08	NH_A_69	1	1	mixed_Word_shortCSI	14	mixed_repeat	227	Circle	Red	Color	Word	Repeat	200	Consistent	COLOR	CircleRed.png	30	1	1183	33	37	47976	89.18918918918919303	1453.8181818181817561708	38	38	56891	100	1497.1315789473683253163	38	39	49220	97.4358974358974307961	1295.2631578947368780064	33	36	55647	91.6666666666666571928	1686.2727272727272520569	391.0095693779903740506
5.0.11.0	win	032119	09:38:08	NH_A_69	1	1	mixed_Word_shortCSI	14	mixed_repeat	230	Triangle	Red	Color	Word	Repeat	200	Inconsistent	COLOR	TriangleRed.png	30	1	622	34	38	48598	89.4736842105263150415	1429.3529411764704946108	38	38	56891	100	1497.1315789473683253163	39	40	49842	97.5	1278	33	36	55647	91.6666666666666571928	1686.2727272727272520569	408.2727272727272520569
5.0.11.0	win	032119	09:38:08	NH_A_69	1	1	mixed_Word_shortCSI	14	mixed_shift	233	Triangle	Green	Shape	Word	Shift	200	Consistent	SHAPE	TriangleGreen.png	38	1	980	34	38	48598	89.4736842105263150415	1429.3529411764704946108	39	39	57871	100	1483.8717948717949184356	39	40	49842	97.5	1278	34	37	56627	91.8918918918919018779	1665.5	387.5
5.0.11.0	win	032119	09:38:08	NH_A_69	1	1	mixed_Word_shortCSI	14	mixed_repeat	236	Triangle	Red	Shape	Word	Repeat	200	Inconsistent	SHAPE	TriangleRed.png	38	1	890	34	38	48598	89.4736842105263150415	1429.3529411764704946108	40	40	58761	100	1469.0250000000000909495	40	41	50732	97.5609756097560989474	1268.2999999999999545253	34	37	56627	91.8918918918919018779	1665.5	397.2000000000000454747
5.0.11.0	win	032119	09:38:08	NH_A_69	1	1	mixed_Word_shortCSI	14	mixed_repeat	239	Circle	Red	Shape	Word	Repeat	200	Consistent	SHAPE	CircleRed.png	30	1	981	34	38	48598	89.4736842105263150415	1429.3529411764704946108	41	41	59742	100	1457.121951219512084208	41	42	51713	97.619047619047620401	1261.2926829268292294728	34	37	56627	91.8918918918919018779	1665.5	404.2073170731707705272
5.0.11.0	win	032119	09:38:08	NH_A_69	1	1	mixed_Word_shortCSI	14	mixed_repeat	242	Circle	Red	Shape	Word	Repeat	200	Consistent	SHAPE	CircleRed.png	30	1	555	34	38	48598	89.4736842105263150415	1429.3529411764704946108	42	42	60297	100	1435.6428571428571103752	42	43	52268	97.6744186046511515542	1244.4761904761903679173	34	37	56627	91.8918918918919018779	1665.5	421.0238095238096320827
5.0.11.0	win	032119	09:38:08	NH_A_69	1	1	mixed_Word_shortCSI	14	Rest	244	Circle	Red	Shape	Word	Repeat	200	Consistent	Take a break for 60 s	CircleRed.png	0	0	59984	34	38	48598	89.4736842105263150415	1429.3529411764704946108	42	42	60297	100	1435.6428571428571103752	42	43	52268	97.6744186046511515542	1244.4761904761903679173	34	37	56627	91.8918918918919018779	1665.5	421.0238095238096320827
5.0.11.0	win	032119	09:38:08	NH_A_69	1	1	mixed_Word_shortCSI	14	mixed_shift	246	Circle	Red	Color	Word	Shift	200	Consistent	COLOR	CircleRed.png	30	1	2065	35	39	50663	89.7435897435897516061	1447.5142857142857337749	42	42	60297	100	1435.6428571428571103752	42	43	52268	97.6744186046511515542	1244.4761904761903679173	35	38	58692	92.1052631578947398339	1676.9142857142858247244	432.4380952380954568071
5.0.11.0	win	032119	09:38:08	NH_A_69	1	1	mixed_Word_shortCSI	14	mixed_shift	249	Circle	Red	Shape	Word	Shift	200	Consistent	SHAPE	CircleRed.png	30	1	1613	35	39	50663	89.7435897435897516061	1447.5142857142857337749	43	43	61910	100	1439.7674418604651691567	42	43	52268	97.6744186046511515542	1244.4761904761903679173	36	39	60305	92.3076923076923065992	1675.1388888888889141526	430.6626984126985462353
5.0.11.0	win	032119	09:38:08	NH_A_69	1	1	mixed_Word_shortCSI	14	mixed_repeat	252	Circle	Green	Shape	Word	Repeat	200	Inconsistent	SHAPE	CircleGreen.png	30	1	762	35	39	50663	89.7435897435897516061	1447.5142857142857337749	44	44	62672	100	1424.3636363636362602847	43	44	53030	97.7272727272727337322	1233.2558139534883139277	36	39	60305	92.3076923076923065992	1675.1388888888889141526	441.883074935400600225
5.0.11.0	win	032119	09:38:08	NH_A_69	1	1	mixed_Word_shortCSI	14	mixed_shift	255	Triangle	Green	Color	Word	Shift	200	Consistent	COLOR	TriangleGreen.png	38	1	1194	36	40	51857	90	1440.4722222222221716947	44	44	62672	100	1424.3636363636362602847	43	44	53030	97.7272727272727337322	1233.2558139534883139277	37	40	61499	92.5	1662.1351351351352150232	428.8793211816469010955
5.0.11.0	win	032119	09:38:08	NH_A_69	1	1	mixed_Word_shortCSI	14	mixed_shift	258	Circle	Green	Shape	Word	Shift	200	Inconsistent	SHAPE	CircleGreen.png	30	1	1385	36	40	51857	90	1440.4722222222221716947	45	45	64057	100	1423.4888888888888232032	43	44	53030	97.7272727272727337322	1233.2558139534883139277	38	41	62884	92.6829268292682968422	1654.8421052631579186709	421.5862913096696047432
5.0.11.0	win	032119	09:38:08	NH_A_69	1	1	mixed_Word_shortCSI	14	mixed_shift	261	Circle	Red	Color	Word	Shift	200	Consistent	COLOR	CircleRed.png	30	1	1760	37	41	53617	90.2439024390243957896	1449.1081081081081265438	45	45	64057	100	1423.4888888888888232032	43	44	53030	97.7272727272727337322	1233.2558139534883139277	39	42	64644	92.8571428571428612031	1657.5384615384614335198	424.2826475849731195922
5.0.11.0	win	032119	09:38:08	NH_A_69	1	1	mixed_Word_shortCSI	14	mixed_repeat	264	Circle	Green	Color	Word	Repeat	200	Inconsistent	COLOR	CircleGreen.png	38	1	1336	38	42	54953	90.4761904761904816041	1446.1315789473683253163	45	45	64057	100	1423.4888888888888232032	44	45	54366	97.7777777777777714618	1235.5909090909090082278	39	42	64644	92.8571428571428612031	1657.5384615384614335198	421.9475524475524252921
5.0.11.0	win	032119	09:38:08	NH_A_69	1	1	mixed_Word_shortCSI	14	mixed_repeat	267	Circle	Red	Color	Word	Repeat	200	Consistent	COLOR	CircleRed.png	30	1	1632	39	43	56585	90.6976744186046488494	1450.8974358974357983243	45	45	64057	100	1423.4888888888888232032	45	46	55998	97.8260869565217348054	1244.4000000000000909495	39	42	64644	92.8571428571428612031	1657.5384615384614335198	413.1384615384613425704
5.0.11.0	win	032119	09:38:08	NH_A_69	1	1	mixed_Word_shortCSI	14	mixed_repeat	270	Triangle	Green	Color	Word	Repeat	200	Consistent	COLOR	TriangleGreen.png	38	1	1246	40	44	57831	90.9090909090909065071	1445.7750000000000909495	45	45	64057	100	1423.4888888888888232032	46	47	57244	97.8723404255319167078	1244.4347826086957411462	39	42	64644	92.8571428571428612031	1657.5384615384614335198	413.1036789297656923736
5.0.11.0	win	032119	09:38:08	NH_A_69	1	1	mixed_Word_shortCSI	14	mixed_shift	273	Triangle	Green	Shape	Word	Shift	200	Consistent	SHAPE	TriangleGreen.png	38	1	826	40	44	57831	90.9090909090909065071	1445.7750000000000909495	46	46	64883	100	1410.5	46	47	57244	97.8723404255319167078	1244.4347826086957411462	40	43	65470	93.0232558139534830843	1636.75	392.3152173913042588538
5.0.11.0	win	032119	09:38:08	NH_A_69	1	1	mixed_Word_shortCSI	14	mixed_shift	276	Circle	Red	Color	Word	Shift	200	Consistent	COLOR	CircleRed.png	30	1	1240	41	45	59071	91.1111111111111142691	1440.7560975609756042104	46	46	64883	100	1410.5	46	47	57244	97.8723404255319167078	1244.4347826086957411462	41	44	66710	93.1818181818181727749	1627.0731707317072505248	382.6383881230115093786
5.0.11.0	win	032119	09:38:08	NH_A_69	1	1	mixed_Word_shortCSI	14	mixed_shift	279	Triangle	Green	Shape	Word	Shift	200	Consistent	SHAPE	TriangleGreen.png	38	1	2132	41	45	59071	91.1111111111111142691	1440.7560975609756042104	47	47	67015	100	1425.851063829787335635	46	47	57244	97.8723404255319167078	1244.4347826086957411462	42	45	68842	93.3333333333333285964	1639.0952380952380735835	394.6604554865423324372
5.0.11.0	win	032119	09:38:08	NH_A_69	1	1	mixed_Word_shortCSI	14	mixed_shift	282	Triangle	Green	Color	Word	Shift	200	Consistent	COLOR	TriangleGreen.png	38	1	3900	42	46	62971	91.3043478260869534324	1499.3095238095238528331	47	47	67015	100	1425.851063829787335635	46	47	57244	97.8723404255319167078	1244.4347826086957411462	43	46	72742	93.478260869565218627	1691.6744186046512368193	447.2396359959554956731
5.0.11.0	win	032119	09:38:08	NH_A_69	1	1	mixed_Word_shortCSI	14	mixed_shift	285	Triangle	Green	Shape	Word	Shift	200	Consistent	SHAPE	TriangleGreen.png	38	1	783	42	46	62971	91.3043478260869534324	1499.3095238095238528331	48	48	67798	100	1412.4583333333332575421	46	47	57244	97.8723404255319167078	1244.4347826086957411462	44	47	73525	93.6170212765957501233	1671.0227272727272520569	426.5879446640315109107
5.0.11.0	win	032119	09:38:08	NH_A_69	1	1	mixed_Word_shortCSI	14	mixed_repeat	288	Circle	Green	Shape	Word	Repeat	200	Inconsistent	SHAPE	CircleGreen.png	30	1	653	42	46	62971	91.3043478260869534324	1499.3095238095238528331	49	49	68451	100	1396.9591836734693970357	47	48	57897	97.9166666666666571928	1231.851063829787335635	44	47	73525	93.6170212765957501233	1671.0227272727272520569	439.1716634429399164219
5.0.11.0	win	032119	09:38:08	NH_A_69	1	1	mixed_Word_shortCSI	14	mixed_repeat	291	Circle	Green	Shape	Word	Repeat	200	Inconsistent	SHAPE	CircleGreen.png	30	1	577	42	46	62971	91.3043478260869534324	1499.3095238095238528331	50	50	69028	100	1380.5599999999999454303	48	49	58474	97.9591836734693828248	1218.2083333333332575421	44	47	73525	93.6170212765957501233	1671.0227272727272520569	452.8143939393939945148
5.0.11.0	win	032119	09:38:08	NH_A_69	1	1	mixed_Word_shortCSI	14	mixed_repeat	294	Circle	Red	Shape	Word	Repeat	200	Consistent	SHAPE	CircleRed.png	30	1	1497	42	46	62971	91.3043478260869534324	1499.3095238095238528331	51	51	70525	100	1382.8431372549018760765	49	50	59971	98	1223.8979591836734925892	44	47	73525	93.6170212765957501233	1671.0227272727272520569	447.1247680890537594678
5.0.11.0	win	032119	09:38:08	NH_A_69	1	1	mixed_Word_shortCSI	14	mixed_repeat	297	Circle	Green	Shape	Word	Repeat	200	Inconsistent	SHAPE	CircleGreen.png	30	1	1003	42	46	62971	91.3043478260869534324	1499.3095238095238528331	52	52	71528	100	1375.5384615384614335198	50	51	60974	98.0392156862745025592	1219.4800000000000181899	44	47	73525	93.6170212765957501233	1671.0227272727272520569	451.542727272727233867
5.0.11.0	win	032119	09:38:08	NH_A_69	1	1	mixed_Word_shortCSI	14	mixed_shift	300	Circle	Red	Color	Word	Shift	200	Consistent	COLOR	CircleRed.png	30	1	913	43	47	63884	91.4893617021276526202	1485.6744186046512368193	52	52	71528	100	1375.5384615384614335198	50	51	60974	98.0392156862745025592	1219.4800000000000181899	45	48	74438	93.75	1654.1777777777776918811	434.6977777777776736912
5.0.11.0	win	032119	09:38:08	NH_A_69	1	1	mixed_Word_shortCSI	14	mixed_shift	303	Circle	Red	Shape	Word	Shift	200	Consistent	SHAPE	CircleRed.png	30	1	1131	43	47	63884	91.4893617021276526202	1485.6744186046512368193	53	53	72659	100	1370.9245283018867667124	50	51	60974	98.0392156862745025592	1219.4800000000000181899	46	49	75569	93.8775510204081626853	1642.804347826086996065	423.3243478260869778751
5.0.11.0	win	032119	09:38:08	NH_A_69	1	1	mixed_Word_shortCSI	14	mixed_shift	306	Circle	Green	Color	Word	Shift	200	Inconsistent	COLOR	CircleGreen.png	38	1	1851	44	48	65735	91.6666666666666571928	1493.9772727272727479431	53	53	72659	100	1370.9245283018867667124	50	51	60974	98.0392156862745025592	1219.4800000000000181899	47	50	77420	94	1647.23404255319155709	427.7540425531915389001
5.0.11.0	win	032119	09:38:08	NH_A_69	1	1	mixed_Word_shortCSI	14	mixed_shift	309	Triangle	Green	Shape	Word	Shift	200	Consistent	SHAPE	TriangleGreen.png	38	1	1647	44	48	65735	91.6666666666666571928	1493.9772727272727479431	54	54	74306	100	1376.0370370370369528246	50	51	60974	98.0392156862745025592	1219.4800000000000181899	48	51	79067	94.1176470588235218884	1647.2291666666667424579	427.749166666666724268
5.0.11.0	win	032119	09:38:08	NH_A_69	1	1	mixed_Word_shortCSI	14	mixed_shift	312	Triangle	Green	Color	Word	Shift	200	Consistent	COLOR	TriangleGreen.png	38	1	972	45	49	66707	91.8367346938775597209	1482.3777777777777373558	54	54	74306	100	1376.0370370370369528246	50	51	60974	98.0392156862745025592	1219.4800000000000181899	49	52	80039	94.2307692307692263967	1633.4489795918366326077	413.9689795918366144178
5.0.11.0	win	032119	09:38:08	NH_A_69	1	1	mixed_Word_shortCSI	14	mixed_shift	315	Triangle	Green	Shape	Word	Shift	200	Consistent	SHAPE	TriangleGreen.png	38	1	931	45	49	66707	91.8367346938775597209	1482.3777777777777373558	55	55	75237	100	1367.9454545454545950633	50	51	60974	98.0392156862745025592	1219.4800000000000181899	50	53	80970	94.3396226415094361073	1619.4000000000000909495	399.9200000000000727596
5.0.11.0	win	032119	09:38:08	NH_A_69	1	1	mixed_Word_shortCSI	14	mixed_repeat	318	Circle	Red	Shape	Word	Repeat	200	Consistent	SHAPE	CircleRed.png	30	1	1227	45	49	66707	91.8367346938775597209	1482.3777777777777373558	56	56	76464	100	1365.4285714285713311256	51	52	62201	98.0769230769230659917	1219.6274509803922683204	50	53	80970	94.3396226415094361073	1619.4000000000000909495	399.772549019607822629
5.0.11.0	win	032119	09:38:08	NH_A_69	1	1	mixed_Word_shortCSI	14	mixed_shift	321	Circle	Red	Color	Word	Shift	200	Consistent	COLOR	CircleRed.png	30	1	1000	46	50	67707	92	1471.89130434782600787	56	56	76464	100	1365.4285714285713311256	51	52	62201	98.0769230769230659917	1219.6274509803922683204	51	54	81970	94.4444444444444428655	1607.2549019607843092672	387.6274509803920409468
5.0.11.0	win	032119	09:38:08	NH_A_69	1	1	mixed_Word_shortCSI	14	mixed_shift	324	Triangle	Red	Shape	Word	Shift	200	Inconsistent	SHAPE	TriangleRed.png	38	1	767	46	50	67707	92	1471.89130434782600787	57	57	77231	100	1354.9298245614036204643	51	52	62201	98.0769230769230659917	1219.6274509803922683204	52	55	82737	94.5454545454545467464	1591.0961538461538111733	371.4687028657615428529
5.0.11.0	win	032119	09:38:08	NH_A_69	1	1	mixed_Word_shortCSI	14	mixed_repeat	327	Circle	Green	Shape	Word	Repeat	200	Inconsistent	SHAPE	CircleGreen.png	30	1	1790	46	50	67707	92	1471.89130434782600787	58	58	79021	100	1362.4310344827586050087	52	53	63991	98.1132075471698072988	1230.5961538461538111733	52	55	82737	94.5454545454545467464	1591.0961538461538111733	360.5
5.0.11.0	win	032119	09:38:08	NH_A_69	1	1	mixed_Word_shortCSI	14	mixed_shift	330	Triangle	Green	Color	Word	Shift	200	Consistent	COLOR	TriangleGreen.png	38	1	1829	47	51	69536	92.1568627450980386584	1479.4893617021275531442	58	58	79021	100	1362.4310344827586050087	52	53	63991	98.1132075471698072988	1230.5961538461538111733	53	56	84566	94.6428571428571387969	1595.584905660377444292	364.9887518142236331187
5.0.11.0	win	032119	09:38:08	NH_A_69	1	1	mixed_Word_shortCSI	14	mixed_repeat	333	Triangle	Red	Color	Word	Repeat	200	Inconsistent	COLOR	TriangleRed.png	30	1	1738	48	52	71274	92.3076923076923065992	1484.875	58	58	79021	100	1362.4310344827586050087	53	54	65729	98.1481481481481523588	1240.1698113207546612102	53	56	84566	94.6428571428571387969	1595.584905660377444292	355.4150943396227830817
5.0.11.0	win	032119	09:38:08	NH_A_69	1	1	mixed_Word_shortCSI	14	mixed_shift	336	Triangle	Green	Shape	Word	Shift	200	Consistent	SHAPE	TriangleGreen.png	38	1	1314	48	52	71274	92.3076923076923065992	1484.875	59	59	80335	100	1361.6101694915253119689	53	54	65729	98.1481481481481523588	1240.1698113207546612102	54	57	85880	94.7368421052631504153	1590.3703703703704377403	350.2005590496157765301
5.0.11.0	win	032119	09:38:08	NH_A_69	1	1	mixed_Word_shortCSI	14	mixed_repeat	339	Triangle	Green	Shape	Word	Repeat	200	Consistent	SHAPE	TriangleGreen.png	38	1	700	48	52	71274	92.3076923076923065992	1484.875	60	60	81035	100	1350.5833333333332575421	54	55	66429	98.1818181818181869858	1230.1666666666667424579	54	57	85880	94.7368421052631504153	1590.3703703703704377403	360.2037037037036952825
5.0.11.0	win	032119	09:38:08	NH_A_69	1	1	mixed_Word_shortCSI	14	mixed_shift	342	Triangle	Red	Color	Word	Shift	200	Inconsistent	COLOR	TriangleRed.png	30	1	2239	49	53	73513	92.4528301886792434061	1500.2653061224489192682	60	60	81035	100	1350.5833333333332575421	54	55	66429	98.1818181818181869858	1230.1666666666667424579	55	58	88119	94.8275862068965551543	1602.1636363636364421836	371.9969696969696997257
5.0.11.0	win	032119	09:38:08	NH_A_69	1	1	mixed_Word_shortCSI	14	mixed_shift	345	Triangle	Green	Shape	Word	Shift	200	Consistent	SHAPE	TriangleGreen.png	38	1	3139	49	53	73513	92.4528301886792434061	1500.2653061224489192682	61	61	84174	100	1379.901639344262321174	54	55	66429	98.1818181818181869858	1230.1666666666667424579	56	59	91258	94.9152542372881384836	1629.6071428571428896248	399.4404761904761471669
5.0.11.0	win	032119	09:38:08	NH_A_69	1	1	mixed_Word_shortCSI	14	mixed_repeat	348	Triangle	Green	Shape	Word	Repeat	200	Consistent	SHAPE	TriangleGreen.png	38	1	1411	49	53	73513	92.4528301886792434061	1500.2653061224489192682	62	62	85585	100	1380.4032258064517009188	55	56	67840	98.2142857142857081953	1233.4545454545454958861	56	59	91258	94.9152542372881384836	1629.6071428571428896248	396.1525974025973937387
5.0.11.0	win	032119	09:38:08	NH_A_69	1	1	mixed_Word_shortCSI	14	mixed_repeat	351	Circle	Red	Shape	Word	Repeat	200	Consistent	SHAPE	CircleRed.png	30	1	1145	49	53	73513	92.4528301886792434061	1500.2653061224489192682	63	63	86730	100	1376.6666666666667424579	56	57	68985	98.2456140350877120682	1231.875	56	59	91258	94.9152542372881384836	1629.6071428571428896248	397.7321428571428896248
5.0.11.0	win	032119	09:38:08	NH_A_69	1	1	mixed_Word_shortCSI	14	mixed_repeat	354	Triangle	Red	Shape	Word	Repeat	200	Inconsistent	SHAPE	TriangleRed.png	38	1	874	49	53	73513	92.4528301886792434061	1500.2653061224489192682	64	64	87604	100	1368.8125	57	58	69859	98.2758620689655089109	1225.5964912280701355485	56	59	91258	94.9152542372881384836	1629.6071428571428896248	404.0106516290727540763
5.0.11.0	win	032119	09:38:08	NH_A_69	1	1	mixed_Word_shortCSI	14	mixed_repeat	357	Circle	Red	Shape	Word	Repeat	200	Consistent	SHAPE	CircleRed.png	30	1	869	49	53	73513	92.4528301886792434061	1500.2653061224489192682	65	65	88473	100	1361.1230769230769510614	58	59	70728	98.3050847457627128279	1219.4482758620690674434	56	59	91258	94.9152542372881384836	1629.6071428571428896248	410.1588669950738221814
5.0.11.0	win	032119	09:38:08	NH_A_69	1	1	mixed_Word_shortCSI	14	mixed_shift	360	Triangle	Red	Color	Word	Shift	200	Inconsistent	COLOR	TriangleRed.png	30	1	1681	50	54	75194	92.5925925925925952242	1503.8800000000001091394	65	65	88473	100	1361.1230769230769510614	58	59	70728	98.3050847457627128279	1219.4482758620690674434	57	60	92939	95	1630.5087719298246611288	411.0604960677555936854
5.0.11.0	win	032119	09:38:08	NH_A_69	1	1	mixed_Word_shortCSI	14	mixed_shift	363	Triangle	Red	Shape	Word	Shift	200	Inconsistent	SHAPE	TriangleRed.png	38	1	2283	50	54	75194	92.5925925925925952242	1503.8800000000001091394	66	66	90756	100	1375.0909090909090082278	58	59	70728	98.3050847457627128279	1219.4482758620690674434	58	61	95222	95.0819672131147513028	1641.7586206896551175305	422.3103448275860500871
5.0.11.0	win	032119	09:38:08	NH_A_69	1	1	mixed_Word_shortCSI	14	mixed_repeat	366	Triangle	Red	Shape	Word	Repeat	200	Inconsistent	SHAPE	TriangleRed.png	38	1	1150	50	54	75194	92.5925925925925952242	1503.8800000000001091394	67	67	91906	100	1371.7313432835821913613	59	60	71878	98.3333333333333285964	1218.2711864406778659031	58	61	95222	95.0819672131147513028	1641.7586206896551175305	423.4874342489772516274
5.0.11.0	win	032119	09:38:08	NH_A_69	1	1	mixed_Word_shortCSI	14	mixed_shift	369	Triangle	Red	Color	Word	Shift	200	Inconsistent	COLOR	TriangleRed.png	30	1	1150	51	55	76344	92.7272727272727195214	1496.9411764705882887938	67	67	91906	100	1371.7313432835821913613	59	60	71878	98.3333333333333285964	1218.2711864406778659031	59	62	96372	95.161290322580654788	1633.4237288135593644256	415.1525423728814985225
5.0.11.0	win	032119	09:38:08	NH_A_69	1	1	mixed_Word_shortCSI	14	mixed_repeat	372	Triangle	Red	Color	Word	Repeat	200	Inconsistent	COLOR	TriangleRed.png	30	1	670	52	56	77014	92.8571428571428612031	1481.0384615384614335198	67	67	91906	100	1371.7313432835821913613	60	61	72548	98.3606557377049171009	1209.133333333333439441	59	62	96372	95.161290322580654788	1633.4237288135593644256	424.2903954802259249846
5.0.11.0	win	032119	09:38:08	NH_A_69	1	1	mixed_Word_shortCSI	14	mixed_shift	375	Circle	Red	Shape	Word	Shift	200	Consistent	SHAPE	CircleRed.png	30	1	1057	52	56	77014	92.8571428571428612031	1481.0384615384614335198	68	68	92963	100	1367.1029411764704946108	60	61	72548	98.3606557377049171009	1209.133333333333439441	60	63	97429	95.2380952380952265912	1623.8166666666666060337	414.6833333333331665926
5.0.11.0	win	032119	09:38:08	NH_A_69	1	1	mixed_Word_shortCSI	14	mixed_repeat	378	Triangle	Red	Shape	Word	Repeat	200	Inconsistent	SHAPE	TriangleRed.png	38	1	965	52	56	77014	92.8571428571428612031	1481.0384615384614335198	69	69	93928	100	1361.2753623188405072142	61	62	73513	98.387096774193551596	1205.1311475409836475592	60	63	97429	95.2380952380952265912	1623.8166666666666060337	418.6855191256829584745
5.0.11.0	win	032119	09:38:08	NH_A_69	1	1	mixed_Word_shortCSI	14	mixed_repeat	381	Triangle	Red	Shape	Word	Repeat	200	Inconsistent	SHAPE	TriangleRed.png	38	1	796	52	56	77014	92.8571428571428612031	1481.0384615384614335198	70	70	94724	100	1353.2000000000000454747	62	63	74309	98.4126984126984041268	1198.5322580645160996937	60	63	97429	95.2380952380952265912	1623.8166666666666060337	425.28440860215050634
5.0.11.0	win	032119	09:38:08	NH_A_69	1	1	mixed_Word_shortCSI	14	mixed_repeat	384	Circle	Red	Shape	Word	Repeat	200	Consistent	SHAPE	CircleRed.png	38	0	619	52	56	77014	92.8571428571428612031	1481.0384615384614335198	70	71	94724	98.5915492957746550928	1353.2000000000000454747	62	64	74309	96.875	1198.5322580645160996937	60	63	97429	95.2380952380952265912	1623.8166666666666060337	425.28440860215050634
5.0.11.0	win	032119	09:38:08	NH_A_69	1	1	mixed_Word_shortCSI	14	mixed_shift	387	Circle	Red	Color	Word	Shift	200	Consistent	COLOR	CircleRed.png	30	1	1137	53	57	78151	92.9824561403508766944	1474.5471698113208276482	70	71	94724	98.5915492957746550928	1353.2000000000000454747	62	64	74309	96.875	1198.5322580645160996937	61	64	98566	95.3125	1615.8360655737703837076	417.3038075092542840139
5.0.11.0	win	032119	09:38:08	NH_A_69	1	1	mixed_Word_shortCSI	14	mixed_shift	390	Triangle	Red	Shape	Word	Shift	200	Inconsistent	SHAPE	TriangleRed.png	38	1	1378	53	57	78151	92.9824561403508766944	1474.5471698113208276482	71	72	96102	98.6111111111111142691	1353.5492957746478168701	62	64	74309	96.875	1198.5322580645160996937	62	65	99944	95.3846153846153868017	1612	413.4677419354839003063
5.0.11.0	win	032119	09:38:08	NH_A_69	1	1	mixed_Word_shortCSI	14	mixed_shift	393	Circle	Green	Color	Word	Shift	200	Inconsistent	COLOR	CircleGreen.png	38	1	2424	54	58	80575	93.1034482758620640652	1492.1296296296295622597	71	72	96102	98.6111111111111142691	1353.5492957746478168701	62	64	74309	96.875	1198.5322580645160996937	63	66	102368	95.4545454545454532536	1624.8888888888889141526	426.3566308243728144589
5.0.11.0	win	032119	09:38:08	NH_A_69	1	1	mixed_Word_shortCSI	14	mixed_shift	396	Triangle	Red	Shape	Word	Shift	200	Inconsistent	SHAPE	TriangleRed.png	38	1	2358	54	58	80575	93.1034482758620640652	1492.1296296296295622597	72	73	98460	98.6301369863013661643	1367.5	62	64	74309	96.875	1198.5322580645160996937	64	67	104726	95.5223880597014840532	1636.34375	437.8114919354839003063
5.0.11.0	win	032119	09:38:08	NH_A_69	1	1	mixed_Word_shortCSI	14	mixed_shift	399	Triangle	Red	Color	Word	Shift	200	Inconsistent	COLOR	TriangleRed.png	30	1	1094	55	59	81669	93.2203389830508371006	1484.8909090909091901267	72	73	98460	98.6301369863013661643	1367.5	62	64	74309	96.875	1198.5322580645160996937	65	68	105820	95.5882352941176520744	1628	429.4677419354839003063
5.0.11.0	win	032119	09:38:08	NH_A_69	1	1	mixed_Word_shortCSI	14	mixed_shift	402	Circle	Red	Shape	Word	Shift	200	Consistent	SHAPE	CircleRed.png	30	1	2088	55	59	81669	93.2203389830508371006	1484.8909090909091901267	73	74	100548	98.648648648648645576	1377.36986301369870489	62	64	74309	96.875	1198.5322580645160996937	66	69	107908	95.6521739130434838216	1634.9696969696969972574	436.4374389051808975637
5.0.11.0	win	032119	09:38:08	NH_A_69	1	1	mixed_Word_shortCSI	14	mixed_repeat	405	Circle	Red	Shape	Word	Repeat	200	Consistent	SHAPE	CircleRed.png	30	1	1075	55	59	81669	93.2203389830508371006	1484.8909090909091901267	74	75	101623	98.6666666666666714036	1373.2837837837837469124	63	65	75384	96.9230769230769197975	1196.5714285714286688744	66	69	107908	95.6521739130434838216	1634.9696969696969972574	438.398268398268328383
5.0.11.0	win	032119	09:38:08	NH_A_69	1	1	mixed_Word_shortCSI	14	mixed_repeat	408	Circle	Red	Shape	Word	Repeat	200	Consistent	SHAPE	CircleRed.png	30	1	935	55	59	81669	93.2203389830508371006	1484.8909090909091901267	75	76	102558	98.6842105263157804984	1367.4400000000000545697	64	66	76319	96.9696969696969688357	1192.484375	66	69	107908	95.6521739130434838216	1634.9696969696969972574	442.4853219696969972574
5.0.11.0	win	032119	09:38:08	NH_A_69	1	1	mixed_Word_shortCSI	14	mixed_shift	411	Circle	Red	Color	Word	Shift	200	Consistent	COLOR	CircleRed.png	30	1	943	56	60	82612	93.3333333333333285964	1475.2142857142857792496	75	76	102558	98.6842105263157804984	1367.4400000000000545697	64	66	76319	96.9696969696969688357	1192.484375	67	70	108851	95.7142857142857224062	1624.6417910447760277748	432.1574160447760277748
5.0.11.0	win	032119	09:38:08	NH_A_69	1	1	mixed_Word_shortCSI	14	mixed_repeat	414	Circle	Red	Color	Word	Repeat	200	Consistent	COLOR	CircleRed.png	38	0	1560	56	61	82612	91.8032786885245855046	1475.2142857142857792496	75	76	102558	98.6842105263157804984	1367.4400000000000545697	64	67	76319	95.5223880597014840532	1192.484375	67	70	108851	95.7142857142857224062	1624.6417910447760277748	432.1574160447760277748
5.0.11.0	win	032119	09:38:08	NH_A_69	1	1	mixed_Word_shortCSI	14	mixed_repeat	417	Circle	Green	Color	Word	Repeat	200	Inconsistent	COLOR	CircleGreen.png	38	1	1831	57	62	84443	91.9354838709677437691	1481.4561403508771491033	75	76	102558	98.6842105263157804984	1367.4400000000000545697	65	68	78150	95.5882352941176520744	1202.3076923076923776534	67	70	108851	95.7142857142857224062	1624.6417910447760277748	422.3340987370836501213
5.0.11.0	win	032119	09:38:08	NH_A_69	1	1	mixed_Word_shortCSI	14	mixed_shift	420	Triangle	Red	Shape	Word	Shift	200	Inconsistent	SHAPE	TriangleRed.png	38	1	1133	57	62	84443	91.9354838709677437691	1481.4561403508771491033	76	77	103691	98.7012987012986968693	1364.3552631578947966773	65	68	78150	95.5882352941176520744	1202.3076923076923776534	68	71	109984	95.7746478873239368568	1617.4117647058824331907	415.1040723981900555373
5.0.11.0	win	032119	09:38:08	NH_A_69	1	1	mixed_Word_shortCSI	14	mixed_repeat	423	Circle	Green	Shape	Word	Repeat	200	Inconsistent	SHAPE	CircleGreen.png	30	1	3021	57	62	84443	91.9354838709677437691	1481.4561403508771491033	77	78	106712	98.7179487179487296089	1385.8701298701298583183	66	69	81171	95.6521739130434838216	1229.8636363636362602847	68	71	109984	95.7746478873239368568	1617.4117647058824331907	387.548128342246172906
5.0.11.0	win	032119	09:38:08	NH_A_69	1	1	mixed_Word_shortCSI	14	mixed_shift	426	Circle	Green	Color	Word	Shift	200	Inconsistent	COLOR	CircleGreen.png	38	1	1778	58	63	86221	92.0634920634920632665	1486.5689655172413949913	77	78	106712	98.7179487179487296089	1385.8701298701298583183	66	69	81171	95.6521739130434838216	1229.8636363636362602847	69	72	111762	95.8333333333333428072	1619.7391304347825098375	389.8754940711462495528
5.0.11.0	win	032119	09:38:08	NH_A_69	1	1	mixed_Word_shortCSI	14	mixed_repeat	429	Circle	Green	Color	Word	Repeat	200	Inconsistent	COLOR	CircleGreen.png	38	1	938	59	64	87159	92.1875	1477.2711864406778659031	77	78	106712	98.7179487179487296089	1385.8701298701298583183	67	70	82109	95.7142857142857224062	1225.5074626865671234555	69	72	111762	95.8333333333333428072	1619.7391304347825098375	394.2316677482153863821
5.0.11.0	win	032119	09:38:08	NH_A_69	1	1	mixed_Word_shortCSI	14	mixed_shift	432	Circle	Green	Shape	Word	Shift	200	Inconsistent	SHAPE	CircleGreen.png	30	1	979	59	64	87159	92.1875	1477.2711864406778659031	78	79	107691	98.7341772151898737775	1380.6538461538461888267	67	70	82109	95.7142857142857224062	1225.5074626865671234555	70	73	112741	95.8904109589040984929	1610.5857142857141752756	385.0782515991470518202
5.0.11.0	win	032119	09:38:08	NH_A_69	1	1	mixed_Word_shortCSI	14	mixed_shift	435	Circle	Red	Color	Word	Shift	200	Consistent	COLOR	CircleRed.png	30	1	1514	60	65	88673	92.3076923076923065992	1477.883333333333439441	78	79	107691	98.7341772151898737775	1380.6538461538461888267	67	70	82109	95.7142857142857224062	1225.5074626865671234555	71	74	114255	95.9459459459459367281	1609.2253521126760915649	383.7178894261089681095
5.0.11.0	win	032119	09:38:08	NH_A_69	1	1	mixed_Word_shortCSI	14	mixed_shift	438	Triangle	Green	Shape	Word	Shift	200	Consistent	SHAPE	TriangleGreen.png	38	1	1867	60	65	88673	92.3076923076923065992	1477.883333333333439441	79	80	109558	98.75	1386.810126582278371643	67	70	82109	95.7142857142857224062	1225.5074626865671234555	72	75	116122	96	1612.8055555555556566105	387.2980928689885331551
5.0.11.0	win	032119	09:38:08	NH_A_69	1	1	mixed_Word_shortCSI	14	mixed_repeat	441	Circle	Green	Shape	Word	Repeat	200	Inconsistent	SHAPE	CircleGreen.png	30	1	1503	60	65	88673	92.3076923076923065992	1477.883333333333439441	80	81	111061	98.7654320987654301689	1388.2625000000000454747	68	71	83612	95.7746478873239368568	1229.5882352941175668093	72	75	116122	96	1612.8055555555556566105	383.2173202614380898012
5.0.11.0	win	032119	09:38:08	NH_A_69	1	1	mixed_Word_shortCSI	14	mixed_shift	444	Circle	Red	Color	Word	Shift	200	Consistent	COLOR	CircleRed.png	30	1	1712	61	66	90385	92.4242424242424220893	1481.7213114754099478887	80	81	111061	98.7654320987654301689	1388.2625000000000454747	68	71	83612	95.7746478873239368568	1229.5882352941175668093	73	76	117834	96.0526315789473699169	1614.1643835616439446312	384.5761482675263778219
5.0.11.0	win	032119	09:38:08	NH_A_69	1	1	mixed_Word_shortCSI	14	mixed_shift	447	Circle	Green	Shape	Word	Shift	200	Inconsistent	SHAPE	CircleGreen.png	30	1	1803	61	66	90385	92.4242424242424220893	1481.7213114754099478887	81	82	112864	98.7804878048780494737	1393.3827160493826795573	68	71	83612	95.7746478873239368568	1229.5882352941175668093	74	77	119637	96.1038961038961048189	1616.7162162162162530876	387.1279809220986862783
5.0.11.0	win	032119	09:38:08	NH_A_69	1	1	mixed_Word_shortCSI	14	mixed_shift	450	Circle	Green	Color	Word	Shift	200	Inconsistent	COLOR	CircleGreen.png	38	1	1665	62	67	92050	92.5373134328358162293	1484.6774193548387756891	81	82	112864	98.7804878048780494737	1393.3827160493826795573	68	71	83612	95.7746478873239368568	1229.5882352941175668093	75	78	121302	96.153846153846160405	1617.3599999999998999556	387.7717647058823331463
5.0.11.0	win	032119	09:38:08	NH_A_69	1	1	mixed_Word_shortCSI	14	mixed_repeat	453	Circle	Green	Color	Word	Repeat	200	Inconsistent	COLOR	CircleGreen.png	38	1	1132	63	68	93182	92.647058823529420124	1479.0793650793650613195	81	82	112864	98.7804878048780494737	1393.3827160493826795573	69	72	84744	95.8333333333333428072	1228.1739130434782509838	75	78	121302	96.153846153846160405	1617.3599999999998999556	389.1860869565216489718
5.0.11.0	win	032119	09:38:08	NH_A_69	1	1	mixed_Word_shortCSI	14	mixed_repeat	456	Triangle	Red	Color	Word	Repeat	200	Inconsistent	COLOR	TriangleRed.png	30	1	1485	64	69	94667	92.7536231884057968955	1479.171875	81	82	112864	98.7804878048780494737	1393.3827160493826795573	70	73	86229	95.8904109589040984929	1231.8428571428571558499	75	78	121302	96.153846153846160405	1617.3599999999998999556	385.5171428571427441057
5.0.11.0	win	032119	09:38:08	NH_A_69	1	1	mixed_Word_shortCSI	14	mixed_shift	459	Circle	Red	Shape	Word	Shift	200	Consistent	SHAPE	CircleRed.png	30	1	943	64	69	94667	92.7536231884057968955	1479.171875	82	83	113807	98.7951807228915583892	1387.8902439024391242128	70	73	86229	95.8904109589040984929	1231.8428571428571558499	76	79	122245	96.2025316455696213325	1608.4868421052631219936	376.6439849624059661437
5.0.11.0	win	032119	09:38:08	NH_A_69	1	1	mixed_Word_shortCSI	14	mixed_repeat	462	Circle	Red	Shape	Word	Repeat	200	Consistent	SHAPE	CircleRed.png	30	1	1001	64	69	94667	92.7536231884057968955	1479.171875	83	84	114808	98.8095238095238102005	1383.2289156626507065084	71	74	87230	95.9459459459459367281	1228.5915492957747119362	76	79	122245	96.2025316455696213325	1608.4868421052631219936	379.8952928094884100574
5.0.11.0	win	032119	09:38:08	NH_A_69	1	1	mixed_Word_shortCSI	14	mixed_repeat	465	Circle	Red	Shape	Word	Repeat	200	Consistent	SHAPE	CircleRed.png	30	1	798	64	69	94667	92.7536231884057968955	1479.171875	84	85	115606	98.823529411764710062	1376.2619047619048160414	72	75	88028	96	1222.6111111111110858474	76	79	122245	96.2025316455696213325	1608.4868421052631219936	385.8757309941520361463
5.0.11.0	win	032119	09:38:08	NH_A_69	1	1	mixed_Word_shortCSI	14	mixed_repeat	468	Triangle	Green	Shape	Word	Repeat	200	Consistent	SHAPE	TriangleGreen.png	38	1	1452	64	69	94667	92.7536231884057968955	1479.171875	85	86	117058	98.8372093023255757771	1377.1529411764706765098	73	76	89480	96.0526315789473699169	1225.75342465753419674	76	79	122245	96.2025316455696213325	1608.4868421052631219936	382.7334174477289252536
5.0.11.0	win	032119	09:38:08	NH_A_69	1	1	mixed_Word_shortCSI	14	mixed_repeat	471	Triangle	Green	Shape	Word	Repeat	200	Consistent	SHAPE	TriangleGreen.png	38	1	720	64	69	94667	92.7536231884057968955	1479.171875	86	87	117778	98.8505747126436773442	1369.511627906976855229	74	77	90200	96.1038961038961048189	1218.9189189189189619356	76	79	122245	96.2025316455696213325	1608.4868421052631219936	389.5679231863441600581
5.0.11.0	win	032119	09:38:08	NH_A_69	1	1	mixed_Word_shortCSI	14	mixed_repeat	474	Circle	Green	Shape	Word	Repeat	200	Inconsistent	SHAPE	CircleGreen.png	30	1	1089	64	69	94667	92.7536231884057968955	1479.171875	87	88	118867	98.8636363636363597607	1366.2873563218390700058	75	78	91289	96.153846153846160405	1217.186666666666724268	76	79	122245	96.2025316455696213325	1608.4868421052631219936	391.3001754385963977256
5.0.11.0	win	032119	09:38:08	NH_A_69	1	1	mixed_Word_shortCSI	14	mixed_repeat	477	Circle	Green	Shape	Word	Repeat	200	Inconsistent	SHAPE	CircleGreen.png	30	1	2420	64	69	94667	92.7536231884057968955	1479.171875	88	89	121287	98.8764044943820152866	1378.2613636363637397153	76	79	93709	96.2025316455696213325	1233.0131578947368780064	76	79	122245	96.2025316455696213325	1608.4868421052631219936	375.4736842105262439873
5.0.11.0	win	032119	09:38:08	NH_A_69	1	1	mixed_Word_shortCSI	14	mixed_shift	480	Circle	Red	Color	Word	Shift	200	Consistent	COLOR	CircleRed.png	30	1	1297	65	70	95964	92.8571428571428612031	1476.3692307692308531841	88	89	121287	98.8764044943820152866	1378.2613636363637397153	76	79	93709	96.2025316455696213325	1233.0131578947368780064	77	80	123542	96.25	1604.4415584415585271927	371.4284005468216491863
5.0.11.0	win	032119	09:38:08	NH_A_69	1	1	mixed_Word_shortCSI	14	mixed_repeat	483	Triangle	Green	Color	Word	Repeat	200	Consistent	COLOR	TriangleGreen.png	38	1	924	66	71	96888	92.9577464788732328316	1468	88	89	121287	98.8764044943820152866	1378.2613636363637397153	77	80	94633	96.25	1229	77	80	123542	96.25	1604.4415584415585271927	375.4415584415585271927
