# Supplementary material for: Serial Recall Predicts Vocoded Sentence Recognition Across Spectral Resolutions
Source: J Speech Lang Hear Res. 2020 Mar 26;63(4):1282–98. doi: 10.1044/2020_JSLHR-19-00319 (PMC7242981; doi:10.1044/2020_JSLHR-19-00319)
Supplement: Supplemental Material S1 [file JSLHR-63-1282-s001.zip › Supplemental Material/EF Tasks/colorshapetask/Experiment Results/NH_A_70/colorshapetask_raw_NH_A_70_2019-03-25-22-10-47-093.iqdat]

build	computer.platform	date	time	subject	group	values.group	blockcode	blocknum	trialcode	trialnum	values.shape	values.color	values.categorizationtask	values.mixed_cuetask	values.mixed_shifttask	values.csi	values.responsekeymapping	stimulusitem1	values.stimulus	response	correct	latency	values.count_corrcolor	values.count_color	values.sumrt_corrcolor	expressions.percentcorrect_color	expressions.meanrt_color	values.count_corrshape	values.count_shape	values.sumrt_corrshape	expressions.percentcorrect_shape	expressions.meanrt_shape	values.count_corrrepeat	values.count_repeat	values.sumrt_corrrepeat	expressions.percentcorrect_repeat	expressions.meanrt_repeat	values.count_corrshift	values.count_shift	values.sumrt_corrshift	expressions.percentcorrect_shift	expressions.meanrt_shift	expressions.switchcost
5.0.11.0	win	032519	17:10:47	NH_A_70	1	1	generalintro	1	GeneralIntro	1						0		SC_GeneralIntro.htm		57	0	184799	0	0	0	0		0	0	0	0		0	0	0	0		0	0	0	0		0
5.0.11.0	win	032519	17:10:47	NH_A_70	1	1	blockedintro	2	BlockedIntro	1						0		SC_BlockedIntro1.htm		57	0	18254	0	0	0	0		0	0	0	0		0	0	0	0		0	0	0	0		0
5.0.11.0	win	032519	17:10:47	NH_A_70	1	1	blockedintro	2	BlockedIntro	2						0		SC_BlockedIntro2.htm		57	0	3060	0	0	0	0		0	0	0	0		0	0	0	0		0	0	0	0		0
5.0.11.0	win	032519	17:10:47	NH_A_70	1	1	blockedtask_shapetraining	3	BlockedPracticeInstruct	1						0		SC_Blocked_ShapeTraining.htm		57	0	6887	0	0	0	0		0	0	0	0		0	0	0	0		0	0	0	0		0
5.0.11.0	win	032519	17:10:47	NH_A_70	1	1	blockedtask_shapetraining	3	blockedtask_shapetraining	3	Triangle		Shape			0		Triangle.png	Triangle.png	38	1	755	0	0	0	0		0	0	0	0		0	0	0	0		0	0	0	0		0
5.0.11.0	win	032519	17:10:47	NH_A_70	1	1	blockedtask_shapetraining	3	blockedtask_shapetraining	6	Circle		Shape			0		Circle.png	Circle.png	30	1	493	0	0	0	0		0	0	0	0		0	0	0	0		0	0	0	0		0
5.0.11.0	win	032519	17:10:47	NH_A_70	1	1	blockedtask_shapetraining	3	blockedtask_shapetraining	9	Circle		Shape			0		Circle.png	Circle.png	30	1	561	0	0	0	0		0	0	0	0		0	0	0	0		0	0	0	0		0
5.0.11.0	win	032519	17:10:47	NH_A_70	1	1	blockedtask_shapetraining	3	blockedtask_shapetraining	12	Triangle		Shape			0		Triangle.png	Triangle.png	38	1	514	0	0	0	0		0	0	0	0		0	0	0	0		0	0	0	0		0
5.0.11.0	win	032519	17:10:47	NH_A_70	1	1	blockedtask_shapetraining	3	blockedtask_shapetraining	15	Circle		Shape			0		Circle.png	Circle.png	30	1	453	0	0	0	0		0	0	0	0		0	0	0	0		0	0	0	0		0
5.0.11.0	win	032519	17:10:47	NH_A_70	1	1	blockedtask_shapetraining	3	blockedtask_shapetraining	18	Circle		Shape			0		Circle.png	Circle.png	30	1	538	0	0	0	0		0	0	0	0		0	0	0	0		0	0	0	0		0
5.0.11.0	win	032519	17:10:47	NH_A_70	1	1	blockedtask_shapetraining	3	blockedtask_shapetraining	21	Circle		Shape			0		Circle.png	Circle.png	30	1	508	0	0	0	0		0	0	0	0		0	0	0	0		0	0	0	0		0
5.0.11.0	win	032519	17:10:47	NH_A_70	1	1	blockedtask_shapetraining	3	blockedtask_shapetraining	24	Triangle		Shape			0		Triangle.png	Triangle.png	38	1	815	0	0	0	0		0	0	0	0		0	0	0	0		0	0	0	0		0
5.0.11.0	win	032519	17:10:47	NH_A_70	1	1	blockedtask_shapetraining	3	blockedtask_shapetraining	27	Circle		Shape			0		Circle.png	Circle.png	30	1	566	0	0	0	0		0	0	0	0		0	0	0	0		0	0	0	0		0
5.0.11.0	win	032519	17:10:47	NH_A_70	1	1	blockedtask_shapetraining	3	blockedtask_shapetraining	30	Circle		Shape			0		Circle.png	Circle.png	30	1	471	0	0	0	0		0	0	0	0		0	0	0	0		0	0	0	0		0
5.0.11.0	win	032519	17:10:47	NH_A_70	1	1	blockedtask_shapetraining	3	blockedtask_shapetraining	33	Triangle		Shape			0		Triangle.png	Triangle.png	38	1	539	0	0	0	0		0	0	0	0		0	0	0	0		0	0	0	0		0
5.0.11.0	win	032519	17:10:47	NH_A_70	1	1	blockedtask_shapetraining	3	blockedtask_shapetraining	36	Triangle		Shape			0		Triangle.png	Triangle.png	38	1	510	0	0	0	0		0	0	0	0		0	0	0	0		0	0	0	0		0
5.0.11.0	win	032519	17:10:47	NH_A_70	1	1	blockedtask_shapetraining	3	blockedtask_shapetraining	39	Circle		Shape			0		Circle.png	Circle.png	30	1	545	0	0	0	0		0	0	0	0		0	0	0	0		0	0	0	0		0
5.0.11.0	win	032519	17:10:47	NH_A_70	1	1	blockedtask_shapetraining	3	blockedtask_shapetraining	42	Triangle		Shape			0		Triangle.png	Triangle.png	38	1	499	0	0	0	0		0	0	0	0		0	0	0	0		0	0	0	0		0
5.0.11.0	win	032519	17:10:47	NH_A_70	1	1	blockedtask_shapetraining	3	blockedtask_shapetraining	45	Triangle		Shape			0		Triangle.png	Triangle.png	38	1	710	0	0	0	0		0	0	0	0		0	0	0	0		0	0	0	0		0
5.0.11.0	win	032519	17:10:47	NH_A_70	1	1	blockedtask_shapetraining	3	blockedtask_shapetraining	48	Circle		Shape			0		Circle.png	Circle.png	30	1	402	0	0	0	0		0	0	0	0		0	0	0	0		0	0	0	0		0
5.0.11.0	win	032519	17:10:47	NH_A_70	1	1	blockedtask_shapetraining	3	blockedtask_shapetraining	51	Circle		Shape			0		Circle.png	Circle.png	30	1	425	0	0	0	0		0	0	0	0		0	0	0	0		0	0	0	0		0
5.0.11.0	win	032519	17:10:47	NH_A_70	1	1	blockedtask_shapetraining	3	blockedtask_shapetraining	54	Triangle		Shape			0		Triangle.png	Triangle.png	38	1	527	0	0	0	0		0	0	0	0		0	0	0	0		0	0	0	0		0
5.0.11.0	win	032519	17:10:47	NH_A_70	1	1	blockedtask_shapetraining	3	blockedtask_shapetraining	57	Triangle		Shape			0		Triangle.png	Triangle.png	38	1	434	0	0	0	0		0	0	0	0		0	0	0	0		0	0	0	0		0
5.0.11.0	win	032519	17:10:47	NH_A_70	1	1	blockedtask_shapetraining	3	blockedtask_shapetraining	60	Triangle		Shape			0		Triangle.png	Triangle.png	38	1	376	0	0	0	0		0	0	0	0		0	0	0	0		0	0	0	0		0
5.0.11.0	win	032519	17:10:47	NH_A_70	1	1	blockedtask_shapetraining	3	blockedtask_shapetraining	63	Triangle		Shape			0		Triangle.png	Triangle.png	38	1	353	0	0	0	0		0	0	0	0		0	0	0	0		0	0	0	0		0
5.0.11.0	win	032519	17:10:47	NH_A_70	1	1	blockedtask_shapetraining	3	blockedtask_shapetraining	66	Circle		Shape			0		Circle.png	Circle.png	30	1	554	0	0	0	0		0	0	0	0		0	0	0	0		0	0	0	0		0
5.0.11.0	win	032519	17:10:47	NH_A_70	1	1	blockedtask_shapetraining	3	blockedtask_shapetraining	69	Triangle		Shape			0		Triangle.png	Triangle.png	38	1	492	0	0	0	0		0	0	0	0		0	0	0	0		0	0	0	0		0
5.0.11.0	win	032519	17:10:47	NH_A_70	1	1	blockedtask_shapetraining	3	blockedtask_shapetraining	72	Circle		Shape			0		Circle.png	Circle.png	30	1	336	0	0	0	0		0	0	0	0		0	0	0	0		0	0	0	0		0
5.0.11.0	win	032519	17:10:47	NH_A_70	1	1	blockedtask_shapetraining	3	blockedtask_shapetraining	75	Circle		Shape			0		Circle.png	Circle.png	30	1	474	0	0	0	0		0	0	0	0		0	0	0	0		0	0	0	0		0
5.0.11.0	win	032519	17:10:47	NH_A_70	1	1	blockedtask_shapetraining	3	blockedtask_shapetraining	78	Circle		Shape			0		Circle.png	Circle.png	30	1	430	0	0	0	0		0	0	0	0		0	0	0	0		0	0	0	0		0
5.0.11.0	win	032519	17:10:47	NH_A_70	1	1	blockedtask_shapetraining	3	blockedtask_shapetraining	81	Triangle		Shape			0		Triangle.png	Triangle.png	38	1	437	0	0	0	0		0	0	0	0		0	0	0	0		0	0	0	0		0
5.0.11.0	win	032519	17:10:47	NH_A_70	1	1	blockedtask_shapetraining	3	blockedtask_shapetraining	84	Circle		Shape			0		Circle.png	Circle.png	30	1	395	0	0	0	0		0	0	0	0		0	0	0	0		0	0	0	0		0
5.0.11.0	win	032519	17:10:47	NH_A_70	1	1	blockedtask_shapetraining	3	blockedtask_shapetraining	87	Circle		Shape			0		Circle.png	Circle.png	30	1	467	0	0	0	0		0	0	0	0		0	0	0	0		0	0	0	0		0
5.0.11.0	win	032519	17:10:47	NH_A_70	1	1	blockedtask_shapetraining	3	blockedtask_shapetraining	90	Triangle		Shape			0		Triangle.png	Triangle.png	38	1	376	0	0	0	0		0	0	0	0		0	0	0	0		0	0	0	0		0
5.0.11.0	win	032519	17:10:47	NH_A_70	1	1	blockedtask_shapetraining	3	blockedtask_shapetraining	93	Triangle		Shape			0		Triangle.png	Triangle.png	38	1	400	0	0	0	0		0	0	0	0		0	0	0	0		0	0	0	0		0
5.0.11.0	win	032519	17:10:47	NH_A_70	1	1	blockedtask_shapetraining	3	blockedtask_shapetraining	96	Triangle		Shape			0		Triangle.png	Triangle.png	38	1	376	0	0	0	0		0	0	0	0		0	0	0	0		0	0	0	0		0
5.0.11.0	win	032519	17:10:47	NH_A_70	1	1	blockedtask_colortraining	4	BlockedPracticeInstruct	1	Triangle		Shape			0		SC_Blocked_ColorTraining.htm	Triangle.png	57	0	7503	0	0	0	0		0	0	0	0		0	0	0	0		0	0	0	0		0
5.0.11.0	win	032519	17:10:47	NH_A_70	1	1	blockedtask_colortraining	4	blockedtask_colortraining	3		Green	Color			0		Green.png	Green.png	38	1	802	0	0	0	0		0	0	0	0		0	0	0	0		0	0	0	0		0
5.0.11.0	win	032519	17:10:47	NH_A_70	1	1	blockedtask_colortraining	4	blockedtask_colortraining	6		Green	Color			0		Green.png	Green.png	38	1	554	0	0	0	0		0	0	0	0		0	0	0	0		0	0	0	0		0
5.0.11.0	win	032519	17:10:47	NH_A_70	1	1	blockedtask_colortraining	4	blockedtask_colortraining	9		Green	Color			0		Green.png	Green.png	38	1	347	0	0	0	0		0	0	0	0		0	0	0	0		0	0	0	0		0
5.0.11.0	win	032519	17:10:47	NH_A_70	1	1	blockedtask_colortraining	4	blockedtask_colortraining	12		Green	Color			0		Green.png	Green.png	38	1	309	0	0	0	0		0	0	0	0		0	0	0	0		0	0	0	0		0
5.0.11.0	win	032519	17:10:47	NH_A_70	1	1	blockedtask_colortraining	4	blockedtask_colortraining	15		Red	Color			0		Red.png	Red.png	30	1	464	0	0	0	0		0	0	0	0		0	0	0	0		0	0	0	0		0
5.0.11.0	win	032519	17:10:47	NH_A_70	1	1	blockedtask_colortraining	4	blockedtask_colortraining	18		Red	Color			0		Red.png	Red.png	30	1	341	0	0	0	0		0	0	0	0		0	0	0	0		0	0	0	0		0
5.0.11.0	win	032519	17:10:47	NH_A_70	1	1	blockedtask_colortraining	4	blockedtask_colortraining	21		Green	Color			0		Green.png	Green.png	38	1	415	0	0	0	0		0	0	0	0		0	0	0	0		0	0	0	0		0
5.0.11.0	win	032519	17:10:47	NH_A_70	1	1	blockedtask_colortraining	4	blockedtask_colortraining	24		Red	Color			0		Red.png	Red.png	30	1	373	0	0	0	0		0	0	0	0		0	0	0	0		0	0	0	0		0
5.0.11.0	win	032519	17:10:47	NH_A_70	1	1	blockedtask_colortraining	4	blockedtask_colortraining	27		Red	Color			0		Red.png	Red.png	30	1	414	0	0	0	0		0	0	0	0		0	0	0	0		0	0	0	0		0
5.0.11.0	win	032519	17:10:47	NH_A_70	1	1	blockedtask_colortraining	4	blockedtask_colortraining	30		Green	Color			0		Green.png	Green.png	38	1	373	0	0	0	0		0	0	0	0		0	0	0	0		0	0	0	0		0
5.0.11.0	win	032519	17:10:47	NH_A_70	1	1	blockedtask_colortraining	4	blockedtask_colortraining	33		Red	Color			0		Red.png	Red.png	38	0	366	0	0	0	0		0	0	0	0		0	0	0	0		0	0	0	0		0
5.0.11.0	win	032519	17:10:47	NH_A_70	1	1	blockedtask_colortraining	4	blockedtask_colortraining	36		Green	Color			0		Green.png	Green.png	38	1	638	0	0	0	0		0	0	0	0		0	0	0	0		0	0	0	0		0
5.0.11.0	win	032519	17:10:47	NH_A_70	1	1	blockedtask_colortraining	4	blockedtask_colortraining	39		Red	Color			0		Red.png	Red.png	30	1	492	0	0	0	0		0	0	0	0		0	0	0	0		0	0	0	0		0
5.0.11.0	win	032519	17:10:47	NH_A_70	1	1	blockedtask_colortraining	4	blockedtask_colortraining	42		Green	Color			0		Green.png	Green.png	38	1	704	0	0	0	0		0	0	0	0		0	0	0	0		0	0	0	0		0
5.0.11.0	win	032519	17:10:47	NH_A_70	1	1	blockedtask_colortraining	4	blockedtask_colortraining	45		Red	Color			0		Red.png	Red.png	30	1	507	0	0	0	0		0	0	0	0		0	0	0	0		0	0	0	0		0
5.0.11.0	win	032519	17:10:47	NH_A_70	1	1	blockedtask_colortraining	4	blockedtask_colortraining	48		Green	Color			0		Green.png	Green.png	38	1	351	0	0	0	0		0	0	0	0		0	0	0	0		0	0	0	0		0
5.0.11.0	win	032519	17:10:47	NH_A_70	1	1	blockedtask_colortraining	4	blockedtask_colortraining	51		Green	Color			0		Green.png	Green.png	38	1	408	0	0	0	0		0	0	0	0		0	0	0	0		0	0	0	0		0
5.0.11.0	win	032519	17:10:47	NH_A_70	1	1	blockedtask_colortraining	4	blockedtask_colortraining	54		Red	Color			0		Red.png	Red.png	30	1	415	0	0	0	0		0	0	0	0		0	0	0	0		0	0	0	0		0
5.0.11.0	win	032519	17:10:47	NH_A_70	1	1	blockedtask_colortraining	4	blockedtask_colortraining	57		Red	Color			0		Red.png	Red.png	30	1	406	0	0	0	0		0	0	0	0		0	0	0	0		0	0	0	0		0
5.0.11.0	win	032519	17:10:47	NH_A_70	1	1	blockedtask_colortraining	4	blockedtask_colortraining	60		Green	Color			0		Green.png	Green.png	38	1	413	0	0	0	0		0	0	0	0		0	0	0	0		0	0	0	0		0
5.0.11.0	win	032519	17:10:47	NH_A_70	1	1	blockedtask_colortraining	4	blockedtask_colortraining	63		Green	Color			0		Green.png	Green.png	38	1	373	0	0	0	0		0	0	0	0		0	0	0	0		0	0	0	0		0
5.0.11.0	win	032519	17:10:47	NH_A_70	1	1	blockedtask_colortraining	4	blockedtask_colortraining	66		Green	Color			0		Green.png	Green.png	38	1	382	0	0	0	0		0	0	0	0		0	0	0	0		0	0	0	0		0
5.0.11.0	win	032519	17:10:47	NH_A_70	1	1	blockedtask_colortraining	4	blockedtask_colortraining	69		Green	Color			0		Green.png	Green.png	38	1	310	0	0	0	0		0	0	0	0		0	0	0	0		0	0	0	0		0
5.0.11.0	win	032519	17:10:47	NH_A_70	1	1	blockedtask_colortraining	4	blockedtask_colortraining	72		Red	Color			0		Red.png	Red.png	30	1	449	0	0	0	0		0	0	0	0		0	0	0	0		0	0	0	0		0
5.0.11.0	win	032519	17:10:47	NH_A_70	1	1	blockedtask_colortraining	4	blockedtask_colortraining	75		Green	Color			0		Green.png	Green.png	38	1	406	0	0	0	0		0	0	0	0		0	0	0	0		0	0	0	0		0
5.0.11.0	win	032519	17:10:47	NH_A_70	1	1	blockedtask_colortraining	4	blockedtask_colortraining	78		Red	Color			0		Red.png	Red.png	30	1	478	0	0	0	0		0	0	0	0		0	0	0	0		0	0	0	0		0
5.0.11.0	win	032519	17:10:47	NH_A_70	1	1	blockedtask_colortraining	4	blockedtask_colortraining	81		Red	Color			0		Red.png	Red.png	38	0	370	0	0	0	0		0	0	0	0		0	0	0	0		0	0	0	0		0
5.0.11.0	win	032519	17:10:47	NH_A_70	1	1	blockedtask_colortraining	4	blockedtask_colortraining	84		Red	Color			0		Red.png	Red.png	30	1	803	0	0	0	0		0	0	0	0		0	0	0	0		0	0	0	0		0
5.0.11.0	win	032519	17:10:47	NH_A_70	1	1	blockedtask_colortraining	4	blockedtask_colortraining	87		Green	Color			0		Green.png	Green.png	38	1	394	0	0	0	0		0	0	0	0		0	0	0	0		0	0	0	0		0
5.0.11.0	win	032519	17:10:47	NH_A_70	1	1	blockedtask_colortraining	4	blockedtask_colortraining	90		Red	Color			0		Red.png	Red.png	30	1	434	0	0	0	0		0	0	0	0		0	0	0	0		0	0	0	0		0
5.0.11.0	win	032519	17:10:47	NH_A_70	1	1	blockedtask_colortraining	4	blockedtask_colortraining	93		Red	Color			0		Red.png	Red.png	30	1	552	0	0	0	0		0	0	0	0		0	0	0	0		0	0	0	0		0
5.0.11.0	win	032519	17:10:47	NH_A_70	1	1	blockedtask_colortraining	4	blockedtask_colortraining	96		Red	Color			0		Red.png	Red.png	30	1	426	0	0	0	0		0	0	0	0		0	0	0	0		0	0	0	0		0
5.0.11.0	win	032519	17:10:47	NH_A_70	1	1	blockedtask_colorshapetraining	5	BlockedPracticeInstruct	1		Red	Color			0		SC_Blocked_ColorShapeTraining.htm	Red.png	57	0	11311	0	0	0	0		0	0	0	0		0	0	0	0		0	0	0	0		0
5.0.11.0	win	032519	17:10:47	NH_A_70	1	1	blockedtask_colorshapetraining	5	blockedtask_colorshapetraining	3	Triangle		Shape			0		Triangle.png	Triangle.png	38	1	1194	0	0	0	0		0	0	0	0		0	0	0	0		0	0	0	0		0
5.0.11.0	win	032519	17:10:47	NH_A_70	1	1	blockedtask_colorshapetraining	5	blockedtask_colorshapetraining	6	Triangle		Shape			0		Triangle.png	Triangle.png	38	1	658	0	0	0	0		0	0	0	0		0	0	0	0		0	0	0	0		0
5.0.11.0	win	032519	17:10:47	NH_A_70	1	1	blockedtask_colorshapetraining	5	blockedtask_colorshapetraining	9		Red	Color			0		Red.png	Red.png	30	1	703	0	0	0	0		0	0	0	0		0	0	0	0		0	0	0	0		0
5.0.11.0	win	032519	17:10:47	NH_A_70	1	1	blockedtask_colorshapetraining	5	blockedtask_colorshapetraining	12		Red	Color			0		Red.png	Red.png	30	1	523	0	0	0	0		0	0	0	0		0	0	0	0		0	0	0	0		0
5.0.11.0	win	032519	17:10:47	NH_A_70	1	1	blockedtask_colorshapetraining	5	blockedtask_colorshapetraining	15	Circle		Shape			0		Circle.png	Circle.png	30	1	1646	0	0	0	0		0	0	0	0		0	0	0	0		0	0	0	0		0
5.0.11.0	win	032519	17:10:47	NH_A_70	1	1	blockedtask_colorshapetraining	5	blockedtask_colorshapetraining	18	Triangle		Shape			0		Triangle.png	Triangle.png	38	1	724	0	0	0	0		0	0	0	0		0	0	0	0		0	0	0	0		0
5.0.11.0	win	032519	17:10:47	NH_A_70	1	1	blockedtask_colorshapetraining	5	blockedtask_colorshapetraining	21	Triangle		Shape			0		Triangle.png	Triangle.png	38	1	590	0	0	0	0		0	0	0	0		0	0	0	0		0	0	0	0		0
5.0.11.0	win	032519	17:10:47	NH_A_70	1	1	blockedtask_colorshapetraining	5	blockedtask_colorshapetraining	24	Circle		Shape			0		Circle.png	Circle.png	30	1	830	0	0	0	0		0	0	0	0		0	0	0	0		0	0	0	0		0
5.0.11.0	win	032519	17:10:47	NH_A_70	1	1	blockedtask_colorshapetraining	5	blockedtask_colorshapetraining	27		Red	Color			0		Red.png	Red.png	30	1	613	0	0	0	0		0	0	0	0		0	0	0	0		0	0	0	0		0
5.0.11.0	win	032519	17:10:47	NH_A_70	1	1	blockedtask_colorshapetraining	5	blockedtask_colorshapetraining	30		Green	Color			0		Green.png	Green.png	38	1	2372	0	0	0	0		0	0	0	0		0	0	0	0		0	0	0	0		0
5.0.11.0	win	032519	17:10:47	NH_A_70	1	1	blockedtask_colorshapetraining	5	blockedtask_colorshapetraining	33	Circle		Shape			0		Circle.png	Circle.png	30	1	925	0	0	0	0		0	0	0	0		0	0	0	0		0	0	0	0		0
5.0.11.0	win	032519	17:10:47	NH_A_70	1	1	blockedtask_colorshapetraining	5	blockedtask_colorshapetraining	36	Circle		Shape			0		Circle.png	Circle.png	30	1	463	0	0	0	0		0	0	0	0		0	0	0	0		0	0	0	0		0
5.0.11.0	win	032519	17:10:47	NH_A_70	1	1	blockedtask_colorshapetraining	5	blockedtask_colorshapetraining	39		Green	Color			0		Green.png	Green.png	38	1	757	0	0	0	0		0	0	0	0		0	0	0	0		0	0	0	0		0
5.0.11.0	win	032519	17:10:47	NH_A_70	1	1	blockedtask_colorshapetraining	5	blockedtask_colorshapetraining	42	Triangle		Shape			0		Triangle.png	Triangle.png	38	1	1006	0	0	0	0		0	0	0	0		0	0	0	0		0	0	0	0		0
5.0.11.0	win	032519	17:10:47	NH_A_70	1	1	blockedtask_colorshapetraining	5	blockedtask_colorshapetraining	45		Red	Color			0		Red.png	Red.png	30	1	622	0	0	0	0		0	0	0	0		0	0	0	0		0	0	0	0		0
5.0.11.0	win	032519	17:10:47	NH_A_70	1	1	blockedtask_colorshapetraining	5	blockedtask_colorshapetraining	48		Red	Color			0		Red.png	Red.png	30	1	572	0	0	0	0		0	0	0	0		0	0	0	0		0	0	0	0		0
5.0.11.0	win	032519	17:10:47	NH_A_70	1	1	blockedtask_colorshapetraining	5	blockedtask_colorshapetraining	51		Green	Color			0		Green.png	Green.png	38	1	557	0	0	0	0		0	0	0	0		0	0	0	0		0	0	0	0		0
5.0.11.0	win	032519	17:10:47	NH_A_70	1	1	blockedtask_colorshapetraining	5	blockedtask_colorshapetraining	54		Green	Color			0		Green.png	Green.png	38	1	622	0	0	0	0		0	0	0	0		0	0	0	0		0	0	0	0		0
5.0.11.0	win	032519	17:10:47	NH_A_70	1	1	blockedtask_colorshapetraining	5	blockedtask_colorshapetraining	57		Green	Color			0		Green.png	Green.png	38	1	477	0	0	0	0		0	0	0	0		0	0	0	0		0	0	0	0		0
5.0.11.0	win	032519	17:10:47	NH_A_70	1	1	blockedtask_colorshapetraining	5	blockedtask_colorshapetraining	60	Triangle		Shape			0		Triangle.png	Triangle.png	38	1	1554	0	0	0	0		0	0	0	0		0	0	0	0		0	0	0	0		0
5.0.11.0	win	032519	17:10:47	NH_A_70	1	1	blockedtask_colorshapetraining	5	blockedtask_colorshapetraining	63	Triangle		Shape			0		Triangle.png	Triangle.png	38	1	555	0	0	0	0		0	0	0	0		0	0	0	0		0	0	0	0		0
5.0.11.0	win	032519	17:10:47	NH_A_70	1	1	blockedtask_colorshapetraining	5	blockedtask_colorshapetraining	66		Red	Color			0		Red.png	Red.png	30	1	1100	0	0	0	0		0	0	0	0		0	0	0	0		0	0	0	0		0
5.0.11.0	win	032519	17:10:47	NH_A_70	1	1	blockedtask_colorshapetraining	5	blockedtask_colorshapetraining	69	Circle		Shape			0		Circle.png	Circle.png	30	1	727	0	0	0	0		0	0	0	0		0	0	0	0		0	0	0	0		0
5.0.11.0	win	032519	17:10:47	NH_A_70	1	1	blockedtask_colorshapetraining	5	blockedtask_colorshapetraining	72		Green	Color			0		Green.png	Green.png	38	1	610	0	0	0	0		0	0	0	0		0	0	0	0		0	0	0	0		0
5.0.11.0	win	032519	17:10:47	NH_A_70	1	1	blockedtask_colorshapetraining	5	blockedtask_colorshapetraining	75		Green	Color			0		Green.png	Green.png	38	1	433	0	0	0	0		0	0	0	0		0	0	0	0		0	0	0	0		0
5.0.11.0	win	032519	17:10:47	NH_A_70	1	1	blockedtask_colorshapetraining	5	blockedtask_colorshapetraining	78	Circle		Shape			0		Circle.png	Circle.png	30	1	1032	0	0	0	0		0	0	0	0		0	0	0	0		0	0	0	0		0
5.0.11.0	win	032519	17:10:47	NH_A_70	1	1	blockedtask_colorshapetraining	5	blockedtask_colorshapetraining	81	Circle		Shape			0		Circle.png	Circle.png	30	1	421	0	0	0	0		0	0	0	0		0	0	0	0		0	0	0	0		0
5.0.11.0	win	032519	17:10:47	NH_A_70	1	1	blockedtask_colorshapetraining	5	blockedtask_colorshapetraining	84	Circle		Shape			0		Circle.png	Circle.png	30	1	412	0	0	0	0		0	0	0	0		0	0	0	0		0	0	0	0		0
5.0.11.0	win	032519	17:10:47	NH_A_70	1	1	blockedtask_colorshapetraining	5	blockedtask_colorshapetraining	87	Triangle		Shape			0		Triangle.png	Triangle.png	38	1	1011	0	0	0	0		0	0	0	0		0	0	0	0		0	0	0	0		0
5.0.11.0	win	032519	17:10:47	NH_A_70	1	1	blockedtask_colorshapetraining	5	blockedtask_colorshapetraining	90		Red	Color			0		Red.png	Red.png	30	1	643	0	0	0	0		0	0	0	0		0	0	0	0		0	0	0	0		0
5.0.11.0	win	032519	17:10:47	NH_A_70	1	1	blockedtask_colorshapetraining	5	blockedtask_colorshapetraining	93		Red	Color			0		Red.png	Red.png	30	1	417	0	0	0	0		0	0	0	0		0	0	0	0		0	0	0	0		0
5.0.11.0	win	032519	17:10:47	NH_A_70	1	1	blockedtask_colorshapetraining	5	blockedtask_colorshapetraining	96		Green	Color			0		Green.png	Green.png	38	1	583	0	0	0	0		0	0	0	0		0	0	0	0		0	0	0	0		0
5.0.11.0	win	032519	17:10:47	NH_A_70	1	1	blockedtask_bivalentshapetraining	6	BlockedPracticeInstruct	1		Green	Color			0		SC_Blocked_BivalentShapeTraining.htm	Green.png	57	0	9367	0	0	0	0		0	0	0	0		0	0	0	0		0	0	0	0		0
5.0.11.0	win	032519	17:10:47	NH_A_70	1	1	blockedtask_bivalentshapetraining	6	blockedtask_bivalentshapetraining	3	Triangle	Green	Shape			0		TriangleGreen.png	TriangleGreen.png	30	0	2544	0	0	0	0		0	0	0	0		0	0	0	0		0	0	0	0		0
5.0.11.0	win	032519	17:10:47	NH_A_70	1	1	blockedtask_bivalentshapetraining	6	blockedtask_bivalentshapetraining	6	Circle	Green	Shape			0		CircleGreen.png	CircleGreen.png	30	1	2650	0	0	0	0		0	0	0	0		0	0	0	0		0	0	0	0		0
5.0.11.0	win	032519	17:10:47	NH_A_70	1	1	blockedtask_bivalentshapetraining	6	blockedtask_bivalentshapetraining	9	Circle	Red	Shape			0		CircleRed.png	CircleRed.png	30	1	887	0	0	0	0		0	0	0	0		0	0	0	0		0	0	0	0		0
5.0.11.0	win	032519	17:10:47	NH_A_70	1	1	blockedtask_bivalentshapetraining	6	blockedtask_bivalentshapetraining	12	Circle	Red	Shape			0		CircleRed.png	CircleRed.png	30	1	395	0	0	0	0		0	0	0	0		0	0	0	0		0	0	0	0		0
5.0.11.0	win	032519	17:10:47	NH_A_70	1	1	blockedtask_bivalentshapetraining	6	blockedtask_bivalentshapetraining	15	Circle	Green	Shape			0		CircleGreen.png	CircleGreen.png	30	1	579	0	0	0	0		0	0	0	0		0	0	0	0		0	0	0	0		0
5.0.11.0	win	032519	17:10:47	NH_A_70	1	1	blockedtask_bivalentshapetraining	6	blockedtask_bivalentshapetraining	18	Circle	Red	Shape			0		CircleRed.png	CircleRed.png	30	1	340	0	0	0	0		0	0	0	0		0	0	0	0		0	0	0	0		0
5.0.11.0	win	032519	17:10:47	NH_A_70	1	1	blockedtask_bivalentshapetraining	6	blockedtask_bivalentshapetraining	21	Circle	Red	Shape			0		CircleRed.png	CircleRed.png	30	1	334	0	0	0	0		0	0	0	0		0	0	0	0		0	0	0	0		0
5.0.11.0	win	032519	17:10:47	NH_A_70	1	1	blockedtask_bivalentshapetraining	6	blockedtask_bivalentshapetraining	24	Triangle	Red	Shape			0		TriangleRed.png	TriangleRed.png	38	1	776	0	0	0	0		0	0	0	0		0	0	0	0		0	0	0	0		0
5.0.11.0	win	032519	17:10:47	NH_A_70	1	1	blockedtask_bivalentshapetraining	6	blockedtask_bivalentshapetraining	27	Triangle	Red	Shape			0		TriangleRed.png	TriangleRed.png	38	1	385	0	0	0	0		0	0	0	0		0	0	0	0		0	0	0	0		0
5.0.11.0	win	032519	17:10:47	NH_A_70	1	1	blockedtask_bivalentshapetraining	6	blockedtask_bivalentshapetraining	30	Triangle	Red	Shape			0		TriangleRed.png	TriangleRed.png	38	1	329	0	0	0	0		0	0	0	0		0	0	0	0		0	0	0	0		0
5.0.11.0	win	032519	17:10:47	NH_A_70	1	1	blockedtask_bivalentshapetraining	6	blockedtask_bivalentshapetraining	33	Triangle	Red	Shape			0		TriangleRed.png	TriangleRed.png	38	1	307	0	0	0	0		0	0	0	0		0	0	0	0		0	0	0	0		0
5.0.11.0	win	032519	17:10:47	NH_A_70	1	1	blockedtask_bivalentshapetraining	6	blockedtask_bivalentshapetraining	36	Triangle	Green	Shape			0		TriangleGreen.png	TriangleGreen.png	30	0	447	0	0	0	0		0	0	0	0		0	0	0	0		0	0	0	0		0
5.0.11.0	win	032519	17:10:47	NH_A_70	1	1	blockedtask_bivalentshapetraining	6	blockedtask_bivalentshapetraining	39	Circle	Red	Shape			0		CircleRed.png	CircleRed.png	30	1	861	0	0	0	0		0	0	0	0		0	0	0	0		0	0	0	0		0
5.0.11.0	win	032519	17:10:47	NH_A_70	1	1	blockedtask_bivalentshapetraining	6	blockedtask_bivalentshapetraining	42	Circle	Red	Shape			0		CircleRed.png	CircleRed.png	30	1	386	0	0	0	0		0	0	0	0		0	0	0	0		0	0	0	0		0
5.0.11.0	win	032519	17:10:47	NH_A_70	1	1	blockedtask_bivalentshapetraining	6	blockedtask_bivalentshapetraining	45	Triangle	Red	Shape			0		TriangleRed.png	TriangleRed.png	38	1	490	0	0	0	0		0	0	0	0		0	0	0	0		0	0	0	0		0
5.0.11.0	win	032519	17:10:47	NH_A_70	1	1	blockedtask_bivalentshapetraining	6	blockedtask_bivalentshapetraining	48	Triangle	Green	Shape			0		TriangleGreen.png	TriangleGreen.png	38	1	558	0	0	0	0		0	0	0	0		0	0	0	0		0	0	0	0		0
5.0.11.0	win	032519	17:10:47	NH_A_70	1	1	blockedtask_bivalentshapetraining	6	blockedtask_bivalentshapetraining	51	Circle	Green	Shape			0		CircleGreen.png	CircleGreen.png	30	1	543	0	0	0	0		0	0	0	0		0	0	0	0		0	0	0	0		0
5.0.11.0	win	032519	17:10:47	NH_A_70	1	1	blockedtask_bivalentshapetraining	6	blockedtask_bivalentshapetraining	54	Circle	Red	Shape			0		CircleRed.png	CircleRed.png	30	1	609	0	0	0	0		0	0	0	0		0	0	0	0		0	0	0	0		0
5.0.11.0	win	032519	17:10:47	NH_A_70	1	1	blockedtask_bivalentshapetraining	6	blockedtask_bivalentshapetraining	57	Triangle	Red	Shape			0		TriangleRed.png	TriangleRed.png	38	1	497	0	0	0	0		0	0	0	0		0	0	0	0		0	0	0	0		0
5.0.11.0	win	032519	17:10:47	NH_A_70	1	1	blockedtask_bivalentshapetraining	6	blockedtask_bivalentshapetraining	60	Circle	Red	Shape			0		CircleRed.png	CircleRed.png	30	1	469	0	0	0	0		0	0	0	0		0	0	0	0		0	0	0	0		0
5.0.11.0	win	032519	17:10:47	NH_A_70	1	1	blockedtask_bivalentshapetraining	6	blockedtask_bivalentshapetraining	63	Triangle	Red	Shape			0		TriangleRed.png	TriangleRed.png	38	1	505	0	0	0	0		0	0	0	0		0	0	0	0		0	0	0	0		0
5.0.11.0	win	032519	17:10:47	NH_A_70	1	1	blockedtask_bivalentshapetraining	6	blockedtask_bivalentshapetraining	66	Circle	Green	Shape			0		CircleGreen.png	CircleGreen.png	30	1	621	0	0	0	0		0	0	0	0		0	0	0	0		0	0	0	0		0
5.0.11.0	win	032519	17:10:47	NH_A_70	1	1	blockedtask_bivalentshapetraining	6	blockedtask_bivalentshapetraining	69	Triangle	Green	Shape			0		TriangleGreen.png	TriangleGreen.png	30	0	507	0	0	0	0		0	0	0	0		0	0	0	0		0	0	0	0		0
5.0.11.0	win	032519	17:10:47	NH_A_70	1	1	blockedtask_bivalentshapetraining	6	blockedtask_bivalentshapetraining	72	Triangle	Green	Shape			0		TriangleGreen.png	TriangleGreen.png	38	1	951	0	0	0	0		0	0	0	0		0	0	0	0		0	0	0	0		0
5.0.11.0	win	032519	17:10:47	NH_A_70	1	1	blockedtask_bivalentshapetraining	6	blockedtask_bivalentshapetraining	75	Triangle	Green	Shape			0		TriangleGreen.png	TriangleGreen.png	38	1	424	0	0	0	0		0	0	0	0		0	0	0	0		0	0	0	0		0
5.0.11.0	win	032519	17:10:47	NH_A_70	1	1	blockedtask_bivalentshapetraining	6	blockedtask_bivalentshapetraining	78	Circle	Green	Shape			0		CircleGreen.png	CircleGreen.png	30	1	479	0	0	0	0		0	0	0	0		0	0	0	0		0	0	0	0		0
5.0.11.0	win	032519	17:10:47	NH_A_70	1	1	blockedtask_bivalentshapetraining	6	blockedtask_bivalentshapetraining	81	Circle	Green	Shape			0		CircleGreen.png	CircleGreen.png	38	0	419	0	0	0	0		0	0	0	0		0	0	0	0		0	0	0	0		0
5.0.11.0	win	032519	17:10:47	NH_A_70	1	1	blockedtask_bivalentshapetraining	6	blockedtask_bivalentshapetraining	84	Triangle	Green	Shape			0		TriangleGreen.png	TriangleGreen.png	38	1	658	0	0	0	0		0	0	0	0		0	0	0	0		0	0	0	0		0
5.0.11.0	win	032519	17:10:47	NH_A_70	1	1	blockedtask_bivalentshapetraining	6	blockedtask_bivalentshapetraining	87	Circle	Green	Shape			0		CircleGreen.png	CircleGreen.png	30	1	463	0	0	0	0		0	0	0	0		0	0	0	0		0	0	0	0		0
5.0.11.0	win	032519	17:10:47	NH_A_70	1	1	blockedtask_bivalentshapetraining	6	blockedtask_bivalentshapetraining	90	Triangle	Red	Shape			0		TriangleRed.png	TriangleRed.png	38	1	581	0	0	0	0		0	0	0	0		0	0	0	0		0	0	0	0		0
5.0.11.0	win	032519	17:10:47	NH_A_70	1	1	blockedtask_bivalentshapetraining	6	blockedtask_bivalentshapetraining	93	Circle	Green	Shape			0		CircleGreen.png	CircleGreen.png	30	1	453	0	0	0	0		0	0	0	0		0	0	0	0		0	0	0	0		0
5.0.11.0	win	032519	17:10:47	NH_A_70	1	1	blockedtask_bivalentshapetraining	6	blockedtask_bivalentshapetraining	96	Triangle	Green	Shape			0		TriangleGreen.png	TriangleGreen.png	38	1	538	0	0	0	0		0	0	0	0		0	0	0	0		0	0	0	0		0
5.0.11.0	win	032519	17:10:47	NH_A_70	1	1	blockedtask_bivalentcolortraining	7	BlockedPracticeInstruct	1	Triangle	Green	Shape			0		SC_Blocked_BivalentColorTraining.htm	TriangleGreen.png	57	0	8459	0	0	0	0		0	0	0	0		0	0	0	0		0	0	0	0		0
5.0.11.0	win	032519	17:10:47	NH_A_70	1	1	blockedtask_bivalentcolortraining	7	blockedtask_bivalentcolortraining	3	Triangle	Red	Color			0		TriangleRed.png	TriangleRed.png	30	1	744	0	0	0	0		0	0	0	0		0	0	0	0		0	0	0	0		0
5.0.11.0	win	032519	17:10:47	NH_A_70	1	1	blockedtask_bivalentcolortraining	7	blockedtask_bivalentcolortraining	6	Triangle	Green	Color			0		TriangleGreen.png	TriangleGreen.png	38	1	546	0	0	0	0		0	0	0	0		0	0	0	0		0	0	0	0		0
5.0.11.0	win	032519	17:10:47	NH_A_70	1	1	blockedtask_bivalentcolortraining	7	blockedtask_bivalentcolortraining	9	Triangle	Red	Color			0		TriangleRed.png	TriangleRed.png	30	1	564	0	0	0	0		0	0	0	0		0	0	0	0		0	0	0	0		0
5.0.11.0	win	032519	17:10:47	NH_A_70	1	1	blockedtask_bivalentcolortraining	7	blockedtask_bivalentcolortraining	12	Triangle	Red	Color			0		TriangleRed.png	TriangleRed.png	30	1	565	0	0	0	0		0	0	0	0		0	0	0	0		0	0	0	0		0
5.0.11.0	win	032519	17:10:47	NH_A_70	1	1	blockedtask_bivalentcolortraining	7	blockedtask_bivalentcolortraining	15	Circle	Red	Color			0		CircleRed.png	CircleRed.png	30	1	581	0	0	0	0		0	0	0	0		0	0	0	0		0	0	0	0		0
5.0.11.0	win	032519	17:10:47	NH_A_70	1	1	blockedtask_bivalentcolortraining	7	blockedtask_bivalentcolortraining	18	Circle	Red	Color			0		CircleRed.png	CircleRed.png	30	1	373	0	0	0	0		0	0	0	0		0	0	0	0		0	0	0	0		0
5.0.11.0	win	032519	17:10:47	NH_A_70	1	1	blockedtask_bivalentcolortraining	7	blockedtask_bivalentcolortraining	21	Circle	Green	Color			0		CircleGreen.png	CircleGreen.png	38	1	478	0	0	0	0		0	0	0	0		0	0	0	0		0	0	0	0		0
5.0.11.0	win	032519	17:10:47	NH_A_70	1	1	blockedtask_bivalentcolortraining	7	blockedtask_bivalentcolortraining	24	Triangle	Green	Color			0		TriangleGreen.png	TriangleGreen.png	38	1	403	0	0	0	0		0	0	0	0		0	0	0	0		0	0	0	0		0
5.0.11.0	win	032519	17:10:47	NH_A_70	1	1	blockedtask_bivalentcolortraining	7	blockedtask_bivalentcolortraining	27	Triangle	Green	Color			0		TriangleGreen.png	TriangleGreen.png	38	1	346	0	0	0	0		0	0	0	0		0	0	0	0		0	0	0	0		0
5.0.11.0	win	032519	17:10:47	NH_A_70	1	1	blockedtask_bivalentcolortraining	7	blockedtask_bivalentcolortraining	30	Circle	Green	Color			0		CircleGreen.png	CircleGreen.png	38	1	389	0	0	0	0		0	0	0	0		0	0	0	0		0	0	0	0		0
5.0.11.0	win	032519	17:10:47	NH_A_70	1	1	blockedtask_bivalentcolortraining	7	blockedtask_bivalentcolortraining	33	Triangle	Green	Color			0		TriangleGreen.png	TriangleGreen.png	38	1	348	0	0	0	0		0	0	0	0		0	0	0	0		0	0	0	0		0
5.0.11.0	win	032519	17:10:47	NH_A_70	1	1	blockedtask_bivalentcolortraining	7	blockedtask_bivalentcolortraining	36	Triangle	Green	Color			0		TriangleGreen.png	TriangleGreen.png	38	1	341	0	0	0	0		0	0	0	0		0	0	0	0		0	0	0	0		0
5.0.11.0	win	032519	17:10:47	NH_A_70	1	1	blockedtask_bivalentcolortraining	7	blockedtask_bivalentcolortraining	39	Circle	Red	Color			0		CircleRed.png	CircleRed.png	30	1	463	0	0	0	0		0	0	0	0		0	0	0	0		0	0	0	0		0
5.0.11.0	win	032519	17:10:47	NH_A_70	1	1	blockedtask_bivalentcolortraining	7	blockedtask_bivalentcolortraining	42	Triangle	Red	Color			0		TriangleRed.png	TriangleRed.png	30	1	373	0	0	0	0		0	0	0	0		0	0	0	0		0	0	0	0		0
5.0.11.0	win	032519	17:10:47	NH_A_70	1	1	blockedtask_bivalentcolortraining	7	blockedtask_bivalentcolortraining	45	Triangle	Green	Color			0		TriangleGreen.png	TriangleGreen.png	38	1	462	0	0	0	0		0	0	0	0		0	0	0	0		0	0	0	0		0
5.0.11.0	win	032519	17:10:47	NH_A_70	1	1	blockedtask_bivalentcolortraining	7	blockedtask_bivalentcolortraining	48	Circle	Green	Color			0		CircleGreen.png	CircleGreen.png	38	1	482	0	0	0	0		0	0	0	0		0	0	0	0		0	0	0	0		0
5.0.11.0	win	032519	17:10:47	NH_A_70	1	1	blockedtask_bivalentcolortraining	7	blockedtask_bivalentcolortraining	51	Triangle	Red	Color			0		TriangleRed.png	TriangleRed.png	30	1	439	0	0	0	0		0	0	0	0		0	0	0	0		0	0	0	0		0
5.0.11.0	win	032519	17:10:47	NH_A_70	1	1	blockedtask_bivalentcolortraining	7	blockedtask_bivalentcolortraining	54	Circle	Green	Color			0		CircleGreen.png	CircleGreen.png	38	1	461	0	0	0	0		0	0	0	0		0	0	0	0		0	0	0	0		0
5.0.11.0	win	032519	17:10:47	NH_A_70	1	1	blockedtask_bivalentcolortraining	7	blockedtask_bivalentcolortraining	57	Circle	Green	Color			0		CircleGreen.png	CircleGreen.png	38	1	530	0	0	0	0		0	0	0	0		0	0	0	0		0	0	0	0		0
5.0.11.0	win	032519	17:10:47	NH_A_70	1	1	blockedtask_bivalentcolortraining	7	blockedtask_bivalentcolortraining	60	Circle	Red	Color			0		CircleRed.png	CircleRed.png	30	1	469	0	0	0	0		0	0	0	0		0	0	0	0		0	0	0	0		0
5.0.11.0	win	032519	17:10:47	NH_A_70	1	1	blockedtask_bivalentcolortraining	7	blockedtask_bivalentcolortraining	63	Circle	Green	Color			0		CircleGreen.png	CircleGreen.png	38	1	474	0	0	0	0		0	0	0	0		0	0	0	0		0	0	0	0		0
5.0.11.0	win	032519	17:10:47	NH_A_70	1	1	blockedtask_bivalentcolortraining	7	blockedtask_bivalentcolortraining	66	Circle	Red	Color			0		CircleRed.png	CircleRed.png	30	1	398	0	0	0	0		0	0	0	0		0	0	0	0		0	0	0	0		0
5.0.11.0	win	032519	17:10:47	NH_A_70	1	1	blockedtask_bivalentcolortraining	7	blockedtask_bivalentcolortraining	69	Circle	Red	Color			0		CircleRed.png	CircleRed.png	30	1	501	0	0	0	0		0	0	0	0		0	0	0	0		0	0	0	0		0
5.0.11.0	win	032519	17:10:47	NH_A_70	1	1	blockedtask_bivalentcolortraining	7	blockedtask_bivalentcolortraining	72	Circle	Green	Color			0		CircleGreen.png	CircleGreen.png	38	1	425	0	0	0	0		0	0	0	0		0	0	0	0		0	0	0	0		0
5.0.11.0	win	032519	17:10:47	NH_A_70	1	1	blockedtask_bivalentcolortraining	7	blockedtask_bivalentcolortraining	75	Triangle	Red	Color			0		TriangleRed.png	TriangleRed.png	30	1	416	0	0	0	0		0	0	0	0		0	0	0	0		0	0	0	0		0
5.0.11.0	win	032519	17:10:47	NH_A_70	1	1	blockedtask_bivalentcolortraining	7	blockedtask_bivalentcolortraining	78	Triangle	Red	Color			0		TriangleRed.png	TriangleRed.png	30	1	470	0	0	0	0		0	0	0	0		0	0	0	0		0	0	0	0		0
5.0.11.0	win	032519	17:10:47	NH_A_70	1	1	blockedtask_bivalentcolortraining	7	blockedtask_bivalentcolortraining	81	Circle	Green	Color			0		CircleGreen.png	CircleGreen.png	38	1	443	0	0	0	0		0	0	0	0		0	0	0	0		0	0	0	0		0
5.0.11.0	win	032519	17:10:47	NH_A_70	1	1	blockedtask_bivalentcolortraining	7	blockedtask_bivalentcolortraining	84	Triangle	Green	Color			0		TriangleGreen.png	TriangleGreen.png	38	1	369	0	0	0	0		0	0	0	0		0	0	0	0		0	0	0	0		0
5.0.11.0	win	032519	17:10:47	NH_A_70	1	1	blockedtask_bivalentcolortraining	7	blockedtask_bivalentcolortraining	87	Triangle	Red	Color			0		TriangleRed.png	TriangleRed.png	30	1	426	0	0	0	0		0	0	0	0		0	0	0	0		0	0	0	0		0
5.0.11.0	win	032519	17:10:47	NH_A_70	1	1	blockedtask_bivalentcolortraining	7	blockedtask_bivalentcolortraining	90	Circle	Red	Color			0		CircleRed.png	CircleRed.png	30	1	528	0	0	0	0		0	0	0	0		0	0	0	0		0	0	0	0		0
5.0.11.0	win	032519	17:10:47	NH_A_70	1	1	blockedtask_bivalentcolortraining	7	blockedtask_bivalentcolortraining	93	Triangle	Green	Color			0		TriangleGreen.png	TriangleGreen.png	38	1	403	0	0	0	0		0	0	0	0		0	0	0	0		0	0	0	0		0
5.0.11.0	win	032519	17:10:47	NH_A_70	1	1	blockedtask_bivalentcolortraining	7	blockedtask_bivalentcolortraining	96	Circle	Red	Color			0		CircleRed.png	CircleRed.png	30	1	442	0	0	0	0		0	0	0	0		0	0	0	0		0	0	0	0		0
5.0.11.0	win	032519	17:10:47	NH_A_70	1	1	blocked_testintro	8	BlockedPracticeInstruct	1	Circle	Red	Color			0		SC_Blocked_TestIntro.htm	CircleRed.png	57	0	18319	0	0	0	0		0	0	0	0		0	0	0	0		0	0	0	0		0
5.0.11.0	win	032519	17:10:47	NH_A_70	1	1	blocked_color	9	BlockedTestInstruct	1	Circle	Red	Color			0		SC_Blocked_BivalentColorTest.htm	CircleRed.png	57	0	4208	0	0	0	0		0	0	0	0		0	0	0	0		0	0	0	0		0
5.0.11.0	win	032519	17:10:47	NH_A_70	1	1	blocked_color	9	blockedtask_bivalentcolortest	3	Circle	Green	Color			0		CircleGreen.png	CircleGreen.png	38	1	855	1	1	855	100	855	0	0	0	0		0	0	0	0		0	0	0	0		0
5.0.11.0	win	032519	17:10:47	NH_A_70	1	1	blocked_color	9	blockedtask_bivalentcolortest	6	Triangle	Red	Color			0		TriangleRed.png	TriangleRed.png	30	1	509	2	2	1364	100	682	0	0	0	0		0	0	0	0		0	0	0	0		0
5.0.11.0	win	032519	17:10:47	NH_A_70	1	1	blocked_color	9	blockedtask_bivalentcolortest	9	Circle	Red	Color			0		CircleRed.png	CircleRed.png	30	1	720	3	3	2084	100	694.6666666666666287711	0	0	0	0		0	0	0	0		0	0	0	0		0
5.0.11.0	win	032519	17:10:47	NH_A_70	1	1	blocked_color	9	blockedtask_bivalentcolortest	12	Circle	Red	Color			0		CircleRed.png	CircleRed.png	30	1	443	4	4	2527	100	631.75	0	0	0	0		0	0	0	0		0	0	0	0		0
5.0.11.0	win	032519	17:10:47	NH_A_70	1	1	blocked_color	9	blockedtask_bivalentcolortest	15	Circle	Green	Color			0		CircleGreen.png	CircleGreen.png	38	1	465	5	5	2992	100	598.3999999999999772626	0	0	0	0		0	0	0	0		0	0	0	0		0
5.0.11.0	win	032519	17:10:47	NH_A_70	1	1	blocked_color	9	blockedtask_bivalentcolortest	18	Circle	Red	Color			0		CircleRed.png	CircleRed.png	30	1	422	6	6	3414	100	569	0	0	0	0		0	0	0	0		0	0	0	0		0
5.0.11.0	win	032519	17:10:47	NH_A_70	1	1	blocked_color	9	blockedtask_bivalentcolortest	21	Circle	Red	Color			0		CircleRed.png	CircleRed.png	30	1	492	7	7	3906	100	558	0	0	0	0		0	0	0	0		0	0	0	0		0
5.0.11.0	win	032519	17:10:47	NH_A_70	1	1	blocked_color	9	blockedtask_bivalentcolortest	24	Circle	Red	Color			0		CircleRed.png	CircleRed.png	30	1	416	8	8	4322	100	540.25	0	0	0	0		0	0	0	0		0	0	0	0		0
5.0.11.0	win	032519	17:10:47	NH_A_70	1	1	blocked_color	9	blockedtask_bivalentcolortest	27	Triangle	Green	Color			0		TriangleGreen.png	TriangleGreen.png	38	1	455	9	9	4777	100	530.7777777777778283053	0	0	0	0		0	0	0	0		0	0	0	0		0
5.0.11.0	win	032519	17:10:47	NH_A_70	1	1	blocked_color	9	blockedtask_bivalentcolortest	30	Circle	Red	Color			0		CircleRed.png	CircleRed.png	30	1	508	10	10	5285	100	528.5	0	0	0	0		0	0	0	0		0	0	0	0		0
5.0.11.0	win	032519	17:10:47	NH_A_70	1	1	blocked_color	9	blockedtask_bivalentcolortest	33	Circle	Red	Color			0		CircleRed.png	CircleRed.png	30	1	496	11	11	5781	100	525.5454545454545041139	0	0	0	0		0	0	0	0		0	0	0	0		0
5.0.11.0	win	032519	17:10:47	NH_A_70	1	1	blocked_color	9	blockedtask_bivalentcolortest	36	Triangle	Red	Color			0		TriangleRed.png	TriangleRed.png	30	1	564	12	12	6345	100	528.75	0	0	0	0		0	0	0	0		0	0	0	0		0
5.0.11.0	win	032519	17:10:47	NH_A_70	1	1	blocked_color	9	blockedtask_bivalentcolortest	39	Circle	Green	Color			0		CircleGreen.png	CircleGreen.png	38	1	373	13	13	6718	100	516.7692307692307167599	0	0	0	0		0	0	0	0		0	0	0	0		0
5.0.11.0	win	032519	17:10:47	NH_A_70	1	1	blocked_color	9	blockedtask_bivalentcolortest	42	Triangle	Green	Color			0		TriangleGreen.png	TriangleGreen.png	38	1	382	14	14	7100	100	507.1428571428571672186	0	0	0	0		0	0	0	0		0	0	0	0		0
5.0.11.0	win	032519	17:10:47	NH_A_70	1	1	blocked_color	9	blockedtask_bivalentcolortest	45	Triangle	Green	Color			0		TriangleGreen.png	TriangleGreen.png	38	1	342	15	15	7442	100	496.1333333333333257542	0	0	0	0		0	0	0	0		0	0	0	0		0
5.0.11.0	win	032519	17:10:47	NH_A_70	1	1	blocked_color	9	blockedtask_bivalentcolortest	48	Circle	Red	Color			0		CircleRed.png	CircleRed.png	30	1	496	16	16	7938	100	496.125	0	0	0	0		0	0	0	0		0	0	0	0		0
5.0.11.0	win	032519	17:10:47	NH_A_70	1	1	blocked_color	9	blockedtask_bivalentcolortest	51	Circle	Red	Color			0		CircleRed.png	CircleRed.png	30	1	500	17	17	8438	100	496.3529411764706082977	0	0	0	0		0	0	0	0		0	0	0	0		0
5.0.11.0	win	032519	17:10:47	NH_A_70	1	1	blocked_color	9	blockedtask_bivalentcolortest	54	Circle	Red	Color			0		CircleRed.png	CircleRed.png	30	1	455	18	18	8893	100	494.0555555555555429237	0	0	0	0		0	0	0	0		0	0	0	0		0
5.0.11.0	win	032519	17:10:47	NH_A_70	1	1	blocked_color	9	blockedtask_bivalentcolortest	57	Circle	Red	Color			0		CircleRed.png	CircleRed.png	30	1	380	19	19	9273	100	488.0526315789473414952	0	0	0	0		0	0	0	0		0	0	0	0		0
5.0.11.0	win	032519	17:10:47	NH_A_70	1	1	blocked_color	9	blockedtask_bivalentcolortest	60	Circle	Red	Color			0		CircleRed.png	CircleRed.png	30	1	389	20	20	9662	100	483.1000000000000227374	0	0	0	0		0	0	0	0		0	0	0	0		0
5.0.11.0	win	032519	17:10:47	NH_A_70	1	1	blocked_color	9	blockedtask_bivalentcolortest	63	Circle	Red	Color			0		CircleRed.png	CircleRed.png	30	1	381	21	21	10043	100	478.2380952380952408021	0	0	0	0		0	0	0	0		0	0	0	0		0
5.0.11.0	win	032519	17:10:47	NH_A_70	1	1	blocked_color	9	blockedtask_bivalentcolortest	66	Circle	Green	Color			0		CircleGreen.png	CircleGreen.png	38	1	405	22	22	10448	100	474.9090909090909349288	0	0	0	0		0	0	0	0		0	0	0	0		0
5.0.11.0	win	032519	17:10:47	NH_A_70	1	1	blocked_color	9	blockedtask_bivalentcolortest	69	Triangle	Red	Color			0		TriangleRed.png	TriangleRed.png	30	1	444	23	23	10892	100	473.5652173913043725406	0	0	0	0		0	0	0	0		0	0	0	0		0
5.0.11.0	win	032519	17:10:47	NH_A_70	1	1	blocked_color	9	blockedtask_bivalentcolortest	72	Circle	Green	Color			0		CircleGreen.png	CircleGreen.png	38	1	402	24	24	11294	100	470.5833333333333143855	0	0	0	0		0	0	0	0		0	0	0	0		0
5.0.11.0	win	032519	17:10:47	NH_A_70	1	1	blocked_color	9	blockedtask_bivalentcolortest	75	Triangle	Red	Color			0		TriangleRed.png	TriangleRed.png	30	1	426	25	25	11720	100	468.8000000000000113687	0	0	0	0		0	0	0	0		0	0	0	0		0
5.0.11.0	win	032519	17:10:47	NH_A_70	1	1	blocked_color	9	blockedtask_bivalentcolortest	78	Triangle	Red	Color			0		TriangleRed.png	TriangleRed.png	30	1	512	26	26	12232	100	470.4615384615384527933	0	0	0	0		0	0	0	0		0	0	0	0		0
5.0.11.0	win	032519	17:10:47	NH_A_70	1	1	blocked_color	9	blockedtask_bivalentcolortest	81	Circle	Green	Color			0		CircleGreen.png	CircleGreen.png	38	1	419	27	27	12651	100	468.5555555555555429237	0	0	0	0		0	0	0	0		0	0	0	0		0
5.0.11.0	win	032519	17:10:47	NH_A_70	1	1	blocked_color	9	blockedtask_bivalentcolortest	84	Triangle	Red	Color			0		TriangleRed.png	TriangleRed.png	30	1	458	28	28	13109	100	468.1785714285714448124	0	0	0	0		0	0	0	0		0	0	0	0		0
5.0.11.0	win	032519	17:10:47	NH_A_70	1	1	blocked_color	9	blockedtask_bivalentcolortest	87	Circle	Red	Color			0		CircleRed.png	CircleRed.png	30	1	560	29	29	13669	100	471.344827586206918113	0	0	0	0		0	0	0	0		0	0	0	0		0
5.0.11.0	win	032519	17:10:47	NH_A_70	1	1	blocked_color	9	blockedtask_bivalentcolortest	90	Circle	Green	Color			0		CircleGreen.png	CircleGreen.png	38	1	433	30	30	14102	100	470.0666666666666628771	0	0	0	0		0	0	0	0		0	0	0	0		0
5.0.11.0	win	032519	17:10:47	NH_A_70	1	1	blocked_color	9	blockedtask_bivalentcolortest	93	Triangle	Green	Color			0		TriangleGreen.png	TriangleGreen.png	38	1	439	31	31	14541	100	469.0645161290322562309	0	0	0	0		0	0	0	0		0	0	0	0		0
5.0.11.0	win	032519	17:10:47	NH_A_70	1	1	blocked_color	9	blockedtask_bivalentcolortest	96	Triangle	Red	Color			0		TriangleRed.png	TriangleRed.png	30	1	445	32	32	14986	100	468.3125	0	0	0	0		0	0	0	0		0	0	0	0		0
5.0.11.0	win	032519	17:10:47	NH_A_70	1	1	blocked_color	9	blockedtask_bivalentcolortest	99	Triangle	Green	Color			0		TriangleGreen.png	TriangleGreen.png	38	1	851	33	33	15837	100	479.9090909090909349288	0	0	0	0		0	0	0	0		0	0	0	0		0
5.0.11.0	win	032519	17:10:47	NH_A_70	1	1	blocked_color	9	blockedtask_bivalentcolortest	102	Circle	Green	Color			0		CircleGreen.png	CircleGreen.png	38	1	504	34	34	16341	100	480.6176470588235360992	0	0	0	0		0	0	0	0		0	0	0	0		0
5.0.11.0	win	032519	17:10:47	NH_A_70	1	1	blocked_color	9	blockedtask_bivalentcolortest	105	Triangle	Red	Color			0		TriangleRed.png	TriangleRed.png	30	1	428	35	35	16769	100	479.1142857142856996688	0	0	0	0		0	0	0	0		0	0	0	0		0
5.0.11.0	win	032519	17:10:47	NH_A_70	1	1	blocked_color	9	blockedtask_bivalentcolortest	108	Circle	Red	Color			0		CircleRed.png	CircleRed.png	30	1	466	36	36	17235	100	478.75	0	0	0	0		0	0	0	0		0	0	0	0		0
5.0.11.0	win	032519	17:10:47	NH_A_70	1	1	blocked_color	9	blockedtask_bivalentcolortest	111	Circle	Green	Color			0		CircleGreen.png	CircleGreen.png	38	1	471	37	37	17706	100	478.5405405405405190322	0	0	0	0		0	0	0	0		0	0	0	0		0
5.0.11.0	win	032519	17:10:47	NH_A_70	1	1	blocked_color	9	blockedtask_bivalentcolortest	114	Triangle	Green	Color			0		TriangleGreen.png	TriangleGreen.png	38	1	428	38	38	18134	100	477.2105263157894796677	0	0	0	0		0	0	0	0		0	0	0	0		0
5.0.11.0	win	032519	17:10:47	NH_A_70	1	1	blocked_color	9	blockedtask_bivalentcolortest	117	Triangle	Red	Color			0		TriangleRed.png	TriangleRed.png	30	1	386	39	39	18520	100	474.8717948717948615922	0	0	0	0		0	0	0	0		0	0	0	0		0
5.0.11.0	win	032519	17:10:47	NH_A_70	1	1	blocked_color	9	blockedtask_bivalentcolortest	120	Triangle	Red	Color			0		TriangleRed.png	TriangleRed.png	30	1	522	40	40	19042	100	476.0500000000000113687	0	0	0	0		0	0	0	0		0	0	0	0		0
5.0.11.0	win	032519	17:10:47	NH_A_70	1	1	blocked_color	9	blockedtask_bivalentcolortest	123	Triangle	Red	Color			0		TriangleRed.png	TriangleRed.png	30	1	365	41	41	19407	100	473.3414634146341199994	0	0	0	0		0	0	0	0		0	0	0	0		0
5.0.11.0	win	032519	17:10:47	NH_A_70	1	1	blocked_color	9	blockedtask_bivalentcolortest	126	Circle	Red	Color			0		CircleRed.png	CircleRed.png	30	1	374	42	42	19781	100	470.9761904761904816041	0	0	0	0		0	0	0	0		0	0	0	0		0
5.0.11.0	win	032519	17:10:47	NH_A_70	1	1	blocked_color	9	blockedtask_bivalentcolortest	129	Circle	Green	Color			0		CircleGreen.png	CircleGreen.png	38	1	446	43	43	20227	100	470.3953488372093261205	0	0	0	0		0	0	0	0		0	0	0	0		0
5.0.11.0	win	032519	17:10:47	NH_A_70	1	1	blocked_color	9	blockedtask_bivalentcolortest	132	Triangle	Red	Color			0		TriangleRed.png	TriangleRed.png	30	1	420	44	44	20647	100	469.25	0	0	0	0		0	0	0	0		0	0	0	0		0
5.0.11.0	win	032519	17:10:47	NH_A_70	1	1	blocked_color	9	blockedtask_bivalentcolortest	135	Triangle	Green	Color			0		TriangleGreen.png	TriangleGreen.png	38	1	363	45	45	21010	100	466.8888888888889141526	0	0	0	0		0	0	0	0		0	0	0	0		0
5.0.11.0	win	032519	17:10:47	NH_A_70	1	1	blocked_color	9	blockedtask_bivalentcolortest	138	Triangle	Red	Color			0		TriangleRed.png	TriangleRed.png	30	1	484	46	46	21494	100	467.2608695652173764756	0	0	0	0		0	0	0	0		0	0	0	0		0
5.0.11.0	win	032519	17:10:47	NH_A_70	1	1	blocked_color	9	blockedtask_bivalentcolortest	141	Triangle	Red	Color			0		TriangleRed.png	TriangleRed.png	30	1	520	47	47	22014	100	468.3829787234042782984	0	0	0	0		0	0	0	0		0	0	0	0		0
5.0.11.0	win	032519	17:10:47	NH_A_70	1	1	blocked_color	9	blockedtask_bivalentcolortest	144	Triangle	Red	Color			0		TriangleRed.png	TriangleRed.png	30	1	427	48	48	22441	100	467.5208333333333143855	0	0	0	0		0	0	0	0		0	0	0	0		0
5.0.11.0	win	032519	17:10:47	NH_A_70	1	1	blocked_color	9	blockedtask_bivalentcolortest	147	Circle	Green	Color			0		CircleGreen.png	CircleGreen.png	38	1	481	49	49	22922	100	467.7959183673469283349	0	0	0	0		0	0	0	0		0	0	0	0		0
5.0.11.0	win	032519	17:10:47	NH_A_70	1	1	blocked_color	9	blockedtask_bivalentcolortest	150	Triangle	Green	Color			0		TriangleGreen.png	TriangleGreen.png	38	1	422	50	50	23344	100	466.8799999999999954525	0	0	0	0		0	0	0	0		0	0	0	0		0
5.0.11.0	win	032519	17:10:47	NH_A_70	1	1	blocked_color	9	blockedtask_bivalentcolortest	153	Triangle	Green	Color			0		TriangleGreen.png	TriangleGreen.png	38	1	380	51	51	23724	100	465.1764705882353041488	0	0	0	0		0	0	0	0		0	0	0	0		0
5.0.11.0	win	032519	17:10:47	NH_A_70	1	1	blocked_color	9	blockedtask_bivalentcolortest	156	Triangle	Green	Color			0		TriangleGreen.png	TriangleGreen.png	38	1	405	52	52	24129	100	464.0192307692307736033	0	0	0	0		0	0	0	0		0	0	0	0		0
5.0.11.0	win	032519	17:10:47	NH_A_70	1	1	blocked_color	9	blockedtask_bivalentcolortest	159	Circle	Red	Color			0		CircleRed.png	CircleRed.png	30	1	460	53	53	24589	100	463.9433962264150750343	0	0	0	0		0	0	0	0		0	0	0	0		0
5.0.11.0	win	032519	17:10:47	NH_A_70	1	1	blocked_color	9	blockedtask_bivalentcolortest	162	Circle	Green	Color			0		CircleGreen.png	CircleGreen.png	38	1	433	54	54	25022	100	463.3703703703703808969	0	0	0	0		0	0	0	0		0	0	0	0		0
5.0.11.0	win	032519	17:10:47	NH_A_70	1	1	blocked_color	9	blockedtask_bivalentcolortest	165	Triangle	Red	Color			0		TriangleRed.png	TriangleRed.png	30	1	343	55	55	25365	100	461.1818181818181869858	0	0	0	0		0	0	0	0		0	0	0	0		0
5.0.11.0	win	032519	17:10:47	NH_A_70	1	1	blocked_color	9	blockedtask_bivalentcolortest	168	Triangle	Green	Color			0		TriangleGreen.png	TriangleGreen.png	38	1	401	56	56	25766	100	460.1071428571428327814	0	0	0	0		0	0	0	0		0	0	0	0		0
5.0.11.0	win	032519	17:10:47	NH_A_70	1	1	blocked_color	9	blockedtask_bivalentcolortest	171	Triangle	Red	Color			0		TriangleRed.png	TriangleRed.png	30	1	393	57	57	26159	100	458.9298245614035067774	0	0	0	0		0	0	0	0		0	0	0	0		0
5.0.11.0	win	032519	17:10:47	NH_A_70	1	1	blocked_color	9	blockedtask_bivalentcolortest	174	Circle	Red	Color			0		CircleRed.png	CircleRed.png	30	1	497	58	58	26656	100	459.5862068965517437391	0	0	0	0		0	0	0	0		0	0	0	0		0
5.0.11.0	win	032519	17:10:47	NH_A_70	1	1	blocked_color	9	blockedtask_bivalentcolortest	177	Circle	Green	Color			0		CircleGreen.png	CircleGreen.png	38	1	437	59	59	27093	100	459.2033898305084562708	0	0	0	0		0	0	0	0		0	0	0	0		0
5.0.11.0	win	032519	17:10:47	NH_A_70	1	1	blocked_color	9	blockedtask_bivalentcolortest	180	Triangle	Green	Color			0		TriangleGreen.png	TriangleGreen.png	38	1	395	60	60	27488	100	458.1333333333333257542	0	0	0	0		0	0	0	0		0	0	0	0		0
5.0.11.0	win	032519	17:10:47	NH_A_70	1	1	blocked_color	9	blockedtask_bivalentcolortest	183	Triangle	Green	Color			0		TriangleGreen.png	TriangleGreen.png	38	1	387	61	61	27875	100	456.9672131147540881102	0	0	0	0		0	0	0	0		0	0	0	0		0
5.0.11.0	win	032519	17:10:47	NH_A_70	1	1	blocked_color	9	blockedtask_bivalentcolortest	186	Triangle	Red	Color			0		TriangleRed.png	TriangleRed.png	30	1	459	62	62	28334	100	457	0	0	0	0		0	0	0	0		0	0	0	0		0
5.0.11.0	win	032519	17:10:47	NH_A_70	1	1	blocked_color	9	blockedtask_bivalentcolortest	189	Circle	Red	Color			0		CircleRed.png	CircleRed.png	30	1	464	63	63	28798	100	457.1111111111110858474	0	0	0	0		0	0	0	0		0	0	0	0		0
5.0.11.0	win	032519	17:10:47	NH_A_70	1	1	blocked_color	9	blockedtask_bivalentcolortest	192	Circle	Green	Color			0		CircleGreen.png	CircleGreen.png	38	1	422	64	64	29220	100	456.5625	0	0	0	0		0	0	0	0		0	0	0	0		0
5.0.11.0	win	032519	17:10:47	NH_A_70	1	1	blocked_color	9	blockedtask_bivalentcolortest	195	Circle	Green	Color			0		CircleGreen.png	CircleGreen.png	38	1	428	65	65	29648	100	456.1230769230769510614	0	0	0	0		0	0	0	0		0	0	0	0		0
5.0.11.0	win	032519	17:10:47	NH_A_70	1	1	blocked_color	9	blockedtask_bivalentcolortest	198	Triangle	Green	Color			0		TriangleGreen.png	TriangleGreen.png	38	1	371	66	66	30019	100	454.8333333333333143855	0	0	0	0		0	0	0	0		0	0	0	0		0
5.0.11.0	win	032519	17:10:47	NH_A_70	1	1	blocked_color	9	blockedtask_bivalentcolortest	201	Circle	Red	Color			0		CircleRed.png	CircleRed.png	30	1	427	67	67	30446	100	454.4179104477611872426	0	0	0	0		0	0	0	0		0	0	0	0		0
5.0.11.0	win	032519	17:10:47	NH_A_70	1	1	blocked_color	9	blockedtask_bivalentcolortest	204	Triangle	Green	Color			0		TriangleGreen.png	TriangleGreen.png	38	1	354	68	68	30800	100	452.9411764705882319504	0	0	0	0		0	0	0	0		0	0	0	0		0
5.0.11.0	win	032519	17:10:47	NH_A_70	1	1	blocked_color	9	blockedtask_bivalentcolortest	207	Triangle	Green	Color			0		TriangleGreen.png	TriangleGreen.png	38	1	427	69	69	31227	100	452.5652173913043725406	0	0	0	0		0	0	0	0		0	0	0	0		0
5.0.11.0	win	032519	17:10:47	NH_A_70	1	1	blocked_color	9	blockedtask_bivalentcolortest	210	Circle	Green	Color			0		CircleGreen.png	CircleGreen.png	38	1	434	70	70	31661	100	452.3000000000000113687	0	0	0	0		0	0	0	0		0	0	0	0		0
5.0.11.0	win	032519	17:10:47	NH_A_70	1	1	blocked_color	9	blockedtask_bivalentcolortest	213	Triangle	Green	Color			0		TriangleGreen.png	TriangleGreen.png	38	1	376	71	71	32037	100	451.2253521126760347215	0	0	0	0		0	0	0	0		0	0	0	0		0
5.0.11.0	win	032519	17:10:47	NH_A_70	1	1	blocked_color	9	blockedtask_bivalentcolortest	216	Circle	Green	Color			0		CircleGreen.png	CircleGreen.png	38	1	385	72	72	32422	100	450.3055555555555429237	0	0	0	0		0	0	0	0		0	0	0	0		0
5.0.11.0	win	032519	17:10:47	NH_A_70	1	1	blocked_color	9	blockedtask_bivalentcolortest	219	Triangle	Green	Color			0		TriangleGreen.png	TriangleGreen.png	38	1	361	73	73	32783	100	449.0821917808219154722	0	0	0	0		0	0	0	0		0	0	0	0		0
5.0.11.0	win	032519	17:10:47	NH_A_70	1	1	blocked_color	9	blockedtask_bivalentcolortest	222	Triangle	Green	Color			0		TriangleGreen.png	TriangleGreen.png	38	1	354	74	74	33137	100	447.7972972972972911521	0	0	0	0		0	0	0	0		0	0	0	0		0
5.0.11.0	win	032519	17:10:47	NH_A_70	1	1	blocked_color	9	blockedtask_bivalentcolortest	225	Triangle	Green	Color			0		TriangleGreen.png	TriangleGreen.png	38	1	363	75	75	33500	100	446.6666666666666856145	0	0	0	0		0	0	0	0		0	0	0	0		0
5.0.11.0	win	032519	17:10:47	NH_A_70	1	1	blocked_color	9	blockedtask_bivalentcolortest	228	Circle	Green	Color			0		CircleGreen.png	CircleGreen.png	38	1	341	76	76	33841	100	445.2763157894736991693	0	0	0	0		0	0	0	0		0	0	0	0		0
5.0.11.0	win	032519	17:10:47	NH_A_70	1	1	blocked_color	9	blockedtask_bivalentcolortest	231	Circle	Green	Color			0		CircleGreen.png	CircleGreen.png	38	1	383	77	77	34224	100	444.4675324675324645796	0	0	0	0		0	0	0	0		0	0	0	0		0
5.0.11.0	win	032519	17:10:47	NH_A_70	1	1	blocked_color	9	blockedtask_bivalentcolortest	234	Triangle	Red	Color			0		TriangleRed.png	TriangleRed.png	30	1	439	78	78	34663	100	444.3974358974359120111	0	0	0	0		0	0	0	0		0	0	0	0		0
5.0.11.0	win	032519	17:10:47	NH_A_70	1	1	blocked_color	9	blockedtask_bivalentcolortest	237	Circle	Green	Color			0		CircleGreen.png	CircleGreen.png	38	1	413	79	79	35076	100	444	0	0	0	0		0	0	0	0		0	0	0	0		0
5.0.11.0	win	032519	17:10:47	NH_A_70	1	1	blocked_color	9	blockedtask_bivalentcolortest	240	Triangle	Red	Color			0		TriangleRed.png	TriangleRed.png	30	1	452	80	80	35528	100	444.1000000000000227374	0	0	0	0		0	0	0	0		0	0	0	0		0
5.0.11.0	win	032519	17:10:47	NH_A_70	1	1	blocked_shape	10	BlockedTestInstruct	1	Triangle	Red	Color			0		SC_Blocked_BivalentShapeTest.htm	TriangleRed.png	57	0	5269	0	0	0	0		0	0	0	0		0	0	0	0		0	0	0	0		0
5.0.11.0	win	032519	17:10:47	NH_A_70	1	1	blocked_shape	10	blockedtask_bivalentshapetest	3	Circle	Red	Shape			0		CircleRed.png	CircleRed.png	30	1	818	0	0	0	0		1	1	818	100	818	0	0	0	0		0	0	0	0		0
5.0.11.0	win	032519	17:10:47	NH_A_70	1	1	blocked_shape	10	blockedtask_bivalentshapetest	6	Triangle	Green	Shape			0		TriangleGreen.png	TriangleGreen.png	38	1	841	0	0	0	0		2	2	1659	100	829.5	0	0	0	0		0	0	0	0		0
5.0.11.0	win	032519	17:10:47	NH_A_70	1	1	blocked_shape	10	blockedtask_bivalentshapetest	9	Circle	Green	Shape			0		CircleGreen.png	CircleGreen.png	30	1	751	0	0	0	0		3	3	2410	100	803.3333333333333712289	0	0	0	0		0	0	0	0		0
5.0.11.0	win	032519	17:10:47	NH_A_70	1	1	blocked_shape	10	blockedtask_bivalentshapetest	12	Triangle	Green	Shape			0		TriangleGreen.png	TriangleGreen.png	38	1	520	0	0	0	0		4	4	2930	100	732.5	0	0	0	0		0	0	0	0		0
5.0.11.0	win	032519	17:10:47	NH_A_70	1	1	blocked_shape	10	blockedtask_bivalentshapetest	15	Triangle	Green	Shape			0		TriangleGreen.png	TriangleGreen.png	38	1	891	0	0	0	0		5	5	3821	100	764.2000000000000454747	0	0	0	0		0	0	0	0		0
5.0.11.0	win	032519	17:10:47	NH_A_70	1	1	blocked_shape	10	blockedtask_bivalentshapetest	18	Triangle	Red	Shape			0		TriangleRed.png	TriangleRed.png	38	1	543	0	0	0	0		6	6	4364	100	727.3333333333333712289	0	0	0	0		0	0	0	0		0
5.0.11.0	win	032519	17:10:47	NH_A_70	1	1	blocked_shape	10	blockedtask_bivalentshapetest	21	Triangle	Green	Shape			0		TriangleGreen.png	TriangleGreen.png	38	1	449	0	0	0	0		7	7	4813	100	687.5714285714285551876	0	0	0	0		0	0	0	0		0
5.0.11.0	win	032519	17:10:47	NH_A_70	1	1	blocked_shape	10	blockedtask_bivalentshapetest	24	Triangle	Green	Shape			0		TriangleGreen.png	TriangleGreen.png	38	1	534	0	0	0	0		8	8	5347	100	668.375	0	0	0	0		0	0	0	0		0
5.0.11.0	win	032519	17:10:47	NH_A_70	1	1	blocked_shape	10	blockedtask_bivalentshapetest	27	Circle	Red	Shape			0		CircleRed.png	CircleRed.png	30	1	520	0	0	0	0		9	9	5867	100	651.8888888888889141526	0	0	0	0		0	0	0	0		0
5.0.11.0	win	032519	17:10:47	NH_A_70	1	1	blocked_shape	10	blockedtask_bivalentshapetest	30	Triangle	Red	Shape			0		TriangleRed.png	TriangleRed.png	38	1	539	0	0	0	0		10	10	6406	100	640.6000000000000227374	0	0	0	0		0	0	0	0		0
5.0.11.0	win	032519	17:10:47	NH_A_70	1	1	blocked_shape	10	blockedtask_bivalentshapetest	33	Circle	Green	Shape			0		CircleGreen.png	CircleGreen.png	30	1	461	0	0	0	0		11	11	6867	100	624.2727272727272520569	0	0	0	0		0	0	0	0		0
5.0.11.0	win	032519	17:10:47	NH_A_70	1	1	blocked_shape	10	blockedtask_bivalentshapetest	36	Triangle	Green	Shape			0		TriangleGreen.png	TriangleGreen.png	38	1	370	0	0	0	0		12	12	7237	100	603.0833333333333712289	0	0	0	0		0	0	0	0		0
5.0.11.0	win	032519	17:10:47	NH_A_70	1	1	blocked_shape	10	blockedtask_bivalentshapetest	39	Triangle	Green	Shape			0		TriangleGreen.png	TriangleGreen.png	38	1	747	0	0	0	0		13	13	7984	100	614.1538461538461888267	0	0	0	0		0	0	0	0		0
5.0.11.0	win	032519	17:10:47	NH_A_70	1	1	blocked_shape	10	blockedtask_bivalentshapetest	42	Triangle	Green	Shape			0		TriangleGreen.png	TriangleGreen.png	38	1	629	0	0	0	0		14	14	8613	100	615.2142857142856655628	0	0	0	0		0	0	0	0		0
5.0.11.0	win	032519	17:10:47	NH_A_70	1	1	blocked_shape	10	blockedtask_bivalentshapetest	45	Triangle	Red	Shape			0		TriangleRed.png	TriangleRed.png	38	1	628	0	0	0	0		15	15	9241	100	616.0666666666667197205	0	0	0	0		0	0	0	0		0
5.0.11.0	win	032519	17:10:47	NH_A_70	1	1	blocked_shape	10	blockedtask_bivalentshapetest	48	Triangle	Red	Shape			0		TriangleRed.png	TriangleRed.png	38	1	418	0	0	0	0		16	16	9659	100	603.6875	0	0	0	0		0	0	0	0		0
5.0.11.0	win	032519	17:10:47	NH_A_70	1	1	blocked_shape	10	blockedtask_bivalentshapetest	51	Triangle	Red	Shape			0		TriangleRed.png	TriangleRed.png	38	1	473	0	0	0	0		17	17	10132	100	596	0	0	0	0		0	0	0	0		0
5.0.11.0	win	032519	17:10:47	NH_A_70	1	1	blocked_shape	10	blockedtask_bivalentshapetest	54	Circle	Green	Shape			0		CircleGreen.png	CircleGreen.png	30	1	477	0	0	0	0		18	18	10609	100	589.3888888888889141526	0	0	0	0		0	0	0	0		0
5.0.11.0	win	032519	17:10:47	NH_A_70	1	1	blocked_shape	10	blockedtask_bivalentshapetest	57	Circle	Red	Shape			0		CircleRed.png	CircleRed.png	30	1	818	0	0	0	0		19	19	11427	100	601.4210526315789593355	0	0	0	0		0	0	0	0		0
5.0.11.0	win	032519	17:10:47	NH_A_70	1	1	blocked_shape	10	blockedtask_bivalentshapetest	60	Circle	Green	Shape			0		CircleGreen.png	CircleGreen.png	30	1	649	0	0	0	0		20	20	12076	100	603.7999999999999545253	0	0	0	0		0	0	0	0		0
5.0.11.0	win	032519	17:10:47	NH_A_70	1	1	blocked_shape	10	blockedtask_bivalentshapetest	63	Circle	Green	Shape			0		CircleGreen.png	CircleGreen.png	30	1	518	0	0	0	0		21	21	12594	100	599.7142857142856655628	0	0	0	0		0	0	0	0		0
5.0.11.0	win	032519	17:10:47	NH_A_70	1	1	blocked_shape	10	blockedtask_bivalentshapetest	66	Triangle	Green	Shape			0		TriangleGreen.png	TriangleGreen.png	38	1	489	0	0	0	0		22	22	13083	100	594.6818181818181301423	0	0	0	0		0	0	0	0		0
5.0.11.0	win	032519	17:10:47	NH_A_70	1	1	blocked_shape	10	blockedtask_bivalentshapetest	69	Triangle	Green	Shape			0		TriangleGreen.png	TriangleGreen.png	38	1	557	0	0	0	0		23	23	13640	100	593.0434782608696195894	0	0	0	0		0	0	0	0		0
5.0.11.0	win	032519	17:10:47	NH_A_70	1	1	blocked_shape	10	blockedtask_bivalentshapetest	72	Circle	Green	Shape			0		CircleGreen.png	CircleGreen.png	30	1	558	0	0	0	0		24	24	14198	100	591.5833333333333712289	0	0	0	0		0	0	0	0		0
5.0.11.0	win	032519	17:10:47	NH_A_70	1	1	blocked_shape	10	blockedtask_bivalentshapetest	75	Circle	Green	Shape			0		CircleGreen.png	CircleGreen.png	30	1	800	0	0	0	0		25	25	14998	100	599.9199999999999590727	0	0	0	0		0	0	0	0		0
5.0.11.0	win	032519	17:10:47	NH_A_70	1	1	blocked_shape	10	blockedtask_bivalentshapetest	78	Triangle	Red	Shape			0		TriangleRed.png	TriangleRed.png	38	1	423	0	0	0	0		26	26	15421	100	593.11538461538464162	0	0	0	0		0	0	0	0		0
5.0.11.0	win	032519	17:10:47	NH_A_70	1	1	blocked_shape	10	blockedtask_bivalentshapetest	81	Triangle	Green	Shape			0		TriangleGreen.png	TriangleGreen.png	38	1	557	0	0	0	0		27	27	15978	100	591.7777777777778283053	0	0	0	0		0	0	0	0		0
5.0.11.0	win	032519	17:10:47	NH_A_70	1	1	blocked_shape	10	blockedtask_bivalentshapetest	84	Triangle	Red	Shape			0		TriangleRed.png	TriangleRed.png	38	1	575	0	0	0	0		28	28	16553	100	591.1785714285714448124	0	0	0	0		0	0	0	0		0
5.0.11.0	win	032519	17:10:47	NH_A_70	1	1	blocked_shape	10	blockedtask_bivalentshapetest	87	Triangle	Red	Shape			0		TriangleRed.png	TriangleRed.png	38	1	431	0	0	0	0		29	29	16984	100	585.6551724137931387304	0	0	0	0		0	0	0	0		0
5.0.11.0	win	032519	17:10:47	NH_A_70	1	1	blocked_shape	10	blockedtask_bivalentshapetest	90	Triangle	Red	Shape			0		TriangleRed.png	TriangleRed.png	38	1	389	0	0	0	0		30	30	17373	100	579.1000000000000227374	0	0	0	0		0	0	0	0		0
5.0.11.0	win	032519	17:10:47	NH_A_70	1	1	blocked_shape	10	blockedtask_bivalentshapetest	93	Circle	Green	Shape			0		CircleGreen.png	CircleGreen.png	30	1	494	0	0	0	0		31	31	17867	100	576.3548387096774376914	0	0	0	0		0	0	0	0		0
5.0.11.0	win	032519	17:10:47	NH_A_70	1	1	blocked_shape	10	blockedtask_bivalentshapetest	96	Triangle	Green	Shape			0		TriangleGreen.png	TriangleGreen.png	38	1	945	0	0	0	0		32	32	18812	100	587.875	0	0	0	0		0	0	0	0		0
5.0.11.0	win	032519	17:10:47	NH_A_70	1	1	blocked_shape	10	blockedtask_bivalentshapetest	99	Circle	Red	Shape			0		CircleRed.png	CircleRed.png	30	1	500	0	0	0	0		33	33	19312	100	585.2121212121212465718	0	0	0	0		0	0	0	0		0
5.0.11.0	win	032519	17:10:47	NH_A_70	1	1	blocked_shape	10	blockedtask_bivalentshapetest	102	Triangle	Red	Shape			0		TriangleRed.png	TriangleRed.png	30	0	535	0	0	0	0		33	34	19312	97.0588235294117680496	585.2121212121212465718	0	0	0	0		0	0	0	0		0
5.0.11.0	win	032519	17:10:47	NH_A_70	1	1	blocked_shape	10	blockedtask_bivalentshapetest	105	Triangle	Red	Shape			0		TriangleRed.png	TriangleRed.png	38	1	1033	0	0	0	0		34	35	20345	97.1428571428571387969	598.3823529411764639008	0	0	0	0		0	0	0	0		0
5.0.11.0	win	032519	17:10:47	NH_A_70	1	1	blocked_shape	10	blockedtask_bivalentshapetest	108	Triangle	Green	Shape			0		TriangleGreen.png	TriangleGreen.png	38	1	663	0	0	0	0		35	36	21008	97.2222222222222143273	600.2285714285713993377	0	0	0	0		0	0	0	0		0
5.0.11.0	win	032519	17:10:47	NH_A_70	1	1	blocked_shape	10	blockedtask_bivalentshapetest	111	Triangle	Red	Shape			0		TriangleRed.png	TriangleRed.png	38	1	548	0	0	0	0		36	37	21556	97.2972972972973053629	598.7777777777778283053	0	0	0	0		0	0	0	0		0
5.0.11.0	win	032519	17:10:47	NH_A_70	1	1	blocked_shape	10	blockedtask_bivalentshapetest	114	Circle	Red	Shape			0		CircleRed.png	CircleRed.png	30	1	789	0	0	0	0		37	38	22345	97.3684210526315752077	603.9189189189189619356	0	0	0	0		0	0	0	0		0
5.0.11.0	win	032519	17:10:47	NH_A_70	1	1	blocked_shape	10	blockedtask_bivalentshapetest	117	Circle	Red	Shape			0		CircleRed.png	CircleRed.png	30	1	589	0	0	0	0		38	39	22934	97.4358974358974307961	603.5263157894736423259	0	0	0	0		0	0	0	0		0
5.0.11.0	win	032519	17:10:47	NH_A_70	1	1	blocked_shape	10	blockedtask_bivalentshapetest	120	Triangle	Green	Shape			0		TriangleGreen.png	TriangleGreen.png	38	1	718	0	0	0	0		39	40	23652	97.5	606.4615384615384527933	0	0	0	0		0	0	0	0		0
5.0.11.0	win	032519	17:10:47	NH_A_70	1	1	blocked_shape	10	blockedtask_bivalentshapetest	123	Circle	Red	Shape			0		CircleRed.png	CircleRed.png	30	1	632	0	0	0	0		40	41	24284	97.5609756097560989474	607.1000000000000227374	0	0	0	0		0	0	0	0		0
5.0.11.0	win	032519	17:10:47	NH_A_70	1	1	blocked_shape	10	blockedtask_bivalentshapetest	126	Circle	Red	Shape			0		CircleRed.png	CircleRed.png	30	1	1110	0	0	0	0		41	42	25394	97.619047619047620401	619.3658536585365936844	0	0	0	0		0	0	0	0		0
5.0.11.0	win	032519	17:10:47	NH_A_70	1	1	blocked_shape	10	blockedtask_bivalentshapetest	129	Triangle	Red	Shape			0		TriangleRed.png	TriangleRed.png	38	1	497	0	0	0	0		42	43	25891	97.6744186046511515542	616.4523809523809632083	0	0	0	0		0	0	0	0		0
5.0.11.0	win	032519	17:10:47	NH_A_70	1	1	blocked_shape	10	blockedtask_bivalentshapetest	132	Circle	Red	Shape			0		CircleRed.png	CircleRed.png	30	1	790	0	0	0	0		43	44	26681	97.7272727272727337322	620.4883720930232584578	0	0	0	0		0	0	0	0		0
5.0.11.0	win	032519	17:10:47	NH_A_70	1	1	blocked_shape	10	blockedtask_bivalentshapetest	135	Triangle	Green	Shape			0		TriangleGreen.png	TriangleGreen.png	38	1	446	0	0	0	0		44	45	27127	97.7777777777777714618	616.5227272727272520569	0	0	0	0		0	0	0	0		0
5.0.11.0	win	032519	17:10:47	NH_A_70	1	1	blocked_shape	10	blockedtask_bivalentshapetest	138	Circle	Red	Shape			0		CircleRed.png	CircleRed.png	30	1	580	0	0	0	0		45	46	27707	97.8260869565217348054	615.7111111111111085847	0	0	0	0		0	0	0	0		0
5.0.11.0	win	032519	17:10:47	NH_A_70	1	1	blocked_shape	10	blockedtask_bivalentshapetest	141	Circle	Red	Shape			0		CircleRed.png	CircleRed.png	30	1	868	0	0	0	0		46	47	28575	97.8723404255319167078	621.195652173913003935	0	0	0	0		0	0	0	0		0
5.0.11.0	win	032519	17:10:47	NH_A_70	1	1	blocked_shape	10	blockedtask_bivalentshapetest	144	Circle	Green	Shape			0		CircleGreen.png	CircleGreen.png	30	1	649	0	0	0	0		47	48	29224	97.9166666666666571928	621.7872340425532229347	0	0	0	0		0	0	0	0		0
5.0.11.0	win	032519	17:10:47	NH_A_70	1	1	blocked_shape	10	blockedtask_bivalentshapetest	147	Circle	Green	Shape			0		CircleGreen.png	CircleGreen.png	30	1	454	0	0	0	0		48	49	29678	97.9591836734693828248	618.2916666666666287711	0	0	0	0		0	0	0	0		0
5.0.11.0	win	032519	17:10:47	NH_A_70	1	1	blocked_shape	10	blockedtask_bivalentshapetest	150	Circle	Red	Shape			0		CircleRed.png	CircleRed.png	30	1	427	0	0	0	0		49	50	30105	98	614.3877551020408418481	0	0	0	0		0	0	0	0		0
5.0.11.0	win	032519	17:10:47	NH_A_70	1	1	blocked_shape	10	blockedtask_bivalentshapetest	153	Circle	Green	Shape			0		CircleGreen.png	CircleGreen.png	30	1	466	0	0	0	0		50	51	30571	98.0392156862745025592	611.4199999999999590727	0	0	0	0		0	0	0	0		0
5.0.11.0	win	032519	17:10:47	NH_A_70	1	1	blocked_shape	10	blockedtask_bivalentshapetest	156	Circle	Green	Shape			0		CircleGreen.png	CircleGreen.png	30	1	391	0	0	0	0		51	52	30962	98.0769230769230659917	607.0980392156862990305	0	0	0	0		0	0	0	0		0
5.0.11.0	win	032519	17:10:47	NH_A_70	1	1	blocked_shape	10	blockedtask_bivalentshapetest	159	Circle	Red	Shape			0		CircleRed.png	CircleRed.png	30	1	351	0	0	0	0		52	53	31313	98.1132075471698072988	602.1730769230769055866	0	0	0	0		0	0	0	0		0
5.0.11.0	win	032519	17:10:47	NH_A_70	1	1	blocked_shape	10	blockedtask_bivalentshapetest	162	Circle	Red	Shape			0		CircleRed.png	CircleRed.png	30	1	328	0	0	0	0		53	54	31641	98.1481481481481523588	597	0	0	0	0		0	0	0	0		0
5.0.11.0	win	032519	17:10:47	NH_A_70	1	1	blocked_shape	10	blockedtask_bivalentshapetest	165	Circle	Green	Shape			0		CircleGreen.png	CircleGreen.png	30	1	499	0	0	0	0		54	55	32140	98.1818181818181869858	595.1851851851852188702	0	0	0	0		0	0	0	0		0
5.0.11.0	win	032519	17:10:47	NH_A_70	1	1	blocked_shape	10	blockedtask_bivalentshapetest	168	Circle	Green	Shape			0		CircleGreen.png	CircleGreen.png	30	1	390	0	0	0	0		55	56	32530	98.2142857142857081953	591.4545454545454958861	0	0	0	0		0	0	0	0		0
5.0.11.0	win	032519	17:10:47	NH_A_70	1	1	blocked_shape	10	blockedtask_bivalentshapetest	171	Triangle	Red	Shape			0		TriangleRed.png	TriangleRed.png	38	1	478	0	0	0	0		56	57	33008	98.2456140350877120682	589.4285714285714448124	0	0	0	0		0	0	0	0		0
5.0.11.0	win	032519	17:10:47	NH_A_70	1	1	blocked_shape	10	blockedtask_bivalentshapetest	174	Circle	Red	Shape			0		CircleRed.png	CircleRed.png	30	1	707	0	0	0	0		57	58	33715	98.2758620689655089109	591.491228070175452558	0	0	0	0		0	0	0	0		0
5.0.11.0	win	032519	17:10:47	NH_A_70	1	1	blocked_shape	10	blockedtask_bivalentshapetest	177	Triangle	Red	Shape			0		TriangleRed.png	TriangleRed.png	38	1	382	0	0	0	0		58	59	34097	98.3050847457627128279	587.8793103448275587652	0	0	0	0		0	0	0	0		0
5.0.11.0	win	032519	17:10:47	NH_A_70	1	1	blocked_shape	10	blockedtask_bivalentshapetest	180	Circle	Green	Shape			0		CircleGreen.png	CircleGreen.png	30	1	534	0	0	0	0		59	60	34631	98.3333333333333285964	586.9661016949152099187	0	0	0	0		0	0	0	0		0
5.0.11.0	win	032519	17:10:47	NH_A_70	1	1	blocked_shape	10	blockedtask_bivalentshapetest	183	Circle	Green	Shape			0		CircleGreen.png	CircleGreen.png	30	1	536	0	0	0	0		60	61	35167	98.3606557377049171009	586.1166666666666742458	0	0	0	0		0	0	0	0		0
5.0.11.0	win	032519	17:10:47	NH_A_70	1	1	blocked_shape	10	blockedtask_bivalentshapetest	186	Circle	Green	Shape			0		CircleGreen.png	CircleGreen.png	30	1	426	0	0	0	0		61	62	35593	98.387096774193551596	583.4918032786885078167	0	0	0	0		0	0	0	0		0
5.0.11.0	win	032519	17:10:47	NH_A_70	1	1	blocked_shape	10	blockedtask_bivalentshapetest	189	Triangle	Green	Shape			0		TriangleGreen.png	TriangleGreen.png	38	1	513	0	0	0	0		62	63	36106	98.4126984126984041268	582.3548387096774376914	0	0	0	0		0	0	0	0		0
5.0.11.0	win	032519	17:10:47	NH_A_70	1	1	blocked_shape	10	blockedtask_bivalentshapetest	192	Triangle	Red	Shape			0		TriangleRed.png	TriangleRed.png	38	1	932	0	0	0	0		63	64	37038	98.4375	587.9047619047619264165	0	0	0	0		0	0	0	0		0
5.0.11.0	win	032519	17:10:47	NH_A_70	1	1	blocked_shape	10	blockedtask_bivalentshapetest	195	Circle	Green	Shape			0		CircleGreen.png	CircleGreen.png	30	1	502	0	0	0	0		64	65	37540	98.4615384615384670042	586.5625	0	0	0	0		0	0	0	0		0
5.0.11.0	win	032519	17:10:47	NH_A_70	1	1	blocked_shape	10	blockedtask_bivalentshapetest	198	Triangle	Red	Shape			0		TriangleRed.png	TriangleRed.png	38	1	762	0	0	0	0		65	66	38302	98.4848484848484844179	589.2615384615384073186	0	0	0	0		0	0	0	0		0
5.0.11.0	win	032519	17:10:47	NH_A_70	1	1	blocked_shape	10	blockedtask_bivalentshapetest	201	Circle	Green	Shape			0		CircleGreen.png	CircleGreen.png	30	1	707	0	0	0	0		66	67	39009	98.507462686567166088	591.0454545454545041139	0	0	0	0		0	0	0	0		0
5.0.11.0	win	032519	17:10:47	NH_A_70	1	1	blocked_shape	10	blockedtask_bivalentshapetest	204	Circle	Red	Shape			0		CircleRed.png	CircleRed.png	38	0	414	0	0	0	0		66	68	39009	97.0588235294117680496	591.0454545454545041139	0	0	0	0		0	0	0	0		0
5.0.11.0	win	032519	17:10:47	NH_A_70	1	1	blocked_shape	10	blockedtask_bivalentshapetest	207	Circle	Red	Shape			0		CircleRed.png	CircleRed.png	30	1	806	0	0	0	0		67	69	39815	97.1014492753623130739	594.2537313432835617277	0	0	0	0		0	0	0	0		0
5.0.11.0	win	032519	17:10:47	NH_A_70	1	1	blocked_shape	10	blockedtask_bivalentshapetest	210	Triangle	Red	Shape			0		TriangleRed.png	TriangleRed.png	38	1	813	0	0	0	0		68	70	40628	97.1428571428571387969	597.4705882352941443969	0	0	0	0		0	0	0	0		0
5.0.11.0	win	032519	17:10:47	NH_A_70	1	1	blocked_shape	10	blockedtask_bivalentshapetest	213	Triangle	Green	Shape			0		TriangleGreen.png	TriangleGreen.png	38	1	1060	0	0	0	0		69	71	41688	97.1830985915492959748	604.1739130434782509838	0	0	0	0		0	0	0	0		0
5.0.11.0	win	032519	17:10:47	NH_A_70	1	1	blocked_shape	10	blockedtask_bivalentshapetest	216	Circle	Red	Shape			0		CircleRed.png	CircleRed.png	30	1	497	0	0	0	0		70	72	42185	97.2222222222222143273	602.6428571428571103752	0	0	0	0		0	0	0	0		0
5.0.11.0	win	032519	17:10:47	NH_A_70	1	1	blocked_shape	10	blockedtask_bivalentshapetest	219	Triangle	Red	Shape			0		TriangleRed.png	TriangleRed.png	38	1	726	0	0	0	0		71	73	42911	97.2602739726027465395	604.3802816901408050398	0	0	0	0		0	0	0	0		0
5.0.11.0	win	032519	17:10:47	NH_A_70	1	1	blocked_shape	10	blockedtask_bivalentshapetest	222	Circle	Green	Shape			0		CircleGreen.png	CircleGreen.png	30	1	512	0	0	0	0		72	74	43423	97.2972972972973053629	603.0972222222221716947	0	0	0	0		0	0	0	0		0
5.0.11.0	win	032519	17:10:47	NH_A_70	1	1	blocked_shape	10	blockedtask_bivalentshapetest	225	Triangle	Green	Shape			0		TriangleGreen.png	TriangleGreen.png	38	1	948	0	0	0	0		73	75	44371	97.3333333333333428072	607.8219178082191547219	0	0	0	0		0	0	0	0		0
5.0.11.0	win	032519	17:10:47	NH_A_70	1	1	blocked_shape	10	blockedtask_bivalentshapetest	228	Triangle	Green	Shape			0		TriangleGreen.png	TriangleGreen.png	38	1	469	0	0	0	0		74	76	44840	97.3684210526315752077	605.9459459459459367281	0	0	0	0		0	0	0	0		0
5.0.11.0	win	032519	17:10:47	NH_A_70	1	1	blocked_shape	10	blockedtask_bivalentshapetest	231	Triangle	Green	Shape			0		TriangleGreen.png	TriangleGreen.png	38	1	394	0	0	0	0		75	77	45234	97.4025974025974079495	603.1200000000000045475	0	0	0	0		0	0	0	0		0
5.0.11.0	win	032519	17:10:47	NH_A_70	1	1	blocked_shape	10	blockedtask_bivalentshapetest	234	Circle	Red	Shape			0		CircleRed.png	CircleRed.png	30	1	530	0	0	0	0		76	78	45764	97.4358974358974307961	602.1578947368420813291	0	0	0	0		0	0	0	0		0
5.0.11.0	win	032519	17:10:47	NH_A_70	1	1	blocked_shape	10	blockedtask_bivalentshapetest	237	Circle	Red	Shape			0		CircleRed.png	CircleRed.png	30	1	373	0	0	0	0		77	79	46137	97.468354430379747555	599.1818181818181301423	0	0	0	0		0	0	0	0		0
5.0.11.0	win	032519	17:10:47	NH_A_70	1	1	blocked_shape	10	blockedtask_bivalentshapetest	240	Triangle	Red	Shape			0		TriangleRed.png	TriangleRed.png	38	1	558	0	0	0	0		78	80	46695	97.5	598.6538461538461888267	0	0	0	0		0	0	0	0		0
5.0.11.0	win	032519	17:10:47	NH_A_70	1	1	mixedintro	11	MixedIntroInstruct	1	Triangle	Red	Shape			0		SC_MixedIntro1.htm	TriangleRed.png	57	0	13375	0	0	0	0		78	80	46695	97.5	598.6538461538461888267	0	0	0	0		0	0	0	0		0
5.0.11.0	win	032519	17:10:47	NH_A_70	1	1	mixedintro	11	MixedIntroInstruct	2	Triangle	Red	Shape			0		SC_MixedIntro2.htm	TriangleRed.png	57	0	1896	0	0	0	0		78	80	46695	97.5	598.6538461538461888267	0	0	0	0		0	0	0	0		0
5.0.11.0	win	032519	17:10:47	NH_A_70	1	1	mixed_practiceWord	12	MixedPracticeInstruct	1	Triangle	Red	Shape	Word		200		SC_Mixed_WordTraining.htm	TriangleRed.png	57	0	4921	0	0	0	0		0	0	0	0		0	0	0	0		0	0	0	0		0
5.0.11.0	win	032519	17:10:47	NH_A_70	1	1	mixed_practiceWord	12	mixed_firsttask	2	Circle	Red	Shape	Word	firsttrial	200	Consistent	SHAPE	CircleRed.png	30	1	1539	0	0	0	0		0	0	0	0		0	0	0	0		0	0	0	0		0
5.0.11.0	win	032519	17:10:47	NH_A_70	1	1	mixed_practiceWord	12	mixed_repeat	5	Circle	Green	Shape	Word	Repeat	200	Inconsistent	SHAPE	CircleGreen.png	30	1	1700	0	0	0	0		1	1	1700	100	1700	1	1	1700	100	1700	0	0	0	0		-1700
5.0.11.0	win	032519	17:10:47	NH_A_70	1	1	mixed_practiceWord	12	mixed_shift	8	Triangle	Green	Color	Word	Shift	200	Consistent	COLOR	TriangleGreen.png	38	1	878	1	1	878	100	878	1	1	1700	100	1700	1	1	1700	100	1700	1	1	878	100	878	-822
5.0.11.0	win	032519	17:10:47	NH_A_70	1	1	mixed_practiceWord	12	mixed_repeat	11	Circle	Red	Color	Word	Repeat	200	Consistent	COLOR	CircleRed.png	30	1	1674	2	2	2552	100	1276	1	1	1700	100	1700	2	2	3374	100	1687	1	1	878	100	878	-809
5.0.11.0	win	032519	17:10:47	NH_A_70	1	1	mixed_practiceWord	12	mixed_repeat	14	Circle	Green	Color	Word	Repeat	200	Inconsistent	COLOR	CircleGreen.png	38	1	661	3	3	3213	100	1071	1	1	1700	100	1700	3	3	4035	100	1345	1	1	878	100	878	-467
5.0.11.0	win	032519	17:10:47	NH_A_70	1	1	mixed_practiceWord	12	mixed_repeat	17	Triangle	Red	Color	Word	Repeat	200	Inconsistent	COLOR	TriangleRed.png	30	1	585	4	4	3798	100	949.5	1	1	1700	100	1700	4	4	4620	100	1155	1	1	878	100	878	-277
5.0.11.0	win	032519	17:10:47	NH_A_70	1	1	mixed_practiceWord	12	mixed_repeat	20	Triangle	Red	Color	Word	Repeat	200	Inconsistent	COLOR	TriangleRed.png	30	1	560	5	5	4358	100	871.6000000000000227374	1	1	1700	100	1700	5	5	5180	100	1036	1	1	878	100	878	-158
5.0.11.0	win	032519	17:10:47	NH_A_70	1	1	mixed_practiceWord	12	mixed_repeat	23	Circle	Red	Color	Word	Repeat	200	Consistent	COLOR	CircleRed.png	30	1	648	6	6	5006	100	834.3333333333333712289	1	1	1700	100	1700	6	6	5828	100	971.3333333333333712289	1	1	878	100	878	-93.3333333333333712289
5.0.11.0	win	032519	17:10:47	NH_A_70	1	1	mixed_practiceWord	12	mixed_repeat	26	Triangle	Red	Color	Word	Repeat	200	Inconsistent	COLOR	TriangleRed.png	30	1	444	7	7	5450	100	778.5714285714285551876	1	1	1700	100	1700	7	7	6272	100	896	1	1	878	100	878	-18
5.0.11.0	win	032519	17:10:47	NH_A_70	1	1	mixed_practiceWord	12	mixed_repeat	29	Circle	Red	Color	Word	Repeat	200	Consistent	COLOR	CircleRed.png	30	1	456	8	8	5906	100	738.25	1	1	1700	100	1700	8	8	6728	100	841	1	1	878	100	878	37
5.0.11.0	win	032519	17:10:47	NH_A_70	1	1	mixed_practiceWord	12	mixed_repeat	32	Circle	Red	Color	Word	Repeat	200	Consistent	COLOR	CircleRed.png	30	1	420	9	9	6326	100	702.8888888888889141526	1	1	1700	100	1700	9	9	7148	100	794.2222222222221716947	1	1	878	100	878	83.7777777777778283053
5.0.11.0	win	032519	17:10:47	NH_A_70	1	1	mixed_practiceWord	12	mixed_shift	35	Circle	Red	Shape	Word	Shift	200	Consistent	SHAPE	CircleRed.png	30	1	1793	9	9	6326	100	702.8888888888889141526	2	2	3493	100	1746.5	9	9	7148	100	794.2222222222221716947	2	2	2671	100	1335.5	541.2777777777778283053
5.0.11.0	win	032519	17:10:47	NH_A_70	1	1	mixed_practiceWord	12	mixed_shift	38	Circle	Red	Color	Word	Shift	200	Consistent	COLOR	CircleRed.png	30	1	792	10	10	7118	100	711.7999999999999545253	2	2	3493	100	1746.5	9	9	7148	100	794.2222222222221716947	3	3	3463	100	1154.3333333333332575421	360.1111111111110858474
5.0.11.0	win	032519	17:10:47	NH_A_70	1	1	mixed_practiceWord	12	mixed_repeat	41	Circle	Green	Color	Word	Repeat	200	Inconsistent	COLOR	CircleGreen.png	38	1	775	11	11	7893	100	717.5454545454545041139	2	2	3493	100	1746.5	10	10	7923	100	792.2999999999999545253	3	3	3463	100	1154.3333333333332575421	362.0333333333333030168
5.0.11.0	win	032519	17:10:47	NH_A_70	1	1	mixed_practiceWord	12	mixed_shift	44	Triangle	Green	Shape	Word	Shift	200	Consistent	SHAPE	TriangleGreen.png	38	1	806	11	11	7893	100	717.5454545454545041139	3	3	4299	100	1433	10	10	7923	100	792.2999999999999545253	4	4	4269	100	1067.25	274.9500000000000454747
5.0.11.0	win	032519	17:10:47	NH_A_70	1	1	mixed_practiceWord	12	mixed_shift	47	Circle	Red	Color	Word	Shift	200	Consistent	COLOR	CircleRed.png	30	1	1700	12	12	9593	100	799.4166666666666287711	3	3	4299	100	1433	10	10	7923	100	792.2999999999999545253	5	5	5969	100	1193.7999999999999545253	401.5
5.0.11.0	win	032519	17:10:47	NH_A_70	1	1	mixed_practiceWord	12	mixed_repeat	50	Circle	Green	Color	Word	Repeat	200	Inconsistent	COLOR	CircleGreen.png	38	1	510	13	13	10103	100	777.1538461538461888267	3	3	4299	100	1433	11	11	8433	100	766.6363636363636260285	5	5	5969	100	1193.7999999999999545253	427.1636363636363284968
5.0.11.0	win	032519	17:10:47	NH_A_70	1	1	mixed_practiceWord	12	mixed_repeat	53	Circle	Green	Color	Word	Repeat	200	Inconsistent	COLOR	CircleGreen.png	38	1	408	14	14	10511	100	750.7857142857143344372	3	3	4299	100	1433	12	12	8841	100	736.75	5	5	5969	100	1193.7999999999999545253	457.0499999999999545253
5.0.11.0	win	032519	17:10:47	NH_A_70	1	1	mixed_practiceWord	12	mixed_shift	56	Triangle	Red	Shape	Word	Shift	200	Inconsistent	SHAPE	TriangleRed.png	30	0	710	14	14	10511	100	750.7857142857143344372	3	4	4299	75	1433	12	12	8841	100	736.75	5	6	5969	83.3333333333333428072	1193.7999999999999545253	457.0499999999999545253
5.0.11.0	win	032519	17:10:47	NH_A_70	1	1	mixed_practiceWord	12	mixed_shift	59	Triangle	Green	Color	Word	Shift	200	Consistent	COLOR	TriangleGreen.png	38	1	1584	15	15	12095	100	806.3333333333333712289	3	4	4299	75	1433	12	12	8841	100	736.75	6	7	7553	85.7142857142857081953	1258.8333333333332575421	522.0833333333332575421
5.0.11.0	win	032519	17:10:47	NH_A_70	1	1	mixed_practiceWord	12	mixed_repeat	62	Triangle	Green	Color	Word	Repeat	200	Consistent	COLOR	TriangleGreen.png	38	1	399	16	16	12494	100	780.875	3	4	4299	75	1433	13	13	9240	100	710.7692307692307167599	6	7	7553	85.7142857142857081953	1258.8333333333332575421	548.0641025641025407822
5.0.11.0	win	032519	17:10:47	NH_A_70	1	1	mixed_practiceWord	12	mixed_shift	65	Triangle	Green	Shape	Word	Shift	200	Consistent	SHAPE	TriangleGreen.png	38	1	925	16	16	12494	100	780.875	4	5	5224	80	1306	13	13	9240	100	710.7692307692307167599	7	8	8478	87.5	1211.1428571428571103752	500.3736263736263936153
5.0.11.0	win	032519	17:10:47	NH_A_70	1	1	mixed_practiceWord	12	mixed_repeat	68	Triangle	Red	Shape	Word	Repeat	200	Inconsistent	SHAPE	TriangleRed.png	38	1	1414	16	16	12494	100	780.875	5	6	6638	83.3333333333333428072	1327.5999999999999090505	14	14	10654	100	761	7	8	8478	87.5	1211.1428571428571103752	450.1428571428571103752
5.0.11.0	win	032519	17:10:47	NH_A_70	1	1	mixed_practiceWord	12	mixed_repeat	71	Triangle	Red	Shape	Word	Repeat	200	Inconsistent	SHAPE	TriangleRed.png	38	1	491	16	16	12494	100	780.875	6	7	7129	85.7142857142857081953	1188.1666666666667424579	15	15	11145	100	743	7	8	8478	87.5	1211.1428571428571103752	468.1428571428571103752
5.0.11.0	win	032519	17:10:47	NH_A_70	1	1	mixed_practiceWord	12	mixed_shift	74	Circle	Green	Color	Word	Shift	200	Inconsistent	COLOR	CircleGreen.png	38	1	1862	17	17	14356	100	844.4705882352941443969	6	7	7129	85.7142857142857081953	1188.1666666666667424579	15	15	11145	100	743	8	9	10340	88.8888888888888857309	1292.5	549.5
5.0.11.0	win	032519	17:10:47	NH_A_70	1	1	mixed_practiceWord	12	mixed_repeat	77	Triangle	Green	Color	Word	Repeat	200	Consistent	COLOR	TriangleGreen.png	38	1	1594	18	18	15950	100	886.1111111111110858474	6	7	7129	85.7142857142857081953	1188.1666666666667424579	16	16	12739	100	796.1875	8	9	10340	88.8888888888888857309	1292.5	496.3125
5.0.11.0	win	032519	17:10:47	NH_A_70	1	1	mixed_practiceWord	12	mixed_repeat	80	Triangle	Green	Color	Word	Repeat	200	Consistent	COLOR	TriangleGreen.png	38	1	505	19	19	16455	100	866.0526315789473983386	6	7	7129	85.7142857142857081953	1188.1666666666667424579	17	17	13244	100	779.0588235294117112062	8	9	10340	88.8888888888888857309	1292.5	513.4411764705882887938
5.0.11.0	win	032519	17:10:47	NH_A_70	1	1	mixed_practiceWord	12	mixed_shift	83	Circle	Red	Shape	Word	Shift	200	Consistent	SHAPE	CircleRed.png	30	1	1235	19	19	16455	100	866.0526315789473983386	7	8	8364	87.5	1194.8571428571428896248	17	17	13244	100	779.0588235294117112062	9	10	11575	90	1286.1111111111110858474	507.0522875816993746412
5.0.11.0	win	032519	17:10:47	NH_A_70	1	1	mixed_practiceWord	12	mixed_repeat	86	Triangle	Red	Shape	Word	Repeat	200	Inconsistent	SHAPE	TriangleRed.png	38	1	1264	19	19	16455	100	866.0526315789473983386	8	9	9628	88.8888888888888857309	1203.5	18	18	14508	100	806	9	10	11575	90	1286.1111111111110858474	480.1111111111110858474
5.0.11.0	win	032519	17:10:47	NH_A_70	1	1	mixed_practiceWord	12	mixed_repeat	89	Circle	Red	Shape	Word	Repeat	200	Consistent	SHAPE	CircleRed.png	30	1	603	19	19	16455	100	866.0526315789473983386	9	10	10231	90	1136.7777777777778283053	19	19	15111	100	795.3157894736841626582	9	10	11575	90	1286.1111111111110858474	490.7953216374269231892
5.0.11.0	win	032519	17:10:47	NH_A_70	1	1	mixed_practiceWord	12	mixed_shift	92	Triangle	Red	Color	Word	Shift	200	Inconsistent	COLOR	TriangleRed.png	30	1	2017	20	20	18472	100	923.6000000000000227374	9	10	10231	90	1136.7777777777778283053	19	19	15111	100	795.3157894736841626582	10	11	13592	90.9090909090909065071	1359.2000000000000454747	563.8842105263158828166
5.0.11.0	win	032519	17:10:47	NH_A_70	1	1	mixed_practiceWord	12	mixed_shift	95	Triangle	Green	Shape	Word	Shift	200	Consistent	SHAPE	TriangleGreen.png	38	1	702	20	20	18472	100	923.6000000000000227374	10	11	10933	90.9090909090909065071	1093.2999999999999545253	19	19	15111	100	795.3157894736841626582	11	12	14294	91.6666666666666571928	1299.4545454545454958861	504.1387559808613332279
5.0.11.0	win	032519	17:10:47	NH_A_70	1	1	mixed_practiceWord	12	mixed_shift	98	Circle	Red	Color	Word	Shift	200	Consistent	COLOR	CircleRed.png	30	1	880	21	21	19352	100	921.5238095238095183959	10	11	10933	90.9090909090909065071	1093.2999999999999545253	19	19	15111	100	795.3157894736841626582	12	13	15174	92.3076923076923065992	1264.5	469.1842105263158373418
5.0.11.0	win	032519	17:10:47	NH_A_70	1	1	mixed_practiceWord	12	mixed_repeat	101	Circle	Green	Color	Word	Repeat	200	Inconsistent	COLOR	CircleGreen.png	38	1	780	22	22	20132	100	915.0909090909091219146	10	11	10933	90.9090909090909065071	1093.2999999999999545253	20	20	15891	100	794.5499999999999545253	12	13	15174	92.3076923076923065992	1264.5	469.9500000000000454747
5.0.11.0	win	032519	17:10:47	NH_A_70	1	1	mixed_practiceWord	12	mixed_shift	104	Circle	Red	Shape	Word	Shift	200	Consistent	SHAPE	CircleRed.png	30	1	779	22	22	20132	100	915.0909090909091219146	11	12	11712	91.6666666666666571928	1064.7272727272727479431	20	20	15891	100	794.5499999999999545253	13	14	15953	92.8571428571428612031	1227.1538461538461888267	432.6038461538462343015
5.0.11.0	win	032519	17:10:47	NH_A_70	1	1	mixed_practiceWord	12	mixed_shift	107	Triangle	Red	Color	Word	Shift	200	Inconsistent	COLOR	TriangleRed.png	30	1	1866	23	23	21998	100	956.4347826086956274594	11	12	11712	91.6666666666666571928	1064.7272727272727479431	20	20	15891	100	794.5499999999999545253	14	15	17819	93.3333333333333285964	1272.7857142857142207504	478.2357142857142662251
5.0.11.0	win	032519	17:10:47	NH_A_70	1	1	mixed_practiceWord	12	mixed_shift	110	Circle	Green	Shape	Word	Shift	200	Inconsistent	SHAPE	CircleGreen.png	30	1	1358	23	23	21998	100	956.4347826086956274594	12	13	13070	92.3076923076923065992	1089.1666666666667424579	20	20	15891	100	794.5499999999999545253	15	16	19177	93.75	1278.4666666666666969832	483.9166666666667424579
5.0.11.0	win	032519	17:10:47	NH_A_70	1	1	mixed_practiceWord	12	mixed_shift	113	Triangle	Red	Color	Word	Shift	200	Inconsistent	COLOR	TriangleRed.png	30	1	1221	24	24	23219	100	967.4583333333333712289	12	13	13070	92.3076923076923065992	1089.1666666666667424579	20	20	15891	100	794.5499999999999545253	16	17	20398	94.1176470588235218884	1274.875	480.3250000000000454747
5.0.11.0	win	032519	17:10:47	NH_A_70	1	1	mixed_practiceWord	12	mixed_repeat	116	Circle	Green	Color	Word	Repeat	200	Inconsistent	COLOR	CircleGreen.png	38	1	1395	25	25	24614	100	984.5599999999999454303	12	13	13070	92.3076923076923065992	1089.1666666666667424579	21	21	17286	100	823.1428571428571103752	16	17	20398	94.1176470588235218884	1274.875	451.7321428571428896248
5.0.11.0	win	032519	17:10:47	NH_A_70	1	1	mixed_practiceWord	12	mixed_repeat	119	Circle	Green	Color	Word	Repeat	200	Inconsistent	COLOR	CircleGreen.png	38	1	281	26	26	24895	100	957.5	12	13	13070	92.3076923076923065992	1089.1666666666667424579	22	22	17567	100	798.5	16	17	20398	94.1176470588235218884	1274.875	476.375
5.0.11.0	win	032519	17:10:47	NH_A_70	1	1	mixed_practiceWord	12	mixed_shift	122	Triangle	Green	Shape	Word	Shift	200	Consistent	SHAPE	TriangleGreen.png	38	1	684	26	26	24895	100	957.5	13	14	13754	92.8571428571428612031	1058	22	22	17567	100	798.5	17	18	21082	94.4444444444444428655	1240.1176470588234224124	441.6176470588234224124
5.0.11.0	win	032519	17:10:47	NH_A_70	1	1	mixed_practiceWord	12	mixed_repeat	125	Triangle	Red	Shape	Word	Repeat	200	Inconsistent	SHAPE	TriangleRed.png	30	0	1039	26	26	24895	100	957.5	13	15	13754	86.6666666666666714036	1058	22	23	17567	95.6521739130434838216	798.5	17	18	21082	94.4444444444444428655	1240.1176470588234224124	441.6176470588234224124
5.0.11.0	win	032519	17:10:47	NH_A_70	1	1	mixed_practiceWord	12	mixed_repeat	128	Triangle	Red	Shape	Word	Repeat	200	Inconsistent	SHAPE	TriangleRed.png	38	1	571	26	26	24895	100	957.5	14	16	14325	87.5	1023.2142857142856655628	23	24	18138	95.8333333333333428072	788.6086956521738784431	17	18	21082	94.4444444444444428655	1240.1176470588234224124	451.5089514066495439693
5.0.11.0	win	032519	17:10:47	NH_A_70	1	1	mixed_practiceWord	12	mixed_shift	131	Triangle	Green	Color	Word	Shift	200	Consistent	COLOR	TriangleGreen.png	30	0	1123	26	27	24895	96.2962962962962905067	957.5	14	16	14325	87.5	1023.2142857142856655628	23	24	18138	95.8333333333333428072	788.6086956521738784431	17	19	21082	89.4736842105263150415	1240.1176470588234224124	451.5089514066495439693
5.0.11.0	win	032519	17:10:47	NH_A_70	1	1	mixed_practiceWord	12	mixed_shift	134	Circle	Green	Shape	Word	Shift	200	Inconsistent	SHAPE	CircleGreen.png	30	1	1852	26	27	24895	96.2962962962962905067	957.5	15	17	16177	88.2352941176470579876	1078.4666666666666969832	23	24	18138	95.8333333333333428072	788.6086956521738784431	18	20	22934	90	1274.1111111111110858474	485.5024154589372074042
5.0.11.0	win	032519	17:10:47	NH_A_70	1	1	mixed_practiceWord	12	mixed_shift	137	Triangle	Green	Color	Word	Shift	200	Consistent	COLOR	TriangleGreen.png	38	1	1296	27	28	26191	96.4285714285714306016	970.0370370370370665114	15	17	16177	88.2352941176470579876	1078.4666666666666969832	23	24	18138	95.8333333333333428072	788.6086956521738784431	19	21	24230	90.4761904761904816041	1275.2631578947368780064	486.6544622425629995632
5.0.11.0	win	032519	17:10:47	NH_A_70	1	1	mixed_practiceWord	12	mixed_shift	140	Circle	Green	Shape	Word	Shift	200	Inconsistent	SHAPE	CircleGreen.png	30	1	731	27	28	26191	96.4285714285714306016	970.0370370370370665114	16	18	16908	88.8888888888888857309	1056.75	23	24	18138	95.8333333333333428072	788.6086956521738784431	20	22	24961	90.9090909090909065071	1248.0499999999999545253	459.4413043478260760821
5.0.11.0	win	032519	17:10:47	NH_A_70	1	1	mixed_practiceWord	12	mixed_shift	143	Circle	Red	Color	Word	Shift	200	Consistent	COLOR	CircleRed.png	30	1	3324	28	29	29515	96.5517241379310320326	1054.1071428571428896248	16	18	16908	88.8888888888888857309	1056.75	23	24	18138	95.8333333333333428072	788.6086956521738784431	21	23	28285	91.3043478260869534324	1346.9047619047619264165	558.2960662525880479734
5.0.11.0	win	032519	17:10:47	NH_A_70	1	1	mixed_practiceWord	12	mixed_shift	146	Triangle	Green	Shape	Word	Shift	200	Consistent	SHAPE	TriangleGreen.png	38	1	645	28	29	29515	96.5517241379310320326	1054.1071428571428896248	17	19	17553	89.4736842105263150415	1032.5294117647058556031	23	24	18138	95.8333333333333428072	788.6086956521738784431	22	24	28930	91.6666666666666571928	1315	526.3913043478261215569
5.0.11.0	win	032519	17:10:47	NH_A_70	1	1	mixed_testintro	13	MixedPracticeInstruct	1	Triangle	Green	Shape	Word	Shift	200	Consistent	SC_Mixed_TestIntro.htm	TriangleGreen.png	57	0	3298	28	29	29515	96.5517241379310320326	1054.1071428571428896248	17	19	17553	89.4736842105263150415	1032.5294117647058556031	23	24	18138	95.8333333333333428072	788.6086956521738784431	22	24	28930	91.6666666666666571928	1315	526.3913043478261215569
5.0.11.0	win	032519	17:10:47	NH_A_70	1	1	mixed_Word_shortCSI	14	MixedTestInstruct	1	Triangle	Green	Shape	Word	Shift	200	Consistent	SC_Mixed_WordTest.htm	TriangleGreen.png	57	0	1292	0	0	0	0		0	0	0	0		0	0	0	0		0	0	0	0		0
5.0.11.0	win	032519	17:10:47	NH_A_70	1	1	mixed_Word_shortCSI	14	mixed_firsttask	2	Circle	Green	Shape	Word	firsttrial	200	Inconsistent	SHAPE	CircleGreen.png	30	1	2703	0	0	0	0		0	0	0	0		0	0	0	0		0	0	0	0		0
5.0.11.0	win	032519	17:10:47	NH_A_70	1	1	mixed_Word_shortCSI	14	mixed_repeat	5	Circle	Red	Shape	Word	Repeat	200	Consistent	SHAPE	CircleRed.png	30	1	1521	0	0	0	0		1	1	1521	100	1521	1	1	1521	100	1521	0	0	0	0		-1521
5.0.11.0	win	032519	17:10:47	NH_A_70	1	1	mixed_Word_shortCSI	14	mixed_repeat	8	Circle	Red	Shape	Word	Repeat	200	Consistent	SHAPE	CircleRed.png	30	1	514	0	0	0	0		2	2	2035	100	1017.5	2	2	2035	100	1017.5	0	0	0	0		-1017.5
5.0.11.0	win	032519	17:10:47	NH_A_70	1	1	mixed_Word_shortCSI	14	mixed_repeat	11	Circle	Green	Shape	Word	Repeat	200	Inconsistent	SHAPE	CircleGreen.png	30	1	955	0	0	0	0		3	3	2990	100	996.6666666666666287711	3	3	2990	100	996.6666666666666287711	0	0	0	0		-996.6666666666666287711
5.0.11.0	win	032519	17:10:47	NH_A_70	1	1	mixed_Word_shortCSI	14	mixed_repeat	14	Triangle	Red	Shape	Word	Repeat	200	Inconsistent	SHAPE	TriangleRed.png	38	1	692	0	0	0	0		4	4	3682	100	920.5	4	4	3682	100	920.5	0	0	0	0		-920.5
5.0.11.0	win	032519	17:10:47	NH_A_70	1	1	mixed_Word_shortCSI	14	mixed_shift	17	Circle	Red	Color	Word	Shift	200	Consistent	COLOR	CircleRed.png	30	1	710	1	1	710	100	710	4	4	3682	100	920.5	4	4	3682	100	920.5	1	1	710	100	710	-210.5
5.0.11.0	win	032519	17:10:47	NH_A_70	1	1	mixed_Word_shortCSI	14	mixed_repeat	20	Circle	Green	Color	Word	Repeat	200	Inconsistent	COLOR	CircleGreen.png	38	1	1864	2	2	2574	100	1287	4	4	3682	100	920.5	5	5	5546	100	1109.2000000000000454747	1	1	710	100	710	-399.2000000000000454747
5.0.11.0	win	032519	17:10:47	NH_A_70	1	1	mixed_Word_shortCSI	14	mixed_repeat	23	Circle	Green	Color	Word	Repeat	200	Inconsistent	COLOR	CircleGreen.png	38	1	380	3	3	2954	100	984.6666666666666287711	4	4	3682	100	920.5	6	6	5926	100	987.6666666666666287711	1	1	710	100	710	-277.6666666666666287711
5.0.11.0	win	032519	17:10:47	NH_A_70	1	1	mixed_Word_shortCSI	14	mixed_shift	26	Circle	Red	Shape	Word	Shift	200	Consistent	SHAPE	CircleRed.png	30	1	763	3	3	2954	100	984.6666666666666287711	5	5	4445	100	889	6	6	5926	100	987.6666666666666287711	2	2	1473	100	736.5	-251.1666666666666287711
5.0.11.0	win	032519	17:10:47	NH_A_70	1	1	mixed_Word_shortCSI	14	mixed_shift	29	Triangle	Red	Color	Word	Shift	200	Inconsistent	COLOR	TriangleRed.png	30	1	1131	4	4	4085	100	1021.25	5	5	4445	100	889	6	6	5926	100	987.6666666666666287711	3	3	2604	100	868	-119.6666666666666287711
5.0.11.0	win	032519	17:10:47	NH_A_70	1	1	mixed_Word_shortCSI	14	mixed_shift	32	Triangle	Green	Shape	Word	Shift	200	Consistent	SHAPE	TriangleGreen.png	38	1	779	4	4	4085	100	1021.25	6	6	5224	100	870.6666666666666287711	6	6	5926	100	987.6666666666666287711	4	4	3383	100	845.75	-141.9166666666666287711
5.0.11.0	win	032519	17:10:47	NH_A_70	1	1	mixed_Word_shortCSI	14	mixed_shift	35	Circle	Red	Color	Word	Shift	200	Consistent	COLOR	CircleRed.png	30	1	1899	5	5	5984	100	1196.7999999999999545253	6	6	5224	100	870.6666666666666287711	6	6	5926	100	987.6666666666666287711	5	5	5282	100	1056.4000000000000909495	68.7333333333334621784
5.0.11.0	win	032519	17:10:47	NH_A_70	1	1	mixed_Word_shortCSI	14	mixed_repeat	38	Circle	Red	Color	Word	Repeat	200	Consistent	COLOR	CircleRed.png	30	1	413	6	6	6397	100	1066.1666666666667424579	6	6	5224	100	870.6666666666666287711	7	7	6339	100	905.5714285714285551876	5	5	5282	100	1056.4000000000000909495	150.8285714285715357619
5.0.11.0	win	032519	17:10:47	NH_A_70	1	1	mixed_Word_shortCSI	14	mixed_repeat	41	Triangle	Red	Color	Word	Repeat	200	Inconsistent	COLOR	TriangleRed.png	30	1	891	7	7	7288	100	1041.1428571428571103752	6	6	5224	100	870.6666666666666287711	8	8	7230	100	903.75	5	5	5282	100	1056.4000000000000909495	152.6500000000000909495
5.0.11.0	win	032519	17:10:47	NH_A_70	1	1	mixed_Word_shortCSI	14	mixed_repeat	44	Triangle	Green	Color	Word	Repeat	200	Consistent	COLOR	TriangleGreen.png	38	1	662	8	8	7950	100	993.75	6	6	5224	100	870.6666666666666287711	9	9	7892	100	876.8888888888889141526	5	5	5282	100	1056.4000000000000909495	179.5111111111111767968
5.0.11.0	win	032519	17:10:47	NH_A_70	1	1	mixed_Word_shortCSI	14	mixed_repeat	47	Circle	Green	Color	Word	Repeat	200	Inconsistent	COLOR	CircleGreen.png	38	1	393	9	9	8343	100	927	6	6	5224	100	870.6666666666666287711	10	10	8285	100	828.5	5	5	5282	100	1056.4000000000000909495	227.9000000000000909495
5.0.11.0	win	032519	17:10:47	NH_A_70	1	1	mixed_Word_shortCSI	14	mixed_shift	50	Circle	Red	Shape	Word	Shift	200	Consistent	SHAPE	CircleRed.png	30	1	712	9	9	8343	100	927	7	7	5936	100	848	10	10	8285	100	828.5	6	6	5994	100	999	170.5
5.0.11.0	win	032519	17:10:47	NH_A_70	1	1	mixed_Word_shortCSI	14	mixed_shift	53	Circle	Green	Color	Word	Shift	200	Inconsistent	COLOR	CircleGreen.png	38	1	874	10	10	9217	100	921.7000000000000454747	7	7	5936	100	848	10	10	8285	100	828.5	7	7	6868	100	981.1428571428571103752	152.6428571428571103752
5.0.11.0	win	032519	17:10:47	NH_A_70	1	1	mixed_Word_shortCSI	14	mixed_shift	56	Triangle	Red	Shape	Word	Shift	200	Inconsistent	SHAPE	TriangleRed.png	30	0	1350	10	10	9217	100	921.7000000000000454747	7	8	5936	87.5	848	10	10	8285	100	828.5	7	8	6868	87.5	981.1428571428571103752	152.6428571428571103752
5.0.11.0	win	032519	17:10:47	NH_A_70	1	1	mixed_Word_shortCSI	14	mixed_shift	59	Triangle	Red	Color	Word	Shift	200	Inconsistent	COLOR	TriangleRed.png	30	1	1374	11	11	10591	100	962.8181818181818698577	7	8	5936	87.5	848	10	10	8285	100	828.5	8	9	8242	88.8888888888888857309	1030.25	201.75
5.0.11.0	win	032519	17:10:47	NH_A_70	1	1	mixed_Word_shortCSI	14	mixed_repeat	62	Triangle	Red	Color	Word	Repeat	200	Inconsistent	COLOR	TriangleRed.png	30	1	677	12	12	11268	100	939	7	8	5936	87.5	848	11	11	8962	100	814.7272727272727479431	8	9	8242	88.8888888888888857309	1030.25	215.5227272727272520569
5.0.11.0	win	032519	17:10:47	NH_A_70	1	1	mixed_Word_shortCSI	14	mixed_repeat	65	Triangle	Red	Color	Word	Repeat	200	Inconsistent	COLOR	TriangleRed.png	30	1	617	13	13	11885	100	914.2307692307692832401	7	8	5936	87.5	848	12	12	9579	100	798.25	8	9	8242	88.8888888888888857309	1030.25	232
5.0.11.0	win	032519	17:10:47	NH_A_70	1	1	mixed_Word_shortCSI	14	mixed_shift	68	Triangle	Green	Shape	Word	Shift	200	Consistent	SHAPE	TriangleGreen.png	38	1	974	13	13	11885	100	914.2307692307692832401	8	9	6910	88.8888888888888857309	863.75	12	12	9579	100	798.25	9	10	9216	90	1024	225.75
5.0.11.0	win	032519	17:10:47	NH_A_70	1	1	mixed_Word_shortCSI	14	mixed_repeat	71	Triangle	Red	Shape	Word	Repeat	200	Inconsistent	SHAPE	TriangleRed.png	38	1	725	13	13	11885	100	914.2307692307692832401	9	10	7635	90	848.3333333333333712289	13	13	10304	100	792.61538461538464162	9	10	9216	90	1024	231.38461538461535838
5.0.11.0	win	032519	17:10:47	NH_A_70	1	1	mixed_Word_shortCSI	14	mixed_shift	74	Circle	Green	Color	Word	Shift	200	Inconsistent	COLOR	CircleGreen.png	30	0	1190	13	14	11885	92.8571428571428612031	914.2307692307692832401	9	10	7635	90	848.3333333333333712289	13	13	10304	100	792.61538461538464162	9	11	9216	81.8181818181818272251	1024	231.38461538461535838
5.0.11.0	win	032519	17:10:47	NH_A_70	1	1	mixed_Word_shortCSI	14	mixed_shift	77	Triangle	Red	Shape	Word	Shift	200	Inconsistent	SHAPE	TriangleRed.png	38	1	2197	13	14	11885	92.8571428571428612031	914.2307692307692832401	10	11	9832	90.9090909090909065071	983.2000000000000454747	13	13	10304	100	792.61538461538464162	10	12	11413	83.3333333333333428072	1141.2999999999999545253	348.6846153846153129052
5.0.11.0	win	032519	17:10:47	NH_A_70	1	1	mixed_Word_shortCSI	14	mixed_repeat	80	Circle	Red	Shape	Word	Repeat	200	Consistent	SHAPE	CircleRed.png	30	1	1148	13	14	11885	92.8571428571428612031	914.2307692307692832401	11	12	10980	91.6666666666666571928	998.1818181818181301423	14	14	11452	100	818	10	12	11413	83.3333333333333428072	1141.2999999999999545253	323.2999999999999545253
5.0.11.0	win	032519	17:10:47	NH_A_70	1	1	mixed_Word_shortCSI	14	mixed_shift	83	Circle	Green	Color	Word	Shift	200	Inconsistent	COLOR	CircleGreen.png	38	1	1852	14	15	13737	93.3333333333333285964	981.2142857142856655628	11	12	10980	91.6666666666666571928	998.1818181818181301423	14	14	11452	100	818	11	13	13265	84.6153846153846131983	1205.9090909090909917722	387.9090909090909917722
5.0.11.0	win	032519	17:10:47	NH_A_70	1	1	mixed_Word_shortCSI	14	mixed_shift	86	Triangle	Green	Shape	Word	Shift	200	Consistent	SHAPE	TriangleGreen.png	38	1	848	14	15	13737	93.3333333333333285964	981.2142857142856655628	12	13	11828	92.3076923076923065992	985.6666666666666287711	14	14	11452	100	818	12	14	14113	85.7142857142857081953	1176.0833333333332575421	358.0833333333332575421
5.0.11.0	win	032519	17:10:47	NH_A_70	1	1	mixed_Word_shortCSI	14	mixed_repeat	89	Circle	Red	Shape	Word	Repeat	200	Consistent	SHAPE	CircleRed.png	30	1	1116	14	15	13737	93.3333333333333285964	981.2142857142856655628	13	14	12944	92.8571428571428612031	995.6923076923077360334	15	15	12568	100	837.8666666666666742458	12	14	14113	85.7142857142857081953	1176.0833333333332575421	338.2166666666665832963
5.0.11.0	win	032519	17:10:47	NH_A_70	1	1	mixed_Word_shortCSI	14	mixed_repeat	92	Circle	Red	Shape	Word	Repeat	200	Consistent	SHAPE	CircleRed.png	30	1	797	14	15	13737	93.3333333333333285964	981.2142857142856655628	14	15	13741	93.3333333333333285964	981.5	16	16	13365	100	835.3125	12	14	14113	85.7142857142857081953	1176.0833333333332575421	340.7708333333332575421
5.0.11.0	win	032519	17:10:47	NH_A_70	1	1	mixed_Word_shortCSI	14	mixed_shift	95	Triangle	Red	Color	Word	Shift	200	Inconsistent	COLOR	TriangleRed.png	30	1	827	15	16	14564	93.75	970.9333333333332802795	14	15	13741	93.3333333333333285964	981.5	16	16	13365	100	835.3125	13	15	14940	86.6666666666666714036	1149.2307692307692832401	313.9182692307692832401
5.0.11.0	win	032519	17:10:47	NH_A_70	1	1	mixed_Word_shortCSI	14	mixed_repeat	98	Circle	Red	Color	Word	Repeat	200	Consistent	COLOR	CircleRed.png	30	1	537	16	17	15101	94.1176470588235218884	943.8125	14	15	13741	93.3333333333333285964	981.5	17	17	13902	100	817.7647058823529278015	13	15	14940	86.6666666666666714036	1149.2307692307692832401	331.4660633484163554385
5.0.11.0	win	032519	17:10:47	NH_A_70	1	1	mixed_Word_shortCSI	14	mixed_repeat	101	Circle	Green	Color	Word	Repeat	200	Inconsistent	COLOR	CircleGreen.png	38	1	866	17	18	15967	94.4444444444444428655	939.2352941176470721985	14	15	13741	93.3333333333333285964	981.5	18	18	14768	100	820.4444444444444570763	13	15	14940	86.6666666666666714036	1149.2307692307692832401	328.7863247863248261638
5.0.11.0	win	032519	17:10:47	NH_A_70	1	1	mixed_Word_shortCSI	14	mixed_repeat	104	Circle	Green	Color	Word	Repeat	200	Inconsistent	COLOR	CircleGreen.png	38	1	477	18	19	16444	94.7368421052631504153	913.5555555555555429237	14	15	13741	93.3333333333333285964	981.5	19	19	15245	100	802.3684210526315609968	13	15	14940	86.6666666666666714036	1149.2307692307692832401	346.8623481781377222433
5.0.11.0	win	032519	17:10:47	NH_A_70	1	1	mixed_Word_shortCSI	14	mixed_repeat	107	Circle	Green	Color	Word	Repeat	200	Inconsistent	COLOR	CircleGreen.png	38	1	568	19	20	17012	95	895.3684210526315609968	14	15	13741	93.3333333333333285964	981.5	20	20	15813	100	790.6499999999999772626	13	15	14940	86.6666666666666714036	1149.2307692307692832401	358.5807692307693059774
5.0.11.0	win	032519	17:10:47	NH_A_70	1	1	mixed_Word_shortCSI	14	mixed_shift	110	Triangle	Green	Shape	Word	Shift	200	Consistent	SHAPE	TriangleGreen.png	38	1	800	19	20	17012	95	895.3684210526315609968	15	16	14541	93.75	969.3999999999999772626	20	20	15813	100	790.6499999999999772626	14	16	15740	87.5	1124.2857142857142207504	333.6357142857142434877
5.0.11.0	win	032519	17:10:47	NH_A_70	1	1	mixed_Word_shortCSI	14	mixed_shift	113	Triangle	Green	Color	Word	Shift	200	Consistent	COLOR	TriangleGreen.png	38	1	1102	20	21	18114	95.2380952380952265912	905.7000000000000454747	15	16	14541	93.75	969.3999999999999772626	20	20	15813	100	790.6499999999999772626	15	17	16842	88.2352941176470579876	1122.7999999999999545253	332.1499999999999772626
5.0.11.0	win	032519	17:10:47	NH_A_70	1	1	mixed_Word_shortCSI	14	mixed_repeat	116	Triangle	Green	Color	Word	Repeat	200	Consistent	COLOR	TriangleGreen.png	38	1	543	21	22	18657	95.4545454545454532536	888.4285714285714448124	15	16	14541	93.75	969.3999999999999772626	21	21	16356	100	778.8571428571428896248	15	17	16842	88.2352941176470579876	1122.7999999999999545253	343.9428571428570649005
5.0.11.0	win	032519	17:10:47	NH_A_70	1	1	mixed_Word_shortCSI	14	mixed_shift	119	Triangle	Green	Shape	Word	Shift	200	Consistent	SHAPE	TriangleGreen.png	38	1	728	21	22	18657	95.4545454545454532536	888.4285714285714448124	16	17	15269	94.1176470588235218884	954.3125	21	21	16356	100	778.8571428571428896248	16	18	17570	88.8888888888888857309	1098.125	319.2678571428571103752
5.0.11.0	win	032519	17:10:47	NH_A_70	1	1	mixed_Word_shortCSI	14	mixed_repeat	122	Triangle	Red	Shape	Word	Repeat	200	Inconsistent	SHAPE	TriangleRed.png	38	1	1178	21	22	18657	95.4545454545454532536	888.4285714285714448124	17	18	16447	94.4444444444444428655	967.4705882352941443969	22	22	17534	100	797	16	18	17570	88.8888888888888857309	1098.125	301.125
5.0.11.0	win	032519	17:10:47	NH_A_70	1	1	mixed_Word_shortCSI	14	mixed_shift	125	Triangle	Red	Color	Word	Shift	200	Inconsistent	COLOR	TriangleRed.png	30	1	953	22	23	19610	95.6521739130434838216	891.3636363636363739715	17	18	16447	94.4444444444444428655	967.4705882352941443969	22	22	17534	100	797	17	19	18523	89.4736842105263150415	1089.5882352941175668093	292.5882352941175668093
5.0.11.0	win	032519	17:10:47	NH_A_70	1	1	mixed_Word_shortCSI	14	mixed_repeat	128	Triangle	Red	Color	Word	Repeat	200	Inconsistent	COLOR	TriangleRed.png	30	1	657	23	24	20267	95.8333333333333428072	881.1739130434782509838	17	18	16447	94.4444444444444428655	967.4705882352941443969	23	23	18191	100	790.9130434782608745081	17	19	18523	89.4736842105263150415	1089.5882352941175668093	298.6751918158566923012
5.0.11.0	win	032519	17:10:47	NH_A_70	1	1	mixed_Word_shortCSI	14	mixed_repeat	131	Circle	Green	Color	Word	Repeat	200	Inconsistent	COLOR	CircleGreen.png	38	1	1205	24	25	21472	96	894.6666666666666287711	17	18	16447	94.4444444444444428655	967.4705882352941443969	24	24	19396	100	808.1666666666666287711	17	19	18523	89.4736842105263150415	1089.5882352941175668093	281.4215686274509380382
5.0.11.0	win	032519	17:10:47	NH_A_70	1	1	mixed_Word_shortCSI	14	mixed_repeat	134	Circle	Red	Color	Word	Repeat	200	Consistent	COLOR	CircleRed.png	30	1	1251	25	26	22723	96.153846153846160405	908.9199999999999590727	17	18	16447	94.4444444444444428655	967.4705882352941443969	25	25	20647	100	825.8799999999999954525	17	19	18523	89.4736842105263150415	1089.5882352941175668093	263.7082352941175713568
5.0.11.0	win	032519	17:10:47	NH_A_70	1	1	mixed_Word_shortCSI	14	mixed_shift	137	Triangle	Green	Shape	Word	Shift	200	Consistent	SHAPE	TriangleGreen.png	38	1	847	25	26	22723	96.153846153846160405	908.9199999999999590727	18	19	17294	94.7368421052631504153	960.7777777777778283053	25	25	20647	100	825.8799999999999954525	18	20	19370	90	1076.1111111111110858474	250.2311111111110903948
5.0.11.0	win	032519	17:10:47	NH_A_70	1	1	mixed_Word_shortCSI	14	mixed_repeat	140	Circle	Red	Shape	Word	Repeat	200	Consistent	SHAPE	CircleRed.png	30	1	1452	25	26	22723	96.153846153846160405	908.9199999999999590727	19	20	18746	95	986.6315789473684390032	26	26	22099	100	849.9615384615384527933	18	20	19370	90	1076.1111111111110858474	226.149572649572633054
5.0.11.0	win	032519	17:10:47	NH_A_70	1	1	mixed_Word_shortCSI	14	mixed_repeat	143	Triangle	Red	Shape	Word	Repeat	200	Inconsistent	SHAPE	TriangleRed.png	38	1	1296	25	26	22723	96.153846153846160405	908.9199999999999590727	20	21	20042	95.2380952380952265912	1002.1000000000000227374	27	27	23395	100	866.4814814814815235877	18	20	19370	90	1076.1111111111110858474	209.6296296296295622597
5.0.11.0	win	032519	17:10:47	NH_A_70	1	1	mixed_Word_shortCSI	14	mixed_repeat	146	Triangle	Red	Shape	Word	Repeat	200	Inconsistent	SHAPE	TriangleRed.png	38	1	602	25	26	22723	96.153846153846160405	908.9199999999999590727	21	22	20644	95.4545454545454532536	983.0476190476190367917	28	28	23997	100	857.0357142857143344372	18	20	19370	90	1076.1111111111110858474	219.0753968253967514102
5.0.11.0	win	032519	17:10:47	NH_A_70	1	1	mixed_Word_shortCSI	14	mixed_shift	149	Circle	Red	Color	Word	Shift	200	Consistent	COLOR	CircleRed.png	30	1	1776	26	27	24499	96.2962962962962905067	942.2692307692307167599	21	22	20644	95.4545454545454532536	983.0476190476190367917	28	28	23997	100	857.0357142857143344372	19	21	21146	90.4761904761904816041	1112.9473684210527153482	255.911654135338380911
5.0.11.0	win	032519	17:10:47	NH_A_70	1	1	mixed_Word_shortCSI	14	mixed_repeat	152	Circle	Green	Color	Word	Repeat	200	Inconsistent	COLOR	CircleGreen.png	38	1	552	27	28	25051	96.4285714285714306016	927.8148148148147811298	21	22	20644	95.4545454545454532536	983.0476190476190367917	29	29	24549	100	846.5172413793103487478	19	21	21146	90.4761904761904816041	1112.9473684210527153482	266.4301270417423666004
5.0.11.0	win	032519	17:10:47	NH_A_70	1	1	mixed_Word_shortCSI	14	mixed_shift	155	Circle	Green	Shape	Word	Shift	200	Inconsistent	SHAPE	CircleGreen.png	30	1	1232	27	28	25051	96.4285714285714306016	927.8148148148147811298	22	23	21876	95.6521739130434838216	994.3636363636363739715	29	29	24549	100	846.5172413793103487478	20	22	22378	90.9090909090909065071	1118.9000000000000909495	272.3827586206897422016
5.0.11.0	win	032519	17:10:47	NH_A_70	1	1	mixed_Word_shortCSI	14	mixed_shift	158	Triangle	Green	Color	Word	Shift	200	Consistent	COLOR	TriangleGreen.png	38	1	2396	28	29	27447	96.5517241379310320326	980.25	22	23	21876	95.6521739130434838216	994.3636363636363739715	29	29	24549	100	846.5172413793103487478	21	23	24774	91.3043478260869534324	1179.7142857142857792496	333.1970443349754305018
5.0.11.0	win	032519	17:10:47	NH_A_70	1	1	mixed_Word_shortCSI	14	mixed_repeat	161	Triangle	Green	Color	Word	Repeat	200	Consistent	COLOR	TriangleGreen.png	38	1	651	29	30	28098	96.6666666666666714036	968.8965517241379075131	22	23	21876	95.6521739130434838216	994.3636363636363739715	30	30	25200	100	840	21	23	24774	91.3043478260869534324	1179.7142857142857792496	339.7142857142857792496
5.0.11.0	win	032519	17:10:47	NH_A_70	1	1	mixed_Word_shortCSI	14	mixed_shift	164	Circle	Red	Shape	Word	Shift	200	Consistent	SHAPE	CircleRed.png	30	1	2095	29	30	28098	96.6666666666666714036	968.8965517241379075131	23	24	23971	95.8333333333333428072	1042.2173913043477568863	30	30	25200	100	840	22	24	26869	91.6666666666666571928	1221.3181818181817561708	381.3181818181817561708
5.0.11.0	win	032519	17:10:47	NH_A_70	1	1	mixed_Word_shortCSI	14	mixed_repeat	167	Circle	Green	Shape	Word	Repeat	200	Inconsistent	SHAPE	CircleGreen.png	30	1	1530	29	30	28098	96.6666666666666714036	968.8965517241379075131	24	25	25501	96	1062.5416666666667424579	31	31	26730	100	862.2580645161290249234	22	24	26869	91.6666666666666571928	1221.3181818181817561708	359.0601173020527312474
5.0.11.0	win	032519	17:10:47	NH_A_70	1	1	mixed_Word_shortCSI	14	mixed_repeat	170	Triangle	Green	Shape	Word	Repeat	200	Consistent	SHAPE	TriangleGreen.png	38	1	699	29	30	28098	96.6666666666666714036	968.8965517241379075131	25	26	26200	96.153846153846160405	1048	32	32	27429	100	857.15625	22	24	26869	91.6666666666666571928	1221.3181818181817561708	364.1619318181817561708
5.0.11.0	win	032519	17:10:47	NH_A_70	1	1	mixed_Word_shortCSI	14	mixed_shift	173	Triangle	Green	Color	Word	Shift	200	Consistent	COLOR	TriangleGreen.png	38	1	1197	30	31	29295	96.774193548387103192	976.5	25	26	26200	96.153846153846160405	1048	32	32	27429	100	857.15625	23	25	28066	92	1220.2608695652174901625	363.1046195652174901625
5.0.11.0	win	032519	17:10:47	NH_A_70	1	1	mixed_Word_shortCSI	14	mixed_shift	176	Circle	Green	Shape	Word	Shift	200	Inconsistent	SHAPE	CircleGreen.png	30	1	860	30	31	29295	96.774193548387103192	976.5	26	27	27060	96.2962962962962905067	1040.7692307692307167599	32	32	27429	100	857.15625	24	26	28926	92.3076923076923065992	1205.25	348.09375
5.0.11.0	win	032519	17:10:47	NH_A_70	1	1	mixed_Word_shortCSI	14	mixed_shift	179	Triangle	Green	Color	Word	Shift	200	Consistent	COLOR	TriangleGreen.png	38	1	2152	31	32	31447	96.875	1014.4193548387096370789	26	27	27060	96.2962962962962905067	1040.7692307692307167599	32	32	27429	100	857.15625	25	27	31078	92.5925925925925952242	1243.1199999999998908606	385.9637499999998908606
5.0.11.0	win	032519	17:10:47	NH_A_70	1	1	mixed_Word_shortCSI	14	mixed_shift	182	Circle	Red	Shape	Word	Shift	200	Consistent	SHAPE	CircleRed.png	30	1	1136	31	32	31447	96.875	1014.4193548387096370789	27	28	28196	96.4285714285714306016	1044.2962962962963047175	32	32	27429	100	857.15625	26	28	32214	92.8571428571428612031	1239	381.84375
5.0.11.0	win	032519	17:10:47	NH_A_70	1	1	mixed_Word_shortCSI	14	mixed_repeat	185	Triangle	Green	Shape	Word	Repeat	200	Consistent	SHAPE	TriangleGreen.png	38	1	1664	31	32	31447	96.875	1014.4193548387096370789	28	29	29860	96.5517241379310320326	1066.4285714285713311256	33	33	29093	100	881.6060606060606232859	26	28	32214	92.8571428571428612031	1239	357.3939393939393767141
5.0.11.0	win	032519	17:10:47	NH_A_70	1	1	mixed_Word_shortCSI	14	mixed_shift	188	Triangle	Green	Color	Word	Shift	200	Consistent	COLOR	TriangleGreen.png	38	1	1036	32	33	32483	96.9696969696969688357	1015.09375	28	29	29860	96.5517241379310320326	1066.4285714285713311256	33	33	29093	100	881.6060606060606232859	27	29	33250	93.1034482758620640652	1231.4814814814815235877	349.8754208754209003018
5.0.11.0	win	032519	17:10:47	NH_A_70	1	1	mixed_Word_shortCSI	14	mixed_repeat	191	Circle	Green	Color	Word	Repeat	200	Inconsistent	COLOR	CircleGreen.png	38	1	336	33	34	32819	97.0588235294117680496	994.5151515151515013713	28	29	29860	96.5517241379310320326	1066.4285714285713311256	34	34	29429	100	865.5588235294117112062	27	29	33250	93.1034482758620640652	1231.4814814814815235877	365.9226579520698123815
5.0.11.0	win	032519	17:10:47	NH_A_70	1	1	mixed_Word_shortCSI	14	mixed_repeat	194	Triangle	Red	Color	Word	Repeat	200	Inconsistent	COLOR	TriangleRed.png	30	1	1009	34	35	33828	97.1428571428571387969	994.9411764705882887938	28	29	29860	96.5517241379310320326	1066.4285714285713311256	35	35	30438	100	869.6571428571428441501	27	29	33250	93.1034482758620640652	1231.4814814814815235877	361.8243386243386794376
5.0.11.0	win	032519	17:10:47	NH_A_70	1	1	mixed_Word_shortCSI	14	mixed_repeat	197	Triangle	Green	Color	Word	Repeat	200	Consistent	COLOR	TriangleGreen.png	38	1	535	35	36	34363	97.2222222222222143273	981.7999999999999545253	28	29	29860	96.5517241379310320326	1066.4285714285713311256	36	36	30973	100	860.3611111111110858474	27	29	33250	93.1034482758620640652	1231.4814814814815235877	371.1203703703704377403
5.0.11.0	win	032519	17:10:47	NH_A_70	1	1	mixed_Word_shortCSI	14	mixed_shift	200	Triangle	Green	Shape	Word	Shift	200	Consistent	SHAPE	TriangleGreen.png	38	1	624	35	36	34363	97.2222222222222143273	981.7999999999999545253	29	30	30484	96.6666666666666714036	1051.1724137931034874782	36	36	30973	100	860.3611111111110858474	28	30	33874	93.3333333333333285964	1209.7857142857142207504	349.424603174603134903
5.0.11.0	win	032519	17:10:47	NH_A_70	1	1	mixed_Word_shortCSI	14	mixed_repeat	203	Circle	Green	Shape	Word	Repeat	200	Inconsistent	SHAPE	CircleGreen.png	30	1	1221	35	36	34363	97.2222222222222143273	981.7999999999999545253	30	31	31705	96.774193548387103192	1056.8333333333332575421	37	37	32194	100	870.1081081081081265438	28	30	33874	93.3333333333333285964	1209.7857142857142207504	339.6776061776060942066
5.0.11.0	win	032519	17:10:47	NH_A_70	1	1	mixed_Word_shortCSI	14	mixed_shift	206	Triangle	Green	Color	Word	Shift	200	Consistent	COLOR	TriangleGreen.png	38	1	1026	36	37	35389	97.2972972972973053629	983.0277777777778283053	30	31	31705	96.774193548387103192	1056.8333333333332575421	37	37	32194	100	870.1081081081081265438	29	31	34900	93.5483870967741921731	1203.4482758620690674434	333.3401677539609408996
5.0.11.0	win	032519	17:10:47	NH_A_70	1	1	mixed_Word_shortCSI	14	mixed_repeat	209	Triangle	Red	Color	Word	Repeat	200	Inconsistent	COLOR	TriangleRed.png	30	1	632	37	38	36021	97.3684210526315752077	973.5405405405405190322	30	31	31705	96.774193548387103192	1056.8333333333332575421	38	38	32826	100	863.8421052631579186709	29	31	34900	93.5483870967741921731	1203.4482758620690674434	339.6061705989111487725
5.0.11.0	win	032519	17:10:47	NH_A_70	1	1	mixed_Word_shortCSI	14	mixed_repeat	212	Circle	Green	Color	Word	Repeat	200	Inconsistent	COLOR	CircleGreen.png	38	1	1532	38	39	37553	97.4358974358974307961	988.2368421052631219936	30	31	31705	96.774193548387103192	1056.8333333333332575421	39	39	34358	100	880.9743589743590064245	29	31	34900	93.5483870967741921731	1203.4482758620690674434	322.4739168877100610189
5.0.11.0	win	032519	17:10:47	NH_A_70	1	1	mixed_Word_shortCSI	14	mixed_shift	215	Triangle	Green	Shape	Word	Shift	200	Consistent	SHAPE	TriangleGreen.png	38	1	781	38	39	37553	97.4358974358974307961	988.2368421052631219936	31	32	32486	96.875	1047.9354838709678006126	39	39	34358	100	880.9743589743590064245	30	32	35681	93.75	1189.366666666666560559	308.3923076923075541345
5.0.11.0	win	032519	17:10:47	NH_A_70	1	1	mixed_Word_shortCSI	14	mixed_shift	218	Triangle	Red	Color	Word	Shift	200	Inconsistent	COLOR	TriangleRed.png	30	1	620	39	40	38173	97.5	978.7948717948718240223	31	32	32486	96.875	1047.9354838709678006126	39	39	34358	100	880.9743589743590064245	31	33	36301	93.9393939393939376714	1171	290.0256410256409935755
5.0.11.0	win	032519	17:10:47	NH_A_70	1	1	mixed_Word_shortCSI	14	mixed_shift	221	Triangle	Red	Shape	Word	Shift	200	Inconsistent	SHAPE	TriangleRed.png	38	1	2353	39	40	38173	97.5	978.7948717948718240223	32	33	34839	96.9696969696969688357	1088.71875	39	39	34358	100	880.9743589743590064245	32	34	38654	94.1176470588235218884	1207.9375	326.9631410256409935755
5.0.11.0	win	032519	17:10:47	NH_A_70	1	1	mixed_Word_shortCSI	14	mixed_repeat	224	Circle	Green	Shape	Word	Repeat	200	Inconsistent	SHAPE	CircleGreen.png	38	0	817	39	40	38173	97.5	978.7948717948718240223	32	34	34839	94.1176470588235218884	1088.71875	39	40	34358	97.5	880.9743589743590064245	32	34	38654	94.1176470588235218884	1207.9375	326.9631410256409935755
5.0.11.0	win	032519	17:10:47	NH_A_70	1	1	mixed_Word_shortCSI	14	mixed_shift	227	Circle	Green	Color	Word	Shift	200	Inconsistent	COLOR	CircleGreen.png	38	1	1214	40	41	39387	97.5609756097560989474	984.6749999999999545253	32	34	34839	94.1176470588235218884	1088.71875	39	40	34358	97.5	880.9743589743590064245	33	35	39868	94.2857142857142775938	1208.1212121212120109703	327.1468531468530045458
5.0.11.0	win	032519	17:10:47	NH_A_70	1	1	mixed_Word_shortCSI	14	mixed_shift	230	Circle	Red	Shape	Word	Shift	200	Consistent	SHAPE	CircleRed.png	30	1	3436	40	41	39387	97.5609756097560989474	984.6749999999999545253	33	35	38275	94.2857142857142775938	1159.8484848484847589134	39	40	34358	97.5	880.9743589743590064245	34	36	43304	94.4444444444444428655	1273.6470588235295053892	392.6726998491704989647
5.0.11.0	win	032519	17:10:47	NH_A_70	1	1	mixed_Word_shortCSI	14	mixed_shift	233	Circle	Red	Color	Word	Shift	200	Consistent	COLOR	CircleRed.png	30	1	1104	41	42	40491	97.619047619047620401	987.5853658536585726324	33	35	38275	94.2857142857142775938	1159.8484848484847589134	39	40	34358	97.5	880.9743589743590064245	35	37	44408	94.594594594594596515	1268.7999999999999545253	387.8256410256409481008
5.0.11.0	win	032519	17:10:47	NH_A_70	1	1	mixed_Word_shortCSI	14	mixed_shift	236	Circle	Red	Shape	Word	Shift	200	Consistent	SHAPE	CircleRed.png	30	1	1042	41	42	40491	97.619047619047620401	987.5853658536585726324	34	36	39317	94.4444444444444428655	1156.3823529411765775876	39	40	34358	97.5	880.9743589743590064245	36	38	45450	94.7368421052631504153	1262.5	381.5256410256409935755
5.0.11.0	win	032519	17:10:47	NH_A_70	1	1	mixed_Word_shortCSI	14	mixed_repeat	239	Triangle	Green	Shape	Word	Repeat	200	Consistent	SHAPE	TriangleGreen.png	38	1	1095	41	42	40491	97.619047619047620401	987.5853658536585726324	35	37	40412	94.594594594594596515	1154.6285714285713766003	40	41	35453	97.5609756097560989474	886.3250000000000454747	36	38	45450	94.7368421052631504153	1262.5	376.1749999999999545253
5.0.11.0	win	032519	17:10:47	NH_A_70	1	1	mixed_Word_shortCSI	14	mixed_shift	242	Circle	Red	Color	Word	Shift	200	Consistent	COLOR	CircleRed.png	30	1	1850	42	43	42341	97.6744186046511515542	1008.1190476190475919793	35	37	40412	94.594594594594596515	1154.6285714285713766003	40	41	35453	97.5609756097560989474	886.3250000000000454747	37	39	47300	94.8717948717948615922	1278.3783783783783292165	392.0533783783782837418
5.0.11.0	win	032519	17:10:47	NH_A_70	1	1	mixed_Word_shortCSI	14	Rest	244	Circle	Red	Color	Word	Shift	200	Consistent	Take a break for 60 s	CircleRed.png	0	0	59984	42	43	42341	97.6744186046511515542	1008.1190476190475919793	35	37	40412	94.594594594594596515	1154.6285714285713766003	40	41	35453	97.5609756097560989474	886.3250000000000454747	37	39	47300	94.8717948717948615922	1278.3783783783783292165	392.0533783783782837418
5.0.11.0	win	032519	17:10:47	NH_A_70	1	1	mixed_Word_shortCSI	14	mixed_shift	246	Triangle	Red	Shape	Word	Shift	200	Inconsistent	SHAPE	TriangleRed.png	38	1	2620	42	43	42341	97.6744186046511515542	1008.1190476190475919793	36	38	43032	94.7368421052631504153	1195.3333333333332575421	40	41	35453	97.5609756097560989474	886.3250000000000454747	38	40	49920	95	1313.6842105263158373418	427.3592105263157918671
5.0.11.0	win	032519	17:10:47	NH_A_70	1	1	mixed_Word_shortCSI	14	mixed_repeat	249	Triangle	Green	Shape	Word	Repeat	200	Consistent	SHAPE	TriangleGreen.png	38	1	657	42	43	42341	97.6744186046511515542	1008.1190476190475919793	37	39	43689	94.8717948717948615922	1180.7837837837837469124	41	42	36110	97.619047619047620401	880.7317073170731873688	38	40	49920	95	1313.6842105263158373418	432.952503209242649973
5.0.11.0	win	032519	17:10:47	NH_A_70	1	1	mixed_Word_shortCSI	14	mixed_shift	252	Triangle	Green	Color	Word	Shift	200	Consistent	COLOR	TriangleGreen.png	30	0	917	42	44	42341	95.4545454545454532536	1008.1190476190475919793	37	39	43689	94.8717948717948615922	1180.7837837837837469124	41	42	36110	97.619047619047620401	880.7317073170731873688	38	41	49920	92.6829268292682968422	1313.6842105263158373418	432.952503209242649973
5.0.11.0	win	032519	17:10:47	NH_A_70	1	1	mixed_Word_shortCSI	14	mixed_repeat	255	Circle	Red	Color	Word	Repeat	200	Consistent	COLOR	CircleRed.png	30	1	1166	43	45	43507	95.5555555555555571345	1011.790697674418652241	37	39	43689	94.8717948717948615922	1180.7837837837837469124	42	43	37276	97.6744186046511515542	887.5238095238095183959	38	41	49920	92.6829268292682968422	1313.6842105263158373418	426.160401002506318946
5.0.11.0	win	032519	17:10:47	NH_A_70	1	1	mixed_Word_shortCSI	14	mixed_repeat	258	Triangle	Green	Color	Word	Repeat	200	Consistent	COLOR	TriangleGreen.png	38	1	590	44	46	44097	95.6521739130434838216	1002.2045454545454958861	37	39	43689	94.8717948717948615922	1180.7837837837837469124	43	44	37866	97.7272727272727337322	880.6046511627906738795	38	41	49920	92.6829268292682968422	1313.6842105263158373418	433.0795593635251634623
5.0.11.0	win	032519	17:10:47	NH_A_70	1	1	mixed_Word_shortCSI	14	mixed_shift	261	Circle	Red	Shape	Word	Shift	200	Consistent	SHAPE	CircleRed.png	30	1	1028	44	46	44097	95.6521739130434838216	1002.2045454545454958861	38	40	44717	95	1176.7631578947368780064	43	44	37866	97.7272727272727337322	880.6046511627906738795	39	42	50948	92.8571428571428612031	1306.3589743589743648045	425.754323196183690925
5.0.11.0	win	032519	17:10:47	NH_A_70	1	1	mixed_Word_shortCSI	14	mixed_shift	264	Triangle	Red	Color	Word	Shift	200	Inconsistent	COLOR	TriangleRed.png	30	1	938	45	47	45035	95.7446808510638334155	1000.7777777777778283053	38	40	44717	95	1176.7631578947368780064	43	44	37866	97.7272727272727337322	880.6046511627906738795	40	43	51886	93.0232558139534830843	1297.1500000000000909495	416.54534883720941707
5.0.11.0	win	032519	17:10:47	NH_A_70	1	1	mixed_Word_shortCSI	14	mixed_repeat	267	Triangle	Red	Color	Word	Repeat	200	Inconsistent	COLOR	TriangleRed.png	30	1	467	46	48	45502	95.8333333333333428072	989.1739130434782509838	38	40	44717	95	1176.7631578947368780064	44	45	38333	97.7777777777777714618	871.2045454545454958861	40	43	51886	93.0232558139534830843	1297.1500000000000909495	425.9454545454545950633
5.0.11.0	win	032519	17:10:47	NH_A_70	1	1	mixed_Word_shortCSI	14	mixed_shift	270	Triangle	Red	Shape	Word	Shift	200	Inconsistent	SHAPE	TriangleRed.png	38	1	654	46	48	45502	95.8333333333333428072	989.1739130434782509838	39	41	45371	95.1219512195121978948	1163.3589743589743648045	44	45	38333	97.7777777777777714618	871.2045454545454958861	41	44	52540	93.1818181818181727749	1281.4634146341463747376	410.2588691796008788515
5.0.11.0	win	032519	17:10:47	NH_A_70	1	1	mixed_Word_shortCSI	14	mixed_shift	273	Triangle	Red	Color	Word	Shift	200	Inconsistent	COLOR	TriangleRed.png	30	1	1105	47	49	46607	95.9183673469387656496	991.6382978723404448829	39	41	45371	95.1219512195121978948	1163.3589743589743648045	44	45	38333	97.7777777777777714618	871.2045454545454958861	42	45	53645	93.3333333333333285964	1277.2619047619048160414	406.0573593073593201552
5.0.11.0	win	032519	17:10:47	NH_A_70	1	1	mixed_Word_shortCSI	14	mixed_shift	276	Triangle	Green	Shape	Word	Shift	200	Consistent	SHAPE	TriangleGreen.png	38	1	804	47	49	46607	95.9183673469387656496	991.6382978723404448829	40	42	46175	95.2380952380952265912	1154.375	44	45	38333	97.7777777777777714618	871.2045454545454958861	43	46	54449	93.478260869565218627	1266.2558139534883139277	395.0512684989428180415
5.0.11.0	win	032519	17:10:47	NH_A_70	1	1	mixed_Word_shortCSI	14	mixed_shift	279	Triangle	Red	Color	Word	Shift	200	Inconsistent	COLOR	TriangleRed.png	30	1	850	48	50	47457	96	988.6875	40	42	46175	95.2380952380952265912	1154.375	44	45	38333	97.7777777777777714618	871.2045454545454958861	44	47	55299	93.6170212765957501233	1256.7954545454545041139	385.5909090909090082278
5.0.11.0	win	032519	17:10:47	NH_A_70	1	1	mixed_Word_shortCSI	14	mixed_repeat	282	Circle	Red	Color	Word	Repeat	200	Consistent	COLOR	CircleRed.png	30	1	574	49	51	48031	96.0784313725490193292	980.2244897959183163039	40	42	46175	95.2380952380952265912	1154.375	45	46	38907	97.8260869565217348054	864.6000000000000227374	44	47	55299	93.6170212765957501233	1256.7954545454545041139	392.1954545454544813765
5.0.11.0	win	032519	17:10:47	NH_A_70	1	1	mixed_Word_shortCSI	14	mixed_shift	285	Triangle	Green	Shape	Word	Shift	200	Consistent	SHAPE	TriangleGreen.png	38	1	1093	49	51	48031	96.0784313725490193292	980.2244897959183163039	41	43	47268	95.3488372093023315301	1152.878048780487915792	45	46	38907	97.8260869565217348054	864.6000000000000227374	45	48	56392	93.75	1253.1555555555555656611	388.5555555555555429237
5.0.11.0	win	032519	17:10:47	NH_A_70	1	1	mixed_Word_shortCSI	14	mixed_shift	288	Triangle	Red	Color	Word	Shift	200	Inconsistent	COLOR	TriangleRed.png	30	1	1176	50	52	49207	96.153846153846160405	984.1399999999999863576	41	43	47268	95.3488372093023315301	1152.878048780487915792	45	46	38907	97.8260869565217348054	864.6000000000000227374	46	49	57568	93.8775510204081626853	1251.4782608695652470487	386.8782608695652243114
5.0.11.0	win	032519	17:10:47	NH_A_70	1	1	mixed_Word_shortCSI	14	mixed_shift	291	Triangle	Red	Shape	Word	Shift	200	Inconsistent	SHAPE	TriangleRed.png	38	1	1543	50	52	49207	96.153846153846160405	984.1399999999999863576	42	44	48811	95.4545454545454532536	1162.1666666666667424579	45	46	38907	97.8260869565217348054	864.6000000000000227374	47	50	59111	94	1257.6808510638297775586	393.0808510638297548212
5.0.11.0	win	032519	17:10:47	NH_A_70	1	1	mixed_Word_shortCSI	14	mixed_repeat	294	Circle	Green	Shape	Word	Repeat	200	Inconsistent	SHAPE	CircleGreen.png	30	1	1416	50	52	49207	96.153846153846160405	984.1399999999999863576	43	45	50227	95.5555555555555571345	1168.069767441860449253	46	47	40323	97.8723404255319167078	876.5869565217391254919	47	50	59111	94	1257.6808510638297775586	381.0938945420906520667
5.0.11.0	win	032519	17:10:47	NH_A_70	1	1	mixed_Word_shortCSI	14	mixed_repeat	297	Circle	Green	Shape	Word	Repeat	200	Inconsistent	SHAPE	CircleGreen.png	30	1	701	50	52	49207	96.153846153846160405	984.1399999999999863576	44	46	50928	95.6521739130434838216	1157.4545454545454958861	47	48	41024	97.9166666666666571928	872.8510638297872219482	47	50	59111	94	1257.6808510638297775586	384.8297872340425556104
5.0.11.0	win	032519	17:10:47	NH_A_70	1	1	mixed_Word_shortCSI	14	mixed_repeat	300	Circle	Green	Shape	Word	Repeat	200	Inconsistent	SHAPE	CircleGreen.png	30	1	575	50	52	49207	96.153846153846160405	984.1399999999999863576	45	47	51503	95.7446808510638334155	1144.5111111111111767968	48	49	41599	97.9591836734693828248	866.6458333333333712289	47	50	59111	94	1257.6808510638297775586	391.0350177304964063296
5.0.11.0	win	032519	17:10:47	NH_A_70	1	1	mixed_Word_shortCSI	14	mixed_shift	303	Circle	Green	Color	Word	Shift	200	Inconsistent	COLOR	CircleGreen.png	38	1	1142	51	53	50349	96.2264150943396288085	987.2352941176470721985	45	47	51503	95.7446808510638334155	1144.5111111111111767968	48	49	41599	97.9591836734693828248	866.6458333333333712289	48	51	60253	94.1176470588235218884	1255.2708333333332575421	388.6249999999998863132
5.0.11.0	win	032519	17:10:47	NH_A_70	1	1	mixed_Word_shortCSI	14	mixed_repeat	306	Circle	Green	Color	Word	Repeat	200	Inconsistent	COLOR	CircleGreen.png	38	1	519	52	54	50868	96.2962962962962905067	978.2307692307692832401	45	47	51503	95.7446808510638334155	1144.5111111111111767968	49	50	42118	98	859.5510204081632537054	48	51	60253	94.1176470588235218884	1255.2708333333332575421	395.7198129251700038367
5.0.11.0	win	032519	17:10:47	NH_A_70	1	1	mixed_Word_shortCSI	14	mixed_repeat	309	Circle	Red	Color	Word	Repeat	200	Consistent	COLOR	CircleRed.png	30	1	912	53	55	51780	96.3636363636363597607	976.9811320754716916781	45	47	51503	95.7446808510638334155	1144.5111111111111767968	50	51	43030	98.0392156862745025592	860.6000000000000227374	48	51	60253	94.1176470588235218884	1255.2708333333332575421	394.6708333333332348047
5.0.11.0	win	032519	17:10:47	NH_A_70	1	1	mixed_Word_shortCSI	14	mixed_repeat	312	Circle	Green	Color	Word	Repeat	200	Inconsistent	COLOR	CircleGreen.png	38	1	858	54	56	52638	96.4285714285714306016	974.7777777777778283053	45	47	51503	95.7446808510638334155	1144.5111111111111767968	51	52	43888	98.0769230769230659917	860.5490196078430926718	48	51	60253	94.1176470588235218884	1255.2708333333332575421	394.7218137254901648703
5.0.11.0	win	032519	17:10:47	NH_A_70	1	1	mixed_Word_shortCSI	14	mixed_repeat	315	Triangle	Green	Color	Word	Repeat	200	Consistent	COLOR	TriangleGreen.png	38	1	1238	55	57	53876	96.4912280701754383472	979.5636363636364194463	45	47	51503	95.7446808510638334155	1144.5111111111111767968	52	53	45126	98.1132075471698072988	867.8076923076922639666	48	51	60253	94.1176470588235218884	1255.2708333333332575421	387.4631410256409935755
5.0.11.0	win	032519	17:10:47	NH_A_70	1	1	mixed_Word_shortCSI	14	mixed_shift	318	Circle	Green	Shape	Word	Shift	200	Inconsistent	SHAPE	CircleGreen.png	30	1	739	55	57	53876	96.4912280701754383472	979.5636363636364194463	46	48	52242	95.8333333333333428072	1135.695652173913003935	52	53	45126	98.1132075471698072988	867.8076923076922639666	49	52	60992	94.2307692307692263967	1244.7346938775510807318	376.9270015698588167652
5.0.11.0	win	032519	17:10:47	NH_A_70	1	1	mixed_Word_shortCSI	14	mixed_repeat	321	Triangle	Green	Shape	Word	Repeat	200	Consistent	SHAPE	TriangleGreen.png	38	1	644	55	57	53876	96.4912280701754383472	979.5636363636364194463	47	49	52886	95.9183673469387656496	1125.23404255319155709	53	54	45770	98.1481481481481523588	863.5849056603773306051	49	52	60992	94.2307692307692263967	1244.7346938775510807318	381.1497882171737501267
5.0.11.0	win	032519	17:10:47	NH_A_70	1	1	mixed_Word_shortCSI	14	mixed_repeat	324	Circle	Red	Shape	Word	Repeat	200	Consistent	SHAPE	CircleRed.png	38	0	1272	55	57	53876	96.4912280701754383472	979.5636363636364194463	47	50	52886	94	1125.23404255319155709	53	55	45770	96.3636363636363597607	863.5849056603773306051	49	52	60992	94.2307692307692263967	1244.7346938775510807318	381.1497882171737501267
5.0.11.0	win	032519	17:10:47	NH_A_70	1	1	mixed_Word_shortCSI	14	mixed_repeat	327	Circle	Green	Shape	Word	Repeat	200	Inconsistent	SHAPE	CircleGreen.png	30	1	1156	55	57	53876	96.4912280701754383472	979.5636363636364194463	48	51	54042	94.1176470588235218884	1125.875	54	56	46926	96.4285714285714306016	869	49	52	60992	94.2307692307692263967	1244.7346938775510807318	375.7346938775510807318
5.0.11.0	win	032519	17:10:47	NH_A_70	1	1	mixed_Word_shortCSI	14	mixed_repeat	330	Circle	Red	Shape	Word	Repeat	200	Consistent	SHAPE	CircleRed.png	30	1	852	55	57	53876	96.4912280701754383472	979.5636363636364194463	49	52	54894	94.2307692307692263967	1120.2857142857142207504	55	57	47778	96.4912280701754383472	868.690909090909144652	49	52	60992	94.2307692307692263967	1244.7346938775510807318	376.0437847866419360798
5.0.11.0	win	032519	17:10:47	NH_A_70	1	1	mixed_Word_shortCSI	14	mixed_shift	333	Triangle	Red	Color	Word	Shift	200	Inconsistent	COLOR	TriangleRed.png	30	1	1536	56	58	55412	96.5517241379310320326	989.5	49	52	54894	94.2307692307692263967	1120.2857142857142207504	55	57	47778	96.4912280701754383472	868.690909090909144652	50	53	62528	94.3396226415094361073	1250.5599999999999454303	381.8690909090908007784
5.0.11.0	win	032519	17:10:47	NH_A_70	1	1	mixed_Word_shortCSI	14	mixed_repeat	336	Circle	Red	Color	Word	Repeat	200	Consistent	COLOR	CircleRed.png	30	1	752	57	59	56164	96.6101694915254256557	985.3333333333333712289	49	52	54894	94.2307692307692263967	1120.2857142857142207504	56	58	48530	96.5517241379310320326	866.6071428571428896248	50	53	62528	94.3396226415094361073	1250.5599999999999454303	383.9528571428570558055
5.0.11.0	win	032519	17:10:47	NH_A_70	1	1	mixed_Word_shortCSI	14	mixed_shift	339	Circle	Green	Shape	Word	Shift	200	Inconsistent	SHAPE	CircleGreen.png	30	1	2080	57	59	56164	96.6101694915254256557	985.3333333333333712289	50	53	56974	94.3396226415094361073	1139.4800000000000181899	56	58	48530	96.5517241379310320326	866.6071428571428896248	51	54	64608	94.4444444444444428655	1266.8235294117646390077	400.2163865546217493829
5.0.11.0	win	032519	17:10:47	NH_A_70	1	1	mixed_Word_shortCSI	14	mixed_repeat	342	Circle	Green	Shape	Word	Repeat	200	Inconsistent	SHAPE	CircleGreen.png	30	1	475	57	59	56164	96.6101694915254256557	985.3333333333333712289	51	54	57449	94.4444444444444428655	1126.4509803921569073282	57	59	49005	96.6101694915254256557	859.7368421052631219936	51	54	64608	94.4444444444444428655	1266.8235294117646390077	407.0866873065015170141
5.0.11.0	win	032519	17:10:47	NH_A_70	1	1	mixed_Word_shortCSI	14	mixed_repeat	345	Circle	Red	Shape	Word	Repeat	200	Consistent	SHAPE	CircleRed.png	30	1	2199	57	59	56164	96.6101694915254256557	985.3333333333333712289	52	55	59648	94.5454545454545467464	1147.0769230769230944134	58	60	51204	96.6666666666666714036	882.8275862068965125218	51	54	64608	94.4444444444444428655	1266.8235294117646390077	383.995943204868126486
5.0.11.0	win	032519	17:10:47	NH_A_70	1	1	mixed_Word_shortCSI	14	mixed_repeat	348	Triangle	Green	Shape	Word	Repeat	200	Consistent	SHAPE	TriangleGreen.png	38	1	749	57	59	56164	96.6101694915254256557	985.3333333333333712289	53	56	60397	94.6428571428571387969	1139.5660377358490222832	59	61	51953	96.7213114754098342019	880.5593220338982973772	51	54	64608	94.4444444444444428655	1266.8235294117646390077	386.2642073778663416306
5.0.11.0	win	032519	17:10:47	NH_A_70	1	1	mixed_Word_shortCSI	14	mixed_shift	351	Triangle	Green	Color	Word	Shift	200	Consistent	COLOR	TriangleGreen.png	38	1	1485	58	60	57649	96.6666666666666714036	993.9482758620689537565	53	56	60397	94.6428571428571387969	1139.5660377358490222832	59	61	51953	96.7213114754098342019	880.5593220338982973772	52	55	66093	94.5454545454545467464	1271.0192307692307167599	390.4599087353324193828
5.0.11.0	win	032519	17:10:47	NH_A_70	1	1	mixed_Word_shortCSI	14	mixed_shift	354	Triangle	Red	Shape	Word	Shift	200	Inconsistent	SHAPE	TriangleRed.png	38	1	3344	58	60	57649	96.6666666666666714036	993.9482758620689537565	54	57	63741	94.7368421052631504153	1180.3888888888889141526	59	61	51953	96.7213114754098342019	880.5593220338982973772	53	56	69437	94.6428571428571387969	1310.1320754716980445664	429.5727534377997471893
5.0.11.0	win	032519	17:10:47	NH_A_70	1	1	mixed_Word_shortCSI	14	mixed_shift	357	Circle	Green	Color	Word	Shift	200	Inconsistent	COLOR	CircleGreen.png	38	1	1016	59	61	58665	96.7213114754098342019	994.3220338983051078685	54	57	63741	94.7368421052631504153	1180.3888888888889141526	59	61	51953	96.7213114754098342019	880.5593220338982973772	54	57	70453	94.7368421052631504153	1304.6851851851852188702	424.125863151286921493
5.0.11.0	win	032519	17:10:47	NH_A_70	1	1	mixed_Word_shortCSI	14	mixed_shift	360	Circle	Green	Shape	Word	Shift	200	Inconsistent	SHAPE	CircleGreen.png	30	1	1678	59	61	58665	96.7213114754098342019	994.3220338983051078685	55	58	65419	94.8275862068965551543	1189.4363636363636942406	59	61	51953	96.7213114754098342019	880.5593220338982973772	55	58	72131	94.8275862068965551543	1311.4727272727272975317	430.9134052388290001545
5.0.11.0	win	032519	17:10:47	NH_A_70	1	1	mixed_Word_shortCSI	14	mixed_repeat	363	Circle	Green	Shape	Word	Repeat	200	Inconsistent	SHAPE	CircleGreen.png	30	1	505	59	61	58665	96.7213114754098342019	994.3220338983051078685	56	59	65924	94.9152542372881384836	1177.2142857142857792496	60	62	52458	96.774193548387103192	874.2999999999999545253	55	58	72131	94.8275862068965551543	1311.4727272727272975317	437.1727272727273430064
5.0.11.0	win	032519	17:10:47	NH_A_70	1	1	mixed_Word_shortCSI	14	mixed_shift	366	Triangle	Green	Color	Word	Shift	200	Consistent	COLOR	TriangleGreen.png	38	1	867	60	62	59532	96.774193548387103192	992.2000000000000454747	56	59	65924	94.9152542372881384836	1177.2142857142857792496	60	62	52458	96.774193548387103192	874.2999999999999545253	56	59	72998	94.9152542372881384836	1303.5357142857142207504	429.2357142857142662251
5.0.11.0	win	032519	17:10:47	NH_A_70	1	1	mixed_Word_shortCSI	14	mixed_shift	369	Circle	Green	Shape	Word	Shift	200	Inconsistent	SHAPE	CircleGreen.png	30	1	1630	60	62	59532	96.774193548387103192	992.2000000000000454747	57	60	67554	95	1185.1578947368420813291	60	62	52458	96.774193548387103192	874.2999999999999545253	57	60	74628	95	1309.2631578947368780064	434.9631578947369234811
5.0.11.0	win	032519	17:10:47	NH_A_70	1	1	mixed_Word_shortCSI	14	mixed_shift	372	Triangle	Green	Color	Word	Shift	200	Consistent	COLOR	TriangleGreen.png	38	1	603	61	63	60135	96.8253968253968224644	985.8196721311475130278	57	60	67554	95	1185.1578947368420813291	60	62	52458	96.774193548387103192	874.2999999999999545253	58	61	75231	95.0819672131147513028	1297.0862068965516300523	422.786206896551675527
5.0.11.0	win	032519	17:10:47	NH_A_70	1	1	mixed_Word_shortCSI	14	mixed_repeat	375	Triangle	Red	Color	Word	Repeat	200	Inconsistent	COLOR	TriangleRed.png	30	1	593	62	64	60728	96.875	979.4838709677419501531	57	60	67554	95	1185.1578947368420813291	61	63	53051	96.8253968253968224644	869.6885245901639791555	58	61	75231	95.0819672131147513028	1297.0862068965516300523	427.3976823063876508968
5.0.11.0	win	032519	17:10:47	NH_A_70	1	1	mixed_Word_shortCSI	14	mixed_repeat	378	Triangle	Green	Color	Word	Repeat	200	Consistent	COLOR	TriangleGreen.png	38	1	664	63	65	61392	96.9230769230769197975	974.4761904761904816041	57	60	67554	95	1185.1578947368420813291	62	64	53715	96.875	866.3709677419354875383	58	61	75231	95.0819672131147513028	1297.0862068965516300523	430.715239154616142514
5.0.11.0	win	032519	17:10:47	NH_A_70	1	1	mixed_Word_shortCSI	14	mixed_repeat	381	Triangle	Green	Color	Word	Repeat	200	Consistent	COLOR	TriangleGreen.png	38	1	428	64	66	61820	96.9696969696969688357	965.9375	57	60	67554	95	1185.1578947368420813291	63	65	54143	96.9230769230769197975	859.4126984126984325485	58	61	75231	95.0819672131147513028	1297.0862068965516300523	437.6735084838531975038
5.0.11.0	win	032519	17:10:47	NH_A_70	1	1	mixed_Word_shortCSI	14	mixed_shift	384	Triangle	Red	Shape	Word	Shift	200	Inconsistent	SHAPE	TriangleRed.png	30	0	2617	64	66	61820	96.9696969696969688357	965.9375	57	61	67554	93.4426229508196826146	1185.1578947368420813291	63	65	54143	96.9230769230769197975	859.4126984126984325485	58	62	75231	93.5483870967741921731	1297.0862068965516300523	437.6735084838531975038
5.0.11.0	win	032519	17:10:47	NH_A_70	1	1	mixed_Word_shortCSI	14	mixed_repeat	387	Triangle	Green	Shape	Word	Repeat	200	Consistent	SHAPE	TriangleGreen.png	38	1	1774	64	66	61820	96.9696969696969688357	965.9375	58	62	69328	93.5483870967741921731	1195.3103448275862774608	64	66	55917	96.9696969696969688357	873.703125	58	62	75231	93.5483870967741921731	1297.0862068965516300523	423.3830818965516300523
5.0.11.0	win	032519	17:10:47	NH_A_70	1	1	mixed_Word_shortCSI	14	mixed_repeat	390	Circle	Red	Shape	Word	Repeat	200	Consistent	SHAPE	CircleRed.png	30	1	2389	64	66	61820	96.9696969696969688357	965.9375	59	63	71717	93.6507936507936449289	1215.5423728813559591799	65	67	58306	97.0149253731343321761	897.0153846153846188827	58	62	75231	93.5483870967741921731	1297.0862068965516300523	400.0708222811670111696
5.0.11.0	win	032519	17:10:47	NH_A_70	1	1	mixed_Word_shortCSI	14	mixed_repeat	393	Circle	Red	Shape	Word	Repeat	200	Consistent	SHAPE	CircleRed.png	30	1	452	64	66	61820	96.9696969696969688357	965.9375	60	64	72169	93.75	1202.8166666666666060337	66	68	58758	97.0588235294117680496	890.2727272727272520569	58	62	75231	93.5483870967741921731	1297.0862068965516300523	406.8134796238243779953
5.0.11.0	win	032519	17:10:47	NH_A_70	1	1	mixed_Word_shortCSI	14	mixed_repeat	396	Circle	Green	Shape	Word	Repeat	200	Inconsistent	SHAPE	CircleGreen.png	30	1	1232	64	66	61820	96.9696969696969688357	965.9375	61	65	73401	93.846153846153839595	1203.2950819672130364779	67	69	59990	97.1014492753623130739	895.3731343283582191361	58	62	75231	93.5483870967741921731	1297.0862068965516300523	401.7130725681934109161
5.0.11.0	win	032519	17:10:47	NH_A_70	1	1	mixed_Word_shortCSI	14	mixed_shift	399	Triangle	Green	Color	Word	Shift	200	Consistent	COLOR	TriangleGreen.png	38	1	989	65	67	62809	97.0149253731343321761	966.2923076923076450839	61	65	73401	93.846153846153839595	1203.2950819672130364779	67	69	59990	97.1014492753623130739	895.3731343283582191361	59	63	76220	93.6507936507936449289	1291.8644067796610670484	396.4912724513028479123
5.0.11.0	win	032519	17:10:47	NH_A_70	1	1	mixed_Word_shortCSI	14	mixed_repeat	402	Triangle	Red	Color	Word	Repeat	200	Inconsistent	COLOR	TriangleRed.png	30	1	900	66	68	63709	97.0588235294117680496	965.2878787878787534282	61	65	73401	93.846153846153839595	1203.2950819672130364779	68	70	60890	97.1428571428571387969	895.4411764705882887938	59	63	76220	93.6507936507936449289	1291.8644067796610670484	396.4232303090727782546
5.0.11.0	win	032519	17:10:47	NH_A_70	1	1	mixed_Word_shortCSI	14	mixed_shift	405	Circle	Red	Shape	Word	Shift	200	Consistent	SHAPE	CircleRed.png	30	1	2206	66	68	63709	97.0588235294117680496	965.2878787878787534282	62	66	75607	93.9393939393939376714	1219.4677419354839003063	68	70	60890	97.1428571428571387969	895.4411764705882887938	60	64	78426	93.75	1307.0999999999999090505	411.6588235294116202567
5.0.11.0	win	032519	17:10:47	NH_A_70	1	1	mixed_Word_shortCSI	14	mixed_shift	408	Triangle	Red	Color	Word	Shift	200	Inconsistent	COLOR	TriangleRed.png	30	1	4211	67	69	67920	97.1014492753623130739	1013.7313432835820776745	62	66	75607	93.9393939393939376714	1219.4677419354839003063	68	70	60890	97.1428571428571387969	895.4411764705882887938	61	65	82637	93.846153846153839595	1354.7049180327869635221	459.2637415621986747283
5.0.11.0	win	032519	17:10:47	NH_A_70	1	1	mixed_Word_shortCSI	14	mixed_shift	411	Triangle	Red	Shape	Word	Shift	200	Inconsistent	SHAPE	TriangleRed.png	38	1	714	67	69	67920	97.1014492753623130739	1013.7313432835820776745	63	67	76321	94.0298507462686643521	1211.4444444444443433895	68	70	60890	97.1428571428571387969	895.4411764705882887938	62	66	83351	93.9393939393939376714	1344.3709677419353738514	448.9297912713470850576
5.0.11.0	win	032519	17:10:47	NH_A_70	1	1	mixed_Word_shortCSI	14	mixed_repeat	414	Circle	Green	Shape	Word	Repeat	200	Inconsistent	SHAPE	CircleGreen.png	30	1	2556	67	69	67920	97.1014492753623130739	1013.7313432835820776745	64	68	78877	94.1176470588235218884	1232.453125	69	71	63446	97.1830985915492959748	919.5072463768116222127	62	66	83351	93.9393939393939376714	1344.3709677419353738514	424.8637213651237516387
5.0.11.0	win	032519	17:10:47	NH_A_70	1	1	mixed_Word_shortCSI	14	mixed_shift	417	Circle	Red	Color	Word	Shift	200	Consistent	COLOR	CircleRed.png	30	1	948	68	70	68868	97.1428571428571387969	1012.7647058823529278015	64	68	78877	94.1176470588235218884	1232.453125	69	71	63446	97.1830985915492959748	919.5072463768116222127	63	67	84299	94.0298507462686643521	1338.0793650793650613195	418.5721187025534391069
5.0.11.0	win	032519	17:10:47	NH_A_70	1	1	mixed_Word_shortCSI	14	mixed_repeat	420	Triangle	Red	Color	Word	Repeat	200	Inconsistent	COLOR	TriangleRed.png	30	1	1404	69	71	70272	97.1830985915492959748	1018.4347826086956274594	64	68	78877	94.1176470588235218884	1232.453125	70	72	64850	97.2222222222222143273	926.4285714285714448124	63	67	84299	94.0298507462686643521	1338.0793650793650613195	411.6507936507936165071
5.0.11.0	win	032519	17:10:47	NH_A_70	1	1	mixed_Word_shortCSI	14	mixed_repeat	423	Circle	Red	Color	Word	Repeat	200	Consistent	COLOR	CircleRed.png	30	1	402	70	72	70674	97.2222222222222143273	1009.6285714285713766003	64	68	78877	94.1176470588235218884	1232.453125	71	73	65252	97.2602739726027465395	919.0422535211267813793	63	67	84299	94.0298507462686643521	1338.0793650793650613195	419.0371115582382799403
5.0.11.0	win	032519	17:10:47	NH_A_70	1	1	mixed_Word_shortCSI	14	mixed_shift	426	Circle	Red	Shape	Word	Shift	200	Consistent	SHAPE	CircleRed.png	30	1	1104	70	72	70674	97.2222222222222143273	1009.6285714285713766003	65	69	79981	94.2028985507246403586	1230.4769230769231853628	71	73	65252	97.2602739726027465395	919.0422535211267813793	64	68	85403	94.1176470588235218884	1334.421875	415.3796214788732186207
5.0.11.0	win	032519	17:10:47	NH_A_70	1	1	mixed_Word_shortCSI	14	mixed_shift	429	Circle	Red	Color	Word	Shift	200	Consistent	COLOR	CircleRed.png	30	1	1506	71	73	72180	97.2602739726027465395	1016.6197183098591949602	65	69	79981	94.2028985507246403586	1230.4769230769231853628	71	73	65252	97.2602739726027465395	919.0422535211267813793	65	69	86909	94.2028985507246403586	1337.0615384615384755307	418.0192849404116941514
5.0.11.0	win	032519	17:10:47	NH_A_70	1	1	mixed_Word_shortCSI	14	mixed_repeat	432	Circle	Green	Color	Word	Repeat	200	Inconsistent	COLOR	CircleGreen.png	38	1	1012	72	74	73192	97.2972972972973053629	1016.5555555555555429237	65	69	79981	94.2028985507246403586	1230.4769230769231853628	72	74	66264	97.2972972972973053629	920.3333333333333712289	65	69	86909	94.2028985507246403586	1337.0615384615384755307	416.7282051282051043017
5.0.11.0	win	032519	17:10:47	NH_A_70	1	1	mixed_Word_shortCSI	14	mixed_repeat	435	Triangle	Green	Color	Word	Repeat	200	Consistent	COLOR	TriangleGreen.png	38	1	298	73	75	73490	97.3333333333333428072	1006.7123287671232674256	65	69	79981	94.2028985507246403586	1230.4769230769231853628	73	75	66562	97.3333333333333428072	911.8082191780821403881	65	69	86909	94.2028985507246403586	1337.0615384615384755307	425.2533192834563351425
5.0.11.0	win	032519	17:10:47	NH_A_70	1	1	mixed_Word_shortCSI	14	mixed_shift	438	Triangle	Red	Shape	Word	Shift	200	Inconsistent	SHAPE	TriangleRed.png	38	1	715	73	75	73490	97.3333333333333428072	1006.7123287671232674256	66	70	80696	94.2857142857142775938	1222.6666666666667424579	73	75	66562	97.3333333333333428072	911.8082191780821403881	66	70	87624	94.2857142857142775938	1327.6363636363637397153	415.8281444582815993272
5.0.11.0	win	032519	17:10:47	NH_A_70	1	1	mixed_Word_shortCSI	14	mixed_shift	441	Circle	Red	Color	Word	Shift	200	Consistent	COLOR	CircleRed.png	30	1	733	74	76	74223	97.3684210526315752077	1003.0135135135135442397	66	70	80696	94.2857142857142775938	1222.6666666666667424579	73	75	66562	97.3333333333333428072	911.8082191780821403881	67	71	88357	94.3661971830985919496	1318.7611940298506851832	406.952974851768544795
5.0.11.0	win	032519	17:10:47	NH_A_70	1	1	mixed_Word_shortCSI	14	mixed_shift	444	Triangle	Red	Shape	Word	Shift	200	Inconsistent	SHAPE	TriangleRed.png	38	1	1374	74	76	74223	97.3684210526315752077	1003.0135135135135442397	67	71	82070	94.3661971830985919496	1224.925373134328310698	73	75	66562	97.3333333333333428072	911.8082191780821403881	68	72	89731	94.4444444444444428655	1319.5735294117646390077	407.7653102336824986196
5.0.11.0	win	032519	17:10:47	NH_A_70	1	1	mixed_Word_shortCSI	14	mixed_shift	447	Triangle	Red	Color	Word	Shift	200	Inconsistent	COLOR	TriangleRed.png	30	1	1221	75	77	75444	97.4025974025974079495	1005.9199999999999590727	67	71	82070	94.3661971830985919496	1224.925373134328310698	73	75	66562	97.3333333333333428072	911.8082191780821403881	69	73	90952	94.520547945205478868	1318.1449275362319895066	406.3367083581498491185
5.0.11.0	win	032519	17:10:47	NH_A_70	1	1	mixed_Word_shortCSI	14	mixed_shift	450	Circle	Red	Shape	Word	Shift	200	Consistent	SHAPE	CircleRed.png	30	1	706	75	77	75444	97.4025974025974079495	1005.9199999999999590727	68	72	82776	94.4444444444444428655	1217.2941176470587834046	73	75	66562	97.3333333333333428072	911.8082191780821403881	70	74	91658	94.594594594594596515	1309.4000000000000909495	397.5917808219179505613
5.0.11.0	win	032519	17:10:47	NH_A_70	1	1	mixed_Word_shortCSI	14	mixed_repeat	453	Triangle	Green	Shape	Word	Repeat	200	Consistent	SHAPE	TriangleGreen.png	38	1	2388	75	77	75444	97.4025974025974079495	1005.9199999999999590727	69	73	85164	94.520547945205478868	1234.2608695652174901625	74	76	68950	97.3684210526315752077	931.7567567567567721198	70	74	91658	94.594594594594596515	1309.4000000000000909495	377.6432432432433188296
5.0.11.0	win	032519	17:10:47	NH_A_70	1	1	mixed_Word_shortCSI	14	mixed_shift	456	Circle	Red	Color	Word	Shift	200	Consistent	COLOR	CircleRed.png	30	1	643	76	78	76087	97.4358974358974307961	1001.1447368421053170096	69	73	85164	94.520547945205478868	1234.2608695652174901625	74	76	68950	97.3684210526315752077	931.7567567567567721198	71	75	92301	94.6666666666666714036	1300.0140845070422983554	368.2573277502855262355
5.0.11.0	win	032519	17:10:47	NH_A_70	1	1	mixed_Word_shortCSI	14	mixed_repeat	459	Circle	Red	Color	Word	Repeat	200	Consistent	COLOR	CircleRed.png	30	1	343	77	79	76430	97.468354430379747555	992.5974025974026062613	69	73	85164	94.520547945205478868	1234.2608695652174901625	75	77	69293	97.4025974025974079495	923.906666666666637866	71	75	92301	94.6666666666666714036	1300.0140845070422983554	376.1074178403756604894
5.0.11.0	win	032519	17:10:47	NH_A_70	1	1	mixed_Word_shortCSI	14	mixed_shift	462	Triangle	Red	Shape	Word	Shift	200	Inconsistent	SHAPE	TriangleRed.png	38	1	760	77	79	76430	97.468354430379747555	992.5974025974026062613	70	74	85924	94.594594594594596515	1227.4857142857142662251	75	77	69293	97.4025974025974079495	923.906666666666637866	72	76	93061	94.7368421052631504153	1292.5138888888889141526	368.6072222222222762866
5.0.11.0	win	032519	17:10:47	NH_A_70	1	1	mixed_Word_shortCSI	14	mixed_shift	465	Circle	Green	Color	Word	Shift	200	Inconsistent	COLOR	CircleGreen.png	38	1	1304	78	80	77734	97.5	996.5897435897435343577	70	74	85924	94.594594594594596515	1227.4857142857142662251	75	77	69293	97.4025974025974079495	923.906666666666637866	73	77	94365	94.8051948051948016882	1292.6712328767123381112	368.7645662100457002452
5.0.11.0	win	032519	17:10:47	NH_A_70	1	1	mixed_Word_shortCSI	14	mixed_repeat	468	Triangle	Red	Color	Word	Repeat	200	Inconsistent	COLOR	TriangleRed.png	30	1	2546	79	81	80280	97.5308641975308603378	1016.2025316455695929108	70	74	85924	94.594594594594596515	1227.4857142857142662251	76	78	71839	97.4358974358974307961	945.25	73	77	94365	94.8051948051948016882	1292.6712328767123381112	347.4212328767123381112
5.0.11.0	win	032519	17:10:47	NH_A_70	1	1	mixed_Word_shortCSI	14	mixed_repeat	471	Triangle	Green	Color	Word	Repeat	200	Consistent	COLOR	TriangleGreen.png	38	1	907	80	82	81187	97.5609756097560989474	1014.8374999999999772626	70	74	85924	94.594594594594596515	1227.4857142857142662251	77	79	72746	97.468354430379747555	944.7532467532467990168	73	77	94365	94.8051948051948016882	1292.6712328767123381112	347.9179861234655390945
5.0.11.0	win	032519	17:10:47	NH_A_70	1	1	mixed_Word_shortCSI	14	mixed_repeat	474	Triangle	Green	Color	Word	Repeat	200	Consistent	COLOR	TriangleGreen.png	38	1	405	81	83	81592	97.5903614457831309892	1007.3086419753086602213	70	74	85924	94.594594594594596515	1227.4857142857142662251	78	80	73151	97.5	937.8333333333333712289	73	77	94365	94.8051948051948016882	1292.6712328767123381112	354.8378995433789668823
5.0.11.0	win	032519	17:10:47	NH_A_70	1	1	mixed_Word_shortCSI	14	mixed_shift	477	Circle	Green	Shape	Word	Shift	200	Inconsistent	SHAPE	CircleGreen.png	30	1	867	81	83	81592	97.5903614457831309892	1007.3086419753086602213	71	75	86791	94.6666666666666714036	1222.4084507042252880638	78	80	73151	97.5	937.8333333333333712289	74	78	95232	94.8717948717948615922	1286.9189189189189619356	349.0855855855855907066
5.0.11.0	win	032519	17:10:47	NH_A_70	1	1	mixed_Word_shortCSI	14	mixed_shift	480	Circle	Red	Color	Word	Shift	200	Consistent	COLOR	CircleRed.png	30	1	1006	82	84	82598	97.619047619047620401	1007.2926829268292294728	71	75	86791	94.6666666666666714036	1222.4084507042252880638	78	80	73151	97.5	937.8333333333333712289	75	79	96238	94.93670886075949511	1283.1733333333334030613	345.3400000000000318323
5.0.11.0	win	032519	17:10:47	NH_A_70	1	1	mixed_Word_shortCSI	14	mixed_shift	483	Circle	Green	Shape	Word	Shift	200	Inconsistent	SHAPE	CircleGreen.png	30	1	2676	82	84	82598	97.619047619047620401	1007.2926829268292294728	72	76	89467	94.7368421052631504153	1242.5972222222221716947	78	80	73151	97.5	937.8333333333333712289	76	80	98914	95	1301.5	363.6666666666666287711
