# Supplementary material for: Serial Recall Predicts Vocoded Sentence Recognition Across Spectral Resolutions
Source: J Speech Lang Hear Res. 2020 Mar 26;63(4):1282–98. doi: 10.1044/2020_JSLHR-19-00319 (PMC7242981; doi:10.1044/2020_JSLHR-19-00319)
Supplement: Supplemental Material S1 [file JSLHR-63-1282-s001.zip › Supplemental Material/EF Tasks/colorshapetask/Experiment Results/NH_A_71/colorshapetask_raw_NH_A_71_2019-03-27-21-42-31-609.iqdat]

build	computer.platform	date	time	subject	group	values.group	blockcode	blocknum	trialcode	trialnum	values.shape	values.color	values.categorizationtask	values.mixed_cuetask	values.mixed_shifttask	values.csi	values.responsekeymapping	stimulusitem1	values.stimulus	response	correct	latency	values.count_corrcolor	values.count_color	values.sumrt_corrcolor	expressions.percentcorrect_color	expressions.meanrt_color	values.count_corrshape	values.count_shape	values.sumrt_corrshape	expressions.percentcorrect_shape	expressions.meanrt_shape	values.count_corrrepeat	values.count_repeat	values.sumrt_corrrepeat	expressions.percentcorrect_repeat	expressions.meanrt_repeat	values.count_corrshift	values.count_shift	values.sumrt_corrshift	expressions.percentcorrect_shift	expressions.meanrt_shift	expressions.switchcost
5.0.11.0	win	032719	16:42:31	NH_A_71	1	1	generalintro	1	GeneralIntro	1						0		SC_GeneralIntro.htm		57	0	168454	0	0	0	0		0	0	0	0		0	0	0	0		0	0	0	0		0
5.0.11.0	win	032719	16:42:31	NH_A_71	1	1	blockedintro	2	BlockedIntro	1						0		SC_BlockedIntro1.htm		57	0	22674	0	0	0	0		0	0	0	0		0	0	0	0		0	0	0	0		0
5.0.11.0	win	032719	16:42:31	NH_A_71	1	1	blockedintro	2	BlockedIntro	2						0		SC_BlockedIntro2.htm		57	0	3351	0	0	0	0		0	0	0	0		0	0	0	0		0	0	0	0		0
5.0.11.0	win	032719	16:42:31	NH_A_71	1	1	blockedtask_shapetraining	3	BlockedPracticeInstruct	1						0		SC_Blocked_ShapeTraining.htm		57	0	5279	0	0	0	0		0	0	0	0		0	0	0	0		0	0	0	0		0
5.0.11.0	win	032719	16:42:31	NH_A_71	1	1	blockedtask_shapetraining	3	blockedtask_shapetraining	3	Triangle		Shape			0		Triangle.png	Triangle.png	38	1	1019	0	0	0	0		0	0	0	0		0	0	0	0		0	0	0	0		0
5.0.11.0	win	032719	16:42:31	NH_A_71	1	1	blockedtask_shapetraining	3	blockedtask_shapetraining	6	Circle		Shape			0		Circle.png	Circle.png	30	1	522	0	0	0	0		0	0	0	0		0	0	0	0		0	0	0	0		0
5.0.11.0	win	032719	16:42:31	NH_A_71	1	1	blockedtask_shapetraining	3	blockedtask_shapetraining	9	Circle		Shape			0		Circle.png	Circle.png	30	1	621	0	0	0	0		0	0	0	0		0	0	0	0		0	0	0	0		0
5.0.11.0	win	032719	16:42:31	NH_A_71	1	1	blockedtask_shapetraining	3	blockedtask_shapetraining	12	Triangle		Shape			0		Triangle.png	Triangle.png	38	1	379	0	0	0	0		0	0	0	0		0	0	0	0		0	0	0	0		0
5.0.11.0	win	032719	16:42:31	NH_A_71	1	1	blockedtask_shapetraining	3	blockedtask_shapetraining	15	Triangle		Shape			0		Triangle.png	Triangle.png	38	1	420	0	0	0	0		0	0	0	0		0	0	0	0		0	0	0	0		0
5.0.11.0	win	032719	16:42:31	NH_A_71	1	1	blockedtask_shapetraining	3	blockedtask_shapetraining	18	Triangle		Shape			0		Triangle.png	Triangle.png	38	1	330	0	0	0	0		0	0	0	0		0	0	0	0		0	0	0	0		0
5.0.11.0	win	032719	16:42:31	NH_A_71	1	1	blockedtask_shapetraining	3	blockedtask_shapetraining	21	Circle		Shape			0		Circle.png	Circle.png	30	1	564	0	0	0	0		0	0	0	0		0	0	0	0		0	0	0	0		0
5.0.11.0	win	032719	16:42:31	NH_A_71	1	1	blockedtask_shapetraining	3	blockedtask_shapetraining	24	Triangle		Shape			0		Triangle.png	Triangle.png	38	1	469	0	0	0	0		0	0	0	0		0	0	0	0		0	0	0	0		0
5.0.11.0	win	032719	16:42:31	NH_A_71	1	1	blockedtask_shapetraining	3	blockedtask_shapetraining	27	Circle		Shape			0		Circle.png	Circle.png	30	1	570	0	0	0	0		0	0	0	0		0	0	0	0		0	0	0	0		0
5.0.11.0	win	032719	16:42:31	NH_A_71	1	1	blockedtask_shapetraining	3	blockedtask_shapetraining	30	Circle		Shape			0		Circle.png	Circle.png	30	1	426	0	0	0	0		0	0	0	0		0	0	0	0		0	0	0	0		0
5.0.11.0	win	032719	16:42:31	NH_A_71	1	1	blockedtask_shapetraining	3	blockedtask_shapetraining	33	Circle		Shape			0		Circle.png	Circle.png	30	1	385	0	0	0	0		0	0	0	0		0	0	0	0		0	0	0	0		0
5.0.11.0	win	032719	16:42:31	NH_A_71	1	1	blockedtask_shapetraining	3	blockedtask_shapetraining	36	Triangle		Shape			0		Triangle.png	Triangle.png	38	1	473	0	0	0	0		0	0	0	0		0	0	0	0		0	0	0	0		0
5.0.11.0	win	032719	16:42:31	NH_A_71	1	1	blockedtask_shapetraining	3	blockedtask_shapetraining	39	Triangle		Shape			0		Triangle.png	Triangle.png	38	1	526	0	0	0	0		0	0	0	0		0	0	0	0		0	0	0	0		0
5.0.11.0	win	032719	16:42:31	NH_A_71	1	1	blockedtask_shapetraining	3	blockedtask_shapetraining	42	Triangle		Shape			0		Triangle.png	Triangle.png	38	1	352	0	0	0	0		0	0	0	0		0	0	0	0		0	0	0	0		0
5.0.11.0	win	032719	16:42:31	NH_A_71	1	1	blockedtask_shapetraining	3	blockedtask_shapetraining	45	Circle		Shape			0		Circle.png	Circle.png	30	1	442	0	0	0	0		0	0	0	0		0	0	0	0		0	0	0	0		0
5.0.11.0	win	032719	16:42:31	NH_A_71	1	1	blockedtask_shapetraining	3	blockedtask_shapetraining	48	Triangle		Shape			0		Triangle.png	Triangle.png	38	1	495	0	0	0	0		0	0	0	0		0	0	0	0		0	0	0	0		0
5.0.11.0	win	032719	16:42:31	NH_A_71	1	1	blockedtask_shapetraining	3	blockedtask_shapetraining	51	Triangle		Shape			0		Triangle.png	Triangle.png	38	1	340	0	0	0	0		0	0	0	0		0	0	0	0		0	0	0	0		0
5.0.11.0	win	032719	16:42:31	NH_A_71	1	1	blockedtask_shapetraining	3	blockedtask_shapetraining	54	Circle		Shape			0		Circle.png	Circle.png	30	1	494	0	0	0	0		0	0	0	0		0	0	0	0		0	0	0	0		0
5.0.11.0	win	032719	16:42:31	NH_A_71	1	1	blockedtask_shapetraining	3	blockedtask_shapetraining	57	Triangle		Shape			0		Triangle.png	Triangle.png	38	1	354	0	0	0	0		0	0	0	0		0	0	0	0		0	0	0	0		0
5.0.11.0	win	032719	16:42:31	NH_A_71	1	1	blockedtask_shapetraining	3	blockedtask_shapetraining	60	Triangle		Shape			0		Triangle.png	Triangle.png	38	1	379	0	0	0	0		0	0	0	0		0	0	0	0		0	0	0	0		0
5.0.11.0	win	032719	16:42:31	NH_A_71	1	1	blockedtask_shapetraining	3	blockedtask_shapetraining	63	Circle		Shape			0		Circle.png	Circle.png	30	1	388	0	0	0	0		0	0	0	0		0	0	0	0		0	0	0	0		0
5.0.11.0	win	032719	16:42:31	NH_A_71	1	1	blockedtask_shapetraining	3	blockedtask_shapetraining	66	Triangle		Shape			0		Triangle.png	Triangle.png	38	1	604	0	0	0	0		0	0	0	0		0	0	0	0		0	0	0	0		0
5.0.11.0	win	032719	16:42:31	NH_A_71	1	1	blockedtask_shapetraining	3	blockedtask_shapetraining	69	Circle		Shape			0		Circle.png	Circle.png	30	1	492	0	0	0	0		0	0	0	0		0	0	0	0		0	0	0	0		0
5.0.11.0	win	032719	16:42:31	NH_A_71	1	1	blockedtask_shapetraining	3	blockedtask_shapetraining	72	Circle		Shape			0		Circle.png	Circle.png	38	0	400	0	0	0	0		0	0	0	0		0	0	0	0		0	0	0	0		0
5.0.11.0	win	032719	16:42:31	NH_A_71	1	1	blockedtask_shapetraining	3	blockedtask_shapetraining	75	Circle		Shape			0		Circle.png	Circle.png	30	1	991	0	0	0	0		0	0	0	0		0	0	0	0		0	0	0	0		0
5.0.11.0	win	032719	16:42:31	NH_A_71	1	1	blockedtask_shapetraining	3	blockedtask_shapetraining	78	Circle		Shape			0		Circle.png	Circle.png	30	1	383	0	0	0	0		0	0	0	0		0	0	0	0		0	0	0	0		0
5.0.11.0	win	032719	16:42:31	NH_A_71	1	1	blockedtask_shapetraining	3	blockedtask_shapetraining	81	Circle		Shape			0		Circle.png	Circle.png	30	1	342	0	0	0	0		0	0	0	0		0	0	0	0		0	0	0	0		0
5.0.11.0	win	032719	16:42:31	NH_A_71	1	1	blockedtask_shapetraining	3	blockedtask_shapetraining	84	Circle		Shape			0		Circle.png	Circle.png	30	1	496	0	0	0	0		0	0	0	0		0	0	0	0		0	0	0	0		0
5.0.11.0	win	032719	16:42:31	NH_A_71	1	1	blockedtask_shapetraining	3	blockedtask_shapetraining	87	Circle		Shape			0		Circle.png	Circle.png	30	1	404	0	0	0	0		0	0	0	0		0	0	0	0		0	0	0	0		0
5.0.11.0	win	032719	16:42:31	NH_A_71	1	1	blockedtask_shapetraining	3	blockedtask_shapetraining	90	Triangle		Shape			0		Triangle.png	Triangle.png	38	1	380	0	0	0	0		0	0	0	0		0	0	0	0		0	0	0	0		0
5.0.11.0	win	032719	16:42:31	NH_A_71	1	1	blockedtask_shapetraining	3	blockedtask_shapetraining	93	Triangle		Shape			0		Triangle.png	Triangle.png	38	1	356	0	0	0	0		0	0	0	0		0	0	0	0		0	0	0	0		0
5.0.11.0	win	032719	16:42:31	NH_A_71	1	1	blockedtask_shapetraining	3	blockedtask_shapetraining	96	Triangle		Shape			0		Triangle.png	Triangle.png	38	1	318	0	0	0	0		0	0	0	0		0	0	0	0		0	0	0	0		0
5.0.11.0	win	032719	16:42:31	NH_A_71	1	1	blockedtask_colortraining	4	BlockedPracticeInstruct	1	Triangle		Shape			0		SC_Blocked_ColorTraining.htm	Triangle.png	57	0	6536	0	0	0	0		0	0	0	0		0	0	0	0		0	0	0	0		0
5.0.11.0	win	032719	16:42:31	NH_A_71	1	1	blockedtask_colortraining	4	blockedtask_colortraining	3		Green	Color			0		Green.png	Green.png	38	1	625	0	0	0	0		0	0	0	0		0	0	0	0		0	0	0	0		0
5.0.11.0	win	032719	16:42:31	NH_A_71	1	1	blockedtask_colortraining	4	blockedtask_colortraining	6		Red	Color			0		Red.png	Red.png	30	1	896	0	0	0	0		0	0	0	0		0	0	0	0		0	0	0	0		0
5.0.11.0	win	032719	16:42:31	NH_A_71	1	1	blockedtask_colortraining	4	blockedtask_colortraining	9		Green	Color			0		Green.png	Green.png	38	1	420	0	0	0	0		0	0	0	0		0	0	0	0		0	0	0	0		0
5.0.11.0	win	032719	16:42:31	NH_A_71	1	1	blockedtask_colortraining	4	blockedtask_colortraining	12		Green	Color			0		Green.png	Green.png	38	1	443	0	0	0	0		0	0	0	0		0	0	0	0		0	0	0	0		0
5.0.11.0	win	032719	16:42:31	NH_A_71	1	1	blockedtask_colortraining	4	blockedtask_colortraining	15		Red	Color			0		Red.png	Red.png	30	1	369	0	0	0	0		0	0	0	0		0	0	0	0		0	0	0	0		0
5.0.11.0	win	032719	16:42:31	NH_A_71	1	1	blockedtask_colortraining	4	blockedtask_colortraining	18		Green	Color			0		Green.png	Green.png	38	1	506	0	0	0	0		0	0	0	0		0	0	0	0		0	0	0	0		0
5.0.11.0	win	032719	16:42:31	NH_A_71	1	1	blockedtask_colortraining	4	blockedtask_colortraining	21		Red	Color			0		Red.png	Red.png	30	1	509	0	0	0	0		0	0	0	0		0	0	0	0		0	0	0	0		0
5.0.11.0	win	032719	16:42:31	NH_A_71	1	1	blockedtask_colortraining	4	blockedtask_colortraining	24		Red	Color			0		Red.png	Red.png	30	1	672	0	0	0	0		0	0	0	0		0	0	0	0		0	0	0	0		0
5.0.11.0	win	032719	16:42:31	NH_A_71	1	1	blockedtask_colortraining	4	blockedtask_colortraining	27		Green	Color			0		Green.png	Green.png	38	1	349	0	0	0	0		0	0	0	0		0	0	0	0		0	0	0	0		0
5.0.11.0	win	032719	16:42:31	NH_A_71	1	1	blockedtask_colortraining	4	blockedtask_colortraining	30		Red	Color			0		Red.png	Red.png	30	1	566	0	0	0	0		0	0	0	0		0	0	0	0		0	0	0	0		0
5.0.11.0	win	032719	16:42:31	NH_A_71	1	1	blockedtask_colortraining	4	blockedtask_colortraining	33		Green	Color			0		Green.png	Green.png	38	1	551	0	0	0	0		0	0	0	0		0	0	0	0		0	0	0	0		0
5.0.11.0	win	032719	16:42:31	NH_A_71	1	1	blockedtask_colortraining	4	blockedtask_colortraining	36		Red	Color			0		Red.png	Red.png	30	1	680	0	0	0	0		0	0	0	0		0	0	0	0		0	0	0	0		0
5.0.11.0	win	032719	16:42:31	NH_A_71	1	1	blockedtask_colortraining	4	blockedtask_colortraining	39		Red	Color			0		Red.png	Red.png	30	1	453	0	0	0	0		0	0	0	0		0	0	0	0		0	0	0	0		0
5.0.11.0	win	032719	16:42:31	NH_A_71	1	1	blockedtask_colortraining	4	blockedtask_colortraining	42		Red	Color			0		Red.png	Red.png	30	1	346	0	0	0	0		0	0	0	0		0	0	0	0		0	0	0	0		0
5.0.11.0	win	032719	16:42:31	NH_A_71	1	1	blockedtask_colortraining	4	blockedtask_colortraining	45		Green	Color			0		Green.png	Green.png	38	1	404	0	0	0	0		0	0	0	0		0	0	0	0		0	0	0	0		0
5.0.11.0	win	032719	16:42:31	NH_A_71	1	1	blockedtask_colortraining	4	blockedtask_colortraining	48		Red	Color			0		Red.png	Red.png	38	0	348	0	0	0	0		0	0	0	0		0	0	0	0		0	0	0	0		0
5.0.11.0	win	032719	16:42:31	NH_A_71	1	1	blockedtask_colortraining	4	blockedtask_colortraining	51		Green	Color			0		Green.png	Green.png	38	1	573	0	0	0	0		0	0	0	0		0	0	0	0		0	0	0	0		0
5.0.11.0	win	032719	16:42:31	NH_A_71	1	1	blockedtask_colortraining	4	blockedtask_colortraining	54		Red	Color			0		Red.png	Red.png	30	1	382	0	0	0	0		0	0	0	0		0	0	0	0		0	0	0	0		0
5.0.11.0	win	032719	16:42:31	NH_A_71	1	1	blockedtask_colortraining	4	blockedtask_colortraining	57		Green	Color			0		Green.png	Green.png	38	1	342	0	0	0	0		0	0	0	0		0	0	0	0		0	0	0	0		0
5.0.11.0	win	032719	16:42:31	NH_A_71	1	1	blockedtask_colortraining	4	blockedtask_colortraining	60		Green	Color			0		Green.png	Green.png	38	1	368	0	0	0	0		0	0	0	0		0	0	0	0		0	0	0	0		0
5.0.11.0	win	032719	16:42:31	NH_A_71	1	1	blockedtask_colortraining	4	blockedtask_colortraining	63		Green	Color			0		Green.png	Green.png	38	1	345	0	0	0	0		0	0	0	0		0	0	0	0		0	0	0	0		0
5.0.11.0	win	032719	16:42:31	NH_A_71	1	1	blockedtask_colortraining	4	blockedtask_colortraining	66		Green	Color			0		Green.png	Green.png	38	1	370	0	0	0	0		0	0	0	0		0	0	0	0		0	0	0	0		0
5.0.11.0	win	032719	16:42:31	NH_A_71	1	1	blockedtask_colortraining	4	blockedtask_colortraining	69		Red	Color			0		Red.png	Red.png	30	1	459	0	0	0	0		0	0	0	0		0	0	0	0		0	0	0	0		0
5.0.11.0	win	032719	16:42:31	NH_A_71	1	1	blockedtask_colortraining	4	blockedtask_colortraining	72		Red	Color			0		Red.png	Red.png	30	1	673	0	0	0	0		0	0	0	0		0	0	0	0		0	0	0	0		0
5.0.11.0	win	032719	16:42:31	NH_A_71	1	1	blockedtask_colortraining	4	blockedtask_colortraining	75		Green	Color			0		Green.png	Green.png	38	1	509	0	0	0	0		0	0	0	0		0	0	0	0		0	0	0	0		0
5.0.11.0	win	032719	16:42:31	NH_A_71	1	1	blockedtask_colortraining	4	blockedtask_colortraining	78		Red	Color			0		Red.png	Red.png	30	1	656	0	0	0	0		0	0	0	0		0	0	0	0		0	0	0	0		0
5.0.11.0	win	032719	16:42:31	NH_A_71	1	1	blockedtask_colortraining	4	blockedtask_colortraining	81		Green	Color			0		Green.png	Green.png	38	1	381	0	0	0	0		0	0	0	0		0	0	0	0		0	0	0	0		0
5.0.11.0	win	032719	16:42:31	NH_A_71	1	1	blockedtask_colortraining	4	blockedtask_colortraining	84		Red	Color			0		Red.png	Red.png	30	1	566	0	0	0	0		0	0	0	0		0	0	0	0		0	0	0	0		0
5.0.11.0	win	032719	16:42:31	NH_A_71	1	1	blockedtask_colortraining	4	blockedtask_colortraining	87		Red	Color			0		Red.png	Red.png	30	1	438	0	0	0	0		0	0	0	0		0	0	0	0		0	0	0	0		0
5.0.11.0	win	032719	16:42:31	NH_A_71	1	1	blockedtask_colortraining	4	blockedtask_colortraining	90		Green	Color			0		Green.png	Green.png	38	1	412	0	0	0	0		0	0	0	0		0	0	0	0		0	0	0	0		0
5.0.11.0	win	032719	16:42:31	NH_A_71	1	1	blockedtask_colortraining	4	blockedtask_colortraining	93		Green	Color			0		Green.png	Green.png	38	1	388	0	0	0	0		0	0	0	0		0	0	0	0		0	0	0	0		0
5.0.11.0	win	032719	16:42:31	NH_A_71	1	1	blockedtask_colortraining	4	blockedtask_colortraining	96		Red	Color			0		Red.png	Red.png	30	1	540	0	0	0	0		0	0	0	0		0	0	0	0		0	0	0	0		0
5.0.11.0	win	032719	16:42:31	NH_A_71	1	1	blockedtask_colorshapetraining	5	BlockedPracticeInstruct	1		Red	Color			0		SC_Blocked_ColorShapeTraining.htm	Red.png	57	0	12445	0	0	0	0		0	0	0	0		0	0	0	0		0	0	0	0		0
5.0.11.0	win	032719	16:42:31	NH_A_71	1	1	blockedtask_colorshapetraining	5	blockedtask_colorshapetraining	3		Red	Color			0		Red.png	Red.png	30	1	1931	0	0	0	0		0	0	0	0		0	0	0	0		0	0	0	0		0
5.0.11.0	win	032719	16:42:31	NH_A_71	1	1	blockedtask_colorshapetraining	5	blockedtask_colorshapetraining	6		Green	Color			0		Green.png	Green.png	38	1	964	0	0	0	0		0	0	0	0		0	0	0	0		0	0	0	0		0
5.0.11.0	win	032719	16:42:31	NH_A_71	1	1	blockedtask_colorshapetraining	5	blockedtask_colorshapetraining	9		Green	Color			0		Green.png	Green.png	38	1	597	0	0	0	0		0	0	0	0		0	0	0	0		0	0	0	0		0
5.0.11.0	win	032719	16:42:31	NH_A_71	1	1	blockedtask_colorshapetraining	5	blockedtask_colorshapetraining	12	Circle		Shape			0		Circle.png	Circle.png	38	0	1573	0	0	0	0		0	0	0	0		0	0	0	0		0	0	0	0		0
5.0.11.0	win	032719	16:42:31	NH_A_71	1	1	blockedtask_colorshapetraining	5	blockedtask_colorshapetraining	15		Red	Color			0		Red.png	Red.png	30	1	1670	0	0	0	0		0	0	0	0		0	0	0	0		0	0	0	0		0
5.0.11.0	win	032719	16:42:31	NH_A_71	1	1	blockedtask_colorshapetraining	5	blockedtask_colorshapetraining	18		Red	Color			0		Red.png	Red.png	30	1	1258	0	0	0	0		0	0	0	0		0	0	0	0		0	0	0	0		0
5.0.11.0	win	032719	16:42:31	NH_A_71	1	1	blockedtask_colorshapetraining	5	blockedtask_colorshapetraining	21	Circle		Shape			0		Circle.png	Circle.png	30	1	559	0	0	0	0		0	0	0	0		0	0	0	0		0	0	0	0		0
5.0.11.0	win	032719	16:42:31	NH_A_71	1	1	blockedtask_colorshapetraining	5	blockedtask_colorshapetraining	24		Red	Color			0		Red.png	Red.png	30	1	528	0	0	0	0		0	0	0	0		0	0	0	0		0	0	0	0		0
5.0.11.0	win	032719	16:42:31	NH_A_71	1	1	blockedtask_colorshapetraining	5	blockedtask_colorshapetraining	27	Circle		Shape			0		Circle.png	Circle.png	30	1	723	0	0	0	0		0	0	0	0		0	0	0	0		0	0	0	0		0
5.0.11.0	win	032719	16:42:31	NH_A_71	1	1	blockedtask_colorshapetraining	5	blockedtask_colorshapetraining	30		Green	Color			0		Green.png	Green.png	38	1	429	0	0	0	0		0	0	0	0		0	0	0	0		0	0	0	0		0
5.0.11.0	win	032719	16:42:31	NH_A_71	1	1	blockedtask_colorshapetraining	5	blockedtask_colorshapetraining	33	Circle		Shape			0		Circle.png	Circle.png	30	1	660	0	0	0	0		0	0	0	0		0	0	0	0		0	0	0	0		0
5.0.11.0	win	032719	16:42:31	NH_A_71	1	1	blockedtask_colorshapetraining	5	blockedtask_colorshapetraining	36	Circle		Shape			0		Circle.png	Circle.png	30	1	450	0	0	0	0		0	0	0	0		0	0	0	0		0	0	0	0		0
5.0.11.0	win	032719	16:42:31	NH_A_71	1	1	blockedtask_colorshapetraining	5	blockedtask_colorshapetraining	39	Triangle		Shape			0		Triangle.png	Triangle.png	38	1	631	0	0	0	0		0	0	0	0		0	0	0	0		0	0	0	0		0
5.0.11.0	win	032719	16:42:31	NH_A_71	1	1	blockedtask_colorshapetraining	5	blockedtask_colorshapetraining	42	Circle		Shape			0		Circle.png	Circle.png	30	1	789	0	0	0	0		0	0	0	0		0	0	0	0		0	0	0	0		0
5.0.11.0	win	032719	16:42:31	NH_A_71	1	1	blockedtask_colorshapetraining	5	blockedtask_colorshapetraining	45	Triangle		Shape			0		Triangle.png	Triangle.png	38	1	973	0	0	0	0		0	0	0	0		0	0	0	0		0	0	0	0		0
5.0.11.0	win	032719	16:42:31	NH_A_71	1	1	blockedtask_colorshapetraining	5	blockedtask_colorshapetraining	48	Triangle		Shape			0		Triangle.png	Triangle.png	38	1	685	0	0	0	0		0	0	0	0		0	0	0	0		0	0	0	0		0
5.0.11.0	win	032719	16:42:31	NH_A_71	1	1	blockedtask_colorshapetraining	5	blockedtask_colorshapetraining	51	Triangle		Shape			0		Triangle.png	Triangle.png	38	1	778	0	0	0	0		0	0	0	0		0	0	0	0		0	0	0	0		0
5.0.11.0	win	032719	16:42:31	NH_A_71	1	1	blockedtask_colorshapetraining	5	blockedtask_colorshapetraining	54		Red	Color			0		Red.png	Red.png	30	1	611	0	0	0	0		0	0	0	0		0	0	0	0		0	0	0	0		0
5.0.11.0	win	032719	16:42:31	NH_A_71	1	1	blockedtask_colorshapetraining	5	blockedtask_colorshapetraining	57	Triangle		Shape			0		Triangle.png	Triangle.png	38	1	754	0	0	0	0		0	0	0	0		0	0	0	0		0	0	0	0		0
5.0.11.0	win	032719	16:42:31	NH_A_71	1	1	blockedtask_colorshapetraining	5	blockedtask_colorshapetraining	60	Triangle		Shape			0		Triangle.png	Triangle.png	38	1	603	0	0	0	0		0	0	0	0		0	0	0	0		0	0	0	0		0
5.0.11.0	win	032719	16:42:31	NH_A_71	1	1	blockedtask_colorshapetraining	5	blockedtask_colorshapetraining	63		Green	Color			0		Green.png	Green.png	38	1	843	0	0	0	0		0	0	0	0		0	0	0	0		0	0	0	0		0
5.0.11.0	win	032719	16:42:31	NH_A_71	1	1	blockedtask_colorshapetraining	5	blockedtask_colorshapetraining	66	Triangle		Shape			0		Triangle.png	Triangle.png	38	1	592	0	0	0	0		0	0	0	0		0	0	0	0		0	0	0	0		0
5.0.11.0	win	032719	16:42:31	NH_A_71	1	1	blockedtask_colorshapetraining	5	blockedtask_colorshapetraining	69		Green	Color			0		Green.png	Green.png	38	1	1488	0	0	0	0		0	0	0	0		0	0	0	0		0	0	0	0		0
5.0.11.0	win	032719	16:42:31	NH_A_71	1	1	blockedtask_colorshapetraining	5	blockedtask_colorshapetraining	72		Red	Color			0		Red.png	Red.png	30	1	749	0	0	0	0		0	0	0	0		0	0	0	0		0	0	0	0		0
5.0.11.0	win	032719	16:42:31	NH_A_71	1	1	blockedtask_colorshapetraining	5	blockedtask_colorshapetraining	75		Red	Color			0		Red.png	Red.png	30	1	470	0	0	0	0		0	0	0	0		0	0	0	0		0	0	0	0		0
5.0.11.0	win	032719	16:42:31	NH_A_71	1	1	blockedtask_colorshapetraining	5	blockedtask_colorshapetraining	78		Green	Color			0		Green.png	Green.png	38	1	570	0	0	0	0		0	0	0	0		0	0	0	0		0	0	0	0		0
5.0.11.0	win	032719	16:42:31	NH_A_71	1	1	blockedtask_colorshapetraining	5	blockedtask_colorshapetraining	81	Circle		Shape			0		Circle.png	Circle.png	30	1	379	0	0	0	0		0	0	0	0		0	0	0	0		0	0	0	0		0
5.0.11.0	win	032719	16:42:31	NH_A_71	1	1	blockedtask_colorshapetraining	5	blockedtask_colorshapetraining	84		Green	Color			0		Green.png	Green.png	38	1	644	0	0	0	0		0	0	0	0		0	0	0	0		0	0	0	0		0
5.0.11.0	win	032719	16:42:31	NH_A_71	1	1	blockedtask_colorshapetraining	5	blockedtask_colorshapetraining	87	Triangle		Shape			0		Triangle.png	Triangle.png	38	1	626	0	0	0	0		0	0	0	0		0	0	0	0		0	0	0	0		0
5.0.11.0	win	032719	16:42:31	NH_A_71	1	1	blockedtask_colorshapetraining	5	blockedtask_colorshapetraining	90		Green	Color			0		Green.png	Green.png	38	1	1648	0	0	0	0		0	0	0	0		0	0	0	0		0	0	0	0		0
5.0.11.0	win	032719	16:42:31	NH_A_71	1	1	blockedtask_colorshapetraining	5	blockedtask_colorshapetraining	93		Red	Color			0		Red.png	Red.png	30	1	486	0	0	0	0		0	0	0	0		0	0	0	0		0	0	0	0		0
5.0.11.0	win	032719	16:42:31	NH_A_71	1	1	blockedtask_colorshapetraining	5	blockedtask_colorshapetraining	96	Circle		Shape			0		Circle.png	Circle.png	30	1	362	0	0	0	0		0	0	0	0		0	0	0	0		0	0	0	0		0
5.0.11.0	win	032719	16:42:31	NH_A_71	1	1	blockedtask_bivalentshapetraining	6	BlockedPracticeInstruct	1	Circle		Shape			0		SC_Blocked_BivalentShapeTraining.htm	Circle.png	57	0	8434	0	0	0	0		0	0	0	0		0	0	0	0		0	0	0	0		0
5.0.11.0	win	032719	16:42:31	NH_A_71	1	1	blockedtask_bivalentshapetraining	6	blockedtask_bivalentshapetraining	3	Triangle	Green	Shape			0		TriangleGreen.png	TriangleGreen.png	38	1	1392	0	0	0	0		0	0	0	0		0	0	0	0		0	0	0	0		0
5.0.11.0	win	032719	16:42:31	NH_A_71	1	1	blockedtask_bivalentshapetraining	6	blockedtask_bivalentshapetraining	6	Triangle	Red	Shape			0		TriangleRed.png	TriangleRed.png	38	1	593	0	0	0	0		0	0	0	0		0	0	0	0		0	0	0	0		0
5.0.11.0	win	032719	16:42:31	NH_A_71	1	1	blockedtask_bivalentshapetraining	6	blockedtask_bivalentshapetraining	9	Circle	Green	Shape			0		CircleGreen.png	CircleGreen.png	30	1	544	0	0	0	0		0	0	0	0		0	0	0	0		0	0	0	0		0
5.0.11.0	win	032719	16:42:31	NH_A_71	1	1	blockedtask_bivalentshapetraining	6	blockedtask_bivalentshapetraining	12	Triangle	Green	Shape			0		TriangleGreen.png	TriangleGreen.png	38	1	594	0	0	0	0		0	0	0	0		0	0	0	0		0	0	0	0		0
5.0.11.0	win	032719	16:42:31	NH_A_71	1	1	blockedtask_bivalentshapetraining	6	blockedtask_bivalentshapetraining	15	Triangle	Red	Shape			0		TriangleRed.png	TriangleRed.png	38	1	546	0	0	0	0		0	0	0	0		0	0	0	0		0	0	0	0		0
5.0.11.0	win	032719	16:42:31	NH_A_71	1	1	blockedtask_bivalentshapetraining	6	blockedtask_bivalentshapetraining	18	Circle	Red	Shape			0		CircleRed.png	CircleRed.png	30	1	468	0	0	0	0		0	0	0	0		0	0	0	0		0	0	0	0		0
5.0.11.0	win	032719	16:42:31	NH_A_71	1	1	blockedtask_bivalentshapetraining	6	blockedtask_bivalentshapetraining	21	Circle	Green	Shape			0		CircleGreen.png	CircleGreen.png	30	1	601	0	0	0	0		0	0	0	0		0	0	0	0		0	0	0	0		0
5.0.11.0	win	032719	16:42:31	NH_A_71	1	1	blockedtask_bivalentshapetraining	6	blockedtask_bivalentshapetraining	24	Circle	Green	Shape			0		CircleGreen.png	CircleGreen.png	30	1	488	0	0	0	0		0	0	0	0		0	0	0	0		0	0	0	0		0
5.0.11.0	win	032719	16:42:31	NH_A_71	1	1	blockedtask_bivalentshapetraining	6	blockedtask_bivalentshapetraining	27	Triangle	Green	Shape			0		TriangleGreen.png	TriangleGreen.png	38	1	444	0	0	0	0		0	0	0	0		0	0	0	0		0	0	0	0		0
5.0.11.0	win	032719	16:42:31	NH_A_71	1	1	blockedtask_bivalentshapetraining	6	blockedtask_bivalentshapetraining	30	Triangle	Green	Shape			0		TriangleGreen.png	TriangleGreen.png	38	1	578	0	0	0	0		0	0	0	0		0	0	0	0		0	0	0	0		0
5.0.11.0	win	032719	16:42:31	NH_A_71	1	1	blockedtask_bivalentshapetraining	6	blockedtask_bivalentshapetraining	33	Circle	Red	Shape			0		CircleRed.png	CircleRed.png	30	1	499	0	0	0	0		0	0	0	0		0	0	0	0		0	0	0	0		0
5.0.11.0	win	032719	16:42:31	NH_A_71	1	1	blockedtask_bivalentshapetraining	6	blockedtask_bivalentshapetraining	36	Circle	Red	Shape			0		CircleRed.png	CircleRed.png	30	1	855	0	0	0	0		0	0	0	0		0	0	0	0		0	0	0	0		0
5.0.11.0	win	032719	16:42:31	NH_A_71	1	1	blockedtask_bivalentshapetraining	6	blockedtask_bivalentshapetraining	39	Circle	Red	Shape			0		CircleRed.png	CircleRed.png	30	1	587	0	0	0	0		0	0	0	0		0	0	0	0		0	0	0	0		0
5.0.11.0	win	032719	16:42:31	NH_A_71	1	1	blockedtask_bivalentshapetraining	6	blockedtask_bivalentshapetraining	42	Triangle	Green	Shape			0		TriangleGreen.png	TriangleGreen.png	38	1	620	0	0	0	0		0	0	0	0		0	0	0	0		0	0	0	0		0
5.0.11.0	win	032719	16:42:31	NH_A_71	1	1	blockedtask_bivalentshapetraining	6	blockedtask_bivalentshapetraining	45	Triangle	Red	Shape			0		TriangleRed.png	TriangleRed.png	38	1	699	0	0	0	0		0	0	0	0		0	0	0	0		0	0	0	0		0
5.0.11.0	win	032719	16:42:31	NH_A_71	1	1	blockedtask_bivalentshapetraining	6	blockedtask_bivalentshapetraining	48	Triangle	Red	Shape			0		TriangleRed.png	TriangleRed.png	38	1	374	0	0	0	0		0	0	0	0		0	0	0	0		0	0	0	0		0
5.0.11.0	win	032719	16:42:31	NH_A_71	1	1	blockedtask_bivalentshapetraining	6	blockedtask_bivalentshapetraining	51	Triangle	Green	Shape			0		TriangleGreen.png	TriangleGreen.png	30	0	414	0	0	0	0		0	0	0	0		0	0	0	0		0	0	0	0		0
5.0.11.0	win	032719	16:42:31	NH_A_71	1	1	blockedtask_bivalentshapetraining	6	blockedtask_bivalentshapetraining	54	Circle	Red	Shape			0		CircleRed.png	CircleRed.png	30	1	749	0	0	0	0		0	0	0	0		0	0	0	0		0	0	0	0		0
5.0.11.0	win	032719	16:42:31	NH_A_71	1	1	blockedtask_bivalentshapetraining	6	blockedtask_bivalentshapetraining	57	Triangle	Green	Shape			0		TriangleGreen.png	TriangleGreen.png	38	1	470	0	0	0	0		0	0	0	0		0	0	0	0		0	0	0	0		0
5.0.11.0	win	032719	16:42:31	NH_A_71	1	1	blockedtask_bivalentshapetraining	6	blockedtask_bivalentshapetraining	60	Triangle	Red	Shape			0		TriangleRed.png	TriangleRed.png	38	1	555	0	0	0	0		0	0	0	0		0	0	0	0		0	0	0	0		0
5.0.11.0	win	032719	16:42:31	NH_A_71	1	1	blockedtask_bivalentshapetraining	6	blockedtask_bivalentshapetraining	63	Circle	Red	Shape			0		CircleRed.png	CircleRed.png	30	1	749	0	0	0	0		0	0	0	0		0	0	0	0		0	0	0	0		0
5.0.11.0	win	032719	16:42:31	NH_A_71	1	1	blockedtask_bivalentshapetraining	6	blockedtask_bivalentshapetraining	66	Circle	Red	Shape			0		CircleRed.png	CircleRed.png	30	1	518	0	0	0	0		0	0	0	0		0	0	0	0		0	0	0	0		0
5.0.11.0	win	032719	16:42:31	NH_A_71	1	1	blockedtask_bivalentshapetraining	6	blockedtask_bivalentshapetraining	69	Triangle	Red	Shape			0		TriangleRed.png	TriangleRed.png	38	1	857	0	0	0	0		0	0	0	0		0	0	0	0		0	0	0	0		0
5.0.11.0	win	032719	16:42:31	NH_A_71	1	1	blockedtask_bivalentshapetraining	6	blockedtask_bivalentshapetraining	72	Circle	Green	Shape			0		CircleGreen.png	CircleGreen.png	30	1	830	0	0	0	0		0	0	0	0		0	0	0	0		0	0	0	0		0
5.0.11.0	win	032719	16:42:31	NH_A_71	1	1	blockedtask_bivalentshapetraining	6	blockedtask_bivalentshapetraining	75	Circle	Green	Shape			0		CircleGreen.png	CircleGreen.png	30	1	628	0	0	0	0		0	0	0	0		0	0	0	0		0	0	0	0		0
5.0.11.0	win	032719	16:42:31	NH_A_71	1	1	blockedtask_bivalentshapetraining	6	blockedtask_bivalentshapetraining	78	Circle	Red	Shape			0		CircleRed.png	CircleRed.png	30	1	916	0	0	0	0		0	0	0	0		0	0	0	0		0	0	0	0		0
5.0.11.0	win	032719	16:42:31	NH_A_71	1	1	blockedtask_bivalentshapetraining	6	blockedtask_bivalentshapetraining	81	Triangle	Green	Shape			0		TriangleGreen.png	TriangleGreen.png	38	1	390	0	0	0	0		0	0	0	0		0	0	0	0		0	0	0	0		0
5.0.11.0	win	032719	16:42:31	NH_A_71	1	1	blockedtask_bivalentshapetraining	6	blockedtask_bivalentshapetraining	84	Triangle	Red	Shape			0		TriangleRed.png	TriangleRed.png	30	0	558	0	0	0	0		0	0	0	0		0	0	0	0		0	0	0	0		0
5.0.11.0	win	032719	16:42:31	NH_A_71	1	1	blockedtask_bivalentshapetraining	6	blockedtask_bivalentshapetraining	87	Circle	Green	Shape			0		CircleGreen.png	CircleGreen.png	30	1	727	0	0	0	0		0	0	0	0		0	0	0	0		0	0	0	0		0
5.0.11.0	win	032719	16:42:31	NH_A_71	1	1	blockedtask_bivalentshapetraining	6	blockedtask_bivalentshapetraining	90	Circle	Green	Shape			0		CircleGreen.png	CircleGreen.png	30	1	514	0	0	0	0		0	0	0	0		0	0	0	0		0	0	0	0		0
5.0.11.0	win	032719	16:42:31	NH_A_71	1	1	blockedtask_bivalentshapetraining	6	blockedtask_bivalentshapetraining	93	Triangle	Red	Shape			0		TriangleRed.png	TriangleRed.png	38	1	581	0	0	0	0		0	0	0	0		0	0	0	0		0	0	0	0		0
5.0.11.0	win	032719	16:42:31	NH_A_71	1	1	blockedtask_bivalentshapetraining	6	blockedtask_bivalentshapetraining	96	Circle	Green	Shape			0		CircleGreen.png	CircleGreen.png	30	1	1028	0	0	0	0		0	0	0	0		0	0	0	0		0	0	0	0		0
5.0.11.0	win	032719	16:42:31	NH_A_71	1	1	blockedtask_bivalentcolortraining	7	BlockedPracticeInstruct	1	Circle	Green	Shape			0		SC_Blocked_BivalentColorTraining.htm	CircleGreen.png	57	0	11665	0	0	0	0		0	0	0	0		0	0	0	0		0	0	0	0		0
5.0.11.0	win	032719	16:42:31	NH_A_71	1	1	blockedtask_bivalentcolortraining	7	blockedtask_bivalentcolortraining	3	Circle	Red	Color			0		CircleRed.png	CircleRed.png	30	1	2143	0	0	0	0		0	0	0	0		0	0	0	0		0	0	0	0		0
5.0.11.0	win	032719	16:42:31	NH_A_71	1	1	blockedtask_bivalentcolortraining	7	blockedtask_bivalentcolortraining	6	Circle	Green	Color			0		CircleGreen.png	CircleGreen.png	38	1	369	0	0	0	0		0	0	0	0		0	0	0	0		0	0	0	0		0
5.0.11.0	win	032719	16:42:31	NH_A_71	1	1	blockedtask_bivalentcolortraining	7	blockedtask_bivalentcolortraining	9	Triangle	Green	Color			0		TriangleGreen.png	TriangleGreen.png	38	1	394	0	0	0	0		0	0	0	0		0	0	0	0		0	0	0	0		0
5.0.11.0	win	032719	16:42:31	NH_A_71	1	1	blockedtask_bivalentcolortraining	7	blockedtask_bivalentcolortraining	12	Circle	Green	Color			0		CircleGreen.png	CircleGreen.png	38	1	290	0	0	0	0		0	0	0	0		0	0	0	0		0	0	0	0		0
5.0.11.0	win	032719	16:42:31	NH_A_71	1	1	blockedtask_bivalentcolortraining	7	blockedtask_bivalentcolortraining	15	Circle	Green	Color			0		CircleGreen.png	CircleGreen.png	38	1	318	0	0	0	0		0	0	0	0		0	0	0	0		0	0	0	0		0
5.0.11.0	win	032719	16:42:31	NH_A_71	1	1	blockedtask_bivalentcolortraining	7	blockedtask_bivalentcolortraining	18	Triangle	Green	Color			0		TriangleGreen.png	TriangleGreen.png	38	1	360	0	0	0	0		0	0	0	0		0	0	0	0		0	0	0	0		0
5.0.11.0	win	032719	16:42:31	NH_A_71	1	1	blockedtask_bivalentcolortraining	7	blockedtask_bivalentcolortraining	21	Circle	Green	Color			0		CircleGreen.png	CircleGreen.png	38	1	354	0	0	0	0		0	0	0	0		0	0	0	0		0	0	0	0		0
5.0.11.0	win	032719	16:42:31	NH_A_71	1	1	blockedtask_bivalentcolortraining	7	blockedtask_bivalentcolortraining	24	Circle	Green	Color			0		CircleGreen.png	CircleGreen.png	38	1	395	0	0	0	0		0	0	0	0		0	0	0	0		0	0	0	0		0
5.0.11.0	win	032719	16:42:31	NH_A_71	1	1	blockedtask_bivalentcolortraining	7	blockedtask_bivalentcolortraining	27	Triangle	Green	Color			0		TriangleGreen.png	TriangleGreen.png	38	1	307	0	0	0	0		0	0	0	0		0	0	0	0		0	0	0	0		0
5.0.11.0	win	032719	16:42:31	NH_A_71	1	1	blockedtask_bivalentcolortraining	7	blockedtask_bivalentcolortraining	30	Triangle	Red	Color			0		TriangleRed.png	TriangleRed.png	30	1	479	0	0	0	0		0	0	0	0		0	0	0	0		0	0	0	0		0
5.0.11.0	win	032719	16:42:31	NH_A_71	1	1	blockedtask_bivalentcolortraining	7	blockedtask_bivalentcolortraining	33	Triangle	Green	Color			0		TriangleGreen.png	TriangleGreen.png	38	1	371	0	0	0	0		0	0	0	0		0	0	0	0		0	0	0	0		0
5.0.11.0	win	032719	16:42:31	NH_A_71	1	1	blockedtask_bivalentcolortraining	7	blockedtask_bivalentcolortraining	36	Circle	Green	Color			0		CircleGreen.png	CircleGreen.png	38	1	316	0	0	0	0		0	0	0	0		0	0	0	0		0	0	0	0		0
5.0.11.0	win	032719	16:42:31	NH_A_71	1	1	blockedtask_bivalentcolortraining	7	blockedtask_bivalentcolortraining	39	Circle	Green	Color			0		CircleGreen.png	CircleGreen.png	38	1	342	0	0	0	0		0	0	0	0		0	0	0	0		0	0	0	0		0
5.0.11.0	win	032719	16:42:31	NH_A_71	1	1	blockedtask_bivalentcolortraining	7	blockedtask_bivalentcolortraining	42	Triangle	Red	Color			0		TriangleRed.png	TriangleRed.png	30	1	336	0	0	0	0		0	0	0	0		0	0	0	0		0	0	0	0		0
5.0.11.0	win	032719	16:42:31	NH_A_71	1	1	blockedtask_bivalentcolortraining	7	blockedtask_bivalentcolortraining	45	Circle	Red	Color			0		CircleRed.png	CircleRed.png	30	1	442	0	0	0	0		0	0	0	0		0	0	0	0		0	0	0	0		0
5.0.11.0	win	032719	16:42:31	NH_A_71	1	1	blockedtask_bivalentcolortraining	7	blockedtask_bivalentcolortraining	48	Triangle	Red	Color			0		TriangleRed.png	TriangleRed.png	30	1	416	0	0	0	0		0	0	0	0		0	0	0	0		0	0	0	0		0
5.0.11.0	win	032719	16:42:31	NH_A_71	1	1	blockedtask_bivalentcolortraining	7	blockedtask_bivalentcolortraining	51	Triangle	Red	Color			0		TriangleRed.png	TriangleRed.png	30	1	407	0	0	0	0		0	0	0	0		0	0	0	0		0	0	0	0		0
5.0.11.0	win	032719	16:42:31	NH_A_71	1	1	blockedtask_bivalentcolortraining	7	blockedtask_bivalentcolortraining	54	Circle	Red	Color			0		CircleRed.png	CircleRed.png	30	1	414	0	0	0	0		0	0	0	0		0	0	0	0		0	0	0	0		0
5.0.11.0	win	032719	16:42:31	NH_A_71	1	1	blockedtask_bivalentcolortraining	7	blockedtask_bivalentcolortraining	57	Triangle	Red	Color			0		TriangleRed.png	TriangleRed.png	30	1	501	0	0	0	0		0	0	0	0		0	0	0	0		0	0	0	0		0
5.0.11.0	win	032719	16:42:31	NH_A_71	1	1	blockedtask_bivalentcolortraining	7	blockedtask_bivalentcolortraining	60	Circle	Red	Color			0		CircleRed.png	CircleRed.png	30	1	376	0	0	0	0		0	0	0	0		0	0	0	0		0	0	0	0		0
5.0.11.0	win	032719	16:42:31	NH_A_71	1	1	blockedtask_bivalentcolortraining	7	blockedtask_bivalentcolortraining	63	Triangle	Red	Color			0		TriangleRed.png	TriangleRed.png	30	1	353	0	0	0	0		0	0	0	0		0	0	0	0		0	0	0	0		0
5.0.11.0	win	032719	16:42:31	NH_A_71	1	1	blockedtask_bivalentcolortraining	7	blockedtask_bivalentcolortraining	66	Triangle	Green	Color			0		TriangleGreen.png	TriangleGreen.png	38	1	282	0	0	0	0		0	0	0	0		0	0	0	0		0	0	0	0		0
5.0.11.0	win	032719	16:42:31	NH_A_71	1	1	blockedtask_bivalentcolortraining	7	blockedtask_bivalentcolortraining	69	Circle	Red	Color			0		CircleRed.png	CircleRed.png	30	1	455	0	0	0	0		0	0	0	0		0	0	0	0		0	0	0	0		0
5.0.11.0	win	032719	16:42:31	NH_A_71	1	1	blockedtask_bivalentcolortraining	7	blockedtask_bivalentcolortraining	72	Circle	Red	Color			0		CircleRed.png	CircleRed.png	30	1	460	0	0	0	0		0	0	0	0		0	0	0	0		0	0	0	0		0
5.0.11.0	win	032719	16:42:31	NH_A_71	1	1	blockedtask_bivalentcolortraining	7	blockedtask_bivalentcolortraining	75	Triangle	Red	Color			0		TriangleRed.png	TriangleRed.png	30	1	417	0	0	0	0		0	0	0	0		0	0	0	0		0	0	0	0		0
5.0.11.0	win	032719	16:42:31	NH_A_71	1	1	blockedtask_bivalentcolortraining	7	blockedtask_bivalentcolortraining	78	Triangle	Green	Color			0		TriangleGreen.png	TriangleGreen.png	38	1	376	0	0	0	0		0	0	0	0		0	0	0	0		0	0	0	0		0
5.0.11.0	win	032719	16:42:31	NH_A_71	1	1	blockedtask_bivalentcolortraining	7	blockedtask_bivalentcolortraining	81	Circle	Red	Color			0		CircleRed.png	CircleRed.png	30	1	337	0	0	0	0		0	0	0	0		0	0	0	0		0	0	0	0		0
5.0.11.0	win	032719	16:42:31	NH_A_71	1	1	blockedtask_bivalentcolortraining	7	blockedtask_bivalentcolortraining	84	Circle	Red	Color			0		CircleRed.png	CircleRed.png	30	1	379	0	0	0	0		0	0	0	0		0	0	0	0		0	0	0	0		0
5.0.11.0	win	032719	16:42:31	NH_A_71	1	1	blockedtask_bivalentcolortraining	7	blockedtask_bivalentcolortraining	87	Triangle	Red	Color			0		TriangleRed.png	TriangleRed.png	38	0	403	0	0	0	0		0	0	0	0		0	0	0	0		0	0	0	0		0
5.0.11.0	win	032719	16:42:31	NH_A_71	1	1	blockedtask_bivalentcolortraining	7	blockedtask_bivalentcolortraining	90	Circle	Green	Color			0		CircleGreen.png	CircleGreen.png	38	1	482	0	0	0	0		0	0	0	0		0	0	0	0		0	0	0	0		0
5.0.11.0	win	032719	16:42:31	NH_A_71	1	1	blockedtask_bivalentcolortraining	7	blockedtask_bivalentcolortraining	93	Triangle	Green	Color			0		TriangleGreen.png	TriangleGreen.png	38	1	390	0	0	0	0		0	0	0	0		0	0	0	0		0	0	0	0		0
5.0.11.0	win	032719	16:42:31	NH_A_71	1	1	blockedtask_bivalentcolortraining	7	blockedtask_bivalentcolortraining	96	Triangle	Green	Color			0		TriangleGreen.png	TriangleGreen.png	38	1	318	0	0	0	0		0	0	0	0		0	0	0	0		0	0	0	0		0
5.0.11.0	win	032719	16:42:31	NH_A_71	1	1	blocked_testintro	8	BlockedPracticeInstruct	1	Triangle	Green	Color			0		SC_Blocked_TestIntro.htm	TriangleGreen.png	57	0	16472	0	0	0	0		0	0	0	0		0	0	0	0		0	0	0	0		0
5.0.11.0	win	032719	16:42:31	NH_A_71	1	1	blocked_color	9	BlockedTestInstruct	1	Triangle	Green	Color			0		SC_Blocked_BivalentColorTest.htm	TriangleGreen.png	57	0	4163	0	0	0	0		0	0	0	0		0	0	0	0		0	0	0	0		0
5.0.11.0	win	032719	16:42:31	NH_A_71	1	1	blocked_color	9	blockedtask_bivalentcolortest	3	Triangle	Red	Color			0		TriangleRed.png	TriangleRed.png	30	1	1133	1	1	1133	100	1133	0	0	0	0		0	0	0	0		0	0	0	0		0
5.0.11.0	win	032719	16:42:31	NH_A_71	1	1	blocked_color	9	blockedtask_bivalentcolortest	6	Triangle	Red	Color			0		TriangleRed.png	TriangleRed.png	30	1	391	2	2	1524	100	762	0	0	0	0		0	0	0	0		0	0	0	0		0
5.0.11.0	win	032719	16:42:31	NH_A_71	1	1	blocked_color	9	blockedtask_bivalentcolortest	9	Triangle	Red	Color			0		TriangleRed.png	TriangleRed.png	30	1	351	3	3	1875	100	625	0	0	0	0		0	0	0	0		0	0	0	0		0
5.0.11.0	win	032719	16:42:31	NH_A_71	1	1	blocked_color	9	blockedtask_bivalentcolortest	12	Circle	Red	Color			0		CircleRed.png	CircleRed.png	30	1	312	4	4	2187	100	546.75	0	0	0	0		0	0	0	0		0	0	0	0		0
5.0.11.0	win	032719	16:42:31	NH_A_71	1	1	blocked_color	9	blockedtask_bivalentcolortest	15	Circle	Green	Color			0		CircleGreen.png	CircleGreen.png	38	1	436	5	5	2623	100	524.6000000000000227374	0	0	0	0		0	0	0	0		0	0	0	0		0
5.0.11.0	win	032719	16:42:31	NH_A_71	1	1	blocked_color	9	blockedtask_bivalentcolortest	18	Triangle	Green	Color			0		TriangleGreen.png	TriangleGreen.png	38	1	410	6	6	3033	100	505.5	0	0	0	0		0	0	0	0		0	0	0	0		0
5.0.11.0	win	032719	16:42:31	NH_A_71	1	1	blocked_color	9	blockedtask_bivalentcolortest	21	Triangle	Red	Color			0		TriangleRed.png	TriangleRed.png	30	1	417	7	7	3450	100	492.8571428571428327814	0	0	0	0		0	0	0	0		0	0	0	0		0
5.0.11.0	win	032719	16:42:31	NH_A_71	1	1	blocked_color	9	blockedtask_bivalentcolortest	24	Circle	Red	Color			0		CircleRed.png	CircleRed.png	30	1	408	8	8	3858	100	482.25	0	0	0	0		0	0	0	0		0	0	0	0		0
5.0.11.0	win	032719	16:42:31	NH_A_71	1	1	blocked_color	9	blockedtask_bivalentcolortest	27	Circle	Red	Color			0		CircleRed.png	CircleRed.png	30	1	432	9	9	4290	100	476.6666666666666856145	0	0	0	0		0	0	0	0		0	0	0	0		0
5.0.11.0	win	032719	16:42:31	NH_A_71	1	1	blocked_color	9	blockedtask_bivalentcolortest	30	Triangle	Red	Color			0		TriangleRed.png	TriangleRed.png	30	1	405	10	10	4695	100	469.5	0	0	0	0		0	0	0	0		0	0	0	0		0
5.0.11.0	win	032719	16:42:31	NH_A_71	1	1	blocked_color	9	blockedtask_bivalentcolortest	33	Circle	Green	Color			0		CircleGreen.png	CircleGreen.png	38	1	429	11	11	5124	100	465.8181818181818130142	0	0	0	0		0	0	0	0		0	0	0	0		0
5.0.11.0	win	032719	16:42:31	NH_A_71	1	1	blocked_color	9	blockedtask_bivalentcolortest	36	Triangle	Red	Color			0		TriangleRed.png	TriangleRed.png	30	1	643	12	12	5767	100	480.5833333333333143855	0	0	0	0		0	0	0	0		0	0	0	0		0
5.0.11.0	win	032719	16:42:31	NH_A_71	1	1	blocked_color	9	blockedtask_bivalentcolortest	39	Triangle	Red	Color			0		TriangleRed.png	TriangleRed.png	30	1	385	13	13	6152	100	473.2307692307692263967	0	0	0	0		0	0	0	0		0	0	0	0		0
5.0.11.0	win	032719	16:42:31	NH_A_71	1	1	blocked_color	9	blockedtask_bivalentcolortest	42	Circle	Red	Color			0		CircleRed.png	CircleRed.png	30	1	425	14	14	6577	100	469.7857142857142775938	0	0	0	0		0	0	0	0		0	0	0	0		0
5.0.11.0	win	032719	16:42:31	NH_A_71	1	1	blocked_color	9	blockedtask_bivalentcolortest	45	Circle	Red	Color			0		CircleRed.png	CircleRed.png	30	1	352	15	15	6929	100	461.9333333333333371229	0	0	0	0		0	0	0	0		0	0	0	0		0
5.0.11.0	win	032719	16:42:31	NH_A_71	1	1	blocked_color	9	blockedtask_bivalentcolortest	48	Circle	Green	Color			0		CircleGreen.png	CircleGreen.png	38	1	393	16	16	7322	100	457.625	0	0	0	0		0	0	0	0		0	0	0	0		0
5.0.11.0	win	032719	16:42:31	NH_A_71	1	1	blocked_color	9	blockedtask_bivalentcolortest	51	Circle	Red	Color			0		CircleRed.png	CircleRed.png	30	1	497	17	17	7819	100	459.9411764705882319504	0	0	0	0		0	0	0	0		0	0	0	0		0
5.0.11.0	win	032719	16:42:31	NH_A_71	1	1	blocked_color	9	blockedtask_bivalentcolortest	54	Triangle	Green	Color			0		TriangleGreen.png	TriangleGreen.png	30	0	388	17	18	7819	94.4444444444444428655	459.9411764705882319504	0	0	0	0		0	0	0	0		0	0	0	0		0
5.0.11.0	win	032719	16:42:31	NH_A_71	1	1	blocked_color	9	blockedtask_bivalentcolortest	57	Triangle	Green	Color			0		TriangleGreen.png	TriangleGreen.png	38	1	1292	18	19	9111	94.7368421052631504153	506.1666666666666856145	0	0	0	0		0	0	0	0		0	0	0	0		0
5.0.11.0	win	032719	16:42:31	NH_A_71	1	1	blocked_color	9	blockedtask_bivalentcolortest	60	Circle	Green	Color			0		CircleGreen.png	CircleGreen.png	38	1	432	19	20	9543	95	502.263157894736821163	0	0	0	0		0	0	0	0		0	0	0	0		0
5.0.11.0	win	032719	16:42:31	NH_A_71	1	1	blocked_color	9	blockedtask_bivalentcolortest	63	Circle	Red	Color			0		CircleRed.png	CircleRed.png	30	1	502	20	21	10045	95.2380952380952265912	502.25	0	0	0	0		0	0	0	0		0	0	0	0		0
5.0.11.0	win	032719	16:42:31	NH_A_71	1	1	blocked_color	9	blockedtask_bivalentcolortest	66	Circle	Red	Color			0		CircleRed.png	CircleRed.png	30	1	906	21	22	10951	95.4545454545454532536	521.4761904761904816041	0	0	0	0		0	0	0	0		0	0	0	0		0
5.0.11.0	win	032719	16:42:31	NH_A_71	1	1	blocked_color	9	blockedtask_bivalentcolortest	69	Circle	Red	Color			0		CircleRed.png	CircleRed.png	30	1	398	22	23	11349	95.6521739130434838216	515.8636363636363739715	0	0	0	0		0	0	0	0		0	0	0	0		0
5.0.11.0	win	032719	16:42:31	NH_A_71	1	1	blocked_color	9	blockedtask_bivalentcolortest	72	Circle	Red	Color			0		CircleRed.png	CircleRed.png	30	1	516	23	24	11865	95.8333333333333428072	515.8695652173912549188	0	0	0	0		0	0	0	0		0	0	0	0		0
5.0.11.0	win	032719	16:42:31	NH_A_71	1	1	blocked_color	9	blockedtask_bivalentcolortest	75	Triangle	Red	Color			0		TriangleRed.png	TriangleRed.png	30	1	472	24	25	12337	96	514.0416666666666287711	0	0	0	0		0	0	0	0		0	0	0	0		0
5.0.11.0	win	032719	16:42:31	NH_A_71	1	1	blocked_color	9	blockedtask_bivalentcolortest	78	Triangle	Green	Color			0		TriangleGreen.png	TriangleGreen.png	38	1	348	25	26	12685	96.153846153846160405	507.3999999999999772626	0	0	0	0		0	0	0	0		0	0	0	0		0
5.0.11.0	win	032719	16:42:31	NH_A_71	1	1	blocked_color	9	blockedtask_bivalentcolortest	81	Triangle	Green	Color			0		TriangleGreen.png	TriangleGreen.png	38	1	341	26	27	13026	96.2962962962962905067	501	0	0	0	0		0	0	0	0		0	0	0	0		0
5.0.11.0	win	032719	16:42:31	NH_A_71	1	1	blocked_color	9	blockedtask_bivalentcolortest	84	Circle	Green	Color			0		CircleGreen.png	CircleGreen.png	38	1	351	27	28	13377	96.4285714285714306016	495.4444444444444570763	0	0	0	0		0	0	0	0		0	0	0	0		0
5.0.11.0	win	032719	16:42:31	NH_A_71	1	1	blocked_color	9	blockedtask_bivalentcolortest	87	Circle	Green	Color			0		CircleGreen.png	CircleGreen.png	38	1	360	28	29	13737	96.5517241379310320326	490.6071428571428327814	0	0	0	0		0	0	0	0		0	0	0	0		0
5.0.11.0	win	032719	16:42:31	NH_A_71	1	1	blocked_color	9	blockedtask_bivalentcolortest	90	Circle	Green	Color			0		CircleGreen.png	CircleGreen.png	38	1	354	29	30	14091	96.6666666666666714036	485.8965517241379075131	0	0	0	0		0	0	0	0		0	0	0	0		0
5.0.11.0	win	032719	16:42:31	NH_A_71	1	1	blocked_color	9	blockedtask_bivalentcolortest	93	Triangle	Red	Color			0		TriangleRed.png	TriangleRed.png	30	1	491	30	31	14582	96.774193548387103192	486.0666666666666628771	0	0	0	0		0	0	0	0		0	0	0	0		0
5.0.11.0	win	032719	16:42:31	NH_A_71	1	1	blocked_color	9	blockedtask_bivalentcolortest	96	Triangle	Red	Color			0		TriangleRed.png	TriangleRed.png	30	1	383	31	32	14965	96.875	482.7419354838709750766	0	0	0	0		0	0	0	0		0	0	0	0		0
5.0.11.0	win	032719	16:42:31	NH_A_71	1	1	blocked_color	9	blockedtask_bivalentcolortest	99	Circle	Red	Color			0		CircleRed.png	CircleRed.png	30	1	327	32	33	15292	96.9696969696969688357	477.875	0	0	0	0		0	0	0	0		0	0	0	0		0
5.0.11.0	win	032719	16:42:31	NH_A_71	1	1	blocked_color	9	blockedtask_bivalentcolortest	102	Circle	Red	Color			0		CircleRed.png	CircleRed.png	30	1	354	33	34	15646	97.0588235294117680496	474.1212121212121246572	0	0	0	0		0	0	0	0		0	0	0	0		0
5.0.11.0	win	032719	16:42:31	NH_A_71	1	1	blocked_color	9	blockedtask_bivalentcolortest	105	Circle	Green	Color			0		CircleGreen.png	CircleGreen.png	38	1	347	34	35	15993	97.1428571428571387969	470.3823529411764639008	0	0	0	0		0	0	0	0		0	0	0	0		0
5.0.11.0	win	032719	16:42:31	NH_A_71	1	1	blocked_color	9	blockedtask_bivalentcolortest	108	Circle	Red	Color			0		CircleRed.png	CircleRed.png	30	1	373	35	36	16366	97.2222222222222143273	467.6000000000000227374	0	0	0	0		0	0	0	0		0	0	0	0		0
5.0.11.0	win	032719	16:42:31	NH_A_71	1	1	blocked_color	9	blockedtask_bivalentcolortest	111	Circle	Green	Color			0		CircleGreen.png	CircleGreen.png	38	1	366	36	37	16732	97.2972972972973053629	464.7777777777777714618	0	0	0	0		0	0	0	0		0	0	0	0		0
5.0.11.0	win	032719	16:42:31	NH_A_71	1	1	blocked_color	9	blockedtask_bivalentcolortest	114	Circle	Green	Color			0		CircleGreen.png	CircleGreen.png	38	1	454	37	38	17186	97.3684210526315752077	464.4864864864865126037	0	0	0	0		0	0	0	0		0	0	0	0		0
5.0.11.0	win	032719	16:42:31	NH_A_71	1	1	blocked_color	9	blockedtask_bivalentcolortest	117	Triangle	Red	Color			0		TriangleRed.png	TriangleRed.png	30	1	524	38	39	17710	97.4358974358974307961	466.0526315789473414952	0	0	0	0		0	0	0	0		0	0	0	0		0
5.0.11.0	win	032719	16:42:31	NH_A_71	1	1	blocked_color	9	blockedtask_bivalentcolortest	120	Circle	Green	Color			0		CircleGreen.png	CircleGreen.png	38	1	494	39	40	18204	97.5	466.7692307692307736033	0	0	0	0		0	0	0	0		0	0	0	0		0
5.0.11.0	win	032719	16:42:31	NH_A_71	1	1	blocked_color	9	blockedtask_bivalentcolortest	123	Triangle	Green	Color			0		TriangleGreen.png	TriangleGreen.png	38	1	450	40	41	18654	97.5609756097560989474	466.3500000000000227374	0	0	0	0		0	0	0	0		0	0	0	0		0
5.0.11.0	win	032719	16:42:31	NH_A_71	1	1	blocked_color	9	blockedtask_bivalentcolortest	126	Triangle	Red	Color			0		TriangleRed.png	TriangleRed.png	30	1	472	41	42	19126	97.619047619047620401	466.4878048780487915792	0	0	0	0		0	0	0	0		0	0	0	0		0
5.0.11.0	win	032719	16:42:31	NH_A_71	1	1	blocked_color	9	blockedtask_bivalentcolortest	129	Circle	Red	Color			0		CircleRed.png	CircleRed.png	30	1	749	42	43	19875	97.6744186046511515542	473.2142857142857224062	0	0	0	0		0	0	0	0		0	0	0	0		0
5.0.11.0	win	032719	16:42:31	NH_A_71	1	1	blocked_color	9	blockedtask_bivalentcolortest	132	Circle	Red	Color			0		CircleRed.png	CircleRed.png	30	1	422	43	44	20297	97.7272727272727337322	472.0232558139534830843	0	0	0	0		0	0	0	0		0	0	0	0		0
5.0.11.0	win	032719	16:42:31	NH_A_71	1	1	blocked_color	9	blockedtask_bivalentcolortest	135	Triangle	Green	Color			0		TriangleGreen.png	TriangleGreen.png	38	1	413	44	45	20710	97.7777777777777714618	470.6818181818181869858	0	0	0	0		0	0	0	0		0	0	0	0		0
5.0.11.0	win	032719	16:42:31	NH_A_71	1	1	blocked_color	9	blockedtask_bivalentcolortest	138	Circle	Green	Color			0		CircleGreen.png	CircleGreen.png	38	1	324	45	46	21034	97.8260869565217348054	467.4222222222222171695	0	0	0	0		0	0	0	0		0	0	0	0		0
5.0.11.0	win	032719	16:42:31	NH_A_71	1	1	blocked_color	9	blockedtask_bivalentcolortest	141	Triangle	Green	Color			0		TriangleGreen.png	TriangleGreen.png	38	1	351	46	47	21385	97.8723404255319167078	464.8913043478260647134	0	0	0	0		0	0	0	0		0	0	0	0		0
5.0.11.0	win	032719	16:42:31	NH_A_71	1	1	blocked_color	9	blockedtask_bivalentcolortest	144	Circle	Red	Color			0		CircleRed.png	CircleRed.png	30	1	408	47	48	21793	97.9166666666666571928	463.6808510638297775586	0	0	0	0		0	0	0	0		0	0	0	0		0
5.0.11.0	win	032719	16:42:31	NH_A_71	1	1	blocked_color	9	blockedtask_bivalentcolortest	147	Circle	Red	Color			0		CircleRed.png	CircleRed.png	30	1	351	48	49	22144	97.9591836734693828248	461.3333333333333143855	0	0	0	0		0	0	0	0		0	0	0	0		0
5.0.11.0	win	032719	16:42:31	NH_A_71	1	1	blocked_color	9	blockedtask_bivalentcolortest	150	Triangle	Green	Color			0		TriangleGreen.png	TriangleGreen.png	38	1	425	49	50	22569	98	460.5918367346938566698	0	0	0	0		0	0	0	0		0	0	0	0		0
5.0.11.0	win	032719	16:42:31	NH_A_71	1	1	blocked_color	9	blockedtask_bivalentcolortest	153	Triangle	Green	Color			0		TriangleGreen.png	TriangleGreen.png	38	1	383	50	51	22952	98.0392156862745025592	459.0400000000000204636	0	0	0	0		0	0	0	0		0	0	0	0		0
5.0.11.0	win	032719	16:42:31	NH_A_71	1	1	blocked_color	9	blockedtask_bivalentcolortest	156	Triangle	Green	Color			0		TriangleGreen.png	TriangleGreen.png	38	1	535	51	52	23487	98.0769230769230659917	460.5294117647058556031	0	0	0	0		0	0	0	0		0	0	0	0		0
5.0.11.0	win	032719	16:42:31	NH_A_71	1	1	blocked_color	9	blockedtask_bivalentcolortest	159	Triangle	Red	Color			0		TriangleRed.png	TriangleRed.png	30	1	489	52	53	23976	98.1132075471698072988	461.0769230769230944134	0	0	0	0		0	0	0	0		0	0	0	0		0
5.0.11.0	win	032719	16:42:31	NH_A_71	1	1	blocked_color	9	blockedtask_bivalentcolortest	162	Triangle	Green	Color			0		TriangleGreen.png	TriangleGreen.png	38	1	414	53	54	24390	98.1481481481481523588	460.1886792452830263755	0	0	0	0		0	0	0	0		0	0	0	0		0
5.0.11.0	win	032719	16:42:31	NH_A_71	1	1	blocked_color	9	blockedtask_bivalentcolortest	165	Triangle	Red	Color			0		TriangleRed.png	TriangleRed.png	30	1	437	54	55	24827	98.1818181818181869858	459.7592592592592382061	0	0	0	0		0	0	0	0		0	0	0	0		0
5.0.11.0	win	032719	16:42:31	NH_A_71	1	1	blocked_color	9	blockedtask_bivalentcolortest	168	Circle	Green	Color			0		CircleGreen.png	CircleGreen.png	38	1	490	55	56	25317	98.2142857142857081953	460.3090909090909121915	0	0	0	0		0	0	0	0		0	0	0	0		0
5.0.11.0	win	032719	16:42:31	NH_A_71	1	1	blocked_color	9	blockedtask_bivalentcolortest	171	Triangle	Red	Color			0		TriangleRed.png	TriangleRed.png	30	1	494	56	57	25811	98.2456140350877120682	460.9107142857142775938	0	0	0	0		0	0	0	0		0	0	0	0		0
5.0.11.0	win	032719	16:42:31	NH_A_71	1	1	blocked_color	9	blockedtask_bivalentcolortest	174	Circle	Green	Color			0		CircleGreen.png	CircleGreen.png	30	0	387	56	58	25811	96.5517241379310320326	460.9107142857142775938	0	0	0	0		0	0	0	0		0	0	0	0		0
5.0.11.0	win	032719	16:42:31	NH_A_71	1	1	blocked_color	9	blockedtask_bivalentcolortest	177	Circle	Red	Color			0		CircleRed.png	CircleRed.png	30	1	682	57	59	26493	96.6101694915254256557	464.7894736842105203323	0	0	0	0		0	0	0	0		0	0	0	0		0
5.0.11.0	win	032719	16:42:31	NH_A_71	1	1	blocked_color	9	blockedtask_bivalentcolortest	180	Triangle	Green	Color			0		TriangleGreen.png	TriangleGreen.png	38	1	422	58	60	26915	96.6666666666666714036	464.0517241379310462435	0	0	0	0		0	0	0	0		0	0	0	0		0
5.0.11.0	win	032719	16:42:31	NH_A_71	1	1	blocked_color	9	blockedtask_bivalentcolortest	183	Circle	Green	Color			0		CircleGreen.png	CircleGreen.png	38	1	493	59	61	27408	96.7213114754098342019	464.5423728813559591799	0	0	0	0		0	0	0	0		0	0	0	0		0
5.0.11.0	win	032719	16:42:31	NH_A_71	1	1	blocked_color	9	blockedtask_bivalentcolortest	186	Triangle	Green	Color			0		TriangleGreen.png	TriangleGreen.png	38	1	369	60	62	27777	96.774193548387103192	462.9499999999999886313	0	0	0	0		0	0	0	0		0	0	0	0		0
5.0.11.0	win	032719	16:42:31	NH_A_71	1	1	blocked_color	9	blockedtask_bivalentcolortest	189	Circle	Red	Color			0		CircleRed.png	CircleRed.png	30	1	442	61	63	28219	96.8253968253968224644	462.6065573770491710093	0	0	0	0		0	0	0	0		0	0	0	0		0
5.0.11.0	win	032719	16:42:31	NH_A_71	1	1	blocked_color	9	blockedtask_bivalentcolortest	192	Circle	Green	Color			0		CircleGreen.png	CircleGreen.png	38	1	416	62	64	28635	96.875	461.8548387096774376914	0	0	0	0		0	0	0	0		0	0	0	0		0
5.0.11.0	win	032719	16:42:31	NH_A_71	1	1	blocked_color	9	blockedtask_bivalentcolortest	195	Triangle	Green	Color			0		TriangleGreen.png	TriangleGreen.png	38	1	359	63	65	28994	96.9230769230769197975	460.2222222222222285382	0	0	0	0		0	0	0	0		0	0	0	0		0
5.0.11.0	win	032719	16:42:31	NH_A_71	1	1	blocked_color	9	blockedtask_bivalentcolortest	198	Triangle	Red	Color			0		TriangleRed.png	TriangleRed.png	30	1	480	64	66	29474	96.9696969696969688357	460.53125	0	0	0	0		0	0	0	0		0	0	0	0		0
5.0.11.0	win	032719	16:42:31	NH_A_71	1	1	blocked_color	9	blockedtask_bivalentcolortest	201	Circle	Green	Color			0		CircleGreen.png	CircleGreen.png	38	1	484	65	67	29958	97.0149253731343321761	460.8923076923076678213	0	0	0	0		0	0	0	0		0	0	0	0		0
5.0.11.0	win	032719	16:42:31	NH_A_71	1	1	blocked_color	9	blockedtask_bivalentcolortest	204	Triangle	Green	Color			0		TriangleGreen.png	TriangleGreen.png	38	1	360	66	68	30318	97.0588235294117680496	459.3636363636363739715	0	0	0	0		0	0	0	0		0	0	0	0		0
5.0.11.0	win	032719	16:42:31	NH_A_71	1	1	blocked_color	9	blockedtask_bivalentcolortest	207	Triangle	Green	Color			0		TriangleGreen.png	TriangleGreen.png	38	1	370	67	69	30688	97.1014492753623130739	458.0298507462686643521	0	0	0	0		0	0	0	0		0	0	0	0		0
5.0.11.0	win	032719	16:42:31	NH_A_71	1	1	blocked_color	9	blockedtask_bivalentcolortest	210	Triangle	Green	Color			0		TriangleGreen.png	TriangleGreen.png	38	1	330	68	70	31018	97.1428571428571387969	456.1470588235293917023	0	0	0	0		0	0	0	0		0	0	0	0		0
5.0.11.0	win	032719	16:42:31	NH_A_71	1	1	blocked_color	9	blockedtask_bivalentcolortest	213	Triangle	Red	Color			0		TriangleRed.png	TriangleRed.png	30	1	468	69	71	31486	97.1830985915492959748	456.3188405797101268035	0	0	0	0		0	0	0	0		0	0	0	0		0
5.0.11.0	win	032719	16:42:31	NH_A_71	1	1	blocked_color	9	blockedtask_bivalentcolortest	216	Triangle	Red	Color			0		TriangleRed.png	TriangleRed.png	30	1	377	70	72	31863	97.2222222222222143273	455.1857142857143116998	0	0	0	0		0	0	0	0		0	0	0	0		0
5.0.11.0	win	032719	16:42:31	NH_A_71	1	1	blocked_color	9	blockedtask_bivalentcolortest	219	Triangle	Red	Color			0		TriangleRed.png	TriangleRed.png	30	1	354	71	73	32217	97.2602739726027465395	453.7605633802816669231	0	0	0	0		0	0	0	0		0	0	0	0		0
5.0.11.0	win	032719	16:42:31	NH_A_71	1	1	blocked_color	9	blockedtask_bivalentcolortest	222	Circle	Red	Color			0		CircleRed.png	CircleRed.png	30	1	363	72	74	32580	97.2972972972973053629	452.5	0	0	0	0		0	0	0	0		0	0	0	0		0
5.0.11.0	win	032719	16:42:31	NH_A_71	1	1	blocked_color	9	blockedtask_bivalentcolortest	225	Triangle	Red	Color			0		TriangleRed.png	TriangleRed.png	30	1	532	73	75	33112	97.3333333333333428072	453.5890410958904226391	0	0	0	0		0	0	0	0		0	0	0	0		0
5.0.11.0	win	032719	16:42:31	NH_A_71	1	1	blocked_color	9	blockedtask_bivalentcolortest	228	Circle	Green	Color			0		CircleGreen.png	CircleGreen.png	38	1	439	74	76	33551	97.3684210526315752077	453.3918918918918734562	0	0	0	0		0	0	0	0		0	0	0	0		0
5.0.11.0	win	032719	16:42:31	NH_A_71	1	1	blocked_color	9	blockedtask_bivalentcolortest	231	Triangle	Green	Color			0		TriangleGreen.png	TriangleGreen.png	38	1	524	75	77	34075	97.4025974025974079495	454.3333333333333143855	0	0	0	0		0	0	0	0		0	0	0	0		0
5.0.11.0	win	032719	16:42:31	NH_A_71	1	1	blocked_color	9	blockedtask_bivalentcolortest	234	Circle	Green	Color			0		CircleGreen.png	CircleGreen.png	38	1	527	76	78	34602	97.4358974358974307961	455.2894736842105203323	0	0	0	0		0	0	0	0		0	0	0	0		0
5.0.11.0	win	032719	16:42:31	NH_A_71	1	1	blocked_color	9	blockedtask_bivalentcolortest	237	Circle	Green	Color			0		CircleGreen.png	CircleGreen.png	38	1	370	77	79	34972	97.468354430379747555	454.1818181818181869858	0	0	0	0		0	0	0	0		0	0	0	0		0
5.0.11.0	win	032719	16:42:31	NH_A_71	1	1	blocked_color	9	blockedtask_bivalentcolortest	240	Triangle	Green	Color			0		TriangleGreen.png	TriangleGreen.png	38	1	347	78	80	35319	97.5	452.80769230769232081	0	0	0	0		0	0	0	0		0	0	0	0		0
5.0.11.0	win	032719	16:42:31	NH_A_71	1	1	blocked_shape	10	BlockedTestInstruct	1	Triangle	Green	Color			0		SC_Blocked_BivalentShapeTest.htm	TriangleGreen.png	57	0	6300	0	0	0	0		0	0	0	0		0	0	0	0		0	0	0	0		0
5.0.11.0	win	032719	16:42:31	NH_A_71	1	1	blocked_shape	10	blockedtask_bivalentshapetest	3	Circle	Green	Shape			0		CircleGreen.png	CircleGreen.png	30	1	609	0	0	0	0		1	1	609	100	609	0	0	0	0		0	0	0	0		0
5.0.11.0	win	032719	16:42:31	NH_A_71	1	1	blocked_shape	10	blockedtask_bivalentshapetest	6	Triangle	Red	Shape			0		TriangleRed.png	TriangleRed.png	38	1	432	0	0	0	0		2	2	1041	100	520.5	0	0	0	0		0	0	0	0		0
5.0.11.0	win	032719	16:42:31	NH_A_71	1	1	blocked_shape	10	blockedtask_bivalentshapetest	9	Circle	Green	Shape			0		CircleGreen.png	CircleGreen.png	30	1	726	0	0	0	0		3	3	1767	100	589	0	0	0	0		0	0	0	0		0
5.0.11.0	win	032719	16:42:31	NH_A_71	1	1	blocked_shape	10	blockedtask_bivalentshapetest	12	Circle	Red	Shape			0		CircleRed.png	CircleRed.png	30	1	384	0	0	0	0		4	4	2151	100	537.75	0	0	0	0		0	0	0	0		0
5.0.11.0	win	032719	16:42:31	NH_A_71	1	1	blocked_shape	10	blockedtask_bivalentshapetest	15	Triangle	Red	Shape			0		TriangleRed.png	TriangleRed.png	38	1	697	0	0	0	0		5	5	2848	100	569.6000000000000227374	0	0	0	0		0	0	0	0		0
5.0.11.0	win	032719	16:42:31	NH_A_71	1	1	blocked_shape	10	blockedtask_bivalentshapetest	18	Circle	Green	Shape			0		CircleGreen.png	CircleGreen.png	30	1	612	0	0	0	0		6	6	3460	100	576.6666666666666287711	0	0	0	0		0	0	0	0		0
5.0.11.0	win	032719	16:42:31	NH_A_71	1	1	blocked_shape	10	blockedtask_bivalentshapetest	21	Triangle	Green	Shape			0		TriangleGreen.png	TriangleGreen.png	38	1	532	0	0	0	0		7	7	3992	100	570.2857142857143344372	0	0	0	0		0	0	0	0		0
5.0.11.0	win	032719	16:42:31	NH_A_71	1	1	blocked_shape	10	blockedtask_bivalentshapetest	24	Triangle	Red	Shape			0		TriangleRed.png	TriangleRed.png	38	1	646	0	0	0	0		8	8	4638	100	579.75	0	0	0	0		0	0	0	0		0
5.0.11.0	win	032719	16:42:31	NH_A_71	1	1	blocked_shape	10	blockedtask_bivalentshapetest	27	Triangle	Red	Shape			0		TriangleRed.png	TriangleRed.png	38	1	484	0	0	0	0		9	9	5122	100	569.1111111111110858474	0	0	0	0		0	0	0	0		0
5.0.11.0	win	032719	16:42:31	NH_A_71	1	1	blocked_shape	10	blockedtask_bivalentshapetest	30	Triangle	Green	Shape			0		TriangleGreen.png	TriangleGreen.png	38	1	392	0	0	0	0		10	10	5514	100	551.3999999999999772626	0	0	0	0		0	0	0	0		0
5.0.11.0	win	032719	16:42:31	NH_A_71	1	1	blocked_shape	10	blockedtask_bivalentshapetest	33	Triangle	Green	Shape			0		TriangleGreen.png	TriangleGreen.png	38	1	448	0	0	0	0		11	11	5962	100	542	0	0	0	0		0	0	0	0		0
5.0.11.0	win	032719	16:42:31	NH_A_71	1	1	blocked_shape	10	blockedtask_bivalentshapetest	36	Circle	Red	Shape			0		CircleRed.png	CircleRed.png	30	1	406	0	0	0	0		12	12	6368	100	530.6666666666666287711	0	0	0	0		0	0	0	0		0
5.0.11.0	win	032719	16:42:31	NH_A_71	1	1	blocked_shape	10	blockedtask_bivalentshapetest	39	Triangle	Red	Shape			0		TriangleRed.png	TriangleRed.png	38	1	397	0	0	0	0		13	13	6765	100	520.38461538461535838	0	0	0	0		0	0	0	0		0
5.0.11.0	win	032719	16:42:31	NH_A_71	1	1	blocked_shape	10	blockedtask_bivalentshapetest	42	Circle	Red	Shape			0		CircleRed.png	CircleRed.png	30	1	357	0	0	0	0		14	14	7122	100	508.7142857142857224062	0	0	0	0		0	0	0	0		0
5.0.11.0	win	032719	16:42:31	NH_A_71	1	1	blocked_shape	10	blockedtask_bivalentshapetest	45	Circle	Green	Shape			0		CircleGreen.png	CircleGreen.png	38	0	446	0	0	0	0		14	15	7122	93.3333333333333285964	508.7142857142857224062	0	0	0	0		0	0	0	0		0
5.0.11.0	win	032719	16:42:31	NH_A_71	1	1	blocked_shape	10	blockedtask_bivalentshapetest	48	Triangle	Green	Shape			0		TriangleGreen.png	TriangleGreen.png	38	1	772	0	0	0	0		15	16	7894	93.75	526.2666666666666515084	0	0	0	0		0	0	0	0		0
5.0.11.0	win	032719	16:42:31	NH_A_71	1	1	blocked_shape	10	blockedtask_bivalentshapetest	51	Triangle	Green	Shape			0		TriangleGreen.png	TriangleGreen.png	38	1	717	0	0	0	0		16	17	8611	94.1176470588235218884	538.1875	0	0	0	0		0	0	0	0		0
5.0.11.0	win	032719	16:42:31	NH_A_71	1	1	blocked_shape	10	blockedtask_bivalentshapetest	54	Triangle	Green	Shape			0		TriangleGreen.png	TriangleGreen.png	38	1	520	0	0	0	0		17	18	9131	94.4444444444444428655	537.1176470588235360992	0	0	0	0		0	0	0	0		0
5.0.11.0	win	032719	16:42:31	NH_A_71	1	1	blocked_shape	10	blockedtask_bivalentshapetest	57	Circle	Red	Shape			0		CircleRed.png	CircleRed.png	30	1	426	0	0	0	0		18	19	9557	94.7368421052631504153	530.9444444444444570763	0	0	0	0		0	0	0	0		0
5.0.11.0	win	032719	16:42:31	NH_A_71	1	1	blocked_shape	10	blockedtask_bivalentshapetest	60	Triangle	Red	Shape			0		TriangleRed.png	TriangleRed.png	38	1	465	0	0	0	0		19	20	10022	95	527.4736842105263576741	0	0	0	0		0	0	0	0		0
5.0.11.0	win	032719	16:42:31	NH_A_71	1	1	blocked_shape	10	blockedtask_bivalentshapetest	63	Circle	Red	Shape			0		CircleRed.png	CircleRed.png	30	1	853	0	0	0	0		20	21	10875	95.2380952380952265912	543.75	0	0	0	0		0	0	0	0		0
5.0.11.0	win	032719	16:42:31	NH_A_71	1	1	blocked_shape	10	blockedtask_bivalentshapetest	66	Triangle	Green	Shape			0		TriangleGreen.png	TriangleGreen.png	38	1	412	0	0	0	0		21	22	11287	95.4545454545454532536	537.4761904761904816041	0	0	0	0		0	0	0	0		0
5.0.11.0	win	032719	16:42:31	NH_A_71	1	1	blocked_shape	10	blockedtask_bivalentshapetest	69	Circle	Red	Shape			0		CircleRed.png	CircleRed.png	30	1	418	0	0	0	0		22	23	11705	95.6521739130434838216	532.0454545454545041139	0	0	0	0		0	0	0	0		0
5.0.11.0	win	032719	16:42:31	NH_A_71	1	1	blocked_shape	10	blockedtask_bivalentshapetest	72	Circle	Green	Shape			0		CircleGreen.png	CircleGreen.png	30	1	617	0	0	0	0		23	24	12322	95.8333333333333428072	535.7391304347826235244	0	0	0	0		0	0	0	0		0
5.0.11.0	win	032719	16:42:31	NH_A_71	1	1	blocked_shape	10	blockedtask_bivalentshapetest	75	Circle	Green	Shape			0		CircleGreen.png	CircleGreen.png	30	1	440	0	0	0	0		24	25	12762	96	531.75	0	0	0	0		0	0	0	0		0
5.0.11.0	win	032719	16:42:31	NH_A_71	1	1	blocked_shape	10	blockedtask_bivalentshapetest	78	Triangle	Red	Shape			0		TriangleRed.png	TriangleRed.png	38	1	526	0	0	0	0		25	26	13288	96.153846153846160405	531.5199999999999818101	0	0	0	0		0	0	0	0		0
5.0.11.0	win	032719	16:42:31	NH_A_71	1	1	blocked_shape	10	blockedtask_bivalentshapetest	81	Triangle	Green	Shape			0		TriangleGreen.png	TriangleGreen.png	38	1	513	0	0	0	0		26	27	13801	96.2962962962962905067	530.8076923076922639666	0	0	0	0		0	0	0	0		0
5.0.11.0	win	032719	16:42:31	NH_A_71	1	1	blocked_shape	10	blockedtask_bivalentshapetest	84	Circle	Red	Shape			0		CircleRed.png	CircleRed.png	30	1	484	0	0	0	0		27	28	14285	96.4285714285714306016	529.074074074074019336	0	0	0	0		0	0	0	0		0
5.0.11.0	win	032719	16:42:31	NH_A_71	1	1	blocked_shape	10	blockedtask_bivalentshapetest	87	Triangle	Green	Shape			0		TriangleGreen.png	TriangleGreen.png	38	1	712	0	0	0	0		28	29	14997	96.5517241379310320326	535.6071428571428896248	0	0	0	0		0	0	0	0		0
5.0.11.0	win	032719	16:42:31	NH_A_71	1	1	blocked_shape	10	blockedtask_bivalentshapetest	90	Triangle	Red	Shape			0		TriangleRed.png	TriangleRed.png	38	1	435	0	0	0	0		29	30	15432	96.6666666666666714036	532.1379310344827899826	0	0	0	0		0	0	0	0		0
5.0.11.0	win	032719	16:42:31	NH_A_71	1	1	blocked_shape	10	blockedtask_bivalentshapetest	93	Circle	Red	Shape			0		CircleRed.png	CircleRed.png	30	1	569	0	0	0	0		30	31	16001	96.774193548387103192	533.3666666666666742458	0	0	0	0		0	0	0	0		0
5.0.11.0	win	032719	16:42:31	NH_A_71	1	1	blocked_shape	10	blockedtask_bivalentshapetest	96	Triangle	Green	Shape			0		TriangleGreen.png	TriangleGreen.png	38	1	506	0	0	0	0		31	32	16507	96.875	532.4838709677419501531	0	0	0	0		0	0	0	0		0
5.0.11.0	win	032719	16:42:31	NH_A_71	1	1	blocked_shape	10	blockedtask_bivalentshapetest	99	Triangle	Green	Shape			0		TriangleGreen.png	TriangleGreen.png	38	1	493	0	0	0	0		32	33	17000	96.9696969696969688357	531.25	0	0	0	0		0	0	0	0		0
5.0.11.0	win	032719	16:42:31	NH_A_71	1	1	blocked_shape	10	blockedtask_bivalentshapetest	102	Circle	Red	Shape			0		CircleRed.png	CircleRed.png	30	1	497	0	0	0	0		33	34	17497	97.0588235294117680496	530.2121212121212465718	0	0	0	0		0	0	0	0		0
5.0.11.0	win	032719	16:42:31	NH_A_71	1	1	blocked_shape	10	blockedtask_bivalentshapetest	105	Triangle	Green	Shape			0		TriangleGreen.png	TriangleGreen.png	38	1	517	0	0	0	0		34	35	18014	97.1428571428571387969	529.8235294117647526946	0	0	0	0		0	0	0	0		0
5.0.11.0	win	032719	16:42:31	NH_A_71	1	1	blocked_shape	10	blockedtask_bivalentshapetest	108	Triangle	Green	Shape			0		TriangleGreen.png	TriangleGreen.png	38	1	504	0	0	0	0		35	36	18518	97.2222222222222143273	529.0857142857142889625	0	0	0	0		0	0	0	0		0
5.0.11.0	win	032719	16:42:31	NH_A_71	1	1	blocked_shape	10	blockedtask_bivalentshapetest	111	Circle	Green	Shape			0		CircleGreen.png	CircleGreen.png	30	1	587	0	0	0	0		36	37	19105	97.2972972972973053629	530.6944444444444570763	0	0	0	0		0	0	0	0		0
5.0.11.0	win	032719	16:42:31	NH_A_71	1	1	blocked_shape	10	blockedtask_bivalentshapetest	114	Circle	Green	Shape			0		CircleGreen.png	CircleGreen.png	30	1	507	0	0	0	0		37	38	19612	97.3684210526315752077	530.0540540540540632719	0	0	0	0		0	0	0	0		0
5.0.11.0	win	032719	16:42:31	NH_A_71	1	1	blocked_shape	10	blockedtask_bivalentshapetest	117	Triangle	Green	Shape			0		TriangleGreen.png	TriangleGreen.png	38	1	495	0	0	0	0		38	39	20107	97.4358974358974307961	529.1315789473684390032	0	0	0	0		0	0	0	0		0
5.0.11.0	win	032719	16:42:31	NH_A_71	1	1	blocked_shape	10	blockedtask_bivalentshapetest	120	Circle	Red	Shape			0		CircleRed.png	CircleRed.png	30	1	530	0	0	0	0		39	40	20637	97.5	529.1538461538461888267	0	0	0	0		0	0	0	0		0
5.0.11.0	win	032719	16:42:31	NH_A_71	1	1	blocked_shape	10	blockedtask_bivalentshapetest	123	Circle	Green	Shape			0		CircleGreen.png	CircleGreen.png	30	1	533	0	0	0	0		40	41	21170	97.5609756097560989474	529.25	0	0	0	0		0	0	0	0		0
5.0.11.0	win	032719	16:42:31	NH_A_71	1	1	blocked_shape	10	blockedtask_bivalentshapetest	126	Triangle	Green	Shape			0		TriangleGreen.png	TriangleGreen.png	38	1	599	0	0	0	0		41	42	21769	97.619047619047620401	530.9512195121951663168	0	0	0	0		0	0	0	0		0
5.0.11.0	win	032719	16:42:31	NH_A_71	1	1	blocked_shape	10	blockedtask_bivalentshapetest	129	Triangle	Green	Shape			0		TriangleGreen.png	TriangleGreen.png	38	1	614	0	0	0	0		42	43	22383	97.6744186046511515542	532.9285714285714448124	0	0	0	0		0	0	0	0		0
5.0.11.0	win	032719	16:42:31	NH_A_71	1	1	blocked_shape	10	blockedtask_bivalentshapetest	132	Triangle	Red	Shape			0		TriangleRed.png	TriangleRed.png	38	1	534	0	0	0	0		43	44	22917	97.7272727272727337322	532.9534883720930338313	0	0	0	0		0	0	0	0		0
5.0.11.0	win	032719	16:42:31	NH_A_71	1	1	blocked_shape	10	blockedtask_bivalentshapetest	135	Circle	Green	Shape			0		CircleGreen.png	CircleGreen.png	30	1	456	0	0	0	0		44	45	23373	97.7777777777777714618	531.2045454545454958861	0	0	0	0		0	0	0	0		0
5.0.11.0	win	032719	16:42:31	NH_A_71	1	1	blocked_shape	10	blockedtask_bivalentshapetest	138	Triangle	Red	Shape			0		TriangleRed.png	TriangleRed.png	38	1	621	0	0	0	0		45	46	23994	97.8260869565217348054	533.2000000000000454747	0	0	0	0		0	0	0	0		0
5.0.11.0	win	032719	16:42:31	NH_A_71	1	1	blocked_shape	10	blockedtask_bivalentshapetest	141	Triangle	Red	Shape			0		TriangleRed.png	TriangleRed.png	38	1	460	0	0	0	0		46	47	24454	97.8723404255319167078	531.6086956521738784431	0	0	0	0		0	0	0	0		0
5.0.11.0	win	032719	16:42:31	NH_A_71	1	1	blocked_shape	10	blockedtask_bivalentshapetest	144	Circle	Red	Shape			0		CircleRed.png	CircleRed.png	30	1	545	0	0	0	0		47	48	24999	97.9166666666666571928	531.8936170212765546239	0	0	0	0		0	0	0	0		0
5.0.11.0	win	032719	16:42:31	NH_A_71	1	1	blocked_shape	10	blockedtask_bivalentshapetest	147	Triangle	Red	Shape			0		TriangleRed.png	TriangleRed.png	38	1	499	0	0	0	0		48	49	25498	97.9591836734693828248	531.2083333333333712289	0	0	0	0		0	0	0	0		0
5.0.11.0	win	032719	16:42:31	NH_A_71	1	1	blocked_shape	10	blockedtask_bivalentshapetest	150	Triangle	Red	Shape			0		TriangleRed.png	TriangleRed.png	38	1	534	0	0	0	0		49	50	26032	98	531.265306122449032955	0	0	0	0		0	0	0	0		0
5.0.11.0	win	032719	16:42:31	NH_A_71	1	1	blocked_shape	10	blockedtask_bivalentshapetest	153	Circle	Red	Shape			0		CircleRed.png	CircleRed.png	30	1	552	0	0	0	0		50	51	26584	98.0392156862745025592	531.6799999999999499778	0	0	0	0		0	0	0	0		0
5.0.11.0	win	032719	16:42:31	NH_A_71	1	1	blocked_shape	10	blockedtask_bivalentshapetest	156	Triangle	Green	Shape			0		TriangleGreen.png	TriangleGreen.png	38	1	458	0	0	0	0		51	52	27042	98.0769230769230659917	530.2352941176470721985	0	0	0	0		0	0	0	0		0
5.0.11.0	win	032719	16:42:31	NH_A_71	1	1	blocked_shape	10	blockedtask_bivalentshapetest	159	Triangle	Red	Shape			0		TriangleRed.png	TriangleRed.png	38	1	383	0	0	0	0		52	53	27425	98.1132075471698072988	527.4038461538461888267	0	0	0	0		0	0	0	0		0
5.0.11.0	win	032719	16:42:31	NH_A_71	1	1	blocked_shape	10	blockedtask_bivalentshapetest	162	Circle	Green	Shape			0		CircleGreen.png	CircleGreen.png	30	1	455	0	0	0	0		53	54	27880	98.1481481481481523588	526.0377358490566166438	0	0	0	0		0	0	0	0		0
5.0.11.0	win	032719	16:42:31	NH_A_71	1	1	blocked_shape	10	blockedtask_bivalentshapetest	165	Circle	Red	Shape			0		CircleRed.png	CircleRed.png	38	0	429	0	0	0	0		53	55	27880	96.3636363636363597607	526.0377358490566166438	0	0	0	0		0	0	0	0		0
5.0.11.0	win	032719	16:42:31	NH_A_71	1	1	blocked_shape	10	blockedtask_bivalentshapetest	168	Circle	Red	Shape			0		CircleRed.png	CircleRed.png	38	0	403	0	0	0	0		53	56	27880	94.6428571428571387969	526.0377358490566166438	0	0	0	0		0	0	0	0		0
5.0.11.0	win	032719	16:42:31	NH_A_71	1	1	blocked_shape	10	blockedtask_bivalentshapetest	171	Circle	Green	Shape			0		CircleGreen.png	CircleGreen.png	30	1	4890	0	0	0	0		54	57	32770	94.7368421052631504153	606.8518518518518476412	0	0	0	0		0	0	0	0		0
5.0.11.0	win	032719	16:42:31	NH_A_71	1	1	blocked_shape	10	blockedtask_bivalentshapetest	174	Circle	Green	Shape			0		CircleGreen.png	CircleGreen.png	30	1	494	0	0	0	0		55	58	33264	94.8275862068965551543	604.7999999999999545253	0	0	0	0		0	0	0	0		0
5.0.11.0	win	032719	16:42:31	NH_A_71	1	1	blocked_shape	10	blockedtask_bivalentshapetest	177	Circle	Green	Shape			0		CircleGreen.png	CircleGreen.png	30	1	355	0	0	0	0		56	59	33619	94.9152542372881384836	600.3392857142856655628	0	0	0	0		0	0	0	0		0
5.0.11.0	win	032719	16:42:31	NH_A_71	1	1	blocked_shape	10	blockedtask_bivalentshapetest	180	Triangle	Red	Shape			0		TriangleRed.png	TriangleRed.png	38	1	508	0	0	0	0		57	60	34127	95	598.7192982456140271097	0	0	0	0		0	0	0	0		0
5.0.11.0	win	032719	16:42:31	NH_A_71	1	1	blocked_shape	10	blockedtask_bivalentshapetest	183	Circle	Red	Shape			0		CircleRed.png	CircleRed.png	30	1	687	0	0	0	0		58	61	34814	95.0819672131147513028	600.2413793103448824695	0	0	0	0		0	0	0	0		0
5.0.11.0	win	032719	16:42:31	NH_A_71	1	1	blocked_shape	10	blockedtask_bivalentshapetest	186	Circle	Green	Shape			0		CircleGreen.png	CircleGreen.png	30	1	667	0	0	0	0		59	62	35481	95.161290322580654788	601.3728813559322361471	0	0	0	0		0	0	0	0		0
5.0.11.0	win	032719	16:42:31	NH_A_71	1	1	blocked_shape	10	blockedtask_bivalentshapetest	189	Triangle	Red	Shape			0		TriangleRed.png	TriangleRed.png	38	1	504	0	0	0	0		60	63	35985	95.2380952380952265912	599.75	0	0	0	0		0	0	0	0		0
5.0.11.0	win	032719	16:42:31	NH_A_71	1	1	blocked_shape	10	blockedtask_bivalentshapetest	192	Circle	Red	Shape			0		CircleRed.png	CircleRed.png	30	1	475	0	0	0	0		61	64	36460	95.3125	597.7049180327868498352	0	0	0	0		0	0	0	0		0
5.0.11.0	win	032719	16:42:31	NH_A_71	1	1	blocked_shape	10	blockedtask_bivalentshapetest	195	Triangle	Green	Shape			0		TriangleGreen.png	TriangleGreen.png	38	1	928	0	0	0	0		62	65	37388	95.3846153846153868017	603.0322580645160996937	0	0	0	0		0	0	0	0		0
5.0.11.0	win	032719	16:42:31	NH_A_71	1	1	blocked_shape	10	blockedtask_bivalentshapetest	198	Circle	Red	Shape			0		CircleRed.png	CircleRed.png	30	1	562	0	0	0	0		63	66	37950	95.4545454545454532536	602.3809523809524080207	0	0	0	0		0	0	0	0		0
5.0.11.0	win	032719	16:42:31	NH_A_71	1	1	blocked_shape	10	blockedtask_bivalentshapetest	201	Triangle	Red	Shape			0		TriangleRed.png	TriangleRed.png	38	1	612	0	0	0	0		64	67	38562	95.5223880597014840532	602.53125	0	0	0	0		0	0	0	0		0
5.0.11.0	win	032719	16:42:31	NH_A_71	1	1	blocked_shape	10	blockedtask_bivalentshapetest	204	Circle	Green	Shape			0		CircleGreen.png	CircleGreen.png	30	1	451	0	0	0	0		65	68	39013	95.5882352941176520744	600.2000000000000454747	0	0	0	0		0	0	0	0		0
5.0.11.0	win	032719	16:42:31	NH_A_71	1	1	blocked_shape	10	blockedtask_bivalentshapetest	207	Circle	Red	Shape			0		CircleRed.png	CircleRed.png	30	1	425	0	0	0	0		66	69	39438	95.6521739130434838216	597.5454545454545041139	0	0	0	0		0	0	0	0		0
5.0.11.0	win	032719	16:42:31	NH_A_71	1	1	blocked_shape	10	blockedtask_bivalentshapetest	210	Triangle	Red	Shape			0		TriangleRed.png	TriangleRed.png	38	1	543	0	0	0	0		67	70	39981	95.7142857142857224062	596.7313432835820776745	0	0	0	0		0	0	0	0		0
5.0.11.0	win	032719	16:42:31	NH_A_71	1	1	blocked_shape	10	blockedtask_bivalentshapetest	213	Circle	Green	Shape			0		CircleGreen.png	CircleGreen.png	30	1	450	0	0	0	0		68	71	40431	95.7746478873239368568	594.5735294117647526946	0	0	0	0		0	0	0	0		0
5.0.11.0	win	032719	16:42:31	NH_A_71	1	1	blocked_shape	10	blockedtask_bivalentshapetest	216	Triangle	Red	Shape			0		TriangleRed.png	TriangleRed.png	38	1	455	0	0	0	0		69	72	40886	95.8333333333333428072	592.5507246376811281152	0	0	0	0		0	0	0	0		0
5.0.11.0	win	032719	16:42:31	NH_A_71	1	1	blocked_shape	10	blockedtask_bivalentshapetest	219	Triangle	Green	Shape			0		TriangleGreen.png	TriangleGreen.png	38	1	668	0	0	0	0		70	73	41554	95.8904109589040984929	593.6285714285713766003	0	0	0	0		0	0	0	0		0
5.0.11.0	win	032719	16:42:31	NH_A_71	1	1	blocked_shape	10	blockedtask_bivalentshapetest	222	Triangle	Green	Shape			0		TriangleGreen.png	TriangleGreen.png	38	1	473	0	0	0	0		71	74	42027	95.9459459459459367281	591.9295774647887355968	0	0	0	0		0	0	0	0		0
5.0.11.0	win	032719	16:42:31	NH_A_71	1	1	blocked_shape	10	blockedtask_bivalentshapetest	225	Circle	Green	Shape			0		CircleGreen.png	CircleGreen.png	30	1	445	0	0	0	0		72	75	42472	96	589.8888888888889141526	0	0	0	0		0	0	0	0		0
5.0.11.0	win	032719	16:42:31	NH_A_71	1	1	blocked_shape	10	blockedtask_bivalentshapetest	228	Triangle	Red	Shape			0		TriangleRed.png	TriangleRed.png	38	1	420	0	0	0	0		73	76	42892	96.0526315789473699169	587.561643835616450815	0	0	0	0		0	0	0	0		0
5.0.11.0	win	032719	16:42:31	NH_A_71	1	1	blocked_shape	10	blockedtask_bivalentshapetest	231	Circle	Green	Shape			0		CircleGreen.png	CircleGreen.png	30	1	442	0	0	0	0		74	77	43334	96.1038961038961048189	585.5945945945945823041	0	0	0	0		0	0	0	0		0
5.0.11.0	win	032719	16:42:31	NH_A_71	1	1	blocked_shape	10	blockedtask_bivalentshapetest	234	Circle	Red	Shape			0		CircleRed.png	CircleRed.png	30	1	928	0	0	0	0		75	78	44262	96.153846153846160405	590.1599999999999681677	0	0	0	0		0	0	0	0		0
5.0.11.0	win	032719	16:42:31	NH_A_71	1	1	blocked_shape	10	blockedtask_bivalentshapetest	237	Circle	Green	Shape			0		CircleGreen.png	CircleGreen.png	30	1	594	0	0	0	0		76	79	44856	96.2025316455696213325	590.2105263157894796677	0	0	0	0		0	0	0	0		0
5.0.11.0	win	032719	16:42:31	NH_A_71	1	1	blocked_shape	10	blockedtask_bivalentshapetest	240	Circle	Red	Shape			0		CircleRed.png	CircleRed.png	30	1	371	0	0	0	0		77	80	45227	96.25	587.3636363636363739715	0	0	0	0		0	0	0	0		0
5.0.11.0	win	032719	16:42:31	NH_A_71	1	1	mixedintro	11	MixedIntroInstruct	1	Circle	Red	Shape			0		SC_MixedIntro1.htm	CircleRed.png	57	0	22450	0	0	0	0		77	80	45227	96.25	587.3636363636363739715	0	0	0	0		0	0	0	0		0
5.0.11.0	win	032719	16:42:31	NH_A_71	1	1	mixedintro	11	MixedIntroInstruct	2	Circle	Red	Shape			0		SC_MixedIntro2.htm	CircleRed.png	57	0	3137	0	0	0	0		77	80	45227	96.25	587.3636363636363739715	0	0	0	0		0	0	0	0		0
5.0.11.0	win	032719	16:42:31	NH_A_71	1	1	mixed_practiceWord	12	MixedPracticeInstruct	1	Circle	Red	Shape	Word		200		SC_Mixed_WordTraining.htm	CircleRed.png	57	0	3649	0	0	0	0		0	0	0	0		0	0	0	0		0	0	0	0		0
5.0.11.0	win	032719	16:42:31	NH_A_71	1	1	mixed_practiceWord	12	mixed_firsttask	2	Triangle	Green	Color	Word	firsttrial	200	Consistent	COLOR	TriangleGreen.png	38	1	3773	0	0	0	0		0	0	0	0		0	0	0	0		0	0	0	0		0
5.0.11.0	win	032719	16:42:31	NH_A_71	1	1	mixed_practiceWord	12	mixed_shift	5	Triangle	Green	Shape	Word	Shift	200	Consistent	SHAPE	TriangleGreen.png	38	1	3092	0	0	0	0		1	1	3092	100	3092	0	0	0	0		1	1	3092	100	3092	3092
5.0.11.0	win	032719	16:42:31	NH_A_71	1	1	mixed_practiceWord	12	mixed_repeat	8	Triangle	Green	Shape	Word	Repeat	200	Consistent	SHAPE	TriangleGreen.png	38	1	951	0	0	0	0		2	2	4043	100	2021.5	1	1	951	100	951	1	1	3092	100	3092	2141
5.0.11.0	win	032719	16:42:31	NH_A_71	1	1	mixed_practiceWord	12	mixed_shift	11	Circle	Red	Color	Word	Shift	200	Consistent	COLOR	CircleRed.png	30	1	1055	1	1	1055	100	1055	2	2	4043	100	2021.5	1	1	951	100	951	2	2	4147	100	2073.5	1122.5
5.0.11.0	win	032719	16:42:31	NH_A_71	1	1	mixed_practiceWord	12	mixed_repeat	14	Circle	Green	Color	Word	Repeat	200	Inconsistent	COLOR	CircleGreen.png	38	1	1827	2	2	2882	100	1441	2	2	4043	100	2021.5	2	2	2778	100	1389	2	2	4147	100	2073.5	684.5
5.0.11.0	win	032719	16:42:31	NH_A_71	1	1	mixed_practiceWord	12	mixed_shift	17	Triangle	Red	Shape	Word	Shift	200	Inconsistent	SHAPE	TriangleRed.png	38	1	1689	2	2	2882	100	1441	3	3	5732	100	1910.6666666666667424579	2	2	2778	100	1389	3	3	5836	100	1945.3333333333332575421	556.3333333333332575421
5.0.11.0	win	032719	16:42:31	NH_A_71	1	1	mixed_practiceWord	12	mixed_shift	20	Triangle	Red	Color	Word	Shift	200	Inconsistent	COLOR	TriangleRed.png	30	1	3747	3	3	6629	100	2209.6666666666665150842	3	3	5732	100	1910.6666666666667424579	2	2	2778	100	1389	4	4	9583	100	2395.75	1006.75
5.0.11.0	win	032719	16:42:31	NH_A_71	1	1	mixed_practiceWord	12	mixed_shift	23	Circle	Green	Shape	Word	Shift	200	Inconsistent	SHAPE	CircleGreen.png	30	1	1771	3	3	6629	100	2209.6666666666665150842	4	4	7503	100	1875.75	2	2	2778	100	1389	5	5	11354	100	2270.8000000000001818989	881.8000000000001818989
5.0.11.0	win	032719	16:42:31	NH_A_71	1	1	mixed_practiceWord	12	mixed_shift	26	Triangle	Green	Color	Word	Shift	200	Consistent	COLOR	TriangleGreen.png	38	1	1811	4	4	8440	100	2110	4	4	7503	100	1875.75	2	2	2778	100	1389	6	6	13165	100	2194.1666666666665150842	805.1666666666665150842
5.0.11.0	win	032719	16:42:31	NH_A_71	1	1	mixed_practiceWord	12	mixed_repeat	29	Circle	Red	Color	Word	Repeat	200	Consistent	COLOR	CircleRed.png	30	1	2232	5	5	10672	100	2134.4000000000000909495	4	4	7503	100	1875.75	3	3	5010	100	1670	6	6	13165	100	2194.1666666666665150842	524.1666666666665150842
5.0.11.0	win	032719	16:42:31	NH_A_71	1	1	mixed_practiceWord	12	mixed_repeat	32	Circle	Green	Color	Word	Repeat	200	Inconsistent	COLOR	CircleGreen.png	38	1	1213	6	6	11885	100	1980.8333333333332575421	4	4	7503	100	1875.75	4	4	6223	100	1555.75	6	6	13165	100	2194.1666666666665150842	638.4166666666665150842
5.0.11.0	win	032719	16:42:31	NH_A_71	1	1	mixed_practiceWord	12	mixed_repeat	35	Circle	Green	Color	Word	Repeat	200	Inconsistent	COLOR	CircleGreen.png	38	1	1211	7	7	13096	100	1870.8571428571428896248	4	4	7503	100	1875.75	5	5	7434	100	1486.7999999999999545253	6	6	13165	100	2194.1666666666665150842	707.366666666666560559
5.0.11.0	win	032719	16:42:31	NH_A_71	1	1	mixed_practiceWord	12	mixed_repeat	38	Triangle	Green	Color	Word	Repeat	200	Consistent	COLOR	TriangleGreen.png	38	1	1256	8	8	14352	100	1794	4	4	7503	100	1875.75	6	6	8690	100	1448.3333333333332575421	6	6	13165	100	2194.1666666666665150842	745.8333333333332575421
5.0.11.0	win	032719	16:42:31	NH_A_71	1	1	mixed_practiceWord	12	mixed_shift	41	Circle	Red	Shape	Word	Shift	200	Consistent	SHAPE	CircleRed.png	30	1	1716	8	8	14352	100	1794	5	5	9219	100	1843.7999999999999545253	6	6	8690	100	1448.3333333333332575421	7	7	14881	100	2125.8571428571426622511	677.523809523809404709
5.0.11.0	win	032719	16:42:31	NH_A_71	1	1	mixed_practiceWord	12	mixed_shift	44	Circle	Red	Color	Word	Shift	200	Consistent	COLOR	CircleRed.png	30	1	637	9	9	14989	100	1665.4444444444443433895	5	5	9219	100	1843.7999999999999545253	6	6	8690	100	1448.3333333333332575421	8	8	15518	100	1939.75	491.4166666666667424579
5.0.11.0	win	032719	16:42:31	NH_A_71	1	1	mixed_practiceWord	12	mixed_repeat	47	Triangle	Red	Color	Word	Repeat	200	Inconsistent	COLOR	TriangleRed.png	30	1	979	10	10	15968	100	1596.7999999999999545253	5	5	9219	100	1843.7999999999999545253	7	7	9669	100	1381.2857142857142207504	8	8	15518	100	1939.75	558.4642857142857792496
5.0.11.0	win	032719	16:42:31	NH_A_71	1	1	mixed_practiceWord	12	mixed_shift	50	Triangle	Red	Shape	Word	Shift	200	Inconsistent	SHAPE	TriangleRed.png	38	1	890	10	10	15968	100	1596.7999999999999545253	6	6	10109	100	1684.8333333333332575421	7	7	9669	100	1381.2857142857142207504	9	9	16408	100	1823.1111111111110858474	441.825396825396865097
5.0.11.0	win	032719	16:42:31	NH_A_71	1	1	mixed_practiceWord	12	mixed_shift	53	Triangle	Red	Color	Word	Shift	200	Inconsistent	COLOR	TriangleRed.png	30	1	1620	11	11	17588	100	1598.9090909090909917722	6	6	10109	100	1684.8333333333332575421	7	7	9669	100	1381.2857142857142207504	10	10	18028	100	1802.7999999999999545253	421.5142857142857337749
5.0.11.0	win	032719	16:42:31	NH_A_71	1	1	mixed_practiceWord	12	mixed_repeat	56	Circle	Green	Color	Word	Repeat	200	Inconsistent	COLOR	CircleGreen.png	38	1	1442	12	12	19030	100	1585.8333333333332575421	6	6	10109	100	1684.8333333333332575421	8	8	11111	100	1388.875	10	10	18028	100	1802.7999999999999545253	413.9249999999999545253
5.0.11.0	win	032719	16:42:31	NH_A_71	1	1	mixed_practiceWord	12	mixed_shift	59	Triangle	Red	Shape	Word	Shift	200	Inconsistent	SHAPE	TriangleRed.png	38	1	966	12	12	19030	100	1585.8333333333332575421	7	7	11075	100	1582.1428571428571103752	8	8	11111	100	1388.875	11	11	18994	100	1726.7272727272727479431	337.8522727272727479431
5.0.11.0	win	032719	16:42:31	NH_A_71	1	1	mixed_practiceWord	12	mixed_repeat	62	Circle	Green	Shape	Word	Repeat	200	Inconsistent	SHAPE	CircleGreen.png	30	1	1245	12	12	19030	100	1585.8333333333332575421	8	8	12320	100	1540	9	9	12356	100	1372.8888888888889141526	11	11	18994	100	1726.7272727272727479431	353.8383838383838337904
5.0.11.0	win	032719	16:42:31	NH_A_71	1	1	mixed_practiceWord	12	mixed_repeat	65	Triangle	Green	Shape	Word	Repeat	200	Consistent	SHAPE	TriangleGreen.png	38	1	1082	12	12	19030	100	1585.8333333333332575421	9	9	13402	100	1489.1111111111110858474	10	10	13438	100	1343.7999999999999545253	11	11	18994	100	1726.7272727272727479431	382.9272727272727934178
5.0.11.0	win	032719	16:42:31	NH_A_71	1	1	mixed_practiceWord	12	mixed_repeat	68	Triangle	Red	Shape	Word	Repeat	200	Inconsistent	SHAPE	TriangleRed.png	38	1	1085	12	12	19030	100	1585.8333333333332575421	10	10	14487	100	1448.7000000000000454747	11	11	14523	100	1320.2727272727272520569	11	11	18994	100	1726.7272727272727479431	406.4545454545454958861
5.0.11.0	win	032719	16:42:31	NH_A_71	1	1	mixed_practiceWord	12	mixed_repeat	71	Circle	Red	Shape	Word	Repeat	200	Consistent	SHAPE	CircleRed.png	30	1	1056	12	12	19030	100	1585.8333333333332575421	11	11	15543	100	1413	12	12	15579	100	1298.25	11	11	18994	100	1726.7272727272727479431	428.4772727272727479431
5.0.11.0	win	032719	16:42:31	NH_A_71	1	1	mixed_practiceWord	12	mixed_shift	74	Triangle	Green	Color	Word	Shift	200	Consistent	COLOR	TriangleGreen.png	38	1	1428	13	13	20458	100	1573.6923076923076223466	11	11	15543	100	1413	12	12	15579	100	1298.25	12	12	20422	100	1701.8333333333332575421	403.5833333333332575421
5.0.11.0	win	032719	16:42:31	NH_A_71	1	1	mixed_practiceWord	12	mixed_shift	77	Circle	Red	Shape	Word	Shift	200	Consistent	SHAPE	CircleRed.png	30	1	1881	13	13	20458	100	1573.6923076923076223466	12	12	17424	100	1452	12	12	15579	100	1298.25	13	13	22303	100	1715.6153846153845279332	417.3653846153845279332
5.0.11.0	win	032719	16:42:31	NH_A_71	1	1	mixed_practiceWord	12	mixed_repeat	80	Triangle	Red	Shape	Word	Repeat	200	Inconsistent	SHAPE	TriangleRed.png	38	1	1292	13	13	20458	100	1573.6923076923076223466	13	13	18716	100	1439.6923076923076223466	13	13	16871	100	1297.7692307692307167599	13	13	22303	100	1715.6153846153845279332	417.8461538461538111733
5.0.11.0	win	032719	16:42:31	NH_A_71	1	1	mixed_practiceWord	12	mixed_shift	83	Circle	Green	Color	Word	Shift	200	Inconsistent	COLOR	CircleGreen.png	38	1	1383	14	14	21841	100	1560.0714285714286688744	13	13	18716	100	1439.6923076923076223466	13	13	16871	100	1297.7692307692307167599	14	14	23686	100	1691.8571428571428896248	394.0879120879121728649
5.0.11.0	win	032719	16:42:31	NH_A_71	1	1	mixed_practiceWord	12	mixed_repeat	86	Circle	Red	Color	Word	Repeat	200	Consistent	COLOR	CircleRed.png	30	1	2109	15	15	23950	100	1596.6666666666667424579	13	13	18716	100	1439.6923076923076223466	14	14	18980	100	1355.7142857142857792496	14	14	23686	100	1691.8571428571428896248	336.1428571428571103752
5.0.11.0	win	032719	16:42:31	NH_A_71	1	1	mixed_practiceWord	12	mixed_shift	89	Circle	Red	Shape	Word	Shift	200	Consistent	SHAPE	CircleRed.png	30	1	2152	15	15	23950	100	1596.6666666666667424579	14	14	20868	100	1490.5714285714286688744	14	14	18980	100	1355.7142857142857792496	15	15	25838	100	1722.5333333333333030168	366.8190476190475237672
5.0.11.0	win	032719	16:42:31	NH_A_71	1	1	mixed_practiceWord	12	mixed_shift	92	Circle	Green	Color	Word	Shift	200	Inconsistent	COLOR	CircleGreen.png	38	1	1663	16	16	25613	100	1600.8125	14	14	20868	100	1490.5714285714286688744	14	14	18980	100	1355.7142857142857792496	16	16	27501	100	1718.8125	363.0982142857142207504
5.0.11.0	win	032719	16:42:31	NH_A_71	1	1	mixed_practiceWord	12	mixed_repeat	95	Triangle	Red	Color	Word	Repeat	200	Inconsistent	COLOR	TriangleRed.png	30	1	748	17	17	26361	100	1550.6470588235295053892	14	14	20868	100	1490.5714285714286688744	15	15	19728	100	1315.2000000000000454747	16	16	27501	100	1718.8125	403.6124999999999545253
5.0.11.0	win	032719	16:42:31	NH_A_71	1	1	mixed_practiceWord	12	mixed_repeat	98	Triangle	Green	Color	Word	Repeat	200	Consistent	COLOR	TriangleGreen.png	38	1	763	18	18	27124	100	1506.8888888888889141526	14	14	20868	100	1490.5714285714286688744	16	16	20491	100	1280.6875	16	16	27501	100	1718.8125	438.125
5.0.11.0	win	032719	16:42:31	NH_A_71	1	1	mixed_practiceWord	12	mixed_repeat	101	Circle	Red	Color	Word	Repeat	200	Consistent	COLOR	CircleRed.png	30	1	827	19	19	27951	100	1471.1052631578947966773	14	14	20868	100	1490.5714285714286688744	17	17	21318	100	1254	16	16	27501	100	1718.8125	464.8125
5.0.11.0	win	032719	16:42:31	NH_A_71	1	1	mixed_practiceWord	12	mixed_repeat	104	Triangle	Green	Color	Word	Repeat	200	Consistent	COLOR	TriangleGreen.png	38	1	952	20	20	28903	100	1445.1500000000000909495	14	14	20868	100	1490.5714285714286688744	18	18	22270	100	1237.2222222222221716947	16	16	27501	100	1718.8125	481.5902777777778283053
5.0.11.0	win	032719	16:42:31	NH_A_71	1	1	mixed_practiceWord	12	mixed_shift	107	Triangle	Green	Shape	Word	Shift	200	Consistent	SHAPE	TriangleGreen.png	38	1	2080	20	20	28903	100	1445.1500000000000909495	15	15	22948	100	1529.866666666666560559	18	18	22270	100	1237.2222222222221716947	17	17	29581	100	1740.0588235294117112062	502.8366013071895395115
5.0.11.0	win	032719	16:42:31	NH_A_71	1	1	mixed_practiceWord	12	mixed_repeat	110	Triangle	Red	Shape	Word	Repeat	200	Inconsistent	SHAPE	TriangleRed.png	38	1	731	20	20	28903	100	1445.1500000000000909495	16	16	23679	100	1479.9375	19	19	23001	100	1210.5789473684210406645	17	17	29581	100	1740.0588235294117112062	529.4798761609906705417
5.0.11.0	win	032719	16:42:31	NH_A_71	1	1	mixed_practiceWord	12	mixed_repeat	113	Triangle	Green	Shape	Word	Repeat	200	Consistent	SHAPE	TriangleGreen.png	38	1	524	20	20	28903	100	1445.1500000000000909495	17	17	24203	100	1423.7058823529412165954	20	20	23525	100	1176.25	17	17	29581	100	1740.0588235294117112062	563.8088235294117112062
5.0.11.0	win	032719	16:42:31	NH_A_71	1	1	mixed_practiceWord	12	mixed_shift	116	Circle	Green	Color	Word	Shift	200	Inconsistent	COLOR	CircleGreen.png	38	1	757	21	21	29660	100	1412.3809523809522943338	17	17	24203	100	1423.7058823529412165954	20	20	23525	100	1176.25	18	18	30338	100	1685.4444444444443433895	509.1944444444443433895
5.0.11.0	win	032719	16:42:31	NH_A_71	1	1	mixed_practiceWord	12	mixed_repeat	119	Circle	Green	Color	Word	Repeat	200	Inconsistent	COLOR	CircleGreen.png	38	1	1397	22	22	31057	100	1411.6818181818182438292	17	17	24203	100	1423.7058823529412165954	21	21	24922	100	1186.7619047619048160414	18	18	30338	100	1685.4444444444443433895	498.6825396825395273481
5.0.11.0	win	032719	16:42:31	NH_A_71	1	1	mixed_practiceWord	12	mixed_shift	122	Triangle	Red	Shape	Word	Shift	200	Inconsistent	SHAPE	TriangleRed.png	38	1	747	22	22	31057	100	1411.6818181818182438292	18	18	24950	100	1386.1111111111110858474	21	21	24922	100	1186.7619047619048160414	19	19	31085	100	1636.0526315789472846518	449.2907268170424686105
5.0.11.0	win	032719	16:42:31	NH_A_71	1	1	mixed_practiceWord	12	mixed_shift	125	Circle	Red	Color	Word	Shift	200	Consistent	COLOR	CircleRed.png	30	1	571	23	23	31628	100	1375.1304347826087450812	18	18	24950	100	1386.1111111111110858474	21	21	24922	100	1186.7619047619048160414	20	20	31656	100	1582.7999999999999545253	396.0380952380951384839
5.0.11.0	win	032719	16:42:31	NH_A_71	1	1	mixed_practiceWord	12	mixed_repeat	128	Triangle	Green	Color	Word	Repeat	200	Consistent	COLOR	TriangleGreen.png	38	1	930	24	24	32558	100	1356.5833333333332575421	18	18	24950	100	1386.1111111111110858474	22	22	25852	100	1175.0909090909090082278	20	20	31656	100	1582.7999999999999545253	407.7090909090909462975
5.0.11.0	win	032719	16:42:31	NH_A_71	1	1	mixed_practiceWord	12	mixed_repeat	131	Circle	Red	Color	Word	Repeat	200	Consistent	COLOR	CircleRed.png	30	1	1067	25	25	33625	100	1345	18	18	24950	100	1386.1111111111110858474	23	23	26919	100	1170.39130434782600787	20	20	31656	100	1582.7999999999999545253	412.4086956521739466552
5.0.11.0	win	032719	16:42:31	NH_A_71	1	1	mixed_practiceWord	12	mixed_shift	134	Triangle	Red	Shape	Word	Shift	200	Inconsistent	SHAPE	TriangleRed.png	38	1	622	25	25	33625	100	1345	19	19	25572	100	1345.8947368421052033227	23	23	26919	100	1170.39130434782600787	21	21	32278	100	1537.0476190476190367917	366.6563146997930289217
5.0.11.0	win	032719	16:42:31	NH_A_71	1	1	mixed_practiceWord	12	mixed_shift	137	Triangle	Green	Color	Word	Shift	200	Consistent	COLOR	TriangleGreen.png	38	1	980	26	26	34605	100	1330.9615384615385664802	19	19	25572	100	1345.8947368421052033227	23	23	26919	100	1170.39130434782600787	22	22	33258	100	1511.7272727272727479431	341.335968379446740073
5.0.11.0	win	032719	16:42:31	NH_A_71	1	1	mixed_practiceWord	12	mixed_repeat	140	Circle	Green	Color	Word	Repeat	200	Inconsistent	COLOR	CircleGreen.png	38	1	475	27	27	35080	100	1299.259259259259351893	19	19	25572	100	1345.8947368421052033227	24	24	27394	100	1141.4166666666667424579	22	22	33258	100	1511.7272727272727479431	370.3106060606060054852
5.0.11.0	win	032719	16:42:31	NH_A_71	1	1	mixed_practiceWord	12	mixed_shift	143	Circle	Green	Shape	Word	Shift	200	Inconsistent	SHAPE	CircleGreen.png	30	1	743	27	27	35080	100	1299.259259259259351893	20	20	26315	100	1315.75	24	24	27394	100	1141.4166666666667424579	23	23	34001	100	1478.304347826086996065	336.8876811594202536071
5.0.11.0	win	032719	16:42:31	NH_A_71	1	1	mixed_practiceWord	12	mixed_shift	146	Circle	Red	Color	Word	Shift	200	Consistent	COLOR	CircleRed.png	30	1	1655	28	28	36735	100	1311.9642857142857792496	20	20	26315	100	1315.75	24	24	27394	100	1141.4166666666667424579	24	24	35656	100	1485.6666666666667424579	344.25
5.0.11.0	win	032719	16:42:31	NH_A_71	1	1	mixed_testintro	13	MixedPracticeInstruct	1	Circle	Red	Color	Word	Shift	200	Consistent	SC_Mixed_TestIntro.htm	CircleRed.png	57	0	11115	28	28	36735	100	1311.9642857142857792496	20	20	26315	100	1315.75	24	24	27394	100	1141.4166666666667424579	24	24	35656	100	1485.6666666666667424579	344.25
5.0.11.0	win	032719	16:42:31	NH_A_71	1	1	mixed_Word_shortCSI	14	MixedTestInstruct	1	Circle	Red	Color	Word	Shift	200	Consistent	SC_Mixed_WordTest.htm	CircleRed.png	57	0	2556	0	0	0	0		0	0	0	0		0	0	0	0		0	0	0	0		0
5.0.11.0	win	032719	16:42:31	NH_A_71	1	1	mixed_Word_shortCSI	14	mixed_firsttask	2	Circle	Red	Shape	Word	firsttrial	200	Consistent	SHAPE	CircleRed.png	30	1	1692	0	0	0	0		0	0	0	0		0	0	0	0		0	0	0	0		0
5.0.11.0	win	032719	16:42:31	NH_A_71	1	1	mixed_Word_shortCSI	14	mixed_repeat	5	Circle	Green	Shape	Word	Repeat	200	Inconsistent	SHAPE	CircleGreen.png	30	1	887	0	0	0	0		1	1	887	100	887	1	1	887	100	887	0	0	0	0		-887
5.0.11.0	win	032719	16:42:31	NH_A_71	1	1	mixed_Word_shortCSI	14	mixed_repeat	8	Triangle	Red	Shape	Word	Repeat	200	Inconsistent	SHAPE	TriangleRed.png	38	1	3922	0	0	0	0		2	2	4809	100	2404.5	2	2	4809	100	2404.5	0	0	0	0		-2404.5
5.0.11.0	win	032719	16:42:31	NH_A_71	1	1	mixed_Word_shortCSI	14	mixed_shift	11	Triangle	Red	Color	Word	Shift	200	Inconsistent	COLOR	TriangleRed.png	30	1	1843	1	1	1843	100	1843	2	2	4809	100	2404.5	2	2	4809	100	2404.5	1	1	1843	100	1843	-561.5
5.0.11.0	win	032719	16:42:31	NH_A_71	1	1	mixed_Word_shortCSI	14	mixed_repeat	14	Triangle	Green	Color	Word	Repeat	200	Consistent	COLOR	TriangleGreen.png	38	1	984	2	2	2827	100	1413.5	2	2	4809	100	2404.5	3	3	5793	100	1931	1	1	1843	100	1843	-88
5.0.11.0	win	032719	16:42:31	NH_A_71	1	1	mixed_Word_shortCSI	14	mixed_shift	17	Circle	Red	Shape	Word	Shift	200	Consistent	SHAPE	CircleRed.png	30	1	1246	2	2	2827	100	1413.5	3	3	6055	100	2018.3333333333332575421	3	3	5793	100	1931	2	2	3089	100	1544.5	-386.5
5.0.11.0	win	032719	16:42:31	NH_A_71	1	1	mixed_Word_shortCSI	14	mixed_repeat	20	Circle	Green	Shape	Word	Repeat	200	Inconsistent	SHAPE	CircleGreen.png	30	1	539	2	2	2827	100	1413.5	4	4	6594	100	1648.5	4	4	6332	100	1583	2	2	3089	100	1544.5	-38.5
5.0.11.0	win	032719	16:42:31	NH_A_71	1	1	mixed_Word_shortCSI	14	mixed_shift	23	Triangle	Green	Color	Word	Shift	200	Consistent	COLOR	TriangleGreen.png	38	1	596	3	3	3423	100	1141	4	4	6594	100	1648.5	4	4	6332	100	1583	3	3	3685	100	1228.3333333333332575421	-354.6666666666667424579
5.0.11.0	win	032719	16:42:31	NH_A_71	1	1	mixed_Word_shortCSI	14	mixed_repeat	26	Triangle	Red	Color	Word	Repeat	200	Inconsistent	COLOR	TriangleRed.png	30	1	698	4	4	4121	100	1030.25	4	4	6594	100	1648.5	5	5	7030	100	1406	3	3	3685	100	1228.3333333333332575421	-177.6666666666667424579
5.0.11.0	win	032719	16:42:31	NH_A_71	1	1	mixed_Word_shortCSI	14	mixed_shift	29	Triangle	Green	Shape	Word	Shift	200	Consistent	SHAPE	TriangleGreen.png	38	1	844	4	4	4121	100	1030.25	5	5	7438	100	1487.5999999999999090505	5	5	7030	100	1406	4	4	4529	100	1132.25	-273.75
5.0.11.0	win	032719	16:42:31	NH_A_71	1	1	mixed_Word_shortCSI	14	mixed_shift	32	Triangle	Green	Color	Word	Shift	200	Consistent	COLOR	TriangleGreen.png	38	1	1082	5	5	5203	100	1040.5999999999999090505	5	5	7438	100	1487.5999999999999090505	5	5	7030	100	1406	5	5	5611	100	1122.2000000000000454747	-283.7999999999999545253
5.0.11.0	win	032719	16:42:31	NH_A_71	1	1	mixed_Word_shortCSI	14	mixed_repeat	35	Circle	Red	Color	Word	Repeat	200	Consistent	COLOR	CircleRed.png	30	1	620	6	6	5823	100	970.5	5	5	7438	100	1487.5999999999999090505	6	6	7650	100	1275	5	5	5611	100	1122.2000000000000454747	-152.7999999999999545253
5.0.11.0	win	032719	16:42:31	NH_A_71	1	1	mixed_Word_shortCSI	14	mixed_shift	38	Circle	Green	Shape	Word	Shift	200	Inconsistent	SHAPE	CircleGreen.png	30	1	449	6	6	5823	100	970.5	6	6	7887	100	1314.5	6	6	7650	100	1275	6	6	6060	100	1010	-265
5.0.11.0	win	032719	16:42:31	NH_A_71	1	1	mixed_Word_shortCSI	14	mixed_repeat	41	Circle	Red	Shape	Word	Repeat	200	Consistent	SHAPE	CircleRed.png	38	0	1293	6	6	5823	100	970.5	6	7	7887	85.7142857142857081953	1314.5	6	7	7650	85.7142857142857081953	1275	6	6	6060	100	1010	-265
5.0.11.0	win	032719	16:42:31	NH_A_71	1	1	mixed_Word_shortCSI	14	mixed_shift	44	Circle	Green	Color	Word	Shift	200	Inconsistent	COLOR	CircleGreen.png	38	1	1544	7	7	7367	100	1052.4285714285713311256	6	7	7887	85.7142857142857081953	1314.5	6	7	7650	85.7142857142857081953	1275	7	7	7604	100	1086.2857142857142207504	-188.7142857142857792496
5.0.11.0	win	032719	16:42:31	NH_A_71	1	1	mixed_Word_shortCSI	14	mixed_repeat	47	Triangle	Red	Color	Word	Repeat	200	Inconsistent	COLOR	TriangleRed.png	30	1	1816	8	8	9183	100	1147.875	6	7	7887	85.7142857142857081953	1314.5	7	8	9466	87.5	1352.2857142857142207504	7	7	7604	100	1086.2857142857142207504	-266
5.0.11.0	win	032719	16:42:31	NH_A_71	1	1	mixed_Word_shortCSI	14	mixed_shift	50	Circle	Red	Shape	Word	Shift	200	Consistent	SHAPE	CircleRed.png	30	1	1054	8	8	9183	100	1147.875	7	8	8941	87.5	1277.2857142857142207504	7	8	9466	87.5	1352.2857142857142207504	8	8	8658	100	1082.25	-270.0357142857142207504
5.0.11.0	win	032719	16:42:31	NH_A_71	1	1	mixed_Word_shortCSI	14	mixed_repeat	53	Triangle	Red	Shape	Word	Repeat	200	Inconsistent	SHAPE	TriangleRed.png	38	1	690	8	8	9183	100	1147.875	8	9	9631	88.8888888888888857309	1203.875	8	9	10156	88.8888888888888857309	1269.5	8	8	8658	100	1082.25	-187.25
5.0.11.0	win	032719	16:42:31	NH_A_71	1	1	mixed_Word_shortCSI	14	mixed_repeat	56	Circle	Red	Shape	Word	Repeat	200	Consistent	SHAPE	CircleRed.png	30	1	1572	8	8	9183	100	1147.875	9	10	11203	90	1244.7777777777778283053	9	10	11728	90	1303.1111111111110858474	8	8	8658	100	1082.25	-220.8611111111110858474
5.0.11.0	win	032719	16:42:31	NH_A_71	1	1	mixed_Word_shortCSI	14	mixed_shift	59	Triangle	Red	Color	Word	Shift	200	Inconsistent	COLOR	TriangleRed.png	30	1	2468	9	9	11651	100	1294.5555555555556566105	9	10	11203	90	1244.7777777777778283053	9	10	11728	90	1303.1111111111110858474	9	9	11126	100	1236.2222222222221716947	-66.8888888888889141526
5.0.11.0	win	032719	16:42:31	NH_A_71	1	1	mixed_Word_shortCSI	14	mixed_repeat	62	Circle	Red	Color	Word	Repeat	200	Consistent	COLOR	CircleRed.png	30	1	1359	10	10	13010	100	1301	9	10	11203	90	1244.7777777777778283053	10	11	13087	90.9090909090909065071	1308.7000000000000454747	9	9	11126	100	1236.2222222222221716947	-72.47777777777787378
5.0.11.0	win	032719	16:42:31	NH_A_71	1	1	mixed_Word_shortCSI	14	mixed_shift	65	Triangle	Green	Shape	Word	Shift	200	Consistent	SHAPE	TriangleGreen.png	38	1	775	10	10	13010	100	1301	10	11	11978	90.9090909090909065071	1197.7999999999999545253	10	11	13087	90.9090909090909065071	1308.7000000000000454747	10	10	11901	100	1190.0999999999999090505	-118.6000000000001364242
5.0.11.0	win	032719	16:42:31	NH_A_71	1	1	mixed_Word_shortCSI	14	mixed_shift	68	Circle	Red	Color	Word	Shift	200	Consistent	COLOR	CircleRed.png	30	1	999	11	11	14009	100	1273.5454545454545041139	10	11	11978	90.9090909090909065071	1197.7999999999999545253	10	11	13087	90.9090909090909065071	1308.7000000000000454747	11	11	12900	100	1172.7272727272727479431	-135.9727272727272975317
5.0.11.0	win	032719	16:42:31	NH_A_71	1	1	mixed_Word_shortCSI	14	mixed_repeat	71	Triangle	Red	Color	Word	Repeat	200	Inconsistent	COLOR	TriangleRed.png	30	1	876	12	12	14885	100	1240.4166666666667424579	10	11	11978	90.9090909090909065071	1197.7999999999999545253	11	12	13963	91.6666666666666571928	1269.3636363636362602847	11	11	12900	100	1172.7272727272727479431	-96.6363636363635123416
5.0.11.0	win	032719	16:42:31	NH_A_71	1	1	mixed_Word_shortCSI	14	mixed_shift	74	Triangle	Green	Shape	Word	Shift	200	Consistent	SHAPE	TriangleGreen.png	38	1	824	12	12	14885	100	1240.4166666666667424579	11	12	12802	91.6666666666666571928	1163.8181818181817561708	11	12	13963	91.6666666666666571928	1269.3636363636362602847	12	12	13724	100	1143.6666666666667424579	-125.6969696969695178268
5.0.11.0	win	032719	16:42:31	NH_A_71	1	1	mixed_Word_shortCSI	14	mixed_repeat	77	Triangle	Red	Shape	Word	Repeat	200	Inconsistent	SHAPE	TriangleRed.png	38	1	1877	12	12	14885	100	1240.4166666666667424579	12	13	14679	92.3076923076923065992	1223.25	12	13	15840	92.3076923076923065992	1320	12	12	13724	100	1143.6666666666667424579	-176.3333333333332575421
5.0.11.0	win	032719	16:42:31	NH_A_71	1	1	mixed_Word_shortCSI	14	mixed_repeat	80	Triangle	Red	Shape	Word	Repeat	200	Inconsistent	SHAPE	TriangleRed.png	38	1	600	12	12	14885	100	1240.4166666666667424579	13	14	15279	92.8571428571428612031	1175.3076923076923776534	13	14	16440	92.8571428571428612031	1264.6153846153845279332	12	12	13724	100	1143.6666666666667424579	-120.9487179487177854753
5.0.11.0	win	032719	16:42:31	NH_A_71	1	1	mixed_Word_shortCSI	14	mixed_repeat	83	Circle	Red	Shape	Word	Repeat	200	Consistent	SHAPE	CircleRed.png	30	1	542	12	12	14885	100	1240.4166666666667424579	14	15	15821	93.3333333333333285964	1130.0714285714286688744	14	15	16982	93.3333333333333285964	1213	12	12	13724	100	1143.6666666666667424579	-69.3333333333332575421
5.0.11.0	win	032719	16:42:31	NH_A_71	1	1	mixed_Word_shortCSI	14	mixed_shift	86	Triangle	Green	Color	Word	Shift	200	Consistent	COLOR	TriangleGreen.png	38	1	1319	13	13	16204	100	1246.4615384615385664802	14	15	15821	93.3333333333333285964	1130.0714285714286688744	14	15	16982	93.3333333333333285964	1213	13	13	15043	100	1157.1538461538461888267	-55.8461538461538111733
5.0.11.0	win	032719	16:42:31	NH_A_71	1	1	mixed_Word_shortCSI	14	mixed_repeat	89	Triangle	Red	Color	Word	Repeat	200	Inconsistent	COLOR	TriangleRed.png	30	1	640	14	14	16844	100	1203.1428571428571103752	14	15	15821	93.3333333333333285964	1130.0714285714286688744	15	16	17622	93.75	1174.7999999999999545253	13	13	15043	100	1157.1538461538461888267	-17.6461538461537656985
5.0.11.0	win	032719	16:42:31	NH_A_71	1	1	mixed_Word_shortCSI	14	mixed_shift	92	Triangle	Red	Shape	Word	Shift	200	Inconsistent	SHAPE	TriangleRed.png	38	1	629	14	14	16844	100	1203.1428571428571103752	15	16	16450	93.75	1096.6666666666667424579	15	16	17622	93.75	1174.7999999999999545253	14	14	15672	100	1119.4285714285713311256	-55.3714285714286233997
5.0.11.0	win	032719	16:42:31	NH_A_71	1	1	mixed_Word_shortCSI	14	mixed_shift	95	Triangle	Red	Color	Word	Shift	200	Inconsistent	COLOR	TriangleRed.png	30	1	1306	15	15	18150	100	1210	15	16	16450	93.75	1096.6666666666667424579	15	16	17622	93.75	1174.7999999999999545253	15	15	16978	100	1131.866666666666560559	-42.9333333333333939663
5.0.11.0	win	032719	16:42:31	NH_A_71	1	1	mixed_Word_shortCSI	14	mixed_repeat	98	Circle	Green	Color	Word	Repeat	200	Inconsistent	COLOR	CircleGreen.png	38	1	1828	16	16	19978	100	1248.625	15	16	16450	93.75	1096.6666666666667424579	16	17	19450	94.1176470588235218884	1215.625	15	15	16978	100	1131.866666666666560559	-83.758333333333439441
5.0.11.0	win	032719	16:42:31	NH_A_71	1	1	mixed_Word_shortCSI	14	mixed_shift	101	Circle	Red	Shape	Word	Shift	200	Consistent	SHAPE	CircleRed.png	30	1	698	16	16	19978	100	1248.625	16	17	17148	94.1176470588235218884	1071.75	16	17	19450	94.1176470588235218884	1215.625	16	16	17676	100	1104.75	-110.875
5.0.11.0	win	032719	16:42:31	NH_A_71	1	1	mixed_Word_shortCSI	14	mixed_repeat	104	Triangle	Green	Shape	Word	Repeat	200	Consistent	SHAPE	TriangleGreen.png	38	1	1132	16	16	19978	100	1248.625	17	18	18280	94.4444444444444428655	1075.2941176470587834046	17	18	20582	94.4444444444444428655	1210.7058823529412165954	16	16	17676	100	1104.75	-105.9558823529412165954
5.0.11.0	win	032719	16:42:31	NH_A_71	1	1	mixed_Word_shortCSI	14	mixed_repeat	107	Circle	Red	Shape	Word	Repeat	200	Consistent	SHAPE	CircleRed.png	30	1	653	16	16	19978	100	1248.625	18	19	18933	94.7368421052631504153	1051.8333333333332575421	18	19	21235	94.7368421052631504153	1179.7222222222221716947	16	16	17676	100	1104.75	-74.9722222222221716947
5.0.11.0	win	032719	16:42:31	NH_A_71	1	1	mixed_Word_shortCSI	14	mixed_repeat	110	Circle	Red	Shape	Word	Repeat	200	Consistent	SHAPE	CircleRed.png	30	1	800	16	16	19978	100	1248.625	19	20	19733	95	1038.5789473684210406645	19	20	22035	95	1159.7368421052631219936	16	16	17676	100	1104.75	-54.9868421052631219936
5.0.11.0	win	032719	16:42:31	NH_A_71	1	1	mixed_Word_shortCSI	14	mixed_shift	113	Circle	Green	Color	Word	Shift	200	Inconsistent	COLOR	CircleGreen.png	38	1	911	17	17	20889	100	1228.7647058823529278015	19	20	19733	95	1038.5789473684210406645	19	20	22035	95	1159.7368421052631219936	17	17	18587	100	1093.3529411764704946108	-66.3839009287926273828
5.0.11.0	win	032719	16:42:31	NH_A_71	1	1	mixed_Word_shortCSI	14	mixed_shift	116	Circle	Red	Shape	Word	Shift	200	Consistent	SHAPE	CircleRed.png	30	1	1128	17	17	20889	100	1228.7647058823529278015	20	21	20861	95.2380952380952265912	1043.0499999999999545253	19	20	22035	95	1159.7368421052631219936	18	18	19715	100	1095.2777777777778283053	-64.4590643274852936884
5.0.11.0	win	032719	16:42:31	NH_A_71	1	1	mixed_Word_shortCSI	14	mixed_repeat	119	Triangle	Green	Shape	Word	Repeat	200	Consistent	SHAPE	TriangleGreen.png	38	1	826	17	17	20889	100	1228.7647058823529278015	21	22	21687	95.4545454545454532536	1032.7142857142857792496	20	21	22861	95.2380952380952265912	1143.0499999999999545253	18	18	19715	100	1095.2777777777778283053	-47.77222222222212622
5.0.11.0	win	032719	16:42:31	NH_A_71	1	1	mixed_Word_shortCSI	14	mixed_shift	122	Circle	Red	Color	Word	Shift	200	Consistent	COLOR	CircleRed.png	30	1	712	18	18	21601	100	1200.0555555555556566105	21	22	21687	95.4545454545454532536	1032.7142857142857792496	20	21	22861	95.2380952380952265912	1143.0499999999999545253	19	19	20427	100	1075.1052631578947966773	-67.944736842105157848
5.0.11.0	win	032719	16:42:31	NH_A_71	1	1	mixed_Word_shortCSI	14	mixed_repeat	125	Circle	Green	Color	Word	Repeat	200	Inconsistent	COLOR	CircleGreen.png	38	1	921	19	19	22522	100	1185.3684210526316746837	21	22	21687	95.4545454545454532536	1032.7142857142857792496	21	22	23782	95.4545454545454532536	1132.4761904761903679173	19	19	20427	100	1075.1052631578947966773	-57.37092731829557124
5.0.11.0	win	032719	16:42:31	NH_A_71	1	1	mixed_Word_shortCSI	14	mixed_repeat	128	Triangle	Green	Color	Word	Repeat	200	Consistent	COLOR	TriangleGreen.png	38	1	771	20	20	23293	100	1164.6500000000000909495	21	22	21687	95.4545454545454532536	1032.7142857142857792496	22	23	24553	95.6521739130434838216	1116.0454545454545041139	19	19	20427	100	1075.1052631578947966773	-40.9401913875597074366
5.0.11.0	win	032719	16:42:31	NH_A_71	1	1	mixed_Word_shortCSI	14	mixed_repeat	131	Triangle	Green	Color	Word	Repeat	200	Consistent	COLOR	TriangleGreen.png	38	1	850	21	21	24143	100	1149.6666666666667424579	21	22	21687	95.4545454545454532536	1032.7142857142857792496	23	24	25403	95.8333333333333428072	1104.4782608695652470487	19	19	20427	100	1075.1052631578947966773	-29.3729977116704503715
5.0.11.0	win	032719	16:42:31	NH_A_71	1	1	mixed_Word_shortCSI	14	mixed_shift	134	Triangle	Green	Shape	Word	Shift	200	Consistent	SHAPE	TriangleGreen.png	38	1	1134	21	21	24143	100	1149.6666666666667424579	22	23	22821	95.6521739130434838216	1037.3181818181817561708	23	24	25403	95.8333333333333428072	1104.4782608695652470487	20	20	21561	100	1078.0499999999999545253	-26.4282608695652925235
5.0.11.0	win	032719	16:42:31	NH_A_71	1	1	mixed_Word_shortCSI	14	mixed_shift	137	Triangle	Green	Color	Word	Shift	200	Consistent	COLOR	TriangleGreen.png	38	1	670	22	22	24813	100	1127.8636363636362602847	22	23	22821	95.6521739130434838216	1037.3181818181817561708	23	24	25403	95.8333333333333428072	1104.4782608695652470487	21	21	22231	100	1058.6190476190477056662	-45.8592132505175413826
5.0.11.0	win	032719	16:42:31	NH_A_71	1	1	mixed_Word_shortCSI	14	mixed_repeat	140	Circle	Green	Color	Word	Repeat	200	Inconsistent	COLOR	CircleGreen.png	38	1	1026	23	23	25839	100	1123.4347826086957411462	22	23	22821	95.6521739130434838216	1037.3181818181817561708	24	25	26429	96	1101.2083333333332575421	21	21	22231	100	1058.6190476190477056662	-42.5892857142855518759
5.0.11.0	win	032719	16:42:31	NH_A_71	1	1	mixed_Word_shortCSI	14	mixed_shift	143	Triangle	Green	Shape	Word	Shift	200	Consistent	SHAPE	TriangleGreen.png	38	1	1015	23	23	25839	100	1123.4347826086957411462	23	24	23836	95.8333333333333428072	1036.3478260869565019675	24	25	26429	96	1101.2083333333332575421	22	22	23246	100	1056.6363636363637397153	-44.5719696969695178268
5.0.11.0	win	032719	16:42:31	NH_A_71	1	1	mixed_Word_shortCSI	14	mixed_repeat	146	Triangle	Red	Shape	Word	Repeat	200	Inconsistent	SHAPE	TriangleRed.png	38	1	813	23	23	25839	100	1123.4347826086957411462	24	25	24649	96	1027.0416666666667424579	25	26	27242	96.153846153846160405	1089.6800000000000636646	22	22	23246	100	1056.6363636363637397153	-33.0436363636363239493
5.0.11.0	win	032719	16:42:31	NH_A_71	1	1	mixed_Word_shortCSI	14	mixed_repeat	149	Circle	Green	Shape	Word	Repeat	200	Inconsistent	SHAPE	CircleGreen.png	30	1	666	23	23	25839	100	1123.4347826086957411462	25	26	25315	96.153846153846160405	1012.6000000000000227374	26	27	27908	96.2962962962962905067	1073.3846153846154720668	22	22	23246	100	1056.6363636363637397153	-16.7482517482517323515
5.0.11.0	win	032719	16:42:31	NH_A_71	1	1	mixed_Word_shortCSI	14	mixed_shift	152	Triangle	Red	Color	Word	Shift	200	Inconsistent	COLOR	TriangleRed.png	30	1	462	24	24	26301	100	1095.875	25	26	25315	96.153846153846160405	1012.6000000000000227374	26	27	27908	96.2962962962962905067	1073.3846153846154720668	23	23	23708	100	1030.7826086956522431137	-42.6020066889632289531
5.0.11.0	win	032719	16:42:31	NH_A_71	1	1	mixed_Word_shortCSI	14	mixed_shift	155	Triangle	Red	Shape	Word	Shift	200	Inconsistent	SHAPE	TriangleRed.png	38	1	618	24	24	26301	100	1095.875	26	27	25933	96.2962962962962905067	997.4230769230769055866	26	27	27908	96.2962962962962905067	1073.3846153846154720668	24	24	24326	100	1013.5833333333333712289	-59.8012820512821008379
5.0.11.0	win	032719	16:42:31	NH_A_71	1	1	mixed_Word_shortCSI	14	mixed_repeat	158	Triangle	Red	Shape	Word	Repeat	200	Inconsistent	SHAPE	TriangleRed.png	38	1	992	24	24	26301	100	1095.875	27	28	26925	96.4285714285714306016	997.2222222222221716947	27	28	28900	96.4285714285714306016	1070.3703703703704377403	24	24	24326	100	1013.5833333333333712289	-56.7870370370370665114
5.0.11.0	win	032719	16:42:31	NH_A_71	1	1	mixed_Word_shortCSI	14	mixed_shift	161	Circle	Green	Color	Word	Shift	200	Inconsistent	COLOR	CircleGreen.png	38	1	982	25	25	27283	100	1091.3199999999999363354	27	28	26925	96.4285714285714306016	997.2222222222221716947	27	28	28900	96.4285714285714306016	1070.3703703703704377403	25	25	25308	100	1012.3200000000000500222	-58.0503703703703877181
5.0.11.0	win	032719	16:42:31	NH_A_71	1	1	mixed_Word_shortCSI	14	mixed_shift	164	Circle	Red	Shape	Word	Shift	200	Consistent	SHAPE	CircleRed.png	30	1	588	25	25	27283	100	1091.3199999999999363354	28	29	27513	96.5517241379310320326	982.6071428571428896248	27	28	28900	96.4285714285714306016	1070.3703703703704377403	26	26	25896	100	996	-74.3703703703704377403
5.0.11.0	win	032719	16:42:31	NH_A_71	1	1	mixed_Word_shortCSI	14	mixed_repeat	167	Circle	Red	Shape	Word	Repeat	200	Consistent	SHAPE	CircleRed.png	30	1	563	25	25	27283	100	1091.3199999999999363354	29	30	28076	96.6666666666666714036	968.1379310344827899826	28	29	29463	96.5517241379310320326	1052.25	26	26	25896	100	996	-56.25
5.0.11.0	win	032719	16:42:31	NH_A_71	1	1	mixed_Word_shortCSI	14	mixed_shift	170	Triangle	Green	Color	Word	Shift	200	Consistent	COLOR	TriangleGreen.png	38	1	939	26	26	28222	100	1085.4615384615385664802	29	30	28076	96.6666666666666714036	968.1379310344827899826	28	29	29463	96.5517241379310320326	1052.25	27	27	26835	100	993.8888888888889141526	-58.3611111111110858474
5.0.11.0	win	032719	16:42:31	NH_A_71	1	1	mixed_Word_shortCSI	14	mixed_shift	173	Circle	Red	Shape	Word	Shift	200	Consistent	SHAPE	CircleRed.png	30	1	612	26	26	28222	100	1085.4615384615385664802	30	31	28688	96.774193548387103192	956.2666666666666515084	28	29	29463	96.5517241379310320326	1052.25	28	28	27447	100	980.25	-72
5.0.11.0	win	032719	16:42:31	NH_A_71	1	1	mixed_Word_shortCSI	14	mixed_repeat	176	Triangle	Green	Shape	Word	Repeat	200	Consistent	SHAPE	TriangleGreen.png	38	1	714	26	26	28222	100	1085.4615384615385664802	31	32	29402	96.875	948.4516129032258504594	29	30	30177	96.6666666666666714036	1040.5862068965516300523	28	28	27447	100	980.25	-60.3362068965516300523
5.0.11.0	win	032719	16:42:31	NH_A_71	1	1	mixed_Word_shortCSI	14	mixed_repeat	179	Triangle	Green	Shape	Word	Repeat	200	Consistent	SHAPE	TriangleGreen.png	38	1	651	26	26	28222	100	1085.4615384615385664802	32	33	30053	96.9696969696969688357	939.15625	30	31	30828	96.774193548387103192	1027.5999999999999090505	28	28	27447	100	980.25	-47.3499999999999090505
5.0.11.0	win	032719	16:42:31	NH_A_71	1	1	mixed_Word_shortCSI	14	mixed_shift	182	Circle	Green	Color	Word	Shift	200	Inconsistent	COLOR	CircleGreen.png	30	0	687	26	27	28222	96.2962962962962905067	1085.4615384615385664802	32	33	30053	96.9696969696969688357	939.15625	30	31	30828	96.774193548387103192	1027.5999999999999090505	28	29	27447	96.5517241379310320326	980.25	-47.3499999999999090505
5.0.11.0	win	032719	16:42:31	NH_A_71	1	1	mixed_Word_shortCSI	14	mixed_repeat	185	Triangle	Green	Color	Word	Repeat	200	Consistent	COLOR	TriangleGreen.png	38	1	1586	27	28	29808	96.4285714285714306016	1104	32	33	30053	96.9696969696969688357	939.15625	31	32	32414	96.875	1045.612903225806348928	28	29	27447	96.5517241379310320326	980.25	-65.362903225806348928
5.0.11.0	win	032719	16:42:31	NH_A_71	1	1	mixed_Word_shortCSI	14	mixed_repeat	188	Circle	Green	Color	Word	Repeat	200	Inconsistent	COLOR	CircleGreen.png	38	1	896	28	29	30704	96.5517241379310320326	1096.5714285714286688744	32	33	30053	96.9696969696969688357	939.15625	32	33	33310	96.9696969696969688357	1040.9375	28	29	27447	96.5517241379310320326	980.25	-60.6875
5.0.11.0	win	032719	16:42:31	NH_A_71	1	1	mixed_Word_shortCSI	14	mixed_repeat	191	Circle	Red	Color	Word	Repeat	200	Consistent	COLOR	CircleRed.png	30	1	779	29	30	31483	96.6666666666666714036	1085.6206896551723275479	32	33	30053	96.9696969696969688357	939.15625	33	34	34089	97.0588235294117680496	1033	28	29	27447	96.5517241379310320326	980.25	-52.75
5.0.11.0	win	032719	16:42:31	NH_A_71	1	1	mixed_Word_shortCSI	14	mixed_repeat	194	Triangle	Red	Color	Word	Repeat	200	Inconsistent	COLOR	TriangleRed.png	30	1	522	30	31	32005	96.774193548387103192	1066.8333333333332575421	32	33	30053	96.9696969696969688357	939.15625	34	35	34611	97.1428571428571387969	1017.9705882352941443969	28	29	27447	96.5517241379310320326	980.25	-37.7205882352941443969
5.0.11.0	win	032719	16:42:31	NH_A_71	1	1	mixed_Word_shortCSI	14	mixed_repeat	197	Circle	Red	Color	Word	Repeat	200	Consistent	COLOR	CircleRed.png	30	1	356	31	32	32361	96.875	1043.9032258064517009188	32	33	30053	96.9696969696969688357	939.15625	35	36	34967	97.2222222222222143273	999.0571428571428214127	28	29	27447	96.5517241379310320326	980.25	-18.8071428571428214127
5.0.11.0	win	032719	16:42:31	NH_A_71	1	1	mixed_Word_shortCSI	14	mixed_shift	200	Triangle	Red	Shape	Word	Shift	200	Inconsistent	SHAPE	TriangleRed.png	38	1	644	31	32	32361	96.875	1043.9032258064517009188	33	34	30697	97.0588235294117680496	930.2121212121212465718	35	36	34967	97.2222222222222143273	999.0571428571428214127	29	30	28091	96.6666666666666714036	968.6551724137931387304	-30.4019704433496826823
5.0.11.0	win	032719	16:42:31	NH_A_71	1	1	mixed_Word_shortCSI	14	mixed_shift	203	Triangle	Green	Color	Word	Shift	200	Consistent	COLOR	TriangleGreen.png	30	0	968	31	33	32361	93.9393939393939376714	1043.9032258064517009188	33	34	30697	97.0588235294117680496	930.2121212121212465718	35	36	34967	97.2222222222222143273	999.0571428571428214127	29	31	28091	93.5483870967741921731	968.6551724137931387304	-30.4019704433496826823
5.0.11.0	win	032719	16:42:31	NH_A_71	1	1	mixed_Word_shortCSI	14	mixed_shift	206	Triangle	Green	Shape	Word	Shift	200	Consistent	SHAPE	TriangleGreen.png	38	1	992	31	33	32361	93.9393939393939376714	1043.9032258064517009188	34	35	31689	97.1428571428571387969	932.0294117647058556031	35	36	34967	97.2222222222222143273	999.0571428571428214127	30	32	29083	93.75	969.4333333333332802795	-29.6238095238095411332
5.0.11.0	win	032719	16:42:31	NH_A_71	1	1	mixed_Word_shortCSI	14	mixed_repeat	209	Triangle	Red	Shape	Word	Repeat	200	Inconsistent	SHAPE	TriangleRed.png	38	1	967	31	33	32361	93.9393939393939376714	1043.9032258064517009188	35	36	32656	97.2222222222222143273	933.0285714285714675498	36	37	35934	97.2972972972973053629	998.1666666666666287711	30	32	29083	93.75	969.4333333333332802795	-28.7333333333333484916
5.0.11.0	win	032719	16:42:31	NH_A_71	1	1	mixed_Word_shortCSI	14	mixed_repeat	212	Triangle	Green	Shape	Word	Repeat	200	Consistent	SHAPE	TriangleGreen.png	38	1	1518	31	33	32361	93.9393939393939376714	1043.9032258064517009188	36	37	34174	97.2972972972973053629	949.2777777777778283053	37	38	37452	97.3684210526315752077	1012.2162162162162530876	30	32	29083	93.75	969.4333333333332802795	-42.7828828828829728081
5.0.11.0	win	032719	16:42:31	NH_A_71	1	1	mixed_Word_shortCSI	14	mixed_repeat	215	Triangle	Green	Shape	Word	Repeat	200	Consistent	SHAPE	TriangleGreen.png	38	1	767	31	33	32361	93.9393939393939376714	1043.9032258064517009188	37	38	34941	97.3684210526315752077	944.351351351351354424	38	39	38219	97.4358974358974307961	1005.7631578947368780064	30	32	29083	93.75	969.4333333333332802795	-36.3298245614035977269
5.0.11.0	win	032719	16:42:31	NH_A_71	1	1	mixed_Word_shortCSI	14	mixed_shift	218	Triangle	Green	Color	Word	Shift	200	Consistent	COLOR	TriangleGreen.png	38	1	863	32	34	33224	94.1176470588235218884	1038.25	37	38	34941	97.3684210526315752077	944.351351351351354424	38	39	38219	97.4358974358974307961	1005.7631578947368780064	31	33	29946	93.9393939393939376714	966	-39.7631578947368780064
5.0.11.0	win	032719	16:42:31	NH_A_71	1	1	mixed_Word_shortCSI	14	mixed_shift	221	Circle	Green	Shape	Word	Shift	200	Inconsistent	SHAPE	CircleGreen.png	30	1	1035	32	34	33224	94.1176470588235218884	1038.25	38	39	35976	97.4358974358974307961	946.7368421052631219936	38	39	38219	97.4358974358974307961	1005.7631578947368780064	32	34	30981	94.1176470588235218884	968.15625	-37.6069078947368780064
5.0.11.0	win	032719	16:42:31	NH_A_71	1	1	mixed_Word_shortCSI	14	mixed_shift	224	Triangle	Green	Color	Word	Shift	200	Consistent	COLOR	TriangleGreen.png	38	1	783	33	35	34007	94.2857142857142775938	1030.5151515151515013713	38	39	35976	97.4358974358974307961	946.7368421052631219936	38	39	38219	97.4358974358974307961	1005.7631578947368780064	33	35	31764	94.2857142857142775938	962.5454545454545041139	-43.2177033492823738925
5.0.11.0	win	032719	16:42:31	NH_A_71	1	1	mixed_Word_shortCSI	14	mixed_shift	227	Triangle	Green	Shape	Word	Shift	200	Consistent	SHAPE	TriangleGreen.png	38	1	942	33	35	34007	94.2857142857142775938	1030.5151515151515013713	39	40	36918	97.5	946.61538461538464162	38	39	38219	97.4358974358974307961	1005.7631578947368780064	34	36	32706	94.4444444444444428655	961.9411764705882887938	-43.8219814241485892126
5.0.11.0	win	032719	16:42:31	NH_A_71	1	1	mixed_Word_shortCSI	14	mixed_shift	230	Triangle	Red	Color	Word	Shift	200	Inconsistent	COLOR	TriangleRed.png	30	1	1175	34	36	35182	94.4444444444444428655	1034.7647058823529278015	39	40	36918	97.5	946.61538461538464162	38	39	38219	97.4358974358974307961	1005.7631578947368780064	35	37	33881	94.594594594594596515	968.0285714285714675498	-37.7345864661654104566
5.0.11.0	win	032719	16:42:31	NH_A_71	1	1	mixed_Word_shortCSI	14	mixed_shift	233	Triangle	Red	Shape	Word	Shift	200	Inconsistent	SHAPE	TriangleRed.png	30	0	582	34	36	35182	94.4444444444444428655	1034.7647058823529278015	39	41	36918	95.1219512195121978948	946.61538461538464162	38	39	38219	97.4358974358974307961	1005.7631578947368780064	35	38	33881	92.1052631578947398339	968.0285714285714675498	-37.7345864661654104566
5.0.11.0	win	032719	16:42:31	NH_A_71	1	1	mixed_Word_shortCSI	14	mixed_shift	236	Circle	Red	Color	Word	Shift	200	Consistent	COLOR	CircleRed.png	30	1	669	35	37	35851	94.594594594594596515	1024.3142857142856883002	39	41	36918	95.1219512195121978948	946.61538461538464162	38	39	38219	97.4358974358974307961	1005.7631578947368780064	36	39	34550	92.3076923076923065992	959.7222222222221716947	-46.0409356725147063116
5.0.11.0	win	032719	16:42:31	NH_A_71	1	1	mixed_Word_shortCSI	14	mixed_shift	239	Circle	Green	Shape	Word	Shift	200	Inconsistent	SHAPE	CircleGreen.png	30	1	608	35	37	35851	94.594594594594596515	1024.3142857142856883002	40	42	37526	95.2380952380952265912	938.1499999999999772626	38	39	38219	97.4358974358974307961	1005.7631578947368780064	37	40	35158	92.5	950.2162162162162530876	-55.5469416785206249187
5.0.11.0	win	032719	16:42:31	NH_A_71	1	1	mixed_Word_shortCSI	14	mixed_shift	242	Triangle	Green	Color	Word	Shift	200	Consistent	COLOR	TriangleGreen.png	38	1	838	36	38	36689	94.7368421052631504153	1019.1388888888889141526	40	42	37526	95.2380952380952265912	938.1499999999999772626	38	39	38219	97.4358974358974307961	1005.7631578947368780064	38	41	35996	92.6829268292682968422	947.2631578947368780064	-58.5
5.0.11.0	win	032719	16:42:31	NH_A_71	1	1	mixed_Word_shortCSI	14	Rest	244	Triangle	Green	Color	Word	Shift	200	Consistent	Take a break for 60 s	TriangleGreen.png	0	0	59984	36	38	36689	94.7368421052631504153	1019.1388888888889141526	40	42	37526	95.2380952380952265912	938.1499999999999772626	38	39	38219	97.4358974358974307961	1005.7631578947368780064	38	41	35996	92.6829268292682968422	947.2631578947368780064	-58.5
5.0.11.0	win	032719	16:42:31	NH_A_71	1	1	mixed_Word_shortCSI	14	mixed_shift	246	Circle	Green	Shape	Word	Shift	200	Inconsistent	SHAPE	CircleGreen.png	30	1	2449	36	38	36689	94.7368421052631504153	1019.1388888888889141526	41	43	39975	95.3488372093023315301	975	38	39	38219	97.4358974358974307961	1005.7631578947368780064	39	42	38445	92.8571428571428612031	985.7692307692307167599	-19.9939271255061612464
5.0.11.0	win	032719	16:42:31	NH_A_71	1	1	mixed_Word_shortCSI	14	mixed_repeat	249	Circle	Green	Shape	Word	Repeat	200	Inconsistent	SHAPE	CircleGreen.png	30	1	1692	36	38	36689	94.7368421052631504153	1019.1388888888889141526	42	44	41667	95.4545454545454532536	992.0714285714285551876	39	40	39911	97.5	1023.3589743589743648045	39	42	38445	92.8571428571428612031	985.7692307692307167599	-37.5897435897436480445
5.0.11.0	win	032719	16:42:31	NH_A_71	1	1	mixed_Word_shortCSI	14	mixed_shift	252	Circle	Green	Color	Word	Shift	200	Inconsistent	COLOR	CircleGreen.png	38	1	664	37	39	37353	94.8717948717948615922	1009.5405405405405190322	42	44	41667	95.4545454545454532536	992.0714285714285551876	39	40	39911	97.5	1023.3589743589743648045	40	43	39109	93.0232558139534830843	977.7250000000000227374	-45.6339743589743420671
5.0.11.0	win	032719	16:42:31	NH_A_71	1	1	mixed_Word_shortCSI	14	mixed_repeat	255	Circle	Red	Color	Word	Repeat	200	Consistent	COLOR	CircleRed.png	30	1	811	38	40	38164	95	1004.3157894736841626582	42	44	41667	95.4545454545454532536	992.0714285714285551876	40	41	40722	97.5609756097560989474	1018.0499999999999545253	40	43	39109	93.0232558139534830843	977.7250000000000227374	-40.3249999999999317879
5.0.11.0	win	032719	16:42:31	NH_A_71	1	1	mixed_Word_shortCSI	14	mixed_shift	258	Circle	Green	Shape	Word	Shift	200	Inconsistent	SHAPE	CircleGreen.png	30	1	569	38	40	38164	95	1004.3157894736841626582	43	45	42236	95.5555555555555571345	982.2325581395348308433	40	41	40722	97.5609756097560989474	1018.0499999999999545253	41	44	39678	93.1818181818181727749	967.7560975609756042104	-50.2939024390243503149
5.0.11.0	win	032719	16:42:31	NH_A_71	1	1	mixed_Word_shortCSI	14	mixed_shift	261	Triangle	Red	Color	Word	Shift	200	Inconsistent	COLOR	TriangleRed.png	30	1	497	39	41	38661	95.1219512195121978948	991.3076923076922639666	43	45	42236	95.5555555555555571345	982.2325581395348308433	40	41	40722	97.5609756097560989474	1018.0499999999999545253	42	45	40175	93.3333333333333285964	956.5476190476190367917	-61.5023809523809177335
5.0.11.0	win	032719	16:42:31	NH_A_71	1	1	mixed_Word_shortCSI	14	mixed_shift	264	Circle	Green	Shape	Word	Shift	200	Inconsistent	SHAPE	CircleGreen.png	30	1	491	39	41	38661	95.1219512195121978948	991.3076923076922639666	44	46	42727	95.6521739130434838216	971.0681818181818698577	40	41	40722	97.5609756097560989474	1018.0499999999999545253	43	46	40666	93.478260869565218627	945.7209302325580893012	-72.3290697674418652241
5.0.11.0	win	032719	16:42:31	NH_A_71	1	1	mixed_Word_shortCSI	14	mixed_shift	267	Triangle	Green	Color	Word	Shift	200	Consistent	COLOR	TriangleGreen.png	38	1	598	40	42	39259	95.2380952380952265912	981.4750000000000227374	44	46	42727	95.6521739130434838216	971.0681818181818698577	40	41	40722	97.5609756097560989474	1018.0499999999999545253	44	47	41264	93.6170212765957501233	937.8181818181818698577	-80.2318181818180846676
5.0.11.0	win	032719	16:42:31	NH_A_71	1	1	mixed_Word_shortCSI	14	mixed_repeat	270	Triangle	Red	Color	Word	Repeat	200	Inconsistent	COLOR	TriangleRed.png	30	1	588	41	43	39847	95.3488372093023315301	971.8780487804878021052	44	46	42727	95.6521739130434838216	971.0681818181818698577	41	42	41310	97.619047619047620401	1007.560975609756042104	44	47	41264	93.6170212765957501233	937.8181818181818698577	-69.7427937915741722463
5.0.11.0	win	032719	16:42:31	NH_A_71	1	1	mixed_Word_shortCSI	14	mixed_shift	273	Circle	Green	Shape	Word	Shift	200	Inconsistent	SHAPE	CircleGreen.png	30	1	611	41	43	39847	95.3488372093023315301	971.8780487804878021052	45	47	43338	95.7446808510638334155	963.0666666666667197205	41	42	41310	97.619047619047620401	1007.560975609756042104	45	48	41875	93.75	930.5555555555555429237	-77.0054200542004991803
5.0.11.0	win	032719	16:42:31	NH_A_71	1	1	mixed_Word_shortCSI	14	mixed_shift	276	Circle	Green	Color	Word	Shift	200	Inconsistent	COLOR	CircleGreen.png	38	1	1048	42	44	40895	95.4545454545454532536	973.6904761904761471669	45	47	43338	95.7446808510638334155	963.0666666666667197205	41	42	41310	97.619047619047620401	1007.560975609756042104	46	49	42923	93.8775510204081626853	933.1086956521738784431	-74.4522799575821636608
5.0.11.0	win	032719	16:42:31	NH_A_71	1	1	mixed_Word_shortCSI	14	mixed_shift	279	Circle	Red	Shape	Word	Shift	200	Consistent	SHAPE	CircleRed.png	30	1	1020	42	44	40895	95.4545454545454532536	973.6904761904761471669	46	48	44358	95.8333333333333428072	964.304347826086996065	41	42	41310	97.619047619047620401	1007.560975609756042104	47	50	43943	94	934.9574468085106673243	-72.6035288012453747797
5.0.11.0	win	032719	16:42:31	NH_A_71	1	1	mixed_Word_shortCSI	14	mixed_shift	282	Circle	Red	Color	Word	Shift	200	Consistent	COLOR	CircleRed.png	30	1	658	43	45	41553	95.5555555555555571345	966.3488372093023599518	46	48	44358	95.8333333333333428072	964.304347826086996065	41	42	41310	97.619047619047620401	1007.560975609756042104	48	51	44601	94.1176470588235218884	929.1875	-78.373475609756042104
5.0.11.0	win	032719	16:42:31	NH_A_71	1	1	mixed_Word_shortCSI	14	mixed_shift	285	Circle	Green	Shape	Word	Shift	200	Inconsistent	SHAPE	CircleGreen.png	30	1	1302	43	45	41553	95.5555555555555571345	966.3488372093023599518	47	49	45660	95.9183673469387656496	971.4893617021276668311	41	42	41310	97.619047619047620401	1007.560975609756042104	49	52	45903	94.2307692307692263967	936.7959183673469851783	-70.7650572424090569257
5.0.11.0	win	032719	16:42:31	NH_A_71	1	1	mixed_Word_shortCSI	14	mixed_repeat	288	Triangle	Green	Shape	Word	Repeat	200	Consistent	SHAPE	TriangleGreen.png	38	1	1200	43	45	41553	95.5555555555555571345	966.3488372093023599518	48	50	46860	96	976.25	42	43	42510	97.6744186046511515542	1012.1428571428571103752	49	52	45903	94.2307692307692263967	936.7959183673469851783	-75.3469387755101251969
5.0.11.0	win	032719	16:42:31	NH_A_71	1	1	mixed_Word_shortCSI	14	mixed_repeat	291	Triangle	Green	Shape	Word	Repeat	200	Consistent	SHAPE	TriangleGreen.png	38	1	862	43	45	41553	95.5555555555555571345	966.3488372093023599518	49	51	47722	96.0784313725490193292	973.9183673469387940713	43	44	43372	97.7272727272727337322	1008.6511627906976400482	49	52	45903	94.2307692307692263967	936.7959183673469851783	-71.8552444233506548699
5.0.11.0	win	032719	16:42:31	NH_A_71	1	1	mixed_Word_shortCSI	14	mixed_shift	294	Circle	Green	Color	Word	Shift	200	Inconsistent	COLOR	CircleGreen.png	38	1	698	44	46	42251	95.6521739130434838216	960.25	49	51	47722	96.0784313725490193292	973.9183673469387940713	43	44	43372	97.7272727272727337322	1008.6511627906976400482	50	53	46601	94.3396226415094361073	932.0199999999999818101	-76.6311627906976582381
5.0.11.0	win	032719	16:42:31	NH_A_71	1	1	mixed_Word_shortCSI	14	mixed_shift	297	Circle	Green	Shape	Word	Shift	200	Inconsistent	SHAPE	CircleGreen.png	30	1	1260	44	46	42251	95.6521739130434838216	960.25	50	52	48982	96.153846153846160405	979.6399999999999863576	43	44	43372	97.7272727272727337322	1008.6511627906976400482	51	54	47861	94.4444444444444428655	938.4509803921569073282	-70.20018239854073272
5.0.11.0	win	032719	16:42:31	NH_A_71	1	1	mixed_Word_shortCSI	14	mixed_repeat	300	Circle	Red	Shape	Word	Repeat	200	Consistent	SHAPE	CircleRed.png	38	0	1368	44	46	42251	95.6521739130434838216	960.25	50	53	48982	94.3396226415094361073	979.6399999999999863576	43	45	43372	95.5555555555555571345	1008.6511627906976400482	51	54	47861	94.4444444444444428655	938.4509803921569073282	-70.20018239854073272
5.0.11.0	win	032719	16:42:31	NH_A_71	1	1	mixed_Word_shortCSI	14	mixed_shift	303	Triangle	Green	Color	Word	Shift	200	Consistent	COLOR	TriangleGreen.png	38	1	2159	45	47	44410	95.7446808510638334155	986.8888888888889141526	50	53	48982	94.3396226415094361073	979.6399999999999863576	43	45	43372	95.5555555555555571345	1008.6511627906976400482	52	55	50020	94.5454545454545467464	961.9230769230769055866	-46.7280858676207344615
5.0.11.0	win	032719	16:42:31	NH_A_71	1	1	mixed_Word_shortCSI	14	mixed_repeat	306	Circle	Green	Color	Word	Repeat	200	Inconsistent	COLOR	CircleGreen.png	38	1	2055	46	48	46465	95.8333333333333428072	1010.1086956521738784431	50	53	48982	94.3396226415094361073	979.6399999999999863576	44	46	45427	95.6521739130434838216	1032.4318181818182438292	52	55	50020	94.5454545454545467464	961.9230769230769055866	-70.5087412587413382425
5.0.11.0	win	032719	16:42:31	NH_A_71	1	1	mixed_Word_shortCSI	14	mixed_shift	309	Circle	Red	Shape	Word	Shift	200	Consistent	SHAPE	CircleRed.png	30	1	611	46	48	46465	95.8333333333333428072	1010.1086956521738784431	51	54	49593	94.4444444444444428655	972.4117647058823195039	44	46	45427	95.6521739130434838216	1032.4318181818182438292	53	56	50631	94.6428571428571387969	955.3018867924528194635	-77.1299313893654243657
5.0.11.0	win	032719	16:42:31	NH_A_71	1	1	mixed_Word_shortCSI	14	mixed_repeat	312	Circle	Green	Shape	Word	Repeat	200	Inconsistent	SHAPE	CircleGreen.png	30	1	2089	46	48	46465	95.8333333333333428072	1010.1086956521738784431	52	55	51682	94.5454545454545467464	993.88461538461535838	45	47	47516	95.7446808510638334155	1055.9111111111110403726	53	56	50631	94.6428571428571387969	955.3018867924528194635	-100.6092243186582209091
5.0.11.0	win	032719	16:42:31	NH_A_71	1	1	mixed_Word_shortCSI	14	mixed_repeat	315	Circle	Red	Shape	Word	Repeat	200	Consistent	SHAPE	CircleRed.png	30	1	660	46	48	46465	95.8333333333333428072	1010.1086956521738784431	53	56	52342	94.6428571428571387969	987.5849056603773306051	46	48	48176	95.8333333333333428072	1047.304347826086996065	53	56	50631	94.6428571428571387969	955.3018867924528194635	-92.0024610336341766015
5.0.11.0	win	032719	16:42:31	NH_A_71	1	1	mixed_Word_shortCSI	14	mixed_shift	318	Triangle	Green	Color	Word	Shift	200	Consistent	COLOR	TriangleGreen.png	38	1	728	47	49	47193	95.9183673469387656496	1004.1063829787234453761	53	56	52342	94.6428571428571387969	987.5849056603773306051	46	48	48176	95.8333333333333428072	1047.304347826086996065	54	57	51359	94.7368421052631504153	951.0925925925926094351	-96.2117552334943866299
5.0.11.0	win	032719	16:42:31	NH_A_71	1	1	mixed_Word_shortCSI	14	mixed_repeat	321	Circle	Green	Color	Word	Repeat	200	Inconsistent	COLOR	CircleGreen.png	38	1	874	48	50	48067	96	1001.3958333333333712289	53	56	52342	94.6428571428571387969	987.5849056603773306051	47	49	49050	95.9183673469387656496	1043.617021276595778545	54	57	51359	94.7368421052631504153	951.0925925925926094351	-92.5244286840031691099
5.0.11.0	win	032719	16:42:31	NH_A_71	1	1	mixed_Word_shortCSI	14	mixed_shift	324	Circle	Red	Shape	Word	Shift	200	Consistent	SHAPE	CircleRed.png	30	1	1044	48	50	48067	96	1001.3958333333333712289	54	57	53386	94.7368421052631504153	988.6296296296296759465	47	49	49050	95.9183673469387656496	1043.617021276595778545	55	58	52403	94.8275862068965551543	952.7818181818181528797	-90.8352030947776256653
5.0.11.0	win	032719	16:42:31	NH_A_71	1	1	mixed_Word_shortCSI	14	mixed_repeat	327	Circle	Red	Shape	Word	Repeat	200	Consistent	SHAPE	CircleRed.png	30	1	409	48	50	48067	96	1001.3958333333333712289	55	58	53795	94.8275862068965551543	978.0909090909091219146	48	50	49459	96	1030.3958333333332575421	55	58	52403	94.8275862068965551543	952.7818181818181528797	-77.6140151515151046624
5.0.11.0	win	032719	16:42:31	NH_A_71	1	1	mixed_Word_shortCSI	14	mixed_shift	330	Circle	Green	Color	Word	Shift	200	Inconsistent	COLOR	CircleGreen.png	38	1	1767	49	51	49834	96.0784313725490193292	1017.0204081632653014822	55	58	53795	94.8275862068965551543	978.0909090909091219146	48	50	49459	96	1030.3958333333332575421	56	59	54170	94.9152542372881384836	967.3214285714285551876	-63.0744047619047023545
5.0.11.0	win	032719	16:42:31	NH_A_71	1	1	mixed_Word_shortCSI	14	mixed_repeat	333	Circle	Red	Color	Word	Repeat	200	Consistent	COLOR	CircleRed.png	30	1	1774	50	52	51608	96.153846153846160405	1032.1600000000000818545	55	58	53795	94.8275862068965551543	978.0909090909091219146	49	51	51233	96.0784313725490193292	1045.5714285714286688744	56	59	54170	94.9152542372881384836	967.3214285714285551876	-78.2500000000001136868
5.0.11.0	win	032719	16:42:31	NH_A_71	1	1	mixed_Word_shortCSI	14	mixed_repeat	336	Triangle	Red	Color	Word	Repeat	200	Inconsistent	COLOR	TriangleRed.png	30	1	1622	51	53	53230	96.2264150943396288085	1043.7254901960784536641	55	58	53795	94.8275862068965551543	978.0909090909091219146	50	52	52855	96.153846153846160405	1057.0999999999999090505	56	59	54170	94.9152542372881384836	967.3214285714285551876	-89.7785714285713538629
5.0.11.0	win	032719	16:42:31	NH_A_71	1	1	mixed_Word_shortCSI	14	mixed_repeat	339	Triangle	Red	Color	Word	Repeat	200	Inconsistent	COLOR	TriangleRed.png	30	1	419	52	54	53649	96.2962962962962905067	1031.7115384615385664802	55	58	53795	94.8275862068965551543	978.0909090909091219146	51	53	53274	96.2264150943396288085	1044.5882352941175668093	56	59	54170	94.9152542372881384836	967.3214285714285551876	-77.2668067226890116217
5.0.11.0	win	032719	16:42:31	NH_A_71	1	1	mixed_Word_shortCSI	14	mixed_repeat	342	Circle	Green	Color	Word	Repeat	200	Inconsistent	COLOR	CircleGreen.png	38	1	352	53	55	54001	96.3636363636363597607	1018.8867924528301500686	55	58	53795	94.8275862068965551543	978.0909090909091219146	52	54	53626	96.2962962962962905067	1031.2692307692307167599	56	59	54170	94.9152542372881384836	967.3214285714285551876	-63.9478021978021615723
5.0.11.0	win	032719	16:42:31	NH_A_71	1	1	mixed_Word_shortCSI	14	mixed_shift	345	Circle	Green	Shape	Word	Shift	200	Inconsistent	SHAPE	CircleGreen.png	30	1	864	53	55	54001	96.3636363636363597607	1018.8867924528301500686	56	59	54659	94.9152542372881384836	976.0535714285714448124	52	54	53626	96.2962962962962905067	1031.2692307692307167599	57	60	55034	95	965.508771929824547442	-65.760458839406169318
5.0.11.0	win	032719	16:42:31	NH_A_71	1	1	mixed_Word_shortCSI	14	mixed_shift	348	Circle	Red	Color	Word	Shift	200	Consistent	COLOR	CircleRed.png	30	1	796	54	56	54797	96.4285714285714306016	1014.7592592592592382061	56	59	54659	94.9152542372881384836	976.0535714285714448124	52	54	53626	96.2962962962962905067	1031.2692307692307167599	58	61	55830	95.0819672131147513028	962.5862068965517437391	-68.6830238726789730208
5.0.11.0	win	032719	16:42:31	NH_A_71	1	1	mixed_Word_shortCSI	14	mixed_shift	351	Triangle	Green	Shape	Word	Shift	200	Consistent	SHAPE	TriangleGreen.png	38	1	746	54	56	54797	96.4285714285714306016	1014.7592592592592382061	57	60	55405	95	972.0175438596490948839	52	54	53626	96.2962962962962905067	1031.2692307692307167599	59	62	56576	95.161290322580654788	958.9152542372880816401	-72.3539765319426351198
5.0.11.0	win	032719	16:42:31	NH_A_71	1	1	mixed_Word_shortCSI	14	mixed_shift	354	Triangle	Red	Color	Word	Shift	200	Inconsistent	COLOR	TriangleRed.png	30	1	1323	55	57	56120	96.4912280701754383472	1020.3636363636363739715	57	60	55405	95	972.0175438596490948839	52	54	53626	96.2962962962962905067	1031.2692307692307167599	60	63	57899	95.2380952380952265912	964.9833333333333484916	-66.2858974358973682683
5.0.11.0	win	032719	16:42:31	NH_A_71	1	1	mixed_Word_shortCSI	14	mixed_shift	357	Triangle	Red	Shape	Word	Shift	200	Inconsistent	SHAPE	TriangleRed.png	38	1	532	55	57	56120	96.4912280701754383472	1020.3636363636363739715	58	61	55937	95.0819672131147513028	964.4310344827586050087	52	54	53626	96.2962962962962905067	1031.2692307692307167599	61	64	58431	95.3125	957.8852459016393368074	-73.3839848675913799525
5.0.11.0	win	032719	16:42:31	NH_A_71	1	1	mixed_Word_shortCSI	14	mixed_shift	360	Circle	Red	Color	Word	Shift	200	Consistent	COLOR	CircleRed.png	30	1	573	56	58	56693	96.5517241379310320326	1012.375	58	61	55937	95.0819672131147513028	964.4310344827586050087	52	54	53626	96.2962962962962905067	1031.2692307692307167599	62	65	59004	95.3846153846153868017	951.6774193548386620023	-79.5918114143920547576
5.0.11.0	win	032719	16:42:31	NH_A_71	1	1	mixed_Word_shortCSI	14	mixed_repeat	363	Triangle	Green	Color	Word	Repeat	200	Consistent	COLOR	TriangleGreen.png	38	1	693	57	59	57386	96.6101694915254256557	1006.7719298245614254483	58	61	55937	95.0819672131147513028	964.4310344827586050087	53	55	54319	96.3636363636363597607	1024.8867924528301500686	62	65	59004	95.3846153846153868017	951.6774193548386620023	-73.2093730979914880663
5.0.11.0	win	032719	16:42:31	NH_A_71	1	1	mixed_Word_shortCSI	14	mixed_shift	366	Triangle	Red	Shape	Word	Shift	200	Inconsistent	SHAPE	TriangleRed.png	38	1	648	57	59	57386	96.6101694915254256557	1006.7719298245614254483	59	62	56585	95.161290322580654788	959.0677966101694664758	53	55	54319	96.3636363636363597607	1024.8867924528301500686	63	66	59652	95.4545454545454532536	946.8571428571428896248	-78.0296495956872604438
5.0.11.0	win	032719	16:42:31	NH_A_71	1	1	mixed_Word_shortCSI	14	mixed_shift	369	Circle	Green	Color	Word	Shift	200	Inconsistent	COLOR	CircleGreen.png	30	0	1275	57	60	57386	95	1006.7719298245614254483	59	62	56585	95.161290322580654788	959.0677966101694664758	53	55	54319	96.3636363636363597607	1024.8867924528301500686	63	67	59652	94.0298507462686643521	946.8571428571428896248	-78.0296495956872604438
5.0.11.0	win	032719	16:42:31	NH_A_71	1	1	mixed_Word_shortCSI	14	mixed_shift	372	Circle	Red	Shape	Word	Shift	200	Consistent	SHAPE	CircleRed.png	30	1	743	57	60	57386	95	1006.7719298245614254483	60	63	57328	95.2380952380952265912	955.4666666666666969832	53	55	54319	96.3636363636363597607	1024.8867924528301500686	64	68	60395	94.1176470588235218884	943.671875	-81.2149174528301500686
5.0.11.0	win	032719	16:42:31	NH_A_71	1	1	mixed_Word_shortCSI	14	mixed_shift	375	Circle	Red	Color	Word	Shift	200	Consistent	COLOR	CircleRed.png	30	1	567	58	61	57953	95.0819672131147513028	999.189655172413836226	60	63	57328	95.2380952380952265912	955.4666666666666969832	53	55	54319	96.3636363636363597607	1024.8867924528301500686	65	69	60962	94.2028985507246403586	937.8769230769230489386	-87.00986937590710113
5.0.11.0	win	032719	16:42:31	NH_A_71	1	1	mixed_Word_shortCSI	14	mixed_shift	378	Triangle	Red	Shape	Word	Shift	200	Inconsistent	SHAPE	TriangleRed.png	38	1	830	58	61	57953	95.0819672131147513028	999.189655172413836226	61	64	58158	95.3125	953.4098360655738133573	53	55	54319	96.3636363636363597607	1024.8867924528301500686	66	70	61792	94.2857142857142775938	936.2424242424242493144	-88.6443682104059007543
5.0.11.0	win	032719	16:42:31	NH_A_71	1	1	mixed_Word_shortCSI	14	mixed_repeat	381	Circle	Green	Shape	Word	Repeat	200	Inconsistent	SHAPE	CircleGreen.png	30	1	956	58	61	57953	95.0819672131147513028	999.189655172413836226	62	65	59114	95.3846153846153868017	953.4516129032258504594	54	56	55275	96.4285714285714306016	1023.6111111111110858474	66	70	61792	94.2857142857142775938	936.2424242424242493144	-87.368686868686836533
5.0.11.0	win	032719	16:42:31	NH_A_71	1	1	mixed_Word_shortCSI	14	mixed_shift	384	Circle	Green	Color	Word	Shift	200	Inconsistent	COLOR	CircleGreen.png	38	1	1044	59	62	58997	95.161290322580654788	999.9491525423728717215	62	65	59114	95.3846153846153868017	953.4516129032258504594	54	56	55275	96.4285714285714306016	1023.6111111111110858474	67	71	62836	94.3661971830985919496	937.8507462686567350829	-85.7603648424543507645
5.0.11.0	win	032719	16:42:31	NH_A_71	1	1	mixed_Word_shortCSI	14	mixed_shift	387	Circle	Red	Shape	Word	Shift	200	Consistent	SHAPE	CircleRed.png	30	1	1384	59	62	58997	95.161290322580654788	999.9491525423728717215	63	66	60498	95.4545454545454532536	960.2857142857143344372	54	56	55275	96.4285714285714306016	1023.6111111111110858474	68	72	64220	94.4444444444444428655	944.4117647058823195039	-79.1993464052287663435
5.0.11.0	win	032719	16:42:31	NH_A_71	1	1	mixed_Word_shortCSI	14	mixed_repeat	390	Circle	Green	Shape	Word	Repeat	200	Inconsistent	SHAPE	CircleGreen.png	30	1	655	59	62	58997	95.161290322580654788	999.9491525423728717215	64	67	61153	95.5223880597014840532	955.515625	55	57	55930	96.4912280701754383472	1016.9090909090908780854	68	72	64220	94.4444444444444428655	944.4117647058823195039	-72.4973262032085585815
5.0.11.0	win	032719	16:42:31	NH_A_71	1	1	mixed_Word_shortCSI	14	mixed_shift	393	Triangle	Green	Color	Word	Shift	200	Consistent	COLOR	TriangleGreen.png	38	1	947	60	63	59944	95.2380952380952265912	999.0666666666667197205	64	67	61153	95.5223880597014840532	955.515625	55	57	55930	96.4912280701754383472	1016.9090909090908780854	69	73	65167	94.520547945205478868	944.4492753623188718848	-72.4598155467720062006
5.0.11.0	win	032719	16:42:31	NH_A_71	1	1	mixed_Word_shortCSI	14	mixed_repeat	396	Circle	Red	Color	Word	Repeat	200	Consistent	COLOR	CircleRed.png	30	1	539	61	64	60483	95.3125	991.5245901639344765499	64	67	61153	95.5223880597014840532	955.515625	56	58	56469	96.5517241379310320326	1008.375	69	73	65167	94.520547945205478868	944.4492753623188718848	-63.9257246376811281152
5.0.11.0	win	032719	16:42:31	NH_A_71	1	1	mixed_Word_shortCSI	14	mixed_repeat	399	Triangle	Green	Color	Word	Repeat	200	Consistent	COLOR	TriangleGreen.png	38	1	964	62	65	61447	95.3846153846153868017	991.0806451612903629211	64	67	61153	95.5223880597014840532	955.515625	57	59	57433	96.6101694915254256557	1007.5964912280701355485	69	73	65167	94.520547945205478868	944.4492753623188718848	-63.1472158657512636637
5.0.11.0	win	032719	16:42:31	NH_A_71	1	1	mixed_Word_shortCSI	14	mixed_shift	402	Circle	Red	Shape	Word	Shift	200	Consistent	SHAPE	CircleRed.png	30	1	796	62	65	61447	95.3846153846153868017	991.0806451612903629211	65	68	61949	95.5882352941176520744	953.0615384615384755307	57	59	57433	96.6101694915254256557	1007.5964912280701355485	70	74	65963	94.594594594594596515	942.328571428571422075	-65.2679197994987134734
5.0.11.0	win	032719	16:42:31	NH_A_71	1	1	mixed_Word_shortCSI	14	mixed_repeat	405	Triangle	Green	Shape	Word	Repeat	200	Consistent	SHAPE	TriangleGreen.png	38	1	1178	62	65	61447	95.3846153846153868017	991.0806451612903629211	66	69	63127	95.6521739130434838216	956.4696969696969972574	58	60	58611	96.6666666666666714036	1010.5344827586206974956	70	74	65963	94.594594594594596515	942.328571428571422075	-68.2059113300492754206
5.0.11.0	win	032719	16:42:31	NH_A_71	1	1	mixed_Word_shortCSI	14	mixed_shift	408	Circle	Red	Color	Word	Shift	200	Consistent	COLOR	CircleRed.png	30	1	522	63	66	61969	95.4545454545454532536	983.6349206349206042432	66	69	63127	95.6521739130434838216	956.4696969696969972574	58	60	58611	96.6666666666666714036	1010.5344827586206974956	71	75	66485	94.6666666666666714036	936.4084507042254017506	-74.1260320543952957451
5.0.11.0	win	032719	16:42:31	NH_A_71	1	1	mixed_Word_shortCSI	14	mixed_repeat	411	Triangle	Red	Color	Word	Repeat	200	Inconsistent	COLOR	TriangleRed.png	30	1	643	64	67	62612	95.5223880597014840532	978.3125	66	69	63127	95.6521739130434838216	956.4696969696969972574	59	61	59254	96.7213114754098342019	1004.3050847457626559844	71	75	66485	94.6666666666666714036	936.4084507042254017506	-67.8966340415372542338
5.0.11.0	win	032719	16:42:31	NH_A_71	1	1	mixed_Word_shortCSI	14	mixed_shift	414	Triangle	Red	Shape	Word	Shift	200	Inconsistent	SHAPE	TriangleRed.png	38	1	872	64	67	62612	95.5223880597014840532	978.3125	67	70	63999	95.7142857142857224062	955.2089552238805936213	59	61	59254	96.7213114754098342019	1004.3050847457626559844	72	76	67357	94.7368421052631504153	935.5138888888889141526	-68.7911958568737418318
5.0.11.0	win	032719	16:42:31	NH_A_71	1	1	mixed_Word_shortCSI	14	mixed_repeat	417	Triangle	Red	Shape	Word	Repeat	200	Inconsistent	SHAPE	TriangleRed.png	38	1	627	64	67	62612	95.5223880597014840532	978.3125	68	71	64626	95.7746478873239368568	950.3823529411764639008	60	62	59881	96.774193548387103192	998.0166666666666515084	72	76	67357	94.7368421052631504153	935.5138888888889141526	-62.5027777777777373558
5.0.11.0	win	032719	16:42:31	NH_A_71	1	1	mixed_Word_shortCSI	14	mixed_repeat	420	Triangle	Red	Shape	Word	Repeat	200	Inconsistent	SHAPE	TriangleRed.png	38	1	441	64	67	62612	95.5223880597014840532	978.3125	69	72	65067	95.8333333333333428072	943	61	63	60322	96.8253968253968224644	988.8852459016393368074	72	76	67357	94.7368421052631504153	935.5138888888889141526	-53.3713570127504226548
5.0.11.0	win	032719	16:42:31	NH_A_71	1	1	mixed_Word_shortCSI	14	mixed_repeat	423	Circle	Red	Shape	Word	Repeat	200	Consistent	SHAPE	CircleRed.png	30	1	469	64	67	62612	95.5223880597014840532	978.3125	70	73	65536	95.8904109589040984929	936.2285714285713993377	62	64	60791	96.875	980.5	72	76	67357	94.7368421052631504153	935.5138888888889141526	-44.9861111111110858474
5.0.11.0	win	032719	16:42:31	NH_A_71	1	1	mixed_Word_shortCSI	14	mixed_shift	426	Triangle	Red	Color	Word	Shift	200	Inconsistent	COLOR	TriangleRed.png	30	1	625	65	68	63237	95.5882352941176520744	972.8769230769230489386	70	73	65536	95.8904109589040984929	936.2285714285713993377	62	64	60791	96.875	980.5	73	77	67982	94.8051948051948016882	931.2602739726027039069	-49.2397260273972960931
5.0.11.0	win	032719	16:42:31	NH_A_71	1	1	mixed_Word_shortCSI	14	mixed_repeat	429	Triangle	Red	Color	Word	Repeat	200	Inconsistent	COLOR	TriangleRed.png	30	1	518	66	69	63755	95.6521739130434838216	965.9848484848484986287	70	73	65536	95.8904109589040984929	936.2285714285713993377	63	65	61309	96.9230769230769197975	973.1587301587301226391	73	77	67982	94.8051948051948016882	931.2602739726027039069	-41.8984561861274187322
5.0.11.0	win	032719	16:42:31	NH_A_71	1	1	mixed_Word_shortCSI	14	mixed_repeat	432	Triangle	Green	Color	Word	Repeat	200	Consistent	COLOR	TriangleGreen.png	38	1	447	67	70	64202	95.7142857142857224062	958.23880597014920113	70	73	65536	95.8904109589040984929	936.2285714285713993377	64	66	61756	96.9696969696969688357	964.9375	73	77	67982	94.8051948051948016882	931.2602739726027039069	-33.6772260273972960931
5.0.11.0	win	032719	16:42:31	NH_A_71	1	1	mixed_Word_shortCSI	14	mixed_repeat	435	Triangle	Red	Color	Word	Repeat	200	Inconsistent	COLOR	TriangleRed.png	30	1	811	68	71	65013	95.7746478873239368568	956.0735294117647526946	70	73	65536	95.8904109589040984929	936.2285714285713993377	65	67	62567	97.0149253731343321761	962.569230769230784972	73	77	67982	94.8051948051948016882	931.2602739726027039069	-31.3089567966280810651
5.0.11.0	win	032719	16:42:31	NH_A_71	1	1	mixed_Word_shortCSI	14	mixed_repeat	438	Circle	Red	Color	Word	Repeat	200	Consistent	COLOR	CircleRed.png	30	1	857	69	72	65870	95.8333333333333428072	954.6376811594202536071	70	73	65536	95.8904109589040984929	936.2285714285713993377	66	68	63424	97.0588235294117680496	960.9696969696969972574	73	77	67982	94.8051948051948016882	931.2602739726027039069	-29.7094229970942933505
5.0.11.0	win	032719	16:42:31	NH_A_71	1	1	mixed_Word_shortCSI	14	mixed_repeat	441	Triangle	Red	Color	Word	Repeat	200	Inconsistent	COLOR	TriangleRed.png	30	1	965	70	73	66835	95.8904109589040984929	954.7857142857143344372	70	73	65536	95.8904109589040984929	936.2285714285713993377	67	69	64389	97.1014492753623130739	961.0298507462686075087	73	77	67982	94.8051948051948016882	931.2602739726027039069	-29.7695767736659036018
5.0.11.0	win	032719	16:42:31	NH_A_71	1	1	mixed_Word_shortCSI	14	mixed_repeat	444	Circle	Green	Color	Word	Repeat	200	Inconsistent	COLOR	CircleGreen.png	38	1	445	71	74	67280	95.9459459459459367281	947.6056338028168966048	70	73	65536	95.8904109589040984929	936.2285714285713993377	68	70	64834	97.1428571428571387969	953.4411764705882887938	73	77	67982	94.8051948051948016882	931.2602739726027039069	-22.1809024979855848869
5.0.11.0	win	032719	16:42:31	NH_A_71	1	1	mixed_Word_shortCSI	14	mixed_repeat	447	Circle	Green	Color	Word	Repeat	200	Inconsistent	COLOR	CircleGreen.png	30	0	649	71	75	67280	94.6666666666666714036	947.6056338028168966048	70	73	65536	95.8904109589040984929	936.2285714285713993377	68	71	64834	95.7746478873239368568	953.4411764705882887938	73	77	67982	94.8051948051948016882	931.2602739726027039069	-22.1809024979855848869
5.0.11.0	win	032719	16:42:31	NH_A_71	1	1	mixed_Word_shortCSI	14	mixed_repeat	450	Triangle	Red	Color	Word	Repeat	200	Inconsistent	COLOR	TriangleRed.png	30	1	2845	72	76	70125	94.7368421052631504153	973.9583333333333712289	70	73	65536	95.8904109589040984929	936.2285714285713993377	69	72	67679	95.8333333333333428072	980.8550724637681241802	73	77	67982	94.8051948051948016882	931.2602739726027039069	-49.5947984911654202733
5.0.11.0	win	032719	16:42:31	NH_A_71	1	1	mixed_Word_shortCSI	14	mixed_repeat	453	Circle	Green	Color	Word	Repeat	200	Inconsistent	COLOR	CircleGreen.png	38	1	666	73	77	70791	94.8051948051948016882	969.7397260273972960931	70	73	65536	95.8904109589040984929	936.2285714285713993377	70	73	68345	95.8904109589040984929	976.3571428571428896248	73	77	67982	94.8051948051948016882	931.2602739726027039069	-45.0968688845401857179
5.0.11.0	win	032719	16:42:31	NH_A_71	1	1	mixed_Word_shortCSI	14	mixed_repeat	456	Triangle	Green	Color	Word	Repeat	200	Consistent	COLOR	TriangleGreen.png	38	1	1229	74	78	72020	94.8717948717948615922	973.2432432432432278802	70	73	65536	95.8904109589040984929	936.2285714285713993377	71	74	69574	95.9459459459459367281	979.9154929577464372414	73	77	67982	94.8051948051948016882	931.2602739726027039069	-48.6552189851437333346
5.0.11.0	win	032719	16:42:31	NH_A_71	1	1	mixed_Word_shortCSI	14	mixed_repeat	459	Circle	Red	Color	Word	Repeat	200	Consistent	COLOR	CircleRed.png	30	1	523	75	79	72543	94.93670886075949511	967.2400000000000090949	70	73	65536	95.8904109589040984929	936.2285714285713993377	72	75	70097	96	973.5694444444444570763	73	77	67982	94.8051948051948016882	931.2602739726027039069	-42.3091704718417531694
5.0.11.0	win	032719	16:42:31	NH_A_71	1	1	mixed_Word_shortCSI	14	mixed_repeat	462	Triangle	Red	Color	Word	Repeat	200	Inconsistent	COLOR	TriangleRed.png	30	1	1220	76	80	73763	95	970.5657894736841626582	70	73	65536	95.8904109589040984929	936.2285714285713993377	73	76	71317	96.0526315789473699169	976.9452054794520563519	73	77	67982	94.8051948051948016882	931.2602739726027039069	-45.684931506849352445
5.0.11.0	win	032719	16:42:31	NH_A_71	1	1	mixed_Word_shortCSI	14	mixed_shift	465	Circle	Green	Shape	Word	Shift	200	Inconsistent	SHAPE	CircleGreen.png	30	1	593	76	80	73763	95	970.5657894736841626582	71	74	66129	95.9459459459459367281	931.3943661971831033952	73	76	71317	96.0526315789473699169	976.9452054794520563519	74	78	68575	94.8717948717948615922	926.6891891891891646083	-50.2560162902628917436
5.0.11.0	win	032719	16:42:31	NH_A_71	1	1	mixed_Word_shortCSI	14	mixed_repeat	468	Circle	Green	Shape	Word	Repeat	200	Inconsistent	SHAPE	CircleGreen.png	30	1	616	76	80	73763	95	970.5657894736841626582	72	75	66745	96	927.0138888888889141526	74	77	71933	96.1038961038961048189	972.0675675675676075116	74	78	68575	94.8717948717948615922	926.6891891891891646083	-45.3783783783784429033
5.0.11.0	win	032719	16:42:31	NH_A_71	1	1	mixed_Word_shortCSI	14	mixed_repeat	471	Triangle	Green	Shape	Word	Repeat	200	Consistent	SHAPE	TriangleGreen.png	38	1	653	76	80	73763	95	970.5657894736841626582	73	76	67398	96.0526315789473699169	923.2602739726027039069	75	78	72586	96.153846153846160405	967.8133333333333894188	74	78	68575	94.8717948717948615922	926.6891891891891646083	-41.1241441441442248106
5.0.11.0	win	032719	16:42:31	NH_A_71	1	1	mixed_Word_shortCSI	14	mixed_shift	474	Circle	Green	Color	Word	Shift	200	Inconsistent	COLOR	CircleGreen.png	38	1	865	77	81	74628	95.0617283950617348864	969.1948051948052125226	73	76	67398	96.0526315789473699169	923.2602739726027039069	75	78	72586	96.153846153846160405	967.8133333333333894188	75	79	69440	94.93670886075949511	925.8666666666666742458	-41.9466666666667151731
5.0.11.0	win	032719	16:42:31	NH_A_71	1	1	mixed_Word_shortCSI	14	mixed_repeat	477	Circle	Red	Color	Word	Repeat	200	Consistent	COLOR	CircleRed.png	30	1	1756	78	82	76384	95.1219512195121978948	979.2820512820512703911	73	76	67398	96.0526315789473699169	923.2602739726027039069	76	79	74342	96.2025316455696213325	978.1842105263158373418	75	79	69440	94.93670886075949511	925.8666666666666742458	-52.317543859649163096
5.0.11.0	win	032719	16:42:31	NH_A_71	1	1	mixed_Word_shortCSI	14	mixed_shift	480	Triangle	Red	Shape	Word	Shift	200	Inconsistent	SHAPE	TriangleRed.png	38	1	1653	78	82	76384	95.1219512195121978948	979.2820512820512703911	74	77	69051	96.1038961038961048189	933.1216216216216707835	76	79	74342	96.2025316455696213325	978.1842105263158373418	76	80	71093	95	935.4342105263158373418	-42.75
5.0.11.0	win	032719	16:42:31	NH_A_71	1	1	mixed_Word_shortCSI	14	mixed_repeat	483	Triangle	Green	Shape	Word	Repeat	200	Consistent	SHAPE	TriangleGreen.png	38	1	544	78	82	76384	95.1219512195121978948	979.2820512820512703911	75	78	69595	96.153846153846160405	927.9333333333332802795	77	80	74886	96.25	972.5454545454545041139	76	80	71093	95	935.4342105263158373418	-37.1112440191386667721
