# Supplementary material for: Serial Recall Predicts Vocoded Sentence Recognition Across Spectral Resolutions
Source: J Speech Lang Hear Res. 2020 Mar 26;63(4):1282–98. doi: 10.1044/2020_JSLHR-19-00319 (PMC7242981; doi:10.1044/2020_JSLHR-19-00319)
Supplement: Supplemental Material S1 [file JSLHR-63-1282-s001.zip › Supplemental Material/EF Tasks/colorshapetask/Experiment Results/NH_A_72/colorshapetask_raw_NH_A_72_2019-03-28-15-07-34-810.iqdat]

build	computer.platform	date	time	subject	group	values.group	blockcode	blocknum	trialcode	trialnum	values.shape	values.color	values.categorizationtask	values.mixed_cuetask	values.mixed_shifttask	values.csi	values.responsekeymapping	stimulusitem1	values.stimulus	response	correct	latency	values.count_corrcolor	values.count_color	values.sumrt_corrcolor	expressions.percentcorrect_color	expressions.meanrt_color	values.count_corrshape	values.count_shape	values.sumrt_corrshape	expressions.percentcorrect_shape	expressions.meanrt_shape	values.count_corrrepeat	values.count_repeat	values.sumrt_corrrepeat	expressions.percentcorrect_repeat	expressions.meanrt_repeat	values.count_corrshift	values.count_shift	values.sumrt_corrshift	expressions.percentcorrect_shift	expressions.meanrt_shift	expressions.switchcost
5.0.11.0	win	032819	10:07:34	NH_A_72	1	1	generalintro	1	GeneralIntro	1						0		SC_GeneralIntro.htm		57	0	375186	0	0	0	0		0	0	0	0		0	0	0	0		0	0	0	0		0
5.0.11.0	win	032819	10:07:34	NH_A_72	1	1	blockedintro	2	BlockedIntro	1						0		SC_BlockedIntro1.htm		57	0	20995	0	0	0	0		0	0	0	0		0	0	0	0		0	0	0	0		0
5.0.11.0	win	032819	10:07:34	NH_A_72	1	1	blockedintro	2	BlockedIntro	2						0		SC_BlockedIntro2.htm		57	0	1548	0	0	0	0		0	0	0	0		0	0	0	0		0	0	0	0		0
5.0.11.0	win	032819	10:07:34	NH_A_72	1	1	blockedtask_shapetraining	3	BlockedPracticeInstruct	1						0		SC_Blocked_ShapeTraining.htm		57	0	2412	0	0	0	0		0	0	0	0		0	0	0	0		0	0	0	0		0
5.0.11.0	win	032819	10:07:34	NH_A_72	1	1	blockedtask_shapetraining	3	blockedtask_shapetraining	3	Circle		Shape			0		Circle.png	Circle.png	30	1	730	0	0	0	0		0	0	0	0		0	0	0	0		0	0	0	0		0
5.0.11.0	win	032819	10:07:34	NH_A_72	1	1	blockedtask_shapetraining	3	blockedtask_shapetraining	6	Triangle		Shape			0		Triangle.png	Triangle.png	38	1	436	0	0	0	0		0	0	0	0		0	0	0	0		0	0	0	0		0
5.0.11.0	win	032819	10:07:34	NH_A_72	1	1	blockedtask_shapetraining	3	blockedtask_shapetraining	9	Triangle		Shape			0		Triangle.png	Triangle.png	38	1	506	0	0	0	0		0	0	0	0		0	0	0	0		0	0	0	0		0
5.0.11.0	win	032819	10:07:34	NH_A_72	1	1	blockedtask_shapetraining	3	blockedtask_shapetraining	12	Triangle		Shape			0		Triangle.png	Triangle.png	38	1	798	0	0	0	0		0	0	0	0		0	0	0	0		0	0	0	0		0
5.0.11.0	win	032819	10:07:34	NH_A_72	1	1	blockedtask_shapetraining	3	blockedtask_shapetraining	15	Circle		Shape			0		Circle.png	Circle.png	30	1	453	0	0	0	0		0	0	0	0		0	0	0	0		0	0	0	0		0
5.0.11.0	win	032819	10:07:34	NH_A_72	1	1	blockedtask_shapetraining	3	blockedtask_shapetraining	18	Triangle		Shape			0		Triangle.png	Triangle.png	38	1	458	0	0	0	0		0	0	0	0		0	0	0	0		0	0	0	0		0
5.0.11.0	win	032819	10:07:34	NH_A_72	1	1	blockedtask_shapetraining	3	blockedtask_shapetraining	21	Circle		Shape			0		Circle.png	Circle.png	30	1	544	0	0	0	0		0	0	0	0		0	0	0	0		0	0	0	0		0
5.0.11.0	win	032819	10:07:34	NH_A_72	1	1	blockedtask_shapetraining	3	blockedtask_shapetraining	24	Triangle		Shape			0		Triangle.png	Triangle.png	38	1	306	0	0	0	0		0	0	0	0		0	0	0	0		0	0	0	0		0
5.0.11.0	win	032819	10:07:34	NH_A_72	1	1	blockedtask_shapetraining	3	blockedtask_shapetraining	27	Circle		Shape			0		Circle.png	Circle.png	30	1	349	0	0	0	0		0	0	0	0		0	0	0	0		0	0	0	0		0
5.0.11.0	win	032819	10:07:34	NH_A_72	1	1	blockedtask_shapetraining	3	blockedtask_shapetraining	30	Triangle		Shape			0		Triangle.png	Triangle.png	38	1	406	0	0	0	0		0	0	0	0		0	0	0	0		0	0	0	0		0
5.0.11.0	win	032819	10:07:34	NH_A_72	1	1	blockedtask_shapetraining	3	blockedtask_shapetraining	33	Circle		Shape			0		Circle.png	Circle.png	30	1	254	0	0	0	0		0	0	0	0		0	0	0	0		0	0	0	0		0
5.0.11.0	win	032819	10:07:34	NH_A_72	1	1	blockedtask_shapetraining	3	blockedtask_shapetraining	36	Circle		Shape			0		Circle.png	Circle.png	30	1	427	0	0	0	0		0	0	0	0		0	0	0	0		0	0	0	0		0
5.0.11.0	win	032819	10:07:34	NH_A_72	1	1	blockedtask_shapetraining	3	blockedtask_shapetraining	39	Triangle		Shape			0		Triangle.png	Triangle.png	30	0	354	0	0	0	0		0	0	0	0		0	0	0	0		0	0	0	0		0
5.0.11.0	win	032819	10:07:34	NH_A_72	1	1	blockedtask_shapetraining	3	blockedtask_shapetraining	42	Triangle		Shape			0		Triangle.png	Triangle.png	38	1	563	0	0	0	0		0	0	0	0		0	0	0	0		0	0	0	0		0
5.0.11.0	win	032819	10:07:34	NH_A_72	1	1	blockedtask_shapetraining	3	blockedtask_shapetraining	45	Circle		Shape			0		Circle.png	Circle.png	30	1	484	0	0	0	0		0	0	0	0		0	0	0	0		0	0	0	0		0
5.0.11.0	win	032819	10:07:34	NH_A_72	1	1	blockedtask_shapetraining	3	blockedtask_shapetraining	48	Circle		Shape			0		Circle.png	Circle.png	30	1	424	0	0	0	0		0	0	0	0		0	0	0	0		0	0	0	0		0
5.0.11.0	win	032819	10:07:34	NH_A_72	1	1	blockedtask_shapetraining	3	blockedtask_shapetraining	51	Triangle		Shape			0		Triangle.png	Triangle.png	38	1	399	0	0	0	0		0	0	0	0		0	0	0	0		0	0	0	0		0
5.0.11.0	win	032819	10:07:34	NH_A_72	1	1	blockedtask_shapetraining	3	blockedtask_shapetraining	54	Triangle		Shape			0		Triangle.png	Triangle.png	38	1	310	0	0	0	0		0	0	0	0		0	0	0	0		0	0	0	0		0
5.0.11.0	win	032819	10:07:34	NH_A_72	1	1	blockedtask_shapetraining	3	blockedtask_shapetraining	57	Circle		Shape			0		Circle.png	Circle.png	30	1	401	0	0	0	0		0	0	0	0		0	0	0	0		0	0	0	0		0
5.0.11.0	win	032819	10:07:34	NH_A_72	1	1	blockedtask_shapetraining	3	blockedtask_shapetraining	60	Triangle		Shape			0		Triangle.png	Triangle.png	38	1	425	0	0	0	0		0	0	0	0		0	0	0	0		0	0	0	0		0
5.0.11.0	win	032819	10:07:34	NH_A_72	1	1	blockedtask_shapetraining	3	blockedtask_shapetraining	63	Triangle		Shape			0		Triangle.png	Triangle.png	38	1	288	0	0	0	0		0	0	0	0		0	0	0	0		0	0	0	0		0
5.0.11.0	win	032819	10:07:34	NH_A_72	1	1	blockedtask_shapetraining	3	blockedtask_shapetraining	66	Circle		Shape			0		Circle.png	Circle.png	30	1	444	0	0	0	0		0	0	0	0		0	0	0	0		0	0	0	0		0
5.0.11.0	win	032819	10:07:34	NH_A_72	1	1	blockedtask_shapetraining	3	blockedtask_shapetraining	69	Circle		Shape			0		Circle.png	Circle.png	38	0	273	0	0	0	0		0	0	0	0		0	0	0	0		0	0	0	0		0
5.0.11.0	win	032819	10:07:34	NH_A_72	1	1	blockedtask_shapetraining	3	blockedtask_shapetraining	72	Circle		Shape			0		Circle.png	Circle.png	30	1	294	0	0	0	0		0	0	0	0		0	0	0	0		0	0	0	0		0
5.0.11.0	win	032819	10:07:34	NH_A_72	1	1	blockedtask_shapetraining	3	blockedtask_shapetraining	75	Triangle		Shape			0		Triangle.png	Triangle.png	38	1	370	0	0	0	0		0	0	0	0		0	0	0	0		0	0	0	0		0
5.0.11.0	win	032819	10:07:34	NH_A_72	1	1	blockedtask_shapetraining	3	blockedtask_shapetraining	78	Circle		Shape			0		Circle.png	Circle.png	30	1	379	0	0	0	0		0	0	0	0		0	0	0	0		0	0	0	0		0
5.0.11.0	win	032819	10:07:34	NH_A_72	1	1	blockedtask_shapetraining	3	blockedtask_shapetraining	81	Circle		Shape			0		Circle.png	Circle.png	30	1	339	0	0	0	0		0	0	0	0		0	0	0	0		0	0	0	0		0
5.0.11.0	win	032819	10:07:34	NH_A_72	1	1	blockedtask_shapetraining	3	blockedtask_shapetraining	84	Triangle		Shape			0		Triangle.png	Triangle.png	38	1	365	0	0	0	0		0	0	0	0		0	0	0	0		0	0	0	0		0
5.0.11.0	win	032819	10:07:34	NH_A_72	1	1	blockedtask_shapetraining	3	blockedtask_shapetraining	87	Circle		Shape			0		Circle.png	Circle.png	30	1	454	0	0	0	0		0	0	0	0		0	0	0	0		0	0	0	0		0
5.0.11.0	win	032819	10:07:34	NH_A_72	1	1	blockedtask_shapetraining	3	blockedtask_shapetraining	90	Circle		Shape			0		Circle.png	Circle.png	30	1	475	0	0	0	0		0	0	0	0		0	0	0	0		0	0	0	0		0
5.0.11.0	win	032819	10:07:34	NH_A_72	1	1	blockedtask_shapetraining	3	blockedtask_shapetraining	93	Triangle		Shape			0		Triangle.png	Triangle.png	38	1	352	0	0	0	0		0	0	0	0		0	0	0	0		0	0	0	0		0
5.0.11.0	win	032819	10:07:34	NH_A_72	1	1	blockedtask_shapetraining	3	blockedtask_shapetraining	96	Triangle		Shape			0		Triangle.png	Triangle.png	38	1	441	0	0	0	0		0	0	0	0		0	0	0	0		0	0	0	0		0
5.0.11.0	win	032819	10:07:34	NH_A_72	1	1	blockedtask_colortraining	4	BlockedPracticeInstruct	1	Triangle		Shape			0		SC_Blocked_ColorTraining.htm	Triangle.png	57	0	3407	0	0	0	0		0	0	0	0		0	0	0	0		0	0	0	0		0
5.0.11.0	win	032819	10:07:34	NH_A_72	1	1	blockedtask_colortraining	4	blockedtask_colortraining	3		Green	Color			0		Green.png	Green.png	38	1	1621	0	0	0	0		0	0	0	0		0	0	0	0		0	0	0	0		0
5.0.11.0	win	032819	10:07:34	NH_A_72	1	1	blockedtask_colortraining	4	blockedtask_colortraining	6		Red	Color			0		Red.png	Red.png	30	1	636	0	0	0	0		0	0	0	0		0	0	0	0		0	0	0	0		0
5.0.11.0	win	032819	10:07:34	NH_A_72	1	1	blockedtask_colortraining	4	blockedtask_colortraining	9		Green	Color			0		Green.png	Green.png	38	1	954	0	0	0	0		0	0	0	0		0	0	0	0		0	0	0	0		0
5.0.11.0	win	032819	10:07:34	NH_A_72	1	1	blockedtask_colortraining	4	blockedtask_colortraining	12		Green	Color			0		Green.png	Green.png	38	1	428	0	0	0	0		0	0	0	0		0	0	0	0		0	0	0	0		0
5.0.11.0	win	032819	10:07:34	NH_A_72	1	1	blockedtask_colortraining	4	blockedtask_colortraining	15		Green	Color			0		Green.png	Green.png	38	1	434	0	0	0	0		0	0	0	0		0	0	0	0		0	0	0	0		0
5.0.11.0	win	032819	10:07:34	NH_A_72	1	1	blockedtask_colortraining	4	blockedtask_colortraining	18		Red	Color			0		Red.png	Red.png	30	1	296	0	0	0	0		0	0	0	0		0	0	0	0		0	0	0	0		0
5.0.11.0	win	032819	10:07:34	NH_A_72	1	1	blockedtask_colortraining	4	blockedtask_colortraining	21		Green	Color			0		Green.png	Green.png	38	1	484	0	0	0	0		0	0	0	0		0	0	0	0		0	0	0	0		0
5.0.11.0	win	032819	10:07:34	NH_A_72	1	1	blockedtask_colortraining	4	blockedtask_colortraining	24		Green	Color			0		Green.png	Green.png	38	1	344	0	0	0	0		0	0	0	0		0	0	0	0		0	0	0	0		0
5.0.11.0	win	032819	10:07:34	NH_A_72	1	1	blockedtask_colortraining	4	blockedtask_colortraining	27		Red	Color			0		Red.png	Red.png	30	1	386	0	0	0	0		0	0	0	0		0	0	0	0		0	0	0	0		0
5.0.11.0	win	032819	10:07:34	NH_A_72	1	1	blockedtask_colortraining	4	blockedtask_colortraining	30		Green	Color			0		Green.png	Green.png	38	1	522	0	0	0	0		0	0	0	0		0	0	0	0		0	0	0	0		0
5.0.11.0	win	032819	10:07:34	NH_A_72	1	1	blockedtask_colortraining	4	blockedtask_colortraining	33		Red	Color			0		Red.png	Red.png	30	1	365	0	0	0	0		0	0	0	0		0	0	0	0		0	0	0	0		0
5.0.11.0	win	032819	10:07:34	NH_A_72	1	1	blockedtask_colortraining	4	blockedtask_colortraining	36		Green	Color			0		Green.png	Green.png	38	1	374	0	0	0	0		0	0	0	0		0	0	0	0		0	0	0	0		0
5.0.11.0	win	032819	10:07:34	NH_A_72	1	1	blockedtask_colortraining	4	blockedtask_colortraining	39		Red	Color			0		Red.png	Red.png	30	1	334	0	0	0	0		0	0	0	0		0	0	0	0		0	0	0	0		0
5.0.11.0	win	032819	10:07:34	NH_A_72	1	1	blockedtask_colortraining	4	blockedtask_colortraining	42		Green	Color			0		Green.png	Green.png	38	1	456	0	0	0	0		0	0	0	0		0	0	0	0		0	0	0	0		0
5.0.11.0	win	032819	10:07:34	NH_A_72	1	1	blockedtask_colortraining	4	blockedtask_colortraining	45		Red	Color			0		Red.png	Red.png	30	1	318	0	0	0	0		0	0	0	0		0	0	0	0		0	0	0	0		0
5.0.11.0	win	032819	10:07:34	NH_A_72	1	1	blockedtask_colortraining	4	blockedtask_colortraining	48		Red	Color			0		Red.png	Red.png	30	1	472	0	0	0	0		0	0	0	0		0	0	0	0		0	0	0	0		0
5.0.11.0	win	032819	10:07:34	NH_A_72	1	1	blockedtask_colortraining	4	blockedtask_colortraining	51		Green	Color			0		Green.png	Green.png	38	1	397	0	0	0	0		0	0	0	0		0	0	0	0		0	0	0	0		0
5.0.11.0	win	032819	10:07:34	NH_A_72	1	1	blockedtask_colortraining	4	blockedtask_colortraining	54		Red	Color			0		Red.png	Red.png	30	1	549	0	0	0	0		0	0	0	0		0	0	0	0		0	0	0	0		0
5.0.11.0	win	032819	10:07:34	NH_A_72	1	1	blockedtask_colortraining	4	blockedtask_colortraining	57		Green	Color			0		Green.png	Green.png	38	1	534	0	0	0	0		0	0	0	0		0	0	0	0		0	0	0	0		0
5.0.11.0	win	032819	10:07:34	NH_A_72	1	1	blockedtask_colortraining	4	blockedtask_colortraining	60		Red	Color			0		Red.png	Red.png	30	1	456	0	0	0	0		0	0	0	0		0	0	0	0		0	0	0	0		0
5.0.11.0	win	032819	10:07:34	NH_A_72	1	1	blockedtask_colortraining	4	blockedtask_colortraining	63		Red	Color			0		Red.png	Red.png	30	1	413	0	0	0	0		0	0	0	0		0	0	0	0		0	0	0	0		0
5.0.11.0	win	032819	10:07:34	NH_A_72	1	1	blockedtask_colortraining	4	blockedtask_colortraining	66		Green	Color			0		Green.png	Green.png	38	1	437	0	0	0	0		0	0	0	0		0	0	0	0		0	0	0	0		0
5.0.11.0	win	032819	10:07:34	NH_A_72	1	1	blockedtask_colortraining	4	blockedtask_colortraining	69		Red	Color			0		Red.png	Red.png	30	1	411	0	0	0	0		0	0	0	0		0	0	0	0		0	0	0	0		0
5.0.11.0	win	032819	10:07:34	NH_A_72	1	1	blockedtask_colortraining	4	blockedtask_colortraining	72		Red	Color			0		Red.png	Red.png	30	1	306	0	0	0	0		0	0	0	0		0	0	0	0		0	0	0	0		0
5.0.11.0	win	032819	10:07:34	NH_A_72	1	1	blockedtask_colortraining	4	blockedtask_colortraining	75		Green	Color			0		Green.png	Green.png	38	1	397	0	0	0	0		0	0	0	0		0	0	0	0		0	0	0	0		0
5.0.11.0	win	032819	10:07:34	NH_A_72	1	1	blockedtask_colortraining	4	blockedtask_colortraining	78		Red	Color			0		Red.png	Red.png	30	1	485	0	0	0	0		0	0	0	0		0	0	0	0		0	0	0	0		0
5.0.11.0	win	032819	10:07:34	NH_A_72	1	1	blockedtask_colortraining	4	blockedtask_colortraining	81		Red	Color			0		Red.png	Red.png	30	1	297	0	0	0	0		0	0	0	0		0	0	0	0		0	0	0	0		0
5.0.11.0	win	032819	10:07:34	NH_A_72	1	1	blockedtask_colortraining	4	blockedtask_colortraining	84		Green	Color			0		Green.png	Green.png	38	1	388	0	0	0	0		0	0	0	0		0	0	0	0		0	0	0	0		0
5.0.11.0	win	032819	10:07:34	NH_A_72	1	1	blockedtask_colortraining	4	blockedtask_colortraining	87		Red	Color			0		Red.png	Red.png	38	0	284	0	0	0	0		0	0	0	0		0	0	0	0		0	0	0	0		0
5.0.11.0	win	032819	10:07:34	NH_A_72	1	1	blockedtask_colortraining	4	blockedtask_colortraining	90		Green	Color			0		Green.png	Green.png	38	1	625	0	0	0	0		0	0	0	0		0	0	0	0		0	0	0	0		0
5.0.11.0	win	032819	10:07:34	NH_A_72	1	1	blockedtask_colortraining	4	blockedtask_colortraining	93		Green	Color			0		Green.png	Green.png	38	1	415	0	0	0	0		0	0	0	0		0	0	0	0		0	0	0	0		0
5.0.11.0	win	032819	10:07:34	NH_A_72	1	1	blockedtask_colortraining	4	blockedtask_colortraining	96		Red	Color			0		Red.png	Red.png	30	1	326	0	0	0	0		0	0	0	0		0	0	0	0		0	0	0	0		0
5.0.11.0	win	032819	10:07:34	NH_A_72	1	1	blockedtask_colorshapetraining	5	BlockedPracticeInstruct	1		Red	Color			0		SC_Blocked_ColorShapeTraining.htm	Red.png	57	0	11407	0	0	0	0		0	0	0	0		0	0	0	0		0	0	0	0		0
5.0.11.0	win	032819	10:07:34	NH_A_72	1	1	blockedtask_colorshapetraining	5	blockedtask_colorshapetraining	3	Triangle		Shape			0		Triangle.png	Triangle.png	38	1	1030	0	0	0	0		0	0	0	0		0	0	0	0		0	0	0	0		0
5.0.11.0	win	032819	10:07:34	NH_A_72	1	1	blockedtask_colorshapetraining	5	blockedtask_colorshapetraining	6	Circle		Shape			0		Circle.png	Circle.png	30	1	613	0	0	0	0		0	0	0	0		0	0	0	0		0	0	0	0		0
5.0.11.0	win	032819	10:07:34	NH_A_72	1	1	blockedtask_colorshapetraining	5	blockedtask_colorshapetraining	9		Green	Color			0		Green.png	Green.png	38	1	677	0	0	0	0		0	0	0	0		0	0	0	0		0	0	0	0		0
5.0.11.0	win	032819	10:07:34	NH_A_72	1	1	blockedtask_colorshapetraining	5	blockedtask_colorshapetraining	12		Green	Color			0		Green.png	Green.png	38	1	465	0	0	0	0		0	0	0	0		0	0	0	0		0	0	0	0		0
5.0.11.0	win	032819	10:07:34	NH_A_72	1	1	blockedtask_colorshapetraining	5	blockedtask_colorshapetraining	15		Red	Color			0		Red.png	Red.png	30	1	454	0	0	0	0		0	0	0	0		0	0	0	0		0	0	0	0		0
5.0.11.0	win	032819	10:07:34	NH_A_72	1	1	blockedtask_colorshapetraining	5	blockedtask_colorshapetraining	18	Circle		Shape			0		Circle.png	Circle.png	30	1	443	0	0	0	0		0	0	0	0		0	0	0	0		0	0	0	0		0
5.0.11.0	win	032819	10:07:34	NH_A_72	1	1	blockedtask_colorshapetraining	5	blockedtask_colorshapetraining	21		Red	Color			0		Red.png	Red.png	30	1	353	0	0	0	0		0	0	0	0		0	0	0	0		0	0	0	0		0
5.0.11.0	win	032819	10:07:34	NH_A_72	1	1	blockedtask_colorshapetraining	5	blockedtask_colorshapetraining	24		Green	Color			0		Green.png	Green.png	38	1	426	0	0	0	0		0	0	0	0		0	0	0	0		0	0	0	0		0
5.0.11.0	win	032819	10:07:34	NH_A_72	1	1	blockedtask_colorshapetraining	5	blockedtask_colorshapetraining	27		Green	Color			0		Green.png	Green.png	38	1	385	0	0	0	0		0	0	0	0		0	0	0	0		0	0	0	0		0
5.0.11.0	win	032819	10:07:34	NH_A_72	1	1	blockedtask_colorshapetraining	5	blockedtask_colorshapetraining	30		Red	Color			0		Red.png	Red.png	30	1	473	0	0	0	0		0	0	0	0		0	0	0	0		0	0	0	0		0
5.0.11.0	win	032819	10:07:34	NH_A_72	1	1	blockedtask_colorshapetraining	5	blockedtask_colorshapetraining	33		Green	Color			0		Green.png	Green.png	30	0	429	0	0	0	0		0	0	0	0		0	0	0	0		0	0	0	0		0
5.0.11.0	win	032819	10:07:34	NH_A_72	1	1	blockedtask_colorshapetraining	5	blockedtask_colorshapetraining	36	Triangle		Shape			0		Triangle.png	Triangle.png	38	1	956	0	0	0	0		0	0	0	0		0	0	0	0		0	0	0	0		0
5.0.11.0	win	032819	10:07:34	NH_A_72	1	1	blockedtask_colorshapetraining	5	blockedtask_colorshapetraining	39	Circle		Shape			0		Circle.png	Circle.png	30	1	446	0	0	0	0		0	0	0	0		0	0	0	0		0	0	0	0		0
5.0.11.0	win	032819	10:07:34	NH_A_72	1	1	blockedtask_colorshapetraining	5	blockedtask_colorshapetraining	42		Red	Color			0		Red.png	Red.png	30	1	628	0	0	0	0		0	0	0	0		0	0	0	0		0	0	0	0		0
5.0.11.0	win	032819	10:07:34	NH_A_72	1	1	blockedtask_colorshapetraining	5	blockedtask_colorshapetraining	45	Circle		Shape			0		Circle.png	Circle.png	38	0	402	0	0	0	0		0	0	0	0		0	0	0	0		0	0	0	0		0
5.0.11.0	win	032819	10:07:34	NH_A_72	1	1	blockedtask_colorshapetraining	5	blockedtask_colorshapetraining	48		Green	Color			0		Green.png	Green.png	38	1	722	0	0	0	0		0	0	0	0		0	0	0	0		0	0	0	0		0
5.0.11.0	win	032819	10:07:34	NH_A_72	1	1	blockedtask_colorshapetraining	5	blockedtask_colorshapetraining	51	Triangle		Shape			0		Triangle.png	Triangle.png	38	1	300	0	0	0	0		0	0	0	0		0	0	0	0		0	0	0	0		0
5.0.11.0	win	032819	10:07:34	NH_A_72	1	1	blockedtask_colorshapetraining	5	blockedtask_colorshapetraining	54	Triangle		Shape			0		Triangle.png	Triangle.png	38	1	375	0	0	0	0		0	0	0	0		0	0	0	0		0	0	0	0		0
5.0.11.0	win	032819	10:07:34	NH_A_72	1	1	blockedtask_colorshapetraining	5	blockedtask_colorshapetraining	57	Circle		Shape			0		Circle.png	Circle.png	30	1	593	0	0	0	0		0	0	0	0		0	0	0	0		0	0	0	0		0
5.0.11.0	win	032819	10:07:34	NH_A_72	1	1	blockedtask_colorshapetraining	5	blockedtask_colorshapetraining	60	Triangle		Shape			0		Triangle.png	Triangle.png	38	1	801	0	0	0	0		0	0	0	0		0	0	0	0		0	0	0	0		0
5.0.11.0	win	032819	10:07:34	NH_A_72	1	1	blockedtask_colorshapetraining	5	blockedtask_colorshapetraining	63		Green	Color			0		Green.png	Green.png	30	0	552	0	0	0	0		0	0	0	0		0	0	0	0		0	0	0	0		0
5.0.11.0	win	032819	10:07:34	NH_A_72	1	1	blockedtask_colorshapetraining	5	blockedtask_colorshapetraining	66	Circle		Shape			0		Circle.png	Circle.png	30	1	1073	0	0	0	0		0	0	0	0		0	0	0	0		0	0	0	0		0
5.0.11.0	win	032819	10:07:34	NH_A_72	1	1	blockedtask_colorshapetraining	5	blockedtask_colorshapetraining	69		Red	Color			0		Red.png	Red.png	30	1	430	0	0	0	0		0	0	0	0		0	0	0	0		0	0	0	0		0
5.0.11.0	win	032819	10:07:34	NH_A_72	1	1	blockedtask_colorshapetraining	5	blockedtask_colorshapetraining	72		Green	Color			0		Green.png	Green.png	38	1	565	0	0	0	0		0	0	0	0		0	0	0	0		0	0	0	0		0
5.0.11.0	win	032819	10:07:34	NH_A_72	1	1	blockedtask_colorshapetraining	5	blockedtask_colorshapetraining	75	Circle		Shape			0		Circle.png	Circle.png	30	1	468	0	0	0	0		0	0	0	0		0	0	0	0		0	0	0	0		0
5.0.11.0	win	032819	10:07:34	NH_A_72	1	1	blockedtask_colorshapetraining	5	blockedtask_colorshapetraining	78	Triangle		Shape			0		Triangle.png	Triangle.png	38	1	410	0	0	0	0		0	0	0	0		0	0	0	0		0	0	0	0		0
5.0.11.0	win	032819	10:07:34	NH_A_72	1	1	blockedtask_colorshapetraining	5	blockedtask_colorshapetraining	81	Triangle		Shape			0		Triangle.png	Triangle.png	38	1	625	0	0	0	0		0	0	0	0		0	0	0	0		0	0	0	0		0
5.0.11.0	win	032819	10:07:34	NH_A_72	1	1	blockedtask_colorshapetraining	5	blockedtask_colorshapetraining	84		Red	Color			0		Red.png	Red.png	30	1	432	0	0	0	0		0	0	0	0		0	0	0	0		0	0	0	0		0
5.0.11.0	win	032819	10:07:34	NH_A_72	1	1	blockedtask_colorshapetraining	5	blockedtask_colorshapetraining	87		Red	Color			0		Red.png	Red.png	30	1	534	0	0	0	0		0	0	0	0		0	0	0	0		0	0	0	0		0
5.0.11.0	win	032819	10:07:34	NH_A_72	1	1	blockedtask_colorshapetraining	5	blockedtask_colorshapetraining	90	Triangle		Shape			0		Triangle.png	Triangle.png	38	1	472	0	0	0	0		0	0	0	0		0	0	0	0		0	0	0	0		0
5.0.11.0	win	032819	10:07:34	NH_A_72	1	1	blockedtask_colorshapetraining	5	blockedtask_colorshapetraining	93	Circle		Shape			0		Circle.png	Circle.png	30	1	572	0	0	0	0		0	0	0	0		0	0	0	0		0	0	0	0		0
5.0.11.0	win	032819	10:07:34	NH_A_72	1	1	blockedtask_colorshapetraining	5	blockedtask_colorshapetraining	96		Red	Color			0		Red.png	Red.png	30	1	701	0	0	0	0		0	0	0	0		0	0	0	0		0	0	0	0		0
5.0.11.0	win	032819	10:07:34	NH_A_72	1	1	blockedtask_bivalentshapetraining	6	BlockedPracticeInstruct	1		Red	Color			0		SC_Blocked_BivalentShapeTraining.htm	Red.png	57	0	8008	0	0	0	0		0	0	0	0		0	0	0	0		0	0	0	0		0
5.0.11.0	win	032819	10:07:34	NH_A_72	1	1	blockedtask_bivalentshapetraining	6	blockedtask_bivalentshapetraining	3	Circle	Red	Shape			0		CircleRed.png	CircleRed.png	30	1	855	0	0	0	0		0	0	0	0		0	0	0	0		0	0	0	0		0
5.0.11.0	win	032819	10:07:34	NH_A_72	1	1	blockedtask_bivalentshapetraining	6	blockedtask_bivalentshapetraining	6	Triangle	Red	Shape			0		TriangleRed.png	TriangleRed.png	38	1	669	0	0	0	0		0	0	0	0		0	0	0	0		0	0	0	0		0
5.0.11.0	win	032819	10:07:34	NH_A_72	1	1	blockedtask_bivalentshapetraining	6	blockedtask_bivalentshapetraining	9	Circle	Green	Shape			0		CircleGreen.png	CircleGreen.png	30	1	601	0	0	0	0		0	0	0	0		0	0	0	0		0	0	0	0		0
5.0.11.0	win	032819	10:07:34	NH_A_72	1	1	blockedtask_bivalentshapetraining	6	blockedtask_bivalentshapetraining	12	Circle	Green	Shape			0		CircleGreen.png	CircleGreen.png	30	1	377	0	0	0	0		0	0	0	0		0	0	0	0		0	0	0	0		0
5.0.11.0	win	032819	10:07:34	NH_A_72	1	1	blockedtask_bivalentshapetraining	6	blockedtask_bivalentshapetraining	15	Triangle	Red	Shape			0		TriangleRed.png	TriangleRed.png	38	1	401	0	0	0	0		0	0	0	0		0	0	0	0		0	0	0	0		0
5.0.11.0	win	032819	10:07:34	NH_A_72	1	1	blockedtask_bivalentshapetraining	6	blockedtask_bivalentshapetraining	18	Triangle	Red	Shape			0		TriangleRed.png	TriangleRed.png	38	1	409	0	0	0	0		0	0	0	0		0	0	0	0		0	0	0	0		0
5.0.11.0	win	032819	10:07:34	NH_A_72	1	1	blockedtask_bivalentshapetraining	6	blockedtask_bivalentshapetraining	21	Circle	Green	Shape			0		CircleGreen.png	CircleGreen.png	30	1	511	0	0	0	0		0	0	0	0		0	0	0	0		0	0	0	0		0
5.0.11.0	win	032819	10:07:34	NH_A_72	1	1	blockedtask_bivalentshapetraining	6	blockedtask_bivalentshapetraining	24	Triangle	Red	Shape			0		TriangleRed.png	TriangleRed.png	38	1	675	0	0	0	0		0	0	0	0		0	0	0	0		0	0	0	0		0
5.0.11.0	win	032819	10:07:34	NH_A_72	1	1	blockedtask_bivalentshapetraining	6	blockedtask_bivalentshapetraining	27	Triangle	Red	Shape			0		TriangleRed.png	TriangleRed.png	38	1	528	0	0	0	0		0	0	0	0		0	0	0	0		0	0	0	0		0
5.0.11.0	win	032819	10:07:34	NH_A_72	1	1	blockedtask_bivalentshapetraining	6	blockedtask_bivalentshapetraining	30	Triangle	Red	Shape			0		TriangleRed.png	TriangleRed.png	38	1	386	0	0	0	0		0	0	0	0		0	0	0	0		0	0	0	0		0
5.0.11.0	win	032819	10:07:34	NH_A_72	1	1	blockedtask_bivalentshapetraining	6	blockedtask_bivalentshapetraining	33	Circle	Red	Shape			0		CircleRed.png	CircleRed.png	30	1	554	0	0	0	0		0	0	0	0		0	0	0	0		0	0	0	0		0
5.0.11.0	win	032819	10:07:34	NH_A_72	1	1	blockedtask_bivalentshapetraining	6	blockedtask_bivalentshapetraining	36	Triangle	Green	Shape			0		TriangleGreen.png	TriangleGreen.png	38	1	380	0	0	0	0		0	0	0	0		0	0	0	0		0	0	0	0		0
5.0.11.0	win	032819	10:07:34	NH_A_72	1	1	blockedtask_bivalentshapetraining	6	blockedtask_bivalentshapetraining	39	Triangle	Green	Shape			0		TriangleGreen.png	TriangleGreen.png	38	1	404	0	0	0	0		0	0	0	0		0	0	0	0		0	0	0	0		0
5.0.11.0	win	032819	10:07:34	NH_A_72	1	1	blockedtask_bivalentshapetraining	6	blockedtask_bivalentshapetraining	42	Circle	Red	Shape			0		CircleRed.png	CircleRed.png	30	1	475	0	0	0	0		0	0	0	0		0	0	0	0		0	0	0	0		0
5.0.11.0	win	032819	10:07:34	NH_A_72	1	1	blockedtask_bivalentshapetraining	6	blockedtask_bivalentshapetraining	45	Circle	Red	Shape			0		CircleRed.png	CircleRed.png	30	1	464	0	0	0	0		0	0	0	0		0	0	0	0		0	0	0	0		0
5.0.11.0	win	032819	10:07:34	NH_A_72	1	1	blockedtask_bivalentshapetraining	6	blockedtask_bivalentshapetraining	48	Circle	Green	Shape			0		CircleGreen.png	CircleGreen.png	30	1	453	0	0	0	0		0	0	0	0		0	0	0	0		0	0	0	0		0
5.0.11.0	win	032819	10:07:34	NH_A_72	1	1	blockedtask_bivalentshapetraining	6	blockedtask_bivalentshapetraining	51	Triangle	Red	Shape			0		TriangleRed.png	TriangleRed.png	38	1	363	0	0	0	0		0	0	0	0		0	0	0	0		0	0	0	0		0
5.0.11.0	win	032819	10:07:34	NH_A_72	1	1	blockedtask_bivalentshapetraining	6	blockedtask_bivalentshapetraining	54	Circle	Red	Shape			0		CircleRed.png	CircleRed.png	30	1	579	0	0	0	0		0	0	0	0		0	0	0	0		0	0	0	0		0
5.0.11.0	win	032819	10:07:34	NH_A_72	1	1	blockedtask_bivalentshapetraining	6	blockedtask_bivalentshapetraining	57	Triangle	Green	Shape			0		TriangleGreen.png	TriangleGreen.png	30	0	292	0	0	0	0		0	0	0	0		0	0	0	0		0	0	0	0		0
5.0.11.0	win	032819	10:07:34	NH_A_72	1	1	blockedtask_bivalentshapetraining	6	blockedtask_bivalentshapetraining	60	Circle	Green	Shape			0		CircleGreen.png	CircleGreen.png	30	1	680	0	0	0	0		0	0	0	0		0	0	0	0		0	0	0	0		0
5.0.11.0	win	032819	10:07:34	NH_A_72	1	1	blockedtask_bivalentshapetraining	6	blockedtask_bivalentshapetraining	63	Triangle	Green	Shape			0		TriangleGreen.png	TriangleGreen.png	38	1	420	0	0	0	0		0	0	0	0		0	0	0	0		0	0	0	0		0
5.0.11.0	win	032819	10:07:34	NH_A_72	1	1	blockedtask_bivalentshapetraining	6	blockedtask_bivalentshapetraining	66	Circle	Red	Shape			0		CircleRed.png	CircleRed.png	30	1	603	0	0	0	0		0	0	0	0		0	0	0	0		0	0	0	0		0
5.0.11.0	win	032819	10:07:34	NH_A_72	1	1	blockedtask_bivalentshapetraining	6	blockedtask_bivalentshapetraining	69	Circle	Red	Shape			0		CircleRed.png	CircleRed.png	30	1	331	0	0	0	0		0	0	0	0		0	0	0	0		0	0	0	0		0
5.0.11.0	win	032819	10:07:34	NH_A_72	1	1	blockedtask_bivalentshapetraining	6	blockedtask_bivalentshapetraining	72	Triangle	Green	Shape			0		TriangleGreen.png	TriangleGreen.png	38	1	389	0	0	0	0		0	0	0	0		0	0	0	0		0	0	0	0		0
5.0.11.0	win	032819	10:07:34	NH_A_72	1	1	blockedtask_bivalentshapetraining	6	blockedtask_bivalentshapetraining	75	Triangle	Green	Shape			0		TriangleGreen.png	TriangleGreen.png	38	1	332	0	0	0	0		0	0	0	0		0	0	0	0		0	0	0	0		0
5.0.11.0	win	032819	10:07:34	NH_A_72	1	1	blockedtask_bivalentshapetraining	6	blockedtask_bivalentshapetraining	78	Circle	Green	Shape			0		CircleGreen.png	CircleGreen.png	30	1	471	0	0	0	0		0	0	0	0		0	0	0	0		0	0	0	0		0
5.0.11.0	win	032819	10:07:34	NH_A_72	1	1	blockedtask_bivalentshapetraining	6	blockedtask_bivalentshapetraining	81	Triangle	Green	Shape			0		TriangleGreen.png	TriangleGreen.png	30	0	395	0	0	0	0		0	0	0	0		0	0	0	0		0	0	0	0		0
5.0.11.0	win	032819	10:07:34	NH_A_72	1	1	blockedtask_bivalentshapetraining	6	blockedtask_bivalentshapetraining	84	Triangle	Red	Shape			0		TriangleRed.png	TriangleRed.png	38	1	363	0	0	0	0		0	0	0	0		0	0	0	0		0	0	0	0		0
5.0.11.0	win	032819	10:07:34	NH_A_72	1	1	blockedtask_bivalentshapetraining	6	blockedtask_bivalentshapetraining	87	Circle	Red	Shape			0		CircleRed.png	CircleRed.png	30	1	452	0	0	0	0		0	0	0	0		0	0	0	0		0	0	0	0		0
5.0.11.0	win	032819	10:07:34	NH_A_72	1	1	blockedtask_bivalentshapetraining	6	blockedtask_bivalentshapetraining	90	Circle	Green	Shape			0		CircleGreen.png	CircleGreen.png	30	1	794	0	0	0	0		0	0	0	0		0	0	0	0		0	0	0	0		0
5.0.11.0	win	032819	10:07:34	NH_A_72	1	1	blockedtask_bivalentshapetraining	6	blockedtask_bivalentshapetraining	93	Circle	Green	Shape			0		CircleGreen.png	CircleGreen.png	30	1	433	0	0	0	0		0	0	0	0		0	0	0	0		0	0	0	0		0
5.0.11.0	win	032819	10:07:34	NH_A_72	1	1	blockedtask_bivalentshapetraining	6	blockedtask_bivalentshapetraining	96	Triangle	Green	Shape			0		TriangleGreen.png	TriangleGreen.png	38	1	440	0	0	0	0		0	0	0	0		0	0	0	0		0	0	0	0		0
5.0.11.0	win	032819	10:07:34	NH_A_72	1	1	blockedtask_bivalentcolortraining	7	BlockedPracticeInstruct	1	Triangle	Green	Shape			0		SC_Blocked_BivalentColorTraining.htm	TriangleGreen.png	57	0	4892	0	0	0	0		0	0	0	0		0	0	0	0		0	0	0	0		0
5.0.11.0	win	032819	10:07:34	NH_A_72	1	1	blockedtask_bivalentcolortraining	7	blockedtask_bivalentcolortraining	3	Circle	Green	Color			0		CircleGreen.png	CircleGreen.png	38	1	1160	0	0	0	0		0	0	0	0		0	0	0	0		0	0	0	0		0
5.0.11.0	win	032819	10:07:34	NH_A_72	1	1	blockedtask_bivalentcolortraining	7	blockedtask_bivalentcolortraining	6	Circle	Green	Color			0		CircleGreen.png	CircleGreen.png	38	1	386	0	0	0	0		0	0	0	0		0	0	0	0		0	0	0	0		0
5.0.11.0	win	032819	10:07:34	NH_A_72	1	1	blockedtask_bivalentcolortraining	7	blockedtask_bivalentcolortraining	9	Triangle	Green	Color			0		TriangleGreen.png	TriangleGreen.png	38	1	330	0	0	0	0		0	0	0	0		0	0	0	0		0	0	0	0		0
5.0.11.0	win	032819	10:07:34	NH_A_72	1	1	blockedtask_bivalentcolortraining	7	blockedtask_bivalentcolortraining	12	Triangle	Red	Color			0		TriangleRed.png	TriangleRed.png	30	1	356	0	0	0	0		0	0	0	0		0	0	0	0		0	0	0	0		0
5.0.11.0	win	032819	10:07:34	NH_A_72	1	1	blockedtask_bivalentcolortraining	7	blockedtask_bivalentcolortraining	15	Circle	Red	Color			0		CircleRed.png	CircleRed.png	30	1	429	0	0	0	0		0	0	0	0		0	0	0	0		0	0	0	0		0
5.0.11.0	win	032819	10:07:34	NH_A_72	1	1	blockedtask_bivalentcolortraining	7	blockedtask_bivalentcolortraining	18	Triangle	Green	Color			0		TriangleGreen.png	TriangleGreen.png	38	1	356	0	0	0	0		0	0	0	0		0	0	0	0		0	0	0	0		0
5.0.11.0	win	032819	10:07:34	NH_A_72	1	1	blockedtask_bivalentcolortraining	7	blockedtask_bivalentcolortraining	21	Circle	Red	Color			0		CircleRed.png	CircleRed.png	30	1	269	0	0	0	0		0	0	0	0		0	0	0	0		0	0	0	0		0
5.0.11.0	win	032819	10:07:34	NH_A_72	1	1	blockedtask_bivalentcolortraining	7	blockedtask_bivalentcolortraining	24	Circle	Red	Color			0		CircleRed.png	CircleRed.png	30	1	410	0	0	0	0		0	0	0	0		0	0	0	0		0	0	0	0		0
5.0.11.0	win	032819	10:07:34	NH_A_72	1	1	blockedtask_bivalentcolortraining	7	blockedtask_bivalentcolortraining	27	Circle	Green	Color			0		CircleGreen.png	CircleGreen.png	38	1	305	0	0	0	0		0	0	0	0		0	0	0	0		0	0	0	0		0
5.0.11.0	win	032819	10:07:34	NH_A_72	1	1	blockedtask_bivalentcolortraining	7	blockedtask_bivalentcolortraining	30	Circle	Red	Color			0		CircleRed.png	CircleRed.png	30	1	685	0	0	0	0		0	0	0	0		0	0	0	0		0	0	0	0		0
5.0.11.0	win	032819	10:07:34	NH_A_72	1	1	blockedtask_bivalentcolortraining	7	blockedtask_bivalentcolortraining	33	Triangle	Red	Color			0		TriangleRed.png	TriangleRed.png	38	0	264	0	0	0	0		0	0	0	0		0	0	0	0		0	0	0	0		0
5.0.11.0	win	032819	10:07:34	NH_A_72	1	1	blockedtask_bivalentcolortraining	7	blockedtask_bivalentcolortraining	36	Circle	Green	Color			0		CircleGreen.png	CircleGreen.png	38	1	429	0	0	0	0		0	0	0	0		0	0	0	0		0	0	0	0		0
5.0.11.0	win	032819	10:07:34	NH_A_72	1	1	blockedtask_bivalentcolortraining	7	blockedtask_bivalentcolortraining	39	Triangle	Green	Color			0		TriangleGreen.png	TriangleGreen.png	38	1	372	0	0	0	0		0	0	0	0		0	0	0	0		0	0	0	0		0
5.0.11.0	win	032819	10:07:34	NH_A_72	1	1	blockedtask_bivalentcolortraining	7	blockedtask_bivalentcolortraining	42	Circle	Red	Color			0		CircleRed.png	CircleRed.png	30	1	333	0	0	0	0		0	0	0	0		0	0	0	0		0	0	0	0		0
5.0.11.0	win	032819	10:07:34	NH_A_72	1	1	blockedtask_bivalentcolortraining	7	blockedtask_bivalentcolortraining	45	Triangle	Red	Color			0		TriangleRed.png	TriangleRed.png	30	1	406	0	0	0	0		0	0	0	0		0	0	0	0		0	0	0	0		0
5.0.11.0	win	032819	10:07:34	NH_A_72	1	1	blockedtask_bivalentcolortraining	7	blockedtask_bivalentcolortraining	48	Triangle	Green	Color			0		TriangleGreen.png	TriangleGreen.png	38	1	334	0	0	0	0		0	0	0	0		0	0	0	0		0	0	0	0		0
5.0.11.0	win	032819	10:07:34	NH_A_72	1	1	blockedtask_bivalentcolortraining	7	blockedtask_bivalentcolortraining	51	Circle	Green	Color			0		CircleGreen.png	CircleGreen.png	38	1	328	0	0	0	0		0	0	0	0		0	0	0	0		0	0	0	0		0
5.0.11.0	win	032819	10:07:34	NH_A_72	1	1	blockedtask_bivalentcolortraining	7	blockedtask_bivalentcolortraining	54	Circle	Red	Color			0		CircleRed.png	CircleRed.png	30	1	418	0	0	0	0		0	0	0	0		0	0	0	0		0	0	0	0		0
5.0.11.0	win	032819	10:07:34	NH_A_72	1	1	blockedtask_bivalentcolortraining	7	blockedtask_bivalentcolortraining	57	Circle	Red	Color			0		CircleRed.png	CircleRed.png	30	1	313	0	0	0	0		0	0	0	0		0	0	0	0		0	0	0	0		0
5.0.11.0	win	032819	10:07:34	NH_A_72	1	1	blockedtask_bivalentcolortraining	7	blockedtask_bivalentcolortraining	60	Triangle	Green	Color			0		TriangleGreen.png	TriangleGreen.png	38	1	388	0	0	0	0		0	0	0	0		0	0	0	0		0	0	0	0		0
5.0.11.0	win	032819	10:07:34	NH_A_72	1	1	blockedtask_bivalentcolortraining	7	blockedtask_bivalentcolortraining	63	Circle	Green	Color			0		CircleGreen.png	CircleGreen.png	38	1	300	0	0	0	0		0	0	0	0		0	0	0	0		0	0	0	0		0
5.0.11.0	win	032819	10:07:34	NH_A_72	1	1	blockedtask_bivalentcolortraining	7	blockedtask_bivalentcolortraining	66	Circle	Red	Color			0		CircleRed.png	CircleRed.png	30	1	631	0	0	0	0		0	0	0	0		0	0	0	0		0	0	0	0		0
5.0.11.0	win	032819	10:07:34	NH_A_72	1	1	blockedtask_bivalentcolortraining	7	blockedtask_bivalentcolortraining	69	Triangle	Green	Color			0		TriangleGreen.png	TriangleGreen.png	38	1	661	0	0	0	0		0	0	0	0		0	0	0	0		0	0	0	0		0
5.0.11.0	win	032819	10:07:34	NH_A_72	1	1	blockedtask_bivalentcolortraining	7	blockedtask_bivalentcolortraining	72	Triangle	Red	Color			0		TriangleRed.png	TriangleRed.png	30	1	579	0	0	0	0		0	0	0	0		0	0	0	0		0	0	0	0		0
5.0.11.0	win	032819	10:07:34	NH_A_72	1	1	blockedtask_bivalentcolortraining	7	blockedtask_bivalentcolortraining	75	Triangle	Green	Color			0		TriangleGreen.png	TriangleGreen.png	38	1	483	0	0	0	0		0	0	0	0		0	0	0	0		0	0	0	0		0
5.0.11.0	win	032819	10:07:34	NH_A_72	1	1	blockedtask_bivalentcolortraining	7	blockedtask_bivalentcolortraining	78	Triangle	Red	Color			0		TriangleRed.png	TriangleRed.png	30	1	487	0	0	0	0		0	0	0	0		0	0	0	0		0	0	0	0		0
5.0.11.0	win	032819	10:07:34	NH_A_72	1	1	blockedtask_bivalentcolortraining	7	blockedtask_bivalentcolortraining	81	Circle	Green	Color			0		CircleGreen.png	CircleGreen.png	38	1	524	0	0	0	0		0	0	0	0		0	0	0	0		0	0	0	0		0
5.0.11.0	win	032819	10:07:34	NH_A_72	1	1	blockedtask_bivalentcolortraining	7	blockedtask_bivalentcolortraining	84	Triangle	Red	Color			0		TriangleRed.png	TriangleRed.png	30	1	494	0	0	0	0		0	0	0	0		0	0	0	0		0	0	0	0		0
5.0.11.0	win	032819	10:07:34	NH_A_72	1	1	blockedtask_bivalentcolortraining	7	blockedtask_bivalentcolortraining	87	Triangle	Red	Color			0		TriangleRed.png	TriangleRed.png	30	1	386	0	0	0	0		0	0	0	0		0	0	0	0		0	0	0	0		0
5.0.11.0	win	032819	10:07:34	NH_A_72	1	1	blockedtask_bivalentcolortraining	7	blockedtask_bivalentcolortraining	90	Triangle	Green	Color			0		TriangleGreen.png	TriangleGreen.png	38	1	522	0	0	0	0		0	0	0	0		0	0	0	0		0	0	0	0		0
5.0.11.0	win	032819	10:07:34	NH_A_72	1	1	blockedtask_bivalentcolortraining	7	blockedtask_bivalentcolortraining	93	Triangle	Red	Color			0		TriangleRed.png	TriangleRed.png	30	1	765	0	0	0	0		0	0	0	0		0	0	0	0		0	0	0	0		0
5.0.11.0	win	032819	10:07:34	NH_A_72	1	1	blockedtask_bivalentcolortraining	7	blockedtask_bivalentcolortraining	96	Circle	Green	Color			0		CircleGreen.png	CircleGreen.png	38	1	422	0	0	0	0		0	0	0	0		0	0	0	0		0	0	0	0		0
5.0.11.0	win	032819	10:07:34	NH_A_72	1	1	blocked_testintro	8	BlockedPracticeInstruct	1	Circle	Green	Color			0		SC_Blocked_TestIntro.htm	CircleGreen.png	57	0	11771	0	0	0	0		0	0	0	0		0	0	0	0		0	0	0	0		0
5.0.11.0	win	032819	10:07:34	NH_A_72	1	1	blocked_color	9	BlockedTestInstruct	1	Circle	Green	Color			0		SC_Blocked_BivalentColorTest.htm	CircleGreen.png	57	0	5186	0	0	0	0		0	0	0	0		0	0	0	0		0	0	0	0		0
5.0.11.0	win	032819	10:07:34	NH_A_72	1	1	blocked_color	9	blockedtask_bivalentcolortest	3	Triangle	Red	Color			0		TriangleRed.png	TriangleRed.png	30	1	851	1	1	851	100	851	0	0	0	0		0	0	0	0		0	0	0	0		0
5.0.11.0	win	032819	10:07:34	NH_A_72	1	1	blocked_color	9	blockedtask_bivalentcolortest	6	Circle	Red	Color			0		CircleRed.png	CircleRed.png	30	1	552	2	2	1403	100	701.5	0	0	0	0		0	0	0	0		0	0	0	0		0
5.0.11.0	win	032819	10:07:34	NH_A_72	1	1	blocked_color	9	blockedtask_bivalentcolortest	9	Triangle	Green	Color			0		TriangleGreen.png	TriangleGreen.png	38	1	330	3	3	1733	100	577.6666666666666287711	0	0	0	0		0	0	0	0		0	0	0	0		0
5.0.11.0	win	032819	10:07:34	NH_A_72	1	1	blocked_color	9	blockedtask_bivalentcolortest	12	Circle	Red	Color			0		CircleRed.png	CircleRed.png	30	1	404	4	4	2137	100	534.25	0	0	0	0		0	0	0	0		0	0	0	0		0
5.0.11.0	win	032819	10:07:34	NH_A_72	1	1	blocked_color	9	blockedtask_bivalentcolortest	15	Circle	Green	Color			0		CircleGreen.png	CircleGreen.png	38	1	395	5	5	2532	100	506.3999999999999772626	0	0	0	0		0	0	0	0		0	0	0	0		0
5.0.11.0	win	032819	10:07:34	NH_A_72	1	1	blocked_color	9	blockedtask_bivalentcolortest	18	Triangle	Red	Color			0		TriangleRed.png	TriangleRed.png	30	1	356	6	6	2888	100	481.3333333333333143855	0	0	0	0		0	0	0	0		0	0	0	0		0
5.0.11.0	win	032819	10:07:34	NH_A_72	1	1	blocked_color	9	blockedtask_bivalentcolortest	21	Triangle	Red	Color			0		TriangleRed.png	TriangleRed.png	30	1	381	7	7	3269	100	467	0	0	0	0		0	0	0	0		0	0	0	0		0
5.0.11.0	win	032819	10:07:34	NH_A_72	1	1	blocked_color	9	blockedtask_bivalentcolortest	24	Triangle	Red	Color			0		TriangleRed.png	TriangleRed.png	30	1	373	8	8	3642	100	455.25	0	0	0	0		0	0	0	0		0	0	0	0		0
5.0.11.0	win	032819	10:07:34	NH_A_72	1	1	blocked_color	9	blockedtask_bivalentcolortest	27	Triangle	Green	Color			0		TriangleGreen.png	TriangleGreen.png	38	1	333	9	9	3975	100	441.6666666666666856145	0	0	0	0		0	0	0	0		0	0	0	0		0
5.0.11.0	win	032819	10:07:34	NH_A_72	1	1	blocked_color	9	blockedtask_bivalentcolortest	30	Triangle	Green	Color			0		TriangleGreen.png	TriangleGreen.png	38	1	359	10	10	4334	100	433.3999999999999772626	0	0	0	0		0	0	0	0		0	0	0	0		0
5.0.11.0	win	032819	10:07:34	NH_A_72	1	1	blocked_color	9	blockedtask_bivalentcolortest	33	Triangle	Red	Color			0		TriangleRed.png	TriangleRed.png	30	1	401	11	11	4735	100	430.4545454545454390427	0	0	0	0		0	0	0	0		0	0	0	0		0
5.0.11.0	win	032819	10:07:34	NH_A_72	1	1	blocked_color	9	blockedtask_bivalentcolortest	36	Circle	Green	Color			0		CircleGreen.png	CircleGreen.png	38	1	280	12	12	5015	100	417.9166666666666856145	0	0	0	0		0	0	0	0		0	0	0	0		0
5.0.11.0	win	032819	10:07:34	NH_A_72	1	1	blocked_color	9	blockedtask_bivalentcolortest	39	Circle	Green	Color			0		CircleGreen.png	CircleGreen.png	38	1	389	13	13	5404	100	415.69230769230767919	0	0	0	0		0	0	0	0		0	0	0	0		0
5.0.11.0	win	032819	10:07:34	NH_A_72	1	1	blocked_color	9	blockedtask_bivalentcolortest	42	Circle	Red	Color			0		CircleRed.png	CircleRed.png	30	1	397	14	14	5801	100	414.3571428571428327814	0	0	0	0		0	0	0	0		0	0	0	0		0
5.0.11.0	win	032819	10:07:34	NH_A_72	1	1	blocked_color	9	blockedtask_bivalentcolortest	45	Triangle	Green	Color			0		TriangleGreen.png	TriangleGreen.png	38	1	581	15	15	6382	100	425.4666666666666401397	0	0	0	0		0	0	0	0		0	0	0	0		0
5.0.11.0	win	032819	10:07:34	NH_A_72	1	1	blocked_color	9	blockedtask_bivalentcolortest	48	Circle	Green	Color			0		CircleGreen.png	CircleGreen.png	38	1	406	16	16	6788	100	424.25	0	0	0	0		0	0	0	0		0	0	0	0		0
5.0.11.0	win	032819	10:07:34	NH_A_72	1	1	blocked_color	9	blockedtask_bivalentcolortest	51	Circle	Green	Color			0		CircleGreen.png	CircleGreen.png	38	1	301	17	17	7089	100	417	0	0	0	0		0	0	0	0		0	0	0	0		0
5.0.11.0	win	032819	10:07:34	NH_A_72	1	1	blocked_color	9	blockedtask_bivalentcolortest	54	Triangle	Red	Color			0		TriangleRed.png	TriangleRed.png	30	1	297	18	18	7386	100	410.3333333333333143855	0	0	0	0		0	0	0	0		0	0	0	0		0
5.0.11.0	win	032819	10:07:34	NH_A_72	1	1	blocked_color	9	blockedtask_bivalentcolortest	57	Circle	Red	Color			0		CircleRed.png	CircleRed.png	30	1	260	19	19	7646	100	402.4210526315789593355	0	0	0	0		0	0	0	0		0	0	0	0		0
5.0.11.0	win	032819	10:07:34	NH_A_72	1	1	blocked_color	9	blockedtask_bivalentcolortest	60	Triangle	Red	Color			0		TriangleRed.png	TriangleRed.png	30	1	290	20	20	7936	100	396.8000000000000113687	0	0	0	0		0	0	0	0		0	0	0	0		0
5.0.11.0	win	032819	10:07:34	NH_A_72	1	1	blocked_color	9	blockedtask_bivalentcolortest	63	Triangle	Green	Color			0		TriangleGreen.png	TriangleGreen.png	38	1	414	21	21	8350	100	397.6190476190475919793	0	0	0	0		0	0	0	0		0	0	0	0		0
5.0.11.0	win	032819	10:07:34	NH_A_72	1	1	blocked_color	9	blockedtask_bivalentcolortest	66	Triangle	Red	Color			0		TriangleRed.png	TriangleRed.png	30	1	293	22	22	8643	100	392.8636363636363739715	0	0	0	0		0	0	0	0		0	0	0	0		0
5.0.11.0	win	032819	10:07:34	NH_A_72	1	1	blocked_color	9	blockedtask_bivalentcolortest	69	Circle	Red	Color			0		CircleRed.png	CircleRed.png	30	1	289	23	23	8932	100	388.3478260869565019675	0	0	0	0		0	0	0	0		0	0	0	0		0
5.0.11.0	win	032819	10:07:34	NH_A_72	1	1	blocked_color	9	blockedtask_bivalentcolortest	72	Triangle	Green	Color			0		TriangleGreen.png	TriangleGreen.png	38	1	413	24	24	9345	100	389.375	0	0	0	0		0	0	0	0		0	0	0	0		0
5.0.11.0	win	032819	10:07:34	NH_A_72	1	1	blocked_color	9	blockedtask_bivalentcolortest	75	Circle	Red	Color			0		CircleRed.png	CircleRed.png	30	1	340	25	25	9685	100	387.3999999999999772626	0	0	0	0		0	0	0	0		0	0	0	0		0
5.0.11.0	win	032819	10:07:34	NH_A_72	1	1	blocked_color	9	blockedtask_bivalentcolortest	78	Triangle	Green	Color			0		TriangleGreen.png	TriangleGreen.png	38	1	575	26	26	10260	100	394.61538461538464162	0	0	0	0		0	0	0	0		0	0	0	0		0
5.0.11.0	win	032819	10:07:34	NH_A_72	1	1	blocked_color	9	blockedtask_bivalentcolortest	81	Triangle	Red	Color			0		TriangleRed.png	TriangleRed.png	30	1	479	27	27	10739	100	397.7407407407407617939	0	0	0	0		0	0	0	0		0	0	0	0		0
5.0.11.0	win	032819	10:07:34	NH_A_72	1	1	blocked_color	9	blockedtask_bivalentcolortest	84	Circle	Green	Color			0		CircleGreen.png	CircleGreen.png	38	1	484	28	28	11223	100	400.8214285714285551876	0	0	0	0		0	0	0	0		0	0	0	0		0
5.0.11.0	win	032819	10:07:34	NH_A_72	1	1	blocked_color	9	blockedtask_bivalentcolortest	87	Circle	Red	Color			0		CircleRed.png	CircleRed.png	30	1	552	29	29	11775	100	406.0344827586206974956	0	0	0	0		0	0	0	0		0	0	0	0		0
5.0.11.0	win	032819	10:07:34	NH_A_72	1	1	blocked_color	9	blockedtask_bivalentcolortest	90	Circle	Green	Color			0		CircleGreen.png	CircleGreen.png	38	1	377	30	30	12152	100	405.0666666666666628771	0	0	0	0		0	0	0	0		0	0	0	0		0
5.0.11.0	win	032819	10:07:34	NH_A_72	1	1	blocked_color	9	blockedtask_bivalentcolortest	93	Triangle	Green	Color			0		TriangleGreen.png	TriangleGreen.png	38	1	290	31	31	12442	100	401.3548387096774376914	0	0	0	0		0	0	0	0		0	0	0	0		0
5.0.11.0	win	032819	10:07:34	NH_A_72	1	1	blocked_color	9	blockedtask_bivalentcolortest	96	Circle	Red	Color			0		CircleRed.png	CircleRed.png	30	1	397	32	32	12839	100	401.21875	0	0	0	0		0	0	0	0		0	0	0	0		0
5.0.11.0	win	032819	10:07:34	NH_A_72	1	1	blocked_color	9	blockedtask_bivalentcolortest	99	Triangle	Green	Color			0		TriangleGreen.png	TriangleGreen.png	38	1	454	33	33	13293	100	402.8181818181818130142	0	0	0	0		0	0	0	0		0	0	0	0		0
5.0.11.0	win	032819	10:07:34	NH_A_72	1	1	blocked_color	9	blockedtask_bivalentcolortest	102	Circle	Green	Color			0		CircleGreen.png	CircleGreen.png	38	1	603	34	34	13896	100	408.7058823529411597519	0	0	0	0		0	0	0	0		0	0	0	0		0
5.0.11.0	win	032819	10:07:34	NH_A_72	1	1	blocked_color	9	blockedtask_bivalentcolortest	105	Circle	Green	Color			0		CircleGreen.png	CircleGreen.png	38	1	347	35	35	14243	100	406.9428571428571217439	0	0	0	0		0	0	0	0		0	0	0	0		0
5.0.11.0	win	032819	10:07:34	NH_A_72	1	1	blocked_color	9	blockedtask_bivalentcolortest	108	Circle	Red	Color			0		CircleRed.png	CircleRed.png	30	1	452	36	36	14695	100	408.1944444444444570763	0	0	0	0		0	0	0	0		0	0	0	0		0
5.0.11.0	win	032819	10:07:34	NH_A_72	1	1	blocked_color	9	blockedtask_bivalentcolortest	111	Triangle	Red	Color			0		TriangleRed.png	TriangleRed.png	30	1	282	37	37	14977	100	404.7837837837838037558	0	0	0	0		0	0	0	0		0	0	0	0		0
5.0.11.0	win	032819	10:07:34	NH_A_72	1	1	blocked_color	9	blockedtask_bivalentcolortest	114	Triangle	Green	Color			0		TriangleGreen.png	TriangleGreen.png	38	1	405	38	38	15382	100	404.7894736842105203323	0	0	0	0		0	0	0	0		0	0	0	0		0
5.0.11.0	win	032819	10:07:34	NH_A_72	1	1	blocked_color	9	blockedtask_bivalentcolortest	117	Circle	Green	Color			0		CircleGreen.png	CircleGreen.png	38	1	301	39	39	15683	100	402.1282051282051384078	0	0	0	0		0	0	0	0		0	0	0	0		0
5.0.11.0	win	032819	10:07:34	NH_A_72	1	1	blocked_color	9	blockedtask_bivalentcolortest	120	Circle	Red	Color			0		CircleRed.png	CircleRed.png	30	1	425	40	40	16108	100	402.6999999999999886313	0	0	0	0		0	0	0	0		0	0	0	0		0
5.0.11.0	win	032819	10:07:34	NH_A_72	1	1	blocked_color	9	blockedtask_bivalentcolortest	123	Circle	Red	Color			0		CircleRed.png	CircleRed.png	30	1	271	41	41	16379	100	399.4878048780487915792	0	0	0	0		0	0	0	0		0	0	0	0		0
5.0.11.0	win	032819	10:07:34	NH_A_72	1	1	blocked_color	9	blockedtask_bivalentcolortest	126	Triangle	Green	Color			0		TriangleGreen.png	TriangleGreen.png	38	1	396	42	42	16775	100	399.4047619047619264165	0	0	0	0		0	0	0	0		0	0	0	0		0
5.0.11.0	win	032819	10:07:34	NH_A_72	1	1	blocked_color	9	blockedtask_bivalentcolortest	129	Circle	Green	Color			0		CircleGreen.png	CircleGreen.png	38	1	260	43	43	17035	100	396.1627906976744384338	0	0	0	0		0	0	0	0		0	0	0	0		0
5.0.11.0	win	032819	10:07:34	NH_A_72	1	1	blocked_color	9	blockedtask_bivalentcolortest	132	Circle	Green	Color			0		CircleGreen.png	CircleGreen.png	38	1	337	44	44	17372	100	394.8181818181818130142	0	0	0	0		0	0	0	0		0	0	0	0		0
5.0.11.0	win	032819	10:07:34	NH_A_72	1	1	blocked_color	9	blockedtask_bivalentcolortest	135	Circle	Red	Color			0		CircleRed.png	CircleRed.png	30	1	347	45	45	17719	100	393.755555555555531555	0	0	0	0		0	0	0	0		0	0	0	0		0
5.0.11.0	win	032819	10:07:34	NH_A_72	1	1	blocked_color	9	blockedtask_bivalentcolortest	138	Triangle	Red	Color			0		TriangleRed.png	TriangleRed.png	30	1	565	46	46	18284	100	397.4782608695651902053	0	0	0	0		0	0	0	0		0	0	0	0		0
5.0.11.0	win	032819	10:07:34	NH_A_72	1	1	blocked_color	9	blockedtask_bivalentcolortest	141	Circle	Red	Color			0		CircleRed.png	CircleRed.png	30	1	374	47	47	18658	100	396.9787234042553336621	0	0	0	0		0	0	0	0		0	0	0	0		0
5.0.11.0	win	032819	10:07:34	NH_A_72	1	1	blocked_color	9	blockedtask_bivalentcolortest	144	Triangle	Green	Color			0		TriangleGreen.png	TriangleGreen.png	38	1	302	48	48	18960	100	395	0	0	0	0		0	0	0	0		0	0	0	0		0
5.0.11.0	win	032819	10:07:34	NH_A_72	1	1	blocked_color	9	blockedtask_bivalentcolortest	147	Circle	Green	Color			0		CircleGreen.png	CircleGreen.png	38	1	298	49	49	19258	100	393.0204081632653014822	0	0	0	0		0	0	0	0		0	0	0	0		0
5.0.11.0	win	032819	10:07:34	NH_A_72	1	1	blocked_color	9	blockedtask_bivalentcolortest	150	Circle	Red	Color			0		CircleRed.png	CircleRed.png	30	1	454	50	50	19712	100	394.2400000000000090949	0	0	0	0		0	0	0	0		0	0	0	0		0
5.0.11.0	win	032819	10:07:34	NH_A_72	1	1	blocked_color	9	blockedtask_bivalentcolortest	153	Circle	Green	Color			0		CircleGreen.png	CircleGreen.png	38	1	443	51	51	20155	100	395.1960784313725412176	0	0	0	0		0	0	0	0		0	0	0	0		0
5.0.11.0	win	032819	10:07:34	NH_A_72	1	1	blocked_color	9	blockedtask_bivalentcolortest	156	Circle	Green	Color			0		CircleGreen.png	CircleGreen.png	38	1	513	52	52	20668	100	397.4615384615384527933	0	0	0	0		0	0	0	0		0	0	0	0		0
5.0.11.0	win	032819	10:07:34	NH_A_72	1	1	blocked_color	9	blockedtask_bivalentcolortest	159	Triangle	Green	Color			0		TriangleGreen.png	TriangleGreen.png	38	1	420	53	53	21088	100	397.886792452830206912	0	0	0	0		0	0	0	0		0	0	0	0		0
5.0.11.0	win	032819	10:07:34	NH_A_72	1	1	blocked_color	9	blockedtask_bivalentcolortest	162	Circle	Green	Color			0		CircleGreen.png	CircleGreen.png	38	1	331	54	54	21419	100	396.6481481481481523588	0	0	0	0		0	0	0	0		0	0	0	0		0
5.0.11.0	win	032819	10:07:34	NH_A_72	1	1	blocked_color	9	blockedtask_bivalentcolortest	165	Circle	Red	Color			0		CircleRed.png	CircleRed.png	30	1	374	55	55	21793	100	396.2363636363636487658	0	0	0	0		0	0	0	0		0	0	0	0		0
5.0.11.0	win	032819	10:07:34	NH_A_72	1	1	blocked_color	9	blockedtask_bivalentcolortest	168	Triangle	Green	Color			0		TriangleGreen.png	TriangleGreen.png	38	1	462	56	56	22255	100	397.4107142857142775938	0	0	0	0		0	0	0	0		0	0	0	0		0
5.0.11.0	win	032819	10:07:34	NH_A_72	1	1	blocked_color	9	blockedtask_bivalentcolortest	171	Circle	Green	Color			0		CircleGreen.png	CircleGreen.png	38	1	452	57	57	22707	100	398.3684210526315609968	0	0	0	0		0	0	0	0		0	0	0	0		0
5.0.11.0	win	032819	10:07:34	NH_A_72	1	1	blocked_color	9	blockedtask_bivalentcolortest	174	Triangle	Green	Color			0		TriangleGreen.png	TriangleGreen.png	38	1	425	58	58	23132	100	398.8275862068965693652	0	0	0	0		0	0	0	0		0	0	0	0		0
5.0.11.0	win	032819	10:07:34	NH_A_72	1	1	blocked_color	9	blockedtask_bivalentcolortest	177	Triangle	Green	Color			0		TriangleGreen.png	TriangleGreen.png	38	1	352	59	59	23484	100	398.0338983050847332379	0	0	0	0		0	0	0	0		0	0	0	0		0
5.0.11.0	win	032819	10:07:34	NH_A_72	1	1	blocked_color	9	blockedtask_bivalentcolortest	180	Triangle	Red	Color			0		TriangleRed.png	TriangleRed.png	30	1	409	60	60	23893	100	398.2166666666666401397	0	0	0	0		0	0	0	0		0	0	0	0		0
5.0.11.0	win	032819	10:07:34	NH_A_72	1	1	blocked_color	9	blockedtask_bivalentcolortest	183	Triangle	Red	Color			0		TriangleRed.png	TriangleRed.png	30	1	369	61	61	24262	100	397.737704918032761725	0	0	0	0		0	0	0	0		0	0	0	0		0
5.0.11.0	win	032819	10:07:34	NH_A_72	1	1	blocked_color	9	blockedtask_bivalentcolortest	186	Circle	Green	Color			0		CircleGreen.png	CircleGreen.png	38	1	505	62	62	24767	100	399.4677419354838434629	0	0	0	0		0	0	0	0		0	0	0	0		0
5.0.11.0	win	032819	10:07:34	NH_A_72	1	1	blocked_color	9	blockedtask_bivalentcolortest	189	Triangle	Red	Color			0		TriangleRed.png	TriangleRed.png	30	1	300	63	63	25067	100	397.8888888888889141526	0	0	0	0		0	0	0	0		0	0	0	0		0
5.0.11.0	win	032819	10:07:34	NH_A_72	1	1	blocked_color	9	blockedtask_bivalentcolortest	192	Triangle	Red	Color			0		TriangleRed.png	TriangleRed.png	38	0	264	63	64	25067	98.4375	397.8888888888889141526	0	0	0	0		0	0	0	0		0	0	0	0		0
5.0.11.0	win	032819	10:07:34	NH_A_72	1	1	blocked_color	9	blockedtask_bivalentcolortest	195	Triangle	Green	Color			0		TriangleGreen.png	TriangleGreen.png	38	1	581	64	65	25648	98.4615384615384670042	400.75	0	0	0	0		0	0	0	0		0	0	0	0		0
5.0.11.0	win	032819	10:07:34	NH_A_72	1	1	blocked_color	9	blockedtask_bivalentcolortest	198	Circle	Red	Color			0		CircleRed.png	CircleRed.png	30	1	453	65	66	26101	98.4848484848484844179	401.5538461538461660894	0	0	0	0		0	0	0	0		0	0	0	0		0
5.0.11.0	win	032819	10:07:34	NH_A_72	1	1	blocked_color	9	blockedtask_bivalentcolortest	201	Triangle	Red	Color			0		TriangleRed.png	TriangleRed.png	30	1	282	66	67	26383	98.507462686567166088	399.7424242424242493144	0	0	0	0		0	0	0	0		0	0	0	0		0
5.0.11.0	win	032819	10:07:34	NH_A_72	1	1	blocked_color	9	blockedtask_bivalentcolortest	204	Triangle	Green	Color			0		TriangleGreen.png	TriangleGreen.png	38	1	422	67	68	26805	98.5294117647058840248	400.0746268656716324585	0	0	0	0		0	0	0	0		0	0	0	0		0
5.0.11.0	win	032819	10:07:34	NH_A_72	1	1	blocked_color	9	blockedtask_bivalentcolortest	207	Circle	Green	Color			0		CircleGreen.png	CircleGreen.png	38	1	301	68	69	27106	98.5507246376811707478	398.6176470588235360992	0	0	0	0		0	0	0	0		0	0	0	0		0
5.0.11.0	win	032819	10:07:34	NH_A_72	1	1	blocked_color	9	blockedtask_bivalentcolortest	210	Triangle	Green	Color			0		TriangleGreen.png	TriangleGreen.png	38	1	328	69	70	27434	98.5714285714285836093	397.5942028985507477046	0	0	0	0		0	0	0	0		0	0	0	0		0
5.0.11.0	win	032819	10:07:34	NH_A_72	1	1	blocked_color	9	blockedtask_bivalentcolortest	213	Triangle	Red	Color			0		TriangleRed.png	TriangleRed.png	30	1	403	70	71	27837	98.5915492957746550928	397.671428571428577925	0	0	0	0		0	0	0	0		0	0	0	0		0
5.0.11.0	win	032819	10:07:34	NH_A_72	1	1	blocked_color	9	blockedtask_bivalentcolortest	216	Triangle	Red	Color			0		TriangleRed.png	TriangleRed.png	30	1	298	71	72	28135	98.6111111111111142691	396.2676056338028161008	0	0	0	0		0	0	0	0		0	0	0	0		0
5.0.11.0	win	032819	10:07:34	NH_A_72	1	1	blocked_color	9	blockedtask_bivalentcolortest	219	Triangle	Red	Color			0		TriangleRed.png	TriangleRed.png	30	1	326	72	73	28461	98.6301369863013661643	395.2916666666666856145	0	0	0	0		0	0	0	0		0	0	0	0		0
5.0.11.0	win	032819	10:07:34	NH_A_72	1	1	blocked_color	9	blockedtask_bivalentcolortest	222	Circle	Green	Color			0		CircleGreen.png	CircleGreen.png	30	0	273	72	74	28461	97.2972972972973053629	395.2916666666666856145	0	0	0	0		0	0	0	0		0	0	0	0		0
5.0.11.0	win	032819	10:07:34	NH_A_72	1	1	blocked_color	9	blockedtask_bivalentcolortest	225	Circle	Red	Color			0		CircleRed.png	CircleRed.png	30	1	621	73	75	29082	97.3333333333333428072	398.3835616438356055369	0	0	0	0		0	0	0	0		0	0	0	0		0
5.0.11.0	win	032819	10:07:34	NH_A_72	1	1	blocked_color	9	blockedtask_bivalentcolortest	228	Circle	Red	Color			0		CircleRed.png	CircleRed.png	30	1	332	74	76	29414	97.3684210526315752077	397.4864864864865126037	0	0	0	0		0	0	0	0		0	0	0	0		0
5.0.11.0	win	032819	10:07:34	NH_A_72	1	1	blocked_color	9	blockedtask_bivalentcolortest	231	Circle	Red	Color			0		CircleRed.png	CircleRed.png	30	1	374	75	77	29788	97.4025974025974079495	397.1733333333333462178	0	0	0	0		0	0	0	0		0	0	0	0		0
5.0.11.0	win	032819	10:07:34	NH_A_72	1	1	blocked_color	9	blockedtask_bivalentcolortest	234	Circle	Red	Color			0		CircleRed.png	CircleRed.png	30	1	382	76	78	30170	97.4358974358974307961	396.9736842105263008307	0	0	0	0		0	0	0	0		0	0	0	0		0
5.0.11.0	win	032819	10:07:34	NH_A_72	1	1	blocked_color	9	blockedtask_bivalentcolortest	237	Triangle	Red	Color			0		TriangleRed.png	TriangleRed.png	30	1	422	77	79	30592	97.468354430379747555	397.2987012987013031307	0	0	0	0		0	0	0	0		0	0	0	0		0
5.0.11.0	win	032819	10:07:34	NH_A_72	1	1	blocked_color	9	blockedtask_bivalentcolortest	240	Triangle	Green	Color			0		TriangleGreen.png	TriangleGreen.png	38	1	413	78	80	31005	97.5	397.5	0	0	0	0		0	0	0	0		0	0	0	0		0
5.0.11.0	win	032819	10:07:34	NH_A_72	1	1	blocked_shape	10	BlockedTestInstruct	1	Triangle	Green	Color			0		SC_Blocked_BivalentShapeTest.htm	TriangleGreen.png	57	0	3565	0	0	0	0		0	0	0	0		0	0	0	0		0	0	0	0		0
5.0.11.0	win	032819	10:07:34	NH_A_72	1	1	blocked_shape	10	blockedtask_bivalentshapetest	3	Circle	Red	Shape			0		CircleRed.png	CircleRed.png	30	1	847	0	0	0	0		1	1	847	100	847	0	0	0	0		0	0	0	0		0
5.0.11.0	win	032819	10:07:34	NH_A_72	1	1	blocked_shape	10	blockedtask_bivalentshapetest	6	Circle	Green	Shape			0		CircleGreen.png	CircleGreen.png	30	1	565	0	0	0	0		2	2	1412	100	706	0	0	0	0		0	0	0	0		0
5.0.11.0	win	032819	10:07:34	NH_A_72	1	1	blocked_shape	10	blockedtask_bivalentshapetest	9	Triangle	Green	Shape			0		TriangleGreen.png	TriangleGreen.png	38	1	1973	0	0	0	0		3	3	3385	100	1128.3333333333332575421	0	0	0	0		0	0	0	0		0
5.0.11.0	win	032819	10:07:34	NH_A_72	1	1	blocked_shape	10	blockedtask_bivalentshapetest	12	Triangle	Green	Shape			0		TriangleGreen.png	TriangleGreen.png	38	1	558	0	0	0	0		4	4	3943	100	985.75	0	0	0	0		0	0	0	0		0
5.0.11.0	win	032819	10:07:34	NH_A_72	1	1	blocked_shape	10	blockedtask_bivalentshapetest	15	Circle	Green	Shape			0		CircleGreen.png	CircleGreen.png	30	1	479	0	0	0	0		5	5	4422	100	884.3999999999999772626	0	0	0	0		0	0	0	0		0
5.0.11.0	win	032819	10:07:34	NH_A_72	1	1	blocked_shape	10	blockedtask_bivalentshapetest	18	Triangle	Green	Shape			0		TriangleGreen.png	TriangleGreen.png	38	1	452	0	0	0	0		6	6	4874	100	812.3333333333333712289	0	0	0	0		0	0	0	0		0
5.0.11.0	win	032819	10:07:34	NH_A_72	1	1	blocked_shape	10	blockedtask_bivalentshapetest	21	Triangle	Red	Shape			0		TriangleRed.png	TriangleRed.png	38	1	425	0	0	0	0		7	7	5299	100	757	0	0	0	0		0	0	0	0		0
5.0.11.0	win	032819	10:07:34	NH_A_72	1	1	blocked_shape	10	blockedtask_bivalentshapetest	24	Triangle	Red	Shape			0		TriangleRed.png	TriangleRed.png	38	1	368	0	0	0	0		8	8	5667	100	708.375	0	0	0	0		0	0	0	0		0
5.0.11.0	win	032819	10:07:34	NH_A_72	1	1	blocked_shape	10	blockedtask_bivalentshapetest	27	Triangle	Red	Shape			0		TriangleRed.png	TriangleRed.png	38	1	344	0	0	0	0		9	9	6011	100	667.8888888888889141526	0	0	0	0		0	0	0	0		0
5.0.11.0	win	032819	10:07:34	NH_A_72	1	1	blocked_shape	10	blockedtask_bivalentshapetest	30	Circle	Red	Shape			0		CircleRed.png	CircleRed.png	30	1	402	0	0	0	0		10	10	6413	100	641.2999999999999545253	0	0	0	0		0	0	0	0		0
5.0.11.0	win	032819	10:07:34	NH_A_72	1	1	blocked_shape	10	blockedtask_bivalentshapetest	33	Circle	Green	Shape			0		CircleGreen.png	CircleGreen.png	30	1	490	0	0	0	0		11	11	6903	100	627.5454545454545041139	0	0	0	0		0	0	0	0		0
5.0.11.0	win	032819	10:07:34	NH_A_72	1	1	blocked_shape	10	blockedtask_bivalentshapetest	36	Circle	Green	Shape			0		CircleGreen.png	CircleGreen.png	30	1	446	0	0	0	0		12	12	7349	100	612.4166666666666287711	0	0	0	0		0	0	0	0		0
5.0.11.0	win	032819	10:07:34	NH_A_72	1	1	blocked_shape	10	blockedtask_bivalentshapetest	39	Circle	Red	Shape			0		CircleRed.png	CircleRed.png	30	1	388	0	0	0	0		13	13	7737	100	595.1538461538461888267	0	0	0	0		0	0	0	0		0
5.0.11.0	win	032819	10:07:34	NH_A_72	1	1	blocked_shape	10	blockedtask_bivalentshapetest	42	Circle	Green	Shape			0		CircleGreen.png	CircleGreen.png	30	1	443	0	0	0	0		14	14	8180	100	584.2857142857143344372	0	0	0	0		0	0	0	0		0
5.0.11.0	win	032819	10:07:34	NH_A_72	1	1	blocked_shape	10	blockedtask_bivalentshapetest	45	Triangle	Red	Shape			0		TriangleRed.png	TriangleRed.png	38	1	354	0	0	0	0		15	15	8534	100	568.9333333333332802795	0	0	0	0		0	0	0	0		0
5.0.11.0	win	032819	10:07:34	NH_A_72	1	1	blocked_shape	10	blockedtask_bivalentshapetest	48	Circle	Green	Shape			0		CircleGreen.png	CircleGreen.png	30	1	411	0	0	0	0		16	16	8945	100	559.0625	0	0	0	0		0	0	0	0		0
5.0.11.0	win	032819	10:07:34	NH_A_72	1	1	blocked_shape	10	blockedtask_bivalentshapetest	51	Circle	Green	Shape			0		CircleGreen.png	CircleGreen.png	30	1	450	0	0	0	0		17	17	9395	100	552.6470588235293917023	0	0	0	0		0	0	0	0		0
5.0.11.0	win	032819	10:07:34	NH_A_72	1	1	blocked_shape	10	blockedtask_bivalentshapetest	54	Triangle	Red	Shape			0		TriangleRed.png	TriangleRed.png	38	1	359	0	0	0	0		18	18	9754	100	541.8888888888889141526	0	0	0	0		0	0	0	0		0
5.0.11.0	win	032819	10:07:34	NH_A_72	1	1	blocked_shape	10	blockedtask_bivalentshapetest	57	Triangle	Green	Shape			0		TriangleGreen.png	TriangleGreen.png	38	1	401	0	0	0	0		19	19	10155	100	534.4736842105263576741	0	0	0	0		0	0	0	0		0
5.0.11.0	win	032819	10:07:34	NH_A_72	1	1	blocked_shape	10	blockedtask_bivalentshapetest	60	Triangle	Red	Shape			0		TriangleRed.png	TriangleRed.png	38	1	520	0	0	0	0		20	20	10675	100	533.75	0	0	0	0		0	0	0	0		0
5.0.11.0	win	032819	10:07:34	NH_A_72	1	1	blocked_shape	10	blockedtask_bivalentshapetest	63	Triangle	Red	Shape			0		TriangleRed.png	TriangleRed.png	38	1	411	0	0	0	0		21	21	11086	100	527.9047619047619264165	0	0	0	0		0	0	0	0		0
5.0.11.0	win	032819	10:07:34	NH_A_72	1	1	blocked_shape	10	blockedtask_bivalentshapetest	66	Triangle	Green	Shape			0		TriangleGreen.png	TriangleGreen.png	38	1	370	0	0	0	0		22	22	11456	100	520.7272727272727479431	0	0	0	0		0	0	0	0		0
5.0.11.0	win	032819	10:07:34	NH_A_72	1	1	blocked_shape	10	blockedtask_bivalentshapetest	69	Triangle	Green	Shape			0		TriangleGreen.png	TriangleGreen.png	38	1	363	0	0	0	0		23	23	11819	100	513.8695652173912549188	0	0	0	0		0	0	0	0		0
5.0.11.0	win	032819	10:07:34	NH_A_72	1	1	blocked_shape	10	blockedtask_bivalentshapetest	72	Circle	Red	Shape			0		CircleRed.png	CircleRed.png	30	1	452	0	0	0	0		24	24	12271	100	511.2916666666666856145	0	0	0	0		0	0	0	0		0
5.0.11.0	win	032819	10:07:34	NH_A_72	1	1	blocked_shape	10	blockedtask_bivalentshapetest	75	Triangle	Red	Shape			0		TriangleRed.png	TriangleRed.png	38	1	522	0	0	0	0		25	25	12793	100	511.7200000000000272848	0	0	0	0		0	0	0	0		0
5.0.11.0	win	032819	10:07:34	NH_A_72	1	1	blocked_shape	10	blockedtask_bivalentshapetest	78	Circle	Red	Shape			0		CircleRed.png	CircleRed.png	30	1	444	0	0	0	0		26	26	13237	100	509.11538461538464162	0	0	0	0		0	0	0	0		0
5.0.11.0	win	032819	10:07:34	NH_A_72	1	1	blocked_shape	10	blockedtask_bivalentshapetest	81	Triangle	Red	Shape			0		TriangleRed.png	TriangleRed.png	38	1	418	0	0	0	0		27	27	13655	100	505.7407407407407617939	0	0	0	0		0	0	0	0		0
5.0.11.0	win	032819	10:07:34	NH_A_72	1	1	blocked_shape	10	blockedtask_bivalentshapetest	84	Circle	Green	Shape			0		CircleGreen.png	CircleGreen.png	30	1	361	0	0	0	0		28	28	14016	100	500.5714285714285551876	0	0	0	0		0	0	0	0		0
5.0.11.0	win	032819	10:07:34	NH_A_72	1	1	blocked_shape	10	blockedtask_bivalentshapetest	87	Circle	Green	Shape			0		CircleGreen.png	CircleGreen.png	30	1	355	0	0	0	0		29	29	14371	100	495.5517241379310462435	0	0	0	0		0	0	0	0		0
5.0.11.0	win	032819	10:07:34	NH_A_72	1	1	blocked_shape	10	blockedtask_bivalentshapetest	90	Triangle	Red	Shape			0		TriangleRed.png	TriangleRed.png	38	1	396	0	0	0	0		30	30	14767	100	492.2333333333333484916	0	0	0	0		0	0	0	0		0
5.0.11.0	win	032819	10:07:34	NH_A_72	1	1	blocked_shape	10	blockedtask_bivalentshapetest	93	Circle	Red	Shape			0		CircleRed.png	CircleRed.png	30	1	404	0	0	0	0		31	31	15171	100	489.3870967741935373851	0	0	0	0		0	0	0	0		0
5.0.11.0	win	032819	10:07:34	NH_A_72	1	1	blocked_shape	10	blockedtask_bivalentshapetest	96	Triangle	Green	Shape			0		TriangleGreen.png	TriangleGreen.png	38	1	507	0	0	0	0		32	32	15678	100	489.9375	0	0	0	0		0	0	0	0		0
5.0.11.0	win	032819	10:07:34	NH_A_72	1	1	blocked_shape	10	blockedtask_bivalentshapetest	99	Circle	Red	Shape			0		CircleRed.png	CircleRed.png	30	1	447	0	0	0	0		33	33	16125	100	488.6363636363636260285	0	0	0	0		0	0	0	0		0
5.0.11.0	win	032819	10:07:34	NH_A_72	1	1	blocked_shape	10	blockedtask_bivalentshapetest	102	Triangle	Green	Shape			0		TriangleGreen.png	TriangleGreen.png	38	1	452	0	0	0	0		34	34	16577	100	487.5588235294117680496	0	0	0	0		0	0	0	0		0
5.0.11.0	win	032819	10:07:34	NH_A_72	1	1	blocked_shape	10	blockedtask_bivalentshapetest	105	Circle	Red	Shape			0		CircleRed.png	CircleRed.png	30	1	554	0	0	0	0		35	35	17131	100	489.4571428571428555188	0	0	0	0		0	0	0	0		0
5.0.11.0	win	032819	10:07:34	NH_A_72	1	1	blocked_shape	10	blockedtask_bivalentshapetest	108	Triangle	Red	Shape			0		TriangleRed.png	TriangleRed.png	38	1	587	0	0	0	0		36	36	17718	100	492.1666666666666856145	0	0	0	0		0	0	0	0		0
5.0.11.0	win	032819	10:07:34	NH_A_72	1	1	blocked_shape	10	blockedtask_bivalentshapetest	111	Triangle	Red	Shape			0		TriangleRed.png	TriangleRed.png	38	1	299	0	0	0	0		37	37	18017	100	486.9459459459459367281	0	0	0	0		0	0	0	0		0
5.0.11.0	win	032819	10:07:34	NH_A_72	1	1	blocked_shape	10	blockedtask_bivalentshapetest	114	Circle	Red	Shape			0		CircleRed.png	CircleRed.png	30	1	422	0	0	0	0		38	38	18439	100	485.236842105263178837	0	0	0	0		0	0	0	0		0
5.0.11.0	win	032819	10:07:34	NH_A_72	1	1	blocked_shape	10	blockedtask_bivalentshapetest	117	Triangle	Red	Shape			0		TriangleRed.png	TriangleRed.png	38	1	461	0	0	0	0		39	39	18900	100	484.61538461538464162	0	0	0	0		0	0	0	0		0
5.0.11.0	win	032819	10:07:34	NH_A_72	1	1	blocked_shape	10	blockedtask_bivalentshapetest	120	Triangle	Green	Shape			0		TriangleGreen.png	TriangleGreen.png	38	1	514	0	0	0	0		40	40	19414	100	485.3500000000000227374	0	0	0	0		0	0	0	0		0
5.0.11.0	win	032819	10:07:34	NH_A_72	1	1	blocked_shape	10	blockedtask_bivalentshapetest	123	Circle	Red	Shape			0		CircleRed.png	CircleRed.png	30	1	501	0	0	0	0		41	41	19915	100	485.7317073170731873688	0	0	0	0		0	0	0	0		0
5.0.11.0	win	032819	10:07:34	NH_A_72	1	1	blocked_shape	10	blockedtask_bivalentshapetest	126	Triangle	Red	Shape			0		TriangleRed.png	TriangleRed.png	38	1	505	0	0	0	0		42	42	20420	100	486.1904761904762040103	0	0	0	0		0	0	0	0		0
5.0.11.0	win	032819	10:07:34	NH_A_72	1	1	blocked_shape	10	blockedtask_bivalentshapetest	129	Circle	Green	Shape			0		CircleGreen.png	CircleGreen.png	30	1	444	0	0	0	0		43	43	20864	100	485.2093023255814046024	0	0	0	0		0	0	0	0		0
5.0.11.0	win	032819	10:07:34	NH_A_72	1	1	blocked_shape	10	blockedtask_bivalentshapetest	132	Circle	Green	Shape			0		CircleGreen.png	CircleGreen.png	30	1	386	0	0	0	0		44	44	21250	100	482.9545454545454390427	0	0	0	0		0	0	0	0		0
5.0.11.0	win	032819	10:07:34	NH_A_72	1	1	blocked_shape	10	blockedtask_bivalentshapetest	135	Triangle	Red	Shape			0		TriangleRed.png	TriangleRed.png	38	1	362	0	0	0	0		45	45	21612	100	480.2666666666666515084	0	0	0	0		0	0	0	0		0
5.0.11.0	win	032819	10:07:34	NH_A_72	1	1	blocked_shape	10	blockedtask_bivalentshapetest	138	Circle	Red	Shape			0		CircleRed.png	CircleRed.png	30	1	483	0	0	0	0		46	46	22095	100	480.3260869565217490162	0	0	0	0		0	0	0	0		0
5.0.11.0	win	032819	10:07:34	NH_A_72	1	1	blocked_shape	10	blockedtask_bivalentshapetest	141	Circle	Red	Shape			0		CircleRed.png	CircleRed.png	30	1	471	0	0	0	0		47	47	22566	100	480.1276595744681117139	0	0	0	0		0	0	0	0		0
5.0.11.0	win	032819	10:07:34	NH_A_72	1	1	blocked_shape	10	blockedtask_bivalentshapetest	144	Triangle	Green	Shape			0		TriangleGreen.png	TriangleGreen.png	38	1	331	0	0	0	0		48	48	22897	100	477.0208333333333143855	0	0	0	0		0	0	0	0		0
5.0.11.0	win	032819	10:07:34	NH_A_72	1	1	blocked_shape	10	blockedtask_bivalentshapetest	147	Circle	Green	Shape			0		CircleGreen.png	CircleGreen.png	30	1	438	0	0	0	0		49	49	23335	100	476.2244897959183731473	0	0	0	0		0	0	0	0		0
5.0.11.0	win	032819	10:07:34	NH_A_72	1	1	blocked_shape	10	blockedtask_bivalentshapetest	150	Triangle	Red	Shape			0		TriangleRed.png	TriangleRed.png	38	1	363	0	0	0	0		50	50	23698	100	473.9599999999999795364	0	0	0	0		0	0	0	0		0
5.0.11.0	win	032819	10:07:34	NH_A_72	1	1	blocked_shape	10	blockedtask_bivalentshapetest	153	Circle	Green	Shape			0		CircleGreen.png	CircleGreen.png	30	1	389	0	0	0	0		51	51	24087	100	472.2941176470588402481	0	0	0	0		0	0	0	0		0
5.0.11.0	win	032819	10:07:34	NH_A_72	1	1	blocked_shape	10	blockedtask_bivalentshapetest	156	Triangle	Red	Shape			0		TriangleRed.png	TriangleRed.png	38	1	285	0	0	0	0		52	52	24372	100	468.69230769230767919	0	0	0	0		0	0	0	0		0
5.0.11.0	win	032819	10:07:34	NH_A_72	1	1	blocked_shape	10	blockedtask_bivalentshapetest	159	Triangle	Green	Shape			0		TriangleGreen.png	TriangleGreen.png	38	1	585	0	0	0	0		53	53	24957	100	470.886792452830206912	0	0	0	0		0	0	0	0		0
5.0.11.0	win	032819	10:07:34	NH_A_72	1	1	blocked_shape	10	blockedtask_bivalentshapetest	162	Triangle	Green	Shape			0		TriangleGreen.png	TriangleGreen.png	38	1	473	0	0	0	0		54	54	25430	100	470.9259259259259238206	0	0	0	0		0	0	0	0		0
5.0.11.0	win	032819	10:07:34	NH_A_72	1	1	blocked_shape	10	blockedtask_bivalentshapetest	165	Circle	Red	Shape			0		CircleRed.png	CircleRed.png	30	1	301	0	0	0	0		55	55	25731	100	467.8363636363636146598	0	0	0	0		0	0	0	0		0
5.0.11.0	win	032819	10:07:34	NH_A_72	1	1	blocked_shape	10	blockedtask_bivalentshapetest	168	Circle	Green	Shape			0		CircleGreen.png	CircleGreen.png	30	1	409	0	0	0	0		56	56	26140	100	466.7857142857142775938	0	0	0	0		0	0	0	0		0
5.0.11.0	win	032819	10:07:34	NH_A_72	1	1	blocked_shape	10	blockedtask_bivalentshapetest	171	Triangle	Green	Shape			0		TriangleGreen.png	TriangleGreen.png	38	1	336	0	0	0	0		57	57	26476	100	464.491228070175452558	0	0	0	0		0	0	0	0		0
5.0.11.0	win	032819	10:07:34	NH_A_72	1	1	blocked_shape	10	blockedtask_bivalentshapetest	174	Triangle	Green	Shape			0		TriangleGreen.png	TriangleGreen.png	38	1	362	0	0	0	0		58	58	26838	100	462.7241379310344768783	0	0	0	0		0	0	0	0		0
5.0.11.0	win	032819	10:07:34	NH_A_72	1	1	blocked_shape	10	blockedtask_bivalentshapetest	177	Circle	Red	Shape			0		CircleRed.png	CircleRed.png	30	1	371	0	0	0	0		59	59	27209	100	461.1694915254237230329	0	0	0	0		0	0	0	0		0
5.0.11.0	win	032819	10:07:34	NH_A_72	1	1	blocked_shape	10	blockedtask_bivalentshapetest	180	Triangle	Green	Shape			0		TriangleGreen.png	TriangleGreen.png	38	1	396	0	0	0	0		60	60	27605	100	460.0833333333333143855	0	0	0	0		0	0	0	0		0
5.0.11.0	win	032819	10:07:34	NH_A_72	1	1	blocked_shape	10	blockedtask_bivalentshapetest	183	Triangle	Green	Shape			0		TriangleGreen.png	TriangleGreen.png	38	1	452	0	0	0	0		61	61	28057	100	459.950819672131160587	0	0	0	0		0	0	0	0		0
5.0.11.0	win	032819	10:07:34	NH_A_72	1	1	blocked_shape	10	blockedtask_bivalentshapetest	186	Circle	Green	Shape			0		CircleGreen.png	CircleGreen.png	30	1	394	0	0	0	0		62	62	28451	100	458.8870967741935373851	0	0	0	0		0	0	0	0		0
5.0.11.0	win	032819	10:07:34	NH_A_72	1	1	blocked_shape	10	blockedtask_bivalentshapetest	189	Triangle	Red	Shape			0		TriangleRed.png	TriangleRed.png	38	1	434	0	0	0	0		63	63	28885	100	458.492063492063493868	0	0	0	0		0	0	0	0		0
5.0.11.0	win	032819	10:07:34	NH_A_72	1	1	blocked_shape	10	blockedtask_bivalentshapetest	192	Circle	Green	Shape			0		CircleGreen.png	CircleGreen.png	30	1	408	0	0	0	0		64	64	29293	100	457.703125	0	0	0	0		0	0	0	0		0
5.0.11.0	win	032819	10:07:34	NH_A_72	1	1	blocked_shape	10	blockedtask_bivalentshapetest	195	Triangle	Green	Shape			0		TriangleGreen.png	TriangleGreen.png	38	1	335	0	0	0	0		65	65	29628	100	455.8153846153846302514	0	0	0	0		0	0	0	0		0
5.0.11.0	win	032819	10:07:34	NH_A_72	1	1	blocked_shape	10	blockedtask_bivalentshapetest	198	Circle	Red	Shape			0		CircleRed.png	CircleRed.png	30	1	457	0	0	0	0		66	66	30085	100	455.8333333333333143855	0	0	0	0		0	0	0	0		0
5.0.11.0	win	032819	10:07:34	NH_A_72	1	1	blocked_shape	10	blockedtask_bivalentshapetest	201	Triangle	Green	Shape			0		TriangleGreen.png	TriangleGreen.png	38	1	302	0	0	0	0		67	67	30387	100	453.537313432835844651	0	0	0	0		0	0	0	0		0
5.0.11.0	win	032819	10:07:34	NH_A_72	1	1	blocked_shape	10	blockedtask_bivalentshapetest	204	Circle	Red	Shape			0		CircleRed.png	CircleRed.png	30	1	410	0	0	0	0		68	68	30797	100	452.8970588235293917023	0	0	0	0		0	0	0	0		0
5.0.11.0	win	032819	10:07:34	NH_A_72	1	1	blocked_shape	10	blockedtask_bivalentshapetest	207	Triangle	Green	Shape			0		TriangleGreen.png	TriangleGreen.png	38	1	401	0	0	0	0		69	69	31198	100	452.1449275362318758198	0	0	0	0		0	0	0	0		0
5.0.11.0	win	032819	10:07:34	NH_A_72	1	1	blocked_shape	10	blockedtask_bivalentshapetest	210	Triangle	Green	Shape			0		TriangleGreen.png	TriangleGreen.png	38	1	392	0	0	0	0		70	70	31590	100	451.2857142857142775938	0	0	0	0		0	0	0	0		0
5.0.11.0	win	032819	10:07:34	NH_A_72	1	1	blocked_shape	10	blockedtask_bivalentshapetest	213	Circle	Red	Shape			0		CircleRed.png	CircleRed.png	30	1	321	0	0	0	0		71	71	31911	100	449.4507042253521262865	0	0	0	0		0	0	0	0		0
5.0.11.0	win	032819	10:07:34	NH_A_72	1	1	blocked_shape	10	blockedtask_bivalentshapetest	216	Circle	Green	Shape			0		CircleGreen.png	CircleGreen.png	30	1	523	0	0	0	0		72	72	32434	100	450.4722222222222285382	0	0	0	0		0	0	0	0		0
5.0.11.0	win	032819	10:07:34	NH_A_72	1	1	blocked_shape	10	blockedtask_bivalentshapetest	219	Circle	Green	Shape			0		CircleGreen.png	CircleGreen.png	30	1	462	0	0	0	0		73	73	32896	100	450.6301369863013519534	0	0	0	0		0	0	0	0		0
5.0.11.0	win	032819	10:07:34	NH_A_72	1	1	blocked_shape	10	blockedtask_bivalentshapetest	222	Circle	Red	Shape			0		CircleRed.png	CircleRed.png	30	1	339	0	0	0	0		74	74	33235	100	449.1216216216216139401	0	0	0	0		0	0	0	0		0
5.0.11.0	win	032819	10:07:34	NH_A_72	1	1	blocked_shape	10	blockedtask_bivalentshapetest	225	Circle	Red	Shape			0		CircleRed.png	CircleRed.png	30	1	381	0	0	0	0		75	75	33616	100	448.2133333333333098381	0	0	0	0		0	0	0	0		0
5.0.11.0	win	032819	10:07:34	NH_A_72	1	1	blocked_shape	10	blockedtask_bivalentshapetest	228	Triangle	Red	Shape			0		TriangleRed.png	TriangleRed.png	38	1	405	0	0	0	0		76	76	34021	100	447.6447368421052601661	0	0	0	0		0	0	0	0		0
5.0.11.0	win	032819	10:07:34	NH_A_72	1	1	blocked_shape	10	blockedtask_bivalentshapetest	231	Circle	Red	Shape			0		CircleRed.png	CircleRed.png	30	1	317	0	0	0	0		77	77	34338	100	445.948051948051954696	0	0	0	0		0	0	0	0		0
5.0.11.0	win	032819	10:07:34	NH_A_72	1	1	blocked_shape	10	blockedtask_bivalentshapetest	234	Circle	Green	Shape			0		CircleGreen.png	CircleGreen.png	30	1	535	0	0	0	0		78	78	34873	100	447.0897435897435912011	0	0	0	0		0	0	0	0		0
5.0.11.0	win	032819	10:07:34	NH_A_72	1	1	blocked_shape	10	blockedtask_bivalentshapetest	237	Circle	Green	Shape			0		CircleGreen.png	CircleGreen.png	30	1	409	0	0	0	0		79	79	35282	100	446.6075949367088355757	0	0	0	0		0	0	0	0		0
5.0.11.0	win	032819	10:07:34	NH_A_72	1	1	blocked_shape	10	blockedtask_bivalentshapetest	240	Triangle	Red	Shape			0		TriangleRed.png	TriangleRed.png	38	1	384	0	0	0	0		80	80	35666	100	445.8249999999999886313	0	0	0	0		0	0	0	0		0
5.0.11.0	win	032819	10:07:34	NH_A_72	1	1	mixedintro	11	MixedIntroInstruct	1	Triangle	Red	Shape			0		SC_MixedIntro1.htm	TriangleRed.png	57	0	17786	0	0	0	0		80	80	35666	100	445.8249999999999886313	0	0	0	0		0	0	0	0		0
5.0.11.0	win	032819	10:07:34	NH_A_72	1	1	mixedintro	11	MixedIntroInstruct	2	Triangle	Red	Shape			0		SC_MixedIntro2.htm	TriangleRed.png	57	0	3234	0	0	0	0		80	80	35666	100	445.8249999999999886313	0	0	0	0		0	0	0	0		0
5.0.11.0	win	032819	10:07:34	NH_A_72	1	1	mixed_practiceWord	12	MixedPracticeInstruct	1	Triangle	Red	Shape	Word		200		SC_Mixed_WordTraining.htm	TriangleRed.png	57	0	2879	0	0	0	0		0	0	0	0		0	0	0	0		0	0	0	0		0
5.0.11.0	win	032819	10:07:34	NH_A_72	1	1	mixed_practiceWord	12	mixed_firsttask	2	Triangle	Red	Shape	Word	firsttrial	200	Inconsistent	SHAPE	TriangleRed.png	38	1	2202	0	0	0	0		0	0	0	0		0	0	0	0		0	0	0	0		0
5.0.11.0	win	032819	10:07:34	NH_A_72	1	1	mixed_practiceWord	12	mixed_shift	5	Triangle	Red	Color	Word	Shift	200	Inconsistent	COLOR	TriangleRed.png	30	1	1136	1	1	1136	100	1136	0	0	0	0		0	0	0	0		1	1	1136	100	1136	1136
5.0.11.0	win	032819	10:07:34	NH_A_72	1	1	mixed_practiceWord	12	mixed_repeat	8	Circle	Green	Color	Word	Repeat	200	Inconsistent	COLOR	CircleGreen.png	30	0	657	1	2	1136	50	1136	0	0	0	0		0	1	0	0		1	1	1136	100	1136	1136
5.0.11.0	win	032819	10:07:34	NH_A_72	1	1	mixed_practiceWord	12	mixed_repeat	11	Circle	Red	Color	Word	Repeat	200	Consistent	COLOR	CircleRed.png	30	1	589	2	3	1725	66.6666666666666571928	862.5	0	0	0	0		1	2	589	50	589	1	1	1136	100	1136	547
5.0.11.0	win	032819	10:07:34	NH_A_72	1	1	mixed_practiceWord	12	mixed_repeat	14	Triangle	Green	Color	Word	Repeat	200	Consistent	COLOR	TriangleGreen.png	38	1	660	3	4	2385	75	795	0	0	0	0		2	3	1249	66.6666666666666571928	624.5	1	1	1136	100	1136	511.5
5.0.11.0	win	032819	10:07:34	NH_A_72	1	1	mixed_practiceWord	12	mixed_shift	17	Circle	Green	Shape	Word	Shift	200	Inconsistent	SHAPE	CircleGreen.png	30	1	775	3	4	2385	75	795	1	1	775	100	775	2	3	1249	66.6666666666666571928	624.5	2	2	1911	100	955.5	331
5.0.11.0	win	032819	10:07:34	NH_A_72	1	1	mixed_practiceWord	12	mixed_repeat	20	Circle	Green	Shape	Word	Repeat	200	Inconsistent	SHAPE	CircleGreen.png	30	1	567	3	4	2385	75	795	2	2	1342	100	671	3	4	1816	75	605.3333333333333712289	2	2	1911	100	955.5	350.1666666666666287711
5.0.11.0	win	032819	10:07:34	NH_A_72	1	1	mixed_practiceWord	12	mixed_repeat	23	Triangle	Red	Shape	Word	Repeat	200	Inconsistent	SHAPE	TriangleRed.png	38	1	575	3	4	2385	75	795	3	3	1917	100	639	4	5	2391	80	597.75	2	2	1911	100	955.5	357.75
5.0.11.0	win	032819	10:07:34	NH_A_72	1	1	mixed_practiceWord	12	mixed_shift	26	Circle	Red	Color	Word	Shift	200	Consistent	COLOR	CircleRed.png	30	1	694	4	5	3079	80	769.75	3	3	1917	100	639	4	5	2391	80	597.75	3	3	2605	100	868.3333333333333712289	270.5833333333333712289
5.0.11.0	win	032819	10:07:34	NH_A_72	1	1	mixed_practiceWord	12	mixed_repeat	29	Triangle	Red	Color	Word	Repeat	200	Inconsistent	COLOR	TriangleRed.png	38	0	568	4	6	3079	66.6666666666666571928	769.75	3	3	1917	100	639	4	6	2391	66.6666666666666571928	597.75	3	3	2605	100	868.3333333333333712289	270.5833333333333712289
5.0.11.0	win	032819	10:07:34	NH_A_72	1	1	mixed_practiceWord	12	mixed_repeat	32	Circle	Red	Color	Word	Repeat	200	Consistent	COLOR	CircleRed.png	30	1	1080	5	7	4159	71.4285714285714306016	831.7999999999999545253	3	3	1917	100	639	5	7	3471	71.4285714285714306016	694.2000000000000454747	3	3	2605	100	868.3333333333333712289	174.1333333333333257542
5.0.11.0	win	032819	10:07:34	NH_A_72	1	1	mixed_practiceWord	12	mixed_repeat	35	Circle	Red	Color	Word	Repeat	200	Consistent	COLOR	CircleRed.png	30	1	619	6	8	4778	75	796.3333333333333712289	3	3	1917	100	639	6	8	4090	75	681.6666666666666287711	3	3	2605	100	868.3333333333333712289	186.6666666666667424579
5.0.11.0	win	032819	10:07:34	NH_A_72	1	1	mixed_practiceWord	12	mixed_repeat	38	Circle	Red	Color	Word	Repeat	200	Consistent	COLOR	CircleRed.png	30	1	464	7	9	5242	77.7777777777777856727	748.8571428571428896248	3	3	1917	100	639	7	9	4554	77.7777777777777856727	650.5714285714285551876	3	3	2605	100	868.3333333333333712289	217.7619047619048160414
5.0.11.0	win	032819	10:07:34	NH_A_72	1	1	mixed_practiceWord	12	mixed_shift	41	Triangle	Green	Shape	Word	Shift	200	Consistent	SHAPE	TriangleGreen.png	38	1	444	7	9	5242	77.7777777777777856727	748.8571428571428896248	4	4	2361	100	590.25	7	9	4554	77.7777777777777856727	650.5714285714285551876	4	4	3049	100	762.25	111.6785714285714448124
5.0.11.0	win	032819	10:07:34	NH_A_72	1	1	mixed_practiceWord	12	mixed_repeat	44	Triangle	Red	Shape	Word	Repeat	200	Inconsistent	SHAPE	TriangleRed.png	38	1	664	7	9	5242	77.7777777777777856727	748.8571428571428896248	5	5	3025	100	605	8	10	5218	80	652.25	4	4	3049	100	762.25	110
5.0.11.0	win	032819	10:07:34	NH_A_72	1	1	mixed_practiceWord	12	mixed_shift	47	Circle	Green	Color	Word	Shift	200	Inconsistent	COLOR	CircleGreen.png	38	1	940	8	10	6182	80	772.75	5	5	3025	100	605	8	10	5218	80	652.25	5	5	3989	100	797.7999999999999545253	145.5499999999999545253
5.0.11.0	win	032819	10:07:34	NH_A_72	1	1	mixed_practiceWord	12	mixed_shift	50	Triangle	Green	Shape	Word	Shift	200	Consistent	SHAPE	TriangleGreen.png	38	1	677	8	10	6182	80	772.75	6	6	3702	100	617	8	10	5218	80	652.25	6	6	4666	100	777.6666666666666287711	125.4166666666666287711
5.0.11.0	win	032819	10:07:34	NH_A_72	1	1	mixed_practiceWord	12	mixed_shift	53	Triangle	Green	Color	Word	Shift	200	Consistent	COLOR	TriangleGreen.png	30	0	872	8	11	6182	72.7272727272727337322	772.75	6	6	3702	100	617	8	10	5218	80	652.25	6	7	4666	85.7142857142857081953	777.6666666666666287711	125.4166666666666287711
5.0.11.0	win	032819	10:07:34	NH_A_72	1	1	mixed_practiceWord	12	mixed_repeat	56	Triangle	Green	Color	Word	Repeat	200	Consistent	COLOR	TriangleGreen.png	38	1	731	9	12	6913	75	768.1111111111110858474	6	6	3702	100	617	9	11	5949	81.8181818181818272251	661	6	7	4666	85.7142857142857081953	777.6666666666666287711	116.6666666666666287711
5.0.11.0	win	032819	10:07:34	NH_A_72	1	1	mixed_practiceWord	12	mixed_shift	59	Circle	Red	Shape	Word	Shift	200	Consistent	SHAPE	CircleRed.png	30	1	828	9	12	6913	75	768.1111111111110858474	7	7	4530	100	647.1428571428571103752	9	11	5949	81.8181818181818272251	661	7	8	5494	87.5	784.8571428571428896248	123.8571428571428896248
5.0.11.0	win	032819	10:07:34	NH_A_72	1	1	mixed_practiceWord	12	mixed_shift	62	Circle	Red	Color	Word	Shift	200	Consistent	COLOR	CircleRed.png	30	1	697	10	13	7610	76.9230769230769340083	761	7	7	4530	100	647.1428571428571103752	9	11	5949	81.8181818181818272251	661	8	9	6191	88.8888888888888857309	773.875	112.875
5.0.11.0	win	032819	10:07:34	NH_A_72	1	1	mixed_practiceWord	12	mixed_shift	65	Triangle	Green	Shape	Word	Shift	200	Consistent	SHAPE	TriangleGreen.png	38	1	507	10	13	7610	76.9230769230769340083	761	8	8	5037	100	629.625	9	11	5949	81.8181818181818272251	661	9	10	6698	90	744.2222222222221716947	83.2222222222221716947
5.0.11.0	win	032819	10:07:34	NH_A_72	1	1	mixed_practiceWord	12	mixed_repeat	68	Triangle	Red	Shape	Word	Repeat	200	Inconsistent	SHAPE	TriangleRed.png	38	1	1301	10	13	7610	76.9230769230769340083	761	9	9	6338	100	704.2222222222221716947	10	12	7250	83.3333333333333428072	725	9	10	6698	90	744.2222222222221716947	19.2222222222221716947
5.0.11.0	win	032819	10:07:34	NH_A_72	1	1	mixed_practiceWord	12	mixed_shift	71	Triangle	Red	Color	Word	Shift	200	Inconsistent	COLOR	TriangleRed.png	38	0	655	10	14	7610	71.4285714285714306016	761	9	9	6338	100	704.2222222222221716947	10	12	7250	83.3333333333333428072	725	9	11	6698	81.8181818181818272251	744.2222222222221716947	19.2222222222221716947
5.0.11.0	win	032819	10:07:34	NH_A_72	1	1	mixed_practiceWord	12	mixed_repeat	74	Circle	Green	Color	Word	Repeat	200	Inconsistent	COLOR	CircleGreen.png	38	1	827	11	15	8437	73.3333333333333285964	767	9	9	6338	100	704.2222222222221716947	11	13	8077	84.6153846153846131983	734.2727272727272520569	9	11	6698	81.8181818181818272251	744.2222222222221716947	9.9494949494949196378
5.0.11.0	win	032819	10:07:34	NH_A_72	1	1	mixed_practiceWord	12	mixed_shift	77	Triangle	Red	Shape	Word	Shift	200	Inconsistent	SHAPE	TriangleRed.png	38	1	696	11	15	8437	73.3333333333333285964	767	10	10	7034	100	703.3999999999999772626	11	13	8077	84.6153846153846131983	734.2727272727272520569	10	12	7394	83.3333333333333428072	739.3999999999999772626	5.1272727272727252057
5.0.11.0	win	032819	10:07:34	NH_A_72	1	1	mixed_practiceWord	12	mixed_shift	80	Circle	Red	Color	Word	Shift	200	Consistent	COLOR	CircleRed.png	30	1	459	12	16	8896	75	741.3333333333333712289	10	10	7034	100	703.3999999999999772626	11	13	8077	84.6153846153846131983	734.2727272727272520569	11	13	7853	84.6153846153846131983	713.9090909090908780854	-20.3636363636363739715
5.0.11.0	win	032819	10:07:34	NH_A_72	1	1	mixed_practiceWord	12	mixed_repeat	83	Circle	Green	Color	Word	Repeat	200	Inconsistent	COLOR	CircleGreen.png	38	1	743	13	17	9639	76.4705882352941159752	741.4615384615384527933	10	10	7034	100	703.3999999999999772626	12	14	8820	85.7142857142857081953	735	11	13	7853	84.6153846153846131983	713.9090909090908780854	-21.0909090909091219146
5.0.11.0	win	032819	10:07:34	NH_A_72	1	1	mixed_practiceWord	12	mixed_shift	86	Circle	Red	Shape	Word	Shift	200	Consistent	SHAPE	CircleRed.png	30	1	872	13	17	9639	76.4705882352941159752	741.4615384615384527933	11	11	7906	100	718.7272727272727479431	12	14	8820	85.7142857142857081953	735	12	14	8725	85.7142857142857081953	727.0833333333333712289	-7.9166666666666287711
5.0.11.0	win	032819	10:07:34	NH_A_72	1	1	mixed_practiceWord	12	mixed_shift	89	Circle	Green	Color	Word	Shift	200	Inconsistent	COLOR	CircleGreen.png	38	1	659	14	18	10298	77.7777777777777856727	735.5714285714285551876	11	11	7906	100	718.7272727272727479431	12	14	8820	85.7142857142857081953	735	13	15	9384	86.6666666666666714036	721.8461538461538111733	-13.1538461538461888267
5.0.11.0	win	032819	10:07:34	NH_A_72	1	1	mixed_practiceWord	12	mixed_repeat	92	Triangle	Red	Color	Word	Repeat	200	Inconsistent	COLOR	TriangleRed.png	30	1	823	15	19	11121	78.9473684210526300831	741.3999999999999772626	11	11	7906	100	718.7272727272727479431	13	15	9643	86.6666666666666714036	741.7692307692307167599	13	15	9384	86.6666666666666714036	721.8461538461538111733	-19.9230769230769055866
5.0.11.0	win	032819	10:07:34	NH_A_72	1	1	mixed_practiceWord	12	mixed_repeat	95	Triangle	Red	Color	Word	Repeat	200	Inconsistent	COLOR	TriangleRed.png	30	1	756	16	20	11877	80	742.3125	11	11	7906	100	718.7272727272727479431	14	16	10399	87.5	742.7857142857143344372	13	15	9384	86.6666666666666714036	721.8461538461538111733	-20.9395604395605232639
5.0.11.0	win	032819	10:07:34	NH_A_72	1	1	mixed_practiceWord	12	mixed_repeat	98	Triangle	Green	Color	Word	Repeat	200	Consistent	COLOR	TriangleGreen.png	38	1	565	17	21	12442	80.9523809523809489974	731.8823529411764639008	11	11	7906	100	718.7272727272727479431	15	17	10964	88.2352941176470579876	730.9333333333332802795	13	15	9384	86.6666666666666714036	721.8461538461538111733	-9.0871794871794691062
5.0.11.0	win	032819	10:07:34	NH_A_72	1	1	mixed_practiceWord	12	mixed_repeat	101	Circle	Red	Color	Word	Repeat	200	Consistent	COLOR	CircleRed.png	30	1	508	18	22	12950	81.8181818181818272251	719.4444444444444570763	11	11	7906	100	718.7272727272727479431	16	18	11472	88.8888888888888857309	717	13	15	9384	86.6666666666666714036	721.8461538461538111733	4.8461538461538111733
5.0.11.0	win	032819	10:07:34	NH_A_72	1	1	mixed_practiceWord	12	mixed_repeat	104	Triangle	Green	Color	Word	Repeat	200	Consistent	COLOR	TriangleGreen.png	38	1	534	19	23	13484	82.6086956521739068648	709.6842105263158373418	11	11	7906	100	718.7272727272727479431	17	19	12006	89.4736842105263150415	706.2352941176470721985	13	15	9384	86.6666666666666714036	721.8461538461538111733	15.6108597285067389748
5.0.11.0	win	032819	10:07:34	NH_A_72	1	1	mixed_practiceWord	12	mixed_shift	107	Circle	Green	Shape	Word	Shift	200	Inconsistent	SHAPE	CircleGreen.png	30	1	670	19	23	13484	82.6086956521739068648	709.6842105263158373418	12	12	8576	100	714.6666666666666287711	17	19	12006	89.4736842105263150415	706.2352941176470721985	14	16	10054	87.5	718.1428571428571103752	11.9075630252100381767
5.0.11.0	win	032819	10:07:34	NH_A_72	1	1	mixed_practiceWord	12	mixed_shift	110	Triangle	Red	Color	Word	Shift	200	Inconsistent	COLOR	TriangleRed.png	38	0	626	19	24	13484	79.1666666666666571928	709.6842105263158373418	12	12	8576	100	714.6666666666666287711	17	19	12006	89.4736842105263150415	706.2352941176470721985	14	17	10054	82.352941176470579876	718.1428571428571103752	11.9075630252100381767
5.0.11.0	win	032819	10:07:34	NH_A_72	1	1	mixed_practiceWord	12	mixed_repeat	113	Triangle	Green	Color	Word	Repeat	200	Consistent	COLOR	TriangleGreen.png	38	1	815	20	25	14299	80	714.9500000000000454747	12	12	8576	100	714.6666666666666287711	18	20	12821	90	712.2777777777778283053	14	17	10054	82.352941176470579876	718.1428571428571103752	5.8650793650792820699
5.0.11.0	win	032819	10:07:34	NH_A_72	1	1	mixed_practiceWord	12	mixed_repeat	116	Circle	Red	Color	Word	Repeat	200	Consistent	COLOR	CircleRed.png	30	1	509	21	26	14808	80.7692307692307736033	705.1428571428571103752	12	12	8576	100	714.6666666666666287711	19	21	13330	90.4761904761904816041	701.5789473684210406645	14	17	10054	82.352941176470579876	718.1428571428571103752	16.5639097744360697106
5.0.11.0	win	032819	10:07:34	NH_A_72	1	1	mixed_practiceWord	12	mixed_shift	119	Triangle	Red	Shape	Word	Shift	200	Inconsistent	SHAPE	TriangleRed.png	38	1	502	21	26	14808	80.7692307692307736033	705.1428571428571103752	13	13	9078	100	698.3076923076922639666	19	21	13330	90.4761904761904816041	701.5789473684210406645	15	18	10556	83.3333333333333428072	703.7333333333333484916	2.154385964912307827
5.0.11.0	win	032819	10:07:34	NH_A_72	1	1	mixed_practiceWord	12	mixed_shift	122	Triangle	Green	Color	Word	Shift	200	Consistent	COLOR	TriangleGreen.png	38	1	784	22	27	15592	81.4814814814814809552	708.7272727272727479431	13	13	9078	100	698.3076923076922639666	19	21	13330	90.4761904761904816041	701.5789473684210406645	16	19	11340	84.2105263157894654569	708.75	7.1710526315789593355
5.0.11.0	win	032819	10:07:34	NH_A_72	1	1	mixed_practiceWord	12	mixed_shift	125	Triangle	Green	Shape	Word	Shift	200	Consistent	SHAPE	TriangleGreen.png	38	1	463	22	27	15592	81.4814814814814809552	708.7272727272727479431	14	14	9541	100	681.5	19	21	13330	90.4761904761904816041	701.5789473684210406645	17	20	11803	85	694.2941176470587834046	-7.2848297213622572599
5.0.11.0	win	032819	10:07:34	NH_A_72	1	1	mixed_practiceWord	12	mixed_shift	128	Circle	Red	Color	Word	Shift	200	Consistent	COLOR	CircleRed.png	30	1	635	23	28	16227	82.1428571428571387969	705.5217391304347529513	14	14	9541	100	681.5	19	21	13330	90.4761904761904816041	701.5789473684210406645	18	21	12438	85.7142857142857081953	691	-10.5789473684210406645
5.0.11.0	win	032819	10:07:34	NH_A_72	1	1	mixed_practiceWord	12	mixed_repeat	131	Triangle	Red	Color	Word	Repeat	200	Inconsistent	COLOR	TriangleRed.png	38	0	575	23	29	16227	79.3103448275862064065	705.5217391304347529513	14	14	9541	100	681.5	19	22	13330	86.3636363636363597607	701.5789473684210406645	18	21	12438	85.7142857142857081953	691	-10.5789473684210406645
5.0.11.0	win	032819	10:07:34	NH_A_72	1	1	mixed_practiceWord	12	mixed_shift	134	Circle	Green	Shape	Word	Shift	200	Inconsistent	SHAPE	CircleGreen.png	30	1	1839	23	29	16227	79.3103448275862064065	705.5217391304347529513	15	15	11380	100	758.6666666666666287711	19	22	13330	86.3636363636363597607	701.5789473684210406645	19	22	14277	86.3636363636363597607	751.4210526315789593355	49.8421052631579186709
5.0.11.0	win	032819	10:07:34	NH_A_72	1	1	mixed_practiceWord	12	mixed_shift	137	Circle	Green	Color	Word	Shift	200	Inconsistent	COLOR	CircleGreen.png	38	1	548	24	30	16775	80	698.9583333333333712289	15	15	11380	100	758.6666666666666287711	19	22	13330	86.3636363636363597607	701.5789473684210406645	20	23	14825	86.9565217391304372541	741.25	39.6710526315789593355
5.0.11.0	win	032819	10:07:34	NH_A_72	1	1	mixed_practiceWord	12	mixed_shift	140	Triangle	Green	Shape	Word	Shift	200	Consistent	SHAPE	TriangleGreen.png	38	1	572	24	30	16775	80	698.9583333333333712289	16	16	11952	100	747	19	22	13330	86.3636363636363597607	701.5789473684210406645	21	24	15397	87.5	733.1904761904761471669	31.6115288220551065024
5.0.11.0	win	032819	10:07:34	NH_A_72	1	1	mixed_practiceWord	12	mixed_repeat	143	Circle	Green	Shape	Word	Repeat	200	Inconsistent	SHAPE	CircleGreen.png	30	1	531	24	30	16775	80	698.9583333333333712289	17	17	12483	100	734.2941176470587834046	20	23	13861	86.9565217391304372541	693.0499999999999545253	21	24	15397	87.5	733.1904761904761471669	40.1404761904761926417
5.0.11.0	win	032819	10:07:34	NH_A_72	1	1	mixed_practiceWord	12	mixed_repeat	146	Circle	Green	Shape	Word	Repeat	200	Inconsistent	SHAPE	CircleGreen.png	30	1	556	24	30	16775	80	698.9583333333333712289	18	18	13039	100	724.3888888888889141526	21	24	14417	87.5	686.5238095238095183959	21	24	15397	87.5	733.1904761904761471669	46.6666666666666287711
5.0.11.0	win	032819	10:07:34	NH_A_72	1	1	mixed_testintro	13	MixedPracticeInstruct	1	Circle	Green	Shape	Word	Repeat	200	Inconsistent	SC_Mixed_TestIntro.htm	CircleGreen.png	57	0	5068	24	30	16775	80	698.9583333333333712289	18	18	13039	100	724.3888888888889141526	21	24	14417	87.5	686.5238095238095183959	21	24	15397	87.5	733.1904761904761471669	46.6666666666666287711
5.0.11.0	win	032819	10:07:34	NH_A_72	1	1	mixed_Word_shortCSI	14	MixedTestInstruct	1	Circle	Green	Shape	Word	Repeat	200	Inconsistent	SC_Mixed_WordTest.htm	CircleGreen.png	57	0	3007	0	0	0	0		0	0	0	0		0	0	0	0		0	0	0	0		0
5.0.11.0	win	032819	10:07:34	NH_A_72	1	1	mixed_Word_shortCSI	14	mixed_firsttask	2	Triangle	Red	Shape	Word	firsttrial	200	Inconsistent	SHAPE	TriangleRed.png	38	1	1117	0	0	0	0		0	0	0	0		0	0	0	0		0	0	0	0		0
5.0.11.0	win	032819	10:07:34	NH_A_72	1	1	mixed_Word_shortCSI	14	mixed_shift	5	Triangle	Red	Color	Word	Shift	200	Inconsistent	COLOR	TriangleRed.png	30	1	495	1	1	495	100	495	0	0	0	0		0	0	0	0		1	1	495	100	495	495
5.0.11.0	win	032819	10:07:34	NH_A_72	1	1	mixed_Word_shortCSI	14	mixed_repeat	8	Circle	Red	Color	Word	Repeat	200	Consistent	COLOR	CircleRed.png	30	1	617	2	2	1112	100	556	0	0	0	0		1	1	617	100	617	1	1	495	100	495	-122
5.0.11.0	win	032819	10:07:34	NH_A_72	1	1	mixed_Word_shortCSI	14	mixed_shift	11	Circle	Green	Shape	Word	Shift	200	Inconsistent	SHAPE	CircleGreen.png	30	1	606	2	2	1112	100	556	1	1	606	100	606	1	1	617	100	617	2	2	1101	100	550.5	-66.5
5.0.11.0	win	032819	10:07:34	NH_A_72	1	1	mixed_Word_shortCSI	14	mixed_shift	14	Triangle	Red	Color	Word	Shift	200	Inconsistent	COLOR	TriangleRed.png	38	0	549	2	3	1112	66.6666666666666571928	556	1	1	606	100	606	1	1	617	100	617	2	3	1101	66.6666666666666571928	550.5	-66.5
5.0.11.0	win	032819	10:07:34	NH_A_72	1	1	mixed_Word_shortCSI	14	mixed_shift	17	Triangle	Red	Shape	Word	Shift	200	Inconsistent	SHAPE	TriangleRed.png	38	1	1020	2	3	1112	66.6666666666666571928	556	2	2	1626	100	813	1	1	617	100	617	3	4	2121	75	707	90
5.0.11.0	win	032819	10:07:34	NH_A_72	1	1	mixed_Word_shortCSI	14	mixed_repeat	20	Circle	Red	Shape	Word	Repeat	200	Consistent	SHAPE	CircleRed.png	30	1	674	2	3	1112	66.6666666666666571928	556	3	3	2300	100	766.6666666666666287711	2	2	1291	100	645.5	3	4	2121	75	707	61.5
5.0.11.0	win	032819	10:07:34	NH_A_72	1	1	mixed_Word_shortCSI	14	mixed_shift	23	Circle	Green	Color	Word	Shift	200	Inconsistent	COLOR	CircleGreen.png	38	1	645	3	4	1757	75	585.6666666666666287711	3	3	2300	100	766.6666666666666287711	2	2	1291	100	645.5	4	5	2766	80	691.5	46
5.0.11.0	win	032819	10:07:34	NH_A_72	1	1	mixed_Word_shortCSI	14	mixed_shift	26	Circle	Red	Shape	Word	Shift	200	Consistent	SHAPE	CircleRed.png	30	1	810	3	4	1757	75	585.6666666666666287711	4	4	3110	100	777.5	2	2	1291	100	645.5	5	6	3576	83.3333333333333428072	715.2000000000000454747	69.7000000000000454747
5.0.11.0	win	032819	10:07:34	NH_A_72	1	1	mixed_Word_shortCSI	14	mixed_repeat	29	Triangle	Red	Shape	Word	Repeat	200	Inconsistent	SHAPE	TriangleRed.png	38	1	664	3	4	1757	75	585.6666666666666287711	5	5	3774	100	754.7999999999999545253	3	3	1955	100	651.6666666666666287711	5	6	3576	83.3333333333333428072	715.2000000000000454747	63.5333333333334167037
5.0.11.0	win	032819	10:07:34	NH_A_72	1	1	mixed_Word_shortCSI	14	mixed_shift	32	Circle	Green	Color	Word	Shift	200	Inconsistent	COLOR	CircleGreen.png	30	0	748	3	5	1757	60	585.6666666666666287711	5	5	3774	100	754.7999999999999545253	3	3	1955	100	651.6666666666666287711	5	7	3576	71.4285714285714306016	715.2000000000000454747	63.5333333333334167037
5.0.11.0	win	032819	10:07:34	NH_A_72	1	1	mixed_Word_shortCSI	14	mixed_repeat	35	Circle	Green	Color	Word	Repeat	200	Inconsistent	COLOR	CircleGreen.png	38	1	1404	4	6	3161	66.6666666666666571928	790.25	5	5	3774	100	754.7999999999999545253	4	4	3359	100	839.75	5	7	3576	71.4285714285714306016	715.2000000000000454747	-124.5499999999999545253
5.0.11.0	win	032819	10:07:34	NH_A_72	1	1	mixed_Word_shortCSI	14	mixed_repeat	38	Triangle	Red	Color	Word	Repeat	200	Inconsistent	COLOR	TriangleRed.png	30	1	674	5	7	3835	71.4285714285714306016	767	5	5	3774	100	754.7999999999999545253	5	5	4033	100	806.6000000000000227374	5	7	3576	71.4285714285714306016	715.2000000000000454747	-91.3999999999999772626
5.0.11.0	win	032819	10:07:34	NH_A_72	1	1	mixed_Word_shortCSI	14	mixed_repeat	41	Triangle	Green	Color	Word	Repeat	200	Consistent	COLOR	TriangleGreen.png	38	1	597	6	8	4432	75	738.6666666666666287711	5	5	3774	100	754.7999999999999545253	6	6	4630	100	771.6666666666666287711	5	7	3576	71.4285714285714306016	715.2000000000000454747	-56.4666666666665832963
5.0.11.0	win	032819	10:07:34	NH_A_72	1	1	mixed_Word_shortCSI	14	mixed_shift	44	Triangle	Red	Shape	Word	Shift	200	Inconsistent	SHAPE	TriangleRed.png	38	1	572	6	8	4432	75	738.6666666666666287711	6	6	4346	100	724.3333333333333712289	6	6	4630	100	771.6666666666666287711	6	8	4148	75	691.3333333333333712289	-80.3333333333332575421
5.0.11.0	win	032819	10:07:34	NH_A_72	1	1	mixed_Word_shortCSI	14	mixed_shift	47	Triangle	Red	Color	Word	Shift	200	Inconsistent	COLOR	TriangleRed.png	30	1	547	7	9	4979	77.7777777777777856727	711.2857142857143344372	6	6	4346	100	724.3333333333333712289	6	6	4630	100	771.6666666666666287711	7	9	4695	77.7777777777777856727	670.7142857142856655628	-100.9523809523809632083
5.0.11.0	win	032819	10:07:34	NH_A_72	1	1	mixed_Word_shortCSI	14	mixed_shift	50	Circle	Red	Shape	Word	Shift	200	Consistent	SHAPE	CircleRed.png	30	1	684	7	9	4979	77.7777777777777856727	711.2857142857143344372	7	7	5030	100	718.5714285714285551876	6	6	4630	100	771.6666666666666287711	8	10	5379	80	672.375	-99.2916666666666287711
5.0.11.0	win	032819	10:07:34	NH_A_72	1	1	mixed_Word_shortCSI	14	mixed_shift	53	Circle	Red	Color	Word	Shift	200	Consistent	COLOR	CircleRed.png	30	1	718	8	10	5697	80	712.125	7	7	5030	100	718.5714285714285551876	6	6	4630	100	771.6666666666666287711	9	11	6097	81.8181818181818272251	677.4444444444444570763	-94.2222222222221716947
5.0.11.0	win	032819	10:07:34	NH_A_72	1	1	mixed_Word_shortCSI	14	mixed_shift	56	Circle	Green	Shape	Word	Shift	200	Inconsistent	SHAPE	CircleGreen.png	30	1	848	8	10	5697	80	712.125	8	8	5878	100	734.75	6	6	4630	100	771.6666666666666287711	10	12	6945	83.3333333333333428072	694.5	-77.1666666666666287711
5.0.11.0	win	032819	10:07:34	NH_A_72	1	1	mixed_Word_shortCSI	14	mixed_shift	59	Triangle	Red	Color	Word	Shift	200	Inconsistent	COLOR	TriangleRed.png	38	0	668	8	11	5697	72.7272727272727337322	712.125	8	8	5878	100	734.75	6	6	4630	100	771.6666666666666287711	10	13	6945	76.9230769230769340083	694.5	-77.1666666666666287711
5.0.11.0	win	032819	10:07:34	NH_A_72	1	1	mixed_Word_shortCSI	14	mixed_shift	62	Triangle	Red	Shape	Word	Shift	200	Inconsistent	SHAPE	TriangleRed.png	38	1	639	8	11	5697	72.7272727272727337322	712.125	9	9	6517	100	724.1111111111110858474	6	6	4630	100	771.6666666666666287711	11	14	7584	78.5714285714285693984	689.4545454545454958861	-82.2121212121211328849
5.0.11.0	win	032819	10:07:34	NH_A_72	1	1	mixed_Word_shortCSI	14	mixed_repeat	65	Triangle	Red	Shape	Word	Repeat	200	Inconsistent	SHAPE	TriangleRed.png	38	1	611	8	11	5697	72.7272727272727337322	712.125	10	10	7128	100	712.7999999999999545253	7	7	5241	100	748.7142857142856655628	11	14	7584	78.5714285714285693984	689.4545454545454958861	-59.2597402597401696767
5.0.11.0	win	032819	10:07:34	NH_A_72	1	1	mixed_Word_shortCSI	14	mixed_shift	68	Circle	Green	Color	Word	Shift	200	Inconsistent	COLOR	CircleGreen.png	38	1	810	9	12	6507	75	723	10	10	7128	100	712.7999999999999545253	7	7	5241	100	748.7142857142856655628	12	15	8394	80	699.5	-49.2142857142856655628
5.0.11.0	win	032819	10:07:34	NH_A_72	1	1	mixed_Word_shortCSI	14	mixed_shift	71	Circle	Green	Shape	Word	Shift	200	Inconsistent	SHAPE	CircleGreen.png	30	1	760	9	12	6507	75	723	11	11	7888	100	717.0909090909091219146	7	7	5241	100	748.7142857142856655628	13	16	9154	81.25	704.1538461538461888267	-44.5604395604394767361
5.0.11.0	win	032819	10:07:34	NH_A_72	1	1	mixed_Word_shortCSI	14	mixed_repeat	74	Circle	Green	Shape	Word	Repeat	200	Inconsistent	SHAPE	CircleGreen.png	30	1	776	9	12	6507	75	723	12	12	8664	100	722	8	8	6017	100	752.125	13	16	9154	81.25	704.1538461538461888267	-47.9711538461538111733
5.0.11.0	win	032819	10:07:34	NH_A_72	1	1	mixed_Word_shortCSI	14	mixed_shift	77	Triangle	Red	Color	Word	Shift	200	Inconsistent	COLOR	TriangleRed.png	38	0	487	9	13	6507	69.2307692307692263967	723	12	12	8664	100	722	8	8	6017	100	752.125	13	17	9154	76.4705882352941159752	704.1538461538461888267	-47.9711538461538111733
5.0.11.0	win	032819	10:07:34	NH_A_72	1	1	mixed_Word_shortCSI	14	mixed_repeat	80	Circle	Green	Color	Word	Repeat	200	Inconsistent	COLOR	CircleGreen.png	38	1	2225	10	14	8732	71.4285714285714306016	873.2000000000000454747	12	12	8664	100	722	9	9	8242	100	915.7777777777778283053	13	17	9154	76.4705882352941159752	704.1538461538461888267	-211.6239316239316394785
5.0.11.0	win	032819	10:07:34	NH_A_72	1	1	mixed_Word_shortCSI	14	mixed_repeat	83	Triangle	Red	Color	Word	Repeat	200	Inconsistent	COLOR	TriangleRed.png	30	1	615	11	15	9347	73.3333333333333285964	849.7272727272727479431	12	12	8664	100	722	10	10	8857	100	885.7000000000000454747	13	17	9154	76.4705882352941159752	704.1538461538461888267	-181.546153846153856648
5.0.11.0	win	032819	10:07:34	NH_A_72	1	1	mixed_Word_shortCSI	14	mixed_shift	86	Triangle	Green	Shape	Word	Shift	200	Consistent	SHAPE	TriangleGreen.png	38	1	649	11	15	9347	73.3333333333333285964	849.7272727272727479431	13	13	9313	100	716.38461538461535838	10	10	8857	100	885.7000000000000454747	14	18	9803	77.7777777777777856727	700.2142857142856655628	-185.485714285714379912
5.0.11.0	win	032819	10:07:34	NH_A_72	1	1	mixed_Word_shortCSI	14	mixed_repeat	89	Triangle	Green	Shape	Word	Repeat	200	Consistent	SHAPE	TriangleGreen.png	38	1	608	11	15	9347	73.3333333333333285964	849.7272727272727479431	14	14	9921	100	708.6428571428571103752	11	11	9465	100	860.4545454545454958861	14	18	9803	77.7777777777777856727	700.2142857142856655628	-160.2402597402598303233
5.0.11.0	win	032819	10:07:34	NH_A_72	1	1	mixed_Word_shortCSI	14	mixed_shift	92	Circle	Green	Color	Word	Shift	200	Inconsistent	COLOR	CircleGreen.png	38	1	1143	12	16	10490	75	874.1666666666666287711	14	14	9921	100	708.6428571428571103752	11	11	9465	100	860.4545454545454958861	15	19	10946	78.9473684210526300831	729.7333333333333484916	-130.7212121212121473945
5.0.11.0	win	032819	10:07:34	NH_A_72	1	1	mixed_Word_shortCSI	14	mixed_shift	95	Circle	Red	Shape	Word	Shift	200	Consistent	SHAPE	CircleRed.png	30	1	775	12	16	10490	75	874.1666666666666287711	15	15	10696	100	713.0666666666667197205	11	11	9465	100	860.4545454545454958861	16	20	11721	80	732.5625	-127.8920454545454958861
5.0.11.0	win	032819	10:07:34	NH_A_72	1	1	mixed_Word_shortCSI	14	mixed_shift	98	Triangle	Red	Color	Word	Shift	200	Inconsistent	COLOR	TriangleRed.png	30	1	982	13	17	11472	76.4705882352941159752	882.4615384615384527933	15	15	10696	100	713.0666666666667197205	11	11	9465	100	860.4545454545454958861	17	21	12703	80.9523809523809489974	747.2352941176470721985	-113.2192513368984236877
5.0.11.0	win	032819	10:07:34	NH_A_72	1	1	mixed_Word_shortCSI	14	mixed_repeat	101	Circle	Red	Color	Word	Repeat	200	Consistent	COLOR	CircleRed.png	30	1	653	14	18	12125	77.7777777777777856727	866.0714285714285551876	15	15	10696	100	713.0666666666667197205	12	12	10118	100	843.1666666666666287711	17	21	12703	80.9523809523809489974	747.2352941176470721985	-95.9313725490195565726
5.0.11.0	win	032819	10:07:34	NH_A_72	1	1	mixed_Word_shortCSI	14	mixed_repeat	104	Circle	Green	Color	Word	Repeat	200	Inconsistent	COLOR	CircleGreen.png	38	1	481	15	19	12606	78.9473684210526300831	840.3999999999999772626	15	15	10696	100	713.0666666666667197205	13	13	10599	100	815.3076923076922639666	17	21	12703	80.9523809523809489974	747.2352941176470721985	-68.0723981900451917681
5.0.11.0	win	032819	10:07:34	NH_A_72	1	1	mixed_Word_shortCSI	14	mixed_shift	107	Triangle	Green	Shape	Word	Shift	200	Consistent	SHAPE	TriangleGreen.png	38	1	572	15	19	12606	78.9473684210526300831	840.3999999999999772626	16	16	11268	100	704.25	13	13	10599	100	815.3076923076922639666	18	22	13275	81.8181818181818272251	737.5	-77.8076923076922639666
5.0.11.0	win	032819	10:07:34	NH_A_72	1	1	mixed_Word_shortCSI	14	mixed_shift	110	Circle	Red	Color	Word	Shift	200	Consistent	COLOR	CircleRed.png	30	1	564	16	20	13170	80	823.125	16	16	11268	100	704.25	13	13	10599	100	815.3076923076922639666	19	23	13839	82.6086956521739068648	728.3684210526315609968	-86.9392712550607029698
5.0.11.0	win	032819	10:07:34	NH_A_72	1	1	mixed_Word_shortCSI	14	mixed_shift	113	Circle	Green	Shape	Word	Shift	200	Inconsistent	SHAPE	CircleGreen.png	30	1	796	16	20	13170	80	823.125	17	17	12064	100	709.6470588235293917023	13	13	10599	100	815.3076923076922639666	20	24	14635	83.3333333333333428072	731.75	-83.5576923076922639666
5.0.11.0	win	032819	10:07:34	NH_A_72	1	1	mixed_Word_shortCSI	14	mixed_shift	116	Circle	Green	Color	Word	Shift	200	Inconsistent	COLOR	CircleGreen.png	30	0	554	16	21	13170	76.1904761904761897995	823.125	17	17	12064	100	709.6470588235293917023	13	13	10599	100	815.3076923076922639666	20	25	14635	80	731.75	-83.5576923076922639666
5.0.11.0	win	032819	10:07:34	NH_A_72	1	1	mixed_Word_shortCSI	14	mixed_repeat	119	Circle	Green	Color	Word	Repeat	200	Inconsistent	COLOR	CircleGreen.png	38	1	1234	17	22	14404	77.2727272727272662678	847.2941176470587834046	17	17	12064	100	709.6470588235293917023	14	14	11833	100	845.2142857142856655628	20	25	14635	80	731.75	-113.4642857142856655628
5.0.11.0	win	032819	10:07:34	NH_A_72	1	1	mixed_Word_shortCSI	14	mixed_shift	122	Circle	Green	Shape	Word	Shift	200	Inconsistent	SHAPE	CircleGreen.png	30	1	671	17	22	14404	77.2727272727272662678	847.2941176470587834046	18	18	12735	100	707.5	14	14	11833	100	845.2142857142856655628	21	26	15306	80.7692307692307736033	728.8571428571428896248	-116.357142857142775938
5.0.11.0	win	032819	10:07:34	NH_A_72	1	1	mixed_Word_shortCSI	14	mixed_repeat	125	Circle	Green	Shape	Word	Repeat	200	Inconsistent	SHAPE	CircleGreen.png	30	1	626	17	22	14404	77.2727272727272662678	847.2941176470587834046	19	19	13361	100	703.2105263157894796677	15	15	12459	100	830.6000000000000227374	21	26	15306	80.7692307692307736033	728.8571428571428896248	-101.7428571428571331126
5.0.11.0	win	032819	10:07:34	NH_A_72	1	1	mixed_Word_shortCSI	14	mixed_repeat	128	Triangle	Red	Shape	Word	Repeat	200	Inconsistent	SHAPE	TriangleRed.png	38	1	871	17	22	14404	77.2727272727272662678	847.2941176470587834046	20	20	14232	100	711.6000000000000227374	16	16	13330	100	833.125	21	26	15306	80.7692307692307736033	728.8571428571428896248	-104.2678571428571103752
5.0.11.0	win	032819	10:07:34	NH_A_72	1	1	mixed_Word_shortCSI	14	mixed_shift	131	Triangle	Green	Color	Word	Shift	200	Consistent	COLOR	TriangleGreen.png	38	1	834	18	23	15238	78.2608695652173906865	846.5555555555555429237	20	20	14232	100	711.6000000000000227374	16	16	13330	100	833.125	22	27	16140	81.4814814814814809552	733.6363636363636260285	-99.4886363636363739715
5.0.11.0	win	032819	10:07:34	NH_A_72	1	1	mixed_Word_shortCSI	14	mixed_repeat	134	Triangle	Red	Color	Word	Repeat	200	Inconsistent	COLOR	TriangleRed.png	30	1	607	19	24	15845	79.1666666666666571928	833.9473684210526016614	20	20	14232	100	711.6000000000000227374	17	17	13937	100	819.8235294117647526946	22	27	16140	81.4814814814814809552	733.6363636363636260285	-86.1871657754011266661
5.0.11.0	win	032819	10:07:34	NH_A_72	1	1	mixed_Word_shortCSI	14	mixed_repeat	137	Triangle	Green	Color	Word	Repeat	200	Consistent	COLOR	TriangleGreen.png	38	1	597	20	25	16442	80	822.1000000000000227374	20	20	14232	100	711.6000000000000227374	18	18	14534	100	807.4444444444444570763	22	27	16140	81.4814814814814809552	733.6363636363636260285	-73.8080808080808310478
5.0.11.0	win	032819	10:07:34	NH_A_72	1	1	mixed_Word_shortCSI	14	mixed_repeat	140	Triangle	Green	Color	Word	Repeat	200	Consistent	COLOR	TriangleGreen.png	38	1	554	21	26	16996	80.7692307692307736033	809.3333333333333712289	20	20	14232	100	711.6000000000000227374	19	19	15088	100	794.1052631578946829904	22	27	16140	81.4814814814814809552	733.6363636363636260285	-60.468899521531056962
5.0.11.0	win	032819	10:07:34	NH_A_72	1	1	mixed_Word_shortCSI	14	mixed_shift	143	Circle	Green	Shape	Word	Shift	200	Inconsistent	SHAPE	CircleGreen.png	30	1	1011	21	26	16996	80.7692307692307736033	809.3333333333333712289	21	21	15243	100	725.8571428571428896248	19	19	15088	100	794.1052631578946829904	23	28	17151	82.1428571428571387969	745.695652173913003935	-48.4096109839816790554
5.0.11.0	win	032819	10:07:34	NH_A_72	1	1	mixed_Word_shortCSI	14	mixed_repeat	146	Triangle	Red	Shape	Word	Repeat	200	Inconsistent	SHAPE	TriangleRed.png	38	1	586	21	26	16996	80.7692307692307736033	809.3333333333333712289	22	22	15829	100	719.5	20	20	15674	100	783.7000000000000454747	23	28	17151	82.1428571428571387969	745.695652173913003935	-38.0043478260870415397
5.0.11.0	win	032819	10:07:34	NH_A_72	1	1	mixed_Word_shortCSI	14	mixed_repeat	149	Circle	Red	Shape	Word	Repeat	200	Consistent	SHAPE	CircleRed.png	30	1	672	21	26	16996	80.7692307692307736033	809.3333333333333712289	23	23	16501	100	717.4347826086956274594	21	21	16346	100	778.3809523809524080207	23	28	17151	82.1428571428571387969	745.695652173913003935	-32.6853002070394040857
5.0.11.0	win	032819	10:07:34	NH_A_72	1	1	mixed_Word_shortCSI	14	mixed_repeat	152	Triangle	Red	Shape	Word	Repeat	200	Inconsistent	SHAPE	TriangleRed.png	38	1	435	21	26	16996	80.7692307692307736033	809.3333333333333712289	24	24	16936	100	705.6666666666666287711	22	22	16781	100	762.7727272727272520569	23	28	17151	82.1428571428571387969	745.695652173913003935	-17.0770750988142481219
5.0.11.0	win	032819	10:07:34	NH_A_72	1	1	mixed_Word_shortCSI	14	mixed_repeat	155	Circle	Green	Shape	Word	Repeat	200	Inconsistent	SHAPE	CircleGreen.png	30	1	735	21	26	16996	80.7692307692307736033	809.3333333333333712289	25	25	17671	100	706.8400000000000318323	23	23	17516	100	761.5652173913043725406	23	28	17151	82.1428571428571387969	745.695652173913003935	-15.8695652173913686056
5.0.11.0	win	032819	10:07:34	NH_A_72	1	1	mixed_Word_shortCSI	14	mixed_shift	158	Circle	Red	Color	Word	Shift	200	Consistent	COLOR	CircleRed.png	30	1	1056	22	27	18052	81.4814814814814809552	820.5454545454545041139	25	25	17671	100	706.8400000000000318323	23	23	17516	100	761.5652173913043725406	24	29	18207	82.7586206896551743739	758.625	-2.9402173913043725406
5.0.11.0	win	032819	10:07:34	NH_A_72	1	1	mixed_Word_shortCSI	14	mixed_shift	161	Triangle	Red	Shape	Word	Shift	200	Inconsistent	SHAPE	TriangleRed.png	38	1	597	22	27	18052	81.4814814814814809552	820.5454545454545041139	26	26	18268	100	702.61538461538464162	23	23	17516	100	761.5652173913043725406	25	30	18804	83.3333333333333428072	752.1599999999999681677	-9.4052173913044043729
5.0.11.0	win	032819	10:07:34	NH_A_72	1	1	mixed_Word_shortCSI	14	mixed_shift	164	Circle	Green	Color	Word	Shift	200	Inconsistent	COLOR	CircleGreen.png	38	1	811	23	28	18863	82.1428571428571387969	820.1304347826087450812	26	26	18268	100	702.61538461538464162	23	23	17516	100	761.5652173913043725406	26	31	19615	83.8709677419354875383	754.4230769230769055866	-7.142140468227466954
5.0.11.0	win	032819	10:07:34	NH_A_72	1	1	mixed_Word_shortCSI	14	mixed_shift	167	Triangle	Red	Shape	Word	Shift	200	Inconsistent	SHAPE	TriangleRed.png	38	1	729	23	28	18863	82.1428571428571387969	820.1304347826087450812	27	27	18997	100	703.5925925925926094351	23	23	17516	100	761.5652173913043725406	27	32	20344	84.375	753.4814814814815235877	-8.0837359098228489529
5.0.11.0	win	032819	10:07:34	NH_A_72	1	1	mixed_Word_shortCSI	14	mixed_repeat	170	Triangle	Red	Shape	Word	Repeat	200	Inconsistent	SHAPE	TriangleRed.png	38	1	379	23	28	18863	82.1428571428571387969	820.1304347826087450812	28	28	19376	100	692	24	24	17895	100	745.625	27	32	20344	84.375	753.4814814814815235877	7.8564814814815235877
5.0.11.0	win	032819	10:07:34	NH_A_72	1	1	mixed_Word_shortCSI	14	mixed_shift	173	Triangle	Green	Color	Word	Shift	200	Consistent	COLOR	TriangleGreen.png	38	1	666	24	29	19529	82.7586206896551743739	813.7083333333333712289	28	28	19376	100	692	24	24	17895	100	745.625	28	33	21010	84.8484848484848441785	750.3571428571428896248	4.7321428571428896248
5.0.11.0	win	032819	10:07:34	NH_A_72	1	1	mixed_Word_shortCSI	14	mixed_repeat	176	Triangle	Green	Color	Word	Repeat	200	Consistent	COLOR	TriangleGreen.png	38	1	861	25	30	20390	83.3333333333333428072	815.6000000000000227374	28	28	19376	100	692	25	25	18756	100	750.2400000000000090949	28	33	21010	84.8484848484848441785	750.3571428571428896248	0.1171428571428805299
5.0.11.0	win	032819	10:07:34	NH_A_72	1	1	mixed_Word_shortCSI	14	mixed_shift	179	Triangle	Red	Shape	Word	Shift	200	Inconsistent	SHAPE	TriangleRed.png	38	1	505	25	30	20390	83.3333333333333428072	815.6000000000000227374	29	29	19881	100	685.5517241379310462435	25	25	18756	100	750.2400000000000090949	29	34	21515	85.2941176470588260372	741.8965517241379075131	-8.3434482758621015819
5.0.11.0	win	032819	10:07:34	NH_A_72	1	1	mixed_Word_shortCSI	14	mixed_repeat	182	Circle	Green	Shape	Word	Repeat	200	Inconsistent	SHAPE	CircleGreen.png	30	1	499	25	30	20390	83.3333333333333428072	815.6000000000000227374	30	30	20380	100	679.3333333333333712289	26	26	19255	100	740.5769230769230944134	29	34	21515	85.2941176470588260372	741.8965517241379075131	1.3196286472148130997
5.0.11.0	win	032819	10:07:34	NH_A_72	1	1	mixed_Word_shortCSI	14	mixed_shift	185	Triangle	Green	Color	Word	Shift	200	Consistent	COLOR	TriangleGreen.png	38	1	605	26	31	20995	83.8709677419354875383	807.5	30	30	20380	100	679.3333333333333712289	26	26	19255	100	740.5769230769230944134	30	35	22120	85.7142857142857081953	737.3333333333333712289	-3.2435897435897231844
5.0.11.0	win	032819	10:07:34	NH_A_72	1	1	mixed_Word_shortCSI	14	mixed_shift	188	Triangle	Green	Shape	Word	Shift	200	Consistent	SHAPE	TriangleGreen.png	38	1	547	26	31	20995	83.8709677419354875383	807.5	31	31	20927	100	675.0645161290323130743	26	26	19255	100	740.5769230769230944134	31	36	22667	86.1111111111111142691	731.193548387096825536	-9.3833746898262688774
5.0.11.0	win	032819	10:07:34	NH_A_72	1	1	mixed_Word_shortCSI	14	mixed_shift	191	Circle	Red	Color	Word	Shift	200	Consistent	COLOR	CircleRed.png	30	1	971	27	32	21966	84.375	813.5555555555555429237	31	31	20927	100	675.0645161290323130743	26	26	19255	100	740.5769230769230944134	32	37	23638	86.486486486486484182	738.6875	-1.8894230769230944134
5.0.11.0	win	032819	10:07:34	NH_A_72	1	1	mixed_Word_shortCSI	14	mixed_repeat	194	Triangle	Red	Color	Word	Repeat	200	Inconsistent	COLOR	TriangleRed.png	30	1	579	28	33	22545	84.8484848484848441785	805.1785714285714448124	31	31	20927	100	675.0645161290323130743	27	27	19834	100	734.5925925925926094351	32	37	23638	86.486486486486484182	738.6875	4.0949074074073905649
5.0.11.0	win	032819	10:07:34	NH_A_72	1	1	mixed_Word_shortCSI	14	mixed_repeat	197	Circle	Green	Color	Word	Repeat	200	Inconsistent	COLOR	CircleGreen.png	38	1	554	29	34	23099	85.2941176470588260372	796.5172413793103487478	31	31	20927	100	675.0645161290323130743	28	28	20388	100	728.1428571428571103752	32	37	23638	86.486486486486484182	738.6875	10.5446428571428896248
5.0.11.0	win	032819	10:07:34	NH_A_72	1	1	mixed_Word_shortCSI	14	mixed_shift	200	Circle	Red	Shape	Word	Shift	200	Consistent	SHAPE	CircleRed.png	30	1	850	29	34	23099	85.2941176470588260372	796.5172413793103487478	32	32	21777	100	680.53125	28	28	20388	100	728.1428571428571103752	33	38	24488	86.8421052631579044601	742.0606060606060054852	13.91774891774889511
5.0.11.0	win	032819	10:07:34	NH_A_72	1	1	mixed_Word_shortCSI	14	mixed_repeat	203	Triangle	Green	Shape	Word	Repeat	200	Consistent	SHAPE	TriangleGreen.png	38	1	574	29	34	23099	85.2941176470588260372	796.5172413793103487478	33	33	22351	100	677.3030303030302547995	29	29	20962	100	722.8275862068965125218	33	38	24488	86.8421052631579044601	742.0606060606060054852	19.2330198537094929634
5.0.11.0	win	032819	10:07:34	NH_A_72	1	1	mixed_Word_shortCSI	14	mixed_repeat	206	Circle	Red	Shape	Word	Repeat	200	Consistent	SHAPE	CircleRed.png	30	1	613	29	34	23099	85.2941176470588260372	796.5172413793103487478	34	34	22964	100	675.4117647058823195039	30	30	21575	100	719.1666666666666287711	33	38	24488	86.8421052631579044601	742.0606060606060054852	22.8939393939393767141
5.0.11.0	win	032819	10:07:34	NH_A_72	1	1	mixed_Word_shortCSI	14	mixed_shift	209	Circle	Green	Color	Word	Shift	200	Inconsistent	COLOR	CircleGreen.png	38	1	571	30	35	23670	85.7142857142857081953	789	34	34	22964	100	675.4117647058823195039	30	30	21575	100	719.1666666666666287711	34	39	25059	87.1794871794871824022	737.0294117647058556031	17.862745098039226832
5.0.11.0	win	032819	10:07:34	NH_A_72	1	1	mixed_Word_shortCSI	14	mixed_repeat	212	Triangle	Green	Color	Word	Repeat	200	Consistent	COLOR	TriangleGreen.png	38	1	627	31	36	24297	86.1111111111111142691	783.7741935483870747703	34	34	22964	100	675.4117647058823195039	31	31	22202	100	716.193548387096825536	34	39	25059	87.1794871794871824022	737.0294117647058556031	20.8358633776090300671
5.0.11.0	win	032819	10:07:34	NH_A_72	1	1	mixed_Word_shortCSI	14	mixed_shift	215	Circle	Green	Shape	Word	Shift	200	Inconsistent	SHAPE	CircleGreen.png	30	1	920	31	36	24297	86.1111111111111142691	783.7741935483870747703	35	35	23884	100	682.3999999999999772626	31	31	22202	100	716.193548387096825536	35	40	25979	87.5	742.2571428571428668874	26.0635944700460413515
5.0.11.0	win	032819	10:07:34	NH_A_72	1	1	mixed_Word_shortCSI	14	mixed_repeat	218	Triangle	Green	Shape	Word	Repeat	200	Consistent	SHAPE	TriangleGreen.png	38	1	753	31	36	24297	86.1111111111111142691	783.7741935483870747703	36	36	24637	100	684.3611111111110858474	32	32	22955	100	717.34375	35	40	25979	87.5	742.2571428571428668874	24.9133928571428668874
5.0.11.0	win	032819	10:07:34	NH_A_72	1	1	mixed_Word_shortCSI	14	mixed_repeat	221	Triangle	Green	Shape	Word	Repeat	200	Consistent	SHAPE	TriangleGreen.png	38	1	465	31	36	24297	86.1111111111111142691	783.7741935483870747703	37	37	25102	100	678.4324324324323924884	33	33	23420	100	709.6969696969697452005	35	40	25979	87.5	742.2571428571428668874	32.560173160173121687
5.0.11.0	win	032819	10:07:34	NH_A_72	1	1	mixed_Word_shortCSI	14	mixed_repeat	224	Circle	Red	Shape	Word	Repeat	200	Consistent	SHAPE	CircleRed.png	30	1	780	31	36	24297	86.1111111111111142691	783.7741935483870747703	38	38	25882	100	681.1052631578946829904	34	34	24200	100	711.7647058823529278015	35	40	25979	87.5	742.2571428571428668874	30.4924369747899390859
5.0.11.0	win	032819	10:07:34	NH_A_72	1	1	mixed_Word_shortCSI	14	mixed_repeat	227	Circle	Red	Shape	Word	Repeat	200	Consistent	SHAPE	CircleRed.png	30	1	571	31	36	24297	86.1111111111111142691	783.7741935483870747703	39	39	26453	100	678.2820512820512703911	35	35	24771	100	707.7428571428571331126	35	40	25979	87.5	742.2571428571428668874	34.5142857142857337749
5.0.11.0	win	032819	10:07:34	NH_A_72	1	1	mixed_Word_shortCSI	14	mixed_repeat	230	Triangle	Green	Shape	Word	Repeat	200	Consistent	SHAPE	TriangleGreen.png	38	1	515	31	36	24297	86.1111111111111142691	783.7741935483870747703	40	40	26968	100	674.2000000000000454747	36	36	25286	100	702.3888888888889141526	35	40	25979	87.5	742.2571428571428668874	39.8682539682539527348
5.0.11.0	win	032819	10:07:34	NH_A_72	1	1	mixed_Word_shortCSI	14	mixed_shift	233	Circle	Green	Color	Word	Shift	200	Inconsistent	COLOR	CircleGreen.png	38	1	1196	32	37	25493	86.486486486486484182	796.65625	40	40	26968	100	674.2000000000000454747	36	36	25286	100	702.3888888888889141526	36	41	27175	87.804878048780494737	754.8611111111110858474	52.4722222222221716947
5.0.11.0	win	032819	10:07:34	NH_A_72	1	1	mixed_Word_shortCSI	14	mixed_shift	236	Triangle	Red	Shape	Word	Shift	200	Inconsistent	SHAPE	TriangleRed.png	38	1	730	32	37	25493	86.486486486486484182	796.65625	41	41	27698	100	675.560975609756042104	36	36	25286	100	702.3888888888889141526	37	42	27905	88.0952380952380877943	754.1891891891891646083	51.8003003003002504556
5.0.11.0	win	032819	10:07:34	NH_A_72	1	1	mixed_Word_shortCSI	14	mixed_shift	239	Triangle	Green	Color	Word	Shift	200	Consistent	COLOR	TriangleGreen.png	38	1	1340	33	38	26833	86.8421052631579044601	813.1212121212121246572	41	41	27698	100	675.560975609756042104	36	36	25286	100	702.3888888888889141526	38	43	29245	88.3720930232558146145	769.6052631578946829904	67.2163742690057688378
5.0.11.0	win	032819	10:07:34	NH_A_72	1	1	mixed_Word_shortCSI	14	mixed_repeat	242	Circle	Red	Color	Word	Repeat	200	Consistent	COLOR	CircleRed.png	30	1	725	34	39	27558	87.1794871794871824022	810.5294117647058556031	41	41	27698	100	675.560975609756042104	37	37	26011	100	703	38	43	29245	88.3720930232558146145	769.6052631578946829904	66.6052631578946829904
5.0.11.0	win	032819	10:07:34	NH_A_72	1	1	mixed_Word_shortCSI	14	Rest	244	Circle	Red	Color	Word	Repeat	200	Consistent	Take a break for 60 s	CircleRed.png	0	0	59984	34	39	27558	87.1794871794871824022	810.5294117647058556031	41	41	27698	100	675.560975609756042104	37	37	26011	100	703	38	43	29245	88.3720930232558146145	769.6052631578946829904	66.6052631578946829904
5.0.11.0	win	032819	10:07:34	NH_A_72	1	1	mixed_Word_shortCSI	14	mixed_shift	246	Circle	Green	Shape	Word	Shift	200	Inconsistent	SHAPE	CircleGreen.png	30	1	3444	34	39	27558	87.1794871794871824022	810.5294117647058556031	42	42	31142	100	741.4761904761904816041	37	37	26011	100	703	39	44	32689	88.6363636363636402393	838.1794871794871824022	135.1794871794871824022
5.0.11.0	win	032819	10:07:34	NH_A_72	1	1	mixed_Word_shortCSI	14	mixed_repeat	249	Triangle	Green	Shape	Word	Repeat	200	Consistent	SHAPE	TriangleGreen.png	38	1	552	34	39	27558	87.1794871794871824022	810.5294117647058556031	43	43	31694	100	737.069767441860449253	38	38	26563	100	699.0263157894736423259	39	44	32689	88.6363636363636402393	838.1794871794871824022	139.1531713900135400763
5.0.11.0	win	032819	10:07:34	NH_A_72	1	1	mixed_Word_shortCSI	14	mixed_shift	252	Circle	Green	Color	Word	Shift	200	Inconsistent	COLOR	CircleGreen.png	38	1	912	35	40	28470	87.5	813.4285714285714448124	43	43	31694	100	737.069767441860449253	38	38	26563	100	699.0263157894736423259	40	45	33601	88.8888888888888857309	840.0249999999999772626	140.9986842105263349367
5.0.11.0	win	032819	10:07:34	NH_A_72	1	1	mixed_Word_shortCSI	14	mixed_shift	255	Triangle	Green	Shape	Word	Shift	200	Consistent	SHAPE	TriangleGreen.png	38	1	811	35	40	28470	87.5	813.4285714285714448124	44	44	32505	100	738.75	38	38	26563	100	699.0263157894736423259	41	46	34412	89.1304347826086882378	839.3170731707317600012	140.2907573812581176753
5.0.11.0	win	032819	10:07:34	NH_A_72	1	1	mixed_Word_shortCSI	14	mixed_repeat	258	Circle	Green	Shape	Word	Repeat	200	Inconsistent	SHAPE	CircleGreen.png	30	1	633	35	40	28470	87.5	813.4285714285714448124	45	45	33138	100	736.3999999999999772626	39	39	27196	100	697.3333333333333712289	41	46	34412	89.1304347826086882378	839.3170731707317600012	141.9837398373983887723
5.0.11.0	win	032819	10:07:34	NH_A_72	1	1	mixed_Word_shortCSI	14	mixed_repeat	261	Triangle	Green	Shape	Word	Repeat	200	Consistent	SHAPE	TriangleGreen.png	38	1	573	35	40	28470	87.5	813.4285714285714448124	46	46	33711	100	732.8478260869565019675	40	40	27769	100	694.2250000000000227374	41	46	34412	89.1304347826086882378	839.3170731707317600012	145.0920731707317372638
5.0.11.0	win	032819	10:07:34	NH_A_72	1	1	mixed_Word_shortCSI	14	mixed_repeat	264	Triangle	Red	Shape	Word	Repeat	200	Inconsistent	SHAPE	TriangleRed.png	38	1	676	35	40	28470	87.5	813.4285714285714448124	47	47	34387	100	731.6382978723404448829	41	41	28445	100	693.780487804878021052	41	46	34412	89.1304347826086882378	839.3170731707317600012	145.5365853658537389492
5.0.11.0	win	032819	10:07:34	NH_A_72	1	1	mixed_Word_shortCSI	14	mixed_repeat	267	Circle	Red	Shape	Word	Repeat	200	Consistent	SHAPE	CircleRed.png	30	1	584	35	40	28470	87.5	813.4285714285714448124	48	48	34971	100	728.5625	42	42	29029	100	691.1666666666666287711	41	46	34412	89.1304347826086882378	839.3170731707317600012	148.1504065040651312302
5.0.11.0	win	032819	10:07:34	NH_A_72	1	1	mixed_Word_shortCSI	14	mixed_repeat	270	Circle	Red	Shape	Word	Repeat	200	Consistent	SHAPE	CircleRed.png	30	1	494	35	40	28470	87.5	813.4285714285714448124	49	49	35465	100	723.7755102040816836961	43	43	29523	100	686.5813953488371907952	41	46	34412	89.1304347826086882378	839.3170731707317600012	152.7356778218945692061
5.0.11.0	win	032819	10:07:34	NH_A_72	1	1	mixed_Word_shortCSI	14	mixed_shift	273	Triangle	Green	Color	Word	Shift	200	Consistent	COLOR	TriangleGreen.png	38	1	665	36	41	29135	87.804878048780494737	809.3055555555555429237	49	49	35465	100	723.7755102040816836961	43	43	29523	100	686.5813953488371907952	42	47	35077	89.361702127659569328	835.1666666666666287711	148.5852713178294379759
5.0.11.0	win	032819	10:07:34	NH_A_72	1	1	mixed_Word_shortCSI	14	mixed_repeat	276	Triangle	Red	Color	Word	Repeat	200	Inconsistent	COLOR	TriangleRed.png	30	1	829	37	42	29964	88.0952380952380877943	809.8378378378378101843	49	49	35465	100	723.7755102040816836961	44	44	30352	100	689.8181818181818698577	42	47	35077	89.361702127659569328	835.1666666666666287711	145.3484848484847589134
5.0.11.0	win	032819	10:07:34	NH_A_72	1	1	mixed_Word_shortCSI	14	mixed_shift	279	Circle	Red	Shape	Word	Shift	200	Consistent	SHAPE	CircleRed.png	30	1	682	37	42	29964	88.0952380952380877943	809.8378378378378101843	50	50	36147	100	722.9400000000000545697	44	44	30352	100	689.8181818181818698577	43	48	35759	89.5833333333333428072	831.6046511627906738795	141.7864693446088040218
5.0.11.0	win	032819	10:07:34	NH_A_72	1	1	mixed_Word_shortCSI	14	mixed_repeat	282	Triangle	Green	Shape	Word	Repeat	200	Consistent	SHAPE	TriangleGreen.png	38	1	556	37	42	29964	88.0952380952380877943	809.8378378378378101843	51	51	36703	100	719.6666666666666287711	45	45	30908	100	686.8444444444444343389	43	48	35759	89.5833333333333428072	831.6046511627906738795	144.7602067183462395406
5.0.11.0	win	032819	10:07:34	NH_A_72	1	1	mixed_Word_shortCSI	14	mixed_shift	285	Circle	Red	Color	Word	Shift	200	Consistent	COLOR	CircleRed.png	30	1	613	38	43	30577	88.3720930232558146145	804.6578947368420813291	51	51	36703	100	719.6666666666666287711	45	45	30908	100	686.8444444444444343389	44	49	36372	89.7959183673469425457	826.6363636363636260285	139.7919191919191916895
5.0.11.0	win	032819	10:07:34	NH_A_72	1	1	mixed_Word_shortCSI	14	mixed_repeat	288	Circle	Red	Color	Word	Repeat	200	Consistent	COLOR	CircleRed.png	30	1	410	39	44	30987	88.6363636363636402393	794.5384615384615472067	51	51	36703	100	719.6666666666666287711	46	46	31318	100	680.8260869565217490162	44	49	36372	89.7959183673469425457	826.6363636363636260285	145.8102766798418770122
5.0.11.0	win	032819	10:07:34	NH_A_72	1	1	mixed_Word_shortCSI	14	mixed_repeat	291	Circle	Red	Color	Word	Repeat	200	Consistent	COLOR	CircleRed.png	30	1	313	40	45	31300	88.8888888888888857309	782.5	51	51	36703	100	719.6666666666666287711	47	47	31631	100	673	44	49	36372	89.7959183673469425457	826.6363636363636260285	153.6363636363636260285
5.0.11.0	win	032819	10:07:34	NH_A_72	1	1	mixed_Word_shortCSI	14	mixed_shift	294	Circle	Red	Shape	Word	Shift	200	Consistent	SHAPE	CircleRed.png	30	1	715	40	45	31300	88.8888888888888857309	782.5	52	52	37418	100	719.5769230769230944134	47	47	31631	100	673	45	50	37087	90	824.1555555555555656611	151.1555555555555656611
5.0.11.0	win	032819	10:07:34	NH_A_72	1	1	mixed_Word_shortCSI	14	mixed_shift	297	Triangle	Red	Color	Word	Shift	200	Inconsistent	COLOR	TriangleRed.png	30	1	588	41	46	31888	89.1304347826086882378	777.7560975609756042104	52	52	37418	100	719.5769230769230944134	47	47	31631	100	673	46	51	37675	90.1960784313725554284	819.0217391304347529513	146.0217391304347529513
5.0.11.0	win	032819	10:07:34	NH_A_72	1	1	mixed_Word_shortCSI	14	mixed_shift	300	Circle	Green	Shape	Word	Shift	200	Inconsistent	SHAPE	CircleGreen.png	30	1	642	41	46	31888	89.1304347826086882378	777.7560975609756042104	53	53	38060	100	718.1132075471698499314	47	47	31631	100	673	47	52	38317	90.3846153846153868017	815.2553191489362234279	142.2553191489362234279
5.0.11.0	win	032819	10:07:34	NH_A_72	1	1	mixed_Word_shortCSI	14	mixed_shift	303	Triangle	Green	Color	Word	Shift	200	Consistent	COLOR	TriangleGreen.png	38	1	616	42	47	32504	89.361702127659569328	773.9047619047619264165	53	53	38060	100	718.1132075471698499314	47	47	31631	100	673	48	53	38933	90.5660377358490649158	811.1041666666666287711	138.1041666666666287711
5.0.11.0	win	032819	10:07:34	NH_A_72	1	1	mixed_Word_shortCSI	14	mixed_shift	306	Triangle	Red	Shape	Word	Shift	200	Inconsistent	SHAPE	TriangleRed.png	38	1	572	42	47	32504	89.361702127659569328	773.9047619047619264165	54	54	38632	100	715.4074074074073905649	47	47	31631	100	673	49	54	39505	90.740740740740747583	806.2244897959183163039	133.2244897959183163039
5.0.11.0	win	032819	10:07:34	NH_A_72	1	1	mixed_Word_shortCSI	14	mixed_repeat	309	Triangle	Red	Shape	Word	Repeat	200	Inconsistent	SHAPE	TriangleRed.png	38	1	404	42	47	32504	89.361702127659569328	773.9047619047619264165	55	55	39036	100	709.7454545454545495886	48	48	32035	100	667.3958333333333712289	49	54	39505	90.740740740740747583	806.2244897959183163039	138.8286564625849450749
5.0.11.0	win	032819	10:07:34	NH_A_72	1	1	mixed_Word_shortCSI	14	mixed_shift	312	Triangle	Green	Color	Word	Shift	200	Consistent	COLOR	TriangleGreen.png	30	0	514	42	48	32504	87.5	773.9047619047619264165	55	55	39036	100	709.7454545454545495886	48	48	32035	100	667.3958333333333712289	49	55	39505	89.0909090909090934929	806.2244897959183163039	138.8286564625849450749
5.0.11.0	win	032819	10:07:34	NH_A_72	1	1	mixed_Word_shortCSI	14	mixed_repeat	315	Triangle	Red	Color	Word	Repeat	200	Inconsistent	COLOR	TriangleRed.png	30	1	843	43	49	33347	87.7551020408163253705	775.5116279069767415422	55	55	39036	100	709.7454545454545495886	49	49	32878	100	670.9795918367346985178	49	55	39505	89.0909090909090934929	806.2244897959183163039	135.244897959183617786
5.0.11.0	win	032819	10:07:34	NH_A_72	1	1	mixed_Word_shortCSI	14	mixed_shift	318	Circle	Red	Shape	Word	Shift	200	Consistent	SHAPE	CircleRed.png	30	1	600	43	49	33347	87.7551020408163253705	775.5116279069767415422	56	56	39636	100	707.7857142857143344372	49	49	32878	100	670.9795918367346985178	50	56	40105	89.2857142857142918047	802.1000000000000227374	131.1204081632653242195
5.0.11.0	win	032819	10:07:34	NH_A_72	1	1	mixed_Word_shortCSI	14	mixed_shift	321	Triangle	Red	Color	Word	Shift	200	Inconsistent	COLOR	TriangleRed.png	30	1	622	44	50	33969	88	772.0227272727272520569	56	56	39636	100	707.7857142857143344372	49	49	32878	100	670.9795918367346985178	51	57	40727	89.4736842105263150415	798.5686274509804434274	127.5890356142457449096
5.0.11.0	win	032819	10:07:34	NH_A_72	1	1	mixed_Word_shortCSI	14	mixed_shift	324	Circle	Green	Shape	Word	Shift	200	Inconsistent	SHAPE	CircleGreen.png	30	1	1475	44	50	33969	88	772.0227272727272520569	57	57	41111	100	721.2456140350876694356	49	49	32878	100	670.9795918367346985178	52	58	42202	89.6551724137931103087	811.5769230769230944134	140.5973312401883958955
5.0.11.0	win	032819	10:07:34	NH_A_72	1	1	mixed_Word_shortCSI	14	mixed_shift	327	Triangle	Green	Color	Word	Shift	200	Consistent	COLOR	TriangleGreen.png	38	1	774	45	51	34743	88.2352941176470579876	772.0666666666667197205	57	57	41111	100	721.2456140350876694356	49	49	32878	100	670.9795918367346985178	53	59	42976	89.8305084745762769671	810.8679245283018417467	139.8883326915671432289
5.0.11.0	win	032819	10:07:34	NH_A_72	1	1	mixed_Word_shortCSI	14	mixed_repeat	330	Circle	Green	Color	Word	Repeat	200	Inconsistent	COLOR	CircleGreen.png	30	0	710	45	52	34743	86.5384615384615472067	772.0666666666667197205	57	57	41111	100	721.2456140350876694356	49	50	32878	98	670.9795918367346985178	53	59	42976	89.8305084745762769671	810.8679245283018417467	139.8883326915671432289
5.0.11.0	win	032819	10:07:34	NH_A_72	1	1	mixed_Word_shortCSI	14	mixed_shift	333	Circle	Red	Shape	Word	Shift	200	Consistent	SHAPE	CircleRed.png	30	1	888	45	52	34743	86.5384615384615472067	772.0666666666667197205	58	58	41999	100	724.1206896551724412348	49	50	32878	98	670.9795918367346985178	54	60	43864	90	812.2962962962963047175	141.3167044595616061997
5.0.11.0	win	032819	10:07:34	NH_A_72	1	1	mixed_Word_shortCSI	14	mixed_shift	336	Triangle	Red	Color	Word	Shift	200	Inconsistent	COLOR	TriangleRed.png	38	0	786	45	53	34743	84.9056603773584868122	772.0666666666667197205	58	58	41999	100	724.1206896551724412348	49	50	32878	98	670.9795918367346985178	54	61	43864	88.5245901639344197065	812.2962962962963047175	141.3167044595616061997
5.0.11.0	win	032819	10:07:34	NH_A_72	1	1	mixed_Word_shortCSI	14	mixed_shift	339	Circle	Green	Shape	Word	Shift	200	Inconsistent	SHAPE	CircleGreen.png	30	1	705	45	53	34743	84.9056603773584868122	772.0666666666667197205	59	59	42704	100	723.7966101694914868858	49	50	32878	98	670.9795918367346985178	55	62	44569	88.7096774193548327503	810.345454545454572326	139.3658627087198738081
5.0.11.0	win	032819	10:07:34	NH_A_72	1	1	mixed_Word_shortCSI	14	mixed_repeat	342	Triangle	Green	Shape	Word	Repeat	200	Consistent	SHAPE	TriangleGreen.png	38	1	691	45	53	34743	84.9056603773584868122	772.0666666666667197205	60	60	43395	100	723.25	50	51	33569	98.0392156862745025592	671.3799999999999954525	55	62	44569	88.7096774193548327503	810.345454545454572326	138.9654545454545768735
5.0.11.0	win	032819	10:07:34	NH_A_72	1	1	mixed_Word_shortCSI	14	mixed_shift	345	Triangle	Green	Color	Word	Shift	200	Consistent	COLOR	TriangleGreen.png	38	1	886	46	54	35629	85.1851851851851904485	774.5434782608696195894	60	60	43395	100	723.25	50	51	33569	98.0392156862745025592	671.3799999999999954525	56	63	45455	88.8888888888888857309	811.6964285714285551876	140.3164285714285597351
5.0.11.0	win	032819	10:07:34	NH_A_72	1	1	mixed_Word_shortCSI	14	mixed_shift	348	Triangle	Red	Shape	Word	Shift	200	Inconsistent	SHAPE	TriangleRed.png	38	1	832	46	54	35629	85.1851851851851904485	774.5434782608696195894	61	61	44227	100	725.0327868852458550464	50	51	33569	98.0392156862745025592	671.3799999999999954525	57	64	46287	89.0625	812.0526315789473983386	140.6726315789474028861
5.0.11.0	win	032819	10:07:34	NH_A_72	1	1	mixed_Word_shortCSI	14	mixed_shift	351	Circle	Red	Color	Word	Shift	200	Consistent	COLOR	CircleRed.png	30	1	701	47	55	36330	85.4545454545454532536	772.9787234042553336621	61	61	44227	100	725.0327868852458550464	50	51	33569	98.0392156862745025592	671.3799999999999954525	58	65	46988	89.2307692307692406075	810.1379310344827899826	138.75793103448279453
5.0.11.0	win	032819	10:07:34	NH_A_72	1	1	mixed_Word_shortCSI	14	mixed_repeat	354	Triangle	Red	Color	Word	Repeat	200	Inconsistent	COLOR	TriangleRed.png	30	1	447	48	56	36777	85.7142857142857081953	766.1875	61	61	44227	100	725.0327868852458550464	51	52	34016	98.0769230769230659917	666.9803921568627629313	58	65	46988	89.2307692307692406075	810.1379310344827899826	143.1575388776200270513
5.0.11.0	win	032819	10:07:34	NH_A_72	1	1	mixed_Word_shortCSI	14	mixed_repeat	357	Circle	Red	Color	Word	Repeat	200	Consistent	COLOR	CircleRed.png	30	1	395	49	57	37172	85.9649122807017533887	758.6122448979591581519	61	61	44227	100	725.0327868852458550464	52	53	34411	98.1132075471698072988	661.75	58	65	46988	89.2307692307692406075	810.1379310344827899826	148.3879310344827899826
5.0.11.0	win	032819	10:07:34	NH_A_72	1	1	mixed_Word_shortCSI	14	mixed_repeat	360	Circle	Red	Color	Word	Repeat	200	Consistent	COLOR	CircleRed.png	30	1	459	50	58	37631	86.2068965517241281304	752.6200000000000045475	61	61	44227	100	725.0327868852458550464	53	54	34870	98.1481481481481523588	657.9245283018867667124	58	65	46988	89.2307692307692406075	810.1379310344827899826	152.2134027325960232702
5.0.11.0	win	032819	10:07:34	NH_A_72	1	1	mixed_Word_shortCSI	14	mixed_repeat	363	Circle	Red	Color	Word	Repeat	200	Consistent	COLOR	CircleRed.png	30	1	358	51	59	37989	86.4406779661017026228	744.8823529411764639008	61	61	44227	100	725.0327868852458550464	54	55	35228	98.1818181818181869858	652.3703703703703240535	58	65	46988	89.2307692307692406075	810.1379310344827899826	157.7675606641124659291
5.0.11.0	win	032819	10:07:34	NH_A_72	1	1	mixed_Word_shortCSI	14	mixed_shift	366	Triangle	Red	Shape	Word	Shift	200	Inconsistent	SHAPE	TriangleRed.png	30	0	599	51	59	37989	86.4406779661017026228	744.8823529411764639008	61	62	44227	98.387096774193551596	725.0327868852458550464	54	55	35228	98.1818181818181869858	652.3703703703703240535	58	66	46988	87.8787878787878753428	810.1379310344827899826	157.7675606641124659291
5.0.11.0	win	032819	10:07:34	NH_A_72	1	1	mixed_Word_shortCSI	14	mixed_repeat	369	Triangle	Green	Shape	Word	Repeat	200	Consistent	SHAPE	TriangleGreen.png	38	1	477	51	59	37989	86.4406779661017026228	744.8823529411764639008	62	63	44704	98.4126984126984041268	721.0322580645160996937	55	56	35705	98.2142857142857081953	649.1818181818181301423	58	66	46988	87.8787878787878753428	810.1379310344827899826	160.9561128526646598402
5.0.11.0	win	032819	10:07:34	NH_A_72	1	1	mixed_Word_shortCSI	14	mixed_repeat	372	Triangle	Red	Shape	Word	Repeat	200	Inconsistent	SHAPE	TriangleRed.png	38	1	472	51	59	37989	86.4406779661017026228	744.8823529411764639008	63	64	45176	98.4375	717.0793650793650613195	56	57	36177	98.2456140350877120682	646.0178571428571103752	58	66	46988	87.8787878787878753428	810.1379310344827899826	164.1200738916256796074
5.0.11.0	win	032819	10:07:34	NH_A_72	1	1	mixed_Word_shortCSI	14	mixed_repeat	375	Triangle	Green	Shape	Word	Repeat	200	Consistent	SHAPE	TriangleGreen.png	38	1	403	51	59	37989	86.4406779661017026228	744.8823529411764639008	64	65	45579	98.4615384615384670042	712.171875	57	58	36580	98.2758620689655089109	641.7543859649123305644	58	66	46988	87.8787878787878753428	810.1379310344827899826	168.3835450695704594182
5.0.11.0	win	032819	10:07:34	NH_A_72	1	1	mixed_Word_shortCSI	14	mixed_shift	378	Triangle	Green	Color	Word	Shift	200	Consistent	COLOR	TriangleGreen.png	38	1	849	52	60	38838	86.6666666666666714036	746.88461538461535838	64	65	45579	98.4615384615384670042	712.171875	57	58	36580	98.2758620689655089109	641.7543859649123305644	59	67	47837	88.0597014925373144933	810.7966101694914868858	169.0422242045791563214
5.0.11.0	win	032819	10:07:34	NH_A_72	1	1	mixed_Word_shortCSI	14	mixed_repeat	381	Circle	Green	Color	Word	Repeat	200	Inconsistent	COLOR	CircleGreen.png	38	1	494	53	61	39332	86.8852459016393368074	742.1132075471698499314	64	65	45579	98.4615384615384670042	712.171875	58	59	37074	98.3050847457627128279	639.2068965517241849739	59	67	47837	88.0597014925373144933	810.7966101694914868858	171.589713617767301912
5.0.11.0	win	032819	10:07:34	NH_A_72	1	1	mixed_Word_shortCSI	14	mixed_repeat	384	Circle	Green	Color	Word	Repeat	200	Inconsistent	COLOR	CircleGreen.png	38	1	472	54	62	39804	87.0967741935483843463	737.1111111111110858474	64	65	45579	98.4615384615384670042	712.171875	59	60	37546	98.3333333333333285964	636.3728813559322361471	59	67	47837	88.0597014925373144933	810.7966101694914868858	174.4237288135592507388
5.0.11.0	win	032819	10:07:34	NH_A_72	1	1	mixed_Word_shortCSI	14	mixed_repeat	387	Triangle	Green	Color	Word	Repeat	200	Consistent	COLOR	TriangleGreen.png	38	1	356	55	63	40160	87.3015873015873040686	730.1818181818181301423	64	65	45579	98.4615384615384670042	712.171875	60	61	37902	98.3606557377049171009	631.7000000000000454747	59	67	47837	88.0597014925373144933	810.7966101694914868858	179.0966101694914414111
5.0.11.0	win	032819	10:07:34	NH_A_72	1	1	mixed_Word_shortCSI	14	mixed_repeat	390	Circle	Green	Color	Word	Repeat	200	Inconsistent	COLOR	CircleGreen.png	38	1	403	56	64	40563	87.5	724.3392857142856655628	64	65	45579	98.4615384615384670042	712.171875	61	62	38305	98.387096774193551596	627.950819672131160587	59	67	47837	88.0597014925373144933	810.7966101694914868858	182.8457904973603262988
5.0.11.0	win	032819	10:07:34	NH_A_72	1	1	mixed_Word_shortCSI	14	mixed_repeat	393	Circle	Red	Color	Word	Repeat	200	Consistent	COLOR	CircleRed.png	30	1	577	57	65	41140	87.6923076923076934008	721.7543859649123305644	64	65	45579	98.4615384615384670042	712.171875	62	63	38882	98.4126984126984041268	627.1290322580645124617	59	67	47837	88.0597014925373144933	810.7966101694914868858	183.6675779114269744241
5.0.11.0	win	032819	10:07:34	NH_A_72	1	1	mixed_Word_shortCSI	14	mixed_repeat	396	Triangle	Red	Color	Word	Repeat	200	Inconsistent	COLOR	TriangleRed.png	30	1	489	58	66	41629	87.8787878787878753428	717.7413793103448824695	64	65	45579	98.4615384615384670042	712.171875	63	64	39371	98.4375	624.9365079365079509444	59	67	47837	88.0597014925373144933	810.7966101694914868858	185.8601022329835359415
5.0.11.0	win	032819	10:07:34	NH_A_72	1	1	mixed_Word_shortCSI	14	mixed_repeat	399	Circle	Red	Color	Word	Repeat	200	Consistent	COLOR	CircleRed.png	30	1	387	59	67	42016	88.0597014925373144933	712.1355932203389329516	64	65	45579	98.4615384615384670042	712.171875	64	65	39758	98.4615384615384670042	621.21875	59	67	47837	88.0597014925373144933	810.7966101694914868858	189.5778601694914868858
5.0.11.0	win	032819	10:07:34	NH_A_72	1	1	mixed_Word_shortCSI	14	mixed_repeat	402	Circle	Red	Color	Word	Repeat	200	Consistent	COLOR	CircleRed.png	30	1	418	60	68	42434	88.2352941176470579876	707.2333333333333484916	64	65	45579	98.4615384615384670042	712.171875	65	66	40176	98.4848484848484844179	618.092307692307713296	59	67	47837	88.0597014925373144933	810.7966101694914868858	192.7043024771837735898
5.0.11.0	win	032819	10:07:34	NH_A_72	1	1	mixed_Word_shortCSI	14	mixed_shift	405	Triangle	Red	Shape	Word	Shift	200	Inconsistent	SHAPE	TriangleRed.png	38	1	751	60	68	42434	88.2352941176470579876	707.2333333333333484916	65	66	46330	98.4848484848484844179	712.7692307692307167599	65	66	40176	98.4848484848484844179	618.092307692307713296	60	68	48588	88.2352941176470579876	809.7999999999999545253	191.7076923076922412292
5.0.11.0	win	032819	10:07:34	NH_A_72	1	1	mixed_Word_shortCSI	14	mixed_shift	408	Circle	Green	Color	Word	Shift	200	Inconsistent	COLOR	CircleGreen.png	38	1	847	61	69	43281	88.4057971014492807171	709.5245901639344765499	65	66	46330	98.4848484848484844179	712.7692307692307167599	65	66	40176	98.4848484848484844179	618.092307692307713296	61	69	49435	88.4057971014492807171	810.4098360655738133573	192.3175283732661000613
5.0.11.0	win	032819	10:07:34	NH_A_72	1	1	mixed_Word_shortCSI	14	mixed_shift	411	Circle	Red	Shape	Word	Shift	200	Consistent	SHAPE	CircleRed.png	30	1	668	61	69	43281	88.4057971014492807171	709.5245901639344765499	66	67	46998	98.507462686567166088	712.0909090909091219146	65	66	40176	98.4848484848484844179	618.092307692307713296	62	70	50103	88.5714285714285693984	808.1129032258064626149	190.0205955334987493188
5.0.11.0	win	032819	10:07:34	NH_A_72	1	1	mixed_Word_shortCSI	14	mixed_shift	414	Triangle	Green	Color	Word	Shift	200	Consistent	COLOR	TriangleGreen.png	38	1	703	62	70	43984	88.5714285714285693984	709.4193548387096370789	66	67	46998	98.507462686567166088	712.0909090909091219146	65	66	40176	98.4848484848484844179	618.092307692307713296	63	71	50806	88.7323943661971838992	806.4444444444444570763	188.3521367521367437803
5.0.11.0	win	032819	10:07:34	NH_A_72	1	1	mixed_Word_shortCSI	14	mixed_shift	417	Triangle	Green	Shape	Word	Shift	200	Consistent	SHAPE	TriangleGreen.png	38	1	529	62	70	43984	88.5714285714285693984	709.4193548387096370789	67	68	47527	98.5294117647058840248	709.3582089552238585384	65	66	40176	98.4848484848484844179	618.092307692307713296	64	72	51335	88.8888888888888857309	802.109375	184.017067307692286704
5.0.11.0	win	032819	10:07:34	NH_A_72	1	1	mixed_Word_shortCSI	14	mixed_repeat	420	Circle	Red	Shape	Word	Repeat	200	Consistent	SHAPE	CircleRed.png	30	1	571	62	70	43984	88.5714285714285693984	709.4193548387096370789	68	69	48098	98.5507246376811707478	707.3235294117647526946	66	67	40747	98.507462686567166088	617.3787878787878753428	64	72	51335	88.8888888888888857309	802.109375	184.7305871212121246572
5.0.11.0	win	032819	10:07:34	NH_A_72	1	1	mixed_Word_shortCSI	14	mixed_repeat	423	Circle	Red	Shape	Word	Repeat	200	Consistent	SHAPE	CircleRed.png	30	1	498	62	70	43984	88.5714285714285693984	709.4193548387096370789	69	70	48596	98.5714285714285836093	704.2898550724637516396	67	68	41245	98.5294117647058840248	615.5970149253731733552	64	72	51335	88.8888888888888857309	802.109375	186.5123600746268266448
5.0.11.0	win	032819	10:07:34	NH_A_72	1	1	mixed_Word_shortCSI	14	mixed_repeat	426	Circle	Green	Shape	Word	Repeat	200	Inconsistent	SHAPE	CircleGreen.png	30	1	572	62	70	43984	88.5714285714285693984	709.4193548387096370789	70	71	49168	98.5915492957746550928	702.3999999999999772626	68	69	41817	98.5507246376811707478	614.9558823529412165954	64	72	51335	88.8888888888888857309	802.109375	187.1534926470587834046
5.0.11.0	win	032819	10:07:34	NH_A_72	1	1	mixed_Word_shortCSI	14	mixed_shift	429	Circle	Red	Color	Word	Shift	200	Consistent	COLOR	CircleRed.png	30	1	1283	63	71	45267	88.7323943661971838992	718.5238095238095183959	70	71	49168	98.5915492957746550928	702.3999999999999772626	68	69	41817	98.5507246376811707478	614.9558823529412165954	65	73	52618	89.0410958904109577361	809.5076923076923094413	194.551809954751092846
5.0.11.0	win	032819	10:07:34	NH_A_72	1	1	mixed_Word_shortCSI	14	mixed_repeat	432	Circle	Green	Color	Word	Repeat	200	Inconsistent	COLOR	CircleGreen.png	38	1	574	64	72	45841	88.8888888888888857309	716.265625	70	71	49168	98.5915492957746550928	702.3999999999999772626	69	70	42391	98.5714285714285836093	614.3623188405797463929	65	73	52618	89.0410958904109577361	809.5076923076923094413	195.1453734671125630484
5.0.11.0	win	032819	10:07:34	NH_A_72	1	1	mixed_Word_shortCSI	14	mixed_repeat	435	Circle	Red	Color	Word	Repeat	200	Consistent	COLOR	CircleRed.png	30	1	565	65	73	46406	89.0410958904109577361	713.9384615384615244693	70	71	49168	98.5915492957746550928	702.3999999999999772626	70	71	42956	98.5915492957746550928	613.6571428571428441501	65	73	52618	89.0410958904109577361	809.5076923076923094413	195.8505494505494652913
5.0.11.0	win	032819	10:07:34	NH_A_72	1	1	mixed_Word_shortCSI	14	mixed_repeat	438	Triangle	Green	Color	Word	Repeat	200	Consistent	COLOR	TriangleGreen.png	38	1	508	66	74	46914	89.18918918918919303	710.8181818181818698577	70	71	49168	98.5915492957746550928	702.3999999999999772626	71	72	43464	98.6111111111111142691	612.1690140845070118303	65	73	52618	89.0410958904109577361	809.5076923076923094413	197.3386782231852976111
5.0.11.0	win	032819	10:07:34	NH_A_72	1	1	mixed_Word_shortCSI	14	mixed_shift	441	Triangle	Green	Shape	Word	Shift	200	Consistent	SHAPE	TriangleGreen.png	38	1	487	66	74	46914	89.18918918918919303	710.8181818181818698577	71	72	49655	98.6111111111111142691	699.3661971830986203713	71	72	43464	98.6111111111111142691	612.1690140845070118303	66	74	53105	89.18918918918919303	804.6212121212121246572	192.4521980367051128269
5.0.11.0	win	032819	10:07:34	NH_A_72	1	1	mixed_Word_shortCSI	14	mixed_shift	444	Triangle	Green	Color	Word	Shift	200	Consistent	COLOR	TriangleGreen.png	38	1	913	67	75	47827	89.3333333333333285964	713.8358208955223744852	71	72	49655	98.6111111111111142691	699.3661971830986203713	71	72	43464	98.6111111111111142691	612.1690140845070118303	67	75	54018	89.3333333333333285964	806.23880597014920113	194.0697918856421892997
5.0.11.0	win	032819	10:07:34	NH_A_72	1	1	mixed_Word_shortCSI	14	mixed_repeat	447	Triangle	Green	Color	Word	Repeat	200	Consistent	COLOR	TriangleGreen.png	38	1	475	68	76	48302	89.4736842105263150415	710.3235294117647526946	71	72	49655	98.6111111111111142691	699.3661971830986203713	72	73	43939	98.6301369863013661643	610.2638888888889141526	67	75	54018	89.3333333333333285964	806.23880597014920113	195.9749170812602869773
5.0.11.0	win	032819	10:07:34	NH_A_72	1	1	mixed_Word_shortCSI	14	mixed_shift	450	Circle	Red	Shape	Word	Shift	200	Consistent	SHAPE	CircleRed.png	30	1	775	68	76	48302	89.4736842105263150415	710.3235294117647526946	72	73	50430	98.6301369863013661643	700.4166666666666287711	72	73	43939	98.6301369863013661643	610.2638888888889141526	68	76	54793	89.4736842105263150415	805.7794117647058556031	195.5155228758169414505
5.0.11.0	win	032819	10:07:34	NH_A_72	1	1	mixed_Word_shortCSI	14	mixed_shift	453	Circle	Green	Color	Word	Shift	200	Inconsistent	COLOR	CircleGreen.png	38	1	950	69	77	49252	89.6103896103896033765	713.7971014492753738523	72	73	50430	98.6301369863013661643	700.4166666666666287711	72	73	43939	98.6301369863013661643	610.2638888888889141526	69	77	55743	89.6103896103896033765	807.8695652173912549188	197.6056763285023407661
5.0.11.0	win	032819	10:07:34	NH_A_72	1	1	mixed_Word_shortCSI	14	mixed_repeat	456	Triangle	Green	Color	Word	Repeat	200	Consistent	COLOR	TriangleGreen.png	38	1	526	70	78	49778	89.7435897435897516061	711.1142857142857565123	72	73	50430	98.6301369863013661643	700.4166666666666287711	73	74	44465	98.648648648648645576	609.1095890410958872963	69	77	55743	89.6103896103896033765	807.8695652173912549188	198.7599761762953676225
5.0.11.0	win	032819	10:07:34	NH_A_72	1	1	mixed_Word_shortCSI	14	mixed_shift	459	Triangle	Red	Shape	Word	Shift	200	Inconsistent	SHAPE	TriangleRed.png	38	1	647	70	78	49778	89.7435897435897516061	711.1142857142857565123	73	74	51077	98.648648648648645576	699.684931506849352445	73	74	44465	98.648648648648645576	609.1095890410958872963	70	78	56390	89.7435897435897516061	805.5714285714285551876	196.4618395303326678913
5.0.11.0	win	032819	10:07:34	NH_A_72	1	1	mixed_Word_shortCSI	14	mixed_repeat	462	Circle	Red	Shape	Word	Repeat	200	Consistent	SHAPE	CircleRed.png	30	1	555	70	78	49778	89.7435897435897516061	711.1142857142857565123	74	75	51632	98.6666666666666714036	697.7297297297296836405	74	75	45020	98.6666666666666714036	608.3783783783783292165	70	78	56390	89.7435897435897516061	805.5714285714285551876	197.1930501930502259711
5.0.11.0	win	032819	10:07:34	NH_A_72	1	1	mixed_Word_shortCSI	14	mixed_repeat	465	Circle	Green	Shape	Word	Repeat	200	Inconsistent	SHAPE	CircleGreen.png	30	1	547	70	78	49778	89.7435897435897516061	711.1142857142857565123	75	76	52179	98.6842105263157804984	695.7200000000000272848	75	76	45567	98.6842105263157804984	607.5599999999999454303	70	78	56390	89.7435897435897516061	805.5714285714285551876	198.0114285714286097573
5.0.11.0	win	032819	10:07:34	NH_A_72	1	1	mixed_Word_shortCSI	14	mixed_repeat	468	Circle	Red	Shape	Word	Repeat	200	Consistent	SHAPE	CircleRed.png	30	1	540	70	78	49778	89.7435897435897516061	711.1142857142857565123	76	77	52719	98.7012987012986968693	693.6710526315789593355	76	77	46107	98.7012987012986968693	606.6710526315789593355	70	78	56390	89.7435897435897516061	805.5714285714285551876	198.9003759398495958521
5.0.11.0	win	032819	10:07:34	NH_A_72	1	1	mixed_Word_shortCSI	14	mixed_repeat	471	Triangle	Green	Shape	Word	Repeat	200	Consistent	SHAPE	TriangleGreen.png	38	1	756	70	78	49778	89.7435897435897516061	711.1142857142857565123	77	78	53475	98.7179487179487296089	694.480519480519433273	77	78	46863	98.7179487179487296089	608.6103896103895749548	70	78	56390	89.7435897435897516061	805.5714285714285551876	196.9610389610389802328
5.0.11.0	win	032819	10:07:34	NH_A_72	1	1	mixed_Word_shortCSI	14	mixed_repeat	474	Triangle	Green	Shape	Word	Repeat	200	Consistent	SHAPE	TriangleGreen.png	38	1	533	70	78	49778	89.7435897435897516061	711.1142857142857565123	78	79	54008	98.7341772151898737775	692.4102564102564656423	78	79	47396	98.7341772151898737775	607.6410256410256351955	70	78	56390	89.7435897435897516061	805.5714285714285551876	197.930402930402919992
5.0.11.0	win	032819	10:07:34	NH_A_72	1	1	mixed_Word_shortCSI	14	mixed_shift	477	Triangle	Red	Color	Word	Shift	200	Inconsistent	COLOR	TriangleRed.png	30	1	765	71	79	50543	89.8734177215189902199	711.873239436619769549	78	79	54008	98.7341772151898737775	692.4102564102564656423	78	79	47396	98.7341772151898737775	607.6410256410256351955	71	79	57155	89.8734177215189902199	805	197.3589743589743648045
5.0.11.0	win	032819	10:07:34	NH_A_72	1	1	mixed_Word_shortCSI	14	mixed_shift	480	Circle	Green	Shape	Word	Shift	200	Inconsistent	SHAPE	CircleGreen.png	30	1	924	71	79	50543	89.8734177215189902199	711.873239436619769549	79	80	54932	98.75	695.3417721518986809315	78	79	47396	98.7341772151898737775	607.6410256410256351955	72	80	58079	90	806.6527777777778283053	199.0117521367521931097
5.0.11.0	win	032819	10:07:34	NH_A_72	1	1	mixed_Word_shortCSI	14	mixed_repeat	483	Triangle	Red	Shape	Word	Repeat	200	Inconsistent	SHAPE	TriangleRed.png	38	1	662	71	79	50543	89.8734177215189902199	711.873239436619769549	80	81	55594	98.7654320987654301689	694.9249999999999545253	79	80	48058	98.75	608.3291139240506026908	72	80	58079	90	806.6527777777778283053	198.3236638537272256144
