# Supplementary material for: Serial Recall Predicts Vocoded Sentence Recognition Across Spectral Resolutions
Source: J Speech Lang Hear Res. 2020 Mar 26;63(4):1282–98. doi: 10.1044/2020_JSLHR-19-00319 (PMC7242981; doi:10.1044/2020_JSLHR-19-00319)
Supplement: Supplemental Material S1 [file JSLHR-63-1282-s001.zip › Supplemental Material/EF Tasks/colorshapetask/Experiment Results/NH_A_73/colorshapetask_raw_NH_A_73_2019-04-02-20-52-57-102.iqdat]

build	computer.platform	date	time	subject	group	values.group	blockcode	blocknum	trialcode	trialnum	values.shape	values.color	values.categorizationtask	values.mixed_cuetask	values.mixed_shifttask	values.csi	values.responsekeymapping	stimulusitem1	values.stimulus	response	correct	latency	values.count_corrcolor	values.count_color	values.sumrt_corrcolor	expressions.percentcorrect_color	expressions.meanrt_color	values.count_corrshape	values.count_shape	values.sumrt_corrshape	expressions.percentcorrect_shape	expressions.meanrt_shape	values.count_corrrepeat	values.count_repeat	values.sumrt_corrrepeat	expressions.percentcorrect_repeat	expressions.meanrt_repeat	values.count_corrshift	values.count_shift	values.sumrt_corrshift	expressions.percentcorrect_shift	expressions.meanrt_shift	expressions.switchcost
5.0.11.0	win	040219	15:52:57	NH_A_68	1	1	generalintro	1	GeneralIntro	1						0		SC_GeneralIntro.htm		57	0	108453	0	0	0	0		0	0	0	0		0	0	0	0		0	0	0	0		0
5.0.11.0	win	040219	15:52:57	NH_A_68	1	1	blockedintro	2	BlockedIntro	1						0		SC_BlockedIntro1.htm		57	0	51201	0	0	0	0		0	0	0	0		0	0	0	0		0	0	0	0		0
5.0.11.0	win	040219	15:52:57	NH_A_68	1	1	blockedintro	2	BlockedIntro	2						0		SC_BlockedIntro2.htm		57	0	3952	0	0	0	0		0	0	0	0		0	0	0	0		0	0	0	0		0
5.0.11.0	win	040219	15:52:57	NH_A_68	1	1	blockedtask_shapetraining	3	BlockedPracticeInstruct	1						0		SC_Blocked_ShapeTraining.htm		57	0	12432	0	0	0	0		0	0	0	0		0	0	0	0		0	0	0	0		0
5.0.11.0	win	040219	15:52:57	NH_A_68	1	1	blockedtask_shapetraining	3	blockedtask_shapetraining	3	Triangle		Shape			0		Triangle.png	Triangle.png	38	1	1374	0	0	0	0		0	0	0	0		0	0	0	0		0	0	0	0		0
5.0.11.0	win	040219	15:52:57	NH_A_68	1	1	blockedtask_shapetraining	3	blockedtask_shapetraining	6	Circle		Shape			0		Circle.png	Circle.png	30	1	511	0	0	0	0		0	0	0	0		0	0	0	0		0	0	0	0		0
5.0.11.0	win	040219	15:52:57	NH_A_68	1	1	blockedtask_shapetraining	3	blockedtask_shapetraining	9	Triangle		Shape			0		Triangle.png	Triangle.png	38	1	386	0	0	0	0		0	0	0	0		0	0	0	0		0	0	0	0		0
5.0.11.0	win	040219	15:52:57	NH_A_68	1	1	blockedtask_shapetraining	3	blockedtask_shapetraining	12	Circle		Shape			0		Circle.png	Circle.png	30	1	650	0	0	0	0		0	0	0	0		0	0	0	0		0	0	0	0		0
5.0.11.0	win	040219	15:52:57	NH_A_68	1	1	blockedtask_shapetraining	3	blockedtask_shapetraining	15	Triangle		Shape			0		Triangle.png	Triangle.png	38	1	519	0	0	0	0		0	0	0	0		0	0	0	0		0	0	0	0		0
5.0.11.0	win	040219	15:52:57	NH_A_68	1	1	blockedtask_shapetraining	3	blockedtask_shapetraining	18	Circle		Shape			0		Circle.png	Circle.png	30	1	858	0	0	0	0		0	0	0	0		0	0	0	0		0	0	0	0		0
5.0.11.0	win	040219	15:52:57	NH_A_68	1	1	blockedtask_shapetraining	3	blockedtask_shapetraining	21	Triangle		Shape			0		Triangle.png	Triangle.png	38	1	479	0	0	0	0		0	0	0	0		0	0	0	0		0	0	0	0		0
5.0.11.0	win	040219	15:52:57	NH_A_68	1	1	blockedtask_shapetraining	3	blockedtask_shapetraining	24	Circle		Shape			0		Circle.png	Circle.png	30	1	628	0	0	0	0		0	0	0	0		0	0	0	0		0	0	0	0		0
5.0.11.0	win	040219	15:52:57	NH_A_68	1	1	blockedtask_shapetraining	3	blockedtask_shapetraining	27	Triangle		Shape			0		Triangle.png	Triangle.png	38	1	403	0	0	0	0		0	0	0	0		0	0	0	0		0	0	0	0		0
5.0.11.0	win	040219	15:52:57	NH_A_68	1	1	blockedtask_shapetraining	3	blockedtask_shapetraining	30	Circle		Shape			0		Circle.png	Circle.png	30	1	618	0	0	0	0		0	0	0	0		0	0	0	0		0	0	0	0		0
5.0.11.0	win	040219	15:52:57	NH_A_68	1	1	blockedtask_shapetraining	3	blockedtask_shapetraining	33	Triangle		Shape			0		Triangle.png	Triangle.png	38	1	297	0	0	0	0		0	0	0	0		0	0	0	0		0	0	0	0		0
5.0.11.0	win	040219	15:52:57	NH_A_68	1	1	blockedtask_shapetraining	3	blockedtask_shapetraining	36	Circle		Shape			0		Circle.png	Circle.png	30	1	309	0	0	0	0		0	0	0	0		0	0	0	0		0	0	0	0		0
5.0.11.0	win	040219	15:52:57	NH_A_68	1	1	blockedtask_shapetraining	3	blockedtask_shapetraining	39	Circle		Shape			0		Circle.png	Circle.png	38	0	400	0	0	0	0		0	0	0	0		0	0	0	0		0	0	0	0		0
5.0.11.0	win	040219	15:52:57	NH_A_68	1	1	blockedtask_shapetraining	3	blockedtask_shapetraining	42	Triangle		Shape			0		Triangle.png	Triangle.png	38	1	1295	0	0	0	0		0	0	0	0		0	0	0	0		0	0	0	0		0
5.0.11.0	win	040219	15:52:57	NH_A_68	1	1	blockedtask_shapetraining	3	blockedtask_shapetraining	45	Triangle		Shape			0		Triangle.png	Triangle.png	38	1	692	0	0	0	0		0	0	0	0		0	0	0	0		0	0	0	0		0
5.0.11.0	win	040219	15:52:57	NH_A_68	1	1	blockedtask_shapetraining	3	blockedtask_shapetraining	48	Circle		Shape			0		Circle.png	Circle.png	30	1	511	0	0	0	0		0	0	0	0		0	0	0	0		0	0	0	0		0
5.0.11.0	win	040219	15:52:57	NH_A_68	1	1	blockedtask_shapetraining	3	blockedtask_shapetraining	51	Circle		Shape			0		Circle.png	Circle.png	30	1	451	0	0	0	0		0	0	0	0		0	0	0	0		0	0	0	0		0
5.0.11.0	win	040219	15:52:57	NH_A_68	1	1	blockedtask_shapetraining	3	blockedtask_shapetraining	54	Triangle		Shape			0		Triangle.png	Triangle.png	38	1	584	0	0	0	0		0	0	0	0		0	0	0	0		0	0	0	0		0
5.0.11.0	win	040219	15:52:57	NH_A_68	1	1	blockedtask_shapetraining	3	blockedtask_shapetraining	57	Circle		Shape			0		Circle.png	Circle.png	30	1	584	0	0	0	0		0	0	0	0		0	0	0	0		0	0	0	0		0
5.0.11.0	win	040219	15:52:57	NH_A_68	1	1	blockedtask_shapetraining	3	blockedtask_shapetraining	60	Triangle		Shape			0		Triangle.png	Triangle.png	38	1	792	0	0	0	0		0	0	0	0		0	0	0	0		0	0	0	0		0
5.0.11.0	win	040219	15:52:57	NH_A_68	1	1	blockedtask_shapetraining	3	blockedtask_shapetraining	63	Triangle		Shape			0		Triangle.png	Triangle.png	38	1	1360	0	0	0	0		0	0	0	0		0	0	0	0		0	0	0	0		0
5.0.11.0	win	040219	15:52:57	NH_A_68	1	1	blockedtask_shapetraining	3	blockedtask_shapetraining	66	Triangle		Shape			0		Triangle.png	Triangle.png	38	1	722	0	0	0	0		0	0	0	0		0	0	0	0		0	0	0	0		0
5.0.11.0	win	040219	15:52:57	NH_A_68	1	1	blockedtask_shapetraining	3	blockedtask_shapetraining	69	Circle		Shape			0		Circle.png	Circle.png	30	1	508	0	0	0	0		0	0	0	0		0	0	0	0		0	0	0	0		0
5.0.11.0	win	040219	15:52:57	NH_A_68	1	1	blockedtask_shapetraining	3	blockedtask_shapetraining	72	Triangle		Shape			0		Triangle.png	Triangle.png	38	1	416	0	0	0	0		0	0	0	0		0	0	0	0		0	0	0	0		0
5.0.11.0	win	040219	15:52:57	NH_A_68	1	1	blockedtask_shapetraining	3	blockedtask_shapetraining	75	Circle		Shape			0		Circle.png	Circle.png	30	1	566	0	0	0	0		0	0	0	0		0	0	0	0		0	0	0	0		0
5.0.11.0	win	040219	15:52:57	NH_A_68	1	1	blockedtask_shapetraining	3	blockedtask_shapetraining	78	Circle		Shape			0		Circle.png	Circle.png	30	1	1095	0	0	0	0		0	0	0	0		0	0	0	0		0	0	0	0		0
5.0.11.0	win	040219	15:52:57	NH_A_68	1	1	blockedtask_shapetraining	3	blockedtask_shapetraining	81	Triangle		Shape			0		Triangle.png	Triangle.png	38	1	691	0	0	0	0		0	0	0	0		0	0	0	0		0	0	0	0		0
5.0.11.0	win	040219	15:52:57	NH_A_68	1	1	blockedtask_shapetraining	3	blockedtask_shapetraining	84	Triangle		Shape			0		Triangle.png	Triangle.png	38	1	671	0	0	0	0		0	0	0	0		0	0	0	0		0	0	0	0		0
5.0.11.0	win	040219	15:52:57	NH_A_68	1	1	blockedtask_shapetraining	3	blockedtask_shapetraining	87	Circle		Shape			0		Circle.png	Circle.png	30	1	507	0	0	0	0		0	0	0	0		0	0	0	0		0	0	0	0		0
5.0.11.0	win	040219	15:52:57	NH_A_68	1	1	blockedtask_shapetraining	3	blockedtask_shapetraining	90	Triangle		Shape			0		Triangle.png	Triangle.png	38	1	879	0	0	0	0		0	0	0	0		0	0	0	0		0	0	0	0		0
5.0.11.0	win	040219	15:52:57	NH_A_68	1	1	blockedtask_shapetraining	3	blockedtask_shapetraining	93	Circle		Shape			0		Circle.png	Circle.png	30	1	531	0	0	0	0		0	0	0	0		0	0	0	0		0	0	0	0		0
5.0.11.0	win	040219	15:52:57	NH_A_68	1	1	blockedtask_shapetraining	3	blockedtask_shapetraining	96	Circle		Shape			0		Circle.png	Circle.png	30	1	773	0	0	0	0		0	0	0	0		0	0	0	0		0	0	0	0		0
5.0.11.0	win	040219	15:52:57	NH_A_68	1	1	blockedtask_colortraining	4	BlockedPracticeInstruct	1	Circle		Shape			0		SC_Blocked_ColorTraining.htm	Circle.png	57	0	10349	0	0	0	0		0	0	0	0		0	0	0	0		0	0	0	0		0
5.0.11.0	win	040219	15:52:57	NH_A_68	1	1	blockedtask_colortraining	4	blockedtask_colortraining	3		Red	Color			0		Red.png	Red.png	30	1	815	0	0	0	0		0	0	0	0		0	0	0	0		0	0	0	0		0
5.0.11.0	win	040219	15:52:57	NH_A_68	1	1	blockedtask_colortraining	4	blockedtask_colortraining	6		Red	Color			0		Red.png	Red.png	30	1	438	0	0	0	0		0	0	0	0		0	0	0	0		0	0	0	0		0
5.0.11.0	win	040219	15:52:57	NH_A_68	1	1	blockedtask_colortraining	4	blockedtask_colortraining	9		Red	Color			0		Red.png	Red.png	30	1	460	0	0	0	0		0	0	0	0		0	0	0	0		0	0	0	0		0
5.0.11.0	win	040219	15:52:57	NH_A_68	1	1	blockedtask_colortraining	4	blockedtask_colortraining	12		Green	Color			0		Green.png	Green.png	38	1	417	0	0	0	0		0	0	0	0		0	0	0	0		0	0	0	0		0
5.0.11.0	win	040219	15:52:57	NH_A_68	1	1	blockedtask_colortraining	4	blockedtask_colortraining	15		Green	Color			0		Green.png	Green.png	38	1	439	0	0	0	0		0	0	0	0		0	0	0	0		0	0	0	0		0
5.0.11.0	win	040219	15:52:57	NH_A_68	1	1	blockedtask_colortraining	4	blockedtask_colortraining	18		Green	Color			0		Green.png	Green.png	38	1	381	0	0	0	0		0	0	0	0		0	0	0	0		0	0	0	0		0
5.0.11.0	win	040219	15:52:57	NH_A_68	1	1	blockedtask_colortraining	4	blockedtask_colortraining	21		Green	Color			0		Green.png	Green.png	38	1	373	0	0	0	0		0	0	0	0		0	0	0	0		0	0	0	0		0
5.0.11.0	win	040219	15:52:57	NH_A_68	1	1	blockedtask_colortraining	4	blockedtask_colortraining	24		Green	Color			0		Green.png	Green.png	38	1	494	0	0	0	0		0	0	0	0		0	0	0	0		0	0	0	0		0
5.0.11.0	win	040219	15:52:57	NH_A_68	1	1	blockedtask_colortraining	4	blockedtask_colortraining	27		Green	Color			0		Green.png	Green.png	38	1	354	0	0	0	0		0	0	0	0		0	0	0	0		0	0	0	0		0
5.0.11.0	win	040219	15:52:57	NH_A_68	1	1	blockedtask_colortraining	4	blockedtask_colortraining	30		Green	Color			0		Green.png	Green.png	38	1	395	0	0	0	0		0	0	0	0		0	0	0	0		0	0	0	0		0
5.0.11.0	win	040219	15:52:57	NH_A_68	1	1	blockedtask_colortraining	4	blockedtask_colortraining	33		Green	Color			0		Green.png	Green.png	38	1	308	0	0	0	0		0	0	0	0		0	0	0	0		0	0	0	0		0
5.0.11.0	win	040219	15:52:57	NH_A_68	1	1	blockedtask_colortraining	4	blockedtask_colortraining	36		Red	Color			0		Red.png	Red.png	30	1	463	0	0	0	0		0	0	0	0		0	0	0	0		0	0	0	0		0
5.0.11.0	win	040219	15:52:57	NH_A_68	1	1	blockedtask_colortraining	4	blockedtask_colortraining	39		Red	Color			0		Red.png	Red.png	30	1	388	0	0	0	0		0	0	0	0		0	0	0	0		0	0	0	0		0
5.0.11.0	win	040219	15:52:57	NH_A_68	1	1	blockedtask_colortraining	4	blockedtask_colortraining	42		Green	Color			0		Green.png	Green.png	30	0	284	0	0	0	0		0	0	0	0		0	0	0	0		0	0	0	0		0
5.0.11.0	win	040219	15:52:57	NH_A_68	1	1	blockedtask_colortraining	4	blockedtask_colortraining	45		Green	Color			0		Green.png	Green.png	38	1	384	0	0	0	0		0	0	0	0		0	0	0	0		0	0	0	0		0
5.0.11.0	win	040219	15:52:57	NH_A_68	1	1	blockedtask_colortraining	4	blockedtask_colortraining	48		Green	Color			0		Green.png	Green.png	38	1	345	0	0	0	0		0	0	0	0		0	0	0	0		0	0	0	0		0
5.0.11.0	win	040219	15:52:57	NH_A_68	1	1	blockedtask_colortraining	4	blockedtask_colortraining	51		Red	Color			0		Red.png	Red.png	30	1	515	0	0	0	0		0	0	0	0		0	0	0	0		0	0	0	0		0
5.0.11.0	win	040219	15:52:57	NH_A_68	1	1	blockedtask_colortraining	4	blockedtask_colortraining	54		Red	Color			0		Red.png	Red.png	30	1	373	0	0	0	0		0	0	0	0		0	0	0	0		0	0	0	0		0
5.0.11.0	win	040219	15:52:57	NH_A_68	1	1	blockedtask_colortraining	4	blockedtask_colortraining	57		Green	Color			0		Green.png	Green.png	38	1	494	0	0	0	0		0	0	0	0		0	0	0	0		0	0	0	0		0
5.0.11.0	win	040219	15:52:57	NH_A_68	1	1	blockedtask_colortraining	4	blockedtask_colortraining	60		Green	Color			0		Green.png	Green.png	38	1	577	0	0	0	0		0	0	0	0		0	0	0	0		0	0	0	0		0
5.0.11.0	win	040219	15:52:57	NH_A_68	1	1	blockedtask_colortraining	4	blockedtask_colortraining	63		Red	Color			0		Red.png	Red.png	30	1	562	0	0	0	0		0	0	0	0		0	0	0	0		0	0	0	0		0
5.0.11.0	win	040219	15:52:57	NH_A_68	1	1	blockedtask_colortraining	4	blockedtask_colortraining	66		Green	Color			0		Green.png	Green.png	38	1	404	0	0	0	0		0	0	0	0		0	0	0	0		0	0	0	0		0
5.0.11.0	win	040219	15:52:57	NH_A_68	1	1	blockedtask_colortraining	4	blockedtask_colortraining	69		Red	Color			0		Red.png	Red.png	30	1	459	0	0	0	0		0	0	0	0		0	0	0	0		0	0	0	0		0
5.0.11.0	win	040219	15:52:57	NH_A_68	1	1	blockedtask_colortraining	4	blockedtask_colortraining	72		Red	Color			0		Red.png	Red.png	30	1	464	0	0	0	0		0	0	0	0		0	0	0	0		0	0	0	0		0
5.0.11.0	win	040219	15:52:57	NH_A_68	1	1	blockedtask_colortraining	4	blockedtask_colortraining	75		Red	Color			0		Red.png	Red.png	30	1	405	0	0	0	0		0	0	0	0		0	0	0	0		0	0	0	0		0
5.0.11.0	win	040219	15:52:57	NH_A_68	1	1	blockedtask_colortraining	4	blockedtask_colortraining	78		Red	Color			0		Red.png	Red.png	30	1	461	0	0	0	0		0	0	0	0		0	0	0	0		0	0	0	0		0
5.0.11.0	win	040219	15:52:57	NH_A_68	1	1	blockedtask_colortraining	4	blockedtask_colortraining	81		Red	Color			0		Red.png	Red.png	30	1	385	0	0	0	0		0	0	0	0		0	0	0	0		0	0	0	0		0
5.0.11.0	win	040219	15:52:57	NH_A_68	1	1	blockedtask_colortraining	4	blockedtask_colortraining	84		Red	Color			0		Red.png	Red.png	30	1	345	0	0	0	0		0	0	0	0		0	0	0	0		0	0	0	0		0
5.0.11.0	win	040219	15:52:57	NH_A_68	1	1	blockedtask_colortraining	4	blockedtask_colortraining	87		Green	Color			0		Green.png	Green.png	38	1	483	0	0	0	0		0	0	0	0		0	0	0	0		0	0	0	0		0
5.0.11.0	win	040219	15:52:57	NH_A_68	1	1	blockedtask_colortraining	4	blockedtask_colortraining	90		Red	Color			0		Red.png	Red.png	30	1	600	0	0	0	0		0	0	0	0		0	0	0	0		0	0	0	0		0
5.0.11.0	win	040219	15:52:57	NH_A_68	1	1	blockedtask_colortraining	4	blockedtask_colortraining	93		Green	Color			0		Green.png	Green.png	38	1	519	0	0	0	0		0	0	0	0		0	0	0	0		0	0	0	0		0
5.0.11.0	win	040219	15:52:57	NH_A_68	1	1	blockedtask_colortraining	4	blockedtask_colortraining	96		Red	Color			0		Red.png	Red.png	30	1	473	0	0	0	0		0	0	0	0		0	0	0	0		0	0	0	0		0
5.0.11.0	win	040219	15:52:57	NH_A_68	1	1	blockedtask_colorshapetraining	5	BlockedPracticeInstruct	1		Red	Color			0		SC_Blocked_ColorShapeTraining.htm	Red.png	57	0	13836	0	0	0	0		0	0	0	0		0	0	0	0		0	0	0	0		0
5.0.11.0	win	040219	15:52:57	NH_A_68	1	1	blockedtask_colorshapetraining	5	blockedtask_colorshapetraining	3		Red	Color			0		Red.png	Red.png	30	1	1027	0	0	0	0		0	0	0	0		0	0	0	0		0	0	0	0		0
5.0.11.0	win	040219	15:52:57	NH_A_68	1	1	blockedtask_colorshapetraining	5	blockedtask_colorshapetraining	6	Triangle		Shape			0		Triangle.png	Triangle.png	38	1	1473	0	0	0	0		0	0	0	0		0	0	0	0		0	0	0	0		0
5.0.11.0	win	040219	15:52:57	NH_A_68	1	1	blockedtask_colorshapetraining	5	blockedtask_colorshapetraining	9		Green	Color			0		Green.png	Green.png	30	0	670	0	0	0	0		0	0	0	0		0	0	0	0		0	0	0	0		0
5.0.11.0	win	040219	15:52:57	NH_A_68	1	1	blockedtask_colorshapetraining	5	blockedtask_colorshapetraining	12	Circle		Shape			0		Circle.png	Circle.png	30	1	963	0	0	0	0		0	0	0	0		0	0	0	0		0	0	0	0		0
5.0.11.0	win	040219	15:52:57	NH_A_68	1	1	blockedtask_colorshapetraining	5	blockedtask_colorshapetraining	15		Red	Color			0		Red.png	Red.png	30	1	1156	0	0	0	0		0	0	0	0		0	0	0	0		0	0	0	0		0
5.0.11.0	win	040219	15:52:57	NH_A_68	1	1	blockedtask_colorshapetraining	5	blockedtask_colorshapetraining	18	Circle		Shape			0		Circle.png	Circle.png	30	1	910	0	0	0	0		0	0	0	0		0	0	0	0		0	0	0	0		0
5.0.11.0	win	040219	15:52:57	NH_A_68	1	1	blockedtask_colorshapetraining	5	blockedtask_colorshapetraining	21	Triangle		Shape			0		Triangle.png	Triangle.png	38	1	401	0	0	0	0		0	0	0	0		0	0	0	0		0	0	0	0		0
5.0.11.0	win	040219	15:52:57	NH_A_68	1	1	blockedtask_colorshapetraining	5	blockedtask_colorshapetraining	24		Green	Color			0		Green.png	Green.png	38	1	872	0	0	0	0		0	0	0	0		0	0	0	0		0	0	0	0		0
5.0.11.0	win	040219	15:52:57	NH_A_68	1	1	blockedtask_colorshapetraining	5	blockedtask_colorshapetraining	27	Circle		Shape			0		Circle.png	Circle.png	30	1	1053	0	0	0	0		0	0	0	0		0	0	0	0		0	0	0	0		0
5.0.11.0	win	040219	15:52:57	NH_A_68	1	1	blockedtask_colorshapetraining	5	blockedtask_colorshapetraining	30		Green	Color			0		Green.png	Green.png	38	1	922	0	0	0	0		0	0	0	0		0	0	0	0		0	0	0	0		0
5.0.11.0	win	040219	15:52:57	NH_A_68	1	1	blockedtask_colorshapetraining	5	blockedtask_colorshapetraining	33	Circle		Shape			0		Circle.png	Circle.png	30	1	573	0	0	0	0		0	0	0	0		0	0	0	0		0	0	0	0		0
5.0.11.0	win	040219	15:52:57	NH_A_68	1	1	blockedtask_colorshapetraining	5	blockedtask_colorshapetraining	36	Circle		Shape			0		Circle.png	Circle.png	30	1	557	0	0	0	0		0	0	0	0		0	0	0	0		0	0	0	0		0
5.0.11.0	win	040219	15:52:57	NH_A_68	1	1	blockedtask_colorshapetraining	5	blockedtask_colorshapetraining	39		Red	Color			0		Red.png	Red.png	30	1	607	0	0	0	0		0	0	0	0		0	0	0	0		0	0	0	0		0
5.0.11.0	win	040219	15:52:57	NH_A_68	1	1	blockedtask_colorshapetraining	5	blockedtask_colorshapetraining	42	Circle		Shape			0		Circle.png	Circle.png	30	1	734	0	0	0	0		0	0	0	0		0	0	0	0		0	0	0	0		0
5.0.11.0	win	040219	15:52:57	NH_A_68	1	1	blockedtask_colorshapetraining	5	blockedtask_colorshapetraining	45	Triangle		Shape			0		Triangle.png	Triangle.png	38	1	600	0	0	0	0		0	0	0	0		0	0	0	0		0	0	0	0		0
5.0.11.0	win	040219	15:52:57	NH_A_68	1	1	blockedtask_colorshapetraining	5	blockedtask_colorshapetraining	48	Circle		Shape			0		Circle.png	Circle.png	30	1	567	0	0	0	0		0	0	0	0		0	0	0	0		0	0	0	0		0
5.0.11.0	win	040219	15:52:57	NH_A_68	1	1	blockedtask_colorshapetraining	5	blockedtask_colorshapetraining	51		Green	Color			0		Green.png	Green.png	38	1	632	0	0	0	0		0	0	0	0		0	0	0	0		0	0	0	0		0
5.0.11.0	win	040219	15:52:57	NH_A_68	1	1	blockedtask_colorshapetraining	5	blockedtask_colorshapetraining	54	Triangle		Shape			0		Triangle.png	Triangle.png	38	1	903	0	0	0	0		0	0	0	0		0	0	0	0		0	0	0	0		0
5.0.11.0	win	040219	15:52:57	NH_A_68	1	1	blockedtask_colorshapetraining	5	blockedtask_colorshapetraining	57		Green	Color			0		Green.png	Green.png	38	1	553	0	0	0	0		0	0	0	0		0	0	0	0		0	0	0	0		0
5.0.11.0	win	040219	15:52:57	NH_A_68	1	1	blockedtask_colorshapetraining	5	blockedtask_colorshapetraining	60		Green	Color			0		Green.png	Green.png	38	1	443	0	0	0	0		0	0	0	0		0	0	0	0		0	0	0	0		0
5.0.11.0	win	040219	15:52:57	NH_A_68	1	1	blockedtask_colorshapetraining	5	blockedtask_colorshapetraining	63	Triangle		Shape			0		Triangle.png	Triangle.png	38	1	321	0	0	0	0		0	0	0	0		0	0	0	0		0	0	0	0		0
5.0.11.0	win	040219	15:52:57	NH_A_68	1	1	blockedtask_colorshapetraining	5	blockedtask_colorshapetraining	66	Triangle		Shape			0		Triangle.png	Triangle.png	38	1	284	0	0	0	0		0	0	0	0		0	0	0	0		0	0	0	0		0
5.0.11.0	win	040219	15:52:57	NH_A_68	1	1	blockedtask_colorshapetraining	5	blockedtask_colorshapetraining	69	Circle		Shape			0		Circle.png	Circle.png	38	0	376	0	0	0	0		0	0	0	0		0	0	0	0		0	0	0	0		0
5.0.11.0	win	040219	15:52:57	NH_A_68	1	1	blockedtask_colorshapetraining	5	blockedtask_colorshapetraining	72		Green	Color			0		Green.png	Green.png	30	0	392	0	0	0	0		0	0	0	0		0	0	0	0		0	0	0	0		0
5.0.11.0	win	040219	15:52:57	NH_A_68	1	1	blockedtask_colorshapetraining	5	blockedtask_colorshapetraining	75	Triangle		Shape			0		Triangle.png	Triangle.png	38	1	697	0	0	0	0		0	0	0	0		0	0	0	0		0	0	0	0		0
5.0.11.0	win	040219	15:52:57	NH_A_68	1	1	blockedtask_colorshapetraining	5	blockedtask_colorshapetraining	78		Red	Color			0		Red.png	Red.png	30	1	612	0	0	0	0		0	0	0	0		0	0	0	0		0	0	0	0		0
5.0.11.0	win	040219	15:52:57	NH_A_68	1	1	blockedtask_colorshapetraining	5	blockedtask_colorshapetraining	81		Red	Color			0		Red.png	Red.png	30	1	484	0	0	0	0		0	0	0	0		0	0	0	0		0	0	0	0		0
5.0.11.0	win	040219	15:52:57	NH_A_68	1	1	blockedtask_colorshapetraining	5	blockedtask_colorshapetraining	84	Triangle		Shape			0		Triangle.png	Triangle.png	38	1	519	0	0	0	0		0	0	0	0		0	0	0	0		0	0	0	0		0
5.0.11.0	win	040219	15:52:57	NH_A_68	1	1	blockedtask_colorshapetraining	5	blockedtask_colorshapetraining	87		Red	Color			0		Red.png	Red.png	30	1	522	0	0	0	0		0	0	0	0		0	0	0	0		0	0	0	0		0
5.0.11.0	win	040219	15:52:57	NH_A_68	1	1	blockedtask_colorshapetraining	5	blockedtask_colorshapetraining	90		Red	Color			0		Red.png	Red.png	30	1	733	0	0	0	0		0	0	0	0		0	0	0	0		0	0	0	0		0
5.0.11.0	win	040219	15:52:57	NH_A_68	1	1	blockedtask_colorshapetraining	5	blockedtask_colorshapetraining	93		Red	Color			0		Red.png	Red.png	30	1	551	0	0	0	0		0	0	0	0		0	0	0	0		0	0	0	0		0
5.0.11.0	win	040219	15:52:57	NH_A_68	1	1	blockedtask_colorshapetraining	5	blockedtask_colorshapetraining	96		Green	Color			0		Green.png	Green.png	38	1	520	0	0	0	0		0	0	0	0		0	0	0	0		0	0	0	0		0
5.0.11.0	win	040219	15:52:57	NH_A_68	1	1	blockedtask_bivalentshapetraining	6	BlockedPracticeInstruct	1		Green	Color			0		SC_Blocked_BivalentShapeTraining.htm	Green.png	57	0	9385	0	0	0	0		0	0	0	0		0	0	0	0		0	0	0	0		0
5.0.11.0	win	040219	15:52:57	NH_A_68	1	1	blockedtask_bivalentshapetraining	6	blockedtask_bivalentshapetraining	3	Triangle	Green	Shape			0		TriangleGreen.png	TriangleGreen.png	38	1	1394	0	0	0	0		0	0	0	0		0	0	0	0		0	0	0	0		0
5.0.11.0	win	040219	15:52:57	NH_A_68	1	1	blockedtask_bivalentshapetraining	6	blockedtask_bivalentshapetraining	6	Circle	Red	Shape			0		CircleRed.png	CircleRed.png	30	1	707	0	0	0	0		0	0	0	0		0	0	0	0		0	0	0	0		0
5.0.11.0	win	040219	15:52:57	NH_A_68	1	1	blockedtask_bivalentshapetraining	6	blockedtask_bivalentshapetraining	9	Circle	Red	Shape			0		CircleRed.png	CircleRed.png	30	1	493	0	0	0	0		0	0	0	0		0	0	0	0		0	0	0	0		0
5.0.11.0	win	040219	15:52:57	NH_A_68	1	1	blockedtask_bivalentshapetraining	6	blockedtask_bivalentshapetraining	12	Triangle	Green	Shape			0		TriangleGreen.png	TriangleGreen.png	38	1	545	0	0	0	0		0	0	0	0		0	0	0	0		0	0	0	0		0
5.0.11.0	win	040219	15:52:57	NH_A_68	1	1	blockedtask_bivalentshapetraining	6	blockedtask_bivalentshapetraining	15	Circle	Green	Shape			0		CircleGreen.png	CircleGreen.png	30	1	564	0	0	0	0		0	0	0	0		0	0	0	0		0	0	0	0		0
5.0.11.0	win	040219	15:52:57	NH_A_68	1	1	blockedtask_bivalentshapetraining	6	blockedtask_bivalentshapetraining	18	Triangle	Red	Shape			0		TriangleRed.png	TriangleRed.png	38	1	372	0	0	0	0		0	0	0	0		0	0	0	0		0	0	0	0		0
5.0.11.0	win	040219	15:52:57	NH_A_68	1	1	blockedtask_bivalentshapetraining	6	blockedtask_bivalentshapetraining	21	Triangle	Green	Shape			0		TriangleGreen.png	TriangleGreen.png	38	1	813	0	0	0	0		0	0	0	0		0	0	0	0		0	0	0	0		0
5.0.11.0	win	040219	15:52:57	NH_A_68	1	1	blockedtask_bivalentshapetraining	6	blockedtask_bivalentshapetraining	24	Circle	Green	Shape			0		CircleGreen.png	CircleGreen.png	38	0	532	0	0	0	0		0	0	0	0		0	0	0	0		0	0	0	0		0
5.0.11.0	win	040219	15:52:57	NH_A_68	1	1	blockedtask_bivalentshapetraining	6	blockedtask_bivalentshapetraining	27	Triangle	Red	Shape			0		TriangleRed.png	TriangleRed.png	38	1	1710	0	0	0	0		0	0	0	0		0	0	0	0		0	0	0	0		0
5.0.11.0	win	040219	15:52:57	NH_A_68	1	1	blockedtask_bivalentshapetraining	6	blockedtask_bivalentshapetraining	30	Circle	Red	Shape			0		CircleRed.png	CircleRed.png	30	1	817	0	0	0	0		0	0	0	0		0	0	0	0		0	0	0	0		0
5.0.11.0	win	040219	15:52:57	NH_A_68	1	1	blockedtask_bivalentshapetraining	6	blockedtask_bivalentshapetraining	33	Triangle	Red	Shape			0		TriangleRed.png	TriangleRed.png	38	1	664	0	0	0	0		0	0	0	0		0	0	0	0		0	0	0	0		0
5.0.11.0	win	040219	15:52:57	NH_A_68	1	1	blockedtask_bivalentshapetraining	6	blockedtask_bivalentshapetraining	36	Triangle	Green	Shape			0		TriangleGreen.png	TriangleGreen.png	38	1	916	0	0	0	0		0	0	0	0		0	0	0	0		0	0	0	0		0
5.0.11.0	win	040219	15:52:57	NH_A_68	1	1	blockedtask_bivalentshapetraining	6	blockedtask_bivalentshapetraining	39	Circle	Green	Shape			0		CircleGreen.png	CircleGreen.png	30	1	503	0	0	0	0		0	0	0	0		0	0	0	0		0	0	0	0		0
5.0.11.0	win	040219	15:52:57	NH_A_68	1	1	blockedtask_bivalentshapetraining	6	blockedtask_bivalentshapetraining	42	Triangle	Red	Shape			0		TriangleRed.png	TriangleRed.png	38	1	395	0	0	0	0		0	0	0	0		0	0	0	0		0	0	0	0		0
5.0.11.0	win	040219	15:52:57	NH_A_68	1	1	blockedtask_bivalentshapetraining	6	blockedtask_bivalentshapetraining	45	Circle	Red	Shape			0		CircleRed.png	CircleRed.png	30	1	499	0	0	0	0		0	0	0	0		0	0	0	0		0	0	0	0		0
5.0.11.0	win	040219	15:52:57	NH_A_68	1	1	blockedtask_bivalentshapetraining	6	blockedtask_bivalentshapetraining	48	Circle	Green	Shape			0		CircleGreen.png	CircleGreen.png	38	0	454	0	0	0	0		0	0	0	0		0	0	0	0		0	0	0	0		0
5.0.11.0	win	040219	15:52:57	NH_A_68	1	1	blockedtask_bivalentshapetraining	6	blockedtask_bivalentshapetraining	51	Triangle	Green	Shape			0		TriangleGreen.png	TriangleGreen.png	38	1	820	0	0	0	0		0	0	0	0		0	0	0	0		0	0	0	0		0
5.0.11.0	win	040219	15:52:57	NH_A_68	1	1	blockedtask_bivalentshapetraining	6	blockedtask_bivalentshapetraining	54	Triangle	Red	Shape			0		TriangleRed.png	TriangleRed.png	38	1	426	0	0	0	0		0	0	0	0		0	0	0	0		0	0	0	0		0
5.0.11.0	win	040219	15:52:57	NH_A_68	1	1	blockedtask_bivalentshapetraining	6	blockedtask_bivalentshapetraining	57	Circle	Green	Shape			0		CircleGreen.png	CircleGreen.png	30	1	561	0	0	0	0		0	0	0	0		0	0	0	0		0	0	0	0		0
5.0.11.0	win	040219	15:52:57	NH_A_68	1	1	blockedtask_bivalentshapetraining	6	blockedtask_bivalentshapetraining	60	Circle	Green	Shape			0		CircleGreen.png	CircleGreen.png	30	1	594	0	0	0	0		0	0	0	0		0	0	0	0		0	0	0	0		0
5.0.11.0	win	040219	15:52:57	NH_A_68	1	1	blockedtask_bivalentshapetraining	6	blockedtask_bivalentshapetraining	63	Circle	Red	Shape			0		CircleRed.png	CircleRed.png	30	1	386	0	0	0	0		0	0	0	0		0	0	0	0		0	0	0	0		0
5.0.11.0	win	040219	15:52:57	NH_A_68	1	1	blockedtask_bivalentshapetraining	6	blockedtask_bivalentshapetraining	66	Triangle	Green	Shape			0		TriangleGreen.png	TriangleGreen.png	38	1	474	0	0	0	0		0	0	0	0		0	0	0	0		0	0	0	0		0
5.0.11.0	win	040219	15:52:57	NH_A_68	1	1	blockedtask_bivalentshapetraining	6	blockedtask_bivalentshapetraining	69	Circle	Green	Shape			0		CircleGreen.png	CircleGreen.png	30	1	495	0	0	0	0		0	0	0	0		0	0	0	0		0	0	0	0		0
5.0.11.0	win	040219	15:52:57	NH_A_68	1	1	blockedtask_bivalentshapetraining	6	blockedtask_bivalentshapetraining	72	Circle	Red	Shape			0		CircleRed.png	CircleRed.png	30	1	563	0	0	0	0		0	0	0	0		0	0	0	0		0	0	0	0		0
5.0.11.0	win	040219	15:52:57	NH_A_68	1	1	blockedtask_bivalentshapetraining	6	blockedtask_bivalentshapetraining	75	Triangle	Green	Shape			0		TriangleGreen.png	TriangleGreen.png	38	1	421	0	0	0	0		0	0	0	0		0	0	0	0		0	0	0	0		0
5.0.11.0	win	040219	15:52:57	NH_A_68	1	1	blockedtask_bivalentshapetraining	6	blockedtask_bivalentshapetraining	78	Triangle	Red	Shape			0		TriangleRed.png	TriangleRed.png	30	0	443	0	0	0	0		0	0	0	0		0	0	0	0		0	0	0	0		0
5.0.11.0	win	040219	15:52:57	NH_A_68	1	1	blockedtask_bivalentshapetraining	6	blockedtask_bivalentshapetraining	81	Circle	Red	Shape			0		CircleRed.png	CircleRed.png	30	1	936	0	0	0	0		0	0	0	0		0	0	0	0		0	0	0	0		0
5.0.11.0	win	040219	15:52:57	NH_A_68	1	1	blockedtask_bivalentshapetraining	6	blockedtask_bivalentshapetraining	84	Triangle	Red	Shape			0		TriangleRed.png	TriangleRed.png	38	1	571	0	0	0	0		0	0	0	0		0	0	0	0		0	0	0	0		0
5.0.11.0	win	040219	15:52:57	NH_A_68	1	1	blockedtask_bivalentshapetraining	6	blockedtask_bivalentshapetraining	87	Triangle	Red	Shape			0		TriangleRed.png	TriangleRed.png	38	1	539	0	0	0	0		0	0	0	0		0	0	0	0		0	0	0	0		0
5.0.11.0	win	040219	15:52:57	NH_A_68	1	1	blockedtask_bivalentshapetraining	6	blockedtask_bivalentshapetraining	90	Triangle	Green	Shape			0		TriangleGreen.png	TriangleGreen.png	38	1	493	0	0	0	0		0	0	0	0		0	0	0	0		0	0	0	0		0
5.0.11.0	win	040219	15:52:57	NH_A_68	1	1	blockedtask_bivalentshapetraining	6	blockedtask_bivalentshapetraining	93	Circle	Red	Shape			0		CircleRed.png	CircleRed.png	30	1	529	0	0	0	0		0	0	0	0		0	0	0	0		0	0	0	0		0
5.0.11.0	win	040219	15:52:57	NH_A_68	1	1	blockedtask_bivalentshapetraining	6	blockedtask_bivalentshapetraining	96	Circle	Green	Shape			0		CircleGreen.png	CircleGreen.png	30	1	740	0	0	0	0		0	0	0	0		0	0	0	0		0	0	0	0		0
5.0.11.0	win	040219	15:52:57	NH_A_68	1	1	blockedtask_bivalentcolortraining	7	BlockedPracticeInstruct	1	Circle	Green	Shape			0		SC_Blocked_BivalentColorTraining.htm	CircleGreen.png	57	0	13213	0	0	0	0		0	0	0	0		0	0	0	0		0	0	0	0		0
5.0.11.0	win	040219	15:52:57	NH_A_68	1	1	blockedtask_bivalentcolortraining	7	blockedtask_bivalentcolortraining	3	Circle	Red	Color			0		CircleRed.png	CircleRed.png	30	1	1356	0	0	0	0		0	0	0	0		0	0	0	0		0	0	0	0		0
5.0.11.0	win	040219	15:52:57	NH_A_68	1	1	blockedtask_bivalentcolortraining	7	blockedtask_bivalentcolortraining	6	Triangle	Green	Color			0		TriangleGreen.png	TriangleGreen.png	38	1	430	0	0	0	0		0	0	0	0		0	0	0	0		0	0	0	0		0
5.0.11.0	win	040219	15:52:57	NH_A_68	1	1	blockedtask_bivalentcolortraining	7	blockedtask_bivalentcolortraining	9	Triangle	Red	Color			0		TriangleRed.png	TriangleRed.png	30	1	644	0	0	0	0		0	0	0	0		0	0	0	0		0	0	0	0		0
5.0.11.0	win	040219	15:52:57	NH_A_68	1	1	blockedtask_bivalentcolortraining	7	blockedtask_bivalentcolortraining	12	Triangle	Green	Color			0		TriangleGreen.png	TriangleGreen.png	38	1	322	0	0	0	0		0	0	0	0		0	0	0	0		0	0	0	0		0
5.0.11.0	win	040219	15:52:57	NH_A_68	1	1	blockedtask_bivalentcolortraining	7	blockedtask_bivalentcolortraining	15	Triangle	Red	Color			0		TriangleRed.png	TriangleRed.png	30	1	557	0	0	0	0		0	0	0	0		0	0	0	0		0	0	0	0		0
5.0.11.0	win	040219	15:52:57	NH_A_68	1	1	blockedtask_bivalentcolortraining	7	blockedtask_bivalentcolortraining	18	Circle	Red	Color			0		CircleRed.png	CircleRed.png	30	1	494	0	0	0	0		0	0	0	0		0	0	0	0		0	0	0	0		0
5.0.11.0	win	040219	15:52:57	NH_A_68	1	1	blockedtask_bivalentcolortraining	7	blockedtask_bivalentcolortraining	21	Triangle	Red	Color			0		TriangleRed.png	TriangleRed.png	30	1	466	0	0	0	0		0	0	0	0		0	0	0	0		0	0	0	0		0
5.0.11.0	win	040219	15:52:57	NH_A_68	1	1	blockedtask_bivalentcolortraining	7	blockedtask_bivalentcolortraining	24	Circle	Red	Color			0		CircleRed.png	CircleRed.png	30	1	391	0	0	0	0		0	0	0	0		0	0	0	0		0	0	0	0		0
5.0.11.0	win	040219	15:52:57	NH_A_68	1	1	blockedtask_bivalentcolortraining	7	blockedtask_bivalentcolortraining	27	Triangle	Red	Color			0		TriangleRed.png	TriangleRed.png	30	1	415	0	0	0	0		0	0	0	0		0	0	0	0		0	0	0	0		0
5.0.11.0	win	040219	15:52:57	NH_A_68	1	1	blockedtask_bivalentcolortraining	7	blockedtask_bivalentcolortraining	30	Circle	Green	Color			0		CircleGreen.png	CircleGreen.png	38	1	374	0	0	0	0		0	0	0	0		0	0	0	0		0	0	0	0		0
5.0.11.0	win	040219	15:52:57	NH_A_68	1	1	blockedtask_bivalentcolortraining	7	blockedtask_bivalentcolortraining	33	Circle	Green	Color			0		CircleGreen.png	CircleGreen.png	38	1	398	0	0	0	0		0	0	0	0		0	0	0	0		0	0	0	0		0
5.0.11.0	win	040219	15:52:57	NH_A_68	1	1	blockedtask_bivalentcolortraining	7	blockedtask_bivalentcolortraining	36	Circle	Red	Color			0		CircleRed.png	CircleRed.png	30	1	405	0	0	0	0		0	0	0	0		0	0	0	0		0	0	0	0		0
5.0.11.0	win	040219	15:52:57	NH_A_68	1	1	blockedtask_bivalentcolortraining	7	blockedtask_bivalentcolortraining	39	Triangle	Green	Color			0		TriangleGreen.png	TriangleGreen.png	38	1	461	0	0	0	0		0	0	0	0		0	0	0	0		0	0	0	0		0
5.0.11.0	win	040219	15:52:57	NH_A_68	1	1	blockedtask_bivalentcolortraining	7	blockedtask_bivalentcolortraining	42	Triangle	Red	Color			0		TriangleRed.png	TriangleRed.png	30	1	627	0	0	0	0		0	0	0	0		0	0	0	0		0	0	0	0		0
5.0.11.0	win	040219	15:52:57	NH_A_68	1	1	blockedtask_bivalentcolortraining	7	blockedtask_bivalentcolortraining	45	Triangle	Green	Color			0		TriangleGreen.png	TriangleGreen.png	38	1	401	0	0	0	0		0	0	0	0		0	0	0	0		0	0	0	0		0
5.0.11.0	win	040219	15:52:57	NH_A_68	1	1	blockedtask_bivalentcolortraining	7	blockedtask_bivalentcolortraining	48	Triangle	Green	Color			0		TriangleGreen.png	TriangleGreen.png	38	1	392	0	0	0	0		0	0	0	0		0	0	0	0		0	0	0	0		0
5.0.11.0	win	040219	15:52:57	NH_A_68	1	1	blockedtask_bivalentcolortraining	7	blockedtask_bivalentcolortraining	51	Circle	Green	Color			0		CircleGreen.png	CircleGreen.png	38	1	336	0	0	0	0		0	0	0	0		0	0	0	0		0	0	0	0		0
5.0.11.0	win	040219	15:52:57	NH_A_68	1	1	blockedtask_bivalentcolortraining	7	blockedtask_bivalentcolortraining	54	Circle	Red	Color			0		CircleRed.png	CircleRed.png	30	1	458	0	0	0	0		0	0	0	0		0	0	0	0		0	0	0	0		0
5.0.11.0	win	040219	15:52:57	NH_A_68	1	1	blockedtask_bivalentcolortraining	7	blockedtask_bivalentcolortraining	57	Circle	Red	Color			0		CircleRed.png	CircleRed.png	30	1	399	0	0	0	0		0	0	0	0		0	0	0	0		0	0	0	0		0
5.0.11.0	win	040219	15:52:57	NH_A_68	1	1	blockedtask_bivalentcolortraining	7	blockedtask_bivalentcolortraining	60	Circle	Green	Color			0		CircleGreen.png	CircleGreen.png	38	1	391	0	0	0	0		0	0	0	0		0	0	0	0		0	0	0	0		0
5.0.11.0	win	040219	15:52:57	NH_A_68	1	1	blockedtask_bivalentcolortraining	7	blockedtask_bivalentcolortraining	63	Circle	Green	Color			0		CircleGreen.png	CircleGreen.png	38	1	415	0	0	0	0		0	0	0	0		0	0	0	0		0	0	0	0		0
5.0.11.0	win	040219	15:52:57	NH_A_68	1	1	blockedtask_bivalentcolortraining	7	blockedtask_bivalentcolortraining	66	Triangle	Red	Color			0		TriangleRed.png	TriangleRed.png	30	1	438	0	0	0	0		0	0	0	0		0	0	0	0		0	0	0	0		0
5.0.11.0	win	040219	15:52:57	NH_A_68	1	1	blockedtask_bivalentcolortraining	7	blockedtask_bivalentcolortraining	69	Circle	Green	Color			0		CircleGreen.png	CircleGreen.png	38	1	316	0	0	0	0		0	0	0	0		0	0	0	0		0	0	0	0		0
5.0.11.0	win	040219	15:52:57	NH_A_68	1	1	blockedtask_bivalentcolortraining	7	blockedtask_bivalentcolortraining	72	Triangle	Red	Color			0		TriangleRed.png	TriangleRed.png	30	1	487	0	0	0	0		0	0	0	0		0	0	0	0		0	0	0	0		0
5.0.11.0	win	040219	15:52:57	NH_A_68	1	1	blockedtask_bivalentcolortraining	7	blockedtask_bivalentcolortraining	75	Triangle	Green	Color			0		TriangleGreen.png	TriangleGreen.png	38	1	330	0	0	0	0		0	0	0	0		0	0	0	0		0	0	0	0		0
5.0.11.0	win	040219	15:52:57	NH_A_68	1	1	blockedtask_bivalentcolortraining	7	blockedtask_bivalentcolortraining	78	Circle	Red	Color			0		CircleRed.png	CircleRed.png	30	1	372	0	0	0	0		0	0	0	0		0	0	0	0		0	0	0	0		0
5.0.11.0	win	040219	15:52:57	NH_A_68	1	1	blockedtask_bivalentcolortraining	7	blockedtask_bivalentcolortraining	81	Circle	Green	Color			0		CircleGreen.png	CircleGreen.png	38	1	317	0	0	0	0		0	0	0	0		0	0	0	0		0	0	0	0		0
5.0.11.0	win	040219	15:52:57	NH_A_68	1	1	blockedtask_bivalentcolortraining	7	blockedtask_bivalentcolortraining	84	Triangle	Red	Color			0		TriangleRed.png	TriangleRed.png	30	1	439	0	0	0	0		0	0	0	0		0	0	0	0		0	0	0	0		0
5.0.11.0	win	040219	15:52:57	NH_A_68	1	1	blockedtask_bivalentcolortraining	7	blockedtask_bivalentcolortraining	87	Triangle	Green	Color			0		TriangleGreen.png	TriangleGreen.png	38	1	365	0	0	0	0		0	0	0	0		0	0	0	0		0	0	0	0		0
5.0.11.0	win	040219	15:52:57	NH_A_68	1	1	blockedtask_bivalentcolortraining	7	blockedtask_bivalentcolortraining	90	Circle	Green	Color			0		CircleGreen.png	CircleGreen.png	38	1	342	0	0	0	0		0	0	0	0		0	0	0	0		0	0	0	0		0
5.0.11.0	win	040219	15:52:57	NH_A_68	1	1	blockedtask_bivalentcolortraining	7	blockedtask_bivalentcolortraining	93	Triangle	Green	Color			0		TriangleGreen.png	TriangleGreen.png	38	1	304	0	0	0	0		0	0	0	0		0	0	0	0		0	0	0	0		0
5.0.11.0	win	040219	15:52:57	NH_A_68	1	1	blockedtask_bivalentcolortraining	7	blockedtask_bivalentcolortraining	96	Circle	Red	Color			0		CircleRed.png	CircleRed.png	30	1	412	0	0	0	0		0	0	0	0		0	0	0	0		0	0	0	0		0
5.0.11.0	win	040219	15:52:57	NH_A_68	1	1	blocked_testintro	8	BlockedPracticeInstruct	1	Circle	Red	Color			0		SC_Blocked_TestIntro.htm	CircleRed.png	57	0	17057	0	0	0	0		0	0	0	0		0	0	0	0		0	0	0	0		0
5.0.11.0	win	040219	15:52:57	NH_A_68	1	1	blocked_shape	9	BlockedTestInstruct	1	Circle	Red	Color			0		SC_Blocked_BivalentShapeTest.htm	CircleRed.png	57	0	4261	0	0	0	0		0	0	0	0		0	0	0	0		0	0	0	0		0
5.0.11.0	win	040219	15:52:57	NH_A_68	1	1	blocked_shape	9	blockedtask_bivalentshapetest	3	Triangle	Green	Shape			0		TriangleGreen.png	TriangleGreen.png	38	1	586	0	0	0	0		1	1	586	100	586	0	0	0	0		0	0	0	0		0
5.0.11.0	win	040219	15:52:57	NH_A_68	1	1	blocked_shape	9	blockedtask_bivalentshapetest	6	Triangle	Green	Shape			0		TriangleGreen.png	TriangleGreen.png	38	1	379	0	0	0	0		2	2	965	100	482.5	0	0	0	0		0	0	0	0		0
5.0.11.0	win	040219	15:52:57	NH_A_68	1	1	blocked_shape	9	blockedtask_bivalentshapetest	9	Triangle	Red	Shape			0		TriangleRed.png	TriangleRed.png	38	1	388	0	0	0	0		3	3	1353	100	451	0	0	0	0		0	0	0	0		0
5.0.11.0	win	040219	15:52:57	NH_A_68	1	1	blocked_shape	9	blockedtask_bivalentshapetest	12	Triangle	Green	Shape			0		TriangleGreen.png	TriangleGreen.png	38	1	331	0	0	0	0		4	4	1684	100	421	0	0	0	0		0	0	0	0		0
5.0.11.0	win	040219	15:52:57	NH_A_68	1	1	blocked_shape	9	blockedtask_bivalentshapetest	15	Circle	Red	Shape			0		CircleRed.png	CircleRed.png	30	1	405	0	0	0	0		5	5	2089	100	417.8000000000000113687	0	0	0	0		0	0	0	0		0
5.0.11.0	win	040219	15:52:57	NH_A_68	1	1	blocked_shape	9	blockedtask_bivalentshapetest	18	Triangle	Red	Shape			0		TriangleRed.png	TriangleRed.png	38	1	349	0	0	0	0		6	6	2438	100	406.3333333333333143855	0	0	0	0		0	0	0	0		0
5.0.11.0	win	040219	15:52:57	NH_A_68	1	1	blocked_shape	9	blockedtask_bivalentshapetest	21	Circle	Green	Shape			0		CircleGreen.png	CircleGreen.png	30	1	438	0	0	0	0		7	7	2876	100	410.8571428571428327814	0	0	0	0		0	0	0	0		0
5.0.11.0	win	040219	15:52:57	NH_A_68	1	1	blocked_shape	9	blockedtask_bivalentshapetest	24	Circle	Red	Shape			0		CircleRed.png	CircleRed.png	38	0	284	0	0	0	0		7	8	2876	87.5	410.8571428571428327814	0	0	0	0		0	0	0	0		0
5.0.11.0	win	040219	15:52:57	NH_A_68	1	1	blocked_shape	9	blockedtask_bivalentshapetest	27	Triangle	Green	Shape			0		TriangleGreen.png	TriangleGreen.png	38	1	680	0	0	0	0		8	9	3556	88.8888888888888857309	444.5	0	0	0	0		0	0	0	0		0
5.0.11.0	win	040219	15:52:57	NH_A_68	1	1	blocked_shape	9	blockedtask_bivalentshapetest	30	Triangle	Green	Shape			0		TriangleGreen.png	TriangleGreen.png	38	1	469	0	0	0	0		9	10	4025	90	447.2222222222222285382	0	0	0	0		0	0	0	0		0
5.0.11.0	win	040219	15:52:57	NH_A_68	1	1	blocked_shape	9	blockedtask_bivalentshapetest	33	Circle	Green	Shape			0		CircleGreen.png	CircleGreen.png	30	1	441	0	0	0	0		10	11	4466	90.9090909090909065071	446.6000000000000227374	0	0	0	0		0	0	0	0		0
5.0.11.0	win	040219	15:52:57	NH_A_68	1	1	blocked_shape	9	blockedtask_bivalentshapetest	36	Circle	Green	Shape			0		CircleGreen.png	CircleGreen.png	30	1	447	0	0	0	0		11	12	4913	91.6666666666666571928	446.6363636363636260285	0	0	0	0		0	0	0	0		0
5.0.11.0	win	040219	15:52:57	NH_A_68	1	1	blocked_shape	9	blockedtask_bivalentshapetest	39	Circle	Green	Shape			0		CircleGreen.png	CircleGreen.png	30	1	389	0	0	0	0		12	13	5302	92.3076923076923065992	441.8333333333333143855	0	0	0	0		0	0	0	0		0
5.0.11.0	win	040219	15:52:57	NH_A_68	1	1	blocked_shape	9	blockedtask_bivalentshapetest	42	Circle	Green	Shape			0		CircleGreen.png	CircleGreen.png	30	1	381	0	0	0	0		13	14	5683	92.8571428571428612031	437.1538461538461319833	0	0	0	0		0	0	0	0		0
5.0.11.0	win	040219	15:52:57	NH_A_68	1	1	blocked_shape	9	blockedtask_bivalentshapetest	45	Triangle	Red	Shape			0		TriangleRed.png	TriangleRed.png	38	1	373	0	0	0	0		14	15	6056	93.3333333333333285964	432.5714285714285551876	0	0	0	0		0	0	0	0		0
5.0.11.0	win	040219	15:52:57	NH_A_68	1	1	blocked_shape	9	blockedtask_bivalentshapetest	48	Circle	Green	Shape			0		CircleGreen.png	CircleGreen.png	30	1	414	0	0	0	0		15	16	6470	93.75	431.3333333333333143855	0	0	0	0		0	0	0	0		0
5.0.11.0	win	040219	15:52:57	NH_A_68	1	1	blocked_shape	9	blockedtask_bivalentshapetest	51	Triangle	Red	Shape			0		TriangleRed.png	TriangleRed.png	38	1	373	0	0	0	0		16	17	6843	94.1176470588235218884	427.6875	0	0	0	0		0	0	0	0		0
5.0.11.0	win	040219	15:52:57	NH_A_68	1	1	blocked_shape	9	blockedtask_bivalentshapetest	54	Triangle	Green	Shape			0		TriangleGreen.png	TriangleGreen.png	38	1	557	0	0	0	0		17	18	7400	94.4444444444444428655	435.2941176470588402481	0	0	0	0		0	0	0	0		0
5.0.11.0	win	040219	15:52:57	NH_A_68	1	1	blocked_shape	9	blockedtask_bivalentshapetest	57	Circle	Green	Shape			0		CircleGreen.png	CircleGreen.png	30	1	463	0	0	0	0		18	19	7863	94.7368421052631504153	436.8333333333333143855	0	0	0	0		0	0	0	0		0
5.0.11.0	win	040219	15:52:57	NH_A_68	1	1	blocked_shape	9	blockedtask_bivalentshapetest	60	Circle	Green	Shape			0		CircleGreen.png	CircleGreen.png	30	1	388	0	0	0	0		19	20	8251	95	434.263157894736821163	0	0	0	0		0	0	0	0		0
5.0.11.0	win	040219	15:52:57	NH_A_68	1	1	blocked_shape	9	blockedtask_bivalentshapetest	63	Circle	Red	Shape			0		CircleRed.png	CircleRed.png	30	1	396	0	0	0	0		20	21	8647	95.2380952380952265912	432.3500000000000227374	0	0	0	0		0	0	0	0		0
5.0.11.0	win	040219	15:52:57	NH_A_68	1	1	blocked_shape	9	blockedtask_bivalentshapetest	66	Circle	Red	Shape			0		CircleRed.png	CircleRed.png	30	1	372	0	0	0	0		21	22	9019	95.4545454545454532536	429.4761904761904816041	0	0	0	0		0	0	0	0		0
5.0.11.0	win	040219	15:52:57	NH_A_68	1	1	blocked_shape	9	blockedtask_bivalentshapetest	69	Circle	Red	Shape			0		CircleRed.png	CircleRed.png	30	1	381	0	0	0	0		22	23	9400	95.6521739130434838216	427.2727272727272520569	0	0	0	0		0	0	0	0		0
5.0.11.0	win	040219	15:52:57	NH_A_68	1	1	blocked_shape	9	blockedtask_bivalentshapetest	72	Triangle	Green	Shape			0		TriangleGreen.png	TriangleGreen.png	38	1	469	0	0	0	0		23	24	9869	95.8333333333333428072	429.0869565217391254919	0	0	0	0		0	0	0	0		0
5.0.11.0	win	040219	15:52:57	NH_A_68	1	1	blocked_shape	9	blockedtask_bivalentshapetest	75	Triangle	Red	Shape			0		TriangleRed.png	TriangleRed.png	30	0	378	0	0	0	0		23	25	9869	92	429.0869565217391254919	0	0	0	0		0	0	0	0		0
5.0.11.0	win	040219	15:52:57	NH_A_68	1	1	blocked_shape	9	blockedtask_bivalentshapetest	78	Triangle	Green	Shape			0		TriangleGreen.png	TriangleGreen.png	38	1	547	0	0	0	0		24	26	10416	92.3076923076923065992	434	0	0	0	0		0	0	0	0		0
5.0.11.0	win	040219	15:52:57	NH_A_68	1	1	blocked_shape	9	blockedtask_bivalentshapetest	81	Triangle	Red	Shape			0		TriangleRed.png	TriangleRed.png	38	1	485	0	0	0	0		25	27	10901	92.5925925925925952242	436.0400000000000204636	0	0	0	0		0	0	0	0		0
5.0.11.0	win	040219	15:52:57	NH_A_68	1	1	blocked_shape	9	blockedtask_bivalentshapetest	84	Circle	Green	Shape			0		CircleGreen.png	CircleGreen.png	30	1	409	0	0	0	0		26	28	11310	92.8571428571428612031	435	0	0	0	0		0	0	0	0		0
5.0.11.0	win	040219	15:52:57	NH_A_68	1	1	blocked_shape	9	blockedtask_bivalentshapetest	87	Triangle	Red	Shape			0		TriangleRed.png	TriangleRed.png	38	1	352	0	0	0	0		27	29	11662	93.1034482758620640652	431.9259259259259238206	0	0	0	0		0	0	0	0		0
5.0.11.0	win	040219	15:52:57	NH_A_68	1	1	blocked_shape	9	blockedtask_bivalentshapetest	90	Triangle	Green	Shape			0		TriangleGreen.png	TriangleGreen.png	38	1	410	0	0	0	0		28	30	12072	93.3333333333333285964	431.1428571428571672186	0	0	0	0		0	0	0	0		0
5.0.11.0	win	040219	15:52:57	NH_A_68	1	1	blocked_shape	9	blockedtask_bivalentshapetest	93	Triangle	Green	Shape			0		TriangleGreen.png	TriangleGreen.png	38	1	385	0	0	0	0		29	31	12457	93.5483870967741921731	429.5517241379310462435	0	0	0	0		0	0	0	0		0
5.0.11.0	win	040219	15:52:57	NH_A_68	1	1	blocked_shape	9	blockedtask_bivalentshapetest	96	Triangle	Red	Shape			0		TriangleRed.png	TriangleRed.png	38	1	361	0	0	0	0		30	32	12818	93.75	427.2666666666666515084	0	0	0	0		0	0	0	0		0
5.0.11.0	win	040219	15:52:57	NH_A_68	1	1	blocked_shape	9	blockedtask_bivalentshapetest	99	Circle	Red	Shape			0		CircleRed.png	CircleRed.png	38	0	274	0	0	0	0		30	33	12818	90.9090909090909065071	427.2666666666666515084	0	0	0	0		0	0	0	0		0
5.0.11.0	win	040219	15:52:57	NH_A_68	1	1	blocked_shape	9	blockedtask_bivalentshapetest	102	Circle	Red	Shape			0		CircleRed.png	CircleRed.png	30	1	495	0	0	0	0		31	34	13313	91.176470588235289938	429.451612903225793616	0	0	0	0		0	0	0	0		0
5.0.11.0	win	040219	15:52:57	NH_A_68	1	1	blocked_shape	9	blockedtask_bivalentshapetest	105	Circle	Green	Shape			0		CircleGreen.png	CircleGreen.png	30	1	419	0	0	0	0		32	35	13732	91.4285714285714306016	429.125	0	0	0	0		0	0	0	0		0
5.0.11.0	win	040219	15:52:57	NH_A_68	1	1	blocked_shape	9	blockedtask_bivalentshapetest	108	Circle	Red	Shape			0		CircleRed.png	CircleRed.png	30	1	409	0	0	0	0		33	36	14141	91.6666666666666571928	428.5151515151515013713	0	0	0	0		0	0	0	0		0
5.0.11.0	win	040219	15:52:57	NH_A_68	1	1	blocked_shape	9	blockedtask_bivalentshapetest	111	Circle	Green	Shape			0		CircleGreen.png	CircleGreen.png	30	1	401	0	0	0	0		34	37	14542	91.8918918918919018779	427.7058823529411597519	0	0	0	0		0	0	0	0		0
5.0.11.0	win	040219	15:52:57	NH_A_68	1	1	blocked_shape	9	blockedtask_bivalentshapetest	114	Circle	Red	Shape			0		CircleRed.png	CircleRed.png	30	1	360	0	0	0	0		35	38	14902	92.1052631578947398339	425.7714285714285438189	0	0	0	0		0	0	0	0		0
5.0.11.0	win	040219	15:52:57	NH_A_68	1	1	blocked_shape	9	blockedtask_bivalentshapetest	117	Triangle	Red	Shape			0		TriangleRed.png	TriangleRed.png	30	0	353	0	0	0	0		35	39	14902	89.7435897435897516061	425.7714285714285438189	0	0	0	0		0	0	0	0		0
5.0.11.0	win	040219	15:52:57	NH_A_68	1	1	blocked_shape	9	blockedtask_bivalentshapetest	120	Triangle	Red	Shape			0		TriangleRed.png	TriangleRed.png	38	1	603	0	0	0	0		36	40	15505	90	430.6944444444444570763	0	0	0	0		0	0	0	0		0
5.0.11.0	win	040219	15:52:57	NH_A_68	1	1	blocked_shape	9	blockedtask_bivalentshapetest	123	Triangle	Green	Shape			0		TriangleGreen.png	TriangleGreen.png	38	1	363	0	0	0	0		37	41	15868	90.2439024390243957896	428.8648648648648418202	0	0	0	0		0	0	0	0		0
5.0.11.0	win	040219	15:52:57	NH_A_68	1	1	blocked_shape	9	blockedtask_bivalentshapetest	126	Circle	Red	Shape			0		CircleRed.png	CircleRed.png	30	1	403	0	0	0	0		38	42	16271	90.4761904761904816041	428.1842105263157804984	0	0	0	0		0	0	0	0		0
5.0.11.0	win	040219	15:52:57	NH_A_68	1	1	blocked_shape	9	blockedtask_bivalentshapetest	129	Circle	Red	Shape			0		CircleRed.png	CircleRed.png	30	1	363	0	0	0	0		39	43	16634	90.6976744186046488494	426.5128205128204967878	0	0	0	0		0	0	0	0		0
5.0.11.0	win	040219	15:52:57	NH_A_68	1	1	blocked_shape	9	blockedtask_bivalentshapetest	132	Triangle	Green	Shape			0		TriangleGreen.png	TriangleGreen.png	38	1	452	0	0	0	0		40	44	17086	90.9090909090909065071	427.1499999999999772626	0	0	0	0		0	0	0	0		0
5.0.11.0	win	040219	15:52:57	NH_A_68	1	1	blocked_shape	9	blockedtask_bivalentshapetest	135	Circle	Green	Shape			0		CircleGreen.png	CircleGreen.png	30	1	441	0	0	0	0		41	45	17527	91.1111111111111142691	427.4878048780487915792	0	0	0	0		0	0	0	0		0
5.0.11.0	win	040219	15:52:57	NH_A_68	1	1	blocked_shape	9	blockedtask_bivalentshapetest	138	Triangle	Red	Shape			0		TriangleRed.png	TriangleRed.png	38	1	288	0	0	0	0		42	46	17815	91.3043478260869534324	424.1666666666666856145	0	0	0	0		0	0	0	0		0
5.0.11.0	win	040219	15:52:57	NH_A_68	1	1	blocked_shape	9	blockedtask_bivalentshapetest	141	Triangle	Red	Shape			0		TriangleRed.png	TriangleRed.png	38	1	507	0	0	0	0		43	47	18322	91.4893617021276526202	426.0930232558139323373	0	0	0	0		0	0	0	0		0
5.0.11.0	win	040219	15:52:57	NH_A_68	1	1	blocked_shape	9	blockedtask_bivalentshapetest	144	Circle	Red	Shape			0		CircleRed.png	CircleRed.png	30	1	399	0	0	0	0		44	48	18721	91.6666666666666571928	425.4772727272727479431	0	0	0	0		0	0	0	0		0
5.0.11.0	win	040219	15:52:57	NH_A_68	1	1	blocked_shape	9	blockedtask_bivalentshapetest	147	Circle	Green	Shape			0		CircleGreen.png	CircleGreen.png	30	1	470	0	0	0	0		45	49	19191	91.8367346938775597209	426.4666666666666401397	0	0	0	0		0	0	0	0		0
5.0.11.0	win	040219	15:52:57	NH_A_68	1	1	blocked_shape	9	blockedtask_bivalentshapetest	150	Triangle	Green	Shape			0		TriangleGreen.png	TriangleGreen.png	38	1	459	0	0	0	0		46	50	19650	92	427.1739130434782509838	0	0	0	0		0	0	0	0		0
5.0.11.0	win	040219	15:52:57	NH_A_68	1	1	blocked_shape	9	blockedtask_bivalentshapetest	153	Triangle	Green	Shape			0		TriangleGreen.png	TriangleGreen.png	38	1	448	0	0	0	0		47	51	20098	92.1568627450980386584	427.6170212765957217016	0	0	0	0		0	0	0	0		0
5.0.11.0	win	040219	15:52:57	NH_A_68	1	1	blocked_shape	9	blockedtask_bivalentshapetest	156	Circle	Red	Shape			0		CircleRed.png	CircleRed.png	30	1	437	0	0	0	0		48	52	20535	92.3076923076923065992	427.8125	0	0	0	0		0	0	0	0		0
5.0.11.0	win	040219	15:52:57	NH_A_68	1	1	blocked_shape	9	blockedtask_bivalentshapetest	159	Circle	Red	Shape			0		CircleRed.png	CircleRed.png	30	1	412	0	0	0	0		49	53	20947	92.4528301886792434061	427.4897959183673492589	0	0	0	0		0	0	0	0		0
5.0.11.0	win	040219	15:52:57	NH_A_68	1	1	blocked_shape	9	blockedtask_bivalentshapetest	162	Triangle	Red	Shape			0		TriangleRed.png	TriangleRed.png	38	1	355	0	0	0	0		50	54	21302	92.5925925925925952242	426.0400000000000204636	0	0	0	0		0	0	0	0		0
5.0.11.0	win	040219	15:52:57	NH_A_68	1	1	blocked_shape	9	blockedtask_bivalentshapetest	165	Triangle	Red	Shape			0		TriangleRed.png	TriangleRed.png	38	1	396	0	0	0	0		51	55	21698	92.7272727272727195214	425.4509803921568504848	0	0	0	0		0	0	0	0		0
5.0.11.0	win	040219	15:52:57	NH_A_68	1	1	blocked_shape	9	blockedtask_bivalentshapetest	168	Circle	Red	Shape			0		CircleRed.png	CircleRed.png	30	1	452	0	0	0	0		52	56	22150	92.8571428571428612031	425.9615384615384527933	0	0	0	0		0	0	0	0		0
5.0.11.0	win	040219	15:52:57	NH_A_68	1	1	blocked_shape	9	blockedtask_bivalentshapetest	171	Triangle	Red	Shape			0		TriangleRed.png	TriangleRed.png	38	1	361	0	0	0	0		53	57	22511	92.9824561403508766944	424.7358490566037971803	0	0	0	0		0	0	0	0		0
5.0.11.0	win	040219	15:52:57	NH_A_68	1	1	blocked_shape	9	blockedtask_bivalentshapetest	174	Triangle	Green	Shape			0		TriangleGreen.png	TriangleGreen.png	38	1	419	0	0	0	0		54	58	22930	93.1034482758620640652	424.6296296296296191031	0	0	0	0		0	0	0	0		0
5.0.11.0	win	040219	15:52:57	NH_A_68	1	1	blocked_shape	9	blockedtask_bivalentshapetest	177	Triangle	Green	Shape			0		TriangleGreen.png	TriangleGreen.png	38	1	393	0	0	0	0		55	59	23323	93.2203389830508371006	424.0545454545454617801	0	0	0	0		0	0	0	0		0
5.0.11.0	win	040219	15:52:57	NH_A_68	1	1	blocked_shape	9	blockedtask_bivalentshapetest	180	Circle	Green	Shape			0		CircleGreen.png	CircleGreen.png	30	1	434	0	0	0	0		56	60	23757	93.3333333333333285964	424.2321428571428327814	0	0	0	0		0	0	0	0		0
5.0.11.0	win	040219	15:52:57	NH_A_68	1	1	blocked_shape	9	blockedtask_bivalentshapetest	183	Circle	Green	Shape			0		CircleGreen.png	CircleGreen.png	30	1	471	0	0	0	0		57	61	24228	93.4426229508196826146	425.0526315789473414952	0	0	0	0		0	0	0	0		0
5.0.11.0	win	040219	15:52:57	NH_A_68	1	1	blocked_shape	9	blockedtask_bivalentshapetest	186	Triangle	Red	Shape			0		TriangleRed.png	TriangleRed.png	38	1	428	0	0	0	0		58	62	24656	93.5483870967741921731	425.1034482758620924869	0	0	0	0		0	0	0	0		0
5.0.11.0	win	040219	15:52:57	NH_A_68	1	1	blocked_shape	9	blockedtask_bivalentshapetest	189	Circle	Green	Shape			0		CircleGreen.png	CircleGreen.png	38	0	451	0	0	0	0		58	63	24656	92.0634920634920632665	425.1034482758620924869	0	0	0	0		0	0	0	0		0
5.0.11.0	win	040219	15:52:57	NH_A_68	1	1	blocked_shape	9	blockedtask_bivalentshapetest	192	Circle	Red	Shape			0		CircleRed.png	CircleRed.png	30	1	472	0	0	0	0		59	64	25128	92.1875	425.8983050847457434429	0	0	0	0		0	0	0	0		0
5.0.11.0	win	040219	15:52:57	NH_A_68	1	1	blocked_shape	9	blockedtask_bivalentshapetest	195	Triangle	Red	Shape			0		TriangleRed.png	TriangleRed.png	38	1	429	0	0	0	0		60	65	25557	92.3076923076923065992	425.9499999999999886313	0	0	0	0		0	0	0	0		0
5.0.11.0	win	040219	15:52:57	NH_A_68	1	1	blocked_shape	9	blockedtask_bivalentshapetest	198	Triangle	Red	Shape			0		TriangleRed.png	TriangleRed.png	38	1	372	0	0	0	0		61	66	25929	92.4242424242424220893	425.0655737704918237796	0	0	0	0		0	0	0	0		0
5.0.11.0	win	040219	15:52:57	NH_A_68	1	1	blocked_shape	9	blockedtask_bivalentshapetest	201	Circle	Green	Shape			0		CircleGreen.png	CircleGreen.png	30	1	396	0	0	0	0		62	67	26325	92.5373134328358162293	424.596774193548412768	0	0	0	0		0	0	0	0		0
5.0.11.0	win	040219	15:52:57	NH_A_68	1	1	blocked_shape	9	blockedtask_bivalentshapetest	204	Circle	Red	Shape			0		CircleRed.png	CircleRed.png	30	1	420	0	0	0	0		63	68	26745	92.647058823529420124	424.5238095238095183959	0	0	0	0		0	0	0	0		0
5.0.11.0	win	040219	15:52:57	NH_A_68	1	1	blocked_shape	9	blockedtask_bivalentshapetest	207	Circle	Green	Shape			0		CircleGreen.png	CircleGreen.png	30	1	411	0	0	0	0		64	69	27156	92.7536231884057968955	424.3125	0	0	0	0		0	0	0	0		0
5.0.11.0	win	040219	15:52:57	NH_A_68	1	1	blocked_shape	9	blockedtask_bivalentshapetest	210	Circle	Red	Shape			0		CircleRed.png	CircleRed.png	30	1	418	0	0	0	0		65	70	27574	92.8571428571428612031	424.215384615384607514	0	0	0	0		0	0	0	0		0
5.0.11.0	win	040219	15:52:57	NH_A_68	1	1	blocked_shape	9	blockedtask_bivalentshapetest	213	Circle	Red	Shape			0		CircleRed.png	CircleRed.png	30	1	329	0	0	0	0		66	71	27903	92.9577464788732328316	422.7727272727272520569	0	0	0	0		0	0	0	0		0
5.0.11.0	win	040219	15:52:57	NH_A_68	1	1	blocked_shape	9	blockedtask_bivalentshapetest	216	Circle	Green	Shape			0		CircleGreen.png	CircleGreen.png	30	1	436	0	0	0	0		67	72	28339	93.0555555555555571345	422.9701492537313356479	0	0	0	0		0	0	0	0		0
5.0.11.0	win	040219	15:52:57	NH_A_68	1	1	blocked_shape	9	blockedtask_bivalentshapetest	219	Triangle	Green	Shape			0		TriangleGreen.png	TriangleGreen.png	38	1	521	0	0	0	0		68	73	28860	93.1506849315068450323	424.4117647058823763473	0	0	0	0		0	0	0	0		0
5.0.11.0	win	040219	15:52:57	NH_A_68	1	1	blocked_shape	9	blockedtask_bivalentshapetest	222	Triangle	Red	Shape			0		TriangleRed.png	TriangleRed.png	38	1	460	0	0	0	0		69	74	29320	93.243243243243242091	424.9275362318840620901	0	0	0	0		0	0	0	0		0
5.0.11.0	win	040219	15:52:57	NH_A_68	1	1	blocked_shape	9	blockedtask_bivalentshapetest	225	Circle	Red	Shape			0		CircleRed.png	CircleRed.png	30	1	401	0	0	0	0		70	75	29721	93.3333333333333285964	424.5857142857142889625	0	0	0	0		0	0	0	0		0
5.0.11.0	win	040219	15:52:57	NH_A_68	1	1	blocked_shape	9	blockedtask_bivalentshapetest	228	Triangle	Green	Shape			0		TriangleGreen.png	TriangleGreen.png	38	1	361	0	0	0	0		71	76	30082	93.4210526315789451246	423.6901408450704025199	0	0	0	0		0	0	0	0		0
5.0.11.0	win	040219	15:52:57	NH_A_68	1	1	blocked_shape	9	blockedtask_bivalentshapetest	231	Triangle	Green	Shape			0		TriangleGreen.png	TriangleGreen.png	38	1	546	0	0	0	0		72	77	30628	93.5064935064934985576	425.3888888888889141526	0	0	0	0		0	0	0	0		0
5.0.11.0	win	040219	15:52:57	NH_A_68	1	1	blocked_shape	9	blockedtask_bivalentshapetest	234	Circle	Green	Shape			0		CircleGreen.png	CircleGreen.png	30	1	436	0	0	0	0		73	78	31064	93.5897435897435912011	425.5342465753424789909	0	0	0	0		0	0	0	0		0
5.0.11.0	win	040219	15:52:57	NH_A_68	1	1	blocked_shape	9	blockedtask_bivalentshapetest	237	Triangle	Green	Shape			0		TriangleGreen.png	TriangleGreen.png	38	1	490	0	0	0	0		74	79	31554	93.6708860759493688874	426.4054054054054176959	0	0	0	0		0	0	0	0		0
5.0.11.0	win	040219	15:52:57	NH_A_68	1	1	blocked_shape	9	blockedtask_bivalentshapetest	240	Triangle	Red	Shape			0		TriangleRed.png	TriangleRed.png	38	1	462	0	0	0	0		75	80	32016	93.75	426.8799999999999954525	0	0	0	0		0	0	0	0		0
5.0.11.0	win	040219	15:52:57	NH_A_68	1	1	blocked_color	10	BlockedTestInstruct	1	Triangle	Red	Shape			0		SC_Blocked_BivalentColorTest.htm	TriangleRed.png	57	0	4568	0	0	0	0		0	0	0	0		0	0	0	0		0	0	0	0		0
5.0.11.0	win	040219	15:52:57	NH_A_68	1	1	blocked_color	10	blockedtask_bivalentcolortest	3	Triangle	Green	Color			0		TriangleGreen.png	TriangleGreen.png	38	1	1441	1	1	1441	100	1441	0	0	0	0		0	0	0	0		0	0	0	0		0
5.0.11.0	win	040219	15:52:57	NH_A_68	1	1	blocked_color	10	blockedtask_bivalentcolortest	6	Circle	Green	Color			0		CircleGreen.png	CircleGreen.png	38	1	416	2	2	1857	100	928.5	0	0	0	0		0	0	0	0		0	0	0	0		0
5.0.11.0	win	040219	15:52:57	NH_A_68	1	1	blocked_color	10	blockedtask_bivalentcolortest	9	Circle	Red	Color			0		CircleRed.png	CircleRed.png	30	1	406	3	3	2263	100	754.3333333333333712289	0	0	0	0		0	0	0	0		0	0	0	0		0
5.0.11.0	win	040219	15:52:57	NH_A_68	1	1	blocked_color	10	blockedtask_bivalentcolortest	12	Triangle	Red	Color			0		TriangleRed.png	TriangleRed.png	30	1	413	4	4	2676	100	669	0	0	0	0		0	0	0	0		0	0	0	0		0
5.0.11.0	win	040219	15:52:57	NH_A_68	1	1	blocked_color	10	blockedtask_bivalentcolortest	15	Triangle	Green	Color			0		TriangleGreen.png	TriangleGreen.png	38	1	309	5	5	2985	100	597	0	0	0	0		0	0	0	0		0	0	0	0		0
5.0.11.0	win	040219	15:52:57	NH_A_68	1	1	blocked_color	10	blockedtask_bivalentcolortest	18	Triangle	Green	Color			0		TriangleGreen.png	TriangleGreen.png	38	1	384	6	6	3369	100	561.5	0	0	0	0		0	0	0	0		0	0	0	0		0
5.0.11.0	win	040219	15:52:57	NH_A_68	1	1	blocked_color	10	blockedtask_bivalentcolortest	21	Circle	Red	Color			0		CircleRed.png	CircleRed.png	38	0	344	6	7	3369	85.7142857142857081953	561.5	0	0	0	0		0	0	0	0		0	0	0	0		0
5.0.11.0	win	040219	15:52:57	NH_A_68	1	1	blocked_color	10	blockedtask_bivalentcolortest	24	Triangle	Red	Color			0		TriangleRed.png	TriangleRed.png	30	1	546	7	8	3915	87.5	559.2857142857143344372	0	0	0	0		0	0	0	0		0	0	0	0		0
5.0.11.0	win	040219	15:52:57	NH_A_68	1	1	blocked_color	10	blockedtask_bivalentcolortest	27	Triangle	Green	Color			0		TriangleGreen.png	TriangleGreen.png	38	1	356	8	9	4271	88.8888888888888857309	533.875	0	0	0	0		0	0	0	0		0	0	0	0		0
5.0.11.0	win	040219	15:52:57	NH_A_68	1	1	blocked_color	10	blockedtask_bivalentcolortest	30	Triangle	Green	Color			0		TriangleGreen.png	TriangleGreen.png	38	1	446	9	10	4717	90	524.1111111111110858474	0	0	0	0		0	0	0	0		0	0	0	0		0
5.0.11.0	win	040219	15:52:57	NH_A_68	1	1	blocked_color	10	blockedtask_bivalentcolortest	33	Circle	Green	Color			0		CircleGreen.png	CircleGreen.png	38	1	339	10	11	5056	90.9090909090909065071	505.6000000000000227374	0	0	0	0		0	0	0	0		0	0	0	0		0
5.0.11.0	win	040219	15:52:57	NH_A_68	1	1	blocked_color	10	blockedtask_bivalentcolortest	36	Triangle	Red	Color			0		TriangleRed.png	TriangleRed.png	30	1	317	11	12	5373	91.6666666666666571928	488.4545454545454390427	0	0	0	0		0	0	0	0		0	0	0	0		0
5.0.11.0	win	040219	15:52:57	NH_A_68	1	1	blocked_color	10	blockedtask_bivalentcolortest	39	Triangle	Red	Color			0		TriangleRed.png	TriangleRed.png	30	1	424	12	13	5797	92.3076923076923065992	483.0833333333333143855	0	0	0	0		0	0	0	0		0	0	0	0		0
5.0.11.0	win	040219	15:52:57	NH_A_68	1	1	blocked_color	10	blockedtask_bivalentcolortest	42	Circle	Red	Color			0		CircleRed.png	CircleRed.png	30	1	319	13	14	6116	92.8571428571428612031	470.4615384615384527933	0	0	0	0		0	0	0	0		0	0	0	0		0
5.0.11.0	win	040219	15:52:57	NH_A_68	1	1	blocked_color	10	blockedtask_bivalentcolortest	45	Circle	Green	Color			0		CircleGreen.png	CircleGreen.png	38	1	457	14	15	6573	93.3333333333333285964	469.5	0	0	0	0		0	0	0	0		0	0	0	0		0
5.0.11.0	win	040219	15:52:57	NH_A_68	1	1	blocked_color	10	blockedtask_bivalentcolortest	48	Circle	Red	Color			0		CircleRed.png	CircleRed.png	30	1	623	15	16	7196	93.75	479.7333333333333484916	0	0	0	0		0	0	0	0		0	0	0	0		0
5.0.11.0	win	040219	15:52:57	NH_A_68	1	1	blocked_color	10	blockedtask_bivalentcolortest	51	Triangle	Green	Color			0		TriangleGreen.png	TriangleGreen.png	38	1	317	16	17	7513	94.1176470588235218884	469.5625	0	0	0	0		0	0	0	0		0	0	0	0		0
5.0.11.0	win	040219	15:52:57	NH_A_68	1	1	blocked_color	10	blockedtask_bivalentcolortest	54	Circle	Green	Color			0		CircleGreen.png	CircleGreen.png	30	0	392	16	18	7513	88.8888888888888857309	469.5625	0	0	0	0		0	0	0	0		0	0	0	0		0
5.0.11.0	win	040219	15:52:57	NH_A_68	1	1	blocked_color	10	blockedtask_bivalentcolortest	57	Circle	Green	Color			0		CircleGreen.png	CircleGreen.png	30	0	480	16	19	7513	84.2105263157894654569	469.5625	0	0	0	0		0	0	0	0		0	0	0	0		0
5.0.11.0	win	040219	15:52:57	NH_A_68	1	1	blocked_color	10	blockedtask_bivalentcolortest	60	Triangle	Green	Color			0		TriangleGreen.png	TriangleGreen.png	38	1	453	17	20	7966	85	468.5882352941176236527	0	0	0	0		0	0	0	0		0	0	0	0		0
5.0.11.0	win	040219	15:52:57	NH_A_68	1	1	blocked_color	10	blockedtask_bivalentcolortest	63	Circle	Green	Color			0		CircleGreen.png	CircleGreen.png	38	1	314	18	21	8280	85.7142857142857081953	460	0	0	0	0		0	0	0	0		0	0	0	0		0
5.0.11.0	win	040219	15:52:57	NH_A_68	1	1	blocked_color	10	blockedtask_bivalentcolortest	66	Circle	Red	Color			0		CircleRed.png	CircleRed.png	30	1	534	19	22	8814	86.3636363636363597607	463.8947368421052601661	0	0	0	0		0	0	0	0		0	0	0	0		0
5.0.11.0	win	040219	15:52:57	NH_A_68	1	1	blocked_color	10	blockedtask_bivalentcolortest	69	Triangle	Red	Color			0		TriangleRed.png	TriangleRed.png	30	1	391	20	23	9205	86.9565217391304372541	460.25	0	0	0	0		0	0	0	0		0	0	0	0		0
5.0.11.0	win	040219	15:52:57	NH_A_68	1	1	blocked_color	10	blockedtask_bivalentcolortest	72	Triangle	Red	Color			0		TriangleRed.png	TriangleRed.png	30	1	336	21	24	9541	87.5	454.3333333333333143855	0	0	0	0		0	0	0	0		0	0	0	0		0
5.0.11.0	win	040219	15:52:57	NH_A_68	1	1	blocked_color	10	blockedtask_bivalentcolortest	75	Circle	Green	Color			0		CircleGreen.png	CircleGreen.png	38	1	426	22	25	9967	88	453.0454545454545609573	0	0	0	0		0	0	0	0		0	0	0	0		0
5.0.11.0	win	040219	15:52:57	NH_A_68	1	1	blocked_color	10	blockedtask_bivalentcolortest	78	Circle	Green	Color			0		CircleGreen.png	CircleGreen.png	38	1	384	23	26	10351	88.4615384615384527933	450.0434782608695627459	0	0	0	0		0	0	0	0		0	0	0	0		0
5.0.11.0	win	040219	15:52:57	NH_A_68	1	1	blocked_color	10	blockedtask_bivalentcolortest	81	Circle	Green	Color			0		CircleGreen.png	CircleGreen.png	38	1	424	24	27	10775	88.8888888888888857309	448.9583333333333143855	0	0	0	0		0	0	0	0		0	0	0	0		0
5.0.11.0	win	040219	15:52:57	NH_A_68	1	1	blocked_color	10	blockedtask_bivalentcolortest	84	Triangle	Green	Color			0		TriangleGreen.png	TriangleGreen.png	38	1	366	25	28	11141	89.2857142857142918047	445.6399999999999863576	0	0	0	0		0	0	0	0		0	0	0	0		0
5.0.11.0	win	040219	15:52:57	NH_A_68	1	1	blocked_color	10	blockedtask_bivalentcolortest	87	Triangle	Red	Color			0		TriangleRed.png	TriangleRed.png	30	1	439	26	29	11580	89.6551724137931103087	445.38461538461535838	0	0	0	0		0	0	0	0		0	0	0	0		0
5.0.11.0	win	040219	15:52:57	NH_A_68	1	1	blocked_color	10	blockedtask_bivalentcolortest	90	Triangle	Red	Color			0		TriangleRed.png	TriangleRed.png	30	1	397	27	30	11977	90	443.5925925925926094351	0	0	0	0		0	0	0	0		0	0	0	0		0
5.0.11.0	win	040219	15:52:57	NH_A_68	1	1	blocked_color	10	blockedtask_bivalentcolortest	93	Triangle	Green	Color			0		TriangleGreen.png	TriangleGreen.png	30	0	261	27	31	11977	87.0967741935483843463	443.5925925925926094351	0	0	0	0		0	0	0	0		0	0	0	0		0
5.0.11.0	win	040219	15:52:57	NH_A_68	1	1	blocked_color	10	blockedtask_bivalentcolortest	96	Triangle	Red	Color			0		TriangleRed.png	TriangleRed.png	30	1	883	28	32	12860	87.5	459.2857142857142775938	0	0	0	0		0	0	0	0		0	0	0	0		0
5.0.11.0	win	040219	15:52:57	NH_A_68	1	1	blocked_color	10	blockedtask_bivalentcolortest	99	Triangle	Red	Color			0		TriangleRed.png	TriangleRed.png	30	1	503	29	33	13363	87.8787878787878753428	460.7931034482758718696	0	0	0	0		0	0	0	0		0	0	0	0		0
5.0.11.0	win	040219	15:52:57	NH_A_68	1	1	blocked_color	10	blockedtask_bivalentcolortest	102	Circle	Red	Color			0		CircleRed.png	CircleRed.png	30	1	618	30	34	13981	88.2352941176470579876	466.0333333333333598603	0	0	0	0		0	0	0	0		0	0	0	0		0
5.0.11.0	win	040219	15:52:57	NH_A_68	1	1	blocked_color	10	blockedtask_bivalentcolortest	105	Triangle	Green	Color			0		TriangleGreen.png	TriangleGreen.png	38	1	425	31	35	14406	88.5714285714285693984	464.7096774193548185394	0	0	0	0		0	0	0	0		0	0	0	0		0
5.0.11.0	win	040219	15:52:57	NH_A_68	1	1	blocked_color	10	blockedtask_bivalentcolortest	108	Triangle	Red	Color			0		TriangleRed.png	TriangleRed.png	30	1	544	32	36	14950	88.8888888888888857309	467.1875	0	0	0	0		0	0	0	0		0	0	0	0		0
5.0.11.0	win	040219	15:52:57	NH_A_68	1	1	blocked_color	10	blockedtask_bivalentcolortest	111	Circle	Green	Color			0		CircleGreen.png	CircleGreen.png	38	1	498	33	37	15448	89.18918918918919303	468.1212121212121246572	0	0	0	0		0	0	0	0		0	0	0	0		0
5.0.11.0	win	040219	15:52:57	NH_A_68	1	1	blocked_color	10	blockedtask_bivalentcolortest	114	Triangle	Green	Color			0		TriangleGreen.png	TriangleGreen.png	38	1	565	34	38	16013	89.4736842105263150415	470.9705882352941443969	0	0	0	0		0	0	0	0		0	0	0	0		0
5.0.11.0	win	040219	15:52:57	NH_A_68	1	1	blocked_color	10	blockedtask_bivalentcolortest	117	Circle	Red	Color			0		CircleRed.png	CircleRed.png	30	1	405	35	39	16418	89.7435897435897516061	469.0857142857142889625	0	0	0	0		0	0	0	0		0	0	0	0		0
5.0.11.0	win	040219	15:52:57	NH_A_68	1	1	blocked_color	10	blockedtask_bivalentcolortest	120	Triangle	Red	Color			0		TriangleRed.png	TriangleRed.png	30	1	397	36	40	16815	90	467.0833333333333143855	0	0	0	0		0	0	0	0		0	0	0	0		0
5.0.11.0	win	040219	15:52:57	NH_A_68	1	1	blocked_color	10	blockedtask_bivalentcolortest	123	Circle	Red	Color			0		CircleRed.png	CircleRed.png	30	1	405	37	41	17220	90.2439024390243957896	465.4054054054054176959	0	0	0	0		0	0	0	0		0	0	0	0		0
5.0.11.0	win	040219	15:52:57	NH_A_68	1	1	blocked_color	10	blockedtask_bivalentcolortest	126	Circle	Green	Color			0		CircleGreen.png	CircleGreen.png	38	1	700	38	42	17920	90.4761904761904816041	471.5789473684210406645	0	0	0	0		0	0	0	0		0	0	0	0		0
5.0.11.0	win	040219	15:52:57	NH_A_68	1	1	blocked_color	10	blockedtask_bivalentcolortest	129	Circle	Red	Color			0		CircleRed.png	CircleRed.png	30	1	327	39	43	18247	90.6976744186046488494	467.8717948717948615922	0	0	0	0		0	0	0	0		0	0	0	0		0
5.0.11.0	win	040219	15:52:57	NH_A_68	1	1	blocked_color	10	blockedtask_bivalentcolortest	132	Circle	Red	Color			0		CircleRed.png	CircleRed.png	30	1	386	40	44	18633	90.9090909090909065071	465.8249999999999886313	0	0	0	0		0	0	0	0		0	0	0	0		0
5.0.11.0	win	040219	15:52:57	NH_A_68	1	1	blocked_color	10	blockedtask_bivalentcolortest	135	Circle	Red	Color			0		CircleRed.png	CircleRed.png	30	1	394	41	45	19027	91.1111111111111142691	464.0731707317073073682	0	0	0	0		0	0	0	0		0	0	0	0		0
5.0.11.0	win	040219	15:52:57	NH_A_68	1	1	blocked_color	10	blockedtask_bivalentcolortest	138	Circle	Green	Color			0		CircleGreen.png	CircleGreen.png	38	1	386	42	46	19413	91.3043478260869534324	462.2142857142857224062	0	0	0	0		0	0	0	0		0	0	0	0		0
5.0.11.0	win	040219	15:52:57	NH_A_68	1	1	blocked_color	10	blockedtask_bivalentcolortest	141	Circle	Red	Color			0		CircleRed.png	CircleRed.png	30	1	298	43	47	19711	91.4893617021276526202	458.3953488372093261205	0	0	0	0		0	0	0	0		0	0	0	0		0
5.0.11.0	win	040219	15:52:57	NH_A_68	1	1	blocked_color	10	blockedtask_bivalentcolortest	144	Triangle	Red	Color			0		TriangleRed.png	TriangleRed.png	30	1	437	44	48	20148	91.6666666666666571928	457.9090909090909349288	0	0	0	0		0	0	0	0		0	0	0	0		0
5.0.11.0	win	040219	15:52:57	NH_A_68	1	1	blocked_color	10	blockedtask_bivalentcolortest	147	Triangle	Green	Color			0		TriangleGreen.png	TriangleGreen.png	38	1	460	45	49	20608	91.8367346938775597209	457.9555555555555770297	0	0	0	0		0	0	0	0		0	0	0	0		0
5.0.11.0	win	040219	15:52:57	NH_A_68	1	1	blocked_color	10	blockedtask_bivalentcolortest	150	Triangle	Red	Color			0		TriangleRed.png	TriangleRed.png	30	1	305	46	50	20913	92	454.6304347826086882378	0	0	0	0		0	0	0	0		0	0	0	0		0
5.0.11.0	win	040219	15:52:57	NH_A_68	1	1	blocked_color	10	blockedtask_bivalentcolortest	153	Triangle	Red	Color			0		TriangleRed.png	TriangleRed.png	30	1	412	47	51	21325	92.1568627450980386584	453.7234042553191670777	0	0	0	0		0	0	0	0		0	0	0	0		0
5.0.11.0	win	040219	15:52:57	NH_A_68	1	1	blocked_color	10	blockedtask_bivalentcolortest	156	Circle	Red	Color			0		CircleRed.png	CircleRed.png	30	1	356	48	52	21681	92.3076923076923065992	451.6875	0	0	0	0		0	0	0	0		0	0	0	0		0
5.0.11.0	win	040219	15:52:57	NH_A_68	1	1	blocked_color	10	blockedtask_bivalentcolortest	159	Circle	Green	Color			0		CircleGreen.png	CircleGreen.png	38	1	413	49	53	22094	92.4528301886792434061	450.8979591836734925892	0	0	0	0		0	0	0	0		0	0	0	0		0
5.0.11.0	win	040219	15:52:57	NH_A_68	1	1	blocked_color	10	blockedtask_bivalentcolortest	162	Triangle	Green	Color			0		TriangleGreen.png	TriangleGreen.png	30	0	356	49	54	22094	90.740740740740747583	450.8979591836734925892	0	0	0	0		0	0	0	0		0	0	0	0		0
5.0.11.0	win	040219	15:52:57	NH_A_68	1	1	blocked_color	10	blockedtask_bivalentcolortest	165	Circle	Green	Color			0		CircleGreen.png	CircleGreen.png	38	1	462	50	55	22556	90.9090909090909065071	451.1200000000000045475	0	0	0	0		0	0	0	0		0	0	0	0		0
5.0.11.0	win	040219	15:52:57	NH_A_68	1	1	blocked_color	10	blockedtask_bivalentcolortest	168	Triangle	Red	Color			0		TriangleRed.png	TriangleRed.png	30	1	355	51	56	22911	91.0714285714285693984	449.2352941176470721985	0	0	0	0		0	0	0	0		0	0	0	0		0
5.0.11.0	win	040219	15:52:57	NH_A_68	1	1	blocked_color	10	blockedtask_bivalentcolortest	171	Circle	Red	Color			0		CircleRed.png	CircleRed.png	30	1	445	52	57	23356	91.2280701754385887625	449.1538461538461319833	0	0	0	0		0	0	0	0		0	0	0	0		0
5.0.11.0	win	040219	15:52:57	NH_A_68	1	1	blocked_color	10	blockedtask_bivalentcolortest	174	Circle	Red	Color			0		CircleRed.png	CircleRed.png	30	1	306	53	58	23662	91.379310344827587187	446.4528301886792291953	0	0	0	0		0	0	0	0		0	0	0	0		0
5.0.11.0	win	040219	15:52:57	NH_A_68	1	1	blocked_color	10	blockedtask_bivalentcolortest	177	Triangle	Red	Color			0		TriangleRed.png	TriangleRed.png	30	1	318	54	59	23980	91.5254237288135641393	444.0740740740740761794	0	0	0	0		0	0	0	0		0	0	0	0		0
5.0.11.0	win	040219	15:52:57	NH_A_68	1	1	blocked_color	10	blockedtask_bivalentcolortest	180	Circle	Red	Color			0		CircleRed.png	CircleRed.png	30	1	312	55	60	24292	91.6666666666666571928	441.672727272727286163	0	0	0	0		0	0	0	0		0	0	0	0		0
5.0.11.0	win	040219	15:52:57	NH_A_68	1	1	blocked_color	10	blockedtask_bivalentcolortest	183	Triangle	Red	Color			0		TriangleRed.png	TriangleRed.png	30	1	260	56	61	24552	91.8032786885245855046	438.4285714285714448124	0	0	0	0		0	0	0	0		0	0	0	0		0
5.0.11.0	win	040219	15:52:57	NH_A_68	1	1	blocked_color	10	blockedtask_bivalentcolortest	186	Triangle	Green	Color			0		TriangleGreen.png	TriangleGreen.png	38	1	433	57	62	24985	91.9354838709677437691	438.3333333333333143855	0	0	0	0		0	0	0	0		0	0	0	0		0
5.0.11.0	win	040219	15:52:57	NH_A_68	1	1	blocked_color	10	blockedtask_bivalentcolortest	189	Circle	Green	Color			0		CircleGreen.png	CircleGreen.png	38	1	423	58	63	25408	92.0634920634920632665	438.0689655172413949913	0	0	0	0		0	0	0	0		0	0	0	0		0
5.0.11.0	win	040219	15:52:57	NH_A_68	1	1	blocked_color	10	blockedtask_bivalentcolortest	192	Triangle	Red	Color			0		TriangleRed.png	TriangleRed.png	30	1	414	59	64	25822	92.1875	437.6610169491525539343	0	0	0	0		0	0	0	0		0	0	0	0		0
5.0.11.0	win	040219	15:52:57	NH_A_68	1	1	blocked_color	10	blockedtask_bivalentcolortest	195	Circle	Green	Color			0		CircleGreen.png	CircleGreen.png	38	1	517	60	65	26339	92.3076923076923065992	438.9833333333333484916	0	0	0	0		0	0	0	0		0	0	0	0		0
5.0.11.0	win	040219	15:52:57	NH_A_68	1	1	blocked_color	10	blockedtask_bivalentcolortest	198	Circle	Red	Color			0		CircleRed.png	CircleRed.png	30	1	423	61	66	26762	92.4242424242424220893	438.7213114754098342019	0	0	0	0		0	0	0	0		0	0	0	0		0
5.0.11.0	win	040219	15:52:57	NH_A_68	1	1	blocked_color	10	blockedtask_bivalentcolortest	201	Triangle	Green	Color			0		TriangleGreen.png	TriangleGreen.png	38	1	430	62	67	27192	92.5373134328358162293	438.5806451612903060777	0	0	0	0		0	0	0	0		0	0	0	0		0
5.0.11.0	win	040219	15:52:57	NH_A_68	1	1	blocked_color	10	blockedtask_bivalentcolortest	204	Triangle	Green	Color			0		TriangleGreen.png	TriangleGreen.png	38	1	373	63	68	27565	92.647058823529420124	437.5396825396825306598	0	0	0	0		0	0	0	0		0	0	0	0		0
5.0.11.0	win	040219	15:52:57	NH_A_68	1	1	blocked_color	10	blockedtask_bivalentcolortest	207	Circle	Red	Color			0		CircleRed.png	CircleRed.png	30	1	301	64	69	27866	92.7536231884057968955	435.40625	0	0	0	0		0	0	0	0		0	0	0	0		0
5.0.11.0	win	040219	15:52:57	NH_A_68	1	1	blocked_color	10	blockedtask_bivalentcolortest	210	Circle	Green	Color			0		CircleGreen.png	CircleGreen.png	38	1	329	65	70	28195	92.8571428571428612031	433.7692307692307736033	0	0	0	0		0	0	0	0		0	0	0	0		0
5.0.11.0	win	040219	15:52:57	NH_A_68	1	1	blocked_color	10	blockedtask_bivalentcolortest	213	Circle	Red	Color			0		CircleRed.png	CircleRed.png	30	1	403	66	71	28598	92.9577464788732328316	433.3030303030303116429	0	0	0	0		0	0	0	0		0	0	0	0		0
5.0.11.0	win	040219	15:52:57	NH_A_68	1	1	blocked_color	10	blockedtask_bivalentcolortest	216	Triangle	Green	Color			0		TriangleGreen.png	TriangleGreen.png	38	1	267	67	72	28865	93.0555555555555571345	430.8208955223880707308	0	0	0	0		0	0	0	0		0	0	0	0		0
5.0.11.0	win	040219	15:52:57	NH_A_68	1	1	blocked_color	10	blockedtask_bivalentcolortest	219	Triangle	Green	Color			0		TriangleGreen.png	TriangleGreen.png	38	1	344	68	73	29209	93.1506849315068450323	429.5441176470588402481	0	0	0	0		0	0	0	0		0	0	0	0		0
5.0.11.0	win	040219	15:52:57	NH_A_68	1	1	blocked_color	10	blockedtask_bivalentcolortest	222	Circle	Green	Color			0		CircleGreen.png	CircleGreen.png	38	1	305	69	74	29514	93.243243243243242091	427.7391304347826235244	0	0	0	0		0	0	0	0		0	0	0	0		0
5.0.11.0	win	040219	15:52:57	NH_A_68	1	1	blocked_color	10	blockedtask_bivalentcolortest	225	Circle	Red	Color			0		CircleRed.png	CircleRed.png	30	1	445	70	75	29959	93.3333333333333285964	427.9857142857142662251	0	0	0	0		0	0	0	0		0	0	0	0		0
5.0.11.0	win	040219	15:52:57	NH_A_68	1	1	blocked_color	10	blockedtask_bivalentcolortest	228	Circle	Green	Color			0		CircleGreen.png	CircleGreen.png	38	1	403	71	76	30362	93.4210526315789451246	427.6338028169014364721	0	0	0	0		0	0	0	0		0	0	0	0		0
5.0.11.0	win	040219	15:52:57	NH_A_68	1	1	blocked_color	10	blockedtask_bivalentcolortest	231	Triangle	Green	Color			0		TriangleGreen.png	TriangleGreen.png	30	0	299	71	77	30362	92.2077922077922096378	427.6338028169014364721	0	0	0	0		0	0	0	0		0	0	0	0		0
5.0.11.0	win	040219	15:52:57	NH_A_68	1	1	blocked_color	10	blockedtask_bivalentcolortest	234	Triangle	Green	Color			0		TriangleGreen.png	TriangleGreen.png	38	1	421	72	78	30783	92.3076923076923065992	427.5416666666666856145	0	0	0	0		0	0	0	0		0	0	0	0		0
5.0.11.0	win	040219	15:52:57	NH_A_68	1	1	blocked_color	10	blockedtask_bivalentcolortest	237	Circle	Green	Color			0		CircleGreen.png	CircleGreen.png	38	1	300	73	79	31083	92.4050632911392426649	425.7945205479451828978	0	0	0	0		0	0	0	0		0	0	0	0		0
5.0.11.0	win	040219	15:52:57	NH_A_68	1	1	blocked_color	10	blockedtask_bivalentcolortest	240	Triangle	Red	Color			0		TriangleRed.png	TriangleRed.png	30	1	487	74	80	31570	92.5	426.6216216216216139401	0	0	0	0		0	0	0	0		0	0	0	0		0
5.0.11.0	win	040219	15:52:57	NH_A_68	1	1	mixedintro	11	MixedIntroInstruct	1	Triangle	Red	Color			0		SC_MixedIntro1.htm	TriangleRed.png	57	0	23250	74	80	31570	92.5	426.6216216216216139401	0	0	0	0		0	0	0	0		0	0	0	0		0
5.0.11.0	win	040219	15:52:57	NH_A_68	1	1	mixedintro	11	MixedIntroInstruct	2	Triangle	Red	Color			0		SC_MixedIntro2.htm	TriangleRed.png	57	0	4000	74	80	31570	92.5	426.6216216216216139401	0	0	0	0		0	0	0	0		0	0	0	0		0
5.0.11.0	win	040219	15:52:57	NH_A_68	1	1	mixed_practiceWord	12	MixedPracticeInstruct	1	Triangle	Red	Color	Word		200		SC_Mixed_WordTraining.htm	TriangleRed.png	57	0	5613	0	0	0	0		0	0	0	0		0	0	0	0		0	0	0	0		0
5.0.11.0	win	040219	15:52:57	NH_A_68	1	1	mixed_practiceWord	12	mixed_firsttask	2	Circle	Green	Shape	Word	firsttrial	200	Inconsistent	SHAPE	CircleGreen.png	30	1	2123	0	0	0	0		0	0	0	0		0	0	0	0		0	0	0	0		0
5.0.11.0	win	040219	15:52:57	NH_A_68	1	1	mixed_practiceWord	12	mixed_shift	5	Circle	Green	Color	Word	Shift	200	Inconsistent	COLOR	CircleGreen.png	38	1	2069	1	1	2069	100	2069	0	0	0	0		0	0	0	0		1	1	2069	100	2069	2069
5.0.11.0	win	040219	15:52:57	NH_A_68	1	1	mixed_practiceWord	12	mixed_shift	8	Triangle	Green	Shape	Word	Shift	200	Consistent	SHAPE	TriangleGreen.png	38	1	1264	1	1	2069	100	2069	1	1	1264	100	1264	0	0	0	0		2	2	3333	100	1666.5	1666.5
5.0.11.0	win	040219	15:52:57	NH_A_68	1	1	mixed_practiceWord	12	mixed_repeat	11	Triangle	Green	Shape	Word	Repeat	200	Consistent	SHAPE	TriangleGreen.png	38	1	668	1	1	2069	100	2069	2	2	1932	100	966	1	1	668	100	668	2	2	3333	100	1666.5	998.5
5.0.11.0	win	040219	15:52:57	NH_A_68	1	1	mixed_practiceWord	12	mixed_shift	14	Circle	Green	Color	Word	Shift	200	Inconsistent	COLOR	CircleGreen.png	30	0	751	1	2	2069	50	2069	2	2	1932	100	966	1	1	668	100	668	2	3	3333	66.6666666666666571928	1666.5	998.5
5.0.11.0	win	040219	15:52:57	NH_A_68	1	1	mixed_practiceWord	12	mixed_repeat	17	Circle	Red	Color	Word	Repeat	200	Consistent	COLOR	CircleRed.png	30	1	1239	2	3	3308	66.6666666666666571928	1654	2	2	1932	100	966	2	2	1907	100	953.5	2	3	3333	66.6666666666666571928	1666.5	713
5.0.11.0	win	040219	15:52:57	NH_A_68	1	1	mixed_practiceWord	12	mixed_repeat	20	Triangle	Green	Color	Word	Repeat	200	Consistent	COLOR	TriangleGreen.png	38	1	2579	3	4	5887	75	1962.3333333333332575421	2	2	1932	100	966	3	3	4486	100	1495.3333333333332575421	2	3	3333	66.6666666666666571928	1666.5	171.1666666666667424579
5.0.11.0	win	040219	15:52:57	NH_A_68	1	1	mixed_practiceWord	12	mixed_shift	23	Circle	Red	Shape	Word	Shift	200	Consistent	SHAPE	CircleRed.png	30	1	1019	3	4	5887	75	1962.3333333333332575421	3	3	2951	100	983.6666666666666287711	3	3	4486	100	1495.3333333333332575421	3	4	4352	75	1450.6666666666667424579	-44.6666666666665150842
5.0.11.0	win	040219	15:52:57	NH_A_68	1	1	mixed_practiceWord	12	mixed_shift	26	Triangle	Red	Color	Word	Shift	200	Inconsistent	COLOR	TriangleRed.png	38	0	1152	3	5	5887	60	1962.3333333333332575421	3	3	2951	100	983.6666666666666287711	3	3	4486	100	1495.3333333333332575421	3	5	4352	60	1450.6666666666667424579	-44.6666666666665150842
5.0.11.0	win	040219	15:52:57	NH_A_68	1	1	mixed_practiceWord	12	mixed_shift	29	Circle	Red	Shape	Word	Shift	200	Consistent	SHAPE	CircleRed.png	30	1	840	3	5	5887	60	1962.3333333333332575421	4	4	3791	100	947.75	3	3	4486	100	1495.3333333333332575421	4	6	5192	66.6666666666666571928	1298	-197.3333333333332575421
5.0.11.0	win	040219	15:52:57	NH_A_68	1	1	mixed_practiceWord	12	mixed_shift	32	Triangle	Green	Color	Word	Shift	200	Consistent	COLOR	TriangleGreen.png	38	1	981	4	6	6868	66.6666666666666571928	1717	4	4	3791	100	947.75	3	3	4486	100	1495.3333333333332575421	5	7	6173	71.4285714285714306016	1234.5999999999999090505	-260.7333333333333484916
5.0.11.0	win	040219	15:52:57	NH_A_68	1	1	mixed_practiceWord	12	mixed_repeat	35	Circle	Green	Color	Word	Repeat	200	Inconsistent	COLOR	CircleGreen.png	38	1	1212	5	7	8080	71.4285714285714306016	1616	4	4	3791	100	947.75	4	4	5698	100	1424.5	5	7	6173	71.4285714285714306016	1234.5999999999999090505	-189.9000000000000909495
5.0.11.0	win	040219	15:52:57	NH_A_68	1	1	mixed_practiceWord	12	mixed_repeat	38	Triangle	Red	Color	Word	Repeat	200	Inconsistent	COLOR	TriangleRed.png	30	1	746	6	8	8826	75	1471	4	4	3791	100	947.75	5	5	6444	100	1288.7999999999999545253	5	7	6173	71.4285714285714306016	1234.5999999999999090505	-54.2000000000000454747
5.0.11.0	win	040219	15:52:57	NH_A_68	1	1	mixed_practiceWord	12	mixed_repeat	41	Triangle	Red	Color	Word	Repeat	200	Inconsistent	COLOR	TriangleRed.png	30	1	554	7	9	9380	77.7777777777777856727	1340	4	4	3791	100	947.75	6	6	6998	100	1166.3333333333332575421	5	7	6173	71.4285714285714306016	1234.5999999999999090505	68.2666666666666515084
5.0.11.0	win	040219	15:52:57	NH_A_68	1	1	mixed_practiceWord	12	mixed_shift	44	Circle	Green	Shape	Word	Shift	200	Inconsistent	SHAPE	CircleGreen.png	30	1	722	7	9	9380	77.7777777777777856727	1340	5	5	4513	100	902.6000000000000227374	6	6	6998	100	1166.3333333333332575421	6	8	6895	75	1149.1666666666667424579	-17.1666666666665150842
5.0.11.0	win	040219	15:52:57	NH_A_68	1	1	mixed_practiceWord	12	mixed_repeat	47	Circle	Red	Shape	Word	Repeat	200	Consistent	SHAPE	CircleRed.png	30	1	708	7	9	9380	77.7777777777777856727	1340	6	6	5221	100	870.1666666666666287711	7	7	7706	100	1100.8571428571428896248	6	8	6895	75	1149.1666666666667424579	48.3095238095238528331
5.0.11.0	win	040219	15:52:57	NH_A_68	1	1	mixed_practiceWord	12	mixed_shift	50	Circle	Green	Color	Word	Shift	200	Inconsistent	COLOR	CircleGreen.png	38	1	997	8	10	10377	80	1297.125	6	6	5221	100	870.1666666666666287711	7	7	7706	100	1100.8571428571428896248	7	9	7892	77.7777777777777856727	1127.4285714285713311256	26.5714285714284415008
5.0.11.0	win	040219	15:52:57	NH_A_68	1	1	mixed_practiceWord	12	mixed_repeat	53	Triangle	Red	Color	Word	Repeat	200	Inconsistent	COLOR	TriangleRed.png	30	1	492	9	11	10869	81.8181818181818272251	1207.6666666666667424579	6	6	5221	100	870.1666666666666287711	8	8	8198	100	1024.75	7	9	7892	77.7777777777777856727	1127.4285714285713311256	102.6785714285713311256
5.0.11.0	win	040219	15:52:57	NH_A_68	1	1	mixed_practiceWord	12	mixed_shift	56	Circle	Red	Shape	Word	Shift	200	Consistent	SHAPE	CircleRed.png	30	1	806	9	11	10869	81.8181818181818272251	1207.6666666666667424579	7	7	6027	100	861	8	8	8198	100	1024.75	8	10	8698	80	1087.25	62.5
5.0.11.0	win	040219	15:52:57	NH_A_68	1	1	mixed_practiceWord	12	mixed_repeat	59	Circle	Red	Shape	Word	Repeat	200	Consistent	SHAPE	CircleRed.png	30	1	516	9	11	10869	81.8181818181818272251	1207.6666666666667424579	8	8	6543	100	817.875	9	9	8714	100	968.2222222222221716947	8	10	8698	80	1087.25	119.0277777777778283053
5.0.11.0	win	040219	15:52:57	NH_A_68	1	1	mixed_practiceWord	12	mixed_repeat	62	Triangle	Red	Shape	Word	Repeat	200	Inconsistent	SHAPE	TriangleRed.png	30	0	445	9	11	10869	81.8181818181818272251	1207.6666666666667424579	8	9	6543	88.8888888888888857309	817.875	9	10	8714	90	968.2222222222221716947	8	10	8698	80	1087.25	119.0277777777778283053
5.0.11.0	win	040219	15:52:57	NH_A_68	1	1	mixed_practiceWord	12	mixed_repeat	65	Circle	Red	Shape	Word	Repeat	200	Consistent	SHAPE	CircleRed.png	30	1	643	9	11	10869	81.8181818181818272251	1207.6666666666667424579	9	10	7186	90	798.4444444444444570763	10	11	9357	90.9090909090909065071	935.7000000000000454747	8	10	8698	80	1087.25	151.5499999999999545253
5.0.11.0	win	040219	15:52:57	NH_A_68	1	1	mixed_practiceWord	12	mixed_repeat	68	Circle	Green	Shape	Word	Repeat	200	Inconsistent	SHAPE	CircleGreen.png	30	1	855	9	11	10869	81.8181818181818272251	1207.6666666666667424579	10	11	8041	90.9090909090909065071	804.1000000000000227374	11	12	10212	91.6666666666666571928	928.3636363636363739715	8	10	8698	80	1087.25	158.8863636363636260285
5.0.11.0	win	040219	15:52:57	NH_A_68	1	1	mixed_practiceWord	12	mixed_repeat	71	Triangle	Green	Shape	Word	Repeat	200	Consistent	SHAPE	TriangleGreen.png	38	1	547	9	11	10869	81.8181818181818272251	1207.6666666666667424579	11	12	8588	91.6666666666666571928	780.7272727272727479431	12	13	10759	92.3076923076923065992	896.5833333333333712289	8	10	8698	80	1087.25	190.6666666666666287711
5.0.11.0	win	040219	15:52:57	NH_A_68	1	1	mixed_practiceWord	12	mixed_repeat	74	Triangle	Green	Shape	Word	Repeat	200	Consistent	SHAPE	TriangleGreen.png	38	1	491	9	11	10869	81.8181818181818272251	1207.6666666666667424579	12	13	9079	92.3076923076923065992	756.5833333333333712289	13	14	11250	92.8571428571428612031	865.38461538461535838	8	10	8698	80	1087.25	221.86538461538464162
5.0.11.0	win	040219	15:52:57	NH_A_68	1	1	mixed_practiceWord	12	mixed_shift	77	Triangle	Red	Color	Word	Shift	200	Inconsistent	COLOR	TriangleRed.png	38	0	565	9	12	10869	75	1207.6666666666667424579	12	13	9079	92.3076923076923065992	756.5833333333333712289	13	14	11250	92.8571428571428612031	865.38461538461535838	8	11	8698	72.7272727272727337322	1087.25	221.86538461538464162
5.0.11.0	win	040219	15:52:57	NH_A_68	1	1	mixed_practiceWord	12	mixed_shift	80	Circle	Red	Shape	Word	Shift	200	Consistent	SHAPE	CircleRed.png	30	1	805	9	12	10869	75	1207.6666666666667424579	13	14	9884	92.8571428571428612031	760.3076923076922639666	13	14	11250	92.8571428571428612031	865.38461538461535838	9	12	9503	75	1055.8888888888889141526	190.5042735042735557727
5.0.11.0	win	040219	15:52:57	NH_A_68	1	1	mixed_practiceWord	12	mixed_shift	83	Circle	Green	Color	Word	Shift	200	Inconsistent	COLOR	CircleGreen.png	30	0	627	9	13	10869	69.2307692307692263967	1207.6666666666667424579	13	14	9884	92.8571428571428612031	760.3076923076922639666	13	14	11250	92.8571428571428612031	865.38461538461535838	9	13	9503	69.2307692307692263967	1055.8888888888889141526	190.5042735042735557727
5.0.11.0	win	040219	15:52:57	NH_A_68	1	1	mixed_practiceWord	12	mixed_shift	86	Circle	Green	Shape	Word	Shift	200	Inconsistent	SHAPE	CircleGreen.png	38	0	320	9	13	10869	69.2307692307692263967	1207.6666666666667424579	13	15	9884	86.6666666666666714036	760.3076923076922639666	13	14	11250	92.8571428571428612031	865.38461538461535838	9	14	9503	64.2857142857142918047	1055.8888888888889141526	190.5042735042735557727
5.0.11.0	win	040219	15:52:57	NH_A_68	1	1	mixed_practiceWord	12	mixed_shift	89	Triangle	Green	Color	Word	Shift	200	Consistent	COLOR	TriangleGreen.png	38	1	857	10	14	11726	71.4285714285714306016	1172.5999999999999090505	13	15	9884	86.6666666666666714036	760.3076923076922639666	13	14	11250	92.8571428571428612031	865.38461538461535838	10	15	10360	66.6666666666666571928	1036	170.61538461538464162
5.0.11.0	win	040219	15:52:57	NH_A_68	1	1	mixed_practiceWord	12	mixed_repeat	92	Triangle	Red	Color	Word	Repeat	200	Inconsistent	COLOR	TriangleRed.png	30	1	981	11	15	12707	73.3333333333333285964	1155.1818181818182438292	13	15	9884	86.6666666666666714036	760.3076923076922639666	14	15	12231	93.3333333333333285964	873.6428571428571103752	10	15	10360	66.6666666666666571928	1036	162.3571428571428896248
5.0.11.0	win	040219	15:52:57	NH_A_68	1	1	mixed_practiceWord	12	mixed_repeat	95	Triangle	Red	Color	Word	Repeat	200	Inconsistent	COLOR	TriangleRed.png	30	1	1164	12	16	13871	75	1155.9166666666667424579	13	15	9884	86.6666666666666714036	760.3076923076922639666	15	16	13395	93.75	893	10	15	10360	66.6666666666666571928	1036	143
5.0.11.0	win	040219	15:52:57	NH_A_68	1	1	mixed_practiceWord	12	mixed_shift	98	Triangle	Green	Shape	Word	Shift	200	Consistent	SHAPE	TriangleGreen.png	38	1	700	12	16	13871	75	1155.9166666666667424579	14	16	10584	87.5	756	15	16	13395	93.75	893	11	16	11060	68.75	1005.4545454545454958861	112.4545454545454958861
5.0.11.0	win	040219	15:52:57	NH_A_68	1	1	mixed_practiceWord	12	mixed_repeat	101	Triangle	Green	Shape	Word	Repeat	200	Consistent	SHAPE	TriangleGreen.png	38	1	1230	12	16	13871	75	1155.9166666666667424579	15	17	11814	88.2352941176470579876	787.6000000000000227374	16	17	14625	94.1176470588235218884	914.0625	11	16	11060	68.75	1005.4545454545454958861	91.3920454545454958861
5.0.11.0	win	040219	15:52:57	NH_A_68	1	1	mixed_practiceWord	12	mixed_repeat	104	Triangle	Red	Shape	Word	Repeat	200	Inconsistent	SHAPE	TriangleRed.png	30	0	683	12	16	13871	75	1155.9166666666667424579	15	18	11814	83.3333333333333428072	787.6000000000000227374	16	18	14625	88.8888888888888857309	914.0625	11	16	11060	68.75	1005.4545454545454958861	91.3920454545454958861
5.0.11.0	win	040219	15:52:57	NH_A_68	1	1	mixed_practiceWord	12	mixed_repeat	107	Circle	Green	Shape	Word	Repeat	200	Inconsistent	SHAPE	CircleGreen.png	30	1	678	12	16	13871	75	1155.9166666666667424579	16	19	12492	84.2105263157894654569	780.75	17	19	15303	89.4736842105263150415	900.1764705882352473054	11	16	11060	68.75	1005.4545454545454958861	105.2780748663102485807
5.0.11.0	win	040219	15:52:57	NH_A_68	1	1	mixed_practiceWord	12	mixed_repeat	110	Circle	Red	Shape	Word	Repeat	200	Consistent	SHAPE	CircleRed.png	30	1	457	12	16	13871	75	1155.9166666666667424579	17	20	12949	85	761.7058823529412165954	18	20	15760	90	875.5555555555555429237	11	16	11060	68.75	1005.4545454545454958861	129.8989898989899529624
5.0.11.0	win	040219	15:52:57	NH_A_68	1	1	mixed_practiceWord	12	mixed_shift	113	Circle	Green	Color	Word	Shift	200	Inconsistent	COLOR	CircleGreen.png	38	1	773	13	17	14644	76.4705882352941159752	1126.4615384615385664802	17	20	12949	85	761.7058823529412165954	18	20	15760	90	875.5555555555555429237	12	17	11833	70.5882352941176520744	986.0833333333333712289	110.5277777777778283053
5.0.11.0	win	040219	15:52:57	NH_A_68	1	1	mixed_practiceWord	12	mixed_repeat	116	Circle	Green	Color	Word	Repeat	200	Inconsistent	COLOR	CircleGreen.png	38	1	452	14	18	15096	77.7777777777777856727	1078.2857142857142207504	17	20	12949	85	761.7058823529412165954	19	21	16212	90.4761904761904816041	853.2631578947368780064	12	17	11833	70.5882352941176520744	986.0833333333333712289	132.8201754385964932226
5.0.11.0	win	040219	15:52:57	NH_A_68	1	1	mixed_practiceWord	12	mixed_shift	119	Triangle	Green	Shape	Word	Shift	200	Consistent	SHAPE	TriangleGreen.png	30	0	1216	14	18	15096	77.7777777777777856727	1078.2857142857142207504	17	21	12949	80.9523809523809489974	761.7058823529412165954	19	21	16212	90.4761904761904816041	853.2631578947368780064	12	18	11833	66.6666666666666571928	986.0833333333333712289	132.8201754385964932226
5.0.11.0	win	040219	15:52:57	NH_A_68	1	1	mixed_practiceWord	12	mixed_repeat	122	Triangle	Red	Shape	Word	Repeat	200	Inconsistent	SHAPE	TriangleRed.png	38	1	677	14	18	15096	77.7777777777777856727	1078.2857142857142207504	18	22	13626	81.8181818181818272251	757	20	22	16889	90.9090909090909065071	844.4500000000000454747	12	18	11833	66.6666666666666571928	986.0833333333333712289	141.6333333333333257542
5.0.11.0	win	040219	15:52:57	NH_A_68	1	1	mixed_practiceWord	12	mixed_shift	125	Triangle	Red	Color	Word	Shift	200	Inconsistent	COLOR	TriangleRed.png	30	1	1049	15	19	16145	78.9473684210526300831	1076.3333333333332575421	18	22	13626	81.8181818181818272251	757	20	22	16889	90.9090909090909065071	844.4500000000000454747	13	19	12882	68.4210526315789451246	990.9230769230769055866	146.4730769230768601119
5.0.11.0	win	040219	15:52:57	NH_A_68	1	1	mixed_practiceWord	12	mixed_repeat	128	Triangle	Green	Color	Word	Repeat	200	Consistent	COLOR	TriangleGreen.png	38	1	701	16	20	16846	80	1052.875	18	22	13626	81.8181818181818272251	757	21	23	17590	91.3043478260869534324	837.6190476190475919793	13	19	12882	68.4210526315789451246	990.9230769230769055866	153.3040293040293136073
5.0.11.0	win	040219	15:52:57	NH_A_68	1	1	mixed_practiceWord	12	mixed_shift	131	Circle	Red	Shape	Word	Shift	200	Consistent	SHAPE	CircleRed.png	30	1	559	16	20	16846	80	1052.875	19	23	14185	82.6086956521739068648	746.5789473684210406645	21	23	17590	91.3043478260869534324	837.6190476190475919793	14	20	13441	70	960.0714285714285551876	122.4523809523809632083
5.0.11.0	win	040219	15:52:57	NH_A_68	1	1	mixed_practiceWord	12	mixed_shift	134	Circle	Green	Color	Word	Shift	200	Inconsistent	COLOR	CircleGreen.png	38	1	1015	17	21	17861	80.9523809523809489974	1050.6470588235295053892	19	23	14185	82.6086956521739068648	746.5789473684210406645	21	23	17590	91.3043478260869534324	837.6190476190475919793	15	21	14456	71.4285714285714306016	963.7333333333333484916	126.1142857142857565123
5.0.11.0	win	040219	15:52:57	NH_A_68	1	1	mixed_practiceWord	12	mixed_shift	137	Circle	Red	Shape	Word	Shift	200	Consistent	SHAPE	CircleRed.png	30	1	924	17	21	17861	80.9523809523809489974	1050.6470588235295053892	20	24	15109	83.3333333333333428072	755.4500000000000454747	21	23	17590	91.3043478260869534324	837.6190476190475919793	16	22	15380	72.7272727272727337322	961.25	123.6309523809524080207
5.0.11.0	win	040219	15:52:57	NH_A_68	1	1	mixed_practiceWord	12	mixed_shift	140	Circle	Red	Color	Word	Shift	200	Consistent	COLOR	CircleRed.png	30	1	1157	18	22	19018	81.8181818181818272251	1056.5555555555556566105	20	24	15109	83.3333333333333428072	755.4500000000000454747	21	23	17590	91.3043478260869534324	837.6190476190475919793	17	23	16537	73.9130434782608602973	972.7647058823529278015	135.1456582633053358222
5.0.11.0	win	040219	15:52:57	NH_A_68	1	1	mixed_practiceWord	12	mixed_repeat	143	Triangle	Green	Color	Word	Repeat	200	Consistent	COLOR	TriangleGreen.png	38	1	725	19	23	19743	82.6086956521739068648	1039.1052631578947966773	20	24	15109	83.3333333333333428072	755.4500000000000454747	22	24	18315	91.6666666666666571928	832.5	17	23	16537	73.9130434782608602973	972.7647058823529278015	140.2647058823529278015
5.0.11.0	win	040219	15:52:57	NH_A_68	1	1	mixed_practiceWord	12	mixed_shift	146	Triangle	Red	Shape	Word	Shift	200	Inconsistent	SHAPE	TriangleRed.png	38	1	1063	19	23	19743	82.6086956521739068648	1039.1052631578947966773	21	25	16172	84	770.0952380952380735835	22	24	18315	91.6666666666666571928	832.5	18	24	17600	75	977.7777777777778283053	145.2777777777778283053
5.0.11.0	win	040219	15:52:57	NH_A_68	1	1	mixed_testintro	13	MixedPracticeInstruct	1	Triangle	Red	Shape	Word	Shift	200	Inconsistent	SC_Mixed_TestIntro.htm	TriangleRed.png	57	0	5635	19	23	19743	82.6086956521739068648	1039.1052631578947966773	21	25	16172	84	770.0952380952380735835	22	24	18315	91.6666666666666571928	832.5	18	24	17600	75	977.7777777777778283053	145.2777777777778283053
5.0.11.0	win	040219	15:52:57	NH_A_68	1	1	mixed_Word_shortCSI	14	MixedTestInstruct	1	Triangle	Red	Shape	Word	Shift	200	Inconsistent	SC_Mixed_WordTest.htm	TriangleRed.png	57	0	2831	0	0	0	0		0	0	0	0		0	0	0	0		0	0	0	0		0
5.0.11.0	win	040219	15:52:57	NH_A_68	1	1	mixed_Word_shortCSI	14	mixed_firsttask	2	Triangle	Green	Shape	Word	firsttrial	200	Consistent	SHAPE	TriangleGreen.png	38	1	1141	0	0	0	0		0	0	0	0		0	0	0	0		0	0	0	0		0
5.0.11.0	win	040219	15:52:57	NH_A_68	1	1	mixed_Word_shortCSI	14	mixed_repeat	5	Triangle	Green	Shape	Word	Repeat	200	Consistent	SHAPE	TriangleGreen.png	38	1	901	0	0	0	0		1	1	901	100	901	1	1	901	100	901	0	0	0	0		-901
5.0.11.0	win	040219	15:52:57	NH_A_68	1	1	mixed_Word_shortCSI	14	mixed_repeat	8	Triangle	Green	Shape	Word	Repeat	200	Consistent	SHAPE	TriangleGreen.png	38	1	527	0	0	0	0		2	2	1428	100	714	2	2	1428	100	714	0	0	0	0		-714
5.0.11.0	win	040219	15:52:57	NH_A_68	1	1	mixed_Word_shortCSI	14	mixed_shift	11	Circle	Red	Color	Word	Shift	200	Consistent	COLOR	CircleRed.png	30	1	953	1	1	953	100	953	2	2	1428	100	714	2	2	1428	100	714	1	1	953	100	953	239
5.0.11.0	win	040219	15:52:57	NH_A_68	1	1	mixed_Word_shortCSI	14	mixed_shift	14	Triangle	Green	Shape	Word	Shift	200	Consistent	SHAPE	TriangleGreen.png	38	1	449	1	1	953	100	953	3	3	1877	100	625.6666666666666287711	2	2	1428	100	714	2	2	1402	100	701	-13
5.0.11.0	win	040219	15:52:57	NH_A_68	1	1	mixed_Word_shortCSI	14	mixed_shift	17	Circle	Red	Color	Word	Shift	200	Consistent	COLOR	CircleRed.png	30	1	797	2	2	1750	100	875	3	3	1877	100	625.6666666666666287711	2	2	1428	100	714	3	3	2199	100	733	19
5.0.11.0	win	040219	15:52:57	NH_A_68	1	1	mixed_Word_shortCSI	14	mixed_repeat	20	Circle	Red	Color	Word	Repeat	200	Consistent	COLOR	CircleRed.png	30	1	396	3	3	2146	100	715.3333333333333712289	3	3	1877	100	625.6666666666666287711	3	3	1824	100	608	3	3	2199	100	733	125
5.0.11.0	win	040219	15:52:57	NH_A_68	1	1	mixed_Word_shortCSI	14	mixed_repeat	23	Circle	Green	Color	Word	Repeat	200	Inconsistent	COLOR	CircleGreen.png	38	1	554	4	4	2700	100	675	3	3	1877	100	625.6666666666666287711	4	4	2378	100	594.5	3	3	2199	100	733	138.5
5.0.11.0	win	040219	15:52:57	NH_A_68	1	1	mixed_Word_shortCSI	14	mixed_shift	26	Triangle	Red	Shape	Word	Shift	200	Inconsistent	SHAPE	TriangleRed.png	38	1	642	4	4	2700	100	675	4	4	2519	100	629.75	4	4	2378	100	594.5	4	4	2841	100	710.25	115.75
5.0.11.0	win	040219	15:52:57	NH_A_68	1	1	mixed_Word_shortCSI	14	mixed_repeat	29	Circle	Red	Shape	Word	Repeat	200	Consistent	SHAPE	CircleRed.png	30	1	535	4	4	2700	100	675	5	5	3054	100	610.7999999999999545253	5	5	2913	100	582.6000000000000227374	4	4	2841	100	710.25	127.6499999999999772626
5.0.11.0	win	040219	15:52:57	NH_A_68	1	1	mixed_Word_shortCSI	14	mixed_repeat	32	Circle	Red	Shape	Word	Repeat	200	Consistent	SHAPE	CircleRed.png	30	1	352	4	4	2700	100	675	6	6	3406	100	567.6666666666666287711	6	6	3265	100	544.1666666666666287711	4	4	2841	100	710.25	166.0833333333333712289
5.0.11.0	win	040219	15:52:57	NH_A_68	1	1	mixed_Word_shortCSI	14	mixed_shift	35	Triangle	Red	Color	Word	Shift	200	Inconsistent	COLOR	TriangleRed.png	30	1	864	5	5	3564	100	712.7999999999999545253	6	6	3406	100	567.6666666666666287711	6	6	3265	100	544.1666666666666287711	5	5	3705	100	741	196.8333333333333712289
5.0.11.0	win	040219	15:52:57	NH_A_68	1	1	mixed_Word_shortCSI	14	mixed_repeat	38	Triangle	Green	Color	Word	Repeat	200	Consistent	COLOR	TriangleGreen.png	38	1	540	6	6	4104	100	684	6	6	3406	100	567.6666666666666287711	7	7	3805	100	543.5714285714285551876	5	5	3705	100	741	197.4285714285714448124
5.0.11.0	win	040219	15:52:57	NH_A_68	1	1	mixed_Word_shortCSI	14	mixed_shift	41	Triangle	Green	Shape	Word	Shift	200	Consistent	SHAPE	TriangleGreen.png	38	1	692	6	6	4104	100	684	7	7	4098	100	585.4285714285714448124	7	7	3805	100	543.5714285714285551876	6	6	4397	100	732.8333333333333712289	189.2619047619048160414
5.0.11.0	win	040219	15:52:57	NH_A_68	1	1	mixed_Word_shortCSI	14	mixed_repeat	44	Circle	Red	Shape	Word	Repeat	200	Consistent	SHAPE	CircleRed.png	30	1	471	6	6	4104	100	684	8	8	4569	100	571.125	8	8	4276	100	534.5	6	6	4397	100	732.8333333333333712289	198.3333333333333712289
5.0.11.0	win	040219	15:52:57	NH_A_68	1	1	mixed_Word_shortCSI	14	mixed_repeat	47	Circle	Green	Shape	Word	Repeat	200	Inconsistent	SHAPE	CircleGreen.png	30	1	802	6	6	4104	100	684	9	9	5371	100	596.7777777777778283053	9	9	5078	100	564.2222222222221716947	6	6	4397	100	732.8333333333333712289	168.6111111111111995342
5.0.11.0	win	040219	15:52:57	NH_A_68	1	1	mixed_Word_shortCSI	14	mixed_repeat	50	Circle	Red	Shape	Word	Repeat	200	Consistent	SHAPE	CircleRed.png	30	1	592	6	6	4104	100	684	10	10	5963	100	596.2999999999999545253	10	10	5670	100	567	6	6	4397	100	732.8333333333333712289	165.8333333333333712289
5.0.11.0	win	040219	15:52:57	NH_A_68	1	1	mixed_Word_shortCSI	14	mixed_shift	53	Circle	Red	Color	Word	Shift	200	Consistent	COLOR	CircleRed.png	38	0	807	6	7	4104	85.7142857142857081953	684	10	10	5963	100	596.2999999999999545253	10	10	5670	100	567	6	7	4397	85.7142857142857081953	732.8333333333333712289	165.8333333333333712289
5.0.11.0	win	040219	15:52:57	NH_A_68	1	1	mixed_Word_shortCSI	14	mixed_shift	56	Circle	Green	Shape	Word	Shift	200	Inconsistent	SHAPE	CircleGreen.png	30	1	1301	6	7	4104	85.7142857142857081953	684	11	11	7264	100	660.3636363636363739715	10	10	5670	100	567	7	8	5698	87.5	814	247
5.0.11.0	win	040219	15:52:57	NH_A_68	1	1	mixed_Word_shortCSI	14	mixed_repeat	59	Triangle	Green	Shape	Word	Repeat	200	Consistent	SHAPE	TriangleGreen.png	38	1	671	6	7	4104	85.7142857142857081953	684	12	12	7935	100	661.25	11	11	6341	100	576.4545454545454958861	7	8	5698	87.5	814	237.5454545454545041139
5.0.11.0	win	040219	15:52:57	NH_A_68	1	1	mixed_Word_shortCSI	14	mixed_shift	62	Circle	Green	Color	Word	Shift	200	Inconsistent	COLOR	CircleGreen.png	38	1	802	7	8	4906	87.5	700.8571428571428896248	12	12	7935	100	661.25	11	11	6341	100	576.4545454545454958861	8	9	6500	88.8888888888888857309	812.5	236.0454545454545041139
5.0.11.0	win	040219	15:52:57	NH_A_68	1	1	mixed_Word_shortCSI	14	mixed_repeat	65	Circle	Red	Color	Word	Repeat	200	Consistent	COLOR	CircleRed.png	30	1	1120	8	9	6026	88.8888888888888857309	753.25	12	12	7935	100	661.25	12	12	7461	100	621.75	8	9	6500	88.8888888888888857309	812.5	190.75
5.0.11.0	win	040219	15:52:57	NH_A_68	1	1	mixed_Word_shortCSI	14	mixed_shift	68	Triangle	Red	Shape	Word	Shift	200	Inconsistent	SHAPE	TriangleRed.png	38	1	1298	8	9	6026	88.8888888888888857309	753.25	13	13	9233	100	710.2307692307692832401	12	12	7461	100	621.75	9	10	7798	90	866.4444444444444570763	244.6944444444444570763
5.0.11.0	win	040219	15:52:57	NH_A_68	1	1	mixed_Word_shortCSI	14	mixed_shift	71	Circle	Green	Color	Word	Shift	200	Inconsistent	COLOR	CircleGreen.png	30	0	556	8	10	6026	80	753.25	13	13	9233	100	710.2307692307692832401	12	12	7461	100	621.75	9	11	7798	81.8181818181818272251	866.4444444444444570763	244.6944444444444570763
5.0.11.0	win	040219	15:52:57	NH_A_68	1	1	mixed_Word_shortCSI	14	mixed_repeat	74	Circle	Red	Color	Word	Repeat	200	Consistent	COLOR	CircleRed.png	30	1	708	9	11	6734	81.8181818181818272251	748.2222222222221716947	13	13	9233	100	710.2307692307692832401	13	13	8169	100	628.38461538461535838	9	11	7798	81.8181818181818272251	866.4444444444444570763	238.0598290598290986964
5.0.11.0	win	040219	15:52:57	NH_A_68	1	1	mixed_Word_shortCSI	14	mixed_repeat	77	Triangle	Green	Color	Word	Repeat	200	Consistent	COLOR	TriangleGreen.png	38	1	597	10	12	7331	83.3333333333333428072	733.1000000000000227374	13	13	9233	100	710.2307692307692832401	14	14	8766	100	626.1428571428571103752	9	11	7798	81.8181818181818272251	866.4444444444444570763	240.3015873015873467011
5.0.11.0	win	040219	15:52:57	NH_A_68	1	1	mixed_Word_shortCSI	14	mixed_shift	80	Triangle	Green	Shape	Word	Shift	200	Consistent	SHAPE	TriangleGreen.png	38	1	572	10	12	7331	83.3333333333333428072	733.1000000000000227374	14	14	9805	100	700.3571428571428896248	14	14	8766	100	626.1428571428571103752	10	12	8370	83.3333333333333428072	837	210.8571428571428896248
5.0.11.0	win	040219	15:52:57	NH_A_68	1	1	mixed_Word_shortCSI	14	mixed_repeat	83	Circle	Green	Shape	Word	Repeat	200	Inconsistent	SHAPE	CircleGreen.png	30	1	659	10	12	7331	83.3333333333333428072	733.1000000000000227374	15	15	10464	100	697.6000000000000227374	15	15	9425	100	628.3333333333333712289	10	12	8370	83.3333333333333428072	837	208.6666666666666287711
5.0.11.0	win	040219	15:52:57	NH_A_68	1	1	mixed_Word_shortCSI	14	mixed_shift	86	Circle	Red	Color	Word	Shift	200	Consistent	COLOR	CircleRed.png	30	1	807	11	13	8138	84.6153846153846131983	739.8181818181818698577	15	15	10464	100	697.6000000000000227374	15	15	9425	100	628.3333333333333712289	11	13	9177	84.6153846153846131983	834.2727272727272520569	205.939393939393880828
5.0.11.0	win	040219	15:52:57	NH_A_68	1	1	mixed_Word_shortCSI	14	mixed_repeat	89	Circle	Green	Color	Word	Repeat	200	Inconsistent	COLOR	CircleGreen.png	38	1	965	12	14	9103	85.7142857142857081953	758.5833333333333712289	15	15	10464	100	697.6000000000000227374	16	16	10390	100	649.375	11	13	9177	84.6153846153846131983	834.2727272727272520569	184.8977272727272520569
5.0.11.0	win	040219	15:52:57	NH_A_68	1	1	mixed_Word_shortCSI	14	mixed_repeat	92	Circle	Green	Color	Word	Repeat	200	Inconsistent	COLOR	CircleGreen.png	38	1	1052	13	15	10155	86.6666666666666714036	781.1538461538461888267	15	15	10464	100	697.6000000000000227374	17	17	11442	100	673.0588235294117112062	11	13	9177	84.6153846153846131983	834.2727272727272520569	161.2139037433155408507
5.0.11.0	win	040219	15:52:57	NH_A_68	1	1	mixed_Word_shortCSI	14	mixed_shift	95	Triangle	Red	Shape	Word	Shift	200	Inconsistent	SHAPE	TriangleRed.png	38	1	1328	13	15	10155	86.6666666666666714036	781.1538461538461888267	16	16	11792	100	737	17	17	11442	100	673.0588235294117112062	12	14	10505	85.7142857142857081953	875.4166666666666287711	202.3578431372549175649
5.0.11.0	win	040219	15:52:57	NH_A_68	1	1	mixed_Word_shortCSI	14	mixed_shift	98	Triangle	Green	Color	Word	Shift	200	Consistent	COLOR	TriangleGreen.png	38	1	777	14	16	10932	87.5	780.8571428571428896248	16	16	11792	100	737	17	17	11442	100	673.0588235294117112062	13	15	11282	86.6666666666666714036	867.8461538461538111733	194.7873303167420999671
5.0.11.0	win	040219	15:52:57	NH_A_68	1	1	mixed_Word_shortCSI	14	mixed_repeat	101	Circle	Red	Color	Word	Repeat	200	Consistent	COLOR	CircleRed.png	30	1	905	15	17	11837	88.2352941176470579876	789.1333333333333257542	16	16	11792	100	737	18	18	12347	100	685.9444444444444570763	13	15	11282	86.6666666666666714036	867.8461538461538111733	181.901709401709354097
5.0.11.0	win	040219	15:52:57	NH_A_68	1	1	mixed_Word_shortCSI	14	mixed_repeat	104	Circle	Green	Color	Word	Repeat	200	Inconsistent	COLOR	CircleGreen.png	30	0	1187	15	18	11837	83.3333333333333428072	789.1333333333333257542	16	16	11792	100	737	18	19	12347	94.7368421052631504153	685.9444444444444570763	13	15	11282	86.6666666666666714036	867.8461538461538111733	181.901709401709354097
5.0.11.0	win	040219	15:52:57	NH_A_68	1	1	mixed_Word_shortCSI	14	mixed_shift	107	Circle	Green	Shape	Word	Shift	200	Inconsistent	SHAPE	CircleGreen.png	30	1	913	15	18	11837	83.3333333333333428072	789.1333333333333257542	17	17	12705	100	747.3529411764706082977	18	19	12347	94.7368421052631504153	685.9444444444444570763	14	16	12195	87.5	871.0714285714285551876	185.1269841269840981113
5.0.11.0	win	040219	15:52:57	NH_A_68	1	1	mixed_Word_shortCSI	14	mixed_repeat	110	Triangle	Red	Shape	Word	Repeat	200	Inconsistent	SHAPE	TriangleRed.png	38	1	652	15	18	11837	83.3333333333333428072	789.1333333333333257542	18	18	13357	100	742.0555555555555429237	19	20	12999	95	684.1578947368420813291	14	16	12195	87.5	871.0714285714285551876	186.9135338345864738585
5.0.11.0	win	040219	15:52:57	NH_A_68	1	1	mixed_Word_shortCSI	14	mixed_shift	113	Triangle	Red	Color	Word	Shift	200	Inconsistent	COLOR	TriangleRed.png	30	1	736	16	19	12573	84.2105263157894654569	785.8125	18	18	13357	100	742.0555555555555429237	19	20	12999	95	684.1578947368420813291	15	17	12931	88.2352941176470579876	862.0666666666667197205	177.9087719298246383914
5.0.11.0	win	040219	15:52:57	NH_A_68	1	1	mixed_Word_shortCSI	14	mixed_repeat	116	Triangle	Green	Color	Word	Repeat	200	Consistent	COLOR	TriangleGreen.png	38	1	864	17	20	13437	85	790.4117647058823195039	18	18	13357	100	742.0555555555555429237	20	21	13863	95.2380952380952265912	693.1499999999999772626	15	17	12931	88.2352941176470579876	862.0666666666667197205	168.9166666666667424579
5.0.11.0	win	040219	15:52:57	NH_A_68	1	1	mixed_Word_shortCSI	14	mixed_repeat	119	Circle	Red	Color	Word	Repeat	200	Consistent	COLOR	CircleRed.png	30	1	667	18	21	14104	85.7142857142857081953	783.5555555555555429237	18	18	13357	100	742.0555555555555429237	21	22	14530	95.4545454545454532536	691.9047619047619264165	15	17	12931	88.2352941176470579876	862.0666666666667197205	170.161904761904793304
5.0.11.0	win	040219	15:52:57	NH_A_68	1	1	mixed_Word_shortCSI	14	mixed_repeat	122	Triangle	Red	Color	Word	Repeat	200	Inconsistent	COLOR	TriangleRed.png	30	1	975	19	22	15079	86.3636363636363597607	793.6315789473684390032	18	18	13357	100	742.0555555555555429237	22	23	15505	95.6521739130434838216	704.7727272727272520569	15	17	12931	88.2352941176470579876	862.0666666666667197205	157.2939393939394676636
5.0.11.0	win	040219	15:52:57	NH_A_68	1	1	mixed_Word_shortCSI	14	mixed_shift	125	Triangle	Red	Shape	Word	Shift	200	Inconsistent	SHAPE	TriangleRed.png	38	1	758	19	22	15079	86.3636363636363597607	793.6315789473684390032	19	19	14115	100	742.8947368421053170096	22	23	15505	95.6521739130434838216	704.7727272727272520569	16	18	13689	88.8888888888888857309	855.5625	150.7897727272727479431
5.0.11.0	win	040219	15:52:57	NH_A_68	1	1	mixed_Word_shortCSI	14	mixed_repeat	128	Circle	Green	Shape	Word	Repeat	200	Inconsistent	SHAPE	CircleGreen.png	30	1	1510	19	22	15079	86.3636363636363597607	793.6315789473684390032	20	20	15625	100	781.25	23	24	17015	95.8333333333333428072	739.7826086956521294269	16	18	13689	88.8888888888888857309	855.5625	115.7798913043478705731
5.0.11.0	win	040219	15:52:57	NH_A_68	1	1	mixed_Word_shortCSI	14	mixed_repeat	131	Circle	Red	Shape	Word	Repeat	200	Consistent	SHAPE	CircleRed.png	30	1	776	19	22	15079	86.3636363636363597607	793.6315789473684390032	21	21	16401	100	781	24	25	17791	96	741.2916666666666287711	16	18	13689	88.8888888888888857309	855.5625	114.2708333333333712289
5.0.11.0	win	040219	15:52:57	NH_A_68	1	1	mixed_Word_shortCSI	14	mixed_shift	134	Triangle	Green	Color	Word	Shift	200	Consistent	COLOR	TriangleGreen.png	38	1	663	20	23	15742	86.9565217391304372541	787.1000000000000227374	21	21	16401	100	781	24	25	17791	96	741.2916666666666287711	17	19	14352	89.4736842105263150415	844.2352941176470721985	102.9436274509804434274
5.0.11.0	win	040219	15:52:57	NH_A_68	1	1	mixed_Word_shortCSI	14	mixed_shift	137	Triangle	Green	Shape	Word	Shift	200	Consistent	SHAPE	TriangleGreen.png	38	1	652	20	23	15742	86.9565217391304372541	787.1000000000000227374	22	22	17053	100	775.1363636363636260285	24	25	17791	96	741.2916666666666287711	18	20	15004	90	833.5555555555555429237	92.2638888888889141526
5.0.11.0	win	040219	15:52:57	NH_A_68	1	1	mixed_Word_shortCSI	14	mixed_repeat	140	Circle	Green	Shape	Word	Repeat	200	Inconsistent	SHAPE	CircleGreen.png	38	0	479	20	23	15742	86.9565217391304372541	787.1000000000000227374	22	23	17053	95.6521739130434838216	775.1363636363636260285	24	26	17791	92.3076923076923065992	741.2916666666666287711	18	20	15004	90	833.5555555555555429237	92.2638888888889141526
5.0.11.0	win	040219	15:52:57	NH_A_68	1	1	mixed_Word_shortCSI	14	mixed_repeat	143	Triangle	Green	Shape	Word	Repeat	200	Consistent	SHAPE	TriangleGreen.png	38	1	731	20	23	15742	86.9565217391304372541	787.1000000000000227374	23	24	17784	95.8333333333333428072	773.2173913043478705731	25	27	18522	92.5925925925925952242	740.8799999999999954525	18	20	15004	90	833.5555555555555429237	92.6755555555555474712
5.0.11.0	win	040219	15:52:57	NH_A_68	1	1	mixed_Word_shortCSI	14	mixed_shift	146	Circle	Green	Color	Word	Shift	200	Inconsistent	COLOR	CircleGreen.png	38	1	1100	21	24	16842	87.5	802	23	24	17784	95.8333333333333428072	773.2173913043478705731	25	27	18522	92.5925925925925952242	740.8799999999999954525	19	21	16104	90.4761904761904816041	847.5789473684210406645	106.698947368421045212
5.0.11.0	win	040219	15:52:57	NH_A_68	1	1	mixed_Word_shortCSI	14	mixed_shift	149	Triangle	Red	Shape	Word	Shift	200	Inconsistent	SHAPE	TriangleRed.png	30	0	701	21	24	16842	87.5	802	23	25	17784	92	773.2173913043478705731	25	27	18522	92.5925925925925952242	740.8799999999999954525	19	22	16104	86.3636363636363597607	847.5789473684210406645	106.698947368421045212
5.0.11.0	win	040219	15:52:57	NH_A_68	1	1	mixed_Word_shortCSI	14	mixed_shift	152	Triangle	Red	Color	Word	Shift	200	Inconsistent	COLOR	TriangleRed.png	30	1	864	22	25	17706	88	804.8181818181818698577	23	25	17784	92	773.2173913043478705731	25	27	18522	92.5925925925925952242	740.8799999999999954525	20	23	16968	86.9565217391304372541	848.3999999999999772626	107.5199999999999818101
5.0.11.0	win	040219	15:52:57	NH_A_68	1	1	mixed_Word_shortCSI	14	mixed_shift	155	Circle	Green	Shape	Word	Shift	200	Inconsistent	SHAPE	CircleGreen.png	30	1	859	22	25	17706	88	804.8181818181818698577	24	26	18643	92.3076923076923065992	776.7916666666666287711	25	27	18522	92.5925925925925952242	740.8799999999999954525	21	24	17827	87.5	848.9047619047619264165	108.024761904761930964
5.0.11.0	win	040219	15:52:57	NH_A_68	1	1	mixed_Word_shortCSI	14	mixed_repeat	158	Circle	Green	Shape	Word	Repeat	200	Inconsistent	SHAPE	CircleGreen.png	30	1	503	22	25	17706	88	804.8181818181818698577	25	27	19146	92.5925925925925952242	765.8400000000000318323	26	28	19025	92.8571428571428612031	731.7307692307692832401	21	24	17827	87.5	848.9047619047619264165	117.1739926739926431765
5.0.11.0	win	040219	15:52:57	NH_A_68	1	1	mixed_Word_shortCSI	14	mixed_shift	161	Triangle	Green	Color	Word	Shift	200	Consistent	COLOR	TriangleGreen.png	38	1	657	23	26	18363	88.4615384615384527933	798.3913043478261215569	25	27	19146	92.5925925925925952242	765.8400000000000318323	26	28	19025	92.8571428571428612031	731.7307692307692832401	22	25	18484	88	840.1818181818181301423	108.4510489510488469023
5.0.11.0	win	040219	15:52:57	NH_A_68	1	1	mixed_Word_shortCSI	14	mixed_shift	164	Triangle	Green	Shape	Word	Shift	200	Consistent	SHAPE	TriangleGreen.png	38	1	821	23	26	18363	88.4615384615384527933	798.3913043478261215569	26	28	19967	92.8571428571428612031	767.9615384615384527933	26	28	19025	92.8571428571428612031	731.7307692307692832401	23	26	19305	88.4615384615384527933	839.3478260869565019675	107.6170568561872187274
5.0.11.0	win	040219	15:52:57	NH_A_68	1	1	mixed_Word_shortCSI	14	mixed_repeat	167	Triangle	Red	Shape	Word	Repeat	200	Inconsistent	SHAPE	TriangleRed.png	38	1	835	23	26	18363	88.4615384615384527933	798.3913043478261215569	27	29	20802	93.1034482758620640652	770.4444444444444570763	27	29	19860	93.1034482758620640652	735.5555555555555429237	23	26	19305	88.4615384615384527933	839.3478260869565019675	103.7922705314009590438
5.0.11.0	win	040219	15:52:57	NH_A_68	1	1	mixed_Word_shortCSI	14	mixed_shift	170	Circle	Red	Color	Word	Shift	200	Consistent	COLOR	CircleRed.png	30	1	975	24	27	19338	88.8888888888888857309	805.75	27	29	20802	93.1034482758620640652	770.4444444444444570763	27	29	19860	93.1034482758620640652	735.5555555555555429237	24	27	20280	88.8888888888888857309	845	109.4444444444444570763
5.0.11.0	win	040219	15:52:57	NH_A_68	1	1	mixed_Word_shortCSI	14	mixed_repeat	173	Triangle	Red	Color	Word	Repeat	200	Inconsistent	COLOR	TriangleRed.png	30	1	470	25	28	19808	89.2857142857142918047	792.3200000000000500222	27	29	20802	93.1034482758620640652	770.4444444444444570763	28	30	20330	93.3333333333333285964	726.0714285714285551876	24	27	20280	88.8888888888888857309	845	118.9285714285714448124
5.0.11.0	win	040219	15:52:57	NH_A_68	1	1	mixed_Word_shortCSI	14	mixed_repeat	176	Triangle	Red	Color	Word	Repeat	200	Inconsistent	COLOR	TriangleRed.png	30	1	449	26	29	20257	89.6551724137931103087	779.11538461538464162	27	29	20802	93.1034482758620640652	770.4444444444444570763	29	31	20779	93.5483870967741921731	716.5172413793103487478	24	27	20280	88.8888888888888857309	845	128.4827586206896512522
5.0.11.0	win	040219	15:52:57	NH_A_68	1	1	mixed_Word_shortCSI	14	mixed_shift	179	Circle	Red	Shape	Word	Shift	200	Consistent	SHAPE	CircleRed.png	38	0	637	26	29	20257	89.6551724137931103087	779.11538461538464162	27	30	20802	90	770.4444444444444570763	29	31	20779	93.5483870967741921731	716.5172413793103487478	24	28	20280	85.7142857142857081953	845	128.4827586206896512522
5.0.11.0	win	040219	15:52:57	NH_A_68	1	1	mixed_Word_shortCSI	14	mixed_repeat	182	Circle	Green	Shape	Word	Repeat	200	Inconsistent	SHAPE	CircleGreen.png	30	1	1074	26	29	20257	89.6551724137931103087	779.11538461538464162	28	31	21876	90.3225806451612811543	781.2857142857143344372	30	32	21853	93.75	728.4333333333332802795	24	28	20280	85.7142857142857081953	845	116.5666666666667197205
5.0.11.0	win	040219	15:52:57	NH_A_68	1	1	mixed_Word_shortCSI	14	mixed_repeat	185	Triangle	Green	Shape	Word	Repeat	200	Consistent	SHAPE	TriangleGreen.png	38	1	565	26	29	20257	89.6551724137931103087	779.11538461538464162	29	32	22441	90.625	773.8275862068965125218	31	33	22418	93.9393939393939376714	723.1612903225806121554	24	28	20280	85.7142857142857081953	845	121.8387096774193878446
5.0.11.0	win	040219	15:52:57	NH_A_68	1	1	mixed_Word_shortCSI	14	mixed_shift	188	Triangle	Red	Color	Word	Shift	200	Inconsistent	COLOR	TriangleRed.png	30	1	1053	27	30	21310	90	789.2592592592592382061	29	32	22441	90.625	773.8275862068965125218	31	33	22418	93.9393939393939376714	723.1612903225806121554	25	29	21333	86.2068965517241281304	853.3200000000000500222	130.1587096774194378668
5.0.11.0	win	040219	15:52:57	NH_A_68	1	1	mixed_Word_shortCSI	14	mixed_repeat	191	Circle	Red	Color	Word	Repeat	200	Consistent	COLOR	CircleRed.png	30	1	465	28	31	21775	90.3225806451612811543	777.6785714285714448124	29	32	22441	90.625	773.8275862068965125218	32	34	22883	94.1176470588235218884	715.09375	25	29	21333	86.2068965517241281304	853.3200000000000500222	138.2262500000000500222
5.0.11.0	win	040219	15:52:57	NH_A_68	1	1	mixed_Word_shortCSI	14	mixed_repeat	194	Triangle	Red	Color	Word	Repeat	200	Inconsistent	COLOR	TriangleRed.png	30	1	381	29	32	22156	90.625	764	29	32	22441	90.625	773.8275862068965125218	33	35	23264	94.2857142857142775938	704.9696969696969972574	25	29	21333	86.2068965517241281304	853.3200000000000500222	148.3503030303030527648
5.0.11.0	win	040219	15:52:57	NH_A_68	1	1	mixed_Word_shortCSI	14	mixed_shift	197	Circle	Green	Shape	Word	Shift	200	Inconsistent	SHAPE	CircleGreen.png	30	1	987	29	32	22156	90.625	764	30	33	23428	90.9090909090909065071	780.9333333333332802795	33	35	23264	94.2857142857142775938	704.9696969696969972574	26	30	22320	86.6666666666666714036	858.4615384615384527933	153.4918414918414555359
5.0.11.0	win	040219	15:52:57	NH_A_68	1	1	mixed_Word_shortCSI	14	mixed_repeat	200	Triangle	Green	Shape	Word	Repeat	200	Consistent	SHAPE	TriangleGreen.png	38	1	594	29	32	22156	90.625	764	31	34	24022	91.176470588235289938	774.903225806451587232	34	36	23858	94.4444444444444428655	701.7058823529412165954	26	30	22320	86.6666666666666714036	858.4615384615384527933	156.755656108597236198
5.0.11.0	win	040219	15:52:57	NH_A_68	1	1	mixed_Word_shortCSI	14	mixed_shift	203	Triangle	Green	Color	Word	Shift	200	Consistent	COLOR	TriangleGreen.png	38	1	936	30	33	23092	90.9090909090909065071	769.7333333333333484916	31	34	24022	91.176470588235289938	774.903225806451587232	34	36	23858	94.4444444444444428655	701.7058823529412165954	27	31	23256	87.0967741935483843463	861.3333333333333712289	159.6274509803921546336
5.0.11.0	win	040219	15:52:57	NH_A_68	1	1	mixed_Word_shortCSI	14	mixed_repeat	206	Triangle	Green	Color	Word	Repeat	200	Consistent	COLOR	TriangleGreen.png	38	1	417	31	34	23509	91.176470588235289938	758.3548387096774376914	31	34	24022	91.176470588235289938	774.903225806451587232	35	37	24275	94.594594594594596515	693.5714285714285551876	27	31	23256	87.0967741935483843463	861.3333333333333712289	167.7619047619048160414
5.0.11.0	win	040219	15:52:57	NH_A_68	1	1	mixed_Word_shortCSI	14	mixed_shift	209	Triangle	Green	Shape	Word	Shift	200	Consistent	SHAPE	TriangleGreen.png	38	1	590	31	34	23509	91.176470588235289938	758.3548387096774376914	32	35	24612	91.4285714285714306016	769.125	35	37	24275	94.594594594594596515	693.5714285714285551876	28	32	23846	87.5	851.6428571428571103752	158.0714285714285551876
5.0.11.0	win	040219	15:52:57	NH_A_68	1	1	mixed_Word_shortCSI	14	mixed_repeat	212	Triangle	Red	Shape	Word	Repeat	200	Inconsistent	SHAPE	TriangleRed.png	38	1	1269	31	34	23509	91.176470588235289938	758.3548387096774376914	33	36	25881	91.6666666666666571928	784.2727272727272520569	36	38	25544	94.7368421052631504153	709.5555555555555429237	28	32	23846	87.5	851.6428571428571103752	142.0873015873015674515
5.0.11.0	win	040219	15:52:57	NH_A_68	1	1	mixed_Word_shortCSI	14	mixed_shift	215	Triangle	Green	Color	Word	Shift	200	Consistent	COLOR	TriangleGreen.png	38	1	944	32	35	24453	91.4285714285714306016	764.15625	33	36	25881	91.6666666666666571928	784.2727272727272520569	36	38	25544	94.7368421052631504153	709.5555555555555429237	29	33	24790	87.8787878787878753428	854.8275862068965125218	145.2720306513409695981
5.0.11.0	win	040219	15:52:57	NH_A_68	1	1	mixed_Word_shortCSI	14	mixed_repeat	218	Circle	Red	Color	Word	Repeat	200	Consistent	COLOR	CircleRed.png	30	1	537	33	36	24990	91.6666666666666571928	757.2727272727272520569	33	36	25881	91.6666666666666571928	784.2727272727272520569	37	39	26081	94.8717948717948615922	704.8918918918918734562	29	33	24790	87.8787878787878753428	854.8275862068965125218	149.9356943150046390656
5.0.11.0	win	040219	15:52:57	NH_A_68	1	1	mixed_Word_shortCSI	14	mixed_repeat	221	Triangle	Green	Color	Word	Repeat	200	Consistent	COLOR	TriangleGreen.png	38	1	514	34	37	25504	91.8918918918919018779	750.1176470588235360992	33	36	25881	91.6666666666666571928	784.2727272727272520569	38	40	26595	95	699.8684210526315609968	29	33	24790	87.8787878787878753428	854.8275862068965125218	154.959165154264951525
5.0.11.0	win	040219	15:52:57	NH_A_68	1	1	mixed_Word_shortCSI	14	mixed_repeat	224	Circle	Green	Color	Word	Repeat	200	Inconsistent	COLOR	CircleGreen.png	38	1	491	35	38	25995	92.1052631578947398339	742.7142857142856655628	33	36	25881	91.6666666666666571928	784.2727272727272520569	39	41	27086	95.1219512195121978948	694.5128205128205536312	29	33	24790	87.8787878787878753428	854.8275862068965125218	160.3147656940759588906
5.0.11.0	win	040219	15:52:57	NH_A_68	1	1	mixed_Word_shortCSI	14	mixed_shift	227	Circle	Green	Shape	Word	Shift	200	Inconsistent	SHAPE	CircleGreen.png	30	1	837	35	38	25995	92.1052631578947398339	742.7142857142856655628	34	37	26718	91.8918918918919018779	785.8235294117647526946	39	41	27086	95.1219512195121978948	694.5128205128205536312	30	34	25627	88.2352941176470579876	854.2333333333333484916	159.7205128205127948604
5.0.11.0	win	040219	15:52:57	NH_A_68	1	1	mixed_Word_shortCSI	14	mixed_shift	230	Circle	Red	Color	Word	Shift	200	Consistent	COLOR	CircleRed.png	30	1	1107	36	39	27102	92.3076923076923065992	752.8333333333333712289	34	37	26718	91.8918918918919018779	785.8235294117647526946	39	41	27086	95.1219512195121978948	694.5128205128205536312	31	35	26734	88.5714285714285693984	862.3870967741935373851	167.874276261372983754
5.0.11.0	win	040219	15:52:57	NH_A_68	1	1	mixed_Word_shortCSI	14	mixed_shift	233	Triangle	Red	Shape	Word	Shift	200	Inconsistent	SHAPE	TriangleRed.png	38	1	645	36	39	27102	92.3076923076923065992	752.8333333333333712289	35	38	27363	92.1052631578947398339	781.7999999999999545253	39	41	27086	95.1219512195121978948	694.5128205128205536312	32	36	27379	88.8888888888888857309	855.59375	161.0809294871794463688
5.0.11.0	win	040219	15:52:57	NH_A_68	1	1	mixed_Word_shortCSI	14	mixed_shift	236	Circle	Green	Color	Word	Shift	200	Inconsistent	COLOR	CircleGreen.png	38	1	905	37	40	28007	92.5	756.9459459459459367281	35	38	27363	92.1052631578947398339	781.7999999999999545253	39	41	27086	95.1219512195121978948	694.5128205128205536312	33	37	28284	89.18918918918919303	857.0909090909091219146	162.5780885780885682834
5.0.11.0	win	040219	15:52:57	NH_A_68	1	1	mixed_Word_shortCSI	14	mixed_repeat	239	Triangle	Red	Color	Word	Repeat	200	Inconsistent	COLOR	TriangleRed.png	30	1	579	38	41	28586	92.6829268292682968422	752.2631578947368780064	35	38	27363	92.1052631578947398339	781.7999999999999545253	40	42	27665	95.2380952380952265912	691.625	33	37	28284	89.18918918918919303	857.0909090909091219146	165.4659090909091219146
5.0.11.0	win	040219	15:52:57	NH_A_68	1	1	mixed_Word_shortCSI	14	mixed_shift	242	Circle	Red	Shape	Word	Shift	200	Consistent	SHAPE	CircleRed.png	30	1	874	38	41	28586	92.6829268292682968422	752.2631578947368780064	36	39	28237	92.3076923076923065992	784.3611111111110858474	40	42	27665	95.2380952380952265912	691.625	34	38	29158	89.4736842105263150415	857.5882352941176804961	165.9632352941176804961
5.0.11.0	win	040219	15:52:57	NH_A_68	1	1	mixed_Word_shortCSI	14	Rest	244	Circle	Red	Shape	Word	Shift	200	Consistent	Take a break for 60 s	CircleRed.png	0	0	59984	38	41	28586	92.6829268292682968422	752.2631578947368780064	36	39	28237	92.3076923076923065992	784.3611111111110858474	40	42	27665	95.2380952380952265912	691.625	34	38	29158	89.4736842105263150415	857.5882352941176804961	165.9632352941176804961
5.0.11.0	win	040219	15:52:57	NH_A_68	1	1	mixed_Word_shortCSI	14	mixed_shift	246	Circle	Green	Color	Word	Shift	200	Inconsistent	COLOR	CircleGreen.png	38	1	11091	39	42	39677	92.8571428571428612031	1017.3589743589743648045	36	39	28237	92.3076923076923065992	784.3611111111110858474	40	42	27665	95.2380952380952265912	691.625	35	39	40249	89.7435897435897516061	1149.9714285714285324502	458.3464285714285324502
5.0.11.0	win	040219	15:52:57	NH_A_68	1	1	mixed_Word_shortCSI	14	mixed_repeat	249	Circle	Green	Color	Word	Repeat	200	Inconsistent	COLOR	CircleGreen.png	38	1	1094	40	43	40771	93.0232558139534830843	1019.2749999999999772626	36	39	28237	92.3076923076923065992	784.3611111111110858474	41	43	28759	95.3488372093023315301	701.439024390243957896	35	39	40249	89.7435897435897516061	1149.9714285714285324502	448.5324041811845745542
5.0.11.0	win	040219	15:52:57	NH_A_68	1	1	mixed_Word_shortCSI	14	mixed_repeat	252	Circle	Red	Color	Word	Repeat	200	Consistent	COLOR	CircleRed.png	30	1	681	41	44	41452	93.1818181818181727749	1011.0243902439024168416	36	39	28237	92.3076923076923065992	784.3611111111110858474	42	44	29440	95.4545454545454532536	700.9523809523809632083	35	39	40249	89.7435897435897516061	1149.9714285714285324502	449.019047619047569242
5.0.11.0	win	040219	15:52:57	NH_A_68	1	1	mixed_Word_shortCSI	14	mixed_shift	255	Triangle	Red	Shape	Word	Shift	200	Inconsistent	SHAPE	TriangleRed.png	38	1	908	41	44	41452	93.1818181818181727749	1011.0243902439024168416	37	40	29145	92.5	787.7027027027027088479	42	44	29440	95.4545454545454532536	700.9523809523809632083	36	40	41157	90	1143.25	442.2976190476190367917
5.0.11.0	win	040219	15:52:57	NH_A_68	1	1	mixed_Word_shortCSI	14	mixed_shift	258	Triangle	Red	Color	Word	Shift	200	Inconsistent	COLOR	TriangleRed.png	38	0	518	41	45	41452	91.1111111111111142691	1011.0243902439024168416	37	40	29145	92.5	787.7027027027027088479	42	44	29440	95.4545454545454532536	700.9523809523809632083	36	41	41157	87.804878048780494737	1143.25	442.2976190476190367917
5.0.11.0	win	040219	15:52:57	NH_A_68	1	1	mixed_Word_shortCSI	14	mixed_shift	261	Circle	Green	Shape	Word	Shift	200	Inconsistent	SHAPE	CircleGreen.png	30	1	1407	41	45	41452	91.1111111111111142691	1011.0243902439024168416	38	41	30552	92.6829268292682968422	804	42	44	29440	95.4545454545454532536	700.9523809523809632083	37	42	42564	88.0952380952380877943	1150.3783783783783292165	449.4259974259973660082
5.0.11.0	win	040219	15:52:57	NH_A_68	1	1	mixed_Word_shortCSI	14	mixed_repeat	264	Triangle	Green	Shape	Word	Repeat	200	Consistent	SHAPE	TriangleGreen.png	38	1	949	41	45	41452	91.1111111111111142691	1011.0243902439024168416	39	42	31501	92.8571428571428612031	807.7179487179487296089	43	45	30389	95.5555555555555571345	706.7209302325580893012	37	42	42564	88.0952380952380877943	1150.3783783783783292165	443.6574481458202399153
5.0.11.0	win	040219	15:52:57	NH_A_68	1	1	mixed_Word_shortCSI	14	mixed_repeat	267	Triangle	Red	Shape	Word	Repeat	200	Inconsistent	SHAPE	TriangleRed.png	38	1	989	41	45	41452	91.1111111111111142691	1011.0243902439024168416	40	43	32490	93.0232558139534830843	812.25	44	46	31378	95.6521739130434838216	713.1363636363636260285	37	42	42564	88.0952380952380877943	1150.3783783783783292165	437.242014742014703188
5.0.11.0	win	040219	15:52:57	NH_A_68	1	1	mixed_Word_shortCSI	14	mixed_repeat	270	Circle	Red	Shape	Word	Repeat	200	Consistent	SHAPE	CircleRed.png	30	1	852	41	45	41452	91.1111111111111142691	1011.0243902439024168416	41	44	33342	93.1818181818181727749	813.219512195121978948	45	47	32230	95.7446808510638334155	716.2222222222221716947	37	42	42564	88.0952380952380877943	1150.3783783783783292165	434.1561561561561575218
5.0.11.0	win	040219	15:52:57	NH_A_68	1	1	mixed_Word_shortCSI	14	mixed_shift	273	Triangle	Red	Color	Word	Shift	200	Inconsistent	COLOR	TriangleRed.png	30	1	1200	42	46	42652	91.3043478260869534324	1015.5238095238095183959	41	44	33342	93.1818181818181727749	813.219512195121978948	45	47	32230	95.7446808510638334155	716.2222222222221716947	38	43	43764	88.3720930232558146145	1151.6842105263158373418	435.4619883040936656471
5.0.11.0	win	040219	15:52:57	NH_A_68	1	1	mixed_Word_shortCSI	14	mixed_shift	276	Triangle	Green	Shape	Word	Shift	200	Consistent	SHAPE	TriangleGreen.png	38	1	670	42	46	42652	91.3043478260869534324	1015.5238095238095183959	42	45	34012	93.3333333333333285964	809.8095238095238528331	45	47	32230	95.7446808510638334155	716.2222222222221716947	39	44	44434	88.6363636363636402393	1139.3333333333332575421	423.1111111111110858474
5.0.11.0	win	040219	15:52:57	NH_A_68	1	1	mixed_Word_shortCSI	14	mixed_shift	279	Circle	Green	Color	Word	Shift	200	Inconsistent	COLOR	CircleGreen.png	38	1	1105	43	47	43757	91.4893617021276526202	1017.6046511627906738795	42	45	34012	93.3333333333333285964	809.8095238095238528331	45	47	32230	95.7446808510638334155	716.2222222222221716947	40	45	45539	88.8888888888888857309	1138.4749999999999090505	422.2527777777777373558
5.0.11.0	win	040219	15:52:57	NH_A_68	1	1	mixed_Word_shortCSI	14	mixed_shift	282	Triangle	Red	Shape	Word	Shift	200	Inconsistent	SHAPE	TriangleRed.png	38	1	611	43	47	43757	91.4893617021276526202	1017.6046511627906738795	43	46	34623	93.478260869565218627	805.1860465116278646747	45	47	32230	95.7446808510638334155	716.2222222222221716947	41	46	46150	89.1304347826086882378	1125.6097560975608757872	409.3875338753387040924
5.0.11.0	win	040219	15:52:57	NH_A_68	1	1	mixed_Word_shortCSI	14	mixed_shift	285	Circle	Green	Color	Word	Shift	200	Inconsistent	COLOR	CircleGreen.png	38	1	1033	44	48	44790	91.6666666666666571928	1017.9545454545454958861	43	46	34623	93.478260869565218627	805.1860465116278646747	45	47	32230	95.7446808510638334155	716.2222222222221716947	42	47	47183	89.361702127659569328	1123.4047619047619264165	407.1825396825397547218
5.0.11.0	win	040219	15:52:57	NH_A_68	1	1	mixed_Word_shortCSI	14	mixed_shift	288	Circle	Red	Shape	Word	Shift	200	Consistent	SHAPE	CircleRed.png	30	1	862	44	48	44790	91.6666666666666571928	1017.9545454545454958861	44	47	35485	93.6170212765957501233	806.4772727272727479431	45	47	32230	95.7446808510638334155	716.2222222222221716947	43	48	48045	89.5833333333333428072	1117.3255813953487631807	401.1033591731265914859
5.0.11.0	win	040219	15:52:57	NH_A_68	1	1	mixed_Word_shortCSI	14	mixed_repeat	291	Triangle	Green	Shape	Word	Repeat	200	Consistent	SHAPE	TriangleGreen.png	38	1	505	44	48	44790	91.6666666666666571928	1017.9545454545454958861	45	48	35990	93.75	799.7777777777778283053	46	48	32735	95.8333333333333428072	711.6304347826087450812	43	48	48045	89.5833333333333428072	1117.3255813953487631807	405.6951466127400180994
5.0.11.0	win	040219	15:52:57	NH_A_68	1	1	mixed_Word_shortCSI	14	mixed_shift	294	Circle	Green	Color	Word	Shift	200	Inconsistent	COLOR	CircleGreen.png	38	1	947	45	49	45737	91.8367346938775597209	1016.3777777777777373558	45	48	35990	93.75	799.7777777777778283053	46	48	32735	95.8333333333333428072	711.6304347826087450812	44	49	48992	89.7959183673469425457	1113.4545454545454958861	401.8241106719367508049
5.0.11.0	win	040219	15:52:57	NH_A_68	1	1	mixed_Word_shortCSI	14	mixed_shift	297	Circle	Red	Shape	Word	Shift	200	Consistent	SHAPE	CircleRed.png	30	1	956	45	49	45737	91.8367346938775597209	1016.3777777777777373558	46	49	36946	93.8775510204081626853	803.1739130434782509838	46	48	32735	95.8333333333333428072	711.6304347826087450812	45	50	49948	90	1109.9555555555555201863	398.3251207729467751051
5.0.11.0	win	040219	15:52:57	NH_A_68	1	1	mixed_Word_shortCSI	14	mixed_repeat	300	Triangle	Red	Shape	Word	Repeat	200	Inconsistent	SHAPE	TriangleRed.png	38	1	755	45	49	45737	91.8367346938775597209	1016.3777777777777373558	47	50	37701	94	802.1489361702127780518	47	49	33490	95.9183673469387656496	712.5531914893616658446	45	50	49948	90	1109.9555555555555201863	397.4023640661938543417
5.0.11.0	win	040219	15:52:57	NH_A_68	1	1	mixed_Word_shortCSI	14	mixed_shift	303	Triangle	Green	Color	Word	Shift	200	Consistent	COLOR	TriangleGreen.png	38	1	836	46	50	46573	92	1012.4565217391303804106	47	50	37701	94	802.1489361702127780518	47	49	33490	95.9183673469387656496	712.5531914893616658446	46	51	50784	90.1960784313725554284	1104	391.4468085106383341554
5.0.11.0	win	040219	15:52:57	NH_A_68	1	1	mixed_Word_shortCSI	14	mixed_repeat	306	Triangle	Green	Color	Word	Repeat	200	Consistent	COLOR	TriangleGreen.png	38	1	448	47	51	47021	92.1568627450980386584	1000.4468085106383341554	47	50	37701	94	802.1489361702127780518	48	50	33938	96	707.0416666666666287711	46	51	50784	90.1960784313725554284	1104	396.9583333333333712289
5.0.11.0	win	040219	15:52:57	NH_A_68	1	1	mixed_Word_shortCSI	14	mixed_shift	309	Circle	Green	Shape	Word	Shift	200	Inconsistent	SHAPE	CircleGreen.png	30	1	748	47	51	47021	92.1568627450980386584	1000.4468085106383341554	48	51	38449	94.1176470588235218884	801.0208333333333712289	48	50	33938	96	707.0416666666666287711	47	52	51532	90.3846153846153868017	1096.4255319148935541307	389.3838652482269253596
5.0.11.0	win	040219	15:52:57	NH_A_68	1	1	mixed_Word_shortCSI	14	mixed_shift	312	Circle	Green	Color	Word	Shift	200	Inconsistent	COLOR	CircleGreen.png	38	1	700	48	52	47721	92.3076923076923065992	994.1875	48	51	38449	94.1176470588235218884	801.0208333333333712289	48	50	33938	96	707.0416666666666287711	48	53	52232	90.5660377358490649158	1088.1666666666667424579	381.1250000000001136868
5.0.11.0	win	040219	15:52:57	NH_A_68	1	1	mixed_Word_shortCSI	14	mixed_shift	315	Circle	Red	Shape	Word	Shift	200	Consistent	SHAPE	CircleRed.png	30	1	590	48	52	47721	92.3076923076923065992	994.1875	49	52	39039	94.2307692307692263967	796.7142857142856655628	48	50	33938	96	707.0416666666666287711	49	54	52822	90.740740740740747583	1078	370.9583333333333712289
5.0.11.0	win	040219	15:52:57	NH_A_68	1	1	mixed_Word_shortCSI	14	mixed_repeat	318	Triangle	Red	Shape	Word	Repeat	200	Inconsistent	SHAPE	TriangleRed.png	38	1	549	48	52	47721	92.3076923076923065992	994.1875	50	53	39588	94.3396226415094361073	791.7599999999999909051	49	51	34487	96.0784313725490193292	703.8163265306122866605	49	54	52822	90.740740740740747583	1078	374.1836734693877133395
5.0.11.0	win	040219	15:52:57	NH_A_68	1	1	mixed_Word_shortCSI	14	mixed_repeat	321	Triangle	Green	Shape	Word	Repeat	200	Consistent	SHAPE	TriangleGreen.png	38	1	1933	48	52	47721	92.3076923076923065992	994.1875	51	54	41521	94.4444444444444428655	814.137254901960773168	50	52	36420	96.153846153846160405	728.3999999999999772626	49	54	52822	90.740740740740747583	1078	349.6000000000000227374
5.0.11.0	win	040219	15:52:57	NH_A_68	1	1	mixed_Word_shortCSI	14	mixed_shift	324	Triangle	Green	Color	Word	Shift	200	Consistent	COLOR	TriangleGreen.png	38	1	1246	49	53	48967	92.4528301886792434061	999.3265306122449374016	51	54	41521	94.4444444444444428655	814.137254901960773168	50	52	36420	96.153846153846160405	728.3999999999999772626	50	55	54068	90.9090909090909065071	1081.3599999999998999556	352.959999999999922693
5.0.11.0	win	040219	15:52:57	NH_A_68	1	1	mixed_Word_shortCSI	14	mixed_shift	327	Circle	Red	Shape	Word	Shift	200	Consistent	SHAPE	CircleRed.png	30	1	490	49	53	48967	92.4528301886792434061	999.3265306122449374016	52	55	42011	94.5454545454545467464	807.9038461538461888267	50	52	36420	96.153846153846160405	728.3999999999999772626	51	56	54558	91.0714285714285693984	1069.7647058823529278015	341.3647058823529505389
5.0.11.0	win	040219	15:52:57	NH_A_68	1	1	mixed_Word_shortCSI	14	mixed_repeat	330	Circle	Red	Shape	Word	Repeat	200	Consistent	SHAPE	CircleRed.png	30	1	597	49	53	48967	92.4528301886792434061	999.3265306122449374016	53	56	42608	94.6428571428571387969	803.9245283018867667124	51	53	37017	96.2264150943396288085	725.8235294117647526946	51	56	54558	91.0714285714285693984	1069.7647058823529278015	343.941176470588175107
5.0.11.0	win	040219	15:52:57	NH_A_68	1	1	mixed_Word_shortCSI	14	mixed_shift	333	Circle	Red	Color	Word	Shift	200	Consistent	COLOR	CircleRed.png	30	1	1308	50	54	50275	92.5925925925925952242	1005.5	53	56	42608	94.6428571428571387969	803.9245283018867667124	51	53	37017	96.2264150943396288085	725.8235294117647526946	52	57	55866	91.2280701754385887625	1074.3461538461538111733	348.5226244343890584787
5.0.11.0	win	040219	15:52:57	NH_A_68	1	1	mixed_Word_shortCSI	14	mixed_repeat	336	Circle	Green	Color	Word	Repeat	200	Inconsistent	COLOR	CircleGreen.png	38	1	518	51	55	50793	92.7272727272727195214	995.9411764705882887938	53	56	42608	94.6428571428571387969	803.9245283018867667124	52	54	37535	96.2962962962962905067	721.8269230769230944134	52	57	55866	91.2280701754385887625	1074.3461538461538111733	352.5192307692307167599
5.0.11.0	win	040219	15:52:57	NH_A_68	1	1	mixed_Word_shortCSI	14	mixed_shift	339	Triangle	Green	Shape	Word	Shift	200	Consistent	SHAPE	TriangleGreen.png	38	1	735	51	55	50793	92.7272727272727195214	995.9411764705882887938	54	57	43343	94.7368421052631504153	802.6481481481481523588	52	54	37535	96.2962962962962905067	721.8269230769230944134	53	58	56601	91.379310344827587187	1067.9433962264151887211	346.1164731494920943078
5.0.11.0	win	040219	15:52:57	NH_A_68	1	1	mixed_Word_shortCSI	14	mixed_shift	342	Circle	Red	Color	Word	Shift	200	Consistent	COLOR	CircleRed.png	30	1	703	52	56	51496	92.8571428571428612031	990.3076923076922639666	54	57	43343	94.7368421052631504153	802.6481481481481523588	52	54	37535	96.2962962962962905067	721.8269230769230944134	54	59	57304	91.5254237288135641393	1061.1851851851852188702	339.3582621082621244568
5.0.11.0	win	040219	15:52:57	NH_A_68	1	1	mixed_Word_shortCSI	14	mixed_shift	345	Circle	Red	Shape	Word	Shift	200	Consistent	SHAPE	CircleRed.png	30	1	754	52	56	51496	92.8571428571428612031	990.3076923076922639666	55	58	44097	94.8275862068965551543	801.7636363636363512342	52	54	37535	96.2962962962962905067	721.8269230769230944134	55	60	58058	91.6666666666666571928	1055.5999999999999090505	333.7730769230768146372
5.0.11.0	win	040219	15:52:57	NH_A_68	1	1	mixed_Word_shortCSI	14	mixed_repeat	348	Triangle	Green	Shape	Word	Repeat	200	Consistent	SHAPE	TriangleGreen.png	38	1	530	52	56	51496	92.8571428571428612031	990.3076923076922639666	56	59	44627	94.9152542372881384836	796.9107142857143344372	53	55	38065	96.3636363636363597607	718.207547169811277854	55	60	58058	91.6666666666666571928	1055.5999999999999090505	337.3924528301886311965
5.0.11.0	win	040219	15:52:57	NH_A_68	1	1	mixed_Word_shortCSI	14	mixed_shift	351	Circle	Green	Color	Word	Shift	200	Inconsistent	COLOR	CircleGreen.png	38	1	1227	53	57	52723	92.9824561403508766944	994.7735849056604138241	56	59	44627	94.9152542372881384836	796.9107142857143344372	53	55	38065	96.3636363636363597607	718.207547169811277854	56	61	59285	91.8032786885245855046	1058.6607142857142207504	340.4531671159029428964
5.0.11.0	win	040219	15:52:57	NH_A_68	1	1	mixed_Word_shortCSI	14	mixed_shift	354	Circle	Red	Shape	Word	Shift	200	Consistent	SHAPE	CircleRed.png	30	1	888	53	57	52723	92.9824561403508766944	994.7735849056604138241	57	60	45515	95	798.508771929824547442	53	55	38065	96.3636363636363597607	718.207547169811277854	57	62	60173	91.9354838709677437691	1055.6666666666667424579	337.4591194968554646039
5.0.11.0	win	040219	15:52:57	NH_A_68	1	1	mixed_Word_shortCSI	14	mixed_repeat	357	Circle	Red	Shape	Word	Repeat	200	Consistent	SHAPE	CircleRed.png	30	1	436	53	57	52723	92.9824561403508766944	994.7735849056604138241	58	61	45951	95.0819672131147513028	792.2586206896551175305	54	56	38501	96.4285714285714306016	712.9814814814815235877	57	62	60173	91.9354838709677437691	1055.6666666666667424579	342.6851851851852188702
5.0.11.0	win	040219	15:52:57	NH_A_68	1	1	mixed_Word_shortCSI	14	mixed_repeat	360	Circle	Red	Shape	Word	Repeat	200	Consistent	SHAPE	CircleRed.png	30	1	511	53	57	52723	92.9824561403508766944	994.7735849056604138241	59	62	46462	95.161290322580654788	787.4915254237288309014	55	57	39012	96.4912280701754383472	709.309090909090855348	57	62	60173	91.9354838709677437691	1055.6666666666667424579	346.3575757575758871099
5.0.11.0	win	040219	15:52:57	NH_A_68	1	1	mixed_Word_shortCSI	14	mixed_repeat	363	Triangle	Green	Shape	Word	Repeat	200	Consistent	SHAPE	TriangleGreen.png	38	1	666	53	57	52723	92.9824561403508766944	994.7735849056604138241	60	63	47128	95.2380952380952265912	785.4666666666666969832	56	58	39678	96.5517241379310320326	708.5357142857143344372	57	62	60173	91.9354838709677437691	1055.6666666666667424579	347.1309523809524080207
5.0.11.0	win	040219	15:52:57	NH_A_68	1	1	mixed_Word_shortCSI	14	mixed_shift	366	Circle	Green	Color	Word	Shift	200	Inconsistent	COLOR	CircleGreen.png	38	1	557	54	58	53280	93.1034482758620640652	986.6666666666666287711	60	63	47128	95.2380952380952265912	785.4666666666666969832	56	58	39678	96.5517241379310320326	708.5357142857143344372	58	63	60730	92.0634920634920632665	1047.0689655172413949913	338.5332512315270605541
5.0.11.0	win	040219	15:52:57	NH_A_68	1	1	mixed_Word_shortCSI	14	mixed_repeat	369	Triangle	Red	Color	Word	Repeat	200	Inconsistent	COLOR	TriangleRed.png	30	1	565	55	59	53845	93.2203389830508371006	979	60	63	47128	95.2380952380952265912	785.4666666666666969832	57	59	40243	96.6101694915254256557	706.0175438596490948839	58	63	60730	92.0634920634920632665	1047.0689655172413949913	341.0514216575923001074
5.0.11.0	win	040219	15:52:57	NH_A_68	1	1	mixed_Word_shortCSI	14	mixed_repeat	372	Triangle	Red	Color	Word	Repeat	200	Inconsistent	COLOR	TriangleRed.png	30	1	412	56	60	54257	93.3333333333333285964	968.875	60	63	47128	95.2380952380952265912	785.4666666666666969832	58	60	40655	96.6666666666666714036	700.9482758620689537565	58	63	60730	92.0634920634920632665	1047.0689655172413949913	346.1206896551724412348
5.0.11.0	win	040219	15:52:57	NH_A_68	1	1	mixed_Word_shortCSI	14	mixed_shift	375	Triangle	Red	Shape	Word	Shift	200	Inconsistent	SHAPE	TriangleRed.png	30	0	538	56	60	54257	93.3333333333333285964	968.875	60	64	47128	93.75	785.4666666666666969832	58	60	40655	96.6666666666666714036	700.9482758620689537565	58	64	60730	90.625	1047.0689655172413949913	346.1206896551724412348
5.0.11.0	win	040219	15:52:57	NH_A_68	1	1	mixed_Word_shortCSI	14	mixed_repeat	378	Triangle	Red	Shape	Word	Repeat	200	Inconsistent	SHAPE	TriangleRed.png	38	1	595	56	60	54257	93.3333333333333285964	968.875	61	65	47723	93.846153846153839595	782.3442622950819895777	59	61	41250	96.7213114754098342019	699.1525423728813848356	58	64	60730	90.625	1047.0689655172413949913	347.9164231443600101557
5.0.11.0	win	040219	15:52:57	NH_A_68	1	1	mixed_Word_shortCSI	14	mixed_repeat	381	Circle	Green	Shape	Word	Repeat	200	Inconsistent	SHAPE	CircleGreen.png	30	1	890	56	60	54257	93.3333333333333285964	968.875	62	66	48613	93.9393939393939376714	784.0806451612903629211	60	62	42140	96.774193548387103192	702.3333333333333712289	58	64	60730	90.625	1047.0689655172413949913	344.7356321839080237623
5.0.11.0	win	040219	15:52:57	NH_A_68	1	1	mixed_Word_shortCSI	14	mixed_shift	384	Triangle	Red	Color	Word	Shift	200	Inconsistent	COLOR	TriangleRed.png	30	1	788	57	61	55045	93.4426229508196826146	965.7017543859649322258	62	66	48613	93.9393939393939376714	784.0806451612903629211	60	62	42140	96.774193548387103192	702.3333333333333712289	59	65	61518	90.7692307692307736033	1042.6779661016948921315	340.3446327683615209025
5.0.11.0	win	040219	15:52:57	NH_A_68	1	1	mixed_Word_shortCSI	14	mixed_shift	387	Circle	Red	Shape	Word	Shift	200	Consistent	SHAPE	CircleRed.png	30	1	771	57	61	55045	93.4426229508196826146	965.7017543859649322258	63	67	49384	94.0298507462686643521	783.8730158730159018887	60	62	42140	96.774193548387103192	702.3333333333333712289	60	66	62289	90.9090909090909065071	1038.1500000000000909495	335.8166666666667197205
5.0.11.0	win	040219	15:52:57	NH_A_68	1	1	mixed_Word_shortCSI	14	mixed_shift	390	Triangle	Green	Color	Word	Shift	200	Consistent	COLOR	TriangleGreen.png	38	1	530	58	62	55575	93.5483870967741921731	958.189655172413836226	63	67	49384	94.0298507462686643521	783.8730158730159018887	60	62	42140	96.774193548387103192	702.3333333333333712289	61	67	62819	91.0447761194029823173	1029.8196721311476267147	327.4863387978142554857
5.0.11.0	win	040219	15:52:57	NH_A_68	1	1	mixed_Word_shortCSI	14	mixed_repeat	393	Circle	Red	Color	Word	Repeat	200	Consistent	COLOR	CircleRed.png	30	1	507	59	63	56082	93.6507936507936449289	950.5423728813559591799	63	67	49384	94.0298507462686643521	783.8730158730159018887	61	63	42647	96.8253968253968224644	699.1311475409836475592	61	67	62819	91.0447761194029823173	1029.8196721311476267147	330.6885245901639791555
5.0.11.0	win	040219	15:52:57	NH_A_68	1	1	mixed_Word_shortCSI	14	mixed_repeat	396	Triangle	Red	Color	Word	Repeat	200	Inconsistent	COLOR	TriangleRed.png	30	1	453	60	64	56535	93.75	942.25	63	67	49384	94.0298507462686643521	783.8730158730159018887	62	64	43100	96.875	695.1612903225806121554	61	67	62819	91.0447761194029823173	1029.8196721311476267147	334.6583818085670145592
5.0.11.0	win	040219	15:52:57	NH_A_68	1	1	mixed_Word_shortCSI	14	mixed_repeat	399	Triangle	Red	Color	Word	Repeat	200	Inconsistent	COLOR	TriangleRed.png	30	1	321	61	65	56856	93.846153846153839595	932.0655737704918237796	63	67	49384	94.0298507462686643521	783.8730158730159018887	63	65	43421	96.9230769230769197975	689.2222222222221716947	61	67	62819	91.0447761194029823173	1029.8196721311476267147	340.5974499089254550199
5.0.11.0	win	040219	15:52:57	NH_A_68	1	1	mixed_Word_shortCSI	14	mixed_repeat	402	Triangle	Red	Color	Word	Repeat	200	Inconsistent	COLOR	TriangleRed.png	30	1	354	62	66	57210	93.9393939393939376714	922.7419354838709750766	63	67	49384	94.0298507462686643521	783.8730158730159018887	64	66	43775	96.9696969696969688357	683.984375	61	67	62819	91.0447761194029823173	1029.8196721311476267147	345.8352971311476267147
5.0.11.0	win	040219	15:52:57	NH_A_68	1	1	mixed_Word_shortCSI	14	mixed_repeat	405	Triangle	Green	Color	Word	Repeat	200	Consistent	COLOR	TriangleGreen.png	38	1	434	63	67	57644	94.0298507462686643521	914.9841269841269877361	63	67	49384	94.0298507462686643521	783.8730158730159018887	65	67	44209	97.0149253731343321761	680.138461538461569944	61	67	62819	91.0447761194029823173	1029.8196721311476267147	349.6812105926860567706
5.0.11.0	win	040219	15:52:57	NH_A_68	1	1	mixed_Word_shortCSI	14	mixed_shift	408	Triangle	Red	Shape	Word	Shift	200	Inconsistent	SHAPE	TriangleRed.png	38	1	639	63	67	57644	94.0298507462686643521	914.9841269841269877361	64	68	50023	94.1176470588235218884	781.609375	65	67	44209	97.0149253731343321761	680.138461538461569944	62	68	63458	91.176470588235289938	1023.5161290322580498469	343.3776674937964799028
5.0.11.0	win	040219	15:52:57	NH_A_68	1	1	mixed_Word_shortCSI	14	mixed_shift	411	Triangle	Red	Color	Word	Shift	200	Inconsistent	COLOR	TriangleRed.png	30	1	628	64	68	58272	94.1176470588235218884	910.5	64	68	50023	94.1176470588235218884	781.609375	65	67	44209	97.0149253731343321761	680.138461538461569944	63	69	64086	91.3043478260869534324	1017.2380952380951839586	337.0996336996336140146
5.0.11.0	win	040219	15:52:57	NH_A_68	1	1	mixed_Word_shortCSI	14	mixed_repeat	414	Circle	Green	Color	Word	Repeat	200	Inconsistent	COLOR	CircleGreen.png	30	0	537	64	69	58272	92.7536231884057968955	910.5	64	68	50023	94.1176470588235218884	781.609375	65	68	44209	95.5882352941176520744	680.138461538461569944	63	69	64086	91.3043478260869534324	1017.2380952380951839586	337.0996336996336140146
5.0.11.0	win	040219	15:52:57	NH_A_68	1	1	mixed_Word_shortCSI	14	mixed_shift	417	Triangle	Green	Shape	Word	Shift	200	Consistent	SHAPE	TriangleGreen.png	38	1	897	64	69	58272	92.7536231884057968955	910.5	65	69	50920	94.2028985507246403586	783.38461538461535838	65	68	44209	95.5882352941176520744	680.138461538461569944	64	70	64983	91.4285714285714306016	1015.359375	335.220913461538430056
5.0.11.0	win	040219	15:52:57	NH_A_68	1	1	mixed_Word_shortCSI	14	mixed_repeat	420	Circle	Green	Shape	Word	Repeat	200	Inconsistent	SHAPE	CircleGreen.png	30	1	636	64	69	58272	92.7536231884057968955	910.5	66	70	51556	94.2857142857142775938	781.1515151515151273998	66	69	44845	95.6521739130434838216	679.4696969696969972574	64	70	64983	91.4285714285714306016	1015.359375	335.8896780303030027426
5.0.11.0	win	040219	15:52:57	NH_A_68	1	1	mixed_Word_shortCSI	14	mixed_shift	423	Triangle	Green	Color	Word	Shift	200	Consistent	COLOR	TriangleGreen.png	38	1	576	65	70	58848	92.8571428571428612031	905.3538461538461206146	66	70	51556	94.2857142857142775938	781.1515151515151273998	66	69	44845	95.6521739130434838216	679.4696969696969972574	65	71	65559	91.5492957746478879244	1008.6000000000000227374	329.13030303030302548
5.0.11.0	win	040219	15:52:57	NH_A_68	1	1	mixed_Word_shortCSI	14	mixed_repeat	426	Triangle	Red	Color	Word	Repeat	200	Inconsistent	COLOR	TriangleRed.png	30	1	760	66	71	59608	92.9577464788732328316	903.1515151515151273998	66	70	51556	94.2857142857142775938	781.1515151515151273998	67	70	45605	95.7142857142857224062	680.6716417910447489703	65	71	65559	91.5492957746478879244	1008.6000000000000227374	327.9283582089552737671
5.0.11.0	win	040219	15:52:57	NH_A_68	1	1	mixed_Word_shortCSI	14	mixed_shift	429	Triangle	Green	Shape	Word	Shift	200	Consistent	SHAPE	TriangleGreen.png	38	1	584	66	71	59608	92.9577464788732328316	903.1515151515151273998	67	71	52140	94.3661971830985919496	778.2089552238805936213	67	70	45605	95.7142857142857224062	680.6716417910447489703	66	72	66143	91.6666666666666571928	1002.1666666666666287711	321.4950248756218798007
5.0.11.0	win	040219	15:52:57	NH_A_68	1	1	mixed_Word_shortCSI	14	mixed_shift	432	Triangle	Red	Color	Word	Shift	200	Inconsistent	COLOR	TriangleRed.png	30	1	558	67	72	60166	93.0555555555555571345	898	67	71	52140	94.3661971830985919496	778.2089552238805936213	67	70	45605	95.7142857142857224062	680.6716417910447489703	67	73	66701	91.7808219178082254075	995.537313432835844651	314.8656716417910956807
5.0.11.0	win	040219	15:52:57	NH_A_68	1	1	mixed_Word_shortCSI	14	mixed_shift	435	Circle	Green	Shape	Word	Shift	200	Inconsistent	SHAPE	CircleGreen.png	38	0	503	67	72	60166	93.0555555555555571345	898	67	72	52140	93.0555555555555571345	778.2089552238805936213	67	70	45605	95.7142857142857224062	680.6716417910447489703	67	74	66701	90.5405405405405332431	995.537313432835844651	314.8656716417910956807
5.0.11.0	win	040219	15:52:57	NH_A_68	1	1	mixed_Word_shortCSI	14	mixed_shift	438	Triangle	Red	Color	Word	Shift	200	Inconsistent	COLOR	TriangleRed.png	30	1	1168	68	73	61334	93.1506849315068450323	901.9705882352941443969	67	72	52140	93.0555555555555571345	778.2089552238805936213	67	70	45605	95.7142857142857224062	680.6716417910447489703	68	75	67869	90.6666666666666571928	998.0735294117647526946	317.4018876207200037243
5.0.11.0	win	040219	15:52:57	NH_A_68	1	1	mixed_Word_shortCSI	14	mixed_repeat	441	Circle	Red	Color	Word	Repeat	200	Consistent	COLOR	CircleRed.png	30	1	688	69	74	62022	93.243243243243242091	898.8695652173912549188	67	72	52140	93.0555555555555571345	778.2089552238805936213	68	71	46293	95.7746478873239368568	680.7794117647058556031	68	75	67869	90.6666666666666571928	998.0735294117647526946	317.2941176470588970915
5.0.11.0	win	040219	15:52:57	NH_A_68	1	1	mixed_Word_shortCSI	14	mixed_repeat	444	Circle	Green	Color	Word	Repeat	200	Inconsistent	COLOR	CircleGreen.png	38	1	1106	70	75	63128	93.3333333333333285964	901.828571428571422075	67	72	52140	93.0555555555555571345	778.2089552238805936213	69	72	47399	95.8333333333333428072	686.9420289855072496721	68	75	67869	90.6666666666666571928	998.0735294117647526946	311.1315004262575030225
5.0.11.0	win	040219	15:52:57	NH_A_68	1	1	mixed_Word_shortCSI	14	mixed_shift	447	Circle	Green	Shape	Word	Shift	200	Inconsistent	SHAPE	CircleGreen.png	30	1	1028	70	75	63128	93.3333333333333285964	901.828571428571422075	68	73	53168	93.1506849315068450323	781.8823529411764639008	69	72	47399	95.8333333333333428072	686.9420289855072496721	69	76	68897	90.7894736842105345431	998.5072463768116222127	311.5652173913043725406
5.0.11.0	win	040219	15:52:57	NH_A_68	1	1	mixed_Word_shortCSI	14	mixed_repeat	450	Circle	Red	Shape	Word	Repeat	200	Consistent	SHAPE	CircleRed.png	30	1	1241	70	75	63128	93.3333333333333285964	901.828571428571422075	69	74	54409	93.243243243243242091	788.5362318840579973767	70	73	48640	95.8904109589040984929	694.8571428571428896248	69	76	68897	90.7894736842105345431	998.5072463768116222127	303.6501035196687325879
5.0.11.0	win	040219	15:52:57	NH_A_68	1	1	mixed_Word_shortCSI	14	mixed_repeat	453	Circle	Red	Shape	Word	Repeat	200	Consistent	SHAPE	CircleRed.png	30	1	630	70	75	63128	93.3333333333333285964	901.828571428571422075	70	75	55039	93.3333333333333285964	786.2714285714286006623	71	74	49270	95.9459459459459367281	693.9436619718310339522	69	76	68897	90.7894736842105345431	998.5072463768116222127	304.5635844049805882605
5.0.11.0	win	040219	15:52:57	NH_A_68	1	1	mixed_Word_shortCSI	14	mixed_repeat	456	Circle	Red	Shape	Word	Repeat	200	Consistent	SHAPE	CircleRed.png	30	1	379	70	75	63128	93.3333333333333285964	901.828571428571422075	71	76	55418	93.4210526315789451246	780.5352112676056322016	72	75	49649	96	689.5694444444444570763	69	76	68897	90.7894736842105345431	998.5072463768116222127	308.9378019323671651364
5.0.11.0	win	040219	15:52:57	NH_A_68	1	1	mixed_Word_shortCSI	14	mixed_shift	459	Circle	Green	Color	Word	Shift	200	Inconsistent	COLOR	CircleGreen.png	38	1	426	71	76	63554	93.4210526315789451246	895.126760563380230451	71	76	55418	93.4210526315789451246	780.5352112676056322016	72	75	49649	96	689.5694444444444570763	70	77	69323	90.9090909090909065071	990.328571428571422075	300.7591269841269649987
5.0.11.0	win	040219	15:52:57	NH_A_68	1	1	mixed_Word_shortCSI	14	mixed_repeat	462	Triangle	Red	Color	Word	Repeat	200	Inconsistent	COLOR	TriangleRed.png	30	1	520	72	77	64074	93.5064935064934985576	889.9166666666666287711	71	76	55418	93.4210526315789451246	780.5352112676056322016	73	76	50169	96.0526315789473699169	687.24657534246580326	70	77	69323	90.9090909090909065071	990.328571428571422075	303.0819960861056188151
5.0.11.0	win	040219	15:52:57	NH_A_68	1	1	mixed_Word_shortCSI	14	mixed_shift	465	Triangle	Green	Shape	Word	Shift	200	Consistent	SHAPE	TriangleGreen.png	38	1	417	72	77	64074	93.5064935064934985576	889.9166666666666287711	72	77	55835	93.5064935064934985576	775.4861111111110858474	73	76	50169	96.0526315789473699169	687.24657534246580326	71	78	69740	91.0256410256410219972	982.2535211267605745888	295.0069457842947713289
5.0.11.0	win	040219	15:52:57	NH_A_68	1	1	mixed_Word_shortCSI	14	mixed_shift	468	Circle	Green	Color	Word	Shift	200	Inconsistent	COLOR	CircleGreen.png	38	1	478	73	78	64552	93.5897435897435912011	884.2739726027397182406	72	77	55835	93.5064935064934985576	775.4861111111110858474	73	76	50169	96.0526315789473699169	687.24657534246580326	72	79	70218	91.1392405063291164424	975.25	288.00342465753419674
5.0.11.0	win	040219	15:52:57	NH_A_68	1	1	mixed_Word_shortCSI	14	mixed_repeat	471	Triangle	Green	Color	Word	Repeat	200	Consistent	COLOR	TriangleGreen.png	38	1	394	74	79	64946	93.6708860759493688874	877.648648648648645576	72	77	55835	93.5064935064934985576	775.4861111111110858474	74	77	50563	96.1038961038961048189	683.2837837837837469124	72	79	70218	91.1392405063291164424	975.25	291.9662162162162530876
5.0.11.0	win	040219	15:52:57	NH_A_68	1	1	mixed_Word_shortCSI	14	mixed_repeat	474	Circle	Green	Color	Word	Repeat	200	Inconsistent	COLOR	CircleGreen.png	38	1	361	75	80	65307	93.75	870.7599999999999909051	72	77	55835	93.5064935064934985576	775.4861111111110858474	75	78	50924	96.153846153846160405	678.9866666666666787933	72	79	70218	91.1392405063291164424	975.25	296.2633333333333212067
5.0.11.0	win	040219	15:52:57	NH_A_68	1	1	mixed_Word_shortCSI	14	mixed_repeat	477	Triangle	Green	Color	Word	Repeat	200	Consistent	COLOR	TriangleGreen.png	38	1	201	76	81	65508	93.8271604938271508445	861.9473684210526016614	72	77	55835	93.5064935064934985576	775.4861111111110858474	76	79	51125	96.2025316455696213325	672.6973684210526016614	72	79	70218	91.1392405063291164424	975.25	302.5526315789473983386
5.0.11.0	win	040219	15:52:57	NH_A_68	1	1	mixed_Word_shortCSI	14	mixed_repeat	480	Circle	Red	Color	Word	Repeat	200	Consistent	COLOR	CircleRed.png	30	1	398	77	82	65906	93.9024390243902331576	855.9220779220779604657	72	77	55835	93.5064935064934985576	775.4861111111110858474	77	80	51523	96.25	669.1298701298701416817	72	79	70218	91.1392405063291164424	975.25	306.1201298701298583183
5.0.11.0	win	040219	15:52:57	NH_A_68	1	1	mixed_Word_shortCSI	14	mixed_shift	483	Triangle	Red	Shape	Word	Shift	200	Inconsistent	SHAPE	TriangleRed.png	38	1	396	77	82	65906	93.9024390243902331576	855.9220779220779604657	73	78	56231	93.5897435897435912011	770.2876712328767325744	77	80	51523	96.25	669.1298701298701416817	73	80	70614	91.25	967.315068493150647555	298.1851983632805058733
