# Supplementary material for: Serial Recall Predicts Vocoded Sentence Recognition Across Spectral Resolutions
Source: J Speech Lang Hear Res. 2020 Mar 26;63(4):1282–98. doi: 10.1044/2020_JSLHR-19-00319 (PMC7242981; doi:10.1044/2020_JSLHR-19-00319)
Supplement: Supplemental Material S1 [file JSLHR-63-1282-s001.zip › Supplemental Material/EF Tasks/colorshapetask/Experiment Results/NH_A_74/colorshapetask_raw_NH_A_74_2019-04-03-20-03-01-409.iqdat]

build	computer.platform	date	time	subject	group	values.group	blockcode	blocknum	trialcode	trialnum	values.shape	values.color	values.categorizationtask	values.mixed_cuetask	values.mixed_shifttask	values.csi	values.responsekeymapping	stimulusitem1	values.stimulus	response	correct	latency	values.count_corrcolor	values.count_color	values.sumrt_corrcolor	expressions.percentcorrect_color	expressions.meanrt_color	values.count_corrshape	values.count_shape	values.sumrt_corrshape	expressions.percentcorrect_shape	expressions.meanrt_shape	values.count_corrrepeat	values.count_repeat	values.sumrt_corrrepeat	expressions.percentcorrect_repeat	expressions.meanrt_repeat	values.count_corrshift	values.count_shift	values.sumrt_corrshift	expressions.percentcorrect_shift	expressions.meanrt_shift	expressions.switchcost
5.0.11.0	win	040319	15:03:01	NH_A_74	1	1	generalintro	1	GeneralIntro	1						0		SC_GeneralIntro.htm		57	0	130174	0	0	0	0		0	0	0	0		0	0	0	0		0	0	0	0		0
5.0.11.0	win	040319	15:03:01	NH_A_74	1	1	blockedintro	2	BlockedIntro	1						0		SC_BlockedIntro1.htm		57	0	30999	0	0	0	0		0	0	0	0		0	0	0	0		0	0	0	0		0
5.0.11.0	win	040319	15:03:01	NH_A_74	1	1	blockedintro	2	BlockedIntro	2						0		SC_BlockedIntro2.htm		57	0	2958	0	0	0	0		0	0	0	0		0	0	0	0		0	0	0	0		0
5.0.11.0	win	040319	15:03:01	NH_A_74	1	1	blockedtask_shapetraining	3	BlockedPracticeInstruct	1						0		SC_Blocked_ShapeTraining.htm		57	0	12806	0	0	0	0		0	0	0	0		0	0	0	0		0	0	0	0		0
5.0.11.0	win	040319	15:03:01	NH_A_74	1	1	blockedtask_shapetraining	3	blockedtask_shapetraining	3	Circle		Shape			0		Circle.png	Circle.png	30	1	533	0	0	0	0		0	0	0	0		0	0	0	0		0	0	0	0		0
5.0.11.0	win	040319	15:03:01	NH_A_74	1	1	blockedtask_shapetraining	3	blockedtask_shapetraining	6	Circle		Shape			0		Circle.png	Circle.png	30	1	438	0	0	0	0		0	0	0	0		0	0	0	0		0	0	0	0		0
5.0.11.0	win	040319	15:03:01	NH_A_74	1	1	blockedtask_shapetraining	3	blockedtask_shapetraining	9	Circle		Shape			0		Circle.png	Circle.png	30	1	316	0	0	0	0		0	0	0	0		0	0	0	0		0	0	0	0		0
5.0.11.0	win	040319	15:03:01	NH_A_74	1	1	blockedtask_shapetraining	3	blockedtask_shapetraining	12	Circle		Shape			0		Circle.png	Circle.png	30	1	391	0	0	0	0		0	0	0	0		0	0	0	0		0	0	0	0		0
5.0.11.0	win	040319	15:03:01	NH_A_74	1	1	blockedtask_shapetraining	3	blockedtask_shapetraining	15	Circle		Shape			0		Circle.png	Circle.png	30	1	351	0	0	0	0		0	0	0	0		0	0	0	0		0	0	0	0		0
5.0.11.0	win	040319	15:03:01	NH_A_74	1	1	blockedtask_shapetraining	3	blockedtask_shapetraining	18	Circle		Shape			0		Circle.png	Circle.png	30	1	328	0	0	0	0		0	0	0	0		0	0	0	0		0	0	0	0		0
5.0.11.0	win	040319	15:03:01	NH_A_74	1	1	blockedtask_shapetraining	3	blockedtask_shapetraining	21	Triangle		Shape			0		Triangle.png	Triangle.png	30	0	292	0	0	0	0		0	0	0	0		0	0	0	0		0	0	0	0		0
5.0.11.0	win	040319	15:03:01	NH_A_74	1	1	blockedtask_shapetraining	3	blockedtask_shapetraining	24	Triangle		Shape			0		Triangle.png	Triangle.png	38	1	599	0	0	0	0		0	0	0	0		0	0	0	0		0	0	0	0		0
5.0.11.0	win	040319	15:03:01	NH_A_74	1	1	blockedtask_shapetraining	3	blockedtask_shapetraining	27	Triangle		Shape			0		Triangle.png	Triangle.png	38	1	295	0	0	0	0		0	0	0	0		0	0	0	0		0	0	0	0		0
5.0.11.0	win	040319	15:03:01	NH_A_74	1	1	blockedtask_shapetraining	3	blockedtask_shapetraining	30	Circle		Shape			0		Circle.png	Circle.png	30	1	450	0	0	0	0		0	0	0	0		0	0	0	0		0	0	0	0		0
5.0.11.0	win	040319	15:03:01	NH_A_74	1	1	blockedtask_shapetraining	3	blockedtask_shapetraining	33	Triangle		Shape			0		Triangle.png	Triangle.png	38	1	536	0	0	0	0		0	0	0	0		0	0	0	0		0	0	0	0		0
5.0.11.0	win	040319	15:03:01	NH_A_74	1	1	blockedtask_shapetraining	3	blockedtask_shapetraining	36	Triangle		Shape			0		Triangle.png	Triangle.png	38	1	361	0	0	0	0		0	0	0	0		0	0	0	0		0	0	0	0		0
5.0.11.0	win	040319	15:03:01	NH_A_74	1	1	blockedtask_shapetraining	3	blockedtask_shapetraining	39	Triangle		Shape			0		Triangle.png	Triangle.png	38	1	435	0	0	0	0		0	0	0	0		0	0	0	0		0	0	0	0		0
5.0.11.0	win	040319	15:03:01	NH_A_74	1	1	blockedtask_shapetraining	3	blockedtask_shapetraining	42	Triangle		Shape			0		Triangle.png	Triangle.png	38	1	329	0	0	0	0		0	0	0	0		0	0	0	0		0	0	0	0		0
5.0.11.0	win	040319	15:03:01	NH_A_74	1	1	blockedtask_shapetraining	3	blockedtask_shapetraining	45	Circle		Shape			0		Circle.png	Circle.png	30	1	356	0	0	0	0		0	0	0	0		0	0	0	0		0	0	0	0		0
5.0.11.0	win	040319	15:03:01	NH_A_74	1	1	blockedtask_shapetraining	3	blockedtask_shapetraining	48	Triangle		Shape			0		Triangle.png	Triangle.png	38	1	493	0	0	0	0		0	0	0	0		0	0	0	0		0	0	0	0		0
5.0.11.0	win	040319	15:03:01	NH_A_74	1	1	blockedtask_shapetraining	3	blockedtask_shapetraining	51	Circle		Shape			0		Circle.png	Circle.png	30	1	913	0	0	0	0		0	0	0	0		0	0	0	0		0	0	0	0		0
5.0.11.0	win	040319	15:03:01	NH_A_74	1	1	blockedtask_shapetraining	3	blockedtask_shapetraining	54	Triangle		Shape			0		Triangle.png	Triangle.png	38	1	581	0	0	0	0		0	0	0	0		0	0	0	0		0	0	0	0		0
5.0.11.0	win	040319	15:03:01	NH_A_74	1	1	blockedtask_shapetraining	3	blockedtask_shapetraining	57	Triangle		Shape			0		Triangle.png	Triangle.png	38	1	1141	0	0	0	0		0	0	0	0		0	0	0	0		0	0	0	0		0
5.0.11.0	win	040319	15:03:01	NH_A_74	1	1	blockedtask_shapetraining	3	blockedtask_shapetraining	60	Triangle		Shape			0		Triangle.png	Triangle.png	38	1	575	0	0	0	0		0	0	0	0		0	0	0	0		0	0	0	0		0
5.0.11.0	win	040319	15:03:01	NH_A_74	1	1	blockedtask_shapetraining	3	blockedtask_shapetraining	63	Triangle		Shape			0		Triangle.png	Triangle.png	38	1	512	0	0	0	0		0	0	0	0		0	0	0	0		0	0	0	0		0
5.0.11.0	win	040319	15:03:01	NH_A_74	1	1	blockedtask_shapetraining	3	blockedtask_shapetraining	66	Circle		Shape			0		Circle.png	Circle.png	30	1	338	0	0	0	0		0	0	0	0		0	0	0	0		0	0	0	0		0
5.0.11.0	win	040319	15:03:01	NH_A_74	1	1	blockedtask_shapetraining	3	blockedtask_shapetraining	69	Triangle		Shape			0		Triangle.png	Triangle.png	38	1	492	0	0	0	0		0	0	0	0		0	0	0	0		0	0	0	0		0
5.0.11.0	win	040319	15:03:01	NH_A_74	1	1	blockedtask_shapetraining	3	blockedtask_shapetraining	72	Circle		Shape			0		Circle.png	Circle.png	30	1	624	0	0	0	0		0	0	0	0		0	0	0	0		0	0	0	0		0
5.0.11.0	win	040319	15:03:01	NH_A_74	1	1	blockedtask_shapetraining	3	blockedtask_shapetraining	75	Triangle		Shape			0		Triangle.png	Triangle.png	38	1	559	0	0	0	0		0	0	0	0		0	0	0	0		0	0	0	0		0
5.0.11.0	win	040319	15:03:01	NH_A_74	1	1	blockedtask_shapetraining	3	blockedtask_shapetraining	78	Circle		Shape			0		Circle.png	Circle.png	30	1	465	0	0	0	0		0	0	0	0		0	0	0	0		0	0	0	0		0
5.0.11.0	win	040319	15:03:01	NH_A_74	1	1	blockedtask_shapetraining	3	blockedtask_shapetraining	81	Triangle		Shape			0		Triangle.png	Triangle.png	38	1	597	0	0	0	0		0	0	0	0		0	0	0	0		0	0	0	0		0
5.0.11.0	win	040319	15:03:01	NH_A_74	1	1	blockedtask_shapetraining	3	blockedtask_shapetraining	84	Circle		Shape			0		Circle.png	Circle.png	30	1	613	0	0	0	0		0	0	0	0		0	0	0	0		0	0	0	0		0
5.0.11.0	win	040319	15:03:01	NH_A_74	1	1	blockedtask_shapetraining	3	blockedtask_shapetraining	87	Circle		Shape			0		Circle.png	Circle.png	30	1	709	0	0	0	0		0	0	0	0		0	0	0	0		0	0	0	0		0
5.0.11.0	win	040319	15:03:01	NH_A_74	1	1	blockedtask_shapetraining	3	blockedtask_shapetraining	90	Circle		Shape			0		Circle.png	Circle.png	30	1	624	0	0	0	0		0	0	0	0		0	0	0	0		0	0	0	0		0
5.0.11.0	win	040319	15:03:01	NH_A_74	1	1	blockedtask_shapetraining	3	blockedtask_shapetraining	93	Circle		Shape			0		Circle.png	Circle.png	30	1	430	0	0	0	0		0	0	0	0		0	0	0	0		0	0	0	0		0
5.0.11.0	win	040319	15:03:01	NH_A_74	1	1	blockedtask_shapetraining	3	blockedtask_shapetraining	96	Triangle		Shape			0		Triangle.png	Triangle.png	38	1	421	0	0	0	0		0	0	0	0		0	0	0	0		0	0	0	0		0
5.0.11.0	win	040319	15:03:01	NH_A_74	1	1	blockedtask_colortraining	4	BlockedPracticeInstruct	1	Triangle		Shape			0		SC_Blocked_ColorTraining.htm	Triangle.png	57	0	9931	0	0	0	0		0	0	0	0		0	0	0	0		0	0	0	0		0
5.0.11.0	win	040319	15:03:01	NH_A_74	1	1	blockedtask_colortraining	4	blockedtask_colortraining	3		Red	Color			0		Red.png	Red.png	30	1	621	0	0	0	0		0	0	0	0		0	0	0	0		0	0	0	0		0
5.0.11.0	win	040319	15:03:01	NH_A_74	1	1	blockedtask_colortraining	4	blockedtask_colortraining	6		Red	Color			0		Red.png	Red.png	30	1	459	0	0	0	0		0	0	0	0		0	0	0	0		0	0	0	0		0
5.0.11.0	win	040319	15:03:01	NH_A_74	1	1	blockedtask_colortraining	4	blockedtask_colortraining	9		Green	Color			0		Green.png	Green.png	38	1	449	0	0	0	0		0	0	0	0		0	0	0	0		0	0	0	0		0
5.0.11.0	win	040319	15:03:01	NH_A_74	1	1	blockedtask_colortraining	4	blockedtask_colortraining	12		Green	Color			0		Green.png	Green.png	38	1	438	0	0	0	0		0	0	0	0		0	0	0	0		0	0	0	0		0
5.0.11.0	win	040319	15:03:01	NH_A_74	1	1	blockedtask_colortraining	4	blockedtask_colortraining	15		Red	Color			0		Red.png	Red.png	30	1	556	0	0	0	0		0	0	0	0		0	0	0	0		0	0	0	0		0
5.0.11.0	win	040319	15:03:01	NH_A_74	1	1	blockedtask_colortraining	4	blockedtask_colortraining	18		Green	Color			0		Green.png	Green.png	38	1	446	0	0	0	0		0	0	0	0		0	0	0	0		0	0	0	0		0
5.0.11.0	win	040319	15:03:01	NH_A_74	1	1	blockedtask_colortraining	4	blockedtask_colortraining	21		Red	Color			0		Red.png	Red.png	30	1	452	0	0	0	0		0	0	0	0		0	0	0	0		0	0	0	0		0
5.0.11.0	win	040319	15:03:01	NH_A_74	1	1	blockedtask_colortraining	4	blockedtask_colortraining	24		Red	Color			0		Red.png	Red.png	30	1	393	0	0	0	0		0	0	0	0		0	0	0	0		0	0	0	0		0
5.0.11.0	win	040319	15:03:01	NH_A_74	1	1	blockedtask_colortraining	4	blockedtask_colortraining	27		Red	Color			0		Red.png	Red.png	30	1	450	0	0	0	0		0	0	0	0		0	0	0	0		0	0	0	0		0
5.0.11.0	win	040319	15:03:01	NH_A_74	1	1	blockedtask_colortraining	4	blockedtask_colortraining	30		Green	Color			0		Green.png	Green.png	38	1	422	0	0	0	0		0	0	0	0		0	0	0	0		0	0	0	0		0
5.0.11.0	win	040319	15:03:01	NH_A_74	1	1	blockedtask_colortraining	4	blockedtask_colortraining	33		Green	Color			0		Green.png	Green.png	38	1	349	0	0	0	0		0	0	0	0		0	0	0	0		0	0	0	0		0
5.0.11.0	win	040319	15:03:01	NH_A_74	1	1	blockedtask_colortraining	4	blockedtask_colortraining	36		Red	Color			0		Red.png	Red.png	30	1	614	0	0	0	0		0	0	0	0		0	0	0	0		0	0	0	0		0
5.0.11.0	win	040319	15:03:01	NH_A_74	1	1	blockedtask_colortraining	4	blockedtask_colortraining	39		Red	Color			0		Red.png	Red.png	30	1	389	0	0	0	0		0	0	0	0		0	0	0	0		0	0	0	0		0
5.0.11.0	win	040319	15:03:01	NH_A_74	1	1	blockedtask_colortraining	4	blockedtask_colortraining	42		Red	Color			0		Red.png	Red.png	30	1	333	0	0	0	0		0	0	0	0		0	0	0	0		0	0	0	0		0
5.0.11.0	win	040319	15:03:01	NH_A_74	1	1	blockedtask_colortraining	4	blockedtask_colortraining	45		Green	Color			0		Green.png	Green.png	38	1	455	0	0	0	0		0	0	0	0		0	0	0	0		0	0	0	0		0
5.0.11.0	win	040319	15:03:01	NH_A_74	1	1	blockedtask_colortraining	4	blockedtask_colortraining	48		Green	Color			0		Green.png	Green.png	38	1	364	0	0	0	0		0	0	0	0		0	0	0	0		0	0	0	0		0
5.0.11.0	win	040319	15:03:01	NH_A_74	1	1	blockedtask_colortraining	4	blockedtask_colortraining	51		Green	Color			0		Green.png	Green.png	38	1	357	0	0	0	0		0	0	0	0		0	0	0	0		0	0	0	0		0
5.0.11.0	win	040319	15:03:01	NH_A_74	1	1	blockedtask_colortraining	4	blockedtask_colortraining	54		Red	Color			0		Red.png	Red.png	30	1	414	0	0	0	0		0	0	0	0		0	0	0	0		0	0	0	0		0
5.0.11.0	win	040319	15:03:01	NH_A_74	1	1	blockedtask_colortraining	4	blockedtask_colortraining	57		Green	Color			0		Green.png	Green.png	38	1	469	0	0	0	0		0	0	0	0		0	0	0	0		0	0	0	0		0
5.0.11.0	win	040319	15:03:01	NH_A_74	1	1	blockedtask_colortraining	4	blockedtask_colortraining	60		Green	Color			0		Green.png	Green.png	38	1	794	0	0	0	0		0	0	0	0		0	0	0	0		0	0	0	0		0
5.0.11.0	win	040319	15:03:01	NH_A_74	1	1	blockedtask_colortraining	4	blockedtask_colortraining	63		Red	Color			0		Red.png	Red.png	30	1	690	0	0	0	0		0	0	0	0		0	0	0	0		0	0	0	0		0
5.0.11.0	win	040319	15:03:01	NH_A_74	1	1	blockedtask_colortraining	4	blockedtask_colortraining	66		Green	Color			0		Green.png	Green.png	38	1	414	0	0	0	0		0	0	0	0		0	0	0	0		0	0	0	0		0
5.0.11.0	win	040319	15:03:01	NH_A_74	1	1	blockedtask_colortraining	4	blockedtask_colortraining	69		Red	Color			0		Red.png	Red.png	30	1	421	0	0	0	0		0	0	0	0		0	0	0	0		0	0	0	0		0
5.0.11.0	win	040319	15:03:01	NH_A_74	1	1	blockedtask_colortraining	4	blockedtask_colortraining	72		Red	Color			0		Red.png	Red.png	30	1	395	0	0	0	0		0	0	0	0		0	0	0	0		0	0	0	0		0
5.0.11.0	win	040319	15:03:01	NH_A_74	1	1	blockedtask_colortraining	4	blockedtask_colortraining	75		Red	Color			0		Red.png	Red.png	30	1	355	0	0	0	0		0	0	0	0		0	0	0	0		0	0	0	0		0
5.0.11.0	win	040319	15:03:01	NH_A_74	1	1	blockedtask_colortraining	4	blockedtask_colortraining	78		Red	Color			0		Red.png	Red.png	30	1	364	0	0	0	0		0	0	0	0		0	0	0	0		0	0	0	0		0
5.0.11.0	win	040319	15:03:01	NH_A_74	1	1	blockedtask_colortraining	4	blockedtask_colortraining	81		Red	Color			0		Red.png	Red.png	30	1	341	0	0	0	0		0	0	0	0		0	0	0	0		0	0	0	0		0
5.0.11.0	win	040319	15:03:01	NH_A_74	1	1	blockedtask_colortraining	4	blockedtask_colortraining	84		Green	Color			0		Green.png	Green.png	38	1	368	0	0	0	0		0	0	0	0		0	0	0	0		0	0	0	0		0
5.0.11.0	win	040319	15:03:01	NH_A_74	1	1	blockedtask_colortraining	4	blockedtask_colortraining	87		Green	Color			0		Green.png	Green.png	38	1	312	0	0	0	0		0	0	0	0		0	0	0	0		0	0	0	0		0
5.0.11.0	win	040319	15:03:01	NH_A_74	1	1	blockedtask_colortraining	4	blockedtask_colortraining	90		Green	Color			0		Green.png	Green.png	38	1	339	0	0	0	0		0	0	0	0		0	0	0	0		0	0	0	0		0
5.0.11.0	win	040319	15:03:01	NH_A_74	1	1	blockedtask_colortraining	4	blockedtask_colortraining	93		Green	Color			0		Green.png	Green.png	38	1	413	0	0	0	0		0	0	0	0		0	0	0	0		0	0	0	0		0
5.0.11.0	win	040319	15:03:01	NH_A_74	1	1	blockedtask_colortraining	4	blockedtask_colortraining	96		Green	Color			0		Green.png	Green.png	38	1	308	0	0	0	0		0	0	0	0		0	0	0	0		0	0	0	0		0
5.0.11.0	win	040319	15:03:01	NH_A_74	1	1	blockedtask_colorshapetraining	5	BlockedPracticeInstruct	1		Green	Color			0		SC_Blocked_ColorShapeTraining.htm	Green.png	57	0	30751	0	0	0	0		0	0	0	0		0	0	0	0		0	0	0	0		0
5.0.11.0	win	040319	15:03:01	NH_A_74	1	1	blockedtask_colorshapetraining	5	blockedtask_colorshapetraining	3		Green	Color			0		Green.png	Green.png	38	1	1312	0	0	0	0		0	0	0	0		0	0	0	0		0	0	0	0		0
5.0.11.0	win	040319	15:03:01	NH_A_74	1	1	blockedtask_colorshapetraining	5	blockedtask_colorshapetraining	6	Circle		Shape			0		Circle.png	Circle.png	30	1	852	0	0	0	0		0	0	0	0		0	0	0	0		0	0	0	0		0
5.0.11.0	win	040319	15:03:01	NH_A_74	1	1	blockedtask_colorshapetraining	5	blockedtask_colorshapetraining	9		Green	Color			0		Green.png	Green.png	38	1	504	0	0	0	0		0	0	0	0		0	0	0	0		0	0	0	0		0
5.0.11.0	win	040319	15:03:01	NH_A_74	1	1	blockedtask_colorshapetraining	5	blockedtask_colorshapetraining	12	Circle		Shape			0		Circle.png	Circle.png	30	1	588	0	0	0	0		0	0	0	0		0	0	0	0		0	0	0	0		0
5.0.11.0	win	040319	15:03:01	NH_A_74	1	1	blockedtask_colorshapetraining	5	blockedtask_colorshapetraining	15	Circle		Shape			0		Circle.png	Circle.png	30	1	348	0	0	0	0		0	0	0	0		0	0	0	0		0	0	0	0		0
5.0.11.0	win	040319	15:03:01	NH_A_74	1	1	blockedtask_colorshapetraining	5	blockedtask_colorshapetraining	18		Green	Color			0		Green.png	Green.png	38	1	422	0	0	0	0		0	0	0	0		0	0	0	0		0	0	0	0		0
5.0.11.0	win	040319	15:03:01	NH_A_74	1	1	blockedtask_colorshapetraining	5	blockedtask_colorshapetraining	21	Triangle		Shape			0		Triangle.png	Triangle.png	38	1	875	0	0	0	0		0	0	0	0		0	0	0	0		0	0	0	0		0
5.0.11.0	win	040319	15:03:01	NH_A_74	1	1	blockedtask_colorshapetraining	5	blockedtask_colorshapetraining	24		Green	Color			0		Green.png	Green.png	38	1	720	0	0	0	0		0	0	0	0		0	0	0	0		0	0	0	0		0
5.0.11.0	win	040319	15:03:01	NH_A_74	1	1	blockedtask_colorshapetraining	5	blockedtask_colorshapetraining	27	Triangle		Shape			0		Triangle.png	Triangle.png	30	0	539	0	0	0	0		0	0	0	0		0	0	0	0		0	0	0	0		0
5.0.11.0	win	040319	15:03:01	NH_A_74	1	1	blockedtask_colorshapetraining	5	blockedtask_colorshapetraining	30		Red	Color			0		Red.png	Red.png	30	1	725	0	0	0	0		0	0	0	0		0	0	0	0		0	0	0	0		0
5.0.11.0	win	040319	15:03:01	NH_A_74	1	1	blockedtask_colorshapetraining	5	blockedtask_colorshapetraining	33		Red	Color			0		Red.png	Red.png	30	1	496	0	0	0	0		0	0	0	0		0	0	0	0		0	0	0	0		0
5.0.11.0	win	040319	15:03:01	NH_A_74	1	1	blockedtask_colorshapetraining	5	blockedtask_colorshapetraining	36	Circle		Shape			0		Circle.png	Circle.png	38	0	452	0	0	0	0		0	0	0	0		0	0	0	0		0	0	0	0		0
5.0.11.0	win	040319	15:03:01	NH_A_74	1	1	blockedtask_colorshapetraining	5	blockedtask_colorshapetraining	39		Red	Color			0		Red.png	Red.png	30	1	913	0	0	0	0		0	0	0	0		0	0	0	0		0	0	0	0		0
5.0.11.0	win	040319	15:03:01	NH_A_74	1	1	blockedtask_colorshapetraining	5	blockedtask_colorshapetraining	42		Green	Color			0		Green.png	Green.png	38	1	453	0	0	0	0		0	0	0	0		0	0	0	0		0	0	0	0		0
5.0.11.0	win	040319	15:03:01	NH_A_74	1	1	blockedtask_colorshapetraining	5	blockedtask_colorshapetraining	45	Circle		Shape			0		Circle.png	Circle.png	30	1	666	0	0	0	0		0	0	0	0		0	0	0	0		0	0	0	0		0
5.0.11.0	win	040319	15:03:01	NH_A_74	1	1	blockedtask_colorshapetraining	5	blockedtask_colorshapetraining	48	Triangle		Shape			0		Triangle.png	Triangle.png	38	1	550	0	0	0	0		0	0	0	0		0	0	0	0		0	0	0	0		0
5.0.11.0	win	040319	15:03:01	NH_A_74	1	1	blockedtask_colorshapetraining	5	blockedtask_colorshapetraining	51		Red	Color			0		Red.png	Red.png	30	1	872	0	0	0	0		0	0	0	0		0	0	0	0		0	0	0	0		0
5.0.11.0	win	040319	15:03:01	NH_A_74	1	1	blockedtask_colorshapetraining	5	blockedtask_colorshapetraining	54	Circle		Shape			0		Circle.png	Circle.png	30	1	509	0	0	0	0		0	0	0	0		0	0	0	0		0	0	0	0		0
5.0.11.0	win	040319	15:03:01	NH_A_74	1	1	blockedtask_colorshapetraining	5	blockedtask_colorshapetraining	57		Red	Color			0		Red.png	Red.png	30	1	528	0	0	0	0		0	0	0	0		0	0	0	0		0	0	0	0		0
5.0.11.0	win	040319	15:03:01	NH_A_74	1	1	blockedtask_colorshapetraining	5	blockedtask_colorshapetraining	60	Circle		Shape			0		Circle.png	Circle.png	30	1	418	0	0	0	0		0	0	0	0		0	0	0	0		0	0	0	0		0
5.0.11.0	win	040319	15:03:01	NH_A_74	1	1	blockedtask_colorshapetraining	5	blockedtask_colorshapetraining	63	Triangle		Shape			0		Triangle.png	Triangle.png	38	1	537	0	0	0	0		0	0	0	0		0	0	0	0		0	0	0	0		0
5.0.11.0	win	040319	15:03:01	NH_A_74	1	1	blockedtask_colorshapetraining	5	blockedtask_colorshapetraining	66		Red	Color			0		Red.png	Red.png	30	1	619	0	0	0	0		0	0	0	0		0	0	0	0		0	0	0	0		0
5.0.11.0	win	040319	15:03:01	NH_A_74	1	1	blockedtask_colorshapetraining	5	blockedtask_colorshapetraining	69	Triangle		Shape			0		Triangle.png	Triangle.png	38	1	634	0	0	0	0		0	0	0	0		0	0	0	0		0	0	0	0		0
5.0.11.0	win	040319	15:03:01	NH_A_74	1	1	blockedtask_colorshapetraining	5	blockedtask_colorshapetraining	72		Green	Color			0		Green.png	Green.png	38	1	1736	0	0	0	0		0	0	0	0		0	0	0	0		0	0	0	0		0
5.0.11.0	win	040319	15:03:01	NH_A_74	1	1	blockedtask_colorshapetraining	5	blockedtask_colorshapetraining	75		Green	Color			0		Green.png	Green.png	38	1	522	0	0	0	0		0	0	0	0		0	0	0	0		0	0	0	0		0
5.0.11.0	win	040319	15:03:01	NH_A_74	1	1	blockedtask_colorshapetraining	5	blockedtask_colorshapetraining	78	Circle		Shape			0		Circle.png	Circle.png	30	1	557	0	0	0	0		0	0	0	0		0	0	0	0		0	0	0	0		0
5.0.11.0	win	040319	15:03:01	NH_A_74	1	1	blockedtask_colorshapetraining	5	blockedtask_colorshapetraining	81	Triangle		Shape			0		Triangle.png	Triangle.png	38	1	638	0	0	0	0		0	0	0	0		0	0	0	0		0	0	0	0		0
5.0.11.0	win	040319	15:03:01	NH_A_74	1	1	blockedtask_colorshapetraining	5	blockedtask_colorshapetraining	84		Red	Color			0		Red.png	Red.png	30	1	572	0	0	0	0		0	0	0	0		0	0	0	0		0	0	0	0		0
5.0.11.0	win	040319	15:03:01	NH_A_74	1	1	blockedtask_colorshapetraining	5	blockedtask_colorshapetraining	87	Triangle		Shape			0		Triangle.png	Triangle.png	38	1	524	0	0	0	0		0	0	0	0		0	0	0	0		0	0	0	0		0
5.0.11.0	win	040319	15:03:01	NH_A_74	1	1	blockedtask_colorshapetraining	5	blockedtask_colorshapetraining	90		Red	Color			0		Red.png	Red.png	30	1	623	0	0	0	0		0	0	0	0		0	0	0	0		0	0	0	0		0
5.0.11.0	win	040319	15:03:01	NH_A_74	1	1	blockedtask_colorshapetraining	5	blockedtask_colorshapetraining	93		Green	Color			0		Green.png	Green.png	38	1	542	0	0	0	0		0	0	0	0		0	0	0	0		0	0	0	0		0
5.0.11.0	win	040319	15:03:01	NH_A_74	1	1	blockedtask_colorshapetraining	5	blockedtask_colorshapetraining	96	Triangle		Shape			0		Triangle.png	Triangle.png	38	1	608	0	0	0	0		0	0	0	0		0	0	0	0		0	0	0	0		0
5.0.11.0	win	040319	15:03:01	NH_A_74	1	1	blockedtask_bivalentshapetraining	6	BlockedPracticeInstruct	1	Triangle		Shape			0		SC_Blocked_BivalentShapeTraining.htm	Triangle.png	57	0	14510	0	0	0	0		0	0	0	0		0	0	0	0		0	0	0	0		0
5.0.11.0	win	040319	15:03:01	NH_A_74	1	1	blockedtask_bivalentshapetraining	6	blockedtask_bivalentshapetraining	3	Triangle	Red	Shape			0		TriangleRed.png	TriangleRed.png	38	1	1785	0	0	0	0		0	0	0	0		0	0	0	0		0	0	0	0		0
5.0.11.0	win	040319	15:03:01	NH_A_74	1	1	blockedtask_bivalentshapetraining	6	blockedtask_bivalentshapetraining	6	Triangle	Green	Shape			0		TriangleGreen.png	TriangleGreen.png	38	1	793	0	0	0	0		0	0	0	0		0	0	0	0		0	0	0	0		0
5.0.11.0	win	040319	15:03:01	NH_A_74	1	1	blockedtask_bivalentshapetraining	6	blockedtask_bivalentshapetraining	9	Triangle	Red	Shape			0		TriangleRed.png	TriangleRed.png	30	0	673	0	0	0	0		0	0	0	0		0	0	0	0		0	0	0	0		0
5.0.11.0	win	040319	15:03:01	NH_A_74	1	1	blockedtask_bivalentshapetraining	6	blockedtask_bivalentshapetraining	12	Triangle	Green	Shape			0		TriangleGreen.png	TriangleGreen.png	38	1	1126	0	0	0	0		0	0	0	0		0	0	0	0		0	0	0	0		0
5.0.11.0	win	040319	15:03:01	NH_A_74	1	1	blockedtask_bivalentshapetraining	6	blockedtask_bivalentshapetraining	15	Circle	Green	Shape			0		CircleGreen.png	CircleGreen.png	38	0	352	0	0	0	0		0	0	0	0		0	0	0	0		0	0	0	0		0
5.0.11.0	win	040319	15:03:01	NH_A_74	1	1	blockedtask_bivalentshapetraining	6	blockedtask_bivalentshapetraining	18	Circle	Red	Shape			0		CircleRed.png	CircleRed.png	30	1	786	0	0	0	0		0	0	0	0		0	0	0	0		0	0	0	0		0
5.0.11.0	win	040319	15:03:01	NH_A_74	1	1	blockedtask_bivalentshapetraining	6	blockedtask_bivalentshapetraining	21	Circle	Green	Shape			0		CircleGreen.png	CircleGreen.png	30	1	554	0	0	0	0		0	0	0	0		0	0	0	0		0	0	0	0		0
5.0.11.0	win	040319	15:03:01	NH_A_74	1	1	blockedtask_bivalentshapetraining	6	blockedtask_bivalentshapetraining	24	Triangle	Red	Shape			0		TriangleRed.png	TriangleRed.png	38	1	571	0	0	0	0		0	0	0	0		0	0	0	0		0	0	0	0		0
5.0.11.0	win	040319	15:03:01	NH_A_74	1	1	blockedtask_bivalentshapetraining	6	blockedtask_bivalentshapetraining	27	Circle	Red	Shape			0		CircleRed.png	CircleRed.png	30	1	700	0	0	0	0		0	0	0	0		0	0	0	0		0	0	0	0		0
5.0.11.0	win	040319	15:03:01	NH_A_74	1	1	blockedtask_bivalentshapetraining	6	blockedtask_bivalentshapetraining	30	Triangle	Green	Shape			0		TriangleGreen.png	TriangleGreen.png	38	1	455	0	0	0	0		0	0	0	0		0	0	0	0		0	0	0	0		0
5.0.11.0	win	040319	15:03:01	NH_A_74	1	1	blockedtask_bivalentshapetraining	6	blockedtask_bivalentshapetraining	33	Circle	Red	Shape			0		CircleRed.png	CircleRed.png	30	1	396	0	0	0	0		0	0	0	0		0	0	0	0		0	0	0	0		0
5.0.11.0	win	040319	15:03:01	NH_A_74	1	1	blockedtask_bivalentshapetraining	6	blockedtask_bivalentshapetraining	36	Circle	Green	Shape			0		CircleGreen.png	CircleGreen.png	38	0	501	0	0	0	0		0	0	0	0		0	0	0	0		0	0	0	0		0
5.0.11.0	win	040319	15:03:01	NH_A_74	1	1	blockedtask_bivalentshapetraining	6	blockedtask_bivalentshapetraining	39	Circle	Green	Shape			0		CircleGreen.png	CircleGreen.png	30	1	624	0	0	0	0		0	0	0	0		0	0	0	0		0	0	0	0		0
5.0.11.0	win	040319	15:03:01	NH_A_74	1	1	blockedtask_bivalentshapetraining	6	blockedtask_bivalentshapetraining	42	Triangle	Red	Shape			0		TriangleRed.png	TriangleRed.png	38	1	590	0	0	0	0		0	0	0	0		0	0	0	0		0	0	0	0		0
5.0.11.0	win	040319	15:03:01	NH_A_74	1	1	blockedtask_bivalentshapetraining	6	blockedtask_bivalentshapetraining	45	Triangle	Red	Shape			0		TriangleRed.png	TriangleRed.png	38	1	735	0	0	0	0		0	0	0	0		0	0	0	0		0	0	0	0		0
5.0.11.0	win	040319	15:03:01	NH_A_74	1	1	blockedtask_bivalentshapetraining	6	blockedtask_bivalentshapetraining	48	Circle	Green	Shape			0		CircleGreen.png	CircleGreen.png	30	1	552	0	0	0	0		0	0	0	0		0	0	0	0		0	0	0	0		0
5.0.11.0	win	040319	15:03:01	NH_A_74	1	1	blockedtask_bivalentshapetraining	6	blockedtask_bivalentshapetraining	51	Circle	Red	Shape			0		CircleRed.png	CircleRed.png	30	1	650	0	0	0	0		0	0	0	0		0	0	0	0		0	0	0	0		0
5.0.11.0	win	040319	15:03:01	NH_A_74	1	1	blockedtask_bivalentshapetraining	6	blockedtask_bivalentshapetraining	54	Circle	Red	Shape			0		CircleRed.png	CircleRed.png	30	1	423	0	0	0	0		0	0	0	0		0	0	0	0		0	0	0	0		0
5.0.11.0	win	040319	15:03:01	NH_A_74	1	1	blockedtask_bivalentshapetraining	6	blockedtask_bivalentshapetraining	57	Triangle	Green	Shape			0		TriangleGreen.png	TriangleGreen.png	38	1	398	0	0	0	0		0	0	0	0		0	0	0	0		0	0	0	0		0
5.0.11.0	win	040319	15:03:01	NH_A_74	1	1	blockedtask_bivalentshapetraining	6	blockedtask_bivalentshapetraining	60	Circle	Green	Shape			0		CircleGreen.png	CircleGreen.png	30	1	502	0	0	0	0		0	0	0	0		0	0	0	0		0	0	0	0		0
5.0.11.0	win	040319	15:03:01	NH_A_74	1	1	blockedtask_bivalentshapetraining	6	blockedtask_bivalentshapetraining	63	Triangle	Green	Shape			0		TriangleGreen.png	TriangleGreen.png	38	1	520	0	0	0	0		0	0	0	0		0	0	0	0		0	0	0	0		0
5.0.11.0	win	040319	15:03:01	NH_A_74	1	1	blockedtask_bivalentshapetraining	6	blockedtask_bivalentshapetraining	66	Triangle	Green	Shape			0		TriangleGreen.png	TriangleGreen.png	38	1	636	0	0	0	0		0	0	0	0		0	0	0	0		0	0	0	0		0
5.0.11.0	win	040319	15:03:01	NH_A_74	1	1	blockedtask_bivalentshapetraining	6	blockedtask_bivalentshapetraining	69	Triangle	Red	Shape			0		TriangleRed.png	TriangleRed.png	30	0	1257	0	0	0	0		0	0	0	0		0	0	0	0		0	0	0	0		0
5.0.11.0	win	040319	15:03:01	NH_A_74	1	1	blockedtask_bivalentshapetraining	6	blockedtask_bivalentshapetraining	72	Triangle	Red	Shape			0		TriangleRed.png	TriangleRed.png	38	1	662	0	0	0	0		0	0	0	0		0	0	0	0		0	0	0	0		0
5.0.11.0	win	040319	15:03:01	NH_A_74	1	1	blockedtask_bivalentshapetraining	6	blockedtask_bivalentshapetraining	75	Circle	Red	Shape			0		CircleRed.png	CircleRed.png	30	1	548	0	0	0	0		0	0	0	0		0	0	0	0		0	0	0	0		0
5.0.11.0	win	040319	15:03:01	NH_A_74	1	1	blockedtask_bivalentshapetraining	6	blockedtask_bivalentshapetraining	78	Circle	Red	Shape			0		CircleRed.png	CircleRed.png	30	1	2790	0	0	0	0		0	0	0	0		0	0	0	0		0	0	0	0		0
5.0.11.0	win	040319	15:03:01	NH_A_74	1	1	blockedtask_bivalentshapetraining	6	blockedtask_bivalentshapetraining	81	Circle	Green	Shape			0		CircleGreen.png	CircleGreen.png	38	0	525	0	0	0	0		0	0	0	0		0	0	0	0		0	0	0	0		0
5.0.11.0	win	040319	15:03:01	NH_A_74	1	1	blockedtask_bivalentshapetraining	6	blockedtask_bivalentshapetraining	84	Triangle	Green	Shape			0		TriangleGreen.png	TriangleGreen.png	38	1	488	0	0	0	0		0	0	0	0		0	0	0	0		0	0	0	0		0
5.0.11.0	win	040319	15:03:01	NH_A_74	1	1	blockedtask_bivalentshapetraining	6	blockedtask_bivalentshapetraining	87	Triangle	Green	Shape			0		TriangleGreen.png	TriangleGreen.png	38	1	492	0	0	0	0		0	0	0	0		0	0	0	0		0	0	0	0		0
5.0.11.0	win	040319	15:03:01	NH_A_74	1	1	blockedtask_bivalentshapetraining	6	blockedtask_bivalentshapetraining	90	Triangle	Red	Shape			0		TriangleRed.png	TriangleRed.png	30	0	592	0	0	0	0		0	0	0	0		0	0	0	0		0	0	0	0		0
5.0.11.0	win	040319	15:03:01	NH_A_74	1	1	blockedtask_bivalentshapetraining	6	blockedtask_bivalentshapetraining	93	Circle	Red	Shape			0		CircleRed.png	CircleRed.png	30	1	840	0	0	0	0		0	0	0	0		0	0	0	0		0	0	0	0		0
5.0.11.0	win	040319	15:03:01	NH_A_74	1	1	blockedtask_bivalentshapetraining	6	blockedtask_bivalentshapetraining	96	Circle	Green	Shape			0		CircleGreen.png	CircleGreen.png	30	1	910	0	0	0	0		0	0	0	0		0	0	0	0		0	0	0	0		0
5.0.11.0	win	040319	15:03:01	NH_A_74	1	1	blockedtask_bivalentcolortraining	7	BlockedPracticeInstruct	1	Circle	Green	Shape			0		SC_Blocked_BivalentColorTraining.htm	CircleGreen.png	57	0	5760	0	0	0	0		0	0	0	0		0	0	0	0		0	0	0	0		0
5.0.11.0	win	040319	15:03:01	NH_A_74	1	1	blockedtask_bivalentcolortraining	7	blockedtask_bivalentcolortraining	3	Circle	Green	Color			0		CircleGreen.png	CircleGreen.png	38	1	953	0	0	0	0		0	0	0	0		0	0	0	0		0	0	0	0		0
5.0.11.0	win	040319	15:03:01	NH_A_74	1	1	blockedtask_bivalentcolortraining	7	blockedtask_bivalentcolortraining	6	Circle	Green	Color			0		CircleGreen.png	CircleGreen.png	38	1	378	0	0	0	0		0	0	0	0		0	0	0	0		0	0	0	0		0
5.0.11.0	win	040319	15:03:01	NH_A_74	1	1	blockedtask_bivalentcolortraining	7	blockedtask_bivalentcolortraining	9	Circle	Green	Color			0		CircleGreen.png	CircleGreen.png	38	1	563	0	0	0	0		0	0	0	0		0	0	0	0		0	0	0	0		0
5.0.11.0	win	040319	15:03:01	NH_A_74	1	1	blockedtask_bivalentcolortraining	7	blockedtask_bivalentcolortraining	12	Circle	Red	Color			0		CircleRed.png	CircleRed.png	30	1	421	0	0	0	0		0	0	0	0		0	0	0	0		0	0	0	0		0
5.0.11.0	win	040319	15:03:01	NH_A_74	1	1	blockedtask_bivalentcolortraining	7	blockedtask_bivalentcolortraining	15	Circle	Green	Color			0		CircleGreen.png	CircleGreen.png	38	1	635	0	0	0	0		0	0	0	0		0	0	0	0		0	0	0	0		0
5.0.11.0	win	040319	15:03:01	NH_A_74	1	1	blockedtask_bivalentcolortraining	7	blockedtask_bivalentcolortraining	18	Triangle	Green	Color			0		TriangleGreen.png	TriangleGreen.png	38	1	922	0	0	0	0		0	0	0	0		0	0	0	0		0	0	0	0		0
5.0.11.0	win	040319	15:03:01	NH_A_74	1	1	blockedtask_bivalentcolortraining	7	blockedtask_bivalentcolortraining	21	Circle	Green	Color			0		CircleGreen.png	CircleGreen.png	38	1	412	0	0	0	0		0	0	0	0		0	0	0	0		0	0	0	0		0
5.0.11.0	win	040319	15:03:01	NH_A_74	1	1	blockedtask_bivalentcolortraining	7	blockedtask_bivalentcolortraining	24	Triangle	Red	Color			0		TriangleRed.png	TriangleRed.png	30	1	355	0	0	0	0		0	0	0	0		0	0	0	0		0	0	0	0		0
5.0.11.0	win	040319	15:03:01	NH_A_74	1	1	blockedtask_bivalentcolortraining	7	blockedtask_bivalentcolortraining	27	Circle	Green	Color			0		CircleGreen.png	CircleGreen.png	38	1	396	0	0	0	0		0	0	0	0		0	0	0	0		0	0	0	0		0
5.0.11.0	win	040319	15:03:01	NH_A_74	1	1	blockedtask_bivalentcolortraining	7	blockedtask_bivalentcolortraining	30	Triangle	Green	Color			0		TriangleGreen.png	TriangleGreen.png	38	1	597	0	0	0	0		0	0	0	0		0	0	0	0		0	0	0	0		0
5.0.11.0	win	040319	15:03:01	NH_A_74	1	1	blockedtask_bivalentcolortraining	7	blockedtask_bivalentcolortraining	33	Circle	Red	Color			0		CircleRed.png	CircleRed.png	30	1	517	0	0	0	0		0	0	0	0		0	0	0	0		0	0	0	0		0
5.0.11.0	win	040319	15:03:01	NH_A_74	1	1	blockedtask_bivalentcolortraining	7	blockedtask_bivalentcolortraining	36	Triangle	Red	Color			0		TriangleRed.png	TriangleRed.png	38	0	423	0	0	0	0		0	0	0	0		0	0	0	0		0	0	0	0		0
5.0.11.0	win	040319	15:03:01	NH_A_74	1	1	blockedtask_bivalentcolortraining	7	blockedtask_bivalentcolortraining	39	Triangle	Red	Color			0		TriangleRed.png	TriangleRed.png	30	1	678	0	0	0	0		0	0	0	0		0	0	0	0		0	0	0	0		0
5.0.11.0	win	040319	15:03:01	NH_A_74	1	1	blockedtask_bivalentcolortraining	7	blockedtask_bivalentcolortraining	42	Circle	Red	Color			0		CircleRed.png	CircleRed.png	30	1	898	0	0	0	0		0	0	0	0		0	0	0	0		0	0	0	0		0
5.0.11.0	win	040319	15:03:01	NH_A_74	1	1	blockedtask_bivalentcolortraining	7	blockedtask_bivalentcolortraining	45	Circle	Red	Color			0		CircleRed.png	CircleRed.png	30	1	550	0	0	0	0		0	0	0	0		0	0	0	0		0	0	0	0		0
5.0.11.0	win	040319	15:03:01	NH_A_74	1	1	blockedtask_bivalentcolortraining	7	blockedtask_bivalentcolortraining	48	Circle	Green	Color			0		CircleGreen.png	CircleGreen.png	38	1	535	0	0	0	0		0	0	0	0		0	0	0	0		0	0	0	0		0
5.0.11.0	win	040319	15:03:01	NH_A_74	1	1	blockedtask_bivalentcolortraining	7	blockedtask_bivalentcolortraining	51	Circle	Red	Color			0		CircleRed.png	CircleRed.png	30	1	1161	0	0	0	0		0	0	0	0		0	0	0	0		0	0	0	0		0
5.0.11.0	win	040319	15:03:01	NH_A_74	1	1	blockedtask_bivalentcolortraining	7	blockedtask_bivalentcolortraining	54	Circle	Red	Color			0		CircleRed.png	CircleRed.png	30	1	450	0	0	0	0		0	0	0	0		0	0	0	0		0	0	0	0		0
5.0.11.0	win	040319	15:03:01	NH_A_74	1	1	blockedtask_bivalentcolortraining	7	blockedtask_bivalentcolortraining	57	Triangle	Green	Color			0		TriangleGreen.png	TriangleGreen.png	38	1	423	0	0	0	0		0	0	0	0		0	0	0	0		0	0	0	0		0
5.0.11.0	win	040319	15:03:01	NH_A_74	1	1	blockedtask_bivalentcolortraining	7	blockedtask_bivalentcolortraining	60	Triangle	Green	Color			0		TriangleGreen.png	TriangleGreen.png	38	1	398	0	0	0	0		0	0	0	0		0	0	0	0		0	0	0	0		0
5.0.11.0	win	040319	15:03:01	NH_A_74	1	1	blockedtask_bivalentcolortraining	7	blockedtask_bivalentcolortraining	63	Triangle	Red	Color			0		TriangleRed.png	TriangleRed.png	30	1	566	0	0	0	0		0	0	0	0		0	0	0	0		0	0	0	0		0
5.0.11.0	win	040319	15:03:01	NH_A_74	1	1	blockedtask_bivalentcolortraining	7	blockedtask_bivalentcolortraining	66	Triangle	Red	Color			0		TriangleRed.png	TriangleRed.png	30	1	375	0	0	0	0		0	0	0	0		0	0	0	0		0	0	0	0		0
5.0.11.0	win	040319	15:03:01	NH_A_74	1	1	blockedtask_bivalentcolortraining	7	blockedtask_bivalentcolortraining	69	Triangle	Green	Color			0		TriangleGreen.png	TriangleGreen.png	38	1	527	0	0	0	0		0	0	0	0		0	0	0	0		0	0	0	0		0
5.0.11.0	win	040319	15:03:01	NH_A_74	1	1	blockedtask_bivalentcolortraining	7	blockedtask_bivalentcolortraining	72	Triangle	Green	Color			0		TriangleGreen.png	TriangleGreen.png	38	1	338	0	0	0	0		0	0	0	0		0	0	0	0		0	0	0	0		0
5.0.11.0	win	040319	15:03:01	NH_A_74	1	1	blockedtask_bivalentcolortraining	7	blockedtask_bivalentcolortraining	75	Circle	Red	Color			0		CircleRed.png	CircleRed.png	30	1	396	0	0	0	0		0	0	0	0		0	0	0	0		0	0	0	0		0
5.0.11.0	win	040319	15:03:01	NH_A_74	1	1	blockedtask_bivalentcolortraining	7	blockedtask_bivalentcolortraining	78	Circle	Red	Color			0		CircleRed.png	CircleRed.png	30	1	372	0	0	0	0		0	0	0	0		0	0	0	0		0	0	0	0		0
5.0.11.0	win	040319	15:03:01	NH_A_74	1	1	blockedtask_bivalentcolortraining	7	blockedtask_bivalentcolortraining	81	Triangle	Red	Color			0		TriangleRed.png	TriangleRed.png	30	1	428	0	0	0	0		0	0	0	0		0	0	0	0		0	0	0	0		0
5.0.11.0	win	040319	15:03:01	NH_A_74	1	1	blockedtask_bivalentcolortraining	7	blockedtask_bivalentcolortraining	84	Circle	Green	Color			0		CircleGreen.png	CircleGreen.png	38	1	403	0	0	0	0		0	0	0	0		0	0	0	0		0	0	0	0		0
5.0.11.0	win	040319	15:03:01	NH_A_74	1	1	blockedtask_bivalentcolortraining	7	blockedtask_bivalentcolortraining	87	Triangle	Red	Color			0		TriangleRed.png	TriangleRed.png	30	1	538	0	0	0	0		0	0	0	0		0	0	0	0		0	0	0	0		0
5.0.11.0	win	040319	15:03:01	NH_A_74	1	1	blockedtask_bivalentcolortraining	7	blockedtask_bivalentcolortraining	90	Triangle	Green	Color			0		TriangleGreen.png	TriangleGreen.png	38	1	444	0	0	0	0		0	0	0	0		0	0	0	0		0	0	0	0		0
5.0.11.0	win	040319	15:03:01	NH_A_74	1	1	blockedtask_bivalentcolortraining	7	blockedtask_bivalentcolortraining	93	Triangle	Green	Color			0		TriangleGreen.png	TriangleGreen.png	38	1	466	0	0	0	0		0	0	0	0		0	0	0	0		0	0	0	0		0
5.0.11.0	win	040319	15:03:01	NH_A_74	1	1	blockedtask_bivalentcolortraining	7	blockedtask_bivalentcolortraining	96	Triangle	Red	Color			0		TriangleRed.png	TriangleRed.png	30	1	1079	0	0	0	0		0	0	0	0		0	0	0	0		0	0	0	0		0
5.0.11.0	win	040319	15:03:01	NH_A_74	1	1	blocked_testintro	8	BlockedPracticeInstruct	1	Triangle	Red	Color			0		SC_Blocked_TestIntro.htm	TriangleRed.png	57	0	21859	0	0	0	0		0	0	0	0		0	0	0	0		0	0	0	0		0
5.0.11.0	win	040319	15:03:01	NH_A_74	1	1	blocked_shape	9	BlockedTestInstruct	1	Triangle	Red	Color			0		SC_Blocked_BivalentShapeTest.htm	TriangleRed.png	57	0	10118	0	0	0	0		0	0	0	0		0	0	0	0		0	0	0	0		0
5.0.11.0	win	040319	15:03:01	NH_A_74	1	1	blocked_shape	9	blockedtask_bivalentshapetest	3	Triangle	Red	Shape			0		TriangleRed.png	TriangleRed.png	38	1	1154	0	0	0	0		1	1	1154	100	1154	0	0	0	0		0	0	0	0		0
5.0.11.0	win	040319	15:03:01	NH_A_74	1	1	blocked_shape	9	blockedtask_bivalentshapetest	6	Circle	Green	Shape			0		CircleGreen.png	CircleGreen.png	30	1	556	0	0	0	0		2	2	1710	100	855	0	0	0	0		0	0	0	0		0
5.0.11.0	win	040319	15:03:01	NH_A_74	1	1	blocked_shape	9	blockedtask_bivalentshapetest	9	Circle	Red	Shape			0		CircleRed.png	CircleRed.png	30	1	444	0	0	0	0		3	3	2154	100	718	0	0	0	0		0	0	0	0		0
5.0.11.0	win	040319	15:03:01	NH_A_74	1	1	blocked_shape	9	blockedtask_bivalentshapetest	12	Circle	Red	Shape			0		CircleRed.png	CircleRed.png	30	1	403	0	0	0	0		4	4	2557	100	639.25	0	0	0	0		0	0	0	0		0
5.0.11.0	win	040319	15:03:01	NH_A_74	1	1	blocked_shape	9	blockedtask_bivalentshapetest	15	Triangle	Green	Shape			0		TriangleGreen.png	TriangleGreen.png	38	1	410	0	0	0	0		5	5	2967	100	593.3999999999999772626	0	0	0	0		0	0	0	0		0
5.0.11.0	win	040319	15:03:01	NH_A_74	1	1	blocked_shape	9	blockedtask_bivalentshapetest	18	Circle	Red	Shape			0		CircleRed.png	CircleRed.png	30	1	449	0	0	0	0		6	6	3416	100	569.3333333333333712289	0	0	0	0		0	0	0	0		0
5.0.11.0	win	040319	15:03:01	NH_A_74	1	1	blocked_shape	9	blockedtask_bivalentshapetest	21	Circle	Green	Shape			0		CircleGreen.png	CircleGreen.png	30	1	423	0	0	0	0		7	7	3839	100	548.4285714285714448124	0	0	0	0		0	0	0	0		0
5.0.11.0	win	040319	15:03:01	NH_A_74	1	1	blocked_shape	9	blockedtask_bivalentshapetest	24	Circle	Red	Shape			0		CircleRed.png	CircleRed.png	30	1	813	0	0	0	0		8	8	4652	100	581.5	0	0	0	0		0	0	0	0		0
5.0.11.0	win	040319	15:03:01	NH_A_74	1	1	blocked_shape	9	blockedtask_bivalentshapetest	27	Triangle	Red	Shape			0		TriangleRed.png	TriangleRed.png	38	1	564	0	0	0	0		9	9	5216	100	579.5555555555555429237	0	0	0	0		0	0	0	0		0
5.0.11.0	win	040319	15:03:01	NH_A_74	1	1	blocked_shape	9	blockedtask_bivalentshapetest	30	Circle	Green	Shape			0		CircleGreen.png	CircleGreen.png	30	1	549	0	0	0	0		10	10	5765	100	576.5	0	0	0	0		0	0	0	0		0
5.0.11.0	win	040319	15:03:01	NH_A_74	1	1	blocked_shape	9	blockedtask_bivalentshapetest	33	Triangle	Green	Shape			0		TriangleGreen.png	TriangleGreen.png	30	0	359	0	0	0	0		10	11	5765	90.9090909090909065071	576.5	0	0	0	0		0	0	0	0		0
5.0.11.0	win	040319	15:03:01	NH_A_74	1	1	blocked_shape	9	blockedtask_bivalentshapetest	36	Triangle	Red	Shape			0		TriangleRed.png	TriangleRed.png	38	1	576	0	0	0	0		11	12	6341	91.6666666666666571928	576.4545454545454958861	0	0	0	0		0	0	0	0		0
5.0.11.0	win	040319	15:03:01	NH_A_74	1	1	blocked_shape	9	blockedtask_bivalentshapetest	39	Circle	Red	Shape			0		CircleRed.png	CircleRed.png	30	1	449	0	0	0	0		12	13	6790	92.3076923076923065992	565.8333333333333712289	0	0	0	0		0	0	0	0		0
5.0.11.0	win	040319	15:03:01	NH_A_74	1	1	blocked_shape	9	blockedtask_bivalentshapetest	42	Circle	Red	Shape			0		CircleRed.png	CircleRed.png	30	1	534	0	0	0	0		13	14	7324	92.8571428571428612031	563.38461538461535838	0	0	0	0		0	0	0	0		0
5.0.11.0	win	040319	15:03:01	NH_A_74	1	1	blocked_shape	9	blockedtask_bivalentshapetest	45	Triangle	Green	Shape			0		TriangleGreen.png	TriangleGreen.png	38	1	536	0	0	0	0		14	15	7860	93.3333333333333285964	561.4285714285714448124	0	0	0	0		0	0	0	0		0
5.0.11.0	win	040319	15:03:01	NH_A_74	1	1	blocked_shape	9	blockedtask_bivalentshapetest	48	Triangle	Green	Shape			0		TriangleGreen.png	TriangleGreen.png	38	1	506	0	0	0	0		15	16	8366	93.75	557.7333333333333484916	0	0	0	0		0	0	0	0		0
5.0.11.0	win	040319	15:03:01	NH_A_74	1	1	blocked_shape	9	blockedtask_bivalentshapetest	51	Triangle	Red	Shape			0		TriangleRed.png	TriangleRed.png	38	1	845	0	0	0	0		16	17	9211	94.1176470588235218884	575.6875	0	0	0	0		0	0	0	0		0
5.0.11.0	win	040319	15:03:01	NH_A_74	1	1	blocked_shape	9	blockedtask_bivalentshapetest	54	Circle	Green	Shape			0		CircleGreen.png	CircleGreen.png	30	1	547	0	0	0	0		17	18	9758	94.4444444444444428655	574	0	0	0	0		0	0	0	0		0
5.0.11.0	win	040319	15:03:01	NH_A_74	1	1	blocked_shape	9	blockedtask_bivalentshapetest	57	Circle	Green	Shape			0		CircleGreen.png	CircleGreen.png	30	1	645	0	0	0	0		18	19	10403	94.7368421052631504153	577.9444444444444570763	0	0	0	0		0	0	0	0		0
5.0.11.0	win	040319	15:03:01	NH_A_74	1	1	blocked_shape	9	blockedtask_bivalentshapetest	60	Triangle	Red	Shape			0		TriangleRed.png	TriangleRed.png	38	1	564	0	0	0	0		19	20	10967	95	577.2105263157894796677	0	0	0	0		0	0	0	0		0
5.0.11.0	win	040319	15:03:01	NH_A_74	1	1	blocked_shape	9	blockedtask_bivalentshapetest	63	Circle	Green	Shape			0		CircleGreen.png	CircleGreen.png	30	1	724	0	0	0	0		20	21	11691	95.2380952380952265912	584.5499999999999545253	0	0	0	0		0	0	0	0		0
5.0.11.0	win	040319	15:03:01	NH_A_74	1	1	blocked_shape	9	blockedtask_bivalentshapetest	66	Circle	Green	Shape			0		CircleGreen.png	CircleGreen.png	30	1	672	0	0	0	0		21	22	12363	95.4545454545454532536	588.7142857142856655628	0	0	0	0		0	0	0	0		0
5.0.11.0	win	040319	15:03:01	NH_A_74	1	1	blocked_shape	9	blockedtask_bivalentshapetest	69	Triangle	Green	Shape			0		TriangleGreen.png	TriangleGreen.png	38	1	572	0	0	0	0		22	23	12935	95.6521739130434838216	587.9545454545454958861	0	0	0	0		0	0	0	0		0
5.0.11.0	win	040319	15:03:01	NH_A_74	1	1	blocked_shape	9	blockedtask_bivalentshapetest	72	Circle	Green	Shape			0		CircleGreen.png	CircleGreen.png	30	1	1068	0	0	0	0		23	24	14003	95.8333333333333428072	608.8260869565217490162	0	0	0	0		0	0	0	0		0
5.0.11.0	win	040319	15:03:01	NH_A_74	1	1	blocked_shape	9	blockedtask_bivalentshapetest	75	Circle	Green	Shape			0		CircleGreen.png	CircleGreen.png	30	1	537	0	0	0	0		24	25	14540	96	605.8333333333333712289	0	0	0	0		0	0	0	0		0
5.0.11.0	win	040319	15:03:01	NH_A_74	1	1	blocked_shape	9	blockedtask_bivalentshapetest	78	Circle	Green	Shape			0		CircleGreen.png	CircleGreen.png	30	1	859	0	0	0	0		25	26	15399	96.153846153846160405	615.9600000000000363798	0	0	0	0		0	0	0	0		0
5.0.11.0	win	040319	15:03:01	NH_A_74	1	1	blocked_shape	9	blockedtask_bivalentshapetest	81	Circle	Red	Shape			0		CircleRed.png	CircleRed.png	30	1	432	0	0	0	0		26	27	15831	96.2962962962962905067	608.88461538461535838	0	0	0	0		0	0	0	0		0
5.0.11.0	win	040319	15:03:01	NH_A_74	1	1	blocked_shape	9	blockedtask_bivalentshapetest	84	Triangle	Green	Shape			0		TriangleGreen.png	TriangleGreen.png	38	1	630	0	0	0	0		27	28	16461	96.4285714285714306016	609.6666666666666287711	0	0	0	0		0	0	0	0		0
5.0.11.0	win	040319	15:03:01	NH_A_74	1	1	blocked_shape	9	blockedtask_bivalentshapetest	87	Circle	Red	Shape			0		CircleRed.png	CircleRed.png	30	1	469	0	0	0	0		28	29	16930	96.5517241379310320326	604.6428571428571103752	0	0	0	0		0	0	0	0		0
5.0.11.0	win	040319	15:03:01	NH_A_74	1	1	blocked_shape	9	blockedtask_bivalentshapetest	90	Triangle	Green	Shape			0		TriangleGreen.png	TriangleGreen.png	38	1	538	0	0	0	0		29	30	17468	96.6666666666666714036	602.3448275862068612696	0	0	0	0		0	0	0	0		0
5.0.11.0	win	040319	15:03:01	NH_A_74	1	1	blocked_shape	9	blockedtask_bivalentshapetest	93	Triangle	Green	Shape			0		TriangleGreen.png	TriangleGreen.png	38	1	492	0	0	0	0		30	31	17960	96.774193548387103192	598.6666666666666287711	0	0	0	0		0	0	0	0		0
5.0.11.0	win	040319	15:03:01	NH_A_74	1	1	blocked_shape	9	blockedtask_bivalentshapetest	96	Circle	Red	Shape			0		CircleRed.png	CircleRed.png	30	1	351	0	0	0	0		31	32	18311	96.875	590.6774193548386620023	0	0	0	0		0	0	0	0		0
5.0.11.0	win	040319	15:03:01	NH_A_74	1	1	blocked_shape	9	blockedtask_bivalentshapetest	99	Triangle	Green	Shape			0		TriangleGreen.png	TriangleGreen.png	38	1	490	0	0	0	0		32	33	18801	96.9696969696969688357	587.53125	0	0	0	0		0	0	0	0		0
5.0.11.0	win	040319	15:03:01	NH_A_74	1	1	blocked_shape	9	blockedtask_bivalentshapetest	102	Triangle	Green	Shape			0		TriangleGreen.png	TriangleGreen.png	38	1	477	0	0	0	0		33	34	19278	97.0588235294117680496	584.1818181818181301423	0	0	0	0		0	0	0	0		0
5.0.11.0	win	040319	15:03:01	NH_A_74	1	1	blocked_shape	9	blockedtask_bivalentshapetest	105	Triangle	Red	Shape			0		TriangleRed.png	TriangleRed.png	38	1	546	0	0	0	0		34	35	19824	97.1428571428571387969	583.0588235294117112062	0	0	0	0		0	0	0	0		0
5.0.11.0	win	040319	15:03:01	NH_A_74	1	1	blocked_shape	9	blockedtask_bivalentshapetest	108	Circle	Red	Shape			0		CircleRed.png	CircleRed.png	30	1	452	0	0	0	0		35	36	20276	97.2222222222222143273	579.3142857142856883002	0	0	0	0		0	0	0	0		0
5.0.11.0	win	040319	15:03:01	NH_A_74	1	1	blocked_shape	9	blockedtask_bivalentshapetest	111	Triangle	Red	Shape			0		TriangleRed.png	TriangleRed.png	30	0	393	0	0	0	0		35	37	20276	94.594594594594596515	579.3142857142856883002	0	0	0	0		0	0	0	0		0
5.0.11.0	win	040319	15:03:01	NH_A_74	1	1	blocked_shape	9	blockedtask_bivalentshapetest	114	Circle	Green	Shape			0		CircleGreen.png	CircleGreen.png	30	1	577	0	0	0	0		36	38	20853	94.7368421052631504153	579.25	0	0	0	0		0	0	0	0		0
5.0.11.0	win	040319	15:03:01	NH_A_74	1	1	blocked_shape	9	blockedtask_bivalentshapetest	117	Triangle	Green	Shape			0		TriangleGreen.png	TriangleGreen.png	38	1	514	0	0	0	0		37	39	21367	94.8717948717948615922	577.4864864864864557603	0	0	0	0		0	0	0	0		0
5.0.11.0	win	040319	15:03:01	NH_A_74	1	1	blocked_shape	9	blockedtask_bivalentshapetest	120	Triangle	Red	Shape			0		TriangleRed.png	TriangleRed.png	38	1	645	0	0	0	0		38	40	22012	95	579.2631578947368780064	0	0	0	0		0	0	0	0		0
5.0.11.0	win	040319	15:03:01	NH_A_74	1	1	blocked_shape	9	blockedtask_bivalentshapetest	123	Triangle	Red	Shape			0		TriangleRed.png	TriangleRed.png	38	1	435	0	0	0	0		39	41	22447	95.1219512195121978948	575.5641025641025407822	0	0	0	0		0	0	0	0		0
5.0.11.0	win	040319	15:03:01	NH_A_74	1	1	blocked_shape	9	blockedtask_bivalentshapetest	126	Circle	Green	Shape			0		CircleGreen.png	CircleGreen.png	30	1	378	0	0	0	0		40	42	22825	95.2380952380952265912	570.625	0	0	0	0		0	0	0	0		0
5.0.11.0	win	040319	15:03:01	NH_A_74	1	1	blocked_shape	9	blockedtask_bivalentshapetest	129	Circle	Green	Shape			0		CircleGreen.png	CircleGreen.png	30	1	626	0	0	0	0		41	43	23451	95.3488372093023315301	571.9756097560975831584	0	0	0	0		0	0	0	0		0
5.0.11.0	win	040319	15:03:01	NH_A_74	1	1	blocked_shape	9	blockedtask_bivalentshapetest	132	Circle	Green	Shape			0		CircleGreen.png	CircleGreen.png	30	1	480	0	0	0	0		42	44	23931	95.4545454545454532536	569.7857142857143344372	0	0	0	0		0	0	0	0		0
5.0.11.0	win	040319	15:03:01	NH_A_74	1	1	blocked_shape	9	blockedtask_bivalentshapetest	135	Triangle	Green	Shape			0		TriangleGreen.png	TriangleGreen.png	38	1	885	0	0	0	0		43	45	24816	95.5555555555555571345	577.1162790697674154217	0	0	0	0		0	0	0	0		0
5.0.11.0	win	040319	15:03:01	NH_A_74	1	1	blocked_shape	9	blockedtask_bivalentshapetest	138	Triangle	Red	Shape			0		TriangleRed.png	TriangleRed.png	38	1	458	0	0	0	0		44	46	25274	95.6521739130434838216	574.4090909090908780854	0	0	0	0		0	0	0	0		0
5.0.11.0	win	040319	15:03:01	NH_A_74	1	1	blocked_shape	9	blockedtask_bivalentshapetest	141	Triangle	Red	Shape			0		TriangleRed.png	TriangleRed.png	38	1	399	0	0	0	0		45	47	25673	95.7446808510638334155	570.51111111111106311	0	0	0	0		0	0	0	0		0
5.0.11.0	win	040319	15:03:01	NH_A_74	1	1	blocked_shape	9	blockedtask_bivalentshapetest	144	Circle	Red	Shape			0		CircleRed.png	CircleRed.png	30	1	454	0	0	0	0		46	48	26127	95.8333333333333428072	567.9782608695652470487	0	0	0	0		0	0	0	0		0
5.0.11.0	win	040319	15:03:01	NH_A_74	1	1	blocked_shape	9	blockedtask_bivalentshapetest	147	Circle	Red	Shape			0		CircleRed.png	CircleRed.png	30	1	444	0	0	0	0		47	49	26571	95.9183673469387656496	565.3404255319148887793	0	0	0	0		0	0	0	0		0
5.0.11.0	win	040319	15:03:01	NH_A_74	1	1	blocked_shape	9	blockedtask_bivalentshapetest	150	Triangle	Red	Shape			0		TriangleRed.png	TriangleRed.png	38	1	626	0	0	0	0		48	50	27197	96	566.6041666666666287711	0	0	0	0		0	0	0	0		0
5.0.11.0	win	040319	15:03:01	NH_A_74	1	1	blocked_shape	9	blockedtask_bivalentshapetest	153	Triangle	Green	Shape			0		TriangleGreen.png	TriangleGreen.png	38	1	400	0	0	0	0		49	51	27597	96.0784313725490193292	563.2040816326530148217	0	0	0	0		0	0	0	0		0
5.0.11.0	win	040319	15:03:01	NH_A_74	1	1	blocked_shape	9	blockedtask_bivalentshapetest	156	Circle	Green	Shape			0		CircleGreen.png	CircleGreen.png	30	1	504	0	0	0	0		50	52	28101	96.153846153846160405	562.0199999999999818101	0	0	0	0		0	0	0	0		0
5.0.11.0	win	040319	15:03:01	NH_A_74	1	1	blocked_shape	9	blockedtask_bivalentshapetest	159	Circle	Red	Shape			0		CircleRed.png	CircleRed.png	30	1	746	0	0	0	0		51	53	28847	96.2264150943396288085	565.6274509803921546336	0	0	0	0		0	0	0	0		0
5.0.11.0	win	040319	15:03:01	NH_A_74	1	1	blocked_shape	9	blockedtask_bivalentshapetest	162	Circle	Green	Shape			0		CircleGreen.png	CircleGreen.png	30	1	405	0	0	0	0		52	54	29252	96.2962962962962905067	562.5384615384615472067	0	0	0	0		0	0	0	0		0
5.0.11.0	win	040319	15:03:01	NH_A_74	1	1	blocked_shape	9	blockedtask_bivalentshapetest	165	Circle	Green	Shape			0		CircleGreen.png	CircleGreen.png	30	1	316	0	0	0	0		53	55	29568	96.3636363636363597607	557.8867924528301500686	0	0	0	0		0	0	0	0		0
5.0.11.0	win	040319	15:03:01	NH_A_74	1	1	blocked_shape	9	blockedtask_bivalentshapetest	168	Triangle	Green	Shape			0		TriangleGreen.png	TriangleGreen.png	30	0	311	0	0	0	0		53	56	29568	94.6428571428571387969	557.8867924528301500686	0	0	0	0		0	0	0	0		0
5.0.11.0	win	040319	15:03:01	NH_A_74	1	1	blocked_shape	9	blockedtask_bivalentshapetest	171	Circle	Red	Shape			0		CircleRed.png	CircleRed.png	30	1	306	0	0	0	0		54	57	29874	94.7368421052631504153	553.2222222222221716947	0	0	0	0		0	0	0	0		0
5.0.11.0	win	040319	15:03:01	NH_A_74	1	1	blocked_shape	9	blockedtask_bivalentshapetest	174	Triangle	Green	Shape			0		TriangleGreen.png	TriangleGreen.png	38	1	413	0	0	0	0		55	58	30287	94.8275862068965551543	550.6727272727272293196	0	0	0	0		0	0	0	0		0
5.0.11.0	win	040319	15:03:01	NH_A_74	1	1	blocked_shape	9	blockedtask_bivalentshapetest	177	Circle	Green	Shape			0		CircleGreen.png	CircleGreen.png	30	1	485	0	0	0	0		56	59	30772	94.9152542372881384836	549.5	0	0	0	0		0	0	0	0		0
5.0.11.0	win	040319	15:03:01	NH_A_74	1	1	blocked_shape	9	blockedtask_bivalentshapetest	180	Triangle	Green	Shape			0		TriangleGreen.png	TriangleGreen.png	38	1	776	0	0	0	0		57	60	31548	95	553.4736842105263576741	0	0	0	0		0	0	0	0		0
5.0.11.0	win	040319	15:03:01	NH_A_74	1	1	blocked_shape	9	blockedtask_bivalentshapetest	183	Triangle	Red	Shape			0		TriangleRed.png	TriangleRed.png	38	1	689	0	0	0	0		58	61	32237	95.0819672131147513028	555.810344827586163774	0	0	0	0		0	0	0	0		0
5.0.11.0	win	040319	15:03:01	NH_A_74	1	1	blocked_shape	9	blockedtask_bivalentshapetest	186	Triangle	Red	Shape			0		TriangleRed.png	TriangleRed.png	38	1	397	0	0	0	0		59	62	32634	95.161290322580654788	553.1186440677965947543	0	0	0	0		0	0	0	0		0
5.0.11.0	win	040319	15:03:01	NH_A_74	1	1	blocked_shape	9	blockedtask_bivalentshapetest	189	Triangle	Green	Shape			0		TriangleGreen.png	TriangleGreen.png	38	1	741	0	0	0	0		60	63	33375	95.2380952380952265912	556.25	0	0	0	0		0	0	0	0		0
5.0.11.0	win	040319	15:03:01	NH_A_74	1	1	blocked_shape	9	blockedtask_bivalentshapetest	192	Triangle	Red	Shape			0		TriangleRed.png	TriangleRed.png	38	1	415	0	0	0	0		61	64	33790	95.3125	553.9344262295081762204	0	0	0	0		0	0	0	0		0
5.0.11.0	win	040319	15:03:01	NH_A_74	1	1	blocked_shape	9	blockedtask_bivalentshapetest	195	Circle	Red	Shape			0		CircleRed.png	CircleRed.png	30	1	502	0	0	0	0		62	65	34292	95.3846153846153868017	553.096774193548412768	0	0	0	0		0	0	0	0		0
5.0.11.0	win	040319	15:03:01	NH_A_74	1	1	blocked_shape	9	blockedtask_bivalentshapetest	198	Circle	Red	Shape			0		CircleRed.png	CircleRed.png	30	1	505	0	0	0	0		63	66	34797	95.4545454545454532536	552.3333333333333712289	0	0	0	0		0	0	0	0		0
5.0.11.0	win	040319	15:03:01	NH_A_74	1	1	blocked_shape	9	blockedtask_bivalentshapetest	201	Circle	Green	Shape			0		CircleGreen.png	CircleGreen.png	30	1	365	0	0	0	0		64	67	35162	95.5223880597014840532	549.40625	0	0	0	0		0	0	0	0		0
5.0.11.0	win	040319	15:03:01	NH_A_74	1	1	blocked_shape	9	blockedtask_bivalentshapetest	204	Triangle	Red	Shape			0		TriangleRed.png	TriangleRed.png	38	1	421	0	0	0	0		65	68	35583	95.5882352941176520744	547.430769230769215028	0	0	0	0		0	0	0	0		0
5.0.11.0	win	040319	15:03:01	NH_A_74	1	1	blocked_shape	9	blockedtask_bivalentshapetest	207	Circle	Red	Shape			0		CircleRed.png	CircleRed.png	30	1	540	0	0	0	0		66	69	36123	95.6521739130434838216	547.3181818181818698577	0	0	0	0		0	0	0	0		0
5.0.11.0	win	040319	15:03:01	NH_A_74	1	1	blocked_shape	9	blockedtask_bivalentshapetest	210	Circle	Red	Shape			0		CircleRed.png	CircleRed.png	30	1	414	0	0	0	0		67	70	36537	95.7142857142857224062	545.3283582089552510297	0	0	0	0		0	0	0	0		0
5.0.11.0	win	040319	15:03:01	NH_A_74	1	1	blocked_shape	9	blockedtask_bivalentshapetest	213	Circle	Red	Shape			0		CircleRed.png	CircleRed.png	30	1	404	0	0	0	0		68	71	36941	95.7746478873239368568	543.25	0	0	0	0		0	0	0	0		0
5.0.11.0	win	040319	15:03:01	NH_A_74	1	1	blocked_shape	9	blockedtask_bivalentshapetest	216	Triangle	Green	Shape			0		TriangleGreen.png	TriangleGreen.png	38	1	412	0	0	0	0		69	72	37353	95.8333333333333428072	541.3478260869565019675	0	0	0	0		0	0	0	0		0
5.0.11.0	win	040319	15:03:01	NH_A_74	1	1	blocked_shape	9	blockedtask_bivalentshapetest	219	Circle	Green	Shape			0		CircleGreen.png	CircleGreen.png	30	1	531	0	0	0	0		70	73	37884	95.8904109589040984929	541.2000000000000454747	0	0	0	0		0	0	0	0		0
5.0.11.0	win	040319	15:03:01	NH_A_74	1	1	blocked_shape	9	blockedtask_bivalentshapetest	222	Circle	Red	Shape			0		CircleRed.png	CircleRed.png	30	1	501	0	0	0	0		71	74	38385	95.9459459459459367281	540.6338028169013796287	0	0	0	0		0	0	0	0		0
5.0.11.0	win	040319	15:03:01	NH_A_74	1	1	blocked_shape	9	blockedtask_bivalentshapetest	225	Triangle	Red	Shape			0		TriangleRed.png	TriangleRed.png	38	1	569	0	0	0	0		72	75	38954	96	541.0277777777778283053	0	0	0	0		0	0	0	0		0
5.0.11.0	win	040319	15:03:01	NH_A_74	1	1	blocked_shape	9	blockedtask_bivalentshapetest	228	Triangle	Red	Shape			0		TriangleRed.png	TriangleRed.png	38	1	426	0	0	0	0		73	76	39380	96.0526315789473699169	539.4520547945205635187	0	0	0	0		0	0	0	0		0
5.0.11.0	win	040319	15:03:01	NH_A_74	1	1	blocked_shape	9	blockedtask_bivalentshapetest	231	Triangle	Green	Shape			0		TriangleGreen.png	TriangleGreen.png	38	1	640	0	0	0	0		74	77	40020	96.1038961038961048189	540.8108108108108353917	0	0	0	0		0	0	0	0		0
5.0.11.0	win	040319	15:03:01	NH_A_74	1	1	blocked_shape	9	blockedtask_bivalentshapetest	234	Triangle	Red	Shape			0		TriangleRed.png	TriangleRed.png	38	1	478	0	0	0	0		75	78	40498	96.153846153846160405	539.9733333333333575865	0	0	0	0		0	0	0	0		0
5.0.11.0	win	040319	15:03:01	NH_A_74	1	1	blocked_shape	9	blockedtask_bivalentshapetest	237	Triangle	Green	Shape			0		TriangleGreen.png	TriangleGreen.png	38	1	643	0	0	0	0		76	79	41141	96.2025316455696213325	541.3289473684210406645	0	0	0	0		0	0	0	0		0
5.0.11.0	win	040319	15:03:01	NH_A_74	1	1	blocked_shape	9	blockedtask_bivalentshapetest	240	Triangle	Red	Shape			0		TriangleRed.png	TriangleRed.png	38	1	384	0	0	0	0		77	80	41525	96.25	539.2857142857143344372	0	0	0	0		0	0	0	0		0
5.0.11.0	win	040319	15:03:01	NH_A_74	1	1	blocked_color	10	BlockedTestInstruct	1	Triangle	Red	Shape			0		SC_Blocked_BivalentColorTest.htm	TriangleRed.png	57	0	6436	0	0	0	0		0	0	0	0		0	0	0	0		0	0	0	0		0
5.0.11.0	win	040319	15:03:01	NH_A_74	1	1	blocked_color	10	blockedtask_bivalentcolortest	3	Triangle	Green	Color			0		TriangleGreen.png	TriangleGreen.png	38	1	610	1	1	610	100	610	0	0	0	0		0	0	0	0		0	0	0	0		0
5.0.11.0	win	040319	15:03:01	NH_A_74	1	1	blocked_color	10	blockedtask_bivalentcolortest	6	Circle	Red	Color			0		CircleRed.png	CircleRed.png	30	1	434	2	2	1044	100	522	0	0	0	0		0	0	0	0		0	0	0	0		0
5.0.11.0	win	040319	15:03:01	NH_A_74	1	1	blocked_color	10	blockedtask_bivalentcolortest	9	Triangle	Red	Color			0		TriangleRed.png	TriangleRed.png	30	1	488	3	3	1532	100	510.6666666666666856145	0	0	0	0		0	0	0	0		0	0	0	0		0
5.0.11.0	win	040319	15:03:01	NH_A_74	1	1	blocked_color	10	blockedtask_bivalentcolortest	12	Triangle	Red	Color			0		TriangleRed.png	TriangleRed.png	30	1	396	4	4	1928	100	482	0	0	0	0		0	0	0	0		0	0	0	0		0
5.0.11.0	win	040319	15:03:01	NH_A_74	1	1	blocked_color	10	blockedtask_bivalentcolortest	15	Triangle	Green	Color			0		TriangleGreen.png	TriangleGreen.png	38	1	500	5	5	2428	100	485.6000000000000227374	0	0	0	0		0	0	0	0		0	0	0	0		0
5.0.11.0	win	040319	15:03:01	NH_A_74	1	1	blocked_color	10	blockedtask_bivalentcolortest	18	Circle	Green	Color			0		CircleGreen.png	CircleGreen.png	38	1	359	6	6	2787	100	464.5	0	0	0	0		0	0	0	0		0	0	0	0		0
5.0.11.0	win	040319	15:03:01	NH_A_74	1	1	blocked_color	10	blockedtask_bivalentcolortest	21	Circle	Green	Color			0		CircleGreen.png	CircleGreen.png	38	1	416	7	7	3203	100	457.5714285714285551876	0	0	0	0		0	0	0	0		0	0	0	0		0
5.0.11.0	win	040319	15:03:01	NH_A_74	1	1	blocked_color	10	blockedtask_bivalentcolortest	24	Circle	Red	Color			0		CircleRed.png	CircleRed.png	30	1	423	8	8	3626	100	453.25	0	0	0	0		0	0	0	0		0	0	0	0		0
5.0.11.0	win	040319	15:03:01	NH_A_74	1	1	blocked_color	10	blockedtask_bivalentcolortest	27	Circle	Green	Color			0		CircleGreen.png	CircleGreen.png	38	1	686	9	9	4312	100	479.1111111111110858474	0	0	0	0		0	0	0	0		0	0	0	0		0
5.0.11.0	win	040319	15:03:01	NH_A_74	1	1	blocked_color	10	blockedtask_bivalentcolortest	30	Circle	Green	Color			0		CircleGreen.png	CircleGreen.png	38	1	474	10	10	4786	100	478.6000000000000227374	0	0	0	0		0	0	0	0		0	0	0	0		0
5.0.11.0	win	040319	15:03:01	NH_A_74	1	1	blocked_color	10	blockedtask_bivalentcolortest	33	Circle	Green	Color			0		CircleGreen.png	CircleGreen.png	38	1	303	11	11	5089	100	462.6363636363636260285	0	0	0	0		0	0	0	0		0	0	0	0		0
5.0.11.0	win	040319	15:03:01	NH_A_74	1	1	blocked_color	10	blockedtask_bivalentcolortest	36	Triangle	Red	Color			0		TriangleRed.png	TriangleRed.png	30	1	362	12	12	5451	100	454.25	0	0	0	0		0	0	0	0		0	0	0	0		0
5.0.11.0	win	040319	15:03:01	NH_A_74	1	1	blocked_color	10	blockedtask_bivalentcolortest	39	Circle	Green	Color			0		CircleGreen.png	CircleGreen.png	38	1	979	13	13	6430	100	494.61538461538464162	0	0	0	0		0	0	0	0		0	0	0	0		0
5.0.11.0	win	040319	15:03:01	NH_A_74	1	1	blocked_color	10	blockedtask_bivalentcolortest	42	Circle	Red	Color			0		CircleRed.png	CircleRed.png	30	1	1012	14	14	7442	100	531.5714285714285551876	0	0	0	0		0	0	0	0		0	0	0	0		0
5.0.11.0	win	040319	15:03:01	NH_A_74	1	1	blocked_color	10	blockedtask_bivalentcolortest	45	Triangle	Red	Color			0		TriangleRed.png	TriangleRed.png	30	1	355	15	15	7797	100	519.7999999999999545253	0	0	0	0		0	0	0	0		0	0	0	0		0
5.0.11.0	win	040319	15:03:01	NH_A_74	1	1	blocked_color	10	blockedtask_bivalentcolortest	48	Circle	Green	Color			0		CircleGreen.png	CircleGreen.png	38	1	364	16	16	8161	100	510.0625	0	0	0	0		0	0	0	0		0	0	0	0		0
5.0.11.0	win	040319	15:03:01	NH_A_74	1	1	blocked_color	10	blockedtask_bivalentcolortest	51	Triangle	Red	Color			0		TriangleRed.png	TriangleRed.png	30	1	373	17	17	8534	100	502	0	0	0	0		0	0	0	0		0	0	0	0		0
5.0.11.0	win	040319	15:03:01	NH_A_74	1	1	blocked_color	10	blockedtask_bivalentcolortest	54	Triangle	Green	Color			0		TriangleGreen.png	TriangleGreen.png	38	1	398	18	18	8932	100	496.2222222222222285382	0	0	0	0		0	0	0	0		0	0	0	0		0
5.0.11.0	win	040319	15:03:01	NH_A_74	1	1	blocked_color	10	blockedtask_bivalentcolortest	57	Circle	Red	Color			0		CircleRed.png	CircleRed.png	38	0	405	18	19	8932	94.7368421052631504153	496.2222222222222285382	0	0	0	0		0	0	0	0		0	0	0	0		0
5.0.11.0	win	040319	15:03:01	NH_A_74	1	1	blocked_color	10	blockedtask_bivalentcolortest	60	Triangle	Green	Color			0		TriangleGreen.png	TriangleGreen.png	38	1	476	19	20	9408	95	495.1578947368420813291	0	0	0	0		0	0	0	0		0	0	0	0		0
5.0.11.0	win	040319	15:03:01	NH_A_74	1	1	blocked_color	10	blockedtask_bivalentcolortest	63	Circle	Red	Color			0		CircleRed.png	CircleRed.png	30	1	385	20	21	9793	95.2380952380952265912	489.6499999999999772626	0	0	0	0		0	0	0	0		0	0	0	0		0
5.0.11.0	win	040319	15:03:01	NH_A_74	1	1	blocked_color	10	blockedtask_bivalentcolortest	66	Circle	Green	Color			0		CircleGreen.png	CircleGreen.png	38	1	313	21	22	10106	95.4545454545454532536	481.2380952380952408021	0	0	0	0		0	0	0	0		0	0	0	0		0
5.0.11.0	win	040319	15:03:01	NH_A_74	1	1	blocked_color	10	blockedtask_bivalentcolortest	69	Triangle	Green	Color			0		TriangleGreen.png	TriangleGreen.png	38	1	373	22	23	10479	95.6521739130434838216	476.3181818181818130142	0	0	0	0		0	0	0	0		0	0	0	0		0
5.0.11.0	win	040319	15:03:01	NH_A_74	1	1	blocked_color	10	blockedtask_bivalentcolortest	72	Triangle	Green	Color			0		TriangleGreen.png	TriangleGreen.png	38	1	349	23	24	10828	95.8333333333333428072	470.7826086956521862703	0	0	0	0		0	0	0	0		0	0	0	0		0
5.0.11.0	win	040319	15:03:01	NH_A_74	1	1	blocked_color	10	blockedtask_bivalentcolortest	75	Triangle	Green	Color			0		TriangleGreen.png	TriangleGreen.png	38	1	326	24	25	11154	96	464.75	0	0	0	0		0	0	0	0		0	0	0	0		0
5.0.11.0	win	040319	15:03:01	NH_A_74	1	1	blocked_color	10	blockedtask_bivalentcolortest	78	Triangle	Green	Color			0		TriangleGreen.png	TriangleGreen.png	38	1	433	25	26	11587	96.153846153846160405	463.4800000000000181899	0	0	0	0		0	0	0	0		0	0	0	0		0
5.0.11.0	win	040319	15:03:01	NH_A_74	1	1	blocked_color	10	blockedtask_bivalentcolortest	81	Triangle	Red	Color			0		TriangleRed.png	TriangleRed.png	30	1	375	26	27	11962	96.2962962962962905067	460.0769230769230944134	0	0	0	0		0	0	0	0		0	0	0	0		0
5.0.11.0	win	040319	15:03:01	NH_A_74	1	1	blocked_color	10	blockedtask_bivalentcolortest	84	Circle	Red	Color			0		CircleRed.png	CircleRed.png	30	1	320	27	28	12282	96.4285714285714306016	454.8888888888889141526	0	0	0	0		0	0	0	0		0	0	0	0		0
5.0.11.0	win	040319	15:03:01	NH_A_74	1	1	blocked_color	10	blockedtask_bivalentcolortest	87	Circle	Green	Color			0		CircleGreen.png	CircleGreen.png	38	1	363	28	29	12645	96.5517241379310320326	451.6071428571428327814	0	0	0	0		0	0	0	0		0	0	0	0		0
5.0.11.0	win	040319	15:03:01	NH_A_74	1	1	blocked_color	10	blockedtask_bivalentcolortest	90	Triangle	Green	Color			0		TriangleGreen.png	TriangleGreen.png	38	1	676	29	30	13321	96.6666666666666714036	459.344827586206918113	0	0	0	0		0	0	0	0		0	0	0	0		0
5.0.11.0	win	040319	15:03:01	NH_A_74	1	1	blocked_color	10	blockedtask_bivalentcolortest	93	Circle	Red	Color			0		CircleRed.png	CircleRed.png	30	1	400	30	31	13721	96.774193548387103192	457.3666666666666742458	0	0	0	0		0	0	0	0		0	0	0	0		0
5.0.11.0	win	040319	15:03:01	NH_A_74	1	1	blocked_color	10	blockedtask_bivalentcolortest	96	Circle	Red	Color			0		CircleRed.png	CircleRed.png	30	1	392	31	32	14113	96.875	455.2580645161290249234	0	0	0	0		0	0	0	0		0	0	0	0		0
5.0.11.0	win	040319	15:03:01	NH_A_74	1	1	blocked_color	10	blockedtask_bivalentcolortest	99	Triangle	Green	Color			0		TriangleGreen.png	TriangleGreen.png	38	1	384	32	33	14497	96.9696969696969688357	453.03125	0	0	0	0		0	0	0	0		0	0	0	0		0
5.0.11.0	win	040319	15:03:01	NH_A_74	1	1	blocked_color	10	blockedtask_bivalentcolortest	102	Circle	Red	Color			0		CircleRed.png	CircleRed.png	30	1	408	33	34	14905	97.0588235294117680496	451.6666666666666856145	0	0	0	0		0	0	0	0		0	0	0	0		0
5.0.11.0	win	040319	15:03:01	NH_A_74	1	1	blocked_color	10	blockedtask_bivalentcolortest	105	Circle	Red	Color			0		CircleRed.png	CircleRed.png	30	1	383	34	35	15288	97.1428571428571387969	449.6470588235293917023	0	0	0	0		0	0	0	0		0	0	0	0		0
5.0.11.0	win	040319	15:03:01	NH_A_74	1	1	blocked_color	10	blockedtask_bivalentcolortest	108	Circle	Red	Color			0		CircleRed.png	CircleRed.png	30	1	391	35	36	15679	97.2222222222222143273	447.9714285714285892936	0	0	0	0		0	0	0	0		0	0	0	0		0
5.0.11.0	win	040319	15:03:01	NH_A_74	1	1	blocked_color	10	blockedtask_bivalentcolortest	111	Circle	Red	Color			0		CircleRed.png	CircleRed.png	30	1	320	36	37	15999	97.2972972972973053629	444.4166666666666856145	0	0	0	0		0	0	0	0		0	0	0	0		0
5.0.11.0	win	040319	15:03:01	NH_A_74	1	1	blocked_color	10	blockedtask_bivalentcolortest	114	Triangle	Green	Color			0		TriangleGreen.png	TriangleGreen.png	38	1	378	37	38	16377	97.3684210526315752077	442.6216216216216139401	0	0	0	0		0	0	0	0		0	0	0	0		0
5.0.11.0	win	040319	15:03:01	NH_A_74	1	1	blocked_color	10	blockedtask_bivalentcolortest	117	Circle	Red	Color			0		CircleRed.png	CircleRed.png	38	0	402	37	39	16377	94.8717948717948615922	442.6216216216216139401	0	0	0	0		0	0	0	0		0	0	0	0		0
5.0.11.0	win	040319	15:03:01	NH_A_74	1	1	blocked_color	10	blockedtask_bivalentcolortest	120	Triangle	Red	Color			0		TriangleRed.png	TriangleRed.png	38	0	426	37	40	16377	92.5	442.6216216216216139401	0	0	0	0		0	0	0	0		0	0	0	0		0
5.0.11.0	win	040319	15:03:01	NH_A_74	1	1	blocked_color	10	blockedtask_bivalentcolortest	123	Triangle	Red	Color			0		TriangleRed.png	TriangleRed.png	30	1	960	38	41	17337	92.6829268292682968422	456.236842105263178837	0	0	0	0		0	0	0	0		0	0	0	0		0
5.0.11.0	win	040319	15:03:01	NH_A_74	1	1	blocked_color	10	blockedtask_bivalentcolortest	126	Triangle	Red	Color			0		TriangleRed.png	TriangleRed.png	30	1	466	39	42	17803	92.8571428571428612031	456.4871794871795032122	0	0	0	0		0	0	0	0		0	0	0	0		0
5.0.11.0	win	040319	15:03:01	NH_A_74	1	1	blocked_color	10	blockedtask_bivalentcolortest	129	Circle	Green	Color			0		CircleGreen.png	CircleGreen.png	38	1	582	40	43	18385	93.0232558139534830843	459.625	0	0	0	0		0	0	0	0		0	0	0	0		0
5.0.11.0	win	040319	15:03:01	NH_A_74	1	1	blocked_color	10	blockedtask_bivalentcolortest	132	Triangle	Red	Color			0		TriangleRed.png	TriangleRed.png	30	1	839	41	44	19224	93.1818181818181727749	468.8780487804878021052	0	0	0	0		0	0	0	0		0	0	0	0		0
5.0.11.0	win	040319	15:03:01	NH_A_74	1	1	blocked_color	10	blockedtask_bivalentcolortest	135	Circle	Green	Color			0		CircleGreen.png	CircleGreen.png	38	1	684	42	45	19908	93.3333333333333285964	474	0	0	0	0		0	0	0	0		0	0	0	0		0
5.0.11.0	win	040319	15:03:01	NH_A_74	1	1	blocked_color	10	blockedtask_bivalentcolortest	138	Triangle	Red	Color			0		TriangleRed.png	TriangleRed.png	30	1	616	43	46	20524	93.478260869565218627	477.3023255813953369397	0	0	0	0		0	0	0	0		0	0	0	0		0
5.0.11.0	win	040319	15:03:01	NH_A_74	1	1	blocked_color	10	blockedtask_bivalentcolortest	141	Triangle	Red	Color			0		TriangleRed.png	TriangleRed.png	30	1	391	44	47	20915	93.6170212765957501233	475.3409090909090650712	0	0	0	0		0	0	0	0		0	0	0	0		0
5.0.11.0	win	040319	15:03:01	NH_A_74	1	1	blocked_color	10	blockedtask_bivalentcolortest	144	Triangle	Green	Color			0		TriangleGreen.png	TriangleGreen.png	38	1	383	45	48	21298	93.75	473.2888888888888914153	0	0	0	0		0	0	0	0		0	0	0	0		0
5.0.11.0	win	040319	15:03:01	NH_A_74	1	1	blocked_color	10	blockedtask_bivalentcolortest	147	Triangle	Green	Color			0		TriangleGreen.png	TriangleGreen.png	38	1	327	46	49	21625	93.8775510204081626853	470.1086956521739352866	0	0	0	0		0	0	0	0		0	0	0	0		0
5.0.11.0	win	040319	15:03:01	NH_A_74	1	1	blocked_color	10	blockedtask_bivalentcolortest	150	Circle	Green	Color			0		CircleGreen.png	CircleGreen.png	38	1	338	47	50	21963	94	467.2978723404255561036	0	0	0	0		0	0	0	0		0	0	0	0		0
5.0.11.0	win	040319	15:03:01	NH_A_74	1	1	blocked_color	10	blockedtask_bivalentcolortest	153	Circle	Red	Color			0		CircleRed.png	CircleRed.png	30	1	396	48	51	22359	94.1176470588235218884	465.8125	0	0	0	0		0	0	0	0		0	0	0	0		0
5.0.11.0	win	040319	15:03:01	NH_A_74	1	1	blocked_color	10	blockedtask_bivalentcolortest	156	Circle	Red	Color			0		CircleRed.png	CircleRed.png	30	1	356	49	52	22715	94.2307692307692263967	463.5714285714285551876	0	0	0	0		0	0	0	0		0	0	0	0		0
5.0.11.0	win	040319	15:03:01	NH_A_74	1	1	blocked_color	10	blockedtask_bivalentcolortest	159	Triangle	Red	Color			0		TriangleRed.png	TriangleRed.png	30	1	302	50	53	23017	94.3396226415094361073	460.3399999999999749889	0	0	0	0		0	0	0	0		0	0	0	0		0
5.0.11.0	win	040319	15:03:01	NH_A_74	1	1	blocked_color	10	blockedtask_bivalentcolortest	162	Circle	Green	Color			0		CircleGreen.png	CircleGreen.png	38	1	585	51	54	23602	94.4444444444444428655	462.7843137254902217137	0	0	0	0		0	0	0	0		0	0	0	0		0
5.0.11.0	win	040319	15:03:01	NH_A_74	1	1	blocked_color	10	blockedtask_bivalentcolortest	165	Triangle	Green	Color			0		TriangleGreen.png	TriangleGreen.png	38	1	297	52	55	23899	94.5454545454545467464	459.5961538461538680167	0	0	0	0		0	0	0	0		0	0	0	0		0
5.0.11.0	win	040319	15:03:01	NH_A_74	1	1	blocked_color	10	blockedtask_bivalentcolortest	168	Circle	Red	Color			0		CircleRed.png	CircleRed.png	30	1	372	53	56	24271	94.6428571428571387969	457.9433962264150750343	0	0	0	0		0	0	0	0		0	0	0	0		0
5.0.11.0	win	040319	15:03:01	NH_A_74	1	1	blocked_color	10	blockedtask_bivalentcolortest	171	Triangle	Green	Color			0		TriangleGreen.png	TriangleGreen.png	38	1	589	54	57	24860	94.7368421052631504153	460.3703703703703808969	0	0	0	0		0	0	0	0		0	0	0	0		0
5.0.11.0	win	040319	15:03:01	NH_A_74	1	1	blocked_color	10	blockedtask_bivalentcolortest	174	Circle	Green	Color			0		CircleGreen.png	CircleGreen.png	38	1	957	55	58	25817	94.8275862068965551543	469.3999999999999772626	0	0	0	0		0	0	0	0		0	0	0	0		0
5.0.11.0	win	040319	15:03:01	NH_A_74	1	1	blocked_color	10	blockedtask_bivalentcolortest	177	Triangle	Red	Color			0		TriangleRed.png	TriangleRed.png	30	1	399	56	59	26216	94.9152542372881384836	468.1428571428571672186	0	0	0	0		0	0	0	0		0	0	0	0		0
5.0.11.0	win	040319	15:03:01	NH_A_74	1	1	blocked_color	10	blockedtask_bivalentcolortest	180	Triangle	Red	Color			0		TriangleRed.png	TriangleRed.png	30	1	310	57	60	26526	95	465.3684210526315609968	0	0	0	0		0	0	0	0		0	0	0	0		0
5.0.11.0	win	040319	15:03:01	NH_A_74	1	1	blocked_color	10	blockedtask_bivalentcolortest	183	Triangle	Red	Color			0		TriangleRed.png	TriangleRed.png	30	1	305	58	61	26831	95.0819672131147513028	462.6034482758620924869	0	0	0	0		0	0	0	0		0	0	0	0		0
5.0.11.0	win	040319	15:03:01	NH_A_74	1	1	blocked_color	10	blockedtask_bivalentcolortest	186	Triangle	Green	Color			0		TriangleGreen.png	TriangleGreen.png	38	1	365	59	62	27196	95.161290322580654788	460.9491525423728717215	0	0	0	0		0	0	0	0		0	0	0	0		0
5.0.11.0	win	040319	15:03:01	NH_A_74	1	1	blocked_color	10	blockedtask_bivalentcolortest	189	Circle	Red	Color			0		CircleRed.png	CircleRed.png	38	0	389	59	63	27196	93.6507936507936449289	460.9491525423728717215	0	0	0	0		0	0	0	0		0	0	0	0		0
5.0.11.0	win	040319	15:03:01	NH_A_74	1	1	blocked_color	10	blockedtask_bivalentcolortest	192	Circle	Green	Color			0		CircleGreen.png	CircleGreen.png	38	1	333	60	64	27529	93.75	458.8166666666666628771	0	0	0	0		0	0	0	0		0	0	0	0		0
5.0.11.0	win	040319	15:03:01	NH_A_74	1	1	blocked_color	10	blockedtask_bivalentcolortest	195	Circle	Green	Color			0		CircleGreen.png	CircleGreen.png	38	1	503	61	65	28032	93.846153846153839595	459.5409836065574040731	0	0	0	0		0	0	0	0		0	0	0	0		0
5.0.11.0	win	040319	15:03:01	NH_A_74	1	1	blocked_color	10	blockedtask_bivalentcolortest	198	Circle	Green	Color			0		CircleGreen.png	CircleGreen.png	38	1	379	62	66	28411	93.9393939393939376714	458.2419354838709750766	0	0	0	0		0	0	0	0		0	0	0	0		0
5.0.11.0	win	040319	15:03:01	NH_A_74	1	1	blocked_color	10	blockedtask_bivalentcolortest	201	Triangle	Green	Color			0		TriangleGreen.png	TriangleGreen.png	38	1	403	63	67	28814	94.0298507462686643521	457.3650793650793389133	0	0	0	0		0	0	0	0		0	0	0	0		0
5.0.11.0	win	040319	15:03:01	NH_A_74	1	1	blocked_color	10	blockedtask_bivalentcolortest	204	Circle	Red	Color			0		CircleRed.png	CircleRed.png	30	1	426	64	68	29240	94.1176470588235218884	456.875	0	0	0	0		0	0	0	0		0	0	0	0		0
5.0.11.0	win	040319	15:03:01	NH_A_74	1	1	blocked_color	10	blockedtask_bivalentcolortest	207	Triangle	Red	Color			0		TriangleRed.png	TriangleRed.png	30	1	369	65	69	29609	94.2028985507246403586	455.523076923076928324	0	0	0	0		0	0	0	0		0	0	0	0		0
5.0.11.0	win	040319	15:03:01	NH_A_74	1	1	blocked_color	10	blockedtask_bivalentcolortest	210	Triangle	Green	Color			0		TriangleGreen.png	TriangleGreen.png	38	1	410	66	70	30019	94.2857142857142775938	454.8333333333333143855	0	0	0	0		0	0	0	0		0	0	0	0		0
5.0.11.0	win	040319	15:03:01	NH_A_74	1	1	blocked_color	10	blockedtask_bivalentcolortest	213	Triangle	Red	Color			0		TriangleRed.png	TriangleRed.png	30	1	433	67	71	30452	94.3661971830985919496	454.5074626865671802989	0	0	0	0		0	0	0	0		0	0	0	0		0
5.0.11.0	win	040319	15:03:01	NH_A_74	1	1	blocked_color	10	blockedtask_bivalentcolortest	216	Circle	Green	Color			0		CircleGreen.png	CircleGreen.png	38	1	375	68	72	30827	94.4444444444444428655	453.3382352941176236527	0	0	0	0		0	0	0	0		0	0	0	0		0
5.0.11.0	win	040319	15:03:01	NH_A_74	1	1	blocked_color	10	blockedtask_bivalentcolortest	219	Triangle	Green	Color			0		TriangleGreen.png	TriangleGreen.png	38	1	416	69	73	31243	94.520547945205478868	452.7971014492753738523	0	0	0	0		0	0	0	0		0	0	0	0		0
5.0.11.0	win	040319	15:03:01	NH_A_74	1	1	blocked_color	10	blockedtask_bivalentcolortest	222	Circle	Red	Color			0		CircleRed.png	CircleRed.png	30	1	566	70	74	31809	94.594594594594596515	454.4142857142857110375	0	0	0	0		0	0	0	0		0	0	0	0		0
5.0.11.0	win	040319	15:03:01	NH_A_74	1	1	blocked_color	10	blockedtask_bivalentcolortest	225	Circle	Green	Color			0		CircleGreen.png	CircleGreen.png	38	1	679	71	75	32488	94.6666666666666714036	457.5774647887324135809	0	0	0	0		0	0	0	0		0	0	0	0		0
5.0.11.0	win	040319	15:03:01	NH_A_74	1	1	blocked_color	10	blockedtask_bivalentcolortest	228	Circle	Green	Color			0		CircleGreen.png	CircleGreen.png	38	1	484	72	76	32972	94.7368421052631504153	457.9444444444444570763	0	0	0	0		0	0	0	0		0	0	0	0		0
5.0.11.0	win	040319	15:03:01	NH_A_74	1	1	blocked_color	10	blockedtask_bivalentcolortest	231	Circle	Red	Color			0		CircleRed.png	CircleRed.png	30	1	392	73	77	33364	94.8051948051948016882	457.0410958904109861578	0	0	0	0		0	0	0	0		0	0	0	0		0
5.0.11.0	win	040319	15:03:01	NH_A_74	1	1	blocked_color	10	blockedtask_bivalentcolortest	234	Triangle	Green	Color			0		TriangleGreen.png	TriangleGreen.png	38	1	704	74	78	34068	94.8717948717948615922	460.3783783783783860599	0	0	0	0		0	0	0	0		0	0	0	0		0
5.0.11.0	win	040319	15:03:01	NH_A_74	1	1	blocked_color	10	blockedtask_bivalentcolortest	237	Triangle	Red	Color			0		TriangleRed.png	TriangleRed.png	30	1	635	75	79	34703	94.93670886075949511	462.7066666666666492347	0	0	0	0		0	0	0	0		0	0	0	0		0
5.0.11.0	win	040319	15:03:01	NH_A_74	1	1	blocked_color	10	blockedtask_bivalentcolortest	240	Triangle	Red	Color			0		TriangleRed.png	TriangleRed.png	30	1	1177	76	80	35880	95	472.1052631578947398339	0	0	0	0		0	0	0	0		0	0	0	0		0
5.0.11.0	win	040319	15:03:01	NH_A_74	1	1	mixedintro	11	MixedIntroInstruct	1	Triangle	Red	Color			0		SC_MixedIntro1.htm	TriangleRed.png	57	0	46631	76	80	35880	95	472.1052631578947398339	0	0	0	0		0	0	0	0		0	0	0	0		0
5.0.11.0	win	040319	15:03:01	NH_A_74	1	1	mixedintro	11	MixedIntroInstruct	2	Triangle	Red	Color			0		SC_MixedIntro2.htm	TriangleRed.png	57	0	1630	76	80	35880	95	472.1052631578947398339	0	0	0	0		0	0	0	0		0	0	0	0		0
5.0.11.0	win	040319	15:03:01	NH_A_74	1	1	mixed_practiceWord	12	MixedPracticeInstruct	1	Triangle	Red	Color	Word		200		SC_Mixed_WordTraining.htm	TriangleRed.png	57	0	12283	0	0	0	0		0	0	0	0		0	0	0	0		0	0	0	0		0
5.0.11.0	win	040319	15:03:01	NH_A_74	1	1	mixed_practiceWord	12	mixed_firsttask	2	Triangle	Red	Color	Word	firsttrial	200	Inconsistent	COLOR	TriangleRed.png	30	1	1550	0	0	0	0		0	0	0	0		0	0	0	0		0	0	0	0		0
5.0.11.0	win	040319	15:03:01	NH_A_74	1	1	mixed_practiceWord	12	mixed_shift	5	Triangle	Green	Shape	Word	Shift	200	Consistent	SHAPE	TriangleGreen.png	38	1	1134	0	0	0	0		1	1	1134	100	1134	0	0	0	0		1	1	1134	100	1134	1134
5.0.11.0	win	040319	15:03:01	NH_A_74	1	1	mixed_practiceWord	12	mixed_shift	8	Circle	Red	Color	Word	Shift	200	Consistent	COLOR	CircleRed.png	30	1	799	1	1	799	100	799	1	1	1134	100	1134	0	0	0	0		2	2	1933	100	966.5	966.5
5.0.11.0	win	040319	15:03:01	NH_A_74	1	1	mixed_practiceWord	12	mixed_shift	11	Circle	Green	Shape	Word	Shift	200	Inconsistent	SHAPE	CircleGreen.png	38	0	1100	1	1	799	100	799	1	2	1134	50	1134	0	0	0	0		2	3	1933	66.6666666666666571928	966.5	966.5
5.0.11.0	win	040319	15:03:01	NH_A_74	1	1	mixed_practiceWord	12	mixed_repeat	14	Circle	Red	Shape	Word	Repeat	200	Consistent	SHAPE	CircleRed.png	30	1	1399	1	1	799	100	799	2	3	2533	66.6666666666666571928	1266.5	1	1	1399	100	1399	2	3	1933	66.6666666666666571928	966.5	-432.5
5.0.11.0	win	040319	15:03:01	NH_A_74	1	1	mixed_practiceWord	12	mixed_shift	17	Triangle	Red	Color	Word	Shift	200	Inconsistent	COLOR	TriangleRed.png	30	1	1021	2	2	1820	100	910	2	3	2533	66.6666666666666571928	1266.5	1	1	1399	100	1399	3	4	2954	75	984.6666666666666287711	-414.3333333333333712289
5.0.11.0	win	040319	15:03:01	NH_A_74	1	1	mixed_practiceWord	12	mixed_shift	20	Circle	Red	Shape	Word	Shift	200	Consistent	SHAPE	CircleRed.png	30	1	946	2	2	1820	100	910	3	4	3479	75	1159.6666666666667424579	1	1	1399	100	1399	4	5	3900	80	975	-424
5.0.11.0	win	040319	15:03:01	NH_A_74	1	1	mixed_practiceWord	12	mixed_repeat	23	Circle	Green	Shape	Word	Repeat	200	Inconsistent	SHAPE	CircleGreen.png	30	1	907	2	2	1820	100	910	4	5	4386	80	1096.5	2	2	2306	100	1153	4	5	3900	80	975	-178
5.0.11.0	win	040319	15:03:01	NH_A_74	1	1	mixed_practiceWord	12	mixed_repeat	26	Triangle	Green	Shape	Word	Repeat	200	Consistent	SHAPE	TriangleGreen.png	30	0	916	2	2	1820	100	910	4	6	4386	66.6666666666666571928	1096.5	2	3	2306	66.6666666666666571928	1153	4	5	3900	80	975	-178
5.0.11.0	win	040319	15:03:01	NH_A_74	1	1	mixed_practiceWord	12	mixed_repeat	29	Triangle	Red	Shape	Word	Repeat	200	Inconsistent	SHAPE	TriangleRed.png	38	1	1270	2	2	1820	100	910	5	7	5656	71.4285714285714306016	1131.2000000000000454747	3	4	3576	75	1192	4	5	3900	80	975	-217
5.0.11.0	win	040319	15:03:01	NH_A_74	1	1	mixed_practiceWord	12	mixed_shift	32	Circle	Red	Color	Word	Shift	200	Consistent	COLOR	CircleRed.png	30	1	497	3	3	2317	100	772.3333333333333712289	5	7	5656	71.4285714285714306016	1131.2000000000000454747	3	4	3576	75	1192	5	6	4397	83.3333333333333428072	879.3999999999999772626	-312.6000000000000227374
5.0.11.0	win	040319	15:03:01	NH_A_74	1	1	mixed_practiceWord	12	mixed_shift	35	Circle	Red	Shape	Word	Shift	200	Consistent	SHAPE	CircleRed.png	30	1	827	3	3	2317	100	772.3333333333333712289	6	8	6483	75	1080.5	3	4	3576	75	1192	6	7	5224	85.7142857142857081953	870.6666666666666287711	-321.3333333333333712289
5.0.11.0	win	040319	15:03:01	NH_A_74	1	1	mixed_practiceWord	12	mixed_repeat	38	Triangle	Red	Shape	Word	Repeat	200	Inconsistent	SHAPE	TriangleRed.png	38	1	1016	3	3	2317	100	772.3333333333333712289	7	9	7499	77.7777777777777856727	1071.2857142857142207504	4	5	4592	80	1148	6	7	5224	85.7142857142857081953	870.6666666666666287711	-277.3333333333333712289
5.0.11.0	win	040319	15:03:01	NH_A_74	1	1	mixed_practiceWord	12	mixed_shift	41	Circle	Green	Color	Word	Shift	200	Inconsistent	COLOR	CircleGreen.png	38	1	1070	4	4	3387	100	846.75	7	9	7499	77.7777777777777856727	1071.2857142857142207504	4	5	4592	80	1148	7	8	6294	87.5	899.1428571428571103752	-248.8571428571428896248
5.0.11.0	win	040319	15:03:01	NH_A_74	1	1	mixed_practiceWord	12	mixed_shift	44	Triangle	Green	Shape	Word	Shift	200	Consistent	SHAPE	TriangleGreen.png	38	1	1505	4	4	3387	100	846.75	8	10	9004	80	1125.5	4	5	4592	80	1148	8	9	7799	88.8888888888888857309	974.875	-173.125
5.0.11.0	win	040319	15:03:01	NH_A_74	1	1	mixed_practiceWord	12	mixed_shift	47	Triangle	Red	Color	Word	Shift	200	Inconsistent	COLOR	TriangleRed.png	30	1	1491	5	5	4878	100	975.6000000000000227374	8	10	9004	80	1125.5	4	5	4592	80	1148	9	10	9290	90	1032.2222222222221716947	-115.7777777777778283053
5.0.11.0	win	040319	15:03:01	NH_A_74	1	1	mixed_practiceWord	12	mixed_repeat	50	Triangle	Green	Color	Word	Repeat	200	Consistent	COLOR	TriangleGreen.png	38	1	534	6	6	5412	100	902	8	10	9004	80	1125.5	5	6	5126	83.3333333333333428072	1025.2000000000000454747	9	10	9290	90	1032.2222222222221716947	7.02222222222212622
5.0.11.0	win	040319	15:03:01	NH_A_74	1	1	mixed_practiceWord	12	mixed_repeat	53	Triangle	Red	Color	Word	Repeat	200	Inconsistent	COLOR	TriangleRed.png	30	1	942	7	7	6354	100	907.7142857142856655628	8	10	9004	80	1125.5	6	7	6068	85.7142857142857081953	1011.3333333333333712289	9	10	9290	90	1032.2222222222221716947	20.8888888888888004658
5.0.11.0	win	040319	15:03:01	NH_A_74	1	1	mixed_practiceWord	12	mixed_repeat	56	Triangle	Red	Color	Word	Repeat	200	Inconsistent	COLOR	TriangleRed.png	30	1	775	8	8	7129	100	891.125	8	10	9004	80	1125.5	7	8	6843	87.5	977.5714285714285551876	9	10	9290	90	1032.2222222222221716947	54.6507936507936165071
5.0.11.0	win	040319	15:03:01	NH_A_74	1	1	mixed_practiceWord	12	mixed_shift	59	Triangle	Red	Shape	Word	Shift	200	Inconsistent	SHAPE	TriangleRed.png	38	1	759	8	8	7129	100	891.125	9	11	9763	81.8181818181818272251	1084.7777777777778283053	7	8	6843	87.5	977.5714285714285551876	10	11	10049	90.9090909090909065071	1004.8999999999999772626	27.328571428571422075
5.0.11.0	win	040319	15:03:01	NH_A_74	1	1	mixed_practiceWord	12	mixed_shift	62	Circle	Red	Color	Word	Shift	200	Consistent	COLOR	CircleRed.png	30	1	710	9	9	7839	100	871	9	11	9763	81.8181818181818272251	1084.7777777777778283053	7	8	6843	87.5	977.5714285714285551876	11	12	10759	91.6666666666666571928	978.0909090909091219146	0.519480519480566727
5.0.11.0	win	040319	15:03:01	NH_A_74	1	1	mixed_practiceWord	12	mixed_repeat	65	Circle	Red	Color	Word	Repeat	200	Consistent	COLOR	CircleRed.png	30	1	905	10	10	8744	100	874.3999999999999772626	9	11	9763	81.8181818181818272251	1084.7777777777778283053	8	9	7748	88.8888888888888857309	968.5	11	12	10759	91.6666666666666571928	978.0909090909091219146	9.5909090909091219146
5.0.11.0	win	040319	15:03:01	NH_A_74	1	1	mixed_practiceWord	12	mixed_shift	68	Circle	Green	Shape	Word	Shift	200	Inconsistent	SHAPE	CircleGreen.png	38	0	642	10	10	8744	100	874.3999999999999772626	9	12	9763	75	1084.7777777777778283053	8	9	7748	88.8888888888888857309	968.5	11	13	10759	84.6153846153846131983	978.0909090909091219146	9.5909090909091219146
5.0.11.0	win	040319	15:03:01	NH_A_74	1	1	mixed_practiceWord	12	mixed_shift	71	Circle	Red	Color	Word	Shift	200	Consistent	COLOR	CircleRed.png	30	1	880	11	11	9624	100	874.9090909090908780854	9	12	9763	75	1084.7777777777778283053	8	9	7748	88.8888888888888857309	968.5	12	14	11639	85.7142857142857081953	969.9166666666666287711	1.4166666666666287711
5.0.11.0	win	040319	15:03:01	NH_A_74	1	1	mixed_practiceWord	12	mixed_shift	74	Circle	Green	Shape	Word	Shift	200	Inconsistent	SHAPE	CircleGreen.png	30	1	1003	11	11	9624	100	874.9090909090908780854	10	13	10766	76.9230769230769340083	1076.5999999999999090505	8	9	7748	88.8888888888888857309	968.5	13	15	12642	86.6666666666666714036	972.4615384615384527933	3.9615384615384527933
5.0.11.0	win	040319	15:03:01	NH_A_74	1	1	mixed_practiceWord	12	mixed_repeat	77	Circle	Red	Shape	Word	Repeat	200	Consistent	SHAPE	CircleRed.png	30	1	608	11	11	9624	100	874.9090909090908780854	11	14	11374	78.5714285714285693984	1034	9	10	8356	90	928.4444444444444570763	13	15	12642	86.6666666666666714036	972.4615384615384527933	44.017094017093995717
5.0.11.0	win	040319	15:03:01	NH_A_74	1	1	mixed_practiceWord	12	mixed_shift	80	Triangle	Red	Color	Word	Shift	200	Inconsistent	COLOR	TriangleRed.png	30	1	967	12	12	10591	100	882.5833333333333712289	11	14	11374	78.5714285714285693984	1034	9	10	8356	90	928.4444444444444570763	14	16	13609	87.5	972.0714285714285551876	43.6269841269840981113
5.0.11.0	win	040319	15:03:01	NH_A_74	1	1	mixed_practiceWord	12	mixed_repeat	83	Circle	Red	Color	Word	Repeat	200	Consistent	COLOR	CircleRed.png	30	1	638	13	13	11229	100	863.7692307692307167599	11	14	11374	78.5714285714285693984	1034	10	11	8994	90.9090909090909065071	899.3999999999999772626	14	16	13609	87.5	972.0714285714285551876	72.671428571428577925
5.0.11.0	win	040319	15:03:01	NH_A_74	1	1	mixed_practiceWord	12	mixed_repeat	86	Triangle	Red	Color	Word	Repeat	200	Inconsistent	COLOR	TriangleRed.png	30	1	531	14	14	11760	100	840	11	14	11374	78.5714285714285693984	1034	11	12	9525	91.6666666666666571928	865.9090909090908780854	14	16	13609	87.5	972.0714285714285551876	106.1623376623376771022
5.0.11.0	win	040319	15:03:01	NH_A_74	1	1	mixed_practiceWord	12	mixed_repeat	89	Triangle	Red	Color	Word	Repeat	200	Inconsistent	COLOR	TriangleRed.png	30	1	508	15	15	12268	100	817.8666666666666742458	11	14	11374	78.5714285714285693984	1034	12	13	10033	92.3076923076923065992	836.0833333333333712289	14	16	13609	87.5	972.0714285714285551876	135.9880952380951839586
5.0.11.0	win	040319	15:03:01	NH_A_74	1	1	mixed_practiceWord	12	mixed_repeat	92	Circle	Green	Color	Word	Repeat	200	Inconsistent	COLOR	CircleGreen.png	38	1	517	16	16	12785	100	799.0625	11	14	11374	78.5714285714285693984	1034	13	14	10550	92.8571428571428612031	811.5384615384615472067	14	16	13609	87.5	972.0714285714285551876	160.5329670329670079809
5.0.11.0	win	040319	15:03:01	NH_A_74	1	1	mixed_practiceWord	12	mixed_repeat	95	Triangle	Green	Color	Word	Repeat	200	Consistent	COLOR	TriangleGreen.png	38	1	815	17	17	13600	100	800	11	14	11374	78.5714285714285693984	1034	14	15	11365	93.3333333333333285964	811.7857142857143344372	14	16	13609	87.5	972.0714285714285551876	160.2857142857142207504
5.0.11.0	win	040319	15:03:01	NH_A_74	1	1	mixed_practiceWord	12	mixed_shift	98	Circle	Green	Shape	Word	Shift	200	Inconsistent	SHAPE	CircleGreen.png	30	1	508	17	17	13600	100	800	12	15	11882	80	990.1666666666666287711	14	15	11365	93.3333333333333285964	811.7857142857143344372	15	17	14117	88.2352941176470579876	941.1333333333333257542	129.347619047618991317
5.0.11.0	win	040319	15:03:01	NH_A_74	1	1	mixed_practiceWord	12	mixed_repeat	101	Triangle	Red	Shape	Word	Repeat	200	Inconsistent	SHAPE	TriangleRed.png	38	1	838	17	17	13600	100	800	13	16	12720	81.25	978.4615384615384527933	15	16	12203	93.75	813.5333333333333030168	15	17	14117	88.2352941176470579876	941.1333333333333257542	127.6000000000000227374
5.0.11.0	win	040319	15:03:01	NH_A_74	1	1	mixed_practiceWord	12	mixed_shift	104	Circle	Green	Color	Word	Shift	200	Inconsistent	COLOR	CircleGreen.png	38	1	706	18	18	14306	100	794.7777777777778283053	13	16	12720	81.25	978.4615384615384527933	15	16	12203	93.75	813.5333333333333030168	16	18	14823	88.8888888888888857309	926.4375	112.9041666666666969832
5.0.11.0	win	040319	15:03:01	NH_A_74	1	1	mixed_practiceWord	12	mixed_shift	107	Circle	Green	Shape	Word	Shift	200	Inconsistent	SHAPE	CircleGreen.png	30	1	1141	18	18	14306	100	794.7777777777778283053	14	17	13861	82.352941176470579876	990.0714285714285551876	15	16	12203	93.75	813.5333333333333030168	17	19	15964	89.4736842105263150415	939.0588235294117112062	125.5254901960784081894
5.0.11.0	win	040319	15:03:01	NH_A_74	1	1	mixed_practiceWord	12	mixed_shift	110	Circle	Red	Color	Word	Shift	200	Consistent	COLOR	CircleRed.png	30	1	2149	19	19	16455	100	866.0526315789473983386	14	17	13861	82.352941176470579876	990.0714285714285551876	15	16	12203	93.75	813.5333333333333030168	18	20	18113	90	1006.2777777777778283053	192.7444444444445252884
5.0.11.0	win	040319	15:03:01	NH_A_74	1	1	mixed_practiceWord	12	mixed_repeat	113	Circle	Green	Color	Word	Repeat	200	Inconsistent	COLOR	CircleGreen.png	38	1	557	20	20	17012	100	850.6000000000000227374	14	17	13861	82.352941176470579876	990.0714285714285551876	16	17	12760	94.1176470588235218884	797.5	18	20	18113	90	1006.2777777777778283053	208.7777777777778283053
5.0.11.0	win	040319	15:03:01	NH_A_74	1	1	mixed_practiceWord	12	mixed_repeat	116	Triangle	Green	Color	Word	Repeat	200	Consistent	COLOR	TriangleGreen.png	38	1	661	21	21	17673	100	841.5714285714285551876	14	17	13861	82.352941176470579876	990.0714285714285551876	17	18	13421	94.4444444444444428655	789.4705882352941443969	18	20	18113	90	1006.2777777777778283053	216.8071895424836839084
5.0.11.0	win	040319	15:03:01	NH_A_74	1	1	mixed_practiceWord	12	mixed_repeat	119	Circle	Red	Color	Word	Repeat	200	Consistent	COLOR	CircleRed.png	30	1	585	22	22	18258	100	829.9090909090908780854	14	17	13861	82.352941176470579876	990.0714285714285551876	18	19	14006	94.7368421052631504153	778.1111111111110858474	18	20	18113	90	1006.2777777777778283053	228.1666666666667424579
5.0.11.0	win	040319	15:03:01	NH_A_74	1	1	mixed_practiceWord	12	mixed_repeat	122	Circle	Green	Color	Word	Repeat	200	Inconsistent	COLOR	CircleGreen.png	38	1	512	23	23	18770	100	816.0869565217391254919	14	17	13861	82.352941176470579876	990.0714285714285551876	19	20	14518	95	764.1052631578946829904	18	20	18113	90	1006.2777777777778283053	242.1725146198831453148
5.0.11.0	win	040319	15:03:01	NH_A_74	1	1	mixed_practiceWord	12	mixed_repeat	125	Triangle	Green	Color	Word	Repeat	200	Consistent	COLOR	TriangleGreen.png	38	1	490	24	24	19260	100	802.5	14	17	13861	82.352941176470579876	990.0714285714285551876	20	21	15008	95.2380952380952265912	750.3999999999999772626	18	20	18113	90	1006.2777777777778283053	255.8777777777778510426
5.0.11.0	win	040319	15:03:01	NH_A_74	1	1	mixed_practiceWord	12	mixed_shift	128	Triangle	Green	Shape	Word	Shift	200	Consistent	SHAPE	TriangleGreen.png	38	1	565	24	24	19260	100	802.5	15	18	14426	83.3333333333333428072	961.7333333333333484916	20	21	15008	95.2380952380952265912	750.3999999999999772626	19	21	18678	90.4761904761904816041	983.0526315789473983386	232.652631578947421076
5.0.11.0	win	040319	15:03:01	NH_A_74	1	1	mixed_practiceWord	12	mixed_shift	131	Triangle	Green	Color	Word	Shift	200	Consistent	COLOR	TriangleGreen.png	38	1	972	25	25	20232	100	809.2799999999999727152	15	18	14426	83.3333333333333428072	961.7333333333333484916	20	21	15008	95.2380952380952265912	750.3999999999999772626	20	22	19650	90.9090909090909065071	982.5	232.1000000000000227374
5.0.11.0	win	040319	15:03:01	NH_A_74	1	1	mixed_practiceWord	12	mixed_shift	134	Circle	Green	Shape	Word	Shift	200	Inconsistent	SHAPE	CircleGreen.png	30	1	883	25	25	20232	100	809.2799999999999727152	16	19	15309	84.2105263157894654569	956.8125	20	21	15008	95.2380952380952265912	750.3999999999999772626	21	23	20533	91.3043478260869534324	977.7619047619048160414	227.3619047619048387787
5.0.11.0	win	040319	15:03:01	NH_A_74	1	1	mixed_practiceWord	12	mixed_repeat	137	Triangle	Green	Shape	Word	Repeat	200	Consistent	SHAPE	TriangleGreen.png	38	1	1006	25	25	20232	100	809.2799999999999727152	17	20	16315	85	959.7058823529412165954	21	22	16014	95.4545454545454532536	762.5714285714285551876	21	23	20533	91.3043478260869534324	977.7619047619048160414	215.1904761904762608538
5.0.11.0	win	040319	15:03:01	NH_A_74	1	1	mixed_practiceWord	12	mixed_shift	140	Triangle	Green	Color	Word	Shift	200	Consistent	COLOR	TriangleGreen.png	38	1	1060	26	26	21292	100	818.9230769230769055866	17	20	16315	85	959.7058823529412165954	21	22	16014	95.4545454545454532536	762.5714285714285551876	22	24	21593	91.6666666666666571928	981.5	218.9285714285714448124
5.0.11.0	win	040319	15:03:01	NH_A_74	1	1	mixed_practiceWord	12	mixed_repeat	143	Triangle	Green	Color	Word	Repeat	200	Consistent	COLOR	TriangleGreen.png	38	1	840	27	27	22132	100	819.7037037037036952825	17	20	16315	85	959.7058823529412165954	22	23	16854	95.6521739130434838216	766.0909090909091219146	22	24	21593	91.6666666666666571928	981.5	215.4090909090908780854
5.0.11.0	win	040319	15:03:01	NH_A_74	1	1	mixed_practiceWord	12	mixed_repeat	146	Triangle	Red	Color	Word	Repeat	200	Inconsistent	COLOR	TriangleRed.png	30	1	548	28	28	22680	100	810	17	20	16315	85	959.7058823529412165954	23	24	17402	95.8333333333333428072	756.6086956521738784431	22	24	21593	91.6666666666666571928	981.5	224.8913043478261215569
5.0.11.0	win	040319	15:03:01	NH_A_74	1	1	mixed_testintro	13	MixedPracticeInstruct	1	Triangle	Red	Color	Word	Repeat	200	Inconsistent	SC_Mixed_TestIntro.htm	TriangleRed.png	57	0	12389	28	28	22680	100	810	17	20	16315	85	959.7058823529412165954	23	24	17402	95.8333333333333428072	756.6086956521738784431	22	24	21593	91.6666666666666571928	981.5	224.8913043478261215569
5.0.11.0	win	040319	15:03:01	NH_A_74	1	1	mixed_Word_shortCSI	14	MixedTestInstruct	1	Triangle	Red	Color	Word	Repeat	200	Inconsistent	SC_Mixed_WordTest.htm	TriangleRed.png	57	0	5300	0	0	0	0		0	0	0	0		0	0	0	0		0	0	0	0		0
5.0.11.0	win	040319	15:03:01	NH_A_74	1	1	mixed_Word_shortCSI	14	mixed_firsttask	2	Circle	Green	Color	Word	firsttrial	200	Inconsistent	COLOR	CircleGreen.png	38	1	1382	0	0	0	0		0	0	0	0		0	0	0	0		0	0	0	0		0
5.0.11.0	win	040319	15:03:01	NH_A_74	1	1	mixed_Word_shortCSI	14	mixed_repeat	5	Triangle	Red	Color	Word	Repeat	200	Inconsistent	COLOR	TriangleRed.png	30	1	637	1	1	637	100	637	0	0	0	0		1	1	637	100	637	0	0	0	0		-637
5.0.11.0	win	040319	15:03:01	NH_A_74	1	1	mixed_Word_shortCSI	14	mixed_repeat	8	Triangle	Red	Color	Word	Repeat	200	Inconsistent	COLOR	TriangleRed.png	30	1	594	2	2	1231	100	615.5	0	0	0	0		2	2	1231	100	615.5	0	0	0	0		-615.5
5.0.11.0	win	040319	15:03:01	NH_A_74	1	1	mixed_Word_shortCSI	14	mixed_shift	11	Circle	Red	Shape	Word	Shift	200	Consistent	SHAPE	CircleRed.png	30	1	617	2	2	1231	100	615.5	1	1	617	100	617	2	2	1231	100	615.5	1	1	617	100	617	1.5
5.0.11.0	win	040319	15:03:01	NH_A_74	1	1	mixed_Word_shortCSI	14	mixed_repeat	14	Circle	Green	Shape	Word	Repeat	200	Inconsistent	SHAPE	CircleGreen.png	30	1	846	2	2	1231	100	615.5	2	2	1463	100	731.5	3	3	2077	100	692.3333333333333712289	1	1	617	100	617	-75.3333333333333712289
5.0.11.0	win	040319	15:03:01	NH_A_74	1	1	mixed_Word_shortCSI	14	mixed_shift	17	Circle	Green	Color	Word	Shift	200	Inconsistent	COLOR	CircleGreen.png	38	1	859	3	3	2090	100	696.6666666666666287711	2	2	1463	100	731.5	3	3	2077	100	692.3333333333333712289	2	2	1476	100	738	45.6666666666666287711
5.0.11.0	win	040319	15:03:01	NH_A_74	1	1	mixed_Word_shortCSI	14	mixed_shift	20	Circle	Green	Shape	Word	Shift	200	Inconsistent	SHAPE	CircleGreen.png	30	1	743	3	3	2090	100	696.6666666666666287711	3	3	2206	100	735.3333333333333712289	3	3	2077	100	692.3333333333333712289	3	3	2219	100	739.6666666666666287711	47.3333333333332575421
5.0.11.0	win	040319	15:03:01	NH_A_74	1	1	mixed_Word_shortCSI	14	mixed_shift	23	Circle	Red	Color	Word	Shift	200	Consistent	COLOR	CircleRed.png	30	1	1319	4	4	3409	100	852.25	3	3	2206	100	735.3333333333333712289	3	3	2077	100	692.3333333333333712289	4	4	3538	100	884.5	192.1666666666666287711
5.0.11.0	win	040319	15:03:01	NH_A_74	1	1	mixed_Word_shortCSI	14	mixed_shift	26	Triangle	Green	Shape	Word	Shift	200	Consistent	SHAPE	TriangleGreen.png	38	1	721	4	4	3409	100	852.25	4	4	2927	100	731.75	3	3	2077	100	692.3333333333333712289	5	5	4259	100	851.7999999999999545253	159.4666666666665832963
5.0.11.0	win	040319	15:03:01	NH_A_74	1	1	mixed_Word_shortCSI	14	mixed_repeat	29	Triangle	Red	Shape	Word	Repeat	200	Inconsistent	SHAPE	TriangleRed.png	38	1	754	4	4	3409	100	852.25	5	5	3681	100	736.2000000000000454747	4	4	2831	100	707.75	5	5	4259	100	851.7999999999999545253	144.0499999999999545253
5.0.11.0	win	040319	15:03:01	NH_A_74	1	1	mixed_Word_shortCSI	14	mixed_repeat	32	Triangle	Green	Shape	Word	Repeat	200	Consistent	SHAPE	TriangleGreen.png	38	1	642	4	4	3409	100	852.25	6	6	4323	100	720.5	5	5	3473	100	694.6000000000000227374	5	5	4259	100	851.7999999999999545253	157.1999999999999317879
5.0.11.0	win	040319	15:03:01	NH_A_74	1	1	mixed_Word_shortCSI	14	mixed_shift	35	Triangle	Green	Color	Word	Shift	200	Consistent	COLOR	TriangleGreen.png	38	1	599	5	5	4008	100	801.6000000000000227374	6	6	4323	100	720.5	5	5	3473	100	694.6000000000000227374	6	6	4858	100	809.6666666666666287711	115.0666666666666060337
5.0.11.0	win	040319	15:03:01	NH_A_74	1	1	mixed_Word_shortCSI	14	mixed_repeat	38	Circle	Green	Color	Word	Repeat	200	Inconsistent	COLOR	CircleGreen.png	38	1	429	6	6	4437	100	739.5	6	6	4323	100	720.5	6	6	3902	100	650.3333333333333712289	6	6	4858	100	809.6666666666666287711	159.3333333333332575421
5.0.11.0	win	040319	15:03:01	NH_A_74	1	1	mixed_Word_shortCSI	14	mixed_shift	41	Circle	Red	Shape	Word	Shift	200	Consistent	SHAPE	CircleRed.png	30	1	522	6	6	4437	100	739.5	7	7	4845	100	692.1428571428571103752	6	6	3902	100	650.3333333333333712289	7	7	5380	100	768.5714285714285551876	118.2380952380951839586
5.0.11.0	win	040319	15:03:01	NH_A_74	1	1	mixed_Word_shortCSI	14	mixed_shift	44	Triangle	Green	Color	Word	Shift	200	Consistent	COLOR	TriangleGreen.png	38	1	1188	7	7	5625	100	803.5714285714285551876	7	7	4845	100	692.1428571428571103752	6	6	3902	100	650.3333333333333712289	8	8	6568	100	821	170.6666666666666287711
5.0.11.0	win	040319	15:03:01	NH_A_74	1	1	mixed_Word_shortCSI	14	mixed_shift	47	Circle	Red	Shape	Word	Shift	200	Consistent	SHAPE	CircleRed.png	30	1	978	7	7	5625	100	803.5714285714285551876	8	8	5823	100	727.875	6	6	3902	100	650.3333333333333712289	9	9	7546	100	838.4444444444444570763	188.1111111111110858474
5.0.11.0	win	040319	15:03:01	NH_A_74	1	1	mixed_Word_shortCSI	14	mixed_shift	50	Circle	Red	Color	Word	Shift	200	Consistent	COLOR	CircleRed.png	30	1	1033	8	8	6658	100	832.25	8	8	5823	100	727.875	6	6	3902	100	650.3333333333333712289	10	10	8579	100	857.8999999999999772626	207.5666666666666060337
5.0.11.0	win	040319	15:03:01	NH_A_74	1	1	mixed_Word_shortCSI	14	mixed_shift	53	Circle	Green	Shape	Word	Shift	200	Inconsistent	SHAPE	CircleGreen.png	38	0	846	8	8	6658	100	832.25	8	9	5823	88.8888888888888857309	727.875	6	6	3902	100	650.3333333333333712289	10	11	8579	90.9090909090909065071	857.8999999999999772626	207.5666666666666060337
5.0.11.0	win	040319	15:03:01	NH_A_74	1	1	mixed_Word_shortCSI	14	mixed_shift	56	Triangle	Red	Color	Word	Shift	200	Inconsistent	COLOR	TriangleRed.png	30	1	3306	9	9	9964	100	1107.1111111111110858474	8	9	5823	88.8888888888888857309	727.875	6	6	3902	100	650.3333333333333712289	11	12	11885	91.6666666666666571928	1080.4545454545454958861	430.1212121212121246572
5.0.11.0	win	040319	15:03:01	NH_A_74	1	1	mixed_Word_shortCSI	14	mixed_shift	59	Triangle	Red	Shape	Word	Shift	200	Inconsistent	SHAPE	TriangleRed.png	38	1	901	9	9	9964	100	1107.1111111111110858474	9	10	6724	90	747.1111111111110858474	6	6	3902	100	650.3333333333333712289	12	13	12786	92.3076923076923065992	1065.5	415.1666666666666287711
5.0.11.0	win	040319	15:03:01	NH_A_74	1	1	mixed_Word_shortCSI	14	mixed_repeat	62	Circle	Red	Shape	Word	Repeat	200	Consistent	SHAPE	CircleRed.png	30	1	814	9	9	9964	100	1107.1111111111110858474	10	11	7538	90.9090909090909065071	753.7999999999999545253	7	7	4716	100	673.7142857142856655628	12	13	12786	92.3076923076923065992	1065.5	391.7857142857143344372
5.0.11.0	win	040319	15:03:01	NH_A_74	1	1	mixed_Word_shortCSI	14	mixed_repeat	65	Triangle	Red	Shape	Word	Repeat	200	Inconsistent	SHAPE	TriangleRed.png	38	1	764	9	9	9964	100	1107.1111111111110858474	11	12	8302	91.6666666666666571928	754.7272727272727479431	8	8	5480	100	685	12	13	12786	92.3076923076923065992	1065.5	380.5
5.0.11.0	win	040319	15:03:01	NH_A_74	1	1	mixed_Word_shortCSI	14	mixed_repeat	68	Circle	Red	Shape	Word	Repeat	200	Consistent	SHAPE	CircleRed.png	30	1	668	9	9	9964	100	1107.1111111111110858474	12	13	8970	92.3076923076923065992	747.5	9	9	6148	100	683.1111111111110858474	12	13	12786	92.3076923076923065992	1065.5	382.3888888888889141526
5.0.11.0	win	040319	15:03:01	NH_A_74	1	1	mixed_Word_shortCSI	14	mixed_repeat	71	Circle	Green	Shape	Word	Repeat	200	Inconsistent	SHAPE	CircleGreen.png	30	1	1183	9	9	9964	100	1107.1111111111110858474	13	14	10153	92.8571428571428612031	781	10	10	7331	100	733.1000000000000227374	12	13	12786	92.3076923076923065992	1065.5	332.3999999999999772626
5.0.11.0	win	040319	15:03:01	NH_A_74	1	1	mixed_Word_shortCSI	14	mixed_repeat	74	Circle	Red	Shape	Word	Repeat	200	Consistent	SHAPE	CircleRed.png	30	1	701	9	9	9964	100	1107.1111111111110858474	14	15	10854	93.3333333333333285964	775.2857142857143344372	11	11	8032	100	730.1818181818181301423	12	13	12786	92.3076923076923065992	1065.5	335.3181818181818698577
5.0.11.0	win	040319	15:03:01	NH_A_74	1	1	mixed_Word_shortCSI	14	mixed_shift	77	Circle	Green	Color	Word	Shift	200	Inconsistent	COLOR	CircleGreen.png	38	1	976	10	10	10940	100	1094	14	15	10854	93.3333333333333285964	775.2857142857143344372	11	11	8032	100	730.1818181818181301423	13	14	13762	92.8571428571428612031	1058.6153846153845279332	328.4335664335663977909
5.0.11.0	win	040319	15:03:01	NH_A_74	1	1	mixed_Word_shortCSI	14	mixed_shift	80	Circle	Red	Shape	Word	Shift	200	Consistent	SHAPE	CircleRed.png	30	1	679	10	10	10940	100	1094	15	16	11533	93.75	768.8666666666666742458	11	11	8032	100	730.1818181818181301423	14	15	14441	93.3333333333333285964	1031.5	301.3181818181818698577
5.0.11.0	win	040319	15:03:01	NH_A_74	1	1	mixed_Word_shortCSI	14	mixed_shift	83	Triangle	Green	Color	Word	Shift	200	Consistent	COLOR	TriangleGreen.png	38	1	762	11	11	11702	100	1063.8181818181817561708	15	16	11533	93.75	768.8666666666666742458	11	11	8032	100	730.1818181818181301423	15	16	15203	93.75	1013.5333333333333030168	283.3515151515151728745
5.0.11.0	win	040319	15:03:01	NH_A_74	1	1	mixed_Word_shortCSI	14	mixed_repeat	86	Circle	Green	Color	Word	Repeat	200	Inconsistent	COLOR	CircleGreen.png	38	1	1322	12	12	13024	100	1085.3333333333332575421	15	16	11533	93.75	768.8666666666666742458	12	12	9354	100	779.5	15	16	15203	93.75	1013.5333333333333030168	234.0333333333333030168
5.0.11.0	win	040319	15:03:01	NH_A_74	1	1	mixed_Word_shortCSI	14	mixed_shift	89	Circle	Green	Shape	Word	Shift	200	Inconsistent	SHAPE	CircleGreen.png	30	1	1587	12	12	13024	100	1085.3333333333332575421	16	17	13120	94.1176470588235218884	820	12	12	9354	100	779.5	16	17	16790	94.1176470588235218884	1049.375	269.875
5.0.11.0	win	040319	15:03:01	NH_A_74	1	1	mixed_Word_shortCSI	14	mixed_repeat	92	Circle	Red	Shape	Word	Repeat	200	Consistent	SHAPE	CircleRed.png	30	1	578	12	12	13024	100	1085.3333333333332575421	17	18	13698	94.4444444444444428655	805.7647058823529278015	13	13	9932	100	764	16	17	16790	94.1176470588235218884	1049.375	285.375
5.0.11.0	win	040319	15:03:01	NH_A_74	1	1	mixed_Word_shortCSI	14	mixed_shift	95	Triangle	Green	Color	Word	Shift	200	Consistent	COLOR	TriangleGreen.png	30	0	1369	12	13	13024	92.3076923076923065992	1085.3333333333332575421	17	18	13698	94.4444444444444428655	805.7647058823529278015	13	13	9932	100	764	16	18	16790	88.8888888888888857309	1049.375	285.375
5.0.11.0	win	040319	15:03:01	NH_A_74	1	1	mixed_Word_shortCSI	14	mixed_repeat	98	Circle	Green	Color	Word	Repeat	200	Inconsistent	COLOR	CircleGreen.png	38	1	913	13	14	13937	92.8571428571428612031	1072.0769230769230944134	17	18	13698	94.4444444444444428655	805.7647058823529278015	14	14	10845	100	774.6428571428571103752	16	18	16790	88.8888888888888857309	1049.375	274.7321428571428896248
5.0.11.0	win	040319	15:03:01	NH_A_74	1	1	mixed_Word_shortCSI	14	mixed_shift	101	Triangle	Red	Shape	Word	Shift	200	Inconsistent	SHAPE	TriangleRed.png	38	1	939	13	14	13937	92.8571428571428612031	1072.0769230769230944134	18	19	14637	94.7368421052631504153	813.1666666666666287711	14	14	10845	100	774.6428571428571103752	17	19	17729	89.4736842105263150415	1042.8823529411765775876	268.2394957983194672124
5.0.11.0	win	040319	15:03:01	NH_A_74	1	1	mixed_Word_shortCSI	14	mixed_repeat	104	Triangle	Red	Shape	Word	Repeat	200	Inconsistent	SHAPE	TriangleRed.png	38	1	771	13	14	13937	92.8571428571428612031	1072.0769230769230944134	19	20	15408	95	810.9473684210526016614	15	15	11616	100	774.3999999999999772626	17	19	17729	89.4736842105263150415	1042.8823529411765775876	268.482352941176600325
5.0.11.0	win	040319	15:03:01	NH_A_74	1	1	mixed_Word_shortCSI	14	mixed_shift	107	Triangle	Red	Color	Word	Shift	200	Inconsistent	COLOR	TriangleRed.png	30	1	915	14	15	14852	93.3333333333333285964	1060.8571428571428896248	19	20	15408	95	810.9473684210526016614	15	15	11616	100	774.3999999999999772626	18	20	18644	90	1035.7777777777778283053	261.3777777777778510426
5.0.11.0	win	040319	15:03:01	NH_A_74	1	1	mixed_Word_shortCSI	14	mixed_repeat	110	Triangle	Green	Color	Word	Repeat	200	Consistent	COLOR	TriangleGreen.png	38	1	1516	15	16	16368	93.75	1091.2000000000000454747	19	20	15408	95	810.9473684210526016614	16	16	13132	100	820.75	18	20	18644	90	1035.7777777777778283053	215.0277777777778283053
5.0.11.0	win	040319	15:03:01	NH_A_74	1	1	mixed_Word_shortCSI	14	mixed_repeat	113	Triangle	Green	Color	Word	Repeat	200	Consistent	COLOR	TriangleGreen.png	38	1	573	16	17	16941	94.1176470588235218884	1058.8125	19	20	15408	95	810.9473684210526016614	17	17	13705	100	806.1764705882352473054	18	20	18644	90	1035.7777777777778283053	229.6013071895425809998
5.0.11.0	win	040319	15:03:01	NH_A_74	1	1	mixed_Word_shortCSI	14	mixed_shift	116	Circle	Green	Shape	Word	Shift	200	Inconsistent	SHAPE	CircleGreen.png	30	1	709	16	17	16941	94.1176470588235218884	1058.8125	20	21	16117	95.2380952380952265912	805.8500000000000227374	17	17	13705	100	806.1764705882352473054	19	21	19353	90.4761904761904816041	1018.5789473684210406645	212.4024767801857933591
5.0.11.0	win	040319	15:03:01	NH_A_74	1	1	mixed_Word_shortCSI	14	mixed_repeat	119	Triangle	Red	Shape	Word	Repeat	200	Inconsistent	SHAPE	TriangleRed.png	38	1	695	16	17	16941	94.1176470588235218884	1058.8125	21	22	16812	95.4545454545454532536	800.5714285714285551876	18	18	14400	100	800	19	21	19353	90.4761904761904816041	1018.5789473684210406645	218.5789473684210406645
5.0.11.0	win	040319	15:03:01	NH_A_74	1	1	mixed_Word_shortCSI	14	mixed_repeat	122	Triangle	Green	Shape	Word	Repeat	200	Consistent	SHAPE	TriangleGreen.png	38	1	602	16	17	16941	94.1176470588235218884	1058.8125	22	23	17414	95.6521739130434838216	791.5454545454545041139	19	19	15002	100	789.5789473684210406645	19	21	19353	90.4761904761904816041	1018.5789473684210406645	229
5.0.11.0	win	040319	15:03:01	NH_A_74	1	1	mixed_Word_shortCSI	14	mixed_repeat	125	Triangle	Green	Shape	Word	Repeat	200	Consistent	SHAPE	TriangleGreen.png	38	1	464	16	17	16941	94.1176470588235218884	1058.8125	23	24	17878	95.8333333333333428072	777.304347826086996065	20	20	15466	100	773.2999999999999545253	19	21	19353	90.4761904761904816041	1018.5789473684210406645	245.2789473684210861393
5.0.11.0	win	040319	15:03:01	NH_A_74	1	1	mixed_Word_shortCSI	14	mixed_repeat	128	Circle	Green	Shape	Word	Repeat	200	Inconsistent	SHAPE	CircleGreen.png	30	1	795	16	17	16941	94.1176470588235218884	1058.8125	24	25	18673	96	778.0416666666666287711	21	21	16261	100	774.3333333333333712289	19	21	19353	90.4761904761904816041	1018.5789473684210406645	244.2456140350876694356
5.0.11.0	win	040319	15:03:01	NH_A_74	1	1	mixed_Word_shortCSI	14	mixed_shift	131	Triangle	Green	Color	Word	Shift	200	Consistent	COLOR	TriangleGreen.png	38	1	761	17	18	17702	94.4444444444444428655	1041.2941176470587834046	24	25	18673	96	778.0416666666666287711	21	21	16261	100	774.3333333333333712289	20	22	20114	90.9090909090909065071	1005.7000000000000454747	231.3666666666666742458
5.0.11.0	win	040319	15:03:01	NH_A_74	1	1	mixed_Word_shortCSI	14	mixed_shift	134	Triangle	Red	Shape	Word	Shift	200	Inconsistent	SHAPE	TriangleRed.png	38	1	1033	17	18	17702	94.4444444444444428655	1041.2941176470587834046	25	26	19706	96.153846153846160405	788.2400000000000090949	21	21	16261	100	774.3333333333333712289	21	23	21147	91.3043478260869534324	1007	232.6666666666666287711
5.0.11.0	win	040319	15:03:01	NH_A_74	1	1	mixed_Word_shortCSI	14	mixed_shift	137	Triangle	Red	Color	Word	Shift	200	Inconsistent	COLOR	TriangleRed.png	30	1	1086	18	19	18788	94.7368421052631504153	1043.7777777777778283053	25	26	19706	96.153846153846160405	788.2400000000000090949	21	21	16261	100	774.3333333333333712289	22	24	22233	91.6666666666666571928	1010.5909090909091219146	236.2575757575757506856
5.0.11.0	win	040319	15:03:01	NH_A_74	1	1	mixed_Word_shortCSI	14	mixed_shift	140	Triangle	Red	Shape	Word	Shift	200	Inconsistent	SHAPE	TriangleRed.png	38	1	1473	18	19	18788	94.7368421052631504153	1043.7777777777778283053	26	27	21179	96.2962962962962905067	814.5769230769230944134	21	21	16261	100	774.3333333333333712289	23	25	23706	92	1030.695652173913003935	256.3623188405796327061
5.0.11.0	win	040319	15:03:01	NH_A_74	1	1	mixed_Word_shortCSI	14	mixed_repeat	143	Triangle	Green	Shape	Word	Repeat	200	Consistent	SHAPE	TriangleGreen.png	38	1	676	18	19	18788	94.7368421052631504153	1043.7777777777778283053	27	28	21855	96.4285714285714306016	809.4444444444444570763	22	22	16937	100	769.8636363636363739715	23	25	23706	92	1030.695652173913003935	260.8320158102766299635
5.0.11.0	win	040319	15:03:01	NH_A_74	1	1	mixed_Word_shortCSI	14	mixed_repeat	146	Triangle	Red	Shape	Word	Repeat	200	Inconsistent	SHAPE	TriangleRed.png	30	0	983	18	19	18788	94.7368421052631504153	1043.7777777777778283053	27	29	21855	93.1034482758620640652	809.4444444444444570763	22	23	16937	95.6521739130434838216	769.8636363636363739715	23	25	23706	92	1030.695652173913003935	260.8320158102766299635
5.0.11.0	win	040319	15:03:01	NH_A_74	1	1	mixed_Word_shortCSI	14	mixed_shift	149	Triangle	Green	Color	Word	Shift	200	Consistent	COLOR	TriangleGreen.png	38	1	1918	19	20	20706	95	1089.7894736842106340191	27	29	21855	93.1034482758620640652	809.4444444444444570763	22	23	16937	95.6521739130434838216	769.8636363636363739715	24	26	25624	92.3076923076923065992	1067.6666666666667424579	297.8030303030303684864
5.0.11.0	win	040319	15:03:01	NH_A_74	1	1	mixed_Word_shortCSI	14	mixed_repeat	152	Circle	Red	Color	Word	Repeat	200	Consistent	COLOR	CircleRed.png	30	1	719	20	21	21425	95.2380952380952265912	1071.25	27	29	21855	93.1034482758620640652	809.4444444444444570763	23	24	17656	95.8333333333333428072	767.6521739130434980325	24	26	25624	92.3076923076923065992	1067.6666666666667424579	300.0144927536232444254
5.0.11.0	win	040319	15:03:01	NH_A_74	1	1	mixed_Word_shortCSI	14	mixed_shift	155	Triangle	Green	Shape	Word	Shift	200	Consistent	SHAPE	TriangleGreen.png	38	1	640	20	21	21425	95.2380952380952265912	1071.25	28	30	22495	93.3333333333333285964	803.3928571428571103752	23	24	17656	95.8333333333333428072	767.6521739130434980325	25	27	26264	92.5925925925925952242	1050.5599999999999454303	282.9078260869564473978
5.0.11.0	win	040319	15:03:01	NH_A_74	1	1	mixed_Word_shortCSI	14	mixed_repeat	158	Triangle	Green	Shape	Word	Repeat	200	Consistent	SHAPE	TriangleGreen.png	38	1	469	20	21	21425	95.2380952380952265912	1071.25	29	31	22964	93.5483870967741921731	791.8620689655172100174	24	25	18125	96	755.2083333333333712289	25	27	26264	92.5925925925925952242	1050.5599999999999454303	295.3516666666665742014
5.0.11.0	win	040319	15:03:01	NH_A_74	1	1	mixed_Word_shortCSI	14	mixed_repeat	161	Circle	Red	Shape	Word	Repeat	200	Consistent	SHAPE	CircleRed.png	30	1	577	20	21	21425	95.2380952380952265912	1071.25	30	32	23541	93.75	784.7000000000000454747	25	26	18702	96.153846153846160405	748.0800000000000409273	25	27	26264	92.5925925925925952242	1050.5599999999999454303	302.4799999999999045031
5.0.11.0	win	040319	15:03:01	NH_A_74	1	1	mixed_Word_shortCSI	14	mixed_shift	164	Circle	Green	Color	Word	Shift	200	Inconsistent	COLOR	CircleGreen.png	38	1	680	21	22	22105	95.4545454545454532536	1052.6190476190477056662	30	32	23541	93.75	784.7000000000000454747	25	26	18702	96.153846153846160405	748.0800000000000409273	26	28	26944	92.8571428571428612031	1036.3076923076923776534	288.2276923076923367262
5.0.11.0	win	040319	15:03:01	NH_A_74	1	1	mixed_Word_shortCSI	14	mixed_shift	167	Triangle	Green	Shape	Word	Shift	200	Consistent	SHAPE	TriangleGreen.png	38	1	1147	21	22	22105	95.4545454545454532536	1052.6190476190477056662	31	33	24688	93.9393939393939376714	796.3870967741935373851	25	26	18702	96.153846153846160405	748.0800000000000409273	27	29	28091	93.1034482758620640652	1040.4074074074073905649	292.3274074074073496377
5.0.11.0	win	040319	15:03:01	NH_A_74	1	1	mixed_Word_shortCSI	14	mixed_repeat	170	Circle	Red	Shape	Word	Repeat	200	Consistent	SHAPE	CircleRed.png	30	1	1275	21	22	22105	95.4545454545454532536	1052.6190476190477056662	32	34	25963	94.1176470588235218884	811.34375	26	27	19977	96.2962962962962905067	768.3461538461538111733	27	29	28091	93.1034482758620640652	1040.4074074074073905649	272.0612535612535793916
5.0.11.0	win	040319	15:03:01	NH_A_74	1	1	mixed_Word_shortCSI	14	mixed_shift	173	Triangle	Red	Color	Word	Shift	200	Inconsistent	COLOR	TriangleRed.png	30	1	2599	22	23	24704	95.6521739130434838216	1122.9090909090909917722	32	34	25963	94.1176470588235218884	811.34375	26	27	19977	96.2962962962962905067	768.3461538461538111733	28	30	30690	93.3333333333333285964	1096.0714285714286688744	327.7252747252748577012
5.0.11.0	win	040319	15:03:01	NH_A_74	1	1	mixed_Word_shortCSI	14	mixed_shift	176	Circle	Red	Shape	Word	Shift	200	Consistent	SHAPE	CircleRed.png	30	1	1293	22	23	24704	95.6521739130434838216	1122.9090909090909917722	33	35	27256	94.2857142857142775938	825.9393939393939945148	26	27	19977	96.2962962962962905067	768.3461538461538111733	29	31	31983	93.5483870967741921731	1102.8620689655172100174	334.5159151193633988441
5.0.11.0	win	040319	15:03:01	NH_A_74	1	1	mixed_Word_shortCSI	14	mixed_shift	179	Circle	Green	Color	Word	Shift	200	Inconsistent	COLOR	CircleGreen.png	38	1	903	23	24	25607	95.8333333333333428072	1113.3478260869565019675	33	35	27256	94.2857142857142775938	825.9393939393939945148	26	27	19977	96.2962962962962905067	768.3461538461538111733	30	32	32886	93.75	1096.2000000000000454747	327.8538461538462343015
5.0.11.0	win	040319	15:03:01	NH_A_74	1	1	mixed_Word_shortCSI	14	mixed_shift	182	Triangle	Green	Shape	Word	Shift	200	Consistent	SHAPE	TriangleGreen.png	38	1	1026	23	24	25607	95.8333333333333428072	1113.3478260869565019675	34	36	28282	94.4444444444444428655	831.8235294117647526946	26	27	19977	96.2962962962962905067	768.3461538461538111733	31	33	33912	93.9393939393939376714	1093.9354838709678006126	325.5893300248139894393
5.0.11.0	win	040319	15:03:01	NH_A_74	1	1	mixed_Word_shortCSI	14	mixed_shift	185	Circle	Red	Color	Word	Shift	200	Consistent	COLOR	CircleRed.png	30	1	519	24	25	26126	96	1088.5833333333332575421	34	36	28282	94.4444444444444428655	831.8235294117647526946	26	27	19977	96.2962962962962905067	768.3461538461538111733	32	34	34431	94.1176470588235218884	1075.96875	307.6225961538461888267
5.0.11.0	win	040319	15:03:01	NH_A_74	1	1	mixed_Word_shortCSI	14	mixed_repeat	188	Circle	Green	Color	Word	Repeat	200	Inconsistent	COLOR	CircleGreen.png	38	1	1440	25	26	27566	96.153846153846160405	1102.6400000000001000444	34	36	28282	94.4444444444444428655	831.8235294117647526946	27	28	21417	96.4285714285714306016	793.2222222222221716947	32	34	34431	94.1176470588235218884	1075.96875	282.7465277777778283053
5.0.11.0	win	040319	15:03:01	NH_A_74	1	1	mixed_Word_shortCSI	14	mixed_repeat	191	Circle	Green	Color	Word	Repeat	200	Inconsistent	COLOR	CircleGreen.png	38	1	1317	26	27	28883	96.2962962962962905067	1110.8846153846154720668	34	36	28282	94.4444444444444428655	831.8235294117647526946	28	29	22734	96.5517241379310320326	811.9285714285714448124	32	34	34431	94.1176470588235218884	1075.96875	264.0401785714285551876
5.0.11.0	win	040319	15:03:01	NH_A_74	1	1	mixed_Word_shortCSI	14	mixed_repeat	194	Circle	Red	Color	Word	Repeat	200	Consistent	COLOR	CircleRed.png	30	1	1102	27	28	29985	96.4285714285714306016	1110.5555555555556566105	34	36	28282	94.4444444444444428655	831.8235294117647526946	29	30	23836	96.6666666666666714036	821.9310344827586050087	32	34	34431	94.1176470588235218884	1075.96875	254.0377155172413949913
5.0.11.0	win	040319	15:03:01	NH_A_74	1	1	mixed_Word_shortCSI	14	mixed_repeat	197	Triangle	Red	Color	Word	Repeat	200	Inconsistent	COLOR	TriangleRed.png	30	1	752	28	29	30737	96.5517241379310320326	1097.75	34	36	28282	94.4444444444444428655	831.8235294117647526946	30	31	24588	96.774193548387103192	819.6000000000000227374	32	34	34431	94.1176470588235218884	1075.96875	256.3687499999999772626
5.0.11.0	win	040319	15:03:01	NH_A_74	1	1	mixed_Word_shortCSI	14	mixed_repeat	200	Circle	Red	Color	Word	Repeat	200	Consistent	COLOR	CircleRed.png	30	1	416	29	30	31153	96.6666666666666714036	1074.2413793103448824695	34	36	28282	94.4444444444444428655	831.8235294117647526946	31	32	25004	96.875	806.5806451612903629211	32	34	34431	94.1176470588235218884	1075.96875	269.3881048387096370789
5.0.11.0	win	040319	15:03:01	NH_A_74	1	1	mixed_Word_shortCSI	14	mixed_shift	203	Circle	Red	Shape	Word	Shift	200	Consistent	SHAPE	CircleRed.png	30	1	909	29	30	31153	96.6666666666666714036	1074.2413793103448824695	35	37	29191	94.594594594594596515	834.0285714285714675498	31	32	25004	96.875	806.5806451612903629211	33	35	35340	94.2857142857142775938	1070.9090909090909917722	264.3284457478006288511
5.0.11.0	win	040319	15:03:01	NH_A_74	1	1	mixed_Word_shortCSI	14	mixed_shift	206	Circle	Red	Color	Word	Shift	200	Consistent	COLOR	CircleRed.png	30	1	935	30	31	32088	96.774193548387103192	1069.5999999999999090505	35	37	29191	94.594594594594596515	834.0285714285714675498	31	32	25004	96.875	806.5806451612903629211	34	36	36275	94.4444444444444428655	1066.9117647058824331907	260.3311195445920702696
5.0.11.0	win	040319	15:03:01	NH_A_74	1	1	mixed_Word_shortCSI	14	mixed_shift	209	Circle	Green	Shape	Word	Shift	200	Inconsistent	SHAPE	CircleGreen.png	30	1	1088	30	31	32088	96.774193548387103192	1069.5999999999999090505	36	38	30279	94.7368421052631504153	841.0833333333333712289	31	32	25004	96.875	806.5806451612903629211	35	37	37363	94.594594594594596515	1067.5142857142857337749	260.9336405529953708538
5.0.11.0	win	040319	15:03:01	NH_A_74	1	1	mixed_Word_shortCSI	14	mixed_repeat	212	Circle	Red	Shape	Word	Repeat	200	Consistent	SHAPE	CircleRed.png	30	1	514	30	31	32088	96.774193548387103192	1069.5999999999999090505	37	39	30793	94.8717948717948615922	832.2432432432432278802	32	33	25518	96.9696969696969688357	797.4375	35	37	37363	94.594594594594596515	1067.5142857142857337749	270.0767857142857337749
5.0.11.0	win	040319	15:03:01	NH_A_74	1	1	mixed_Word_shortCSI	14	mixed_shift	215	Triangle	Red	Color	Word	Shift	200	Inconsistent	COLOR	TriangleRed.png	30	1	1068	31	32	33156	96.875	1069.5483870967741495406	37	39	30793	94.8717948717948615922	832.2432432432432278802	32	33	25518	96.9696969696969688357	797.4375	36	38	38431	94.7368421052631504153	1067.5277777777778283053	270.0902777777778283053
5.0.11.0	win	040319	15:03:01	NH_A_74	1	1	mixed_Word_shortCSI	14	mixed_repeat	218	Circle	Green	Color	Word	Repeat	200	Inconsistent	COLOR	CircleGreen.png	38	1	944	32	33	34100	96.9696969696969688357	1065.625	37	39	30793	94.8717948717948615922	832.2432432432432278802	33	34	26462	97.0588235294117680496	801.8787878787878753428	36	38	38431	94.7368421052631504153	1067.5277777777778283053	265.6489898989899529624
5.0.11.0	win	040319	15:03:01	NH_A_74	1	1	mixed_Word_shortCSI	14	mixed_repeat	221	Circle	Green	Color	Word	Repeat	200	Inconsistent	COLOR	CircleGreen.png	38	1	424	33	34	34524	97.0588235294117680496	1046.1818181818182438292	37	39	30793	94.8717948717948615922	832.2432432432432278802	34	35	26886	97.1428571428571387969	790.7647058823529278015	36	38	38431	94.7368421052631504153	1067.5277777777778283053	276.7630718954249005037
5.0.11.0	win	040319	15:03:01	NH_A_74	1	1	mixed_Word_shortCSI	14	mixed_repeat	224	Triangle	Green	Color	Word	Repeat	200	Consistent	COLOR	TriangleGreen.png	38	1	309	34	35	34833	97.1428571428571387969	1024.5	37	39	30793	94.8717948717948615922	832.2432432432432278802	35	36	27195	97.2222222222222143273	777	36	38	38431	94.7368421052631504153	1067.5277777777778283053	290.5277777777778283053
5.0.11.0	win	040319	15:03:01	NH_A_74	1	1	mixed_Word_shortCSI	14	mixed_shift	227	Circle	Red	Shape	Word	Shift	200	Consistent	SHAPE	CircleRed.png	30	1	1079	34	35	34833	97.1428571428571387969	1024.5	38	40	31872	95	838.7368421052631219936	35	36	27195	97.2222222222222143273	777	37	39	39510	94.8717948717948615922	1067.8378378378379238711	290.8378378378379238711
5.0.11.0	win	040319	15:03:01	NH_A_74	1	1	mixed_Word_shortCSI	14	mixed_shift	230	Circle	Red	Color	Word	Shift	200	Consistent	COLOR	CircleRed.png	30	1	1498	35	36	36331	97.2222222222222143273	1038.0285714285714675498	38	40	31872	95	838.7368421052631219936	35	36	27195	97.2222222222222143273	777	38	40	41008	95	1079.1578947368420813291	302.1578947368420813291
5.0.11.0	win	040319	15:03:01	NH_A_74	1	1	mixed_Word_shortCSI	14	mixed_repeat	233	Circle	Green	Color	Word	Repeat	200	Inconsistent	COLOR	CircleGreen.png	38	1	861	36	37	37192	97.2972972972973053629	1033.1111111111110858474	38	40	31872	95	838.7368421052631219936	36	37	28056	97.2972972972973053629	779.3333333333333712289	38	40	41008	95	1079.1578947368420813291	299.8245614035087101001
5.0.11.0	win	040319	15:03:01	NH_A_74	1	1	mixed_Word_shortCSI	14	mixed_shift	236	Triangle	Red	Shape	Word	Shift	200	Inconsistent	SHAPE	TriangleRed.png	38	1	713	36	37	37192	97.2972972972973053629	1033.1111111111110858474	39	41	32585	95.1219512195121978948	835.5128205128205536312	36	37	28056	97.2972972972973053629	779.3333333333333712289	39	41	41721	95.1219512195121978948	1069.7692307692307167599	290.435897435897345531
5.0.11.0	win	040319	15:03:01	NH_A_74	1	1	mixed_Word_shortCSI	14	mixed_repeat	239	Circle	Red	Shape	Word	Repeat	200	Consistent	SHAPE	CircleRed.png	30	1	507	36	37	37192	97.2972972972973053629	1033.1111111111110858474	40	42	33092	95.2380952380952265912	827.2999999999999545253	37	38	28563	97.3684210526315752077	771.9729729729730252075	39	41	41721	95.1219512195121978948	1069.7692307692307167599	297.7962577962576915525
5.0.11.0	win	040319	15:03:01	NH_A_74	1	1	mixed_Word_shortCSI	14	mixed_repeat	242	Triangle	Red	Shape	Word	Repeat	200	Inconsistent	SHAPE	TriangleRed.png	38	1	725	36	37	37192	97.2972972972973053629	1033.1111111111110858474	41	43	33817	95.3488372093023315301	824.8048780487804378936	38	39	29288	97.4358974358974307961	770.7368421052631219936	39	41	41721	95.1219512195121978948	1069.7692307692307167599	299.0323886639675947663
5.0.11.0	win	040319	15:03:01	NH_A_74	1	1	mixed_Word_shortCSI	14	Rest	244	Triangle	Red	Shape	Word	Repeat	200	Inconsistent	Take a break for 60 s	TriangleRed.png	0	0	59984	36	37	37192	97.2972972972973053629	1033.1111111111110858474	41	43	33817	95.3488372093023315301	824.8048780487804378936	38	39	29288	97.4358974358974307961	770.7368421052631219936	39	41	41721	95.1219512195121978948	1069.7692307692307167599	299.0323886639675947663
5.0.11.0	win	040319	15:03:01	NH_A_74	1	1	mixed_Word_shortCSI	14	mixed_shift	246	Triangle	Red	Color	Word	Shift	200	Inconsistent	COLOR	TriangleRed.png	30	1	4516	37	38	41708	97.3684210526315752077	1127.243243243243341567	41	43	33817	95.3488372093023315301	824.8048780487804378936	38	39	29288	97.4358974358974307961	770.7368421052631219936	40	42	46237	95.2380952380952265912	1155.9249999999999545253	385.1881578947368325316
5.0.11.0	win	040319	15:03:01	NH_A_74	1	1	mixed_Word_shortCSI	14	mixed_shift	249	Circle	Green	Shape	Word	Shift	200	Inconsistent	SHAPE	CircleGreen.png	30	1	1501	37	38	41708	97.3684210526315752077	1127.243243243243341567	42	44	35318	95.4545454545454532536	840.9047619047619264165	38	39	29288	97.4358974358974307961	770.7368421052631219936	41	43	47738	95.3488372093023315301	1164.341463414634063156	393.6046213093709411623
5.0.11.0	win	040319	15:03:01	NH_A_74	1	1	mixed_Word_shortCSI	14	mixed_shift	252	Triangle	Green	Color	Word	Shift	200	Consistent	COLOR	TriangleGreen.png	38	1	1375	38	39	43083	97.4358974358974307961	1133.7631578947368780064	42	44	35318	95.4545454545454532536	840.9047619047619264165	38	39	29288	97.4358974358974307961	770.7368421052631219936	42	44	49113	95.4545454545454532536	1169.3571428571428896248	398.6203007518797676312
5.0.11.0	win	040319	15:03:01	NH_A_74	1	1	mixed_Word_shortCSI	14	mixed_shift	255	Triangle	Green	Shape	Word	Shift	200	Consistent	SHAPE	TriangleGreen.png	38	1	743	38	39	43083	97.4358974358974307961	1133.7631578947368780064	43	45	36061	95.5555555555555571345	838.6279069767441569638	38	39	29288	97.4358974358974307961	770.7368421052631219936	43	45	49856	95.5555555555555571345	1159.4418604651161786023	388.7050183598530566087
5.0.11.0	win	040319	15:03:01	NH_A_74	1	1	mixed_Word_shortCSI	14	mixed_repeat	258	Triangle	Green	Shape	Word	Repeat	200	Consistent	SHAPE	TriangleGreen.png	38	1	519	38	39	43083	97.4358974358974307961	1133.7631578947368780064	44	46	36580	95.6521739130434838216	831.3636363636363739715	39	40	29807	97.5	764.2820512820512703911	43	45	49856	95.5555555555555571345	1159.4418604651161786023	395.1598091830649082112
5.0.11.0	win	040319	15:03:01	NH_A_74	1	1	mixed_Word_shortCSI	14	mixed_shift	261	Circle	Red	Color	Word	Shift	200	Consistent	COLOR	CircleRed.png	30	1	1009	39	40	44092	97.5	1130.5641025641025407822	44	46	36580	95.6521739130434838216	831.3636363636363739715	39	40	29807	97.5	764.2820512820512703911	44	46	50865	95.6521739130434838216	1156.0227272727272520569	391.7406759906759816658
5.0.11.0	win	040319	15:03:01	NH_A_74	1	1	mixed_Word_shortCSI	14	mixed_repeat	264	Circle	Red	Color	Word	Repeat	200	Consistent	COLOR	CircleRed.png	30	1	679	40	41	44771	97.5609756097560989474	1119.2750000000000909495	44	46	36580	95.6521739130434838216	831.3636363636363739715	40	41	30486	97.5609756097560989474	762.1499999999999772626	44	46	50865	95.6521739130434838216	1156.0227272727272520569	393.8727272727272747943
5.0.11.0	win	040319	15:03:01	NH_A_74	1	1	mixed_Word_shortCSI	14	mixed_shift	267	Triangle	Green	Shape	Word	Shift	200	Consistent	SHAPE	TriangleGreen.png	38	1	730	40	41	44771	97.5609756097560989474	1119.2750000000000909495	45	47	37310	95.7446808510638334155	829.1111111111110858474	40	41	30486	97.5609756097560989474	762.1499999999999772626	45	47	51595	95.7446808510638334155	1146.5555555555556566105	384.4055555555556793479
5.0.11.0	win	040319	15:03:01	NH_A_74	1	1	mixed_Word_shortCSI	14	mixed_repeat	270	Circle	Green	Shape	Word	Repeat	200	Inconsistent	SHAPE	CircleGreen.png	30	1	1403	40	41	44771	97.5609756097560989474	1119.2750000000000909495	46	48	38713	95.8333333333333428072	841.5869565217391254919	41	42	31889	97.619047619047620401	777.780487804878021052	45	47	51595	95.7446808510638334155	1146.5555555555556566105	368.7750677506776355585
5.0.11.0	win	040319	15:03:01	NH_A_74	1	1	mixed_Word_shortCSI	14	mixed_shift	273	Circle	Red	Color	Word	Shift	200	Consistent	COLOR	CircleRed.png	30	1	465	41	42	45236	97.619047619047620401	1103.3170731707316463144	46	48	38713	95.8333333333333428072	841.5869565217391254919	41	42	31889	97.619047619047620401	777.780487804878021052	46	48	52060	95.8333333333333428072	1131.7391304347825098375	353.9586426299044887855
5.0.11.0	win	040319	15:03:01	NH_A_74	1	1	mixed_Word_shortCSI	14	mixed_repeat	276	Triangle	Green	Color	Word	Repeat	200	Consistent	COLOR	TriangleGreen.png	38	1	380	42	43	45616	97.6744186046511515542	1086.0952380952380735835	46	48	38713	95.8333333333333428072	841.5869565217391254919	42	43	32269	97.6744186046511515542	768.3095238095238528331	46	48	52060	95.8333333333333428072	1131.7391304347825098375	363.4296066252586570045
5.0.11.0	win	040319	15:03:01	NH_A_74	1	1	mixed_Word_shortCSI	14	mixed_shift	279	Circle	Green	Shape	Word	Shift	200	Inconsistent	SHAPE	CircleGreen.png	30	1	635	42	43	45616	97.6744186046511515542	1086.0952380952380735835	47	49	39348	95.9183673469387656496	837.1914893617021107275	42	43	32269	97.6744186046511515542	768.3095238095238528331	47	49	52695	95.9183673469387656496	1121.1702127659575580765	352.8606889564337052434
5.0.11.0	win	040319	15:03:01	NH_A_74	1	1	mixed_Word_shortCSI	14	mixed_repeat	282	Triangle	Green	Shape	Word	Repeat	200	Consistent	SHAPE	TriangleGreen.png	38	1	832	42	43	45616	97.6744186046511515542	1086.0952380952380735835	48	50	40180	96	837.0833333333333712289	43	44	33101	97.7272727272727337322	769.790697674418652241	47	49	52695	95.9183673469387656496	1121.1702127659575580765	351.3795150915389058355
5.0.11.0	win	040319	15:03:01	NH_A_74	1	1	mixed_Word_shortCSI	14	mixed_repeat	285	Circle	Red	Shape	Word	Repeat	200	Consistent	SHAPE	CircleRed.png	30	1	460	42	43	45616	97.6744186046511515542	1086.0952380952380735835	49	51	40640	96.0784313725490193292	829.3877551020408418481	44	45	33561	97.7777777777777714618	762.75	47	49	52695	95.9183673469387656496	1121.1702127659575580765	358.4202127659575580765
5.0.11.0	win	040319	15:03:01	NH_A_74	1	1	mixed_Word_shortCSI	14	mixed_shift	288	Triangle	Red	Color	Word	Shift	200	Inconsistent	COLOR	TriangleRed.png	30	1	504	43	44	46120	97.7272727272727337322	1072.5581395348838213977	49	51	40640	96.0784313725490193292	829.3877551020408418481	44	45	33561	97.7777777777777714618	762.75	48	50	53199	96	1108.3125	345.5625
5.0.11.0	win	040319	15:03:01	NH_A_74	1	1	mixed_Word_shortCSI	14	mixed_repeat	291	Triangle	Green	Color	Word	Repeat	200	Consistent	COLOR	TriangleGreen.png	38	1	515	44	45	46635	97.7777777777777714618	1059.8863636363637397153	49	51	40640	96.0784313725490193292	829.3877551020408418481	45	46	34076	97.8260869565217348054	757.2444444444444116016	48	50	53199	96	1108.3125	351.0680555555555883984
5.0.11.0	win	040319	15:03:01	NH_A_74	1	1	mixed_Word_shortCSI	14	mixed_shift	294	Triangle	Green	Shape	Word	Shift	200	Consistent	SHAPE	TriangleGreen.png	38	1	587	44	45	46635	97.7777777777777714618	1059.8863636363637397153	50	52	41227	96.153846153846160405	824.5399999999999636202	45	46	34076	97.8260869565217348054	757.2444444444444116016	49	51	53786	96.0784313725490193292	1097.6734693877551762853	340.4290249433107646837
5.0.11.0	win	040319	15:03:01	NH_A_74	1	1	mixed_Word_shortCSI	14	mixed_repeat	297	Triangle	Red	Shape	Word	Repeat	200	Inconsistent	SHAPE	TriangleRed.png	38	1	610	44	45	46635	97.7777777777777714618	1059.8863636363637397153	51	53	41837	96.2264150943396288085	820.3333333333333712289	46	47	34686	97.8723404255319167078	754.0434782608696195894	49	51	53786	96.0784313725490193292	1097.6734693877551762853	343.6299911268855566959
5.0.11.0	win	040319	15:03:01	NH_A_74	1	1	mixed_Word_shortCSI	14	mixed_shift	300	Circle	Red	Color	Word	Shift	200	Consistent	COLOR	CircleRed.png	30	1	568	45	46	47203	97.8260869565217348054	1048.9555555555555201863	51	53	41837	96.2264150943396288085	820.3333333333333712289	46	47	34686	97.8723404255319167078	754.0434782608696195894	50	52	54354	96.153846153846160405	1087.0799999999999272404	333.0365217391303076511
5.0.11.0	win	040319	15:03:01	NH_A_74	1	1	mixed_Word_shortCSI	14	mixed_repeat	303	Triangle	Red	Color	Word	Repeat	200	Inconsistent	COLOR	TriangleRed.png	38	0	591	45	47	47203	95.7446808510638334155	1048.9555555555555201863	51	53	41837	96.2264150943396288085	820.3333333333333712289	46	48	34686	95.8333333333333428072	754.0434782608696195894	50	52	54354	96.153846153846160405	1087.0799999999999272404	333.0365217391303076511
5.0.11.0	win	040319	15:03:01	NH_A_74	1	1	mixed_Word_shortCSI	14	mixed_repeat	306	Circle	Red	Color	Word	Repeat	200	Consistent	COLOR	CircleRed.png	30	1	966	46	48	48169	95.8333333333333428072	1047.1521739130434980325	51	53	41837	96.2264150943396288085	820.3333333333333712289	47	49	35652	95.9183673469387656496	758.5531914893616658446	50	52	54354	96.153846153846160405	1087.0799999999999272404	328.5268085106382613958
5.0.11.0	win	040319	15:03:01	NH_A_74	1	1	mixed_Word_shortCSI	14	mixed_shift	309	Triangle	Red	Shape	Word	Shift	200	Inconsistent	SHAPE	TriangleRed.png	38	1	397	46	48	48169	95.8333333333333428072	1047.1521739130434980325	52	54	42234	96.2962962962962905067	812.1923076923077360334	47	49	35652	95.9183673469387656496	758.5531914893616658446	51	53	54751	96.2264150943396288085	1073.5490196078430926718	314.9958281184814268272
5.0.11.0	win	040319	15:03:01	NH_A_74	1	1	mixed_Word_shortCSI	14	mixed_shift	312	Triangle	Red	Color	Word	Shift	200	Inconsistent	COLOR	TriangleRed.png	30	1	635	47	49	48804	95.9183673469387656496	1038.382978723404221455	52	54	42234	96.2962962962962905067	812.1923076923077360334	47	49	35652	95.9183673469387656496	758.5531914893616658446	52	54	55386	96.2962962962962905067	1065.1153846153845279332	306.5621931260228620886
5.0.11.0	win	040319	15:03:01	NH_A_74	1	1	mixed_Word_shortCSI	14	mixed_repeat	315	Triangle	Green	Color	Word	Repeat	200	Consistent	COLOR	TriangleGreen.png	38	1	528	48	50	49332	96	1027.75	52	54	42234	96.2962962962962905067	812.1923076923077360334	48	50	36180	96	753.75	52	54	55386	96.2962962962962905067	1065.1153846153845279332	311.3653846153845279332
5.0.11.0	win	040319	15:03:01	NH_A_74	1	1	mixed_Word_shortCSI	14	mixed_shift	318	Triangle	Red	Shape	Word	Shift	200	Inconsistent	SHAPE	TriangleRed.png	38	1	617	48	50	49332	96	1027.75	53	55	42851	96.3636363636363597607	808.5094339622640973175	48	50	36180	96	753.75	53	55	56003	96.3636363636363597607	1056.6603773584906775795	302.9103773584906775795
5.0.11.0	win	040319	15:03:01	NH_A_74	1	1	mixed_Word_shortCSI	14	mixed_repeat	321	Circle	Red	Shape	Word	Repeat	200	Consistent	SHAPE	CircleRed.png	30	1	495	48	50	49332	96	1027.75	54	56	43346	96.4285714285714306016	802.7037037037036952825	49	51	36675	96.0784313725490193292	748.4693877551020477767	53	55	56003	96.3636363636363597607	1056.6603773584906775795	308.1909896033886298028
5.0.11.0	win	040319	15:03:01	NH_A_74	1	1	mixed_Word_shortCSI	14	mixed_shift	324	Triangle	Green	Color	Word	Shift	200	Consistent	COLOR	TriangleGreen.png	38	1	537	49	51	49869	96.0784313725490193292	1017.734693877550967045	54	56	43346	96.4285714285714306016	802.7037037037036952825	49	51	36675	96.0784313725490193292	748.4693877551020477767	54	56	56540	96.4285714285714306016	1047.0370370370369528246	298.5676492819349050478
5.0.11.0	win	040319	15:03:01	NH_A_74	1	1	mixed_Word_shortCSI	14	mixed_shift	327	Circle	Red	Shape	Word	Shift	200	Consistent	SHAPE	CircleRed.png	30	1	930	49	51	49869	96.0784313725490193292	1017.734693877550967045	55	57	44276	96.4912280701754383472	805.0181818181818016456	49	51	36675	96.0784313725490193292	748.4693877551020477767	55	57	57470	96.4912280701754383472	1044.9090909090909917722	296.4397031539889439955
5.0.11.0	win	040319	15:03:01	NH_A_74	1	1	mixed_Word_shortCSI	14	mixed_shift	330	Circle	Green	Color	Word	Shift	200	Inconsistent	COLOR	CircleGreen.png	38	1	828	50	52	50697	96.153846153846160405	1013.9400000000000545697	55	57	44276	96.4912280701754383472	805.0181818181818016456	49	51	36675	96.0784313725490193292	748.4693877551020477767	56	58	58298	96.5517241379310320326	1041.0357142857142207504	292.5663265306121729736
5.0.11.0	win	040319	15:03:01	NH_A_74	1	1	mixed_Word_shortCSI	14	mixed_shift	333	Triangle	Green	Shape	Word	Shift	200	Consistent	SHAPE	TriangleGreen.png	38	1	665	50	52	50697	96.153846153846160405	1013.9400000000000545697	56	58	44941	96.5517241379310320326	802.5178571428571103752	49	51	36675	96.0784313725490193292	748.4693877551020477767	57	59	58963	96.6101694915254256557	1034.4385964912280542194	285.9692087361260064426
5.0.11.0	win	040319	15:03:01	NH_A_74	1	1	mixed_Word_shortCSI	14	mixed_repeat	336	Circle	Green	Shape	Word	Repeat	200	Inconsistent	SHAPE	CircleGreen.png	38	0	764	50	52	50697	96.153846153846160405	1013.9400000000000545697	56	59	44941	94.9152542372881384836	802.5178571428571103752	49	52	36675	94.2307692307692263967	748.4693877551020477767	57	59	58963	96.6101694915254256557	1034.4385964912280542194	285.9692087361260064426
5.0.11.0	win	040319	15:03:01	NH_A_74	1	1	mixed_Word_shortCSI	14	mixed_repeat	339	Triangle	Red	Shape	Word	Repeat	200	Inconsistent	SHAPE	TriangleRed.png	38	1	699	50	52	50697	96.153846153846160405	1013.9400000000000545697	57	60	45640	95	800.7017543859649322258	50	53	37374	94.3396226415094361073	747.4800000000000181899	57	59	58963	96.6101694915254256557	1034.4385964912280542194	286.9585964912280360295
5.0.11.0	win	040319	15:03:01	NH_A_74	1	1	mixed_Word_shortCSI	14	mixed_shift	342	Circle	Green	Color	Word	Shift	200	Inconsistent	COLOR	CircleGreen.png	30	0	1245	50	53	50697	94.3396226415094361073	1013.9400000000000545697	57	60	45640	95	800.7017543859649322258	50	53	37374	94.3396226415094361073	747.4800000000000181899	57	60	58963	95	1034.4385964912280542194	286.9585964912280360295
5.0.11.0	win	040319	15:03:01	NH_A_74	1	1	mixed_Word_shortCSI	14	mixed_repeat	345	Circle	Green	Color	Word	Repeat	200	Inconsistent	COLOR	CircleGreen.png	38	1	2810	51	54	53507	94.4444444444444428655	1049.1568627450981239235	57	60	45640	95	800.7017543859649322258	51	54	40184	94.4444444444444428655	787.9215686274509380382	57	60	58963	95	1034.4385964912280542194	246.5170278637771161812
5.0.11.0	win	040319	15:03:01	NH_A_74	1	1	mixed_Word_shortCSI	14	mixed_shift	348	Circle	Green	Shape	Word	Shift	200	Inconsistent	SHAPE	CircleGreen.png	30	1	1240	51	54	53507	94.4444444444444428655	1049.1568627450981239235	58	61	46880	95.0819672131147513028	808.2758620689654662783	51	54	40184	94.4444444444444428655	787.9215686274509380382	58	61	60203	95.0819672131147513028	1037.982758620689764939	250.0611899932388269008
5.0.11.0	win	040319	15:03:01	NH_A_74	1	1	mixed_Word_shortCSI	14	mixed_shift	351	Triangle	Red	Color	Word	Shift	200	Inconsistent	COLOR	TriangleRed.png	30	1	660	52	55	54167	94.5454545454545467464	1041.6730769230769055866	58	61	46880	95.0819672131147513028	808.2758620689654662783	51	54	40184	94.4444444444444428655	787.9215686274509380382	59	62	60863	95.161290322580654788	1031.5762711864406355744	243.6547025589896975362
5.0.11.0	win	040319	15:03:01	NH_A_74	1	1	mixed_Word_shortCSI	14	mixed_repeat	354	Triangle	Red	Color	Word	Repeat	200	Inconsistent	COLOR	TriangleRed.png	30	1	409	53	56	54576	94.6428571428571387969	1029.7358490566036834934	58	61	46880	95.0819672131147513028	808.2758620689654662783	52	55	40593	94.5454545454545467464	780.63461538461535838	59	62	60863	95.161290322580654788	1031.5762711864406355744	250.9416558018252771944
5.0.11.0	win	040319	15:03:01	NH_A_74	1	1	mixed_Word_shortCSI	14	mixed_repeat	357	Triangle	Red	Color	Word	Repeat	200	Inconsistent	COLOR	TriangleRed.png	30	1	375	54	57	54951	94.7368421052631504153	1017.6111111111110858474	58	61	46880	95.0819672131147513028	808.2758620689654662783	53	56	40968	94.6428571428571387969	772.9811320754716916781	59	62	60863	95.161290322580654788	1031.5762711864406355744	258.5951391109689438963
5.0.11.0	win	040319	15:03:01	NH_A_74	1	1	mixed_Word_shortCSI	14	mixed_repeat	360	Circle	Green	Color	Word	Repeat	200	Inconsistent	COLOR	CircleGreen.png	38	1	423	55	58	55374	94.8275862068965551543	1006.7999999999999545253	58	61	46880	95.0819672131147513028	808.2758620689654662783	54	57	41391	94.7368421052631504153	766.5	59	62	60863	95.161290322580654788	1031.5762711864406355744	265.0762711864406355744
5.0.11.0	win	040319	15:03:01	NH_A_74	1	1	mixed_Word_shortCSI	14	mixed_shift	363	Triangle	Red	Shape	Word	Shift	200	Inconsistent	SHAPE	TriangleRed.png	38	1	596	55	58	55374	94.8275862068965551543	1006.7999999999999545253	59	62	47476	95.161290322580654788	804.6779661016948921315	54	57	41391	94.7368421052631504153	766.5	60	63	61459	95.2380952380952265912	1024.3166666666666060337	257.8166666666666060337
5.0.11.0	win	040319	15:03:01	NH_A_74	1	1	mixed_Word_shortCSI	14	mixed_shift	366	Triangle	Green	Color	Word	Shift	200	Consistent	COLOR	TriangleGreen.png	38	1	3018	56	59	58392	94.9152542372881384836	1042.7142857142857792496	59	62	47476	95.161290322580654788	804.6779661016948921315	54	57	41391	94.7368421052631504153	766.5	61	64	64477	95.3125	1057	290.5
5.0.11.0	win	040319	15:03:01	NH_A_74	1	1	mixed_Word_shortCSI	14	mixed_shift	369	Triangle	Red	Shape	Word	Shift	200	Inconsistent	SHAPE	TriangleRed.png	38	1	1503	56	59	58392	94.9152542372881384836	1042.7142857142857792496	60	63	48979	95.2380952380952265912	816.3166666666667197205	54	57	41391	94.7368421052631504153	766.5	62	65	65980	95.3846153846153868017	1064.193548387096825536	297.693548387096825536
5.0.11.0	win	040319	15:03:01	NH_A_74	1	1	mixed_Word_shortCSI	14	mixed_repeat	372	Circle	Green	Shape	Word	Repeat	200	Inconsistent	SHAPE	CircleGreen.png	30	1	833	56	59	58392	94.9152542372881384836	1042.7142857142857792496	61	64	49812	95.3125	816.5901639344261866427	55	58	42224	94.8275862068965551543	767.7090909090909462975	62	65	65980	95.3846153846153868017	1064.193548387096825536	296.4844574780058792385
5.0.11.0	win	040319	15:03:01	NH_A_74	1	1	mixed_Word_shortCSI	14	mixed_repeat	375	Triangle	Green	Shape	Word	Repeat	200	Consistent	SHAPE	TriangleGreen.png	38	1	990	56	59	58392	94.9152542372881384836	1042.7142857142857792496	62	65	50802	95.3846153846153868017	819.3870967741935373851	56	59	43214	94.9152542372881384836	771.6785714285714448124	62	65	65980	95.3846153846153868017	1064.193548387096825536	292.5149769585253807236
5.0.11.0	win	040319	15:03:01	NH_A_74	1	1	mixed_Word_shortCSI	14	mixed_shift	378	Circle	Green	Color	Word	Shift	200	Inconsistent	COLOR	CircleGreen.png	38	1	773	57	60	59165	95	1037.9824561403509051161	62	65	50802	95.3846153846153868017	819.3870967741935373851	56	59	43214	94.9152542372881384836	771.6785714285714448124	63	66	66753	95.4545454545454532536	1059.5714285714286688744	287.892857142857224062
5.0.11.0	win	040319	15:03:01	NH_A_74	1	1	mixed_Word_shortCSI	14	mixed_repeat	381	Triangle	Green	Color	Word	Repeat	200	Consistent	COLOR	TriangleGreen.png	38	1	1028	58	61	60193	95.0819672131147513028	1037.8103448275862774608	62	65	50802	95.3846153846153868017	819.3870967741935373851	57	60	44242	95	776.175438596491176213	63	66	66753	95.4545454545454532536	1059.5714285714286688744	283.3959899749374926614
5.0.11.0	win	040319	15:03:01	NH_A_74	1	1	mixed_Word_shortCSI	14	mixed_repeat	384	Circle	Green	Color	Word	Repeat	200	Inconsistent	COLOR	CircleGreen.png	38	1	729	59	62	60922	95.161290322580654788	1032.5762711864406355744	62	65	50802	95.3846153846153868017	819.3870967741935373851	58	61	44971	95.0819672131147513028	775.3620689655172100174	63	66	66753	95.4545454545454532536	1059.5714285714286688744	284.209359605911458857
5.0.11.0	win	040319	15:03:01	NH_A_74	1	1	mixed_Word_shortCSI	14	mixed_repeat	387	Circle	Red	Color	Word	Repeat	200	Consistent	COLOR	CircleRed.png	30	1	811	60	63	61733	95.2380952380952265912	1028.883333333333439441	62	65	50802	95.3846153846153868017	819.3870967741935373851	59	62	45782	95.161290322580654788	775.9661016949152099187	63	66	66753	95.4545454545454532536	1059.5714285714286688744	283.6053268765134589557
5.0.11.0	win	040319	15:03:01	NH_A_74	1	1	mixed_Word_shortCSI	14	mixed_shift	390	Triangle	Green	Shape	Word	Shift	200	Consistent	SHAPE	TriangleGreen.png	38	1	1480	60	63	61733	95.2380952380952265912	1028.883333333333439441	63	66	52282	95.4545454545454532536	829.8730158730159018887	59	62	45782	95.161290322580654788	775.9661016949152099187	64	67	68233	95.5223880597014840532	1066.140625	290.1745233050847900813
5.0.11.0	win	040319	15:03:01	NH_A_74	1	1	mixed_Word_shortCSI	14	mixed_shift	393	Triangle	Red	Color	Word	Shift	200	Inconsistent	COLOR	TriangleRed.png	30	1	1068	61	64	62801	95.3125	1029.5245901639343628631	63	66	52282	95.4545454545454532536	829.8730158730159018887	59	62	45782	95.161290322580654788	775.9661016949152099187	65	68	69301	95.5882352941176520744	1066.1692307692308077094	290.2031290743155977907
5.0.11.0	win	040319	15:03:01	NH_A_74	1	1	mixed_Word_shortCSI	14	mixed_repeat	396	Triangle	Green	Color	Word	Repeat	200	Consistent	COLOR	TriangleGreen.png	38	1	463	62	65	63264	95.3846153846153868017	1020.3870967741935373851	63	66	52282	95.4545454545454532536	829.8730158730159018887	60	63	46245	95.2380952380952265912	770.75	65	68	69301	95.5882352941176520744	1066.1692307692308077094	295.4192307692308077094
5.0.11.0	win	040319	15:03:01	NH_A_74	1	1	mixed_Word_shortCSI	14	mixed_shift	399	Triangle	Red	Shape	Word	Shift	200	Inconsistent	SHAPE	TriangleRed.png	38	1	1419	62	65	63264	95.3846153846153868017	1020.3870967741935373851	64	67	53701	95.5223880597014840532	839.078125	60	63	46245	95.2380952380952265912	770.75	66	69	70720	95.6521739130434838216	1071.5151515151515013713	300.7651515151515013713
5.0.11.0	win	040319	15:03:01	NH_A_74	1	1	mixed_Word_shortCSI	14	mixed_shift	402	Triangle	Red	Color	Word	Shift	200	Inconsistent	COLOR	TriangleRed.png	38	0	1024	62	66	63264	93.9393939393939376714	1020.3870967741935373851	64	67	53701	95.5223880597014840532	839.078125	60	63	46245	95.2380952380952265912	770.75	66	70	70720	94.2857142857142775938	1071.5151515151515013713	300.7651515151515013713
5.0.11.0	win	040319	15:03:01	NH_A_74	1	1	mixed_Word_shortCSI	14	mixed_repeat	405	Circle	Green	Color	Word	Repeat	200	Inconsistent	COLOR	CircleGreen.png	38	1	1093	63	67	64357	94.0298507462686643521	1021.5396825396825306598	64	67	53701	95.5223880597014840532	839.078125	61	64	47338	95.3125	776.0327868852458550464	66	70	70720	94.2857142857142775938	1071.5151515151515013713	295.4823646299056463249
5.0.11.0	win	040319	15:03:01	NH_A_74	1	1	mixed_Word_shortCSI	14	mixed_repeat	408	Circle	Green	Color	Word	Repeat	200	Inconsistent	COLOR	CircleGreen.png	38	1	472	64	68	64829	94.1176470588235218884	1012.953125	64	67	53701	95.5223880597014840532	839.078125	62	65	47810	95.3846153846153868017	771.1290322580645124617	66	70	70720	94.2857142857142775938	1071.5151515151515013713	300.3861192570869889096
5.0.11.0	win	040319	15:03:01	NH_A_74	1	1	mixed_Word_shortCSI	14	mixed_repeat	411	Triangle	Green	Color	Word	Repeat	200	Consistent	COLOR	TriangleGreen.png	38	1	579	65	69	65408	94.2028985507246403586	1006.2769230769230262013	64	67	53701	95.5223880597014840532	839.078125	63	66	48389	95.4545454545454532536	768.0793650793650613195	66	70	70720	94.2857142857142775938	1071.5151515151515013713	303.4357864357864400517
5.0.11.0	win	040319	15:03:01	NH_A_74	1	1	mixed_Word_shortCSI	14	mixed_shift	414	Circle	Green	Shape	Word	Shift	200	Inconsistent	SHAPE	CircleGreen.png	30	1	603	65	69	65408	94.2028985507246403586	1006.2769230769230262013	65	68	54304	95.5882352941176520744	835.4461538461538339106	63	66	48389	95.4545454545454532536	768.0793650793650613195	67	71	71323	94.3661971830985919496	1064.5223880597015977401	296.4430229803365364205
5.0.11.0	win	040319	15:03:01	NH_A_74	1	1	mixed_Word_shortCSI	14	mixed_shift	417	Triangle	Red	Color	Word	Shift	200	Inconsistent	COLOR	TriangleRed.png	30	1	1313	66	70	66721	94.2857142857142775938	1010.9242424242423794567	65	68	54304	95.5882352941176520744	835.4461538461538339106	63	66	48389	95.4545454545454532536	768.0793650793650613195	68	72	72636	94.4444444444444428655	1068.1764705882353609923	300.0971055088702996727
5.0.11.0	win	040319	15:03:01	NH_A_74	1	1	mixed_Word_shortCSI	14	mixed_shift	420	Circle	Red	Shape	Word	Shift	200	Consistent	SHAPE	CircleRed.png	30	1	827	66	70	66721	94.2857142857142775938	1010.9242424242423794567	66	69	55131	95.6521739130434838216	835.3181818181818698577	63	66	48389	95.4545454545454532536	768.0793650793650613195	69	73	73463	94.520547945205478868	1064.6811594202897595096	296.6017943409246981901
5.0.11.0	win	040319	15:03:01	NH_A_74	1	1	mixed_Word_shortCSI	14	mixed_repeat	423	Triangle	Red	Shape	Word	Repeat	200	Inconsistent	SHAPE	TriangleRed.png	38	1	584	66	70	66721	94.2857142857142775938	1010.9242424242423794567	67	70	55715	95.7142857142857224062	831.5671641791044521597	64	67	48973	95.5223880597014840532	765.203125	69	73	73463	94.520547945205478868	1064.6811594202897595096	299.4780344202897595096
5.0.11.0	win	040319	15:03:01	NH_A_74	1	1	mixed_Word_shortCSI	14	mixed_shift	426	Triangle	Green	Color	Word	Shift	200	Consistent	COLOR	TriangleGreen.png	38	1	911	67	71	67632	94.3661971830985919496	1009.4328358208955478403	67	70	55715	95.7142857142857224062	831.5671641791044521597	64	67	48973	95.5223880597014840532	765.203125	70	74	74374	94.594594594594596515	1062.4857142857142662251	297.2825892857142662251
5.0.11.0	win	040319	15:03:01	NH_A_74	1	1	mixed_Word_shortCSI	14	mixed_repeat	429	Circle	Green	Color	Word	Repeat	200	Inconsistent	COLOR	CircleGreen.png	38	1	1161	68	72	68793	94.4444444444444428655	1011.6617647058823195039	67	70	55715	95.7142857142857224062	831.5671641791044521597	65	68	50134	95.5882352941176520744	771.2923076923076450839	70	74	74374	94.594594594594596515	1062.4857142857142662251	291.1934065934066211412
5.0.11.0	win	040319	15:03:01	NH_A_74	1	1	mixed_Word_shortCSI	14	mixed_shift	432	Circle	Green	Shape	Word	Shift	200	Inconsistent	SHAPE	CircleGreen.png	30	1	1849	68	72	68793	94.4444444444444428655	1011.6617647058823195039	68	71	57564	95.7746478873239368568	846.5294117647058556031	65	68	50134	95.5882352941176520744	771.2923076923076450839	71	75	76223	94.6666666666666714036	1073.5633802816901152255	302.2710725893824701416
5.0.11.0	win	040319	15:03:01	NH_A_74	1	1	mixed_Word_shortCSI	14	mixed_repeat	435	Triangle	Red	Shape	Word	Repeat	200	Inconsistent	SHAPE	TriangleRed.png	38	1	669	68	72	68793	94.4444444444444428655	1011.6617647058823195039	69	72	58233	95.8333333333333428072	843.9565217391303804106	66	69	50803	95.6521739130434838216	769.7424242424242493144	71	75	76223	94.6666666666666714036	1073.5633802816901152255	303.8209560392658659111
5.0.11.0	win	040319	15:03:01	NH_A_74	1	1	mixed_Word_shortCSI	14	mixed_repeat	438	Circle	Red	Shape	Word	Repeat	200	Consistent	SHAPE	CircleRed.png	30	1	528	68	72	68793	94.4444444444444428655	1011.6617647058823195039	70	73	58761	95.8904109589040984929	839.4428571428571785873	67	70	51331	95.7142857142857224062	766.1343283582089043193	71	75	76223	94.6666666666666714036	1073.5633802816901152255	307.4290519234812109062
5.0.11.0	win	040319	15:03:01	NH_A_74	1	1	mixed_Word_shortCSI	14	mixed_repeat	441	Circle	Red	Shape	Word	Repeat	200	Consistent	SHAPE	CircleRed.png	30	1	1849	68	72	68793	94.4444444444444428655	1011.6617647058823195039	71	74	60610	95.9459459459459367281	853.6619718309858626526	68	71	53180	95.7746478873239368568	782.0588235294117112062	71	75	76223	94.6666666666666714036	1073.5633802816901152255	291.5045567522784040193
5.0.11.0	win	040319	15:03:01	NH_A_74	1	1	mixed_Word_shortCSI	14	mixed_repeat	444	Circle	Green	Shape	Word	Repeat	200	Inconsistent	SHAPE	CircleGreen.png	30	1	2925	68	72	68793	94.4444444444444428655	1011.6617647058823195039	72	75	63535	96	882.4305555555555429237	69	72	56105	95.8333333333333428072	813.1159420289855006558	71	75	76223	94.6666666666666714036	1073.5633802816901152255	260.4474382527046145697
5.0.11.0	win	040319	15:03:01	NH_A_74	1	1	mixed_Word_shortCSI	14	mixed_shift	447	Circle	Green	Color	Word	Shift	200	Inconsistent	COLOR	CircleGreen.png	38	1	1191	69	73	69984	94.520547945205478868	1014.2608695652173764756	72	75	63535	96	882.4305555555555429237	69	72	56105	95.8333333333333428072	813.1159420289855006558	72	76	77414	94.7368421052631504153	1075.1944444444443433895	262.0785024154588427336
5.0.11.0	win	040319	15:03:01	NH_A_74	1	1	mixed_Word_shortCSI	14	mixed_shift	450	Circle	Red	Shape	Word	Shift	200	Consistent	SHAPE	CircleRed.png	30	1	1445	69	73	69984	94.520547945205478868	1014.2608695652173764756	73	76	64980	96.0526315789473699169	890.1369863013699159637	69	72	56105	95.8333333333333428072	813.1159420289855006558	73	77	78859	94.8051948051948016882	1080.2602739726028175937	267.1443319436173169379
5.0.11.0	win	040319	15:03:01	NH_A_74	1	1	mixed_Word_shortCSI	14	mixed_repeat	453	Triangle	Green	Shape	Word	Repeat	200	Consistent	SHAPE	TriangleGreen.png	38	1	554	69	73	69984	94.520547945205478868	1014.2608695652173764756	74	77	65534	96.1038961038961048189	885.5945945945945823041	70	73	56659	95.8904109589040984929	809.4142857142857110375	73	77	78859	94.8051948051948016882	1080.2602739726028175937	270.8459882583171065562
5.0.11.0	win	040319	15:03:01	NH_A_74	1	1	mixed_Word_shortCSI	14	mixed_repeat	456	Triangle	Red	Shape	Word	Repeat	200	Inconsistent	SHAPE	TriangleRed.png	38	1	770	69	73	69984	94.520547945205478868	1014.2608695652173764756	75	78	66304	96.153846153846160405	884.0533333333332848269	71	74	57429	95.9459459459459367281	808.8591549295774711936	73	77	78859	94.8051948051948016882	1080.2602739726028175937	271.4011190430253464001
5.0.11.0	win	040319	15:03:01	NH_A_74	1	1	mixed_Word_shortCSI	14	mixed_repeat	459	Circle	Red	Shape	Word	Repeat	200	Consistent	SHAPE	CircleRed.png	30	1	481	69	73	69984	94.520547945205478868	1014.2608695652173764756	76	79	66785	96.2025316455696213325	878.75	72	75	57910	96	804.3055555555555429237	73	77	78859	94.8051948051948016882	1080.2602739726028175937	275.95471841704727467
5.0.11.0	win	040319	15:03:01	NH_A_74	1	1	mixed_Word_shortCSI	14	mixed_repeat	462	Circle	Red	Shape	Word	Repeat	200	Consistent	SHAPE	CircleRed.png	30	1	748	69	73	69984	94.520547945205478868	1014.2608695652173764756	77	80	67533	96.25	877.0519480519481021474	73	76	58658	96.0526315789473699169	803.5342465753424221475	73	77	78859	94.8051948051948016882	1080.2602739726028175937	276.7260273972603954462
5.0.11.0	win	040319	15:03:01	NH_A_74	1	1	mixed_Word_shortCSI	14	mixed_shift	465	Triangle	Green	Color	Word	Shift	200	Consistent	COLOR	TriangleGreen.png	38	1	572	70	74	70556	94.594594594594596515	1007.9428571428571785873	77	80	67533	96.25	877.0519480519481021474	73	76	58658	96.0526315789473699169	803.5342465753424221475	74	78	79431	94.8717948717948615922	1073.3918918918918734562	269.8576453165494513087
5.0.11.0	win	040319	15:03:01	NH_A_74	1	1	mixed_Word_shortCSI	14	mixed_repeat	468	Circle	Red	Color	Word	Repeat	200	Consistent	COLOR	CircleRed.png	30	1	995	71	75	71551	94.6666666666666714036	1007.7605633802817237665	77	80	67533	96.25	877.0519480519481021474	74	77	59653	96.1038961038961048189	806.1216216216216707835	74	78	79431	94.8717948717948615922	1073.3918918918918734562	267.2702702702702026727
5.0.11.0	win	040319	15:03:01	NH_A_74	1	1	mixed_Word_shortCSI	14	mixed_repeat	471	Triangle	Green	Color	Word	Repeat	200	Consistent	COLOR	TriangleGreen.png	38	1	1674	72	76	73225	94.7368421052631504153	1017.0138888888889141526	77	80	67533	96.25	877.0519480519481021474	75	78	61327	96.153846153846160405	817.6933333333333848714	74	78	79431	94.8717948717948615922	1073.3918918918918734562	255.6985585585584885848
5.0.11.0	win	040319	15:03:01	NH_A_74	1	1	mixed_Word_shortCSI	14	mixed_repeat	474	Triangle	Green	Color	Word	Repeat	200	Consistent	COLOR	TriangleGreen.png	38	1	630	73	77	73855	94.8051948051948016882	1011.7123287671232674256	77	80	67533	96.25	877.0519480519481021474	76	79	61957	96.2025316455696213325	815.2236842105263576741	74	78	79431	94.8717948717948615922	1073.3918918918918734562	258.1682076813655157821
5.0.11.0	win	040319	15:03:01	NH_A_74	1	1	mixed_Word_shortCSI	14	mixed_repeat	477	Circle	Green	Color	Word	Repeat	200	Inconsistent	COLOR	CircleGreen.png	38	1	971	74	78	74826	94.8717948717948615922	1011.1621621621621898157	77	80	67533	96.25	877.0519480519481021474	77	80	62928	96.25	817.2467532467532009832	74	78	79431	94.8717948717948615922	1073.3918918918918734562	256.145138645138672473
5.0.11.0	win	040319	15:03:01	NH_A_74	1	1	mixed_Word_shortCSI	14	mixed_shift	480	Triangle	Red	Shape	Word	Shift	200	Inconsistent	SHAPE	TriangleRed.png	38	1	1810	74	78	74826	94.8717948717948615922	1011.1621621621621898157	78	81	69343	96.2962962962962905067	889.0128205128205536312	77	80	62928	96.25	817.2467532467532009832	75	79	81241	94.93670886075949511	1083.2133333333333666815	265.9665800865801656983
5.0.11.0	win	040319	15:03:01	NH_A_74	1	1	mixed_Word_shortCSI	14	mixed_shift	483	Circle	Red	Color	Word	Shift	200	Consistent	COLOR	CircleRed.png	30	1	616	75	79	75442	94.93670886075949511	1005.8933333333333166593	78	81	69343	96.2962962962962905067	889.0128205128205536312	77	80	62928	96.25	817.2467532467532009832	76	80	81857	95	1077.0657894736841626582	259.819036226930961675
