# Supplementary material for: Serial Recall Predicts Vocoded Sentence Recognition Across Spectral Resolutions
Source: J Speech Lang Hear Res. 2020 Mar 26;63(4):1282–98. doi: 10.1044/2020_JSLHR-19-00319 (PMC7242981; doi:10.1044/2020_JSLHR-19-00319)
Supplement: Supplemental Material S1 [file JSLHR-63-1282-s001.zip › Supplemental Material/EF Tasks/colorshapetask/Experiment Results/NH_A_75/colorshapetask_raw_NH_A_75_2019-04-09-21-23-40-040.iqdat]

build	computer.platform	date	time	subject	group	values.group	blockcode	blocknum	trialcode	trialnum	values.shape	values.color	values.categorizationtask	values.mixed_cuetask	values.mixed_shifttask	values.csi	values.responsekeymapping	stimulusitem1	values.stimulus	response	correct	latency	values.count_corrcolor	values.count_color	values.sumrt_corrcolor	expressions.percentcorrect_color	expressions.meanrt_color	values.count_corrshape	values.count_shape	values.sumrt_corrshape	expressions.percentcorrect_shape	expressions.meanrt_shape	values.count_corrrepeat	values.count_repeat	values.sumrt_corrrepeat	expressions.percentcorrect_repeat	expressions.meanrt_repeat	values.count_corrshift	values.count_shift	values.sumrt_corrshift	expressions.percentcorrect_shift	expressions.meanrt_shift	expressions.switchcost
5.0.11.0	win	040919	16:23:40	NH_A_75	1	1	generalintro	1	GeneralIntro	1						0		SC_GeneralIntro.htm		57	0	152331	0	0	0	0		0	0	0	0		0	0	0	0		0	0	0	0		0
5.0.11.0	win	040919	16:23:40	NH_A_75	1	1	blockedintro	2	BlockedIntro	1						0		SC_BlockedIntro1.htm		57	0	30826	0	0	0	0		0	0	0	0		0	0	0	0		0	0	0	0		0
5.0.11.0	win	040919	16:23:40	NH_A_75	1	1	blockedintro	2	BlockedIntro	2						0		SC_BlockedIntro2.htm		57	0	2763	0	0	0	0		0	0	0	0		0	0	0	0		0	0	0	0		0
5.0.11.0	win	040919	16:23:40	NH_A_75	1	1	blockedtask_shapetraining	3	BlockedPracticeInstruct	1						0		SC_Blocked_ShapeTraining.htm		57	0	5498	0	0	0	0		0	0	0	0		0	0	0	0		0	0	0	0		0
5.0.11.0	win	040919	16:23:40	NH_A_75	1	1	blockedtask_shapetraining	3	blockedtask_shapetraining	3	Triangle		Shape			0		Triangle.png	Triangle.png	38	1	574	0	0	0	0		0	0	0	0		0	0	0	0		0	0	0	0		0
5.0.11.0	win	040919	16:23:40	NH_A_75	1	1	blockedtask_shapetraining	3	blockedtask_shapetraining	6	Triangle		Shape			0		Triangle.png	Triangle.png	38	1	590	0	0	0	0		0	0	0	0		0	0	0	0		0	0	0	0		0
5.0.11.0	win	040919	16:23:40	NH_A_75	1	1	blockedtask_shapetraining	3	blockedtask_shapetraining	9	Circle		Shape			0		Circle.png	Circle.png	30	1	494	0	0	0	0		0	0	0	0		0	0	0	0		0	0	0	0		0
5.0.11.0	win	040919	16:23:40	NH_A_75	1	1	blockedtask_shapetraining	3	blockedtask_shapetraining	12	Triangle		Shape			0		Triangle.png	Triangle.png	38	1	674	0	0	0	0		0	0	0	0		0	0	0	0		0	0	0	0		0
5.0.11.0	win	040919	16:23:40	NH_A_75	1	1	blockedtask_shapetraining	3	blockedtask_shapetraining	15	Circle		Shape			0		Circle.png	Circle.png	30	1	591	0	0	0	0		0	0	0	0		0	0	0	0		0	0	0	0		0
5.0.11.0	win	040919	16:23:40	NH_A_75	1	1	blockedtask_shapetraining	3	blockedtask_shapetraining	18	Circle		Shape			0		Circle.png	Circle.png	30	1	399	0	0	0	0		0	0	0	0		0	0	0	0		0	0	0	0		0
5.0.11.0	win	040919	16:23:40	NH_A_75	1	1	blockedtask_shapetraining	3	blockedtask_shapetraining	21	Triangle		Shape			0		Triangle.png	Triangle.png	38	1	454	0	0	0	0		0	0	0	0		0	0	0	0		0	0	0	0		0
5.0.11.0	win	040919	16:23:40	NH_A_75	1	1	blockedtask_shapetraining	3	blockedtask_shapetraining	24	Triangle		Shape			0		Triangle.png	Triangle.png	38	1	523	0	0	0	0		0	0	0	0		0	0	0	0		0	0	0	0		0
5.0.11.0	win	040919	16:23:40	NH_A_75	1	1	blockedtask_shapetraining	3	blockedtask_shapetraining	27	Triangle		Shape			0		Triangle.png	Triangle.png	38	1	430	0	0	0	0		0	0	0	0		0	0	0	0		0	0	0	0		0
5.0.11.0	win	040919	16:23:40	NH_A_75	1	1	blockedtask_shapetraining	3	blockedtask_shapetraining	30	Circle		Shape			0		Circle.png	Circle.png	30	1	469	0	0	0	0		0	0	0	0		0	0	0	0		0	0	0	0		0
5.0.11.0	win	040919	16:23:40	NH_A_75	1	1	blockedtask_shapetraining	3	blockedtask_shapetraining	33	Triangle		Shape			0		Triangle.png	Triangle.png	38	1	410	0	0	0	0		0	0	0	0		0	0	0	0		0	0	0	0		0
5.0.11.0	win	040919	16:23:40	NH_A_75	1	1	blockedtask_shapetraining	3	blockedtask_shapetraining	36	Circle		Shape			0		Circle.png	Circle.png	30	1	530	0	0	0	0		0	0	0	0		0	0	0	0		0	0	0	0		0
5.0.11.0	win	040919	16:23:40	NH_A_75	1	1	blockedtask_shapetraining	3	blockedtask_shapetraining	39	Circle		Shape			0		Circle.png	Circle.png	30	1	387	0	0	0	0		0	0	0	0		0	0	0	0		0	0	0	0		0
5.0.11.0	win	040919	16:23:40	NH_A_75	1	1	blockedtask_shapetraining	3	blockedtask_shapetraining	42	Circle		Shape			0		Circle.png	Circle.png	30	1	427	0	0	0	0		0	0	0	0		0	0	0	0		0	0	0	0		0
5.0.11.0	win	040919	16:23:40	NH_A_75	1	1	blockedtask_shapetraining	3	blockedtask_shapetraining	45	Circle		Shape			0		Circle.png	Circle.png	30	1	370	0	0	0	0		0	0	0	0		0	0	0	0		0	0	0	0		0
5.0.11.0	win	040919	16:23:40	NH_A_75	1	1	blockedtask_shapetraining	3	blockedtask_shapetraining	48	Circle		Shape			0		Circle.png	Circle.png	30	1	443	0	0	0	0		0	0	0	0		0	0	0	0		0	0	0	0		0
5.0.11.0	win	040919	16:23:40	NH_A_75	1	1	blockedtask_shapetraining	3	blockedtask_shapetraining	51	Circle		Shape			0		Circle.png	Circle.png	30	1	368	0	0	0	0		0	0	0	0		0	0	0	0		0	0	0	0		0
5.0.11.0	win	040919	16:23:40	NH_A_75	1	1	blockedtask_shapetraining	3	blockedtask_shapetraining	54	Triangle		Shape			0		Triangle.png	Triangle.png	38	1	489	0	0	0	0		0	0	0	0		0	0	0	0		0	0	0	0		0
5.0.11.0	win	040919	16:23:40	NH_A_75	1	1	blockedtask_shapetraining	3	blockedtask_shapetraining	57	Triangle		Shape			0		Triangle.png	Triangle.png	38	1	413	0	0	0	0		0	0	0	0		0	0	0	0		0	0	0	0		0
5.0.11.0	win	040919	16:23:40	NH_A_75	1	1	blockedtask_shapetraining	3	blockedtask_shapetraining	60	Circle		Shape			0		Circle.png	Circle.png	30	1	437	0	0	0	0		0	0	0	0		0	0	0	0		0	0	0	0		0
5.0.11.0	win	040919	16:23:40	NH_A_75	1	1	blockedtask_shapetraining	3	blockedtask_shapetraining	63	Circle		Shape			0		Circle.png	Circle.png	30	1	747	0	0	0	0		0	0	0	0		0	0	0	0		0	0	0	0		0
5.0.11.0	win	040919	16:23:40	NH_A_75	1	1	blockedtask_shapetraining	3	blockedtask_shapetraining	66	Triangle		Shape			0		Triangle.png	Triangle.png	38	1	437	0	0	0	0		0	0	0	0		0	0	0	0		0	0	0	0		0
5.0.11.0	win	040919	16:23:40	NH_A_75	1	1	blockedtask_shapetraining	3	blockedtask_shapetraining	69	Triangle		Shape			0		Triangle.png	Triangle.png	38	1	602	0	0	0	0		0	0	0	0		0	0	0	0		0	0	0	0		0
5.0.11.0	win	040919	16:23:40	NH_A_75	1	1	blockedtask_shapetraining	3	blockedtask_shapetraining	72	Circle		Shape			0		Circle.png	Circle.png	30	1	506	0	0	0	0		0	0	0	0		0	0	0	0		0	0	0	0		0
5.0.11.0	win	040919	16:23:40	NH_A_75	1	1	blockedtask_shapetraining	3	blockedtask_shapetraining	75	Triangle		Shape			0		Triangle.png	Triangle.png	38	1	445	0	0	0	0		0	0	0	0		0	0	0	0		0	0	0	0		0
5.0.11.0	win	040919	16:23:40	NH_A_75	1	1	blockedtask_shapetraining	3	blockedtask_shapetraining	78	Circle		Shape			0		Circle.png	Circle.png	30	1	531	0	0	0	0		0	0	0	0		0	0	0	0		0	0	0	0		0
5.0.11.0	win	040919	16:23:40	NH_A_75	1	1	blockedtask_shapetraining	3	blockedtask_shapetraining	81	Circle		Shape			0		Circle.png	Circle.png	30	1	661	0	0	0	0		0	0	0	0		0	0	0	0		0	0	0	0		0
5.0.11.0	win	040919	16:23:40	NH_A_75	1	1	blockedtask_shapetraining	3	blockedtask_shapetraining	84	Triangle		Shape			0		Triangle.png	Triangle.png	38	1	483	0	0	0	0		0	0	0	0		0	0	0	0		0	0	0	0		0
5.0.11.0	win	040919	16:23:40	NH_A_75	1	1	blockedtask_shapetraining	3	blockedtask_shapetraining	87	Circle		Shape			0		Circle.png	Circle.png	30	1	455	0	0	0	0		0	0	0	0		0	0	0	0		0	0	0	0		0
5.0.11.0	win	040919	16:23:40	NH_A_75	1	1	blockedtask_shapetraining	3	blockedtask_shapetraining	90	Triangle		Shape			0		Triangle.png	Triangle.png	38	1	428	0	0	0	0		0	0	0	0		0	0	0	0		0	0	0	0		0
5.0.11.0	win	040919	16:23:40	NH_A_75	1	1	blockedtask_shapetraining	3	blockedtask_shapetraining	93	Triangle		Shape			0		Triangle.png	Triangle.png	38	1	515	0	0	0	0		0	0	0	0		0	0	0	0		0	0	0	0		0
5.0.11.0	win	040919	16:23:40	NH_A_75	1	1	blockedtask_shapetraining	3	blockedtask_shapetraining	96	Triangle		Shape			0		Triangle.png	Triangle.png	38	1	598	0	0	0	0		0	0	0	0		0	0	0	0		0	0	0	0		0
5.0.11.0	win	040919	16:23:40	NH_A_75	1	1	blockedtask_colortraining	4	BlockedPracticeInstruct	1	Triangle		Shape			0		SC_Blocked_ColorTraining.htm	Triangle.png	57	0	4276	0	0	0	0		0	0	0	0		0	0	0	0		0	0	0	0		0
5.0.11.0	win	040919	16:23:40	NH_A_75	1	1	blockedtask_colortraining	4	blockedtask_colortraining	3		Red	Color			0		Red.png	Red.png	30	1	824	0	0	0	0		0	0	0	0		0	0	0	0		0	0	0	0		0
5.0.11.0	win	040919	16:23:40	NH_A_75	1	1	blockedtask_colortraining	4	blockedtask_colortraining	6		Green	Color			0		Green.png	Green.png	38	1	415	0	0	0	0		0	0	0	0		0	0	0	0		0	0	0	0		0
5.0.11.0	win	040919	16:23:40	NH_A_75	1	1	blockedtask_colortraining	4	blockedtask_colortraining	9		Green	Color			0		Green.png	Green.png	38	1	454	0	0	0	0		0	0	0	0		0	0	0	0		0	0	0	0		0
5.0.11.0	win	040919	16:23:40	NH_A_75	1	1	blockedtask_colortraining	4	blockedtask_colortraining	12		Red	Color			0		Red.png	Red.png	30	1	459	0	0	0	0		0	0	0	0		0	0	0	0		0	0	0	0		0
5.0.11.0	win	040919	16:23:40	NH_A_75	1	1	blockedtask_colortraining	4	blockedtask_colortraining	15		Green	Color			0		Green.png	Green.png	38	1	385	0	0	0	0		0	0	0	0		0	0	0	0		0	0	0	0		0
5.0.11.0	win	040919	16:23:40	NH_A_75	1	1	blockedtask_colortraining	4	blockedtask_colortraining	18		Green	Color			0		Green.png	Green.png	38	1	457	0	0	0	0		0	0	0	0		0	0	0	0		0	0	0	0		0
5.0.11.0	win	040919	16:23:40	NH_A_75	1	1	blockedtask_colortraining	4	blockedtask_colortraining	21		Red	Color			0		Red.png	Red.png	30	1	606	0	0	0	0		0	0	0	0		0	0	0	0		0	0	0	0		0
5.0.11.0	win	040919	16:23:40	NH_A_75	1	1	blockedtask_colortraining	4	blockedtask_colortraining	24		Red	Color			0		Red.png	Red.png	30	1	445	0	0	0	0		0	0	0	0		0	0	0	0		0	0	0	0		0
5.0.11.0	win	040919	16:23:40	NH_A_75	1	1	blockedtask_colortraining	4	blockedtask_colortraining	27		Red	Color			0		Red.png	Red.png	30	1	499	0	0	0	0		0	0	0	0		0	0	0	0		0	0	0	0		0
5.0.11.0	win	040919	16:23:40	NH_A_75	1	1	blockedtask_colortraining	4	blockedtask_colortraining	30		Green	Color			0		Green.png	Green.png	38	1	631	0	0	0	0		0	0	0	0		0	0	0	0		0	0	0	0		0
5.0.11.0	win	040919	16:23:40	NH_A_75	1	1	blockedtask_colortraining	4	blockedtask_colortraining	33		Green	Color			0		Green.png	Green.png	38	1	533	0	0	0	0		0	0	0	0		0	0	0	0		0	0	0	0		0
5.0.11.0	win	040919	16:23:40	NH_A_75	1	1	blockedtask_colortraining	4	blockedtask_colortraining	36		Red	Color			0		Red.png	Red.png	30	1	439	0	0	0	0		0	0	0	0		0	0	0	0		0	0	0	0		0
5.0.11.0	win	040919	16:23:40	NH_A_75	1	1	blockedtask_colortraining	4	blockedtask_colortraining	39		Green	Color			0		Green.png	Green.png	38	1	669	0	0	0	0		0	0	0	0		0	0	0	0		0	0	0	0		0
5.0.11.0	win	040919	16:23:40	NH_A_75	1	1	blockedtask_colortraining	4	blockedtask_colortraining	42		Green	Color			0		Green.png	Green.png	38	1	426	0	0	0	0		0	0	0	0		0	0	0	0		0	0	0	0		0
5.0.11.0	win	040919	16:23:40	NH_A_75	1	1	blockedtask_colortraining	4	blockedtask_colortraining	45		Red	Color			0		Red.png	Red.png	30	1	480	0	0	0	0		0	0	0	0		0	0	0	0		0	0	0	0		0
5.0.11.0	win	040919	16:23:40	NH_A_75	1	1	blockedtask_colortraining	4	blockedtask_colortraining	48		Red	Color			0		Red.png	Red.png	30	1	549	0	0	0	0		0	0	0	0		0	0	0	0		0	0	0	0		0
5.0.11.0	win	040919	16:23:40	NH_A_75	1	1	blockedtask_colortraining	4	blockedtask_colortraining	51		Green	Color			0		Green.png	Green.png	38	1	502	0	0	0	0		0	0	0	0		0	0	0	0		0	0	0	0		0
5.0.11.0	win	040919	16:23:40	NH_A_75	1	1	blockedtask_colortraining	4	blockedtask_colortraining	54		Red	Color			0		Red.png	Red.png	30	1	457	0	0	0	0		0	0	0	0		0	0	0	0		0	0	0	0		0
5.0.11.0	win	040919	16:23:40	NH_A_75	1	1	blockedtask_colortraining	4	blockedtask_colortraining	57		Green	Color			0		Green.png	Green.png	38	1	639	0	0	0	0		0	0	0	0		0	0	0	0		0	0	0	0		0
5.0.11.0	win	040919	16:23:40	NH_A_75	1	1	blockedtask_colortraining	4	blockedtask_colortraining	60		Red	Color			0		Red.png	Red.png	30	1	525	0	0	0	0		0	0	0	0		0	0	0	0		0	0	0	0		0
5.0.11.0	win	040919	16:23:40	NH_A_75	1	1	blockedtask_colortraining	4	blockedtask_colortraining	63		Red	Color			0		Red.png	Red.png	30	1	527	0	0	0	0		0	0	0	0		0	0	0	0		0	0	0	0		0
5.0.11.0	win	040919	16:23:40	NH_A_75	1	1	blockedtask_colortraining	4	blockedtask_colortraining	66		Red	Color			0		Red.png	Red.png	30	1	434	0	0	0	0		0	0	0	0		0	0	0	0		0	0	0	0		0
5.0.11.0	win	040919	16:23:40	NH_A_75	1	1	blockedtask_colortraining	4	blockedtask_colortraining	69		Green	Color			0		Green.png	Green.png	38	1	472	0	0	0	0		0	0	0	0		0	0	0	0		0	0	0	0		0
5.0.11.0	win	040919	16:23:40	NH_A_75	1	1	blockedtask_colortraining	4	blockedtask_colortraining	72		Red	Color			0		Red.png	Red.png	30	1	493	0	0	0	0		0	0	0	0		0	0	0	0		0	0	0	0		0
5.0.11.0	win	040919	16:23:40	NH_A_75	1	1	blockedtask_colortraining	4	blockedtask_colortraining	75		Green	Color			0		Green.png	Green.png	38	1	577	0	0	0	0		0	0	0	0		0	0	0	0		0	0	0	0		0
5.0.11.0	win	040919	16:23:40	NH_A_75	1	1	blockedtask_colortraining	4	blockedtask_colortraining	78		Green	Color			0		Green.png	Green.png	38	1	449	0	0	0	0		0	0	0	0		0	0	0	0		0	0	0	0		0
5.0.11.0	win	040919	16:23:40	NH_A_75	1	1	blockedtask_colortraining	4	blockedtask_colortraining	81		Red	Color			0		Red.png	Red.png	30	1	471	0	0	0	0		0	0	0	0		0	0	0	0		0	0	0	0		0
5.0.11.0	win	040919	16:23:40	NH_A_75	1	1	blockedtask_colortraining	4	blockedtask_colortraining	84		Green	Color			0		Green.png	Green.png	38	1	620	0	0	0	0		0	0	0	0		0	0	0	0		0	0	0	0		0
5.0.11.0	win	040919	16:23:40	NH_A_75	1	1	blockedtask_colortraining	4	blockedtask_colortraining	87		Red	Color			0		Red.png	Red.png	30	1	554	0	0	0	0		0	0	0	0		0	0	0	0		0	0	0	0		0
5.0.11.0	win	040919	16:23:40	NH_A_75	1	1	blockedtask_colortraining	4	blockedtask_colortraining	90		Green	Color			0		Green.png	Green.png	38	1	459	0	0	0	0		0	0	0	0		0	0	0	0		0	0	0	0		0
5.0.11.0	win	040919	16:23:40	NH_A_75	1	1	blockedtask_colortraining	4	blockedtask_colortraining	93		Green	Color			0		Green.png	Green.png	38	1	480	0	0	0	0		0	0	0	0		0	0	0	0		0	0	0	0		0
5.0.11.0	win	040919	16:23:40	NH_A_75	1	1	blockedtask_colortraining	4	blockedtask_colortraining	96		Red	Color			0		Red.png	Red.png	30	1	501	0	0	0	0		0	0	0	0		0	0	0	0		0	0	0	0		0
5.0.11.0	win	040919	16:23:40	NH_A_75	1	1	blockedtask_colorshapetraining	5	BlockedPracticeInstruct	1		Red	Color			0		SC_Blocked_ColorShapeTraining.htm	Red.png	57	0	6807	0	0	0	0		0	0	0	0		0	0	0	0		0	0	0	0		0
5.0.11.0	win	040919	16:23:40	NH_A_75	1	1	blockedtask_colorshapetraining	5	blockedtask_colorshapetraining	3		Red	Color			0		Red.png	Red.png	30	1	822	0	0	0	0		0	0	0	0		0	0	0	0		0	0	0	0		0
5.0.11.0	win	040919	16:23:40	NH_A_75	1	1	blockedtask_colorshapetraining	5	blockedtask_colorshapetraining	6	Triangle		Shape			0		Triangle.png	Triangle.png	38	1	989	0	0	0	0		0	0	0	0		0	0	0	0		0	0	0	0		0
5.0.11.0	win	040919	16:23:40	NH_A_75	1	1	blockedtask_colorshapetraining	5	blockedtask_colorshapetraining	9		Red	Color			0		Red.png	Red.png	30	1	653	0	0	0	0		0	0	0	0		0	0	0	0		0	0	0	0		0
5.0.11.0	win	040919	16:23:40	NH_A_75	1	1	blockedtask_colorshapetraining	5	blockedtask_colorshapetraining	12	Triangle		Shape			0		Triangle.png	Triangle.png	38	1	571	0	0	0	0		0	0	0	0		0	0	0	0		0	0	0	0		0
5.0.11.0	win	040919	16:23:40	NH_A_75	1	1	blockedtask_colorshapetraining	5	blockedtask_colorshapetraining	15	Triangle		Shape			0		Triangle.png	Triangle.png	38	1	475	0	0	0	0		0	0	0	0		0	0	0	0		0	0	0	0		0
5.0.11.0	win	040919	16:23:40	NH_A_75	1	1	blockedtask_colorshapetraining	5	blockedtask_colorshapetraining	18		Red	Color			0		Red.png	Red.png	30	1	512	0	0	0	0		0	0	0	0		0	0	0	0		0	0	0	0		0
5.0.11.0	win	040919	16:23:40	NH_A_75	1	1	blockedtask_colorshapetraining	5	blockedtask_colorshapetraining	21	Circle		Shape			0		Circle.png	Circle.png	30	1	403	0	0	0	0		0	0	0	0		0	0	0	0		0	0	0	0		0
5.0.11.0	win	040919	16:23:40	NH_A_75	1	1	blockedtask_colorshapetraining	5	blockedtask_colorshapetraining	24	Circle		Shape			0		Circle.png	Circle.png	30	1	491	0	0	0	0		0	0	0	0		0	0	0	0		0	0	0	0		0
5.0.11.0	win	040919	16:23:40	NH_A_75	1	1	blockedtask_colorshapetraining	5	blockedtask_colorshapetraining	27	Circle		Shape			0		Circle.png	Circle.png	30	1	415	0	0	0	0		0	0	0	0		0	0	0	0		0	0	0	0		0
5.0.11.0	win	040919	16:23:40	NH_A_75	1	1	blockedtask_colorshapetraining	5	blockedtask_colorshapetraining	30		Green	Color			0		Green.png	Green.png	38	1	453	0	0	0	0		0	0	0	0		0	0	0	0		0	0	0	0		0
5.0.11.0	win	040919	16:23:40	NH_A_75	1	1	blockedtask_colorshapetraining	5	blockedtask_colorshapetraining	33		Green	Color			0		Green.png	Green.png	38	1	427	0	0	0	0		0	0	0	0		0	0	0	0		0	0	0	0		0
5.0.11.0	win	040919	16:23:40	NH_A_75	1	1	blockedtask_colorshapetraining	5	blockedtask_colorshapetraining	36		Red	Color			0		Red.png	Red.png	30	1	545	0	0	0	0		0	0	0	0		0	0	0	0		0	0	0	0		0
5.0.11.0	win	040919	16:23:40	NH_A_75	1	1	blockedtask_colorshapetraining	5	blockedtask_colorshapetraining	39	Circle		Shape			0		Circle.png	Circle.png	30	1	788	0	0	0	0		0	0	0	0		0	0	0	0		0	0	0	0		0
5.0.11.0	win	040919	16:23:40	NH_A_75	1	1	blockedtask_colorshapetraining	5	blockedtask_colorshapetraining	42		Green	Color			0		Green.png	Green.png	38	1	875	0	0	0	0		0	0	0	0		0	0	0	0		0	0	0	0		0
5.0.11.0	win	040919	16:23:40	NH_A_75	1	1	blockedtask_colorshapetraining	5	blockedtask_colorshapetraining	45	Triangle		Shape			0		Triangle.png	Triangle.png	38	1	400	0	0	0	0		0	0	0	0		0	0	0	0		0	0	0	0		0
5.0.11.0	win	040919	16:23:40	NH_A_75	1	1	blockedtask_colorshapetraining	5	blockedtask_colorshapetraining	48		Red	Color			0		Red.png	Red.png	30	1	807	0	0	0	0		0	0	0	0		0	0	0	0		0	0	0	0		0
5.0.11.0	win	040919	16:23:40	NH_A_75	1	1	blockedtask_colorshapetraining	5	blockedtask_colorshapetraining	51	Circle		Shape			0		Circle.png	Circle.png	30	1	1167	0	0	0	0		0	0	0	0		0	0	0	0		0	0	0	0		0
5.0.11.0	win	040919	16:23:40	NH_A_75	1	1	blockedtask_colorshapetraining	5	blockedtask_colorshapetraining	54	Circle		Shape			0		Circle.png	Circle.png	30	1	487	0	0	0	0		0	0	0	0		0	0	0	0		0	0	0	0		0
5.0.11.0	win	040919	16:23:40	NH_A_75	1	1	blockedtask_colorshapetraining	5	blockedtask_colorshapetraining	57		Red	Color			0		Red.png	Red.png	30	1	635	0	0	0	0		0	0	0	0		0	0	0	0		0	0	0	0		0
5.0.11.0	win	040919	16:23:40	NH_A_75	1	1	blockedtask_colorshapetraining	5	blockedtask_colorshapetraining	60		Green	Color			0		Green.png	Green.png	38	1	457	0	0	0	0		0	0	0	0		0	0	0	0		0	0	0	0		0
5.0.11.0	win	040919	16:23:40	NH_A_75	1	1	blockedtask_colorshapetraining	5	blockedtask_colorshapetraining	63	Triangle		Shape			0		Triangle.png	Triangle.png	38	1	366	0	0	0	0		0	0	0	0		0	0	0	0		0	0	0	0		0
5.0.11.0	win	040919	16:23:40	NH_A_75	1	1	blockedtask_colorshapetraining	5	blockedtask_colorshapetraining	66	Triangle		Shape			0		Triangle.png	Triangle.png	38	1	440	0	0	0	0		0	0	0	0		0	0	0	0		0	0	0	0		0
5.0.11.0	win	040919	16:23:40	NH_A_75	1	1	blockedtask_colorshapetraining	5	blockedtask_colorshapetraining	69		Green	Color			0		Green.png	Green.png	38	1	477	0	0	0	0		0	0	0	0		0	0	0	0		0	0	0	0		0
5.0.11.0	win	040919	16:23:40	NH_A_75	1	1	blockedtask_colorshapetraining	5	blockedtask_colorshapetraining	72	Triangle		Shape			0		Triangle.png	Triangle.png	38	1	402	0	0	0	0		0	0	0	0		0	0	0	0		0	0	0	0		0
5.0.11.0	win	040919	16:23:40	NH_A_75	1	1	blockedtask_colorshapetraining	5	blockedtask_colorshapetraining	75		Green	Color			0		Green.png	Green.png	38	1	425	0	0	0	0		0	0	0	0		0	0	0	0		0	0	0	0		0
5.0.11.0	win	040919	16:23:40	NH_A_75	1	1	blockedtask_colorshapetraining	5	blockedtask_colorshapetraining	78		Green	Color			0		Green.png	Green.png	38	1	432	0	0	0	0		0	0	0	0		0	0	0	0		0	0	0	0		0
5.0.11.0	win	040919	16:23:40	NH_A_75	1	1	blockedtask_colorshapetraining	5	blockedtask_colorshapetraining	81		Red	Color			0		Red.png	Red.png	30	1	534	0	0	0	0		0	0	0	0		0	0	0	0		0	0	0	0		0
5.0.11.0	win	040919	16:23:40	NH_A_75	1	1	blockedtask_colorshapetraining	5	blockedtask_colorshapetraining	84		Green	Color			0		Green.png	Green.png	38	1	856	0	0	0	0		0	0	0	0		0	0	0	0		0	0	0	0		0
5.0.11.0	win	040919	16:23:40	NH_A_75	1	1	blockedtask_colorshapetraining	5	blockedtask_colorshapetraining	87	Triangle		Shape			0		Triangle.png	Triangle.png	38	1	477	0	0	0	0		0	0	0	0		0	0	0	0		0	0	0	0		0
5.0.11.0	win	040919	16:23:40	NH_A_75	1	1	blockedtask_colorshapetraining	5	blockedtask_colorshapetraining	90	Circle		Shape			0		Circle.png	Circle.png	30	1	850	0	0	0	0		0	0	0	0		0	0	0	0		0	0	0	0		0
5.0.11.0	win	040919	16:23:40	NH_A_75	1	1	blockedtask_colorshapetraining	5	blockedtask_colorshapetraining	93		Red	Color			0		Red.png	Red.png	30	1	1543	0	0	0	0		0	0	0	0		0	0	0	0		0	0	0	0		0
5.0.11.0	win	040919	16:23:40	NH_A_75	1	1	blockedtask_colorshapetraining	5	blockedtask_colorshapetraining	96	Circle		Shape			0		Circle.png	Circle.png	30	1	753	0	0	0	0		0	0	0	0		0	0	0	0		0	0	0	0		0
5.0.11.0	win	040919	16:23:40	NH_A_75	1	1	blockedtask_bivalentshapetraining	6	BlockedPracticeInstruct	1	Circle		Shape			0		SC_Blocked_BivalentShapeTraining.htm	Circle.png	57	0	2874	0	0	0	0		0	0	0	0		0	0	0	0		0	0	0	0		0
5.0.11.0	win	040919	16:23:40	NH_A_75	1	1	blockedtask_bivalentshapetraining	6	blockedtask_bivalentshapetraining	3	Triangle	Red	Shape			0		TriangleRed.png	TriangleRed.png	30	0	1078	0	0	0	0		0	0	0	0		0	0	0	0		0	0	0	0		0
5.0.11.0	win	040919	16:23:40	NH_A_75	1	1	blockedtask_bivalentshapetraining	6	blockedtask_bivalentshapetraining	6	Circle	Red	Shape			0		CircleRed.png	CircleRed.png	30	1	986	0	0	0	0		0	0	0	0		0	0	0	0		0	0	0	0		0
5.0.11.0	win	040919	16:23:40	NH_A_75	1	1	blockedtask_bivalentshapetraining	6	blockedtask_bivalentshapetraining	9	Triangle	Green	Shape			0		TriangleGreen.png	TriangleGreen.png	38	1	890	0	0	0	0		0	0	0	0		0	0	0	0		0	0	0	0		0
5.0.11.0	win	040919	16:23:40	NH_A_75	1	1	blockedtask_bivalentshapetraining	6	blockedtask_bivalentshapetraining	12	Triangle	Red	Shape			0		TriangleRed.png	TriangleRed.png	38	1	686	0	0	0	0		0	0	0	0		0	0	0	0		0	0	0	0		0
5.0.11.0	win	040919	16:23:40	NH_A_75	1	1	blockedtask_bivalentshapetraining	6	blockedtask_bivalentshapetraining	15	Triangle	Green	Shape			0		TriangleGreen.png	TriangleGreen.png	38	1	634	0	0	0	0		0	0	0	0		0	0	0	0		0	0	0	0		0
5.0.11.0	win	040919	16:23:40	NH_A_75	1	1	blockedtask_bivalentshapetraining	6	blockedtask_bivalentshapetraining	18	Triangle	Red	Shape			0		TriangleRed.png	TriangleRed.png	38	1	1384	0	0	0	0		0	0	0	0		0	0	0	0		0	0	0	0		0
5.0.11.0	win	040919	16:23:40	NH_A_75	1	1	blockedtask_bivalentshapetraining	6	blockedtask_bivalentshapetraining	21	Triangle	Green	Shape			0		TriangleGreen.png	TriangleGreen.png	38	1	616	0	0	0	0		0	0	0	0		0	0	0	0		0	0	0	0		0
5.0.11.0	win	040919	16:23:40	NH_A_75	1	1	blockedtask_bivalentshapetraining	6	blockedtask_bivalentshapetraining	24	Circle	Green	Shape			0		CircleGreen.png	CircleGreen.png	30	1	1175	0	0	0	0		0	0	0	0		0	0	0	0		0	0	0	0		0
5.0.11.0	win	040919	16:23:40	NH_A_75	1	1	blockedtask_bivalentshapetraining	6	blockedtask_bivalentshapetraining	27	Triangle	Green	Shape			0		TriangleGreen.png	TriangleGreen.png	38	1	656	0	0	0	0		0	0	0	0		0	0	0	0		0	0	0	0		0
5.0.11.0	win	040919	16:23:40	NH_A_75	1	1	blockedtask_bivalentshapetraining	6	blockedtask_bivalentshapetraining	30	Circle	Red	Shape			0		CircleRed.png	CircleRed.png	30	1	925	0	0	0	0		0	0	0	0		0	0	0	0		0	0	0	0		0
5.0.11.0	win	040919	16:23:40	NH_A_75	1	1	blockedtask_bivalentshapetraining	6	blockedtask_bivalentshapetraining	33	Circle	Red	Shape			0		CircleRed.png	CircleRed.png	30	1	719	0	0	0	0		0	0	0	0		0	0	0	0		0	0	0	0		0
5.0.11.0	win	040919	16:23:40	NH_A_75	1	1	blockedtask_bivalentshapetraining	6	blockedtask_bivalentshapetraining	36	Triangle	Green	Shape			0		TriangleGreen.png	TriangleGreen.png	38	1	602	0	0	0	0		0	0	0	0		0	0	0	0		0	0	0	0		0
5.0.11.0	win	040919	16:23:40	NH_A_75	1	1	blockedtask_bivalentshapetraining	6	blockedtask_bivalentshapetraining	39	Triangle	Red	Shape			0		TriangleRed.png	TriangleRed.png	38	1	873	0	0	0	0		0	0	0	0		0	0	0	0		0	0	0	0		0
5.0.11.0	win	040919	16:23:40	NH_A_75	1	1	blockedtask_bivalentshapetraining	6	blockedtask_bivalentshapetraining	42	Triangle	Red	Shape			0		TriangleRed.png	TriangleRed.png	38	1	654	0	0	0	0		0	0	0	0		0	0	0	0		0	0	0	0		0
5.0.11.0	win	040919	16:23:40	NH_A_75	1	1	blockedtask_bivalentshapetraining	6	blockedtask_bivalentshapetraining	45	Triangle	Green	Shape			0		TriangleGreen.png	TriangleGreen.png	38	1	571	0	0	0	0		0	0	0	0		0	0	0	0		0	0	0	0		0
5.0.11.0	win	040919	16:23:40	NH_A_75	1	1	blockedtask_bivalentshapetraining	6	blockedtask_bivalentshapetraining	48	Circle	Green	Shape			0		CircleGreen.png	CircleGreen.png	30	1	588	0	0	0	0		0	0	0	0		0	0	0	0		0	0	0	0		0
5.0.11.0	win	040919	16:23:40	NH_A_75	1	1	blockedtask_bivalentshapetraining	6	blockedtask_bivalentshapetraining	51	Circle	Green	Shape			0		CircleGreen.png	CircleGreen.png	30	1	492	0	0	0	0		0	0	0	0		0	0	0	0		0	0	0	0		0
5.0.11.0	win	040919	16:23:40	NH_A_75	1	1	blockedtask_bivalentshapetraining	6	blockedtask_bivalentshapetraining	54	Circle	Green	Shape			0		CircleGreen.png	CircleGreen.png	30	1	464	0	0	0	0		0	0	0	0		0	0	0	0		0	0	0	0		0
5.0.11.0	win	040919	16:23:40	NH_A_75	1	1	blockedtask_bivalentshapetraining	6	blockedtask_bivalentshapetraining	57	Circle	Green	Shape			0		CircleGreen.png	CircleGreen.png	30	1	485	0	0	0	0		0	0	0	0		0	0	0	0		0	0	0	0		0
5.0.11.0	win	040919	16:23:40	NH_A_75	1	1	blockedtask_bivalentshapetraining	6	blockedtask_bivalentshapetraining	60	Circle	Red	Shape			0		CircleRed.png	CircleRed.png	30	1	793	0	0	0	0		0	0	0	0		0	0	0	0		0	0	0	0		0
5.0.11.0	win	040919	16:23:40	NH_A_75	1	1	blockedtask_bivalentshapetraining	6	blockedtask_bivalentshapetraining	63	Triangle	Red	Shape			0		TriangleRed.png	TriangleRed.png	38	1	561	0	0	0	0		0	0	0	0		0	0	0	0		0	0	0	0		0
5.0.11.0	win	040919	16:23:40	NH_A_75	1	1	blockedtask_bivalentshapetraining	6	blockedtask_bivalentshapetraining	66	Triangle	Green	Shape			0		TriangleGreen.png	TriangleGreen.png	38	1	610	0	0	0	0		0	0	0	0		0	0	0	0		0	0	0	0		0
5.0.11.0	win	040919	16:23:40	NH_A_75	1	1	blockedtask_bivalentshapetraining	6	blockedtask_bivalentshapetraining	69	Circle	Red	Shape			0		CircleRed.png	CircleRed.png	30	1	561	0	0	0	0		0	0	0	0		0	0	0	0		0	0	0	0		0
5.0.11.0	win	040919	16:23:40	NH_A_75	1	1	blockedtask_bivalentshapetraining	6	blockedtask_bivalentshapetraining	72	Circle	Red	Shape			0		CircleRed.png	CircleRed.png	30	1	739	0	0	0	0		0	0	0	0		0	0	0	0		0	0	0	0		0
5.0.11.0	win	040919	16:23:40	NH_A_75	1	1	blockedtask_bivalentshapetraining	6	blockedtask_bivalentshapetraining	75	Circle	Green	Shape			0		CircleGreen.png	CircleGreen.png	30	1	509	0	0	0	0		0	0	0	0		0	0	0	0		0	0	0	0		0
5.0.11.0	win	040919	16:23:40	NH_A_75	1	1	blockedtask_bivalentshapetraining	6	blockedtask_bivalentshapetraining	78	Circle	Green	Shape			0		CircleGreen.png	CircleGreen.png	30	1	464	0	0	0	0		0	0	0	0		0	0	0	0		0	0	0	0		0
5.0.11.0	win	040919	16:23:40	NH_A_75	1	1	blockedtask_bivalentshapetraining	6	blockedtask_bivalentshapetraining	81	Circle	Red	Shape			0		CircleRed.png	CircleRed.png	30	1	501	0	0	0	0		0	0	0	0		0	0	0	0		0	0	0	0		0
5.0.11.0	win	040919	16:23:40	NH_A_75	1	1	blockedtask_bivalentshapetraining	6	blockedtask_bivalentshapetraining	84	Circle	Green	Shape			0		CircleGreen.png	CircleGreen.png	30	1	504	0	0	0	0		0	0	0	0		0	0	0	0		0	0	0	0		0
5.0.11.0	win	040919	16:23:40	NH_A_75	1	1	blockedtask_bivalentshapetraining	6	blockedtask_bivalentshapetraining	87	Triangle	Red	Shape			0		TriangleRed.png	TriangleRed.png	38	1	667	0	0	0	0		0	0	0	0		0	0	0	0		0	0	0	0		0
5.0.11.0	win	040919	16:23:40	NH_A_75	1	1	blockedtask_bivalentshapetraining	6	blockedtask_bivalentshapetraining	90	Triangle	Green	Shape			0		TriangleGreen.png	TriangleGreen.png	38	1	520	0	0	0	0		0	0	0	0		0	0	0	0		0	0	0	0		0
5.0.11.0	win	040919	16:23:40	NH_A_75	1	1	blockedtask_bivalentshapetraining	6	blockedtask_bivalentshapetraining	93	Circle	Red	Shape			0		CircleRed.png	CircleRed.png	30	1	507	0	0	0	0		0	0	0	0		0	0	0	0		0	0	0	0		0
5.0.11.0	win	040919	16:23:40	NH_A_75	1	1	blockedtask_bivalentshapetraining	6	blockedtask_bivalentshapetraining	96	Triangle	Red	Shape			0		TriangleRed.png	TriangleRed.png	30	0	574	0	0	0	0		0	0	0	0		0	0	0	0		0	0	0	0		0
5.0.11.0	win	040919	16:23:40	NH_A_75	1	1	blockedtask_bivalentcolortraining	7	BlockedPracticeInstruct	1	Triangle	Red	Shape			0		SC_Blocked_BivalentColorTraining.htm	TriangleRed.png	57	0	7461	0	0	0	0		0	0	0	0		0	0	0	0		0	0	0	0		0
5.0.11.0	win	040919	16:23:40	NH_A_75	1	1	blockedtask_bivalentcolortraining	7	blockedtask_bivalentcolortraining	3	Triangle	Green	Color			0		TriangleGreen.png	TriangleGreen.png	38	1	651	0	0	0	0		0	0	0	0		0	0	0	0		0	0	0	0		0
5.0.11.0	win	040919	16:23:40	NH_A_75	1	1	blockedtask_bivalentcolortraining	7	blockedtask_bivalentcolortraining	6	Triangle	Green	Color			0		TriangleGreen.png	TriangleGreen.png	38	1	520	0	0	0	0		0	0	0	0		0	0	0	0		0	0	0	0		0
5.0.11.0	win	040919	16:23:40	NH_A_75	1	1	blockedtask_bivalentcolortraining	7	blockedtask_bivalentcolortraining	9	Triangle	Red	Color			0		TriangleRed.png	TriangleRed.png	30	1	507	0	0	0	0		0	0	0	0		0	0	0	0		0	0	0	0		0
5.0.11.0	win	040919	16:23:40	NH_A_75	1	1	blockedtask_bivalentcolortraining	7	blockedtask_bivalentcolortraining	12	Circle	Green	Color			0		CircleGreen.png	CircleGreen.png	38	1	686	0	0	0	0		0	0	0	0		0	0	0	0		0	0	0	0		0
5.0.11.0	win	040919	16:23:40	NH_A_75	1	1	blockedtask_bivalentcolortraining	7	blockedtask_bivalentcolortraining	15	Triangle	Green	Color			0		TriangleGreen.png	TriangleGreen.png	38	1	1450	0	0	0	0		0	0	0	0		0	0	0	0		0	0	0	0		0
5.0.11.0	win	040919	16:23:40	NH_A_75	1	1	blockedtask_bivalentcolortraining	7	blockedtask_bivalentcolortraining	18	Circle	Red	Color			0		CircleRed.png	CircleRed.png	30	1	471	0	0	0	0		0	0	0	0		0	0	0	0		0	0	0	0		0
5.0.11.0	win	040919	16:23:40	NH_A_75	1	1	blockedtask_bivalentcolortraining	7	blockedtask_bivalentcolortraining	21	Triangle	Red	Color			0		TriangleRed.png	TriangleRed.png	30	1	716	0	0	0	0		0	0	0	0		0	0	0	0		0	0	0	0		0
5.0.11.0	win	040919	16:23:40	NH_A_75	1	1	blockedtask_bivalentcolortraining	7	blockedtask_bivalentcolortraining	24	Circle	Green	Color			0		CircleGreen.png	CircleGreen.png	38	1	615	0	0	0	0		0	0	0	0		0	0	0	0		0	0	0	0		0
5.0.11.0	win	040919	16:23:40	NH_A_75	1	1	blockedtask_bivalentcolortraining	7	blockedtask_bivalentcolortraining	27	Circle	Red	Color			0		CircleRed.png	CircleRed.png	30	1	1013	0	0	0	0		0	0	0	0		0	0	0	0		0	0	0	0		0
5.0.11.0	win	040919	16:23:40	NH_A_75	1	1	blockedtask_bivalentcolortraining	7	blockedtask_bivalentcolortraining	30	Triangle	Green	Color			0		TriangleGreen.png	TriangleGreen.png	38	1	549	0	0	0	0		0	0	0	0		0	0	0	0		0	0	0	0		0
5.0.11.0	win	040919	16:23:40	NH_A_75	1	1	blockedtask_bivalentcolortraining	7	blockedtask_bivalentcolortraining	33	Triangle	Green	Color			0		TriangleGreen.png	TriangleGreen.png	38	1	422	0	0	0	0		0	0	0	0		0	0	0	0		0	0	0	0		0
5.0.11.0	win	040919	16:23:40	NH_A_75	1	1	blockedtask_bivalentcolortraining	7	blockedtask_bivalentcolortraining	36	Triangle	Red	Color			0		TriangleRed.png	TriangleRed.png	30	1	829	0	0	0	0		0	0	0	0		0	0	0	0		0	0	0	0		0
5.0.11.0	win	040919	16:23:40	NH_A_75	1	1	blockedtask_bivalentcolortraining	7	blockedtask_bivalentcolortraining	39	Triangle	Red	Color			0		TriangleRed.png	TriangleRed.png	30	1	436	0	0	0	0		0	0	0	0		0	0	0	0		0	0	0	0		0
5.0.11.0	win	040919	16:23:40	NH_A_75	1	1	blockedtask_bivalentcolortraining	7	blockedtask_bivalentcolortraining	42	Circle	Green	Color			0		CircleGreen.png	CircleGreen.png	38	1	393	0	0	0	0		0	0	0	0		0	0	0	0		0	0	0	0		0
5.0.11.0	win	040919	16:23:40	NH_A_75	1	1	blockedtask_bivalentcolortraining	7	blockedtask_bivalentcolortraining	45	Triangle	Red	Color			0		TriangleRed.png	TriangleRed.png	30	1	497	0	0	0	0		0	0	0	0		0	0	0	0		0	0	0	0		0
5.0.11.0	win	040919	16:23:40	NH_A_75	1	1	blockedtask_bivalentcolortraining	7	blockedtask_bivalentcolortraining	48	Circle	Red	Color			0		CircleRed.png	CircleRed.png	30	1	421	0	0	0	0		0	0	0	0		0	0	0	0		0	0	0	0		0
5.0.11.0	win	040919	16:23:40	NH_A_75	1	1	blockedtask_bivalentcolortraining	7	blockedtask_bivalentcolortraining	51	Triangle	Green	Color			0		TriangleGreen.png	TriangleGreen.png	38	1	427	0	0	0	0		0	0	0	0		0	0	0	0		0	0	0	0		0
5.0.11.0	win	040919	16:23:40	NH_A_75	1	1	blockedtask_bivalentcolortraining	7	blockedtask_bivalentcolortraining	54	Triangle	Red	Color			0		TriangleRed.png	TriangleRed.png	30	1	482	0	0	0	0		0	0	0	0		0	0	0	0		0	0	0	0		0
5.0.11.0	win	040919	16:23:40	NH_A_75	1	1	blockedtask_bivalentcolortraining	7	blockedtask_bivalentcolortraining	57	Circle	Green	Color			0		CircleGreen.png	CircleGreen.png	38	1	486	0	0	0	0		0	0	0	0		0	0	0	0		0	0	0	0		0
5.0.11.0	win	040919	16:23:40	NH_A_75	1	1	blockedtask_bivalentcolortraining	7	blockedtask_bivalentcolortraining	60	Circle	Red	Color			0		CircleRed.png	CircleRed.png	30	1	474	0	0	0	0		0	0	0	0		0	0	0	0		0	0	0	0		0
5.0.11.0	win	040919	16:23:40	NH_A_75	1	1	blockedtask_bivalentcolortraining	7	blockedtask_bivalentcolortraining	63	Circle	Red	Color			0		CircleRed.png	CircleRed.png	30	1	431	0	0	0	0		0	0	0	0		0	0	0	0		0	0	0	0		0
5.0.11.0	win	040919	16:23:40	NH_A_75	1	1	blockedtask_bivalentcolortraining	7	blockedtask_bivalentcolortraining	66	Circle	Red	Color			0		CircleRed.png	CircleRed.png	30	1	357	0	0	0	0		0	0	0	0		0	0	0	0		0	0	0	0		0
5.0.11.0	win	040919	16:23:40	NH_A_75	1	1	blockedtask_bivalentcolortraining	7	blockedtask_bivalentcolortraining	69	Circle	Green	Color			0		CircleGreen.png	CircleGreen.png	38	1	414	0	0	0	0		0	0	0	0		0	0	0	0		0	0	0	0		0
5.0.11.0	win	040919	16:23:40	NH_A_75	1	1	blockedtask_bivalentcolortraining	7	blockedtask_bivalentcolortraining	72	Triangle	Green	Color			0		TriangleGreen.png	TriangleGreen.png	38	1	1028	0	0	0	0		0	0	0	0		0	0	0	0		0	0	0	0		0
5.0.11.0	win	040919	16:23:40	NH_A_75	1	1	blockedtask_bivalentcolortraining	7	blockedtask_bivalentcolortraining	75	Circle	Green	Color			0		CircleGreen.png	CircleGreen.png	38	1	419	0	0	0	0		0	0	0	0		0	0	0	0		0	0	0	0		0
5.0.11.0	win	040919	16:23:40	NH_A_75	1	1	blockedtask_bivalentcolortraining	7	blockedtask_bivalentcolortraining	78	Triangle	Red	Color			0		TriangleRed.png	TriangleRed.png	30	1	426	0	0	0	0		0	0	0	0		0	0	0	0		0	0	0	0		0
5.0.11.0	win	040919	16:23:40	NH_A_75	1	1	blockedtask_bivalentcolortraining	7	blockedtask_bivalentcolortraining	81	Circle	Green	Color			0		CircleGreen.png	CircleGreen.png	38	1	529	0	0	0	0		0	0	0	0		0	0	0	0		0	0	0	0		0
5.0.11.0	win	040919	16:23:40	NH_A_75	1	1	blockedtask_bivalentcolortraining	7	blockedtask_bivalentcolortraining	84	Circle	Red	Color			0		CircleRed.png	CircleRed.png	30	1	419	0	0	0	0		0	0	0	0		0	0	0	0		0	0	0	0		0
5.0.11.0	win	040919	16:23:40	NH_A_75	1	1	blockedtask_bivalentcolortraining	7	blockedtask_bivalentcolortraining	87	Circle	Red	Color			0		CircleRed.png	CircleRed.png	30	1	426	0	0	0	0		0	0	0	0		0	0	0	0		0	0	0	0		0
5.0.11.0	win	040919	16:23:40	NH_A_75	1	1	blockedtask_bivalentcolortraining	7	blockedtask_bivalentcolortraining	90	Circle	Green	Color			0		CircleGreen.png	CircleGreen.png	38	1	449	0	0	0	0		0	0	0	0		0	0	0	0		0	0	0	0		0
5.0.11.0	win	040919	16:23:40	NH_A_75	1	1	blockedtask_bivalentcolortraining	7	blockedtask_bivalentcolortraining	93	Triangle	Red	Color			0		TriangleRed.png	TriangleRed.png	30	1	678	0	0	0	0		0	0	0	0		0	0	0	0		0	0	0	0		0
5.0.11.0	win	040919	16:23:40	NH_A_75	1	1	blockedtask_bivalentcolortraining	7	blockedtask_bivalentcolortraining	96	Triangle	Green	Color			0		TriangleGreen.png	TriangleGreen.png	38	1	467	0	0	0	0		0	0	0	0		0	0	0	0		0	0	0	0		0
5.0.11.0	win	040919	16:23:40	NH_A_75	1	1	blocked_testintro	8	BlockedPracticeInstruct	1	Triangle	Green	Color			0		SC_Blocked_TestIntro.htm	TriangleGreen.png	57	0	12903	0	0	0	0		0	0	0	0		0	0	0	0		0	0	0	0		0
5.0.11.0	win	040919	16:23:40	NH_A_75	1	1	blocked_shape	9	BlockedTestInstruct	1	Triangle	Green	Color			0		SC_Blocked_BivalentShapeTest.htm	TriangleGreen.png	57	0	10576	0	0	0	0		0	0	0	0		0	0	0	0		0	0	0	0		0
5.0.11.0	win	040919	16:23:40	NH_A_75	1	1	blocked_shape	9	blockedtask_bivalentshapetest	3	Circle	Green	Shape			0		CircleGreen.png	CircleGreen.png	30	1	745	0	0	0	0		1	1	745	100	745	0	0	0	0		0	0	0	0		0
5.0.11.0	win	040919	16:23:40	NH_A_75	1	1	blocked_shape	9	blockedtask_bivalentshapetest	6	Circle	Green	Shape			0		CircleGreen.png	CircleGreen.png	30	1	580	0	0	0	0		2	2	1325	100	662.5	0	0	0	0		0	0	0	0		0
5.0.11.0	win	040919	16:23:40	NH_A_75	1	1	blocked_shape	9	blockedtask_bivalentshapetest	9	Circle	Red	Shape			0		CircleRed.png	CircleRed.png	30	1	500	0	0	0	0		3	3	1825	100	608.3333333333333712289	0	0	0	0		0	0	0	0		0
5.0.11.0	win	040919	16:23:40	NH_A_75	1	1	blocked_shape	9	blockedtask_bivalentshapetest	12	Circle	Green	Shape			0		CircleGreen.png	CircleGreen.png	30	1	599	0	0	0	0		4	4	2424	100	606	0	0	0	0		0	0	0	0		0
5.0.11.0	win	040919	16:23:40	NH_A_75	1	1	blocked_shape	9	blockedtask_bivalentshapetest	15	Circle	Red	Shape			0		CircleRed.png	CircleRed.png	30	1	551	0	0	0	0		5	5	2975	100	595	0	0	0	0		0	0	0	0		0
5.0.11.0	win	040919	16:23:40	NH_A_75	1	1	blocked_shape	9	blockedtask_bivalentshapetest	18	Triangle	Red	Shape			0		TriangleRed.png	TriangleRed.png	38	1	472	0	0	0	0		6	6	3447	100	574.5	0	0	0	0		0	0	0	0		0
5.0.11.0	win	040919	16:23:40	NH_A_75	1	1	blocked_shape	9	blockedtask_bivalentshapetest	21	Triangle	Red	Shape			0		TriangleRed.png	TriangleRed.png	38	1	444	0	0	0	0		7	7	3891	100	555.8571428571428896248	0	0	0	0		0	0	0	0		0
5.0.11.0	win	040919	16:23:40	NH_A_75	1	1	blocked_shape	9	blockedtask_bivalentshapetest	24	Triangle	Green	Shape			0		TriangleGreen.png	TriangleGreen.png	38	1	579	0	0	0	0		8	8	4470	100	558.75	0	0	0	0		0	0	0	0		0
5.0.11.0	win	040919	16:23:40	NH_A_75	1	1	blocked_shape	9	blockedtask_bivalentshapetest	27	Triangle	Green	Shape			0		TriangleGreen.png	TriangleGreen.png	38	1	435	0	0	0	0		9	9	4905	100	545	0	0	0	0		0	0	0	0		0
5.0.11.0	win	040919	16:23:40	NH_A_75	1	1	blocked_shape	9	blockedtask_bivalentshapetest	30	Circle	Green	Shape			0		CircleGreen.png	CircleGreen.png	30	1	713	0	0	0	0		10	10	5618	100	561.7999999999999545253	0	0	0	0		0	0	0	0		0
5.0.11.0	win	040919	16:23:40	NH_A_75	1	1	blocked_shape	9	blockedtask_bivalentshapetest	33	Triangle	Green	Shape			0		TriangleGreen.png	TriangleGreen.png	38	1	645	0	0	0	0		11	11	6263	100	569.3636363636363739715	0	0	0	0		0	0	0	0		0
5.0.11.0	win	040919	16:23:40	NH_A_75	1	1	blocked_shape	9	blockedtask_bivalentshapetest	36	Triangle	Green	Shape			0		TriangleGreen.png	TriangleGreen.png	38	1	643	0	0	0	0		12	12	6906	100	575.5	0	0	0	0		0	0	0	0		0
5.0.11.0	win	040919	16:23:40	NH_A_75	1	1	blocked_shape	9	blockedtask_bivalentshapetest	39	Triangle	Green	Shape			0		TriangleGreen.png	TriangleGreen.png	38	1	593	0	0	0	0		13	13	7499	100	576.8461538461538111733	0	0	0	0		0	0	0	0		0
5.0.11.0	win	040919	16:23:40	NH_A_75	1	1	blocked_shape	9	blockedtask_bivalentshapetest	42	Triangle	Green	Shape			0		TriangleGreen.png	TriangleGreen.png	38	1	545	0	0	0	0		14	14	8044	100	574.5714285714285551876	0	0	0	0		0	0	0	0		0
5.0.11.0	win	040919	16:23:40	NH_A_75	1	1	blocked_shape	9	blockedtask_bivalentshapetest	45	Circle	Red	Shape			0		CircleRed.png	CircleRed.png	30	1	467	0	0	0	0		15	15	8511	100	567.3999999999999772626	0	0	0	0		0	0	0	0		0
5.0.11.0	win	040919	16:23:40	NH_A_75	1	1	blocked_shape	9	blockedtask_bivalentshapetest	48	Triangle	Green	Shape			0		TriangleGreen.png	TriangleGreen.png	38	1	535	0	0	0	0		16	16	9046	100	565.375	0	0	0	0		0	0	0	0		0
5.0.11.0	win	040919	16:23:40	NH_A_75	1	1	blocked_shape	9	blockedtask_bivalentshapetest	51	Circle	Red	Shape			0		CircleRed.png	CircleRed.png	30	1	457	0	0	0	0		17	17	9503	100	559	0	0	0	0		0	0	0	0		0
5.0.11.0	win	040919	16:23:40	NH_A_75	1	1	blocked_shape	9	blockedtask_bivalentshapetest	54	Triangle	Red	Shape			0		TriangleRed.png	TriangleRed.png	38	1	1135	0	0	0	0		18	18	10638	100	591	0	0	0	0		0	0	0	0		0
5.0.11.0	win	040919	16:23:40	NH_A_75	1	1	blocked_shape	9	blockedtask_bivalentshapetest	57	Circle	Red	Shape			0		CircleRed.png	CircleRed.png	30	1	777	0	0	0	0		19	19	11415	100	600.7894736842105203323	0	0	0	0		0	0	0	0		0
5.0.11.0	win	040919	16:23:40	NH_A_75	1	1	blocked_shape	9	blockedtask_bivalentshapetest	60	Circle	Green	Shape			0		CircleGreen.png	CircleGreen.png	30	1	945	0	0	0	0		20	20	12360	100	618	0	0	0	0		0	0	0	0		0
5.0.11.0	win	040919	16:23:40	NH_A_75	1	1	blocked_shape	9	blockedtask_bivalentshapetest	63	Triangle	Red	Shape			0		TriangleRed.png	TriangleRed.png	38	1	499	0	0	0	0		21	21	12859	100	612.3333333333333712289	0	0	0	0		0	0	0	0		0
5.0.11.0	win	040919	16:23:40	NH_A_75	1	1	blocked_shape	9	blockedtask_bivalentshapetest	66	Circle	Red	Shape			0		CircleRed.png	CircleRed.png	30	1	567	0	0	0	0		22	22	13426	100	610.2727272727272520569	0	0	0	0		0	0	0	0		0
5.0.11.0	win	040919	16:23:40	NH_A_75	1	1	blocked_shape	9	blockedtask_bivalentshapetest	69	Circle	Red	Shape			0		CircleRed.png	CircleRed.png	30	1	471	0	0	0	0		23	23	13897	100	604.2173913043478705731	0	0	0	0		0	0	0	0		0
5.0.11.0	win	040919	16:23:40	NH_A_75	1	1	blocked_shape	9	blockedtask_bivalentshapetest	72	Circle	Red	Shape			0		CircleRed.png	CircleRed.png	30	1	492	0	0	0	0		24	24	14389	100	599.5416666666666287711	0	0	0	0		0	0	0	0		0
5.0.11.0	win	040919	16:23:40	NH_A_75	1	1	blocked_shape	9	blockedtask_bivalentshapetest	75	Triangle	Green	Shape			0		TriangleGreen.png	TriangleGreen.png	38	1	496	0	0	0	0		25	25	14885	100	595.3999999999999772626	0	0	0	0		0	0	0	0		0
5.0.11.0	win	040919	16:23:40	NH_A_75	1	1	blocked_shape	9	blockedtask_bivalentshapetest	78	Circle	Red	Shape			0		CircleRed.png	CircleRed.png	30	1	516	0	0	0	0		26	26	15401	100	592.3461538461538111733	0	0	0	0		0	0	0	0		0
5.0.11.0	win	040919	16:23:40	NH_A_75	1	1	blocked_shape	9	blockedtask_bivalentshapetest	81	Circle	Green	Shape			0		CircleGreen.png	CircleGreen.png	30	1	535	0	0	0	0		27	27	15936	100	590.2222222222221716947	0	0	0	0		0	0	0	0		0
5.0.11.0	win	040919	16:23:40	NH_A_75	1	1	blocked_shape	9	blockedtask_bivalentshapetest	84	Triangle	Green	Shape			0		TriangleGreen.png	TriangleGreen.png	38	1	937	0	0	0	0		28	28	16873	100	602.6071428571428896248	0	0	0	0		0	0	0	0		0
5.0.11.0	win	040919	16:23:40	NH_A_75	1	1	blocked_shape	9	blockedtask_bivalentshapetest	87	Triangle	Green	Shape			0		TriangleGreen.png	TriangleGreen.png	38	1	603	0	0	0	0		29	29	17476	100	602.6206896551724412348	0	0	0	0		0	0	0	0		0
5.0.11.0	win	040919	16:23:40	NH_A_75	1	1	blocked_shape	9	blockedtask_bivalentshapetest	90	Triangle	Red	Shape			0		TriangleRed.png	TriangleRed.png	38	1	538	0	0	0	0		30	30	18014	100	600.4666666666666969832	0	0	0	0		0	0	0	0		0
5.0.11.0	win	040919	16:23:40	NH_A_75	1	1	blocked_shape	9	blockedtask_bivalentshapetest	93	Circle	Green	Shape			0		CircleGreen.png	CircleGreen.png	30	1	476	0	0	0	0		31	31	18490	100	596.4516129032258504594	0	0	0	0		0	0	0	0		0
5.0.11.0	win	040919	16:23:40	NH_A_75	1	1	blocked_shape	9	blockedtask_bivalentshapetest	96	Circle	Red	Shape			0		CircleRed.png	CircleRed.png	30	1	577	0	0	0	0		32	32	19067	100	595.84375	0	0	0	0		0	0	0	0		0
5.0.11.0	win	040919	16:23:40	NH_A_75	1	1	blocked_shape	9	blockedtask_bivalentshapetest	99	Circle	Red	Shape			0		CircleRed.png	CircleRed.png	30	1	705	0	0	0	0		33	33	19772	100	599.1515151515151273998	0	0	0	0		0	0	0	0		0
5.0.11.0	win	040919	16:23:40	NH_A_75	1	1	blocked_shape	9	blockedtask_bivalentshapetest	102	Triangle	Green	Shape			0		TriangleGreen.png	TriangleGreen.png	38	1	477	0	0	0	0		34	34	20249	100	595.5588235294117112062	0	0	0	0		0	0	0	0		0
5.0.11.0	win	040919	16:23:40	NH_A_75	1	1	blocked_shape	9	blockedtask_bivalentshapetest	105	Circle	Green	Shape			0		CircleGreen.png	CircleGreen.png	30	1	513	0	0	0	0		35	35	20762	100	593.2000000000000454747	0	0	0	0		0	0	0	0		0
5.0.11.0	win	040919	16:23:40	NH_A_75	1	1	blocked_shape	9	blockedtask_bivalentshapetest	108	Circle	Red	Shape			0		CircleRed.png	CircleRed.png	30	1	501	0	0	0	0		36	36	21263	100	590.6388888888889141526	0	0	0	0		0	0	0	0		0
5.0.11.0	win	040919	16:23:40	NH_A_75	1	1	blocked_shape	9	blockedtask_bivalentshapetest	111	Triangle	Red	Shape			0		TriangleRed.png	TriangleRed.png	38	1	536	0	0	0	0		37	37	21799	100	589.1621621621621898157	0	0	0	0		0	0	0	0		0
5.0.11.0	win	040919	16:23:40	NH_A_75	1	1	blocked_shape	9	blockedtask_bivalentshapetest	114	Triangle	Green	Shape			0		TriangleGreen.png	TriangleGreen.png	38	1	570	0	0	0	0		38	38	22369	100	588.6578947368420813291	0	0	0	0		0	0	0	0		0
5.0.11.0	win	040919	16:23:40	NH_A_75	1	1	blocked_shape	9	blockedtask_bivalentshapetest	117	Circle	Green	Shape			0		CircleGreen.png	CircleGreen.png	30	1	635	0	0	0	0		39	39	23004	100	589.8461538461538111733	0	0	0	0		0	0	0	0		0
5.0.11.0	win	040919	16:23:40	NH_A_75	1	1	blocked_shape	9	blockedtask_bivalentshapetest	120	Triangle	Red	Shape			0		TriangleRed.png	TriangleRed.png	38	1	440	0	0	0	0		40	40	23444	100	586.1000000000000227374	0	0	0	0		0	0	0	0		0
5.0.11.0	win	040919	16:23:40	NH_A_75	1	1	blocked_shape	9	blockedtask_bivalentshapetest	123	Circle	Green	Shape			0		CircleGreen.png	CircleGreen.png	30	1	607	0	0	0	0		41	41	24051	100	586.609756097560989474	0	0	0	0		0	0	0	0		0
5.0.11.0	win	040919	16:23:40	NH_A_75	1	1	blocked_shape	9	blockedtask_bivalentshapetest	126	Triangle	Red	Shape			0		TriangleRed.png	TriangleRed.png	38	1	414	0	0	0	0		42	42	24465	100	582.5	0	0	0	0		0	0	0	0		0
5.0.11.0	win	040919	16:23:40	NH_A_75	1	1	blocked_shape	9	blockedtask_bivalentshapetest	129	Triangle	Red	Shape			0		TriangleRed.png	TriangleRed.png	38	1	453	0	0	0	0		43	43	24918	100	579.4883720930232584578	0	0	0	0		0	0	0	0		0
5.0.11.0	win	040919	16:23:40	NH_A_75	1	1	blocked_shape	9	blockedtask_bivalentshapetest	132	Triangle	Red	Shape			0		TriangleRed.png	TriangleRed.png	38	1	491	0	0	0	0		44	44	25409	100	577.4772727272727479431	0	0	0	0		0	0	0	0		0
5.0.11.0	win	040919	16:23:40	NH_A_75	1	1	blocked_shape	9	blockedtask_bivalentshapetest	135	Triangle	Red	Shape			0		TriangleRed.png	TriangleRed.png	38	1	671	0	0	0	0		45	45	26080	100	579.5555555555555429237	0	0	0	0		0	0	0	0		0
5.0.11.0	win	040919	16:23:40	NH_A_75	1	1	blocked_shape	9	blockedtask_bivalentshapetest	138	Circle	Green	Shape			0		CircleGreen.png	CircleGreen.png	30	1	427	0	0	0	0		46	46	26507	100	576.2391304347826235244	0	0	0	0		0	0	0	0		0
5.0.11.0	win	040919	16:23:40	NH_A_75	1	1	blocked_shape	9	blockedtask_bivalentshapetest	141	Triangle	Green	Shape			0		TriangleGreen.png	TriangleGreen.png	38	1	482	0	0	0	0		47	47	26989	100	574.2340425531914434032	0	0	0	0		0	0	0	0		0
5.0.11.0	win	040919	16:23:40	NH_A_75	1	1	blocked_shape	9	blockedtask_bivalentshapetest	144	Circle	Green	Shape			0		CircleGreen.png	CircleGreen.png	30	1	598	0	0	0	0		48	48	27587	100	574.7291666666666287711	0	0	0	0		0	0	0	0		0
5.0.11.0	win	040919	16:23:40	NH_A_75	1	1	blocked_shape	9	blockedtask_bivalentshapetest	147	Circle	Red	Shape			0		CircleRed.png	CircleRed.png	30	1	613	0	0	0	0		49	49	28200	100	575.5102040816326507411	0	0	0	0		0	0	0	0		0
5.0.11.0	win	040919	16:23:40	NH_A_75	1	1	blocked_shape	9	blockedtask_bivalentshapetest	150	Triangle	Red	Shape			0		TriangleRed.png	TriangleRed.png	38	1	437	0	0	0	0		50	50	28637	100	572.7400000000000090949	0	0	0	0		0	0	0	0		0
5.0.11.0	win	040919	16:23:40	NH_A_75	1	1	blocked_shape	9	blockedtask_bivalentshapetest	153	Circle	Green	Shape			0		CircleGreen.png	CircleGreen.png	30	1	427	0	0	0	0		51	51	29064	100	569.8823529411764639008	0	0	0	0		0	0	0	0		0
5.0.11.0	win	040919	16:23:40	NH_A_75	1	1	blocked_shape	9	blockedtask_bivalentshapetest	156	Circle	Green	Shape			0		CircleGreen.png	CircleGreen.png	30	1	641	0	0	0	0		52	52	29705	100	571.25	0	0	0	0		0	0	0	0		0
5.0.11.0	win	040919	16:23:40	NH_A_75	1	1	blocked_shape	9	blockedtask_bivalentshapetest	159	Circle	Red	Shape			0		CircleRed.png	CircleRed.png	30	1	671	0	0	0	0		53	53	30376	100	573.1320754716981582533	0	0	0	0		0	0	0	0		0
5.0.11.0	win	040919	16:23:40	NH_A_75	1	1	blocked_shape	9	blockedtask_bivalentshapetest	162	Circle	Red	Shape			0		CircleRed.png	CircleRed.png	30	1	524	0	0	0	0		54	54	30900	100	572.2222222222221716947	0	0	0	0		0	0	0	0		0
5.0.11.0	win	040919	16:23:40	NH_A_75	1	1	blocked_shape	9	blockedtask_bivalentshapetest	165	Circle	Green	Shape			0		CircleGreen.png	CircleGreen.png	30	1	463	0	0	0	0		55	55	31363	100	570.2363636363636487658	0	0	0	0		0	0	0	0		0
5.0.11.0	win	040919	16:23:40	NH_A_75	1	1	blocked_shape	9	blockedtask_bivalentshapetest	168	Circle	Red	Shape			0		CircleRed.png	CircleRed.png	30	1	484	0	0	0	0		56	56	31847	100	568.6964285714285551876	0	0	0	0		0	0	0	0		0
5.0.11.0	win	040919	16:23:40	NH_A_75	1	1	blocked_shape	9	blockedtask_bivalentshapetest	171	Circle	Green	Shape			0		CircleGreen.png	CircleGreen.png	30	1	472	0	0	0	0		57	57	32319	100	567	0	0	0	0		0	0	0	0		0
5.0.11.0	win	040919	16:23:40	NH_A_75	1	1	blocked_shape	9	blockedtask_bivalentshapetest	174	Circle	Green	Shape			0		CircleGreen.png	CircleGreen.png	30	1	445	0	0	0	0		58	58	32764	100	564.8965517241379075131	0	0	0	0		0	0	0	0		0
5.0.11.0	win	040919	16:23:40	NH_A_75	1	1	blocked_shape	9	blockedtask_bivalentshapetest	177	Triangle	Red	Shape			0		TriangleRed.png	TriangleRed.png	38	1	499	0	0	0	0		59	59	33263	100	563.7796610169491486886	0	0	0	0		0	0	0	0		0
5.0.11.0	win	040919	16:23:40	NH_A_75	1	1	blocked_shape	9	blockedtask_bivalentshapetest	180	Triangle	Green	Shape			0		TriangleGreen.png	TriangleGreen.png	38	1	454	0	0	0	0		60	60	33717	100	561.9500000000000454747	0	0	0	0		0	0	0	0		0
5.0.11.0	win	040919	16:23:40	NH_A_75	1	1	blocked_shape	9	blockedtask_bivalentshapetest	183	Triangle	Green	Shape			0		TriangleGreen.png	TriangleGreen.png	38	1	475	0	0	0	0		61	61	34192	100	560.5245901639344765499	0	0	0	0		0	0	0	0		0
5.0.11.0	win	040919	16:23:40	NH_A_75	1	1	blocked_shape	9	blockedtask_bivalentshapetest	186	Circle	Red	Shape			0		CircleRed.png	CircleRed.png	30	1	480	0	0	0	0		62	62	34672	100	559.2258064516129252297	0	0	0	0		0	0	0	0		0
5.0.11.0	win	040919	16:23:40	NH_A_75	1	1	blocked_shape	9	blockedtask_bivalentshapetest	189	Triangle	Green	Shape			0		TriangleGreen.png	TriangleGreen.png	38	1	693	0	0	0	0		63	63	35365	100	561.3492063492063834929	0	0	0	0		0	0	0	0		0
5.0.11.0	win	040919	16:23:40	NH_A_75	1	1	blocked_shape	9	blockedtask_bivalentshapetest	192	Triangle	Red	Shape			0		TriangleRed.png	TriangleRed.png	38	1	497	0	0	0	0		64	64	35862	100	560.34375	0	0	0	0		0	0	0	0		0
5.0.11.0	win	040919	16:23:40	NH_A_75	1	1	blocked_shape	9	blockedtask_bivalentshapetest	195	Circle	Green	Shape			0		CircleGreen.png	CircleGreen.png	30	1	501	0	0	0	0		65	65	36363	100	559.430769230769215028	0	0	0	0		0	0	0	0		0
5.0.11.0	win	040919	16:23:40	NH_A_75	1	1	blocked_shape	9	blockedtask_bivalentshapetest	198	Triangle	Red	Shape			0		TriangleRed.png	TriangleRed.png	38	1	408	0	0	0	0		66	66	36771	100	557.1363636363636260285	0	0	0	0		0	0	0	0		0
5.0.11.0	win	040919	16:23:40	NH_A_75	1	1	blocked_shape	9	blockedtask_bivalentshapetest	201	Circle	Green	Shape			0		CircleGreen.png	CircleGreen.png	30	1	559	0	0	0	0		67	67	37330	100	557.1641791044776255148	0	0	0	0		0	0	0	0		0
5.0.11.0	win	040919	16:23:40	NH_A_75	1	1	blocked_shape	9	blockedtask_bivalentshapetest	204	Circle	Red	Shape			0		CircleRed.png	CircleRed.png	30	1	513	0	0	0	0		68	68	37843	100	556.5147058823529278015	0	0	0	0		0	0	0	0		0
5.0.11.0	win	040919	16:23:40	NH_A_75	1	1	blocked_shape	9	blockedtask_bivalentshapetest	207	Triangle	Red	Shape			0		TriangleRed.png	TriangleRed.png	38	1	484	0	0	0	0		69	69	38327	100	555.4637681159420026233	0	0	0	0		0	0	0	0		0
5.0.11.0	win	040919	16:23:40	NH_A_75	1	1	blocked_shape	9	blockedtask_bivalentshapetest	210	Triangle	Green	Shape			0		TriangleGreen.png	TriangleGreen.png	38	1	472	0	0	0	0		70	70	38799	100	554.2714285714286006623	0	0	0	0		0	0	0	0		0
5.0.11.0	win	040919	16:23:40	NH_A_75	1	1	blocked_shape	9	blockedtask_bivalentshapetest	213	Triangle	Green	Shape			0		TriangleGreen.png	TriangleGreen.png	38	1	445	0	0	0	0		71	71	39244	100	552.7323943661971270558	0	0	0	0		0	0	0	0		0
5.0.11.0	win	040919	16:23:40	NH_A_75	1	1	blocked_shape	9	blockedtask_bivalentshapetest	216	Circle	Red	Shape			0		CircleRed.png	CircleRed.png	30	1	467	0	0	0	0		72	72	39711	100	551.5416666666666287711	0	0	0	0		0	0	0	0		0
5.0.11.0	win	040919	16:23:40	NH_A_75	1	1	blocked_shape	9	blockedtask_bivalentshapetest	219	Circle	Green	Shape			0		CircleGreen.png	CircleGreen.png	30	1	488	0	0	0	0		73	73	40199	100	550.6712328767123381112	0	0	0	0		0	0	0	0		0
5.0.11.0	win	040919	16:23:40	NH_A_75	1	1	blocked_shape	9	blockedtask_bivalentshapetest	222	Triangle	Red	Shape			0		TriangleRed.png	TriangleRed.png	38	1	443	0	0	0	0		74	74	40642	100	549.2162162162162530876	0	0	0	0		0	0	0	0		0
5.0.11.0	win	040919	16:23:40	NH_A_75	1	1	blocked_shape	9	blockedtask_bivalentshapetest	225	Triangle	Red	Shape			0		TriangleRed.png	TriangleRed.png	38	1	530	0	0	0	0		75	75	41172	100	548.9600000000000363798	0	0	0	0		0	0	0	0		0
5.0.11.0	win	040919	16:23:40	NH_A_75	1	1	blocked_shape	9	blockedtask_bivalentshapetest	228	Triangle	Green	Shape			0		TriangleGreen.png	TriangleGreen.png	38	1	500	0	0	0	0		76	76	41672	100	548.3157894736841626582	0	0	0	0		0	0	0	0		0
5.0.11.0	win	040919	16:23:40	NH_A_75	1	1	blocked_shape	9	blockedtask_bivalentshapetest	231	Triangle	Red	Shape			0		TriangleRed.png	TriangleRed.png	38	1	471	0	0	0	0		77	77	42143	100	547.3116883116882718241	0	0	0	0		0	0	0	0		0
5.0.11.0	win	040919	16:23:40	NH_A_75	1	1	blocked_shape	9	blockedtask_bivalentshapetest	234	Triangle	Green	Shape			0		TriangleGreen.png	TriangleGreen.png	38	1	476	0	0	0	0		78	78	42619	100	546.3974358974359120111	0	0	0	0		0	0	0	0		0
5.0.11.0	win	040919	16:23:40	NH_A_75	1	1	blocked_shape	9	blockedtask_bivalentshapetest	237	Triangle	Red	Shape			0		TriangleRed.png	TriangleRed.png	38	1	545	0	0	0	0		79	79	43164	100	546.3797468354430293402	0	0	0	0		0	0	0	0		0
5.0.11.0	win	040919	16:23:40	NH_A_75	1	1	blocked_shape	9	blockedtask_bivalentshapetest	240	Circle	Red	Shape			0		CircleRed.png	CircleRed.png	30	1	483	0	0	0	0		80	80	43647	100	545.5874999999999772626	0	0	0	0		0	0	0	0		0
5.0.11.0	win	040919	16:23:40	NH_A_75	1	1	blocked_color	10	BlockedTestInstruct	1	Circle	Red	Shape			0		SC_Blocked_BivalentColorTest.htm	CircleRed.png	57	0	6517	0	0	0	0		0	0	0	0		0	0	0	0		0	0	0	0		0
5.0.11.0	win	040919	16:23:40	NH_A_75	1	1	blocked_color	10	blockedtask_bivalentcolortest	3	Circle	Red	Color			0		CircleRed.png	CircleRed.png	30	1	609	1	1	609	100	609	0	0	0	0		0	0	0	0		0	0	0	0		0
5.0.11.0	win	040919	16:23:40	NH_A_75	1	1	blocked_color	10	blockedtask_bivalentcolortest	6	Circle	Green	Color			0		CircleGreen.png	CircleGreen.png	38	1	433	2	2	1042	100	521	0	0	0	0		0	0	0	0		0	0	0	0		0
5.0.11.0	win	040919	16:23:40	NH_A_75	1	1	blocked_color	10	blockedtask_bivalentcolortest	9	Triangle	Green	Color			0		TriangleGreen.png	TriangleGreen.png	38	1	423	3	3	1465	100	488.3333333333333143855	0	0	0	0		0	0	0	0		0	0	0	0		0
5.0.11.0	win	040919	16:23:40	NH_A_75	1	1	blocked_color	10	blockedtask_bivalentcolortest	12	Circle	Red	Color			0		CircleRed.png	CircleRed.png	30	1	461	4	4	1926	100	481.5	0	0	0	0		0	0	0	0		0	0	0	0		0
5.0.11.0	win	040919	16:23:40	NH_A_75	1	1	blocked_color	10	blockedtask_bivalentcolortest	15	Circle	Green	Color			0		CircleGreen.png	CircleGreen.png	38	1	483	5	5	2409	100	481.8000000000000113687	0	0	0	0		0	0	0	0		0	0	0	0		0
5.0.11.0	win	040919	16:23:40	NH_A_75	1	1	blocked_color	10	blockedtask_bivalentcolortest	18	Triangle	Red	Color			0		TriangleRed.png	TriangleRed.png	30	1	455	6	6	2864	100	477.3333333333333143855	0	0	0	0		0	0	0	0		0	0	0	0		0
5.0.11.0	win	040919	16:23:40	NH_A_75	1	1	blocked_color	10	blockedtask_bivalentcolortest	21	Circle	Green	Color			0		CircleGreen.png	CircleGreen.png	38	1	348	7	7	3212	100	458.8571428571428327814	0	0	0	0		0	0	0	0		0	0	0	0		0
5.0.11.0	win	040919	16:23:40	NH_A_75	1	1	blocked_color	10	blockedtask_bivalentcolortest	24	Triangle	Green	Color			0		TriangleGreen.png	TriangleGreen.png	38	1	726	8	8	3938	100	492.25	0	0	0	0		0	0	0	0		0	0	0	0		0
5.0.11.0	win	040919	16:23:40	NH_A_75	1	1	blocked_color	10	blockedtask_bivalentcolortest	27	Triangle	Red	Color			0		TriangleRed.png	TriangleRed.png	30	1	592	9	9	4530	100	503.3333333333333143855	0	0	0	0		0	0	0	0		0	0	0	0		0
5.0.11.0	win	040919	16:23:40	NH_A_75	1	1	blocked_color	10	blockedtask_bivalentcolortest	30	Circle	Green	Color			0		CircleGreen.png	CircleGreen.png	38	1	352	10	10	4882	100	488.1999999999999886313	0	0	0	0		0	0	0	0		0	0	0	0		0
5.0.11.0	win	040919	16:23:40	NH_A_75	1	1	blocked_color	10	blockedtask_bivalentcolortest	33	Triangle	Green	Color			0		TriangleGreen.png	TriangleGreen.png	38	1	602	11	11	5484	100	498.5454545454545609573	0	0	0	0		0	0	0	0		0	0	0	0		0
5.0.11.0	win	040919	16:23:40	NH_A_75	1	1	blocked_color	10	blockedtask_bivalentcolortest	36	Circle	Green	Color			0		CircleGreen.png	CircleGreen.png	38	1	409	12	12	5893	100	491.0833333333333143855	0	0	0	0		0	0	0	0		0	0	0	0		0
5.0.11.0	win	040919	16:23:40	NH_A_75	1	1	blocked_color	10	blockedtask_bivalentcolortest	39	Triangle	Red	Color			0		TriangleRed.png	TriangleRed.png	30	1	417	13	13	6310	100	485.38461538461535838	0	0	0	0		0	0	0	0		0	0	0	0		0
5.0.11.0	win	040919	16:23:40	NH_A_75	1	1	blocked_color	10	blockedtask_bivalentcolortest	42	Triangle	Green	Color			0		TriangleGreen.png	TriangleGreen.png	38	1	391	14	14	6701	100	478.6428571428571672186	0	0	0	0		0	0	0	0		0	0	0	0		0
5.0.11.0	win	040919	16:23:40	NH_A_75	1	1	blocked_color	10	blockedtask_bivalentcolortest	45	Circle	Green	Color			0		CircleGreen.png	CircleGreen.png	38	1	479	15	15	7180	100	478.6666666666666856145	0	0	0	0		0	0	0	0		0	0	0	0		0
5.0.11.0	win	040919	16:23:40	NH_A_75	1	1	blocked_color	10	blockedtask_bivalentcolortest	48	Triangle	Red	Color			0		TriangleRed.png	TriangleRed.png	30	1	451	16	16	7631	100	476.9375	0	0	0	0		0	0	0	0		0	0	0	0		0
5.0.11.0	win	040919	16:23:40	NH_A_75	1	1	blocked_color	10	blockedtask_bivalentcolortest	51	Triangle	Green	Color			0		TriangleGreen.png	TriangleGreen.png	38	1	505	17	17	8136	100	478.5882352941176236527	0	0	0	0		0	0	0	0		0	0	0	0		0
5.0.11.0	win	040919	16:23:40	NH_A_75	1	1	blocked_color	10	blockedtask_bivalentcolortest	54	Circle	Red	Color			0		CircleRed.png	CircleRed.png	30	1	412	18	18	8548	100	474.8888888888889141526	0	0	0	0		0	0	0	0		0	0	0	0		0
5.0.11.0	win	040919	16:23:40	NH_A_75	1	1	blocked_color	10	blockedtask_bivalentcolortest	57	Circle	Red	Color			0		CircleRed.png	CircleRed.png	30	1	451	19	19	8999	100	473.6315789473684390032	0	0	0	0		0	0	0	0		0	0	0	0		0
5.0.11.0	win	040919	16:23:40	NH_A_75	1	1	blocked_color	10	blockedtask_bivalentcolortest	60	Triangle	Green	Color			0		TriangleGreen.png	TriangleGreen.png	38	1	425	20	20	9424	100	471.1999999999999886313	0	0	0	0		0	0	0	0		0	0	0	0		0
5.0.11.0	win	040919	16:23:40	NH_A_75	1	1	blocked_color	10	blockedtask_bivalentcolortest	63	Triangle	Green	Color			0		TriangleGreen.png	TriangleGreen.png	38	1	351	21	21	9775	100	465.4761904761904816041	0	0	0	0		0	0	0	0		0	0	0	0		0
5.0.11.0	win	040919	16:23:40	NH_A_75	1	1	blocked_color	10	blockedtask_bivalentcolortest	66	Triangle	Red	Color			0		TriangleRed.png	TriangleRed.png	30	1	441	22	22	10216	100	464.3636363636363739715	0	0	0	0		0	0	0	0		0	0	0	0		0
5.0.11.0	win	040919	16:23:40	NH_A_75	1	1	blocked_color	10	blockedtask_bivalentcolortest	69	Circle	Red	Color			0		CircleRed.png	CircleRed.png	38	0	431	22	23	10216	95.6521739130434838216	464.3636363636363739715	0	0	0	0		0	0	0	0		0	0	0	0		0
5.0.11.0	win	040919	16:23:40	NH_A_75	1	1	blocked_color	10	blockedtask_bivalentcolortest	72	Circle	Red	Color			0		CircleRed.png	CircleRed.png	30	1	821	23	24	11037	95.8333333333333428072	479.8695652173913117622	0	0	0	0		0	0	0	0		0	0	0	0		0
5.0.11.0	win	040919	16:23:40	NH_A_75	1	1	blocked_color	10	blockedtask_bivalentcolortest	75	Circle	Red	Color			0		CircleRed.png	CircleRed.png	30	1	460	24	25	11497	96	479.0416666666666856145	0	0	0	0		0	0	0	0		0	0	0	0		0
5.0.11.0	win	040919	16:23:40	NH_A_75	1	1	blocked_color	10	blockedtask_bivalentcolortest	78	Triangle	Green	Color			0		TriangleGreen.png	TriangleGreen.png	38	1	465	25	26	11962	96.153846153846160405	478.4800000000000181899	0	0	0	0		0	0	0	0		0	0	0	0		0
5.0.11.0	win	040919	16:23:40	NH_A_75	1	1	blocked_color	10	blockedtask_bivalentcolortest	81	Triangle	Red	Color			0		TriangleRed.png	TriangleRed.png	30	1	726	26	27	12688	96.2962962962962905067	488	0	0	0	0		0	0	0	0		0	0	0	0		0
5.0.11.0	win	040919	16:23:40	NH_A_75	1	1	blocked_color	10	blockedtask_bivalentcolortest	84	Triangle	Green	Color			0		TriangleGreen.png	TriangleGreen.png	38	1	353	27	28	13041	96.4285714285714306016	483	0	0	0	0		0	0	0	0		0	0	0	0		0
5.0.11.0	win	040919	16:23:40	NH_A_75	1	1	blocked_color	10	blockedtask_bivalentcolortest	87	Circle	Red	Color			0		CircleRed.png	CircleRed.png	30	1	602	28	29	13643	96.5517241379310320326	487.25	0	0	0	0		0	0	0	0		0	0	0	0		0
5.0.11.0	win	040919	16:23:40	NH_A_75	1	1	blocked_color	10	blockedtask_bivalentcolortest	90	Circle	Red	Color			0		CircleRed.png	CircleRed.png	30	1	425	29	30	14068	96.6666666666666714036	485.1034482758620924869	0	0	0	0		0	0	0	0		0	0	0	0		0
5.0.11.0	win	040919	16:23:40	NH_A_75	1	1	blocked_color	10	blockedtask_bivalentcolortest	93	Triangle	Red	Color			0		TriangleRed.png	TriangleRed.png	30	1	384	30	31	14452	96.774193548387103192	481.7333333333333484916	0	0	0	0		0	0	0	0		0	0	0	0		0
5.0.11.0	win	040919	16:23:40	NH_A_75	1	1	blocked_color	10	blockedtask_bivalentcolortest	96	Triangle	Green	Color			0		TriangleGreen.png	TriangleGreen.png	38	1	392	31	32	14844	96.875	478.8387096774193310011	0	0	0	0		0	0	0	0		0	0	0	0		0
5.0.11.0	win	040919	16:23:40	NH_A_75	1	1	blocked_color	10	blockedtask_bivalentcolortest	99	Triangle	Green	Color			0		TriangleGreen.png	TriangleGreen.png	30	0	384	31	33	14844	93.9393939393939376714	478.8387096774193310011	0	0	0	0		0	0	0	0		0	0	0	0		0
5.0.11.0	win	040919	16:23:40	NH_A_75	1	1	blocked_color	10	blockedtask_bivalentcolortest	102	Circle	Green	Color			0		CircleGreen.png	CircleGreen.png	38	1	808	32	34	15652	94.1176470588235218884	489.125	0	0	0	0		0	0	0	0		0	0	0	0		0
5.0.11.0	win	040919	16:23:40	NH_A_75	1	1	blocked_color	10	blockedtask_bivalentcolortest	105	Triangle	Green	Color			0		TriangleGreen.png	TriangleGreen.png	38	1	335	33	35	15987	94.2857142857142775938	484.4545454545454390427	0	0	0	0		0	0	0	0		0	0	0	0		0
5.0.11.0	win	040919	16:23:40	NH_A_75	1	1	blocked_color	10	blockedtask_bivalentcolortest	108	Triangle	Red	Color			0		TriangleRed.png	TriangleRed.png	30	1	489	34	36	16476	94.4444444444444428655	484.5882352941176236527	0	0	0	0		0	0	0	0		0	0	0	0		0
5.0.11.0	win	040919	16:23:40	NH_A_75	1	1	blocked_color	10	blockedtask_bivalentcolortest	111	Triangle	Green	Color			0		TriangleGreen.png	TriangleGreen.png	38	1	493	35	37	16969	94.594594594594596515	484.828571428571422075	0	0	0	0		0	0	0	0		0	0	0	0		0
5.0.11.0	win	040919	16:23:40	NH_A_75	1	1	blocked_color	10	blockedtask_bivalentcolortest	114	Circle	Red	Color			0		CircleRed.png	CircleRed.png	30	1	401	36	38	17370	94.7368421052631504153	482.5	0	0	0	0		0	0	0	0		0	0	0	0		0
5.0.11.0	win	040919	16:23:40	NH_A_75	1	1	blocked_color	10	blockedtask_bivalentcolortest	117	Circle	Green	Color			0		CircleGreen.png	CircleGreen.png	38	1	457	37	39	17827	94.8717948717948615922	481.8108108108108353917	0	0	0	0		0	0	0	0		0	0	0	0		0
5.0.11.0	win	040919	16:23:40	NH_A_75	1	1	blocked_color	10	blockedtask_bivalentcolortest	120	Circle	Red	Color			0		CircleRed.png	CircleRed.png	30	1	510	38	40	18337	95	482.5526315789473414952	0	0	0	0		0	0	0	0		0	0	0	0		0
5.0.11.0	win	040919	16:23:40	NH_A_75	1	1	blocked_color	10	blockedtask_bivalentcolortest	123	Triangle	Red	Color			0		TriangleRed.png	TriangleRed.png	30	1	433	39	41	18770	95.1219512195121978948	481.2820512820512703911	0	0	0	0		0	0	0	0		0	0	0	0		0
5.0.11.0	win	040919	16:23:40	NH_A_75	1	1	blocked_color	10	blockedtask_bivalentcolortest	126	Circle	Green	Color			0		CircleGreen.png	CircleGreen.png	38	1	679	40	42	19449	95.2380952380952265912	486.2250000000000227374	0	0	0	0		0	0	0	0		0	0	0	0		0
5.0.11.0	win	040919	16:23:40	NH_A_75	1	1	blocked_color	10	blockedtask_bivalentcolortest	129	Triangle	Red	Color			0		TriangleRed.png	TriangleRed.png	30	1	772	41	43	20221	95.3488372093023315301	493.195121951219505263	0	0	0	0		0	0	0	0		0	0	0	0		0
5.0.11.0	win	040919	16:23:40	NH_A_75	1	1	blocked_color	10	blockedtask_bivalentcolortest	132	Circle	Red	Color			0		CircleRed.png	CircleRed.png	38	0	285	41	44	20221	93.1818181818181727749	493.195121951219505263	0	0	0	0		0	0	0	0		0	0	0	0		0
5.0.11.0	win	040919	16:23:40	NH_A_75	1	1	blocked_color	10	blockedtask_bivalentcolortest	135	Circle	Green	Color			0		CircleGreen.png	CircleGreen.png	38	1	473	42	45	20694	93.3333333333333285964	492.7142857142857224062	0	0	0	0		0	0	0	0		0	0	0	0		0
5.0.11.0	win	040919	16:23:40	NH_A_75	1	1	blocked_color	10	blockedtask_bivalentcolortest	138	Triangle	Green	Color			0		TriangleGreen.png	TriangleGreen.png	38	1	541	43	46	21235	93.478260869565218627	493.8372093023255615662	0	0	0	0		0	0	0	0		0	0	0	0		0
5.0.11.0	win	040919	16:23:40	NH_A_75	1	1	blocked_color	10	blockedtask_bivalentcolortest	141	Circle	Green	Color			0		CircleGreen.png	CircleGreen.png	38	1	432	44	47	21667	93.6170212765957501233	492.4318181818181869858	0	0	0	0		0	0	0	0		0	0	0	0		0
5.0.11.0	win	040919	16:23:40	NH_A_75	1	1	blocked_color	10	blockedtask_bivalentcolortest	144	Triangle	Red	Color			0		TriangleRed.png	TriangleRed.png	30	1	454	45	48	22121	93.75	491.5777777777777828305	0	0	0	0		0	0	0	0		0	0	0	0		0
5.0.11.0	win	040919	16:23:40	NH_A_75	1	1	blocked_color	10	blockedtask_bivalentcolortest	147	Circle	Green	Color			0		CircleGreen.png	CircleGreen.png	38	1	891	46	49	23012	93.8775510204081626853	500.2608695652173764756	0	0	0	0		0	0	0	0		0	0	0	0		0
5.0.11.0	win	040919	16:23:40	NH_A_75	1	1	blocked_color	10	blockedtask_bivalentcolortest	150	Circle	Green	Color			0		CircleGreen.png	CircleGreen.png	38	1	431	47	50	23443	94	498.7872340425531660912	0	0	0	0		0	0	0	0		0	0	0	0		0
5.0.11.0	win	040919	16:23:40	NH_A_75	1	1	blocked_color	10	blockedtask_bivalentcolortest	153	Circle	Red	Color			0		CircleRed.png	CircleRed.png	30	1	453	48	51	23896	94.1176470588235218884	497.8333333333333143855	0	0	0	0		0	0	0	0		0	0	0	0		0
5.0.11.0	win	040919	16:23:40	NH_A_75	1	1	blocked_color	10	blockedtask_bivalentcolortest	156	Triangle	Green	Color			0		TriangleGreen.png	TriangleGreen.png	38	1	442	49	52	24338	94.2307692307692263967	496.693877551020420924	0	0	0	0		0	0	0	0		0	0	0	0		0
5.0.11.0	win	040919	16:23:40	NH_A_75	1	1	blocked_color	10	blockedtask_bivalentcolortest	159	Triangle	Green	Color			0		TriangleGreen.png	TriangleGreen.png	38	1	448	50	53	24786	94.3396226415094361073	495.7200000000000272848	0	0	0	0		0	0	0	0		0	0	0	0		0
5.0.11.0	win	040919	16:23:40	NH_A_75	1	1	blocked_color	10	blockedtask_bivalentcolortest	162	Circle	Red	Color			0		CircleRed.png	CircleRed.png	30	1	389	51	54	25175	94.4444444444444428655	493.6274509803921546336	0	0	0	0		0	0	0	0		0	0	0	0		0
5.0.11.0	win	040919	16:23:40	NH_A_75	1	1	blocked_color	10	blockedtask_bivalentcolortest	165	Triangle	Red	Color			0		TriangleRed.png	TriangleRed.png	30	1	638	52	55	25813	94.5454545454545467464	496.4038461538461319833	0	0	0	0		0	0	0	0		0	0	0	0		0
5.0.11.0	win	040919	16:23:40	NH_A_75	1	1	blocked_color	10	blockedtask_bivalentcolortest	168	Circle	Green	Color			0		CircleGreen.png	CircleGreen.png	38	1	411	53	56	26224	94.6428571428571387969	494.7924528301886653026	0	0	0	0		0	0	0	0		0	0	0	0		0
5.0.11.0	win	040919	16:23:40	NH_A_75	1	1	blocked_color	10	blockedtask_bivalentcolortest	171	Triangle	Green	Color			0		TriangleGreen.png	TriangleGreen.png	38	1	739	54	57	26963	94.7368421052631504153	499.3148148148148379732	0	0	0	0		0	0	0	0		0	0	0	0		0
5.0.11.0	win	040919	16:23:40	NH_A_75	1	1	blocked_color	10	blockedtask_bivalentcolortest	174	Circle	Green	Color			0		CircleGreen.png	CircleGreen.png	38	1	413	55	58	27376	94.8275862068965551543	497.7454545454545495886	0	0	0	0		0	0	0	0		0	0	0	0		0
5.0.11.0	win	040919	16:23:40	NH_A_75	1	1	blocked_color	10	blockedtask_bivalentcolortest	177	Circle	Green	Color			0		CircleGreen.png	CircleGreen.png	38	1	452	56	59	27828	94.9152542372881384836	496.9285714285714448124	0	0	0	0		0	0	0	0		0	0	0	0		0
5.0.11.0	win	040919	16:23:40	NH_A_75	1	1	blocked_color	10	blockedtask_bivalentcolortest	180	Circle	Red	Color			0		CircleRed.png	CircleRed.png	30	1	457	57	60	28285	95	496.2280701754385745517	0	0	0	0		0	0	0	0		0	0	0	0		0
5.0.11.0	win	040919	16:23:40	NH_A_75	1	1	blocked_color	10	blockedtask_bivalentcolortest	183	Triangle	Green	Color			0		TriangleGreen.png	TriangleGreen.png	38	1	415	58	61	28700	95.0819672131147513028	494.8275862068965693652	0	0	0	0		0	0	0	0		0	0	0	0		0
5.0.11.0	win	040919	16:23:40	NH_A_75	1	1	blocked_color	10	blockedtask_bivalentcolortest	186	Circle	Red	Color			0		CircleRed.png	CircleRed.png	30	1	502	59	62	29202	95.161290322580654788	494.9491525423728717215	0	0	0	0		0	0	0	0		0	0	0	0		0
5.0.11.0	win	040919	16:23:40	NH_A_75	1	1	blocked_color	10	blockedtask_bivalentcolortest	189	Circle	Green	Color			0		CircleGreen.png	CircleGreen.png	38	1	521	60	63	29723	95.2380952380952265912	495.3833333333333257542	0	0	0	0		0	0	0	0		0	0	0	0		0
5.0.11.0	win	040919	16:23:40	NH_A_75	1	1	blocked_color	10	blockedtask_bivalentcolortest	192	Triangle	Red	Color			0		TriangleRed.png	TriangleRed.png	30	1	1196	61	64	30919	95.3125	506.8688524590164092842	0	0	0	0		0	0	0	0		0	0	0	0		0
5.0.11.0	win	040919	16:23:40	NH_A_75	1	1	blocked_color	10	blockedtask_bivalentcolortest	195	Triangle	Red	Color			0		TriangleRed.png	TriangleRed.png	30	1	579	62	65	31498	95.3846153846153868017	508.0322580645161565371	0	0	0	0		0	0	0	0		0	0	0	0		0
5.0.11.0	win	040919	16:23:40	NH_A_75	1	1	blocked_color	10	blockedtask_bivalentcolortest	198	Triangle	Red	Color			0		TriangleRed.png	TriangleRed.png	30	1	452	63	66	31950	95.4545454545454532536	507.1428571428571672186	0	0	0	0		0	0	0	0		0	0	0	0		0
5.0.11.0	win	040919	16:23:40	NH_A_75	1	1	blocked_color	10	blockedtask_bivalentcolortest	201	Triangle	Green	Color			0		TriangleGreen.png	TriangleGreen.png	38	1	489	64	67	32439	95.5223880597014840532	506.859375	0	0	0	0		0	0	0	0		0	0	0	0		0
5.0.11.0	win	040919	16:23:40	NH_A_75	1	1	blocked_color	10	blockedtask_bivalentcolortest	204	Triangle	Green	Color			0		TriangleGreen.png	TriangleGreen.png	38	1	1214	65	68	33653	95.5882352941176520744	517.7384615384615926814	0	0	0	0		0	0	0	0		0	0	0	0		0
5.0.11.0	win	040919	16:23:40	NH_A_75	1	1	blocked_color	10	blockedtask_bivalentcolortest	207	Circle	Red	Color			0		CircleRed.png	CircleRed.png	30	1	629	66	69	34282	95.6521739130434838216	519.4242424242423794567	0	0	0	0		0	0	0	0		0	0	0	0		0
5.0.11.0	win	040919	16:23:40	NH_A_75	1	1	blocked_color	10	blockedtask_bivalentcolortest	210	Circle	Red	Color			0		CircleRed.png	CircleRed.png	30	1	404	67	70	34686	95.7142857142857224062	517.7014925373134701658	0	0	0	0		0	0	0	0		0	0	0	0		0
5.0.11.0	win	040919	16:23:40	NH_A_75	1	1	blocked_color	10	blockedtask_bivalentcolortest	213	Triangle	Red	Color			0		TriangleRed.png	TriangleRed.png	30	1	410	68	71	35096	95.7746478873239368568	516.1176470588235360992	0	0	0	0		0	0	0	0		0	0	0	0		0
5.0.11.0	win	040919	16:23:40	NH_A_75	1	1	blocked_color	10	blockedtask_bivalentcolortest	216	Triangle	Red	Color			0		TriangleRed.png	TriangleRed.png	30	1	418	69	72	35514	95.8333333333333428072	514.695652173913003935	0	0	0	0		0	0	0	0		0	0	0	0		0
5.0.11.0	win	040919	16:23:40	NH_A_75	1	1	blocked_color	10	blockedtask_bivalentcolortest	219	Circle	Green	Color			0		CircleGreen.png	CircleGreen.png	38	1	425	70	73	35939	95.8904109589040984929	513.4142857142857110375	0	0	0	0		0	0	0	0		0	0	0	0		0
5.0.11.0	win	040919	16:23:40	NH_A_75	1	1	blocked_color	10	blockedtask_bivalentcolortest	222	Triangle	Red	Color			0		TriangleRed.png	TriangleRed.png	30	1	1072	71	74	37011	95.9459459459459367281	521.2816901408450576128	0	0	0	0		0	0	0	0		0	0	0	0		0
5.0.11.0	win	040919	16:23:40	NH_A_75	1	1	blocked_color	10	blockedtask_bivalentcolortest	225	Triangle	Red	Color			0		TriangleRed.png	TriangleRed.png	30	1	588	72	75	37599	96	522.2083333333333712289	0	0	0	0		0	0	0	0		0	0	0	0		0
5.0.11.0	win	040919	16:23:40	NH_A_75	1	1	blocked_color	10	blockedtask_bivalentcolortest	228	Circle	Green	Color			0		CircleGreen.png	CircleGreen.png	38	1	508	73	76	38107	96.0526315789473699169	522.0136986301370143337	0	0	0	0		0	0	0	0		0	0	0	0		0
5.0.11.0	win	040919	16:23:40	NH_A_75	1	1	blocked_color	10	blockedtask_bivalentcolortest	231	Circle	Red	Color			0		CircleRed.png	CircleRed.png	30	1	639	74	77	38746	96.1038961038961048189	523.5945945945945823041	0	0	0	0		0	0	0	0		0	0	0	0		0
5.0.11.0	win	040919	16:23:40	NH_A_75	1	1	blocked_color	10	blockedtask_bivalentcolortest	234	Triangle	Red	Color			0		TriangleRed.png	TriangleRed.png	30	1	349	75	78	39095	96.153846153846160405	521.2666666666666515084	0	0	0	0		0	0	0	0		0	0	0	0		0
5.0.11.0	win	040919	16:23:40	NH_A_75	1	1	blocked_color	10	blockedtask_bivalentcolortest	237	Circle	Red	Color			0		CircleRed.png	CircleRed.png	30	1	439	76	79	39534	96.2025316455696213325	520.1842105263158373418	0	0	0	0		0	0	0	0		0	0	0	0		0
5.0.11.0	win	040919	16:23:40	NH_A_75	1	1	blocked_color	10	blockedtask_bivalentcolortest	240	Circle	Green	Color			0		CircleGreen.png	CircleGreen.png	38	1	397	77	80	39931	96.25	518.5844155844156375679	0	0	0	0		0	0	0	0		0	0	0	0		0
5.0.11.0	win	040919	16:23:40	NH_A_75	1	1	mixedintro	11	MixedIntroInstruct	1	Circle	Green	Color			0		SC_MixedIntro1.htm	CircleGreen.png	57	0	21928	77	80	39931	96.25	518.5844155844156375679	0	0	0	0		0	0	0	0		0	0	0	0		0
5.0.11.0	win	040919	16:23:40	NH_A_75	1	1	mixedintro	11	MixedIntroInstruct	2	Circle	Green	Color			0		SC_MixedIntro2.htm	CircleGreen.png	57	0	2443	77	80	39931	96.25	518.5844155844156375679	0	0	0	0		0	0	0	0		0	0	0	0		0
5.0.11.0	win	040919	16:23:40	NH_A_75	1	1	mixed_practiceWord	12	MixedPracticeInstruct	1	Circle	Green	Color	Word		200		SC_Mixed_WordTraining.htm	CircleGreen.png	57	0	5751	0	0	0	0		0	0	0	0		0	0	0	0		0	0	0	0		0
5.0.11.0	win	040919	16:23:40	NH_A_75	1	1	mixed_practiceWord	12	mixed_firsttask	2	Circle	Green	Color	Word	firsttrial	200	Inconsistent	COLOR	CircleGreen.png	38	1	1166	0	0	0	0		0	0	0	0		0	0	0	0		0	0	0	0		0
5.0.11.0	win	040919	16:23:40	NH_A_75	1	1	mixed_practiceWord	12	mixed_shift	5	Triangle	Green	Shape	Word	Shift	200	Consistent	SHAPE	TriangleGreen.png	38	1	942	0	0	0	0		1	1	942	100	942	0	0	0	0		1	1	942	100	942	942
5.0.11.0	win	040919	16:23:40	NH_A_75	1	1	mixed_practiceWord	12	mixed_repeat	8	Circle	Red	Shape	Word	Repeat	200	Consistent	SHAPE	CircleRed.png	30	1	919	0	0	0	0		2	2	1861	100	930.5	1	1	919	100	919	1	1	942	100	942	23
5.0.11.0	win	040919	16:23:40	NH_A_75	1	1	mixed_practiceWord	12	mixed_repeat	11	Circle	Green	Shape	Word	Repeat	200	Inconsistent	SHAPE	CircleGreen.png	30	1	960	0	0	0	0		3	3	2821	100	940.3333333333333712289	2	2	1879	100	939.5	1	1	942	100	942	2.5
5.0.11.0	win	040919	16:23:40	NH_A_75	1	1	mixed_practiceWord	12	mixed_repeat	14	Triangle	Red	Shape	Word	Repeat	200	Inconsistent	SHAPE	TriangleRed.png	38	1	840	0	0	0	0		4	4	3661	100	915.25	3	3	2719	100	906.3333333333333712289	1	1	942	100	942	35.6666666666666287711
5.0.11.0	win	040919	16:23:40	NH_A_75	1	1	mixed_practiceWord	12	mixed_shift	17	Triangle	Red	Color	Word	Shift	200	Inconsistent	COLOR	TriangleRed.png	30	1	725	1	1	725	100	725	4	4	3661	100	915.25	3	3	2719	100	906.3333333333333712289	2	2	1667	100	833.5	-72.8333333333333712289
5.0.11.0	win	040919	16:23:40	NH_A_75	1	1	mixed_practiceWord	12	mixed_repeat	20	Triangle	Red	Color	Word	Repeat	200	Inconsistent	COLOR	TriangleRed.png	30	1	838	2	2	1563	100	781.5	4	4	3661	100	915.25	4	4	3557	100	889.25	2	2	1667	100	833.5	-55.75
5.0.11.0	win	040919	16:23:40	NH_A_75	1	1	mixed_practiceWord	12	mixed_shift	23	Triangle	Green	Shape	Word	Shift	200	Consistent	SHAPE	TriangleGreen.png	38	1	771	2	2	1563	100	781.5	5	5	4432	100	886.3999999999999772626	4	4	3557	100	889.25	3	3	2438	100	812.6666666666666287711	-76.5833333333333712289
5.0.11.0	win	040919	16:23:40	NH_A_75	1	1	mixed_practiceWord	12	mixed_shift	26	Circle	Red	Color	Word	Shift	200	Consistent	COLOR	CircleRed.png	30	1	642	3	3	2205	100	735	5	5	4432	100	886.3999999999999772626	4	4	3557	100	889.25	4	4	3080	100	770	-119.25
5.0.11.0	win	040919	16:23:40	NH_A_75	1	1	mixed_practiceWord	12	mixed_repeat	29	Triangle	Red	Color	Word	Repeat	200	Inconsistent	COLOR	TriangleRed.png	30	1	487	4	4	2692	100	673	5	5	4432	100	886.3999999999999772626	5	5	4044	100	808.7999999999999545253	4	4	3080	100	770	-38.7999999999999545253
5.0.11.0	win	040919	16:23:40	NH_A_75	1	1	mixed_practiceWord	12	mixed_shift	32	Triangle	Green	Shape	Word	Shift	200	Consistent	SHAPE	TriangleGreen.png	38	1	721	4	4	2692	100	673	6	6	5153	100	858.8333333333333712289	5	5	4044	100	808.7999999999999545253	5	5	3801	100	760.2000000000000454747	-48.5999999999999090505
5.0.11.0	win	040919	16:23:40	NH_A_75	1	1	mixed_practiceWord	12	mixed_repeat	35	Circle	Green	Shape	Word	Repeat	200	Inconsistent	SHAPE	CircleGreen.png	30	1	1283	4	4	2692	100	673	7	7	6436	100	919.4285714285714448124	6	6	5327	100	887.8333333333333712289	5	5	3801	100	760.2000000000000454747	-127.6333333333333257542
5.0.11.0	win	040919	16:23:40	NH_A_75	1	1	mixed_practiceWord	12	mixed_shift	38	Triangle	Green	Color	Word	Shift	200	Consistent	COLOR	TriangleGreen.png	38	1	829	5	5	3521	100	704.2000000000000454747	7	7	6436	100	919.4285714285714448124	6	6	5327	100	887.8333333333333712289	6	6	4630	100	771.6666666666666287711	-116.1666666666667424579
5.0.11.0	win	040919	16:23:40	NH_A_75	1	1	mixed_practiceWord	12	mixed_shift	41	Circle	Red	Shape	Word	Shift	200	Consistent	SHAPE	CircleRed.png	30	1	779	5	5	3521	100	704.2000000000000454747	8	8	7215	100	901.875	6	6	5327	100	887.8333333333333712289	7	7	5409	100	772.7142857142856655628	-115.1190476190477056662
5.0.11.0	win	040919	16:23:40	NH_A_75	1	1	mixed_practiceWord	12	mixed_repeat	44	Circle	Green	Shape	Word	Repeat	200	Inconsistent	SHAPE	CircleGreen.png	30	1	666	5	5	3521	100	704.2000000000000454747	9	9	7881	100	875.6666666666666287711	7	7	5993	100	856.1428571428571103752	7	7	5409	100	772.7142857142856655628	-83.4285714285714448124
5.0.11.0	win	040919	16:23:40	NH_A_75	1	1	mixed_practiceWord	12	mixed_shift	47	Circle	Green	Color	Word	Shift	200	Inconsistent	COLOR	CircleGreen.png	38	1	1101	6	6	4622	100	770.3333333333333712289	9	9	7881	100	875.6666666666666287711	7	7	5993	100	856.1428571428571103752	8	8	6510	100	813.75	-42.3928571428571103752
5.0.11.0	win	040919	16:23:40	NH_A_75	1	1	mixed_practiceWord	12	mixed_shift	50	Triangle	Red	Shape	Word	Shift	200	Inconsistent	SHAPE	TriangleRed.png	38	1	975	6	6	4622	100	770.3333333333333712289	10	10	8856	100	885.6000000000000227374	7	7	5993	100	856.1428571428571103752	9	9	7485	100	831.6666666666666287711	-24.4761904761904816041
5.0.11.0	win	040919	16:23:40	NH_A_75	1	1	mixed_practiceWord	12	mixed_repeat	53	Circle	Green	Shape	Word	Repeat	200	Inconsistent	SHAPE	CircleGreen.png	30	1	759	6	6	4622	100	770.3333333333333712289	11	11	9615	100	874.0909090909091219146	8	8	6752	100	844	9	9	7485	100	831.6666666666666287711	-12.3333333333333712289
5.0.11.0	win	040919	16:23:40	NH_A_75	1	1	mixed_practiceWord	12	mixed_shift	56	Triangle	Green	Color	Word	Shift	200	Consistent	COLOR	TriangleGreen.png	38	1	823	7	7	5445	100	777.8571428571428896248	11	11	9615	100	874.0909090909091219146	8	8	6752	100	844	10	10	8308	100	830.7999999999999545253	-13.2000000000000454747
5.0.11.0	win	040919	16:23:40	NH_A_75	1	1	mixed_practiceWord	12	mixed_repeat	59	Triangle	Red	Color	Word	Repeat	200	Inconsistent	COLOR	TriangleRed.png	30	1	740	8	8	6185	100	773.125	11	11	9615	100	874.0909090909091219146	9	9	7492	100	832.4444444444444570763	10	10	8308	100	830.7999999999999545253	-1.6444444444445025511
5.0.11.0	win	040919	16:23:40	NH_A_75	1	1	mixed_practiceWord	12	mixed_shift	62	Circle	Green	Shape	Word	Shift	200	Inconsistent	SHAPE	CircleGreen.png	30	1	1077	8	8	6185	100	773.125	12	12	10692	100	891	9	9	7492	100	832.4444444444444570763	11	11	9385	100	853.1818181818181301423	20.737373737373673066
5.0.11.0	win	040919	16:23:40	NH_A_75	1	1	mixed_practiceWord	12	mixed_shift	65	Triangle	Green	Color	Word	Shift	200	Consistent	COLOR	TriangleGreen.png	38	1	665	9	9	6850	100	761.1111111111110858474	12	12	10692	100	891	9	9	7492	100	832.4444444444444570763	12	12	10050	100	837.5	5.0555555555555429237
5.0.11.0	win	040919	16:23:40	NH_A_75	1	1	mixed_practiceWord	12	mixed_repeat	68	Circle	Green	Color	Word	Repeat	200	Inconsistent	COLOR	CircleGreen.png	38	1	443	10	10	7293	100	729.2999999999999545253	12	12	10692	100	891	10	10	7935	100	793.5	12	12	10050	100	837.5	44
5.0.11.0	win	040919	16:23:40	NH_A_75	1	1	mixed_practiceWord	12	mixed_shift	71	Triangle	Green	Shape	Word	Shift	200	Consistent	SHAPE	TriangleGreen.png	38	1	440	10	10	7293	100	729.2999999999999545253	13	13	11132	100	856.3076923076922639666	10	10	7935	100	793.5	13	13	10490	100	806.9230769230769055866	13.4230769230769055866
5.0.11.0	win	040919	16:23:40	NH_A_75	1	1	mixed_practiceWord	12	mixed_shift	74	Triangle	Green	Color	Word	Shift	200	Consistent	COLOR	TriangleGreen.png	38	1	405	11	11	7698	100	699.8181818181818698577	13	13	11132	100	856.3076923076922639666	10	10	7935	100	793.5	14	14	10895	100	778.2142857142856655628	-15.2857142857143344372
5.0.11.0	win	040919	16:23:40	NH_A_75	1	1	mixed_practiceWord	12	mixed_shift	77	Circle	Red	Shape	Word	Shift	200	Consistent	SHAPE	CircleRed.png	30	1	547	11	11	7698	100	699.8181818181818698577	14	14	11679	100	834.2142857142856655628	10	10	7935	100	793.5	15	15	11442	100	762.7999999999999545253	-30.7000000000000454747
5.0.11.0	win	040919	16:23:40	NH_A_75	1	1	mixed_practiceWord	12	mixed_repeat	80	Circle	Red	Shape	Word	Repeat	200	Consistent	SHAPE	CircleRed.png	30	1	475	11	11	7698	100	699.8181818181818698577	15	15	12154	100	810.2666666666666515084	11	11	8410	100	764.5454545454545041139	15	15	11442	100	762.7999999999999545253	-1.7454545454545495886
5.0.11.0	win	040919	16:23:40	NH_A_75	1	1	mixed_practiceWord	12	mixed_repeat	83	Triangle	Red	Shape	Word	Repeat	200	Inconsistent	SHAPE	TriangleRed.png	38	1	566	11	11	7698	100	699.8181818181818698577	16	16	12720	100	795	12	12	8976	100	748	15	15	11442	100	762.7999999999999545253	14.7999999999999545253
5.0.11.0	win	040919	16:23:40	NH_A_75	1	1	mixed_practiceWord	12	mixed_repeat	86	Circle	Red	Shape	Word	Repeat	200	Consistent	SHAPE	CircleRed.png	30	1	702	11	11	7698	100	699.8181818181818698577	17	17	13422	100	789.5294117647058556031	13	13	9678	100	744.4615384615384527933	15	15	11442	100	762.7999999999999545253	18.3384615384615017319
5.0.11.0	win	040919	16:23:40	NH_A_75	1	1	mixed_practiceWord	12	mixed_repeat	89	Triangle	Red	Shape	Word	Repeat	200	Inconsistent	SHAPE	TriangleRed.png	38	1	560	11	11	7698	100	699.8181818181818698577	18	18	13982	100	776.7777777777778283053	14	14	10238	100	731.2857142857143344372	15	15	11442	100	762.7999999999999545253	31.514285714285620088
5.0.11.0	win	040919	16:23:40	NH_A_75	1	1	mixed_practiceWord	12	mixed_repeat	92	Circle	Green	Shape	Word	Repeat	200	Inconsistent	SHAPE	CircleGreen.png	30	1	695	11	11	7698	100	699.8181818181818698577	19	19	14677	100	772.4736842105263576741	15	15	10933	100	728.8666666666666742458	15	15	11442	100	762.7999999999999545253	33.9333333333332802795
5.0.11.0	win	040919	16:23:40	NH_A_75	1	1	mixed_practiceWord	12	mixed_repeat	95	Triangle	Red	Shape	Word	Repeat	200	Inconsistent	SHAPE	TriangleRed.png	38	1	666	11	11	7698	100	699.8181818181818698577	20	20	15343	100	767.1499999999999772626	16	16	11599	100	724.9375	15	15	11442	100	762.7999999999999545253	37.8624999999999545253
5.0.11.0	win	040919	16:23:40	NH_A_75	1	1	mixed_practiceWord	12	mixed_shift	98	Circle	Red	Color	Word	Shift	200	Consistent	COLOR	CircleRed.png	30	1	605	12	12	8303	100	691.9166666666666287711	20	20	15343	100	767.1499999999999772626	16	16	11599	100	724.9375	16	16	12047	100	752.9375	28
5.0.11.0	win	040919	16:23:40	NH_A_75	1	1	mixed_practiceWord	12	mixed_repeat	101	Triangle	Green	Color	Word	Repeat	200	Consistent	COLOR	TriangleGreen.png	38	1	515	13	13	8818	100	678.3076923076922639666	20	20	15343	100	767.1499999999999772626	17	17	12114	100	712.5882352941176804961	16	16	12047	100	752.9375	40.3492647058823195039
5.0.11.0	win	040919	16:23:40	NH_A_75	1	1	mixed_practiceWord	12	mixed_repeat	104	Circle	Red	Color	Word	Repeat	200	Consistent	COLOR	CircleRed.png	30	1	589	14	14	9407	100	671.9285714285714448124	20	20	15343	100	767.1499999999999772626	18	18	12703	100	705.7222222222221716947	16	16	12047	100	752.9375	47.2152777777778283053
5.0.11.0	win	040919	16:23:40	NH_A_75	1	1	mixed_practiceWord	12	mixed_shift	107	Triangle	Green	Shape	Word	Shift	200	Consistent	SHAPE	TriangleGreen.png	38	1	724	14	14	9407	100	671.9285714285714448124	21	21	16067	100	765.0952380952380735835	18	18	12703	100	705.7222222222221716947	17	17	12771	100	751.2352941176470721985	45.5130718954249005037
5.0.11.0	win	040919	16:23:40	NH_A_75	1	1	mixed_practiceWord	12	mixed_repeat	110	Triangle	Red	Shape	Word	Repeat	200	Inconsistent	SHAPE	TriangleRed.png	38	1	917	14	14	9407	100	671.9285714285714448124	22	22	16984	100	772	19	19	13620	100	716.8421052631579186709	17	17	12771	100	751.2352941176470721985	34.3931888544891535275
5.0.11.0	win	040919	16:23:40	NH_A_75	1	1	mixed_practiceWord	12	mixed_repeat	113	Circle	Green	Shape	Word	Repeat	200	Inconsistent	SHAPE	CircleGreen.png	30	1	494	14	14	9407	100	671.9285714285714448124	23	23	17478	100	759.9130434782608745081	20	20	14114	100	705.7000000000000454747	17	17	12771	100	751.2352941176470721985	45.5352941176470267237
5.0.11.0	win	040919	16:23:40	NH_A_75	1	1	mixed_practiceWord	12	mixed_shift	116	Triangle	Green	Color	Word	Shift	200	Consistent	COLOR	TriangleGreen.png	38	1	1401	15	15	10808	100	720.5333333333333030168	23	23	17478	100	759.9130434782608745081	20	20	14114	100	705.7000000000000454747	18	18	14172	100	787.3333333333333712289	81.6333333333333257542
5.0.11.0	win	040919	16:23:40	NH_A_75	1	1	mixed_practiceWord	12	mixed_repeat	119	Circle	Red	Color	Word	Repeat	200	Consistent	COLOR	CircleRed.png	30	1	831	16	16	11639	100	727.4375	23	23	17478	100	759.9130434782608745081	21	21	14945	100	711.6666666666666287711	18	18	14172	100	787.3333333333333712289	75.6666666666667424579
5.0.11.0	win	040919	16:23:40	NH_A_75	1	1	mixed_practiceWord	12	mixed_shift	122	Triangle	Red	Shape	Word	Shift	200	Inconsistent	SHAPE	TriangleRed.png	38	1	891	16	16	11639	100	727.4375	24	24	18369	100	765.375	21	21	14945	100	711.6666666666666287711	19	19	15063	100	792.7894736842105203323	81.1228070175438915612
5.0.11.0	win	040919	16:23:40	NH_A_75	1	1	mixed_practiceWord	12	mixed_shift	125	Circle	Red	Color	Word	Shift	200	Consistent	COLOR	CircleRed.png	30	1	615	17	17	12254	100	720.8235294117647526946	24	24	18369	100	765.375	21	21	14945	100	711.6666666666666287711	20	20	15678	100	783.8999999999999772626	72.2333333333333484916
5.0.11.0	win	040919	16:23:40	NH_A_75	1	1	mixed_practiceWord	12	mixed_shift	128	Triangle	Red	Shape	Word	Shift	200	Inconsistent	SHAPE	TriangleRed.png	38	1	668	17	17	12254	100	720.8235294117647526946	25	25	19037	100	761.4800000000000181899	21	21	14945	100	711.6666666666666287711	21	21	16346	100	778.3809523809524080207	66.7142857142857792496
5.0.11.0	win	040919	16:23:40	NH_A_75	1	1	mixed_practiceWord	12	mixed_repeat	131	Circle	Red	Shape	Word	Repeat	200	Consistent	SHAPE	CircleRed.png	30	1	655	17	17	12254	100	720.8235294117647526946	26	26	19692	100	757.38461538461535838	22	22	15600	100	709.0909090909091219146	21	21	16346	100	778.3809523809524080207	69.2900432900432861061
5.0.11.0	win	040919	16:23:40	NH_A_75	1	1	mixed_practiceWord	12	mixed_shift	134	Triangle	Green	Color	Word	Shift	200	Consistent	COLOR	TriangleGreen.png	38	1	483	18	18	12737	100	707.6111111111110858474	26	26	19692	100	757.38461538461535838	22	22	15600	100	709.0909090909091219146	22	22	16829	100	764.9545454545454958861	55.8636363636363739715
5.0.11.0	win	040919	16:23:40	NH_A_75	1	1	mixed_practiceWord	12	mixed_repeat	137	Circle	Green	Color	Word	Repeat	200	Inconsistent	COLOR	CircleGreen.png	38	1	1005	19	19	13742	100	723.2631578947368780064	26	26	19692	100	757.38461538461535838	23	23	16605	100	721.9565217391303804106	22	22	16829	100	764.9545454545454958861	42.9980237154151154755
5.0.11.0	win	040919	16:23:40	NH_A_75	1	1	mixed_practiceWord	12	mixed_shift	140	Circle	Red	Shape	Word	Shift	200	Consistent	SHAPE	CircleRed.png	30	1	436	19	19	13742	100	723.2631578947368780064	27	27	20128	100	745.4814814814815235877	23	23	16605	100	721.9565217391303804106	23	23	17265	100	750.6521739130434980325	28.6956521739131176219
5.0.11.0	win	040919	16:23:40	NH_A_75	1	1	mixed_practiceWord	12	mixed_shift	143	Circle	Green	Color	Word	Shift	200	Inconsistent	COLOR	CircleGreen.png	38	1	944	20	20	14686	100	734.2999999999999545253	27	27	20128	100	745.4814814814815235877	23	23	16605	100	721.9565217391303804106	24	24	18209	100	758.7083333333333712289	36.7518115942029908183
5.0.11.0	win	040919	16:23:40	NH_A_75	1	1	mixed_practiceWord	12	mixed_repeat	146	Circle	Green	Color	Word	Repeat	200	Inconsistent	COLOR	CircleGreen.png	38	1	441	21	21	15127	100	720.3333333333333712289	27	27	20128	100	745.4814814814815235877	24	24	17046	100	710.25	24	24	18209	100	758.7083333333333712289	48.4583333333333712289
5.0.11.0	win	040919	16:23:40	NH_A_75	1	1	mixed_testintro	13	MixedPracticeInstruct	1	Circle	Green	Color	Word	Repeat	200	Inconsistent	SC_Mixed_TestIntro.htm	CircleGreen.png	57	0	15710	21	21	15127	100	720.3333333333333712289	27	27	20128	100	745.4814814814815235877	24	24	17046	100	710.25	24	24	18209	100	758.7083333333333712289	48.4583333333333712289
5.0.11.0	win	040919	16:23:40	NH_A_75	1	1	mixed_Word_shortCSI	14	MixedTestInstruct	1	Circle	Green	Color	Word	Repeat	200	Inconsistent	SC_Mixed_WordTest.htm	CircleGreen.png	57	0	3175	0	0	0	0		0	0	0	0		0	0	0	0		0	0	0	0		0
5.0.11.0	win	040919	16:23:40	NH_A_75	1	1	mixed_Word_shortCSI	14	mixed_firsttask	2	Circle	Red	Color	Word	firsttrial	200	Consistent	COLOR	CircleRed.png	30	1	1375	0	0	0	0		0	0	0	0		0	0	0	0		0	0	0	0		0
5.0.11.0	win	040919	16:23:40	NH_A_75	1	1	mixed_Word_shortCSI	14	mixed_repeat	5	Triangle	Green	Color	Word	Repeat	200	Consistent	COLOR	TriangleGreen.png	38	1	662	1	1	662	100	662	0	0	0	0		1	1	662	100	662	0	0	0	0		-662
5.0.11.0	win	040919	16:23:40	NH_A_75	1	1	mixed_Word_shortCSI	14	mixed_repeat	8	Circle	Red	Color	Word	Repeat	200	Consistent	COLOR	CircleRed.png	30	1	555	2	2	1217	100	608.5	0	0	0	0		2	2	1217	100	608.5	0	0	0	0		-608.5
5.0.11.0	win	040919	16:23:40	NH_A_75	1	1	mixed_Word_shortCSI	14	mixed_shift	11	Circle	Green	Shape	Word	Shift	200	Inconsistent	SHAPE	CircleGreen.png	30	1	930	2	2	1217	100	608.5	1	1	930	100	930	2	2	1217	100	608.5	1	1	930	100	930	321.5
5.0.11.0	win	040919	16:23:40	NH_A_75	1	1	mixed_Word_shortCSI	14	mixed_shift	14	Circle	Red	Color	Word	Shift	200	Consistent	COLOR	CircleRed.png	30	1	700	3	3	1917	100	639	1	1	930	100	930	2	2	1217	100	608.5	2	2	1630	100	815	206.5
5.0.11.0	win	040919	16:23:40	NH_A_75	1	1	mixed_Word_shortCSI	14	mixed_shift	17	Triangle	Red	Shape	Word	Shift	200	Inconsistent	SHAPE	TriangleRed.png	38	1	1038	3	3	1917	100	639	2	2	1968	100	984	2	2	1217	100	608.5	3	3	2668	100	889.3333333333333712289	280.8333333333333712289
5.0.11.0	win	040919	16:23:40	NH_A_75	1	1	mixed_Word_shortCSI	14	mixed_repeat	20	Triangle	Green	Shape	Word	Repeat	200	Consistent	SHAPE	TriangleGreen.png	38	1	866	3	3	1917	100	639	3	3	2834	100	944.6666666666666287711	3	3	2083	100	694.3333333333333712289	3	3	2668	100	889.3333333333333712289	195
5.0.11.0	win	040919	16:23:40	NH_A_75	1	1	mixed_Word_shortCSI	14	mixed_shift	23	Circle	Red	Color	Word	Shift	200	Consistent	COLOR	CircleRed.png	30	1	526	4	4	2443	100	610.75	3	3	2834	100	944.6666666666666287711	3	3	2083	100	694.3333333333333712289	4	4	3194	100	798.5	104.1666666666666287711
5.0.11.0	win	040919	16:23:40	NH_A_75	1	1	mixed_Word_shortCSI	14	mixed_repeat	26	Circle	Green	Color	Word	Repeat	200	Inconsistent	COLOR	CircleGreen.png	38	1	727	5	5	3170	100	634	3	3	2834	100	944.6666666666666287711	4	4	2810	100	702.5	4	4	3194	100	798.5	96
5.0.11.0	win	040919	16:23:40	NH_A_75	1	1	mixed_Word_shortCSI	14	mixed_shift	29	Triangle	Green	Shape	Word	Shift	200	Consistent	SHAPE	TriangleGreen.png	38	1	665	5	5	3170	100	634	4	4	3499	100	874.75	4	4	2810	100	702.5	5	5	3859	100	771.7999999999999545253	69.2999999999999545253
5.0.11.0	win	040919	16:23:40	NH_A_75	1	1	mixed_Word_shortCSI	14	mixed_repeat	32	Triangle	Green	Shape	Word	Repeat	200	Consistent	SHAPE	TriangleGreen.png	38	1	699	5	5	3170	100	634	5	5	4198	100	839.6000000000000227374	5	5	3509	100	701.7999999999999545253	5	5	3859	100	771.7999999999999545253	70
5.0.11.0	win	040919	16:23:40	NH_A_75	1	1	mixed_Word_shortCSI	14	mixed_shift	35	Circle	Red	Color	Word	Shift	200	Consistent	COLOR	CircleRed.png	30	1	941	6	6	4111	100	685.1666666666666287711	5	5	4198	100	839.6000000000000227374	5	5	3509	100	701.7999999999999545253	6	6	4800	100	800	98.2000000000000454747
5.0.11.0	win	040919	16:23:40	NH_A_75	1	1	mixed_Word_shortCSI	14	mixed_shift	38	Circle	Green	Shape	Word	Shift	200	Inconsistent	SHAPE	CircleGreen.png	30	1	1350	6	6	4111	100	685.1666666666666287711	6	6	5548	100	924.6666666666666287711	5	5	3509	100	701.7999999999999545253	7	7	6150	100	878.5714285714285551876	176.7714285714286006623
5.0.11.0	win	040919	16:23:40	NH_A_75	1	1	mixed_Word_shortCSI	14	mixed_repeat	41	Circle	Red	Shape	Word	Repeat	200	Consistent	SHAPE	CircleRed.png	30	1	526	6	6	4111	100	685.1666666666666287711	7	7	6074	100	867.7142857142856655628	6	6	4035	100	672.5	7	7	6150	100	878.5714285714285551876	206.0714285714285551876
5.0.11.0	win	040919	16:23:40	NH_A_75	1	1	mixed_Word_shortCSI	14	mixed_repeat	44	Triangle	Red	Shape	Word	Repeat	200	Inconsistent	SHAPE	TriangleRed.png	38	1	599	6	6	4111	100	685.1666666666666287711	8	8	6673	100	834.125	7	7	4634	100	662	7	7	6150	100	878.5714285714285551876	216.5714285714285551876
5.0.11.0	win	040919	16:23:40	NH_A_75	1	1	mixed_Word_shortCSI	14	mixed_shift	47	Triangle	Red	Color	Word	Shift	200	Inconsistent	COLOR	TriangleRed.png	30	1	669	7	7	4780	100	682.8571428571428896248	8	8	6673	100	834.125	7	7	4634	100	662	8	8	6819	100	852.375	190.375
5.0.11.0	win	040919	16:23:40	NH_A_75	1	1	mixed_Word_shortCSI	14	mixed_shift	50	Triangle	Red	Shape	Word	Shift	200	Inconsistent	SHAPE	TriangleRed.png	38	1	673	7	7	4780	100	682.8571428571428896248	9	9	7346	100	816.2222222222221716947	7	7	4634	100	662	9	9	7492	100	832.4444444444444570763	170.4444444444444570763
5.0.11.0	win	040919	16:23:40	NH_A_75	1	1	mixed_Word_shortCSI	14	mixed_repeat	53	Triangle	Red	Shape	Word	Repeat	200	Inconsistent	SHAPE	TriangleRed.png	38	1	564	7	7	4780	100	682.8571428571428896248	10	10	7910	100	791	8	8	5198	100	649.75	9	9	7492	100	832.4444444444444570763	182.6944444444444570763
5.0.11.0	win	040919	16:23:40	NH_A_75	1	1	mixed_Word_shortCSI	14	mixed_shift	56	Triangle	Red	Color	Word	Shift	200	Inconsistent	COLOR	TriangleRed.png	30	1	956	8	8	5736	100	717	10	10	7910	100	791	8	8	5198	100	649.75	10	10	8448	100	844.7999999999999545253	195.0499999999999545253
5.0.11.0	win	040919	16:23:40	NH_A_75	1	1	mixed_Word_shortCSI	14	mixed_shift	59	Circle	Green	Shape	Word	Shift	200	Inconsistent	SHAPE	CircleGreen.png	30	1	899	8	8	5736	100	717	11	11	8809	100	800.8181818181818698577	8	8	5198	100	649.75	11	11	9347	100	849.7272727272727479431	199.9772727272727479431
5.0.11.0	win	040919	16:23:40	NH_A_75	1	1	mixed_Word_shortCSI	14	mixed_shift	62	Circle	Red	Color	Word	Shift	200	Consistent	COLOR	CircleRed.png	30	1	1037	9	9	6773	100	752.5555555555555429237	11	11	8809	100	800.8181818181818698577	8	8	5198	100	649.75	12	12	10384	100	865.3333333333333712289	215.5833333333333712289
5.0.11.0	win	040919	16:23:40	NH_A_75	1	1	mixed_Word_shortCSI	14	mixed_shift	65	Triangle	Green	Shape	Word	Shift	200	Consistent	SHAPE	TriangleGreen.png	38	1	530	9	9	6773	100	752.5555555555555429237	12	12	9339	100	778.25	8	8	5198	100	649.75	13	13	10914	100	839.5384615384615472067	189.7884615384615472067
5.0.11.0	win	040919	16:23:40	NH_A_75	1	1	mixed_Word_shortCSI	14	mixed_shift	68	Circle	Green	Color	Word	Shift	200	Inconsistent	COLOR	CircleGreen.png	38	1	1788	10	10	8561	100	856.1000000000000227374	12	12	9339	100	778.25	8	8	5198	100	649.75	14	14	12702	100	907.2857142857143344372	257.5357142857143344372
5.0.11.0	win	040919	16:23:40	NH_A_75	1	1	mixed_Word_shortCSI	14	mixed_repeat	71	Triangle	Red	Color	Word	Repeat	200	Inconsistent	COLOR	TriangleRed.png	30	1	1026	11	11	9587	100	871.5454545454545041139	12	12	9339	100	778.25	9	9	6224	100	691.5555555555555429237	14	14	12702	100	907.2857142857143344372	215.7301587301587915135
5.0.11.0	win	040919	16:23:40	NH_A_75	1	1	mixed_Word_shortCSI	14	mixed_repeat	74	Circle	Red	Color	Word	Repeat	200	Consistent	COLOR	CircleRed.png	30	1	1079	12	12	10666	100	888.8333333333333712289	12	12	9339	100	778.25	10	10	7303	100	730.2999999999999545253	14	14	12702	100	907.2857142857143344372	176.985714285714379912
5.0.11.0	win	040919	16:23:40	NH_A_75	1	1	mixed_Word_shortCSI	14	mixed_repeat	77	Triangle	Red	Color	Word	Repeat	200	Inconsistent	COLOR	TriangleRed.png	30	1	507	13	13	11173	100	859.4615384615384527933	12	12	9339	100	778.25	11	11	7810	100	710	14	14	12702	100	907.2857142857143344372	197.2857142857143344372
5.0.11.0	win	040919	16:23:40	NH_A_75	1	1	mixed_Word_shortCSI	14	mixed_shift	80	Triangle	Red	Shape	Word	Shift	200	Inconsistent	SHAPE	TriangleRed.png	38	1	821	13	13	11173	100	859.4615384615384527933	13	13	10160	100	781.5384615384615472067	11	11	7810	100	710	15	15	13523	100	901.5333333333333030168	191.5333333333333030168
5.0.11.0	win	040919	16:23:40	NH_A_75	1	1	mixed_Word_shortCSI	14	mixed_shift	83	Circle	Green	Color	Word	Shift	200	Inconsistent	COLOR	CircleGreen.png	30	0	530	13	14	11173	92.8571428571428612031	859.4615384615384527933	13	13	10160	100	781.5384615384615472067	11	11	7810	100	710	15	16	13523	93.75	901.5333333333333030168	191.5333333333333030168
5.0.11.0	win	040919	16:23:40	NH_A_75	1	1	mixed_Word_shortCSI	14	mixed_shift	86	Circle	Red	Shape	Word	Shift	200	Consistent	SHAPE	CircleRed.png	30	1	875	13	14	11173	92.8571428571428612031	859.4615384615384527933	14	14	11035	100	788.2142857142856655628	11	11	7810	100	710	16	17	14398	94.1176470588235218884	899.875	189.875
5.0.11.0	win	040919	16:23:40	NH_A_75	1	1	mixed_Word_shortCSI	14	mixed_shift	89	Circle	Red	Color	Word	Shift	200	Consistent	COLOR	CircleRed.png	30	1	1655	14	15	12828	93.3333333333333285964	916.2857142857143344372	14	14	11035	100	788.2142857142856655628	11	11	7810	100	710	17	18	16053	94.4444444444444428655	944.2941176470587834046	234.2941176470587834046
5.0.11.0	win	040919	16:23:40	NH_A_75	1	1	mixed_Word_shortCSI	14	mixed_repeat	92	Triangle	Green	Color	Word	Repeat	200	Consistent	COLOR	TriangleGreen.png	38	1	579	15	16	13407	93.75	893.7999999999999545253	14	14	11035	100	788.2142857142856655628	12	12	8389	100	699.0833333333333712289	17	18	16053	94.4444444444444428655	944.2941176470587834046	245.2107843137254121757
5.0.11.0	win	040919	16:23:40	NH_A_75	1	1	mixed_Word_shortCSI	14	mixed_shift	95	Circle	Red	Shape	Word	Shift	200	Consistent	SHAPE	CircleRed.png	30	1	1610	15	16	13407	93.75	893.7999999999999545253	15	15	12645	100	843	12	12	8389	100	699.0833333333333712289	18	19	17663	94.7368421052631504153	981.2777777777778283053	282.1944444444444570763
5.0.11.0	win	040919	16:23:40	NH_A_75	1	1	mixed_Word_shortCSI	14	mixed_shift	98	Triangle	Red	Color	Word	Shift	200	Inconsistent	COLOR	TriangleRed.png	30	1	856	16	17	14263	94.1176470588235218884	891.4375	15	15	12645	100	843	12	12	8389	100	699.0833333333333712289	19	20	18519	95	974.6842105263158373418	275.6008771929824661129
5.0.11.0	win	040919	16:23:40	NH_A_75	1	1	mixed_Word_shortCSI	14	mixed_shift	101	Triangle	Green	Shape	Word	Shift	200	Consistent	SHAPE	TriangleGreen.png	38	1	628	16	17	14263	94.1176470588235218884	891.4375	16	16	13273	100	829.5625	12	12	8389	100	699.0833333333333712289	20	21	19147	95.2380952380952265912	957.3500000000000227374	258.2666666666666515084
5.0.11.0	win	040919	16:23:40	NH_A_75	1	1	mixed_Word_shortCSI	14	mixed_shift	104	Circle	Red	Color	Word	Shift	200	Consistent	COLOR	CircleRed.png	30	1	537	17	18	14800	94.4444444444444428655	870.5882352941176804961	16	16	13273	100	829.5625	12	12	8389	100	699.0833333333333712289	21	22	19684	95.4545454545454532536	937.3333333333333712289	238.25
5.0.11.0	win	040919	16:23:40	NH_A_75	1	1	mixed_Word_shortCSI	14	mixed_shift	107	Triangle	Green	Shape	Word	Shift	200	Consistent	SHAPE	TriangleGreen.png	38	1	674	17	18	14800	94.4444444444444428655	870.5882352941176804961	17	17	13947	100	820.4117647058823195039	12	12	8389	100	699.0833333333333712289	22	23	20358	95.6521739130434838216	925.3636363636363739715	226.2803030303030027426
5.0.11.0	win	040919	16:23:40	NH_A_75	1	1	mixed_Word_shortCSI	14	mixed_repeat	110	Circle	Red	Shape	Word	Repeat	200	Consistent	SHAPE	CircleRed.png	30	1	773	17	18	14800	94.4444444444444428655	870.5882352941176804961	18	18	14720	100	817.7777777777778283053	13	13	9162	100	704.7692307692307167599	22	23	20358	95.6521739130434838216	925.3636363636363739715	220.5944055944056572116
5.0.11.0	win	040919	16:23:40	NH_A_75	1	1	mixed_Word_shortCSI	14	mixed_shift	113	Triangle	Red	Color	Word	Shift	200	Inconsistent	COLOR	TriangleRed.png	30	1	789	18	19	15589	94.7368421052631504153	866.0555555555555429237	18	18	14720	100	817.7777777777778283053	13	13	9162	100	704.7692307692307167599	23	24	21147	95.8333333333333428072	919.4347826086956274594	214.6655518394649106995
5.0.11.0	win	040919	16:23:40	NH_A_75	1	1	mixed_Word_shortCSI	14	mixed_shift	116	Circle	Red	Shape	Word	Shift	200	Consistent	SHAPE	CircleRed.png	30	1	771	18	19	15589	94.7368421052631504153	866.0555555555555429237	19	19	15491	100	815.3157894736841626582	13	13	9162	100	704.7692307692307167599	24	25	21918	96	913.25	208.4807692307692832401
5.0.11.0	win	040919	16:23:40	NH_A_75	1	1	mixed_Word_shortCSI	14	mixed_repeat	119	Triangle	Green	Shape	Word	Repeat	200	Consistent	SHAPE	TriangleGreen.png	38	1	1651	18	19	15589	94.7368421052631504153	866.0555555555555429237	20	20	17142	100	857.1000000000000227374	14	14	10813	100	772.3571428571428896248	24	25	21918	96	913.25	140.8928571428571103752
5.0.11.0	win	040919	16:23:40	NH_A_75	1	1	mixed_Word_shortCSI	14	mixed_repeat	122	Triangle	Red	Shape	Word	Repeat	200	Inconsistent	SHAPE	TriangleRed.png	38	1	1615	18	19	15589	94.7368421052631504153	866.0555555555555429237	21	21	18757	100	893.1904761904761471669	15	15	12428	100	828.5333333333333030168	24	25	21918	96	913.25	84.7166666666666969832
5.0.11.0	win	040919	16:23:40	NH_A_75	1	1	mixed_Word_shortCSI	14	mixed_repeat	125	Triangle	Red	Shape	Word	Repeat	200	Inconsistent	SHAPE	TriangleRed.png	38	1	620	18	19	15589	94.7368421052631504153	866.0555555555555429237	22	22	19377	100	880.7727272727272520569	16	16	13048	100	815.5	24	25	21918	96	913.25	97.75
5.0.11.0	win	040919	16:23:40	NH_A_75	1	1	mixed_Word_shortCSI	14	mixed_repeat	128	Circle	Green	Shape	Word	Repeat	200	Inconsistent	SHAPE	CircleGreen.png	30	1	866	18	19	15589	94.7368421052631504153	866.0555555555555429237	23	23	20243	100	880.1304347826087450812	17	17	13914	100	818.4705882352941443969	24	25	21918	96	913.25	94.7794117647058556031
5.0.11.0	win	040919	16:23:40	NH_A_75	1	1	mixed_Word_shortCSI	14	mixed_repeat	131	Triangle	Green	Shape	Word	Repeat	200	Consistent	SHAPE	TriangleGreen.png	38	1	1277	18	19	15589	94.7368421052631504153	866.0555555555555429237	24	24	21520	100	896.6666666666666287711	18	18	15191	100	843.9444444444444570763	24	25	21918	96	913.25	69.3055555555555429237
5.0.11.0	win	040919	16:23:40	NH_A_75	1	1	mixed_Word_shortCSI	14	mixed_shift	134	Circle	Green	Color	Word	Shift	200	Inconsistent	COLOR	CircleGreen.png	38	1	744	19	20	16333	95	859.6315789473684390032	24	24	21520	100	896.6666666666666287711	18	18	15191	100	843.9444444444444570763	25	26	22662	96.153846153846160405	906.4800000000000181899	62.5355555555555611136
5.0.11.0	win	040919	16:23:40	NH_A_75	1	1	mixed_Word_shortCSI	14	mixed_shift	137	Circle	Green	Shape	Word	Shift	200	Inconsistent	SHAPE	CircleGreen.png	30	1	889	19	20	16333	95	859.6315789473684390032	25	25	22409	100	896.3600000000000136424	18	18	15191	100	843.9444444444444570763	26	27	23551	96.2962962962962905067	905.8076923076922639666	61.8632478632478068903
5.0.11.0	win	040919	16:23:40	NH_A_75	1	1	mixed_Word_shortCSI	14	mixed_shift	140	Triangle	Red	Color	Word	Shift	200	Inconsistent	COLOR	TriangleRed.png	30	1	772	20	21	17105	95.2380952380952265912	855.25	25	25	22409	100	896.3600000000000136424	18	18	15191	100	843.9444444444444570763	27	28	24323	96.4285714285714306016	900.8518518518518476412	56.9074074074073905649
5.0.11.0	win	040919	16:23:40	NH_A_75	1	1	mixed_Word_shortCSI	14	mixed_repeat	143	Circle	Red	Color	Word	Repeat	200	Consistent	COLOR	CircleRed.png	30	1	1011	21	22	18116	95.4545454545454532536	862.6666666666666287711	25	25	22409	100	896.3600000000000136424	19	19	16202	100	852.7368421052631219936	27	28	24323	96.4285714285714306016	900.8518518518518476412	48.1150097465887256476
5.0.11.0	win	040919	16:23:40	NH_A_75	1	1	mixed_Word_shortCSI	14	mixed_shift	146	Circle	Green	Shape	Word	Shift	200	Inconsistent	SHAPE	CircleGreen.png	30	1	777	21	22	18116	95.4545454545454532536	862.6666666666666287711	26	26	23186	100	891.7692307692307167599	19	19	16202	100	852.7368421052631219936	28	29	25100	96.5517241379310320326	896.4285714285714448124	43.6917293233083228188
5.0.11.0	win	040919	16:23:40	NH_A_75	1	1	mixed_Word_shortCSI	14	mixed_shift	149	Triangle	Red	Color	Word	Shift	200	Inconsistent	COLOR	TriangleRed.png	30	1	2665	22	23	20781	95.6521739130434838216	944.5909090909091219146	26	26	23186	100	891.7692307692307167599	19	19	16202	100	852.7368421052631219936	29	30	27765	96.6666666666666714036	957.4137931034482562609	104.6769509981851342673
5.0.11.0	win	040919	16:23:40	NH_A_75	1	1	mixed_Word_shortCSI	14	mixed_repeat	152	Triangle	Red	Color	Word	Repeat	200	Inconsistent	COLOR	TriangleRed.png	30	1	684	23	24	21465	95.8333333333333428072	933.2608695652173764756	26	26	23186	100	891.7692307692307167599	20	20	16886	100	844.2999999999999545253	29	30	27765	96.6666666666666714036	957.4137931034482562609	113.1137931034483017356
5.0.11.0	win	040919	16:23:40	NH_A_75	1	1	mixed_Word_shortCSI	14	mixed_shift	155	Circle	Red	Shape	Word	Shift	200	Consistent	SHAPE	CircleRed.png	30	1	878	23	24	21465	95.8333333333333428072	933.2608695652173764756	27	27	24064	100	891.2592592592592382061	20	20	16886	100	844.2999999999999545253	30	31	28643	96.774193548387103192	954.7666666666666515084	110.4666666666666969832
5.0.11.0	win	040919	16:23:40	NH_A_75	1	1	mixed_Word_shortCSI	14	mixed_shift	158	Triangle	Red	Color	Word	Shift	200	Inconsistent	COLOR	TriangleRed.png	30	1	841	24	25	22306	96	929.4166666666666287711	27	27	24064	100	891.2592592592592382061	20	20	16886	100	844.2999999999999545253	31	32	29484	96.875	951.096774193548412768	106.7967741935484582427
5.0.11.0	win	040919	16:23:40	NH_A_75	1	1	mixed_Word_shortCSI	14	mixed_repeat	161	Circle	Green	Color	Word	Repeat	200	Inconsistent	COLOR	CircleGreen.png	38	1	679	25	26	22985	96.153846153846160405	919.3999999999999772626	27	27	24064	100	891.2592592592592382061	21	21	17565	100	836.4285714285714448124	31	32	29484	96.875	951.096774193548412768	114.6682027649769679556
5.0.11.0	win	040919	16:23:40	NH_A_75	1	1	mixed_Word_shortCSI	14	mixed_shift	164	Triangle	Green	Shape	Word	Shift	200	Consistent	SHAPE	TriangleGreen.png	38	1	793	25	26	22985	96.153846153846160405	919.3999999999999772626	28	28	24857	100	887.75	21	21	17565	100	836.4285714285714448124	32	33	30277	96.9696969696969688357	946.15625	109.7276785714285551876
5.0.11.0	win	040919	16:23:40	NH_A_75	1	1	mixed_Word_shortCSI	14	mixed_repeat	167	Circle	Red	Shape	Word	Repeat	200	Consistent	SHAPE	CircleRed.png	30	1	920	25	26	22985	96.153846153846160405	919.3999999999999772626	29	29	25777	100	888.8620689655172100174	22	22	18485	100	840.2272727272727479431	32	33	30277	96.9696969696969688357	946.15625	105.9289772727272520569
5.0.11.0	win	040919	16:23:40	NH_A_75	1	1	mixed_Word_shortCSI	14	mixed_repeat	170	Circle	Green	Shape	Word	Repeat	200	Inconsistent	SHAPE	CircleGreen.png	30	1	706	25	26	22985	96.153846153846160405	919.3999999999999772626	30	30	26483	100	882.7666666666666515084	23	23	19191	100	834.3913043478261215569	32	33	30277	96.9696969696969688357	946.15625	111.7649456521738784431
5.0.11.0	win	040919	16:23:40	NH_A_75	1	1	mixed_Word_shortCSI	14	mixed_repeat	173	Triangle	Red	Shape	Word	Repeat	200	Inconsistent	SHAPE	TriangleRed.png	38	1	836	25	26	22985	96.153846153846160405	919.3999999999999772626	31	31	27319	100	881.2580645161290249234	24	24	20027	100	834.4583333333333712289	32	33	30277	96.9696969696969688357	946.15625	111.6979166666666287711
5.0.11.0	win	040919	16:23:40	NH_A_75	1	1	mixed_Word_shortCSI	14	mixed_repeat	176	Triangle	Green	Shape	Word	Repeat	200	Consistent	SHAPE	TriangleGreen.png	38	1	496	25	26	22985	96.153846153846160405	919.3999999999999772626	32	32	27815	100	869.21875	25	25	20523	100	820.9199999999999590727	32	33	30277	96.9696969696969688357	946.15625	125.2362500000000409273
5.0.11.0	win	040919	16:23:40	NH_A_75	1	1	mixed_Word_shortCSI	14	mixed_shift	179	Triangle	Green	Color	Word	Shift	200	Consistent	COLOR	TriangleGreen.png	38	1	571	26	27	23556	96.2962962962962905067	906	32	32	27815	100	869.21875	25	25	20523	100	820.9199999999999590727	33	34	30848	97.0588235294117680496	934.7878787878787534282	113.8678787878787943555
5.0.11.0	win	040919	16:23:40	NH_A_75	1	1	mixed_Word_shortCSI	14	mixed_repeat	182	Triangle	Red	Color	Word	Repeat	200	Inconsistent	COLOR	TriangleRed.png	30	1	1154	27	28	24710	96.4285714285714306016	915.1851851851852188702	32	32	27815	100	869.21875	26	26	21677	100	833.7307692307692832401	33	34	30848	97.0588235294117680496	934.7878787878787534282	101.0571095571094701882
5.0.11.0	win	040919	16:23:40	NH_A_75	1	1	mixed_Word_shortCSI	14	mixed_repeat	185	Triangle	Green	Color	Word	Repeat	200	Consistent	COLOR	TriangleGreen.png	38	1	594	28	29	25304	96.5517241379310320326	903.7142857142856655628	32	32	27815	100	869.21875	27	27	22271	100	824.8518518518518476412	33	34	30848	97.0588235294117680496	934.7878787878787534282	109.936026936026905787
5.0.11.0	win	040919	16:23:40	NH_A_75	1	1	mixed_Word_shortCSI	14	mixed_shift	188	Circle	Red	Shape	Word	Shift	200	Consistent	SHAPE	CircleRed.png	30	1	665	28	29	25304	96.5517241379310320326	903.7142857142856655628	33	33	28480	100	863.0303030303030027426	27	27	22271	100	824.8518518518518476412	34	35	31513	97.1428571428571387969	926.8529411764706082977	102.0010893246187606564
5.0.11.0	win	040919	16:23:40	NH_A_75	1	1	mixed_Word_shortCSI	14	mixed_repeat	191	Triangle	Green	Shape	Word	Repeat	200	Consistent	SHAPE	TriangleGreen.png	38	1	1725	28	29	25304	96.5517241379310320326	903.7142857142856655628	34	34	30205	100	888.3823529411764639008	28	28	23996	100	857	34	35	31513	97.1428571428571387969	926.8529411764706082977	69.8529411764706082977
5.0.11.0	win	040919	16:23:40	NH_A_75	1	1	mixed_Word_shortCSI	14	mixed_shift	194	Triangle	Red	Color	Word	Shift	200	Inconsistent	COLOR	TriangleRed.png	30	1	549	29	30	25853	96.6666666666666714036	891.4827586206896512522	34	34	30205	100	888.3823529411764639008	28	28	23996	100	857	35	36	32062	97.2222222222222143273	916.0571428571428214127	59.0571428571428214127
5.0.11.0	win	040919	16:23:40	NH_A_75	1	1	mixed_Word_shortCSI	14	mixed_shift	197	Triangle	Red	Shape	Word	Shift	200	Inconsistent	SHAPE	TriangleRed.png	38	1	878	29	30	25853	96.6666666666666714036	891.4827586206896512522	35	35	31083	100	888.0857142857142889625	28	28	23996	100	857	36	37	32940	97.2972972972973053629	915	58
5.0.11.0	win	040919	16:23:40	NH_A_75	1	1	mixed_Word_shortCSI	14	mixed_shift	200	Triangle	Green	Color	Word	Shift	200	Consistent	COLOR	TriangleGreen.png	38	1	1817	30	31	27670	96.774193548387103192	922.3333333333333712289	35	35	31083	100	888.0857142857142889625	28	28	23996	100	857	37	38	34757	97.3684210526315752077	939.3783783783783292165	82.3783783783783292165
5.0.11.0	win	040919	16:23:40	NH_A_75	1	1	mixed_Word_shortCSI	14	mixed_repeat	203	Circle	Green	Color	Word	Repeat	200	Inconsistent	COLOR	CircleGreen.png	38	1	654	31	32	28324	96.875	913.6774193548386620023	35	35	31083	100	888.0857142857142889625	29	29	24650	100	850	37	38	34757	97.3684210526315752077	939.3783783783783292165	89.3783783783783292165
5.0.11.0	win	040919	16:23:40	NH_A_75	1	1	mixed_Word_shortCSI	14	mixed_shift	206	Triangle	Red	Shape	Word	Shift	200	Inconsistent	SHAPE	TriangleRed.png	38	1	786	31	32	28324	96.875	913.6774193548386620023	36	36	31869	100	885.25	29	29	24650	100	850	38	39	35543	97.4358974358974307961	935.3421052631579186709	85.3421052631579186709
5.0.11.0	win	040919	16:23:40	NH_A_75	1	1	mixed_Word_shortCSI	14	mixed_shift	209	Triangle	Red	Color	Word	Shift	200	Inconsistent	COLOR	TriangleRed.png	30	1	657	32	33	28981	96.9696969696969688357	905.65625	36	36	31869	100	885.25	29	29	24650	100	850	39	40	36200	97.5	928.2051282051281759777	78.2051282051281759777
5.0.11.0	win	040919	16:23:40	NH_A_75	1	1	mixed_Word_shortCSI	14	mixed_shift	212	Triangle	Green	Shape	Word	Shift	200	Consistent	SHAPE	TriangleGreen.png	38	1	677	32	33	28981	96.9696969696969688357	905.65625	37	37	32546	100	879.6216216216216707835	29	29	24650	100	850	40	41	36877	97.5609756097560989474	921.9249999999999545253	71.9249999999999545253
5.0.11.0	win	040919	16:23:40	NH_A_75	1	1	mixed_Word_shortCSI	14	mixed_shift	215	Triangle	Green	Color	Word	Shift	200	Consistent	COLOR	TriangleGreen.png	38	1	648	33	34	29629	97.0588235294117680496	897.8484848484848726002	37	37	32546	100	879.6216216216216707835	29	29	24650	100	850	41	42	37525	97.619047619047620401	915.2439024390243957896	65.2439024390243957896
5.0.11.0	win	040919	16:23:40	NH_A_75	1	1	mixed_Word_shortCSI	14	mixed_repeat	218	Circle	Green	Color	Word	Repeat	200	Inconsistent	COLOR	CircleGreen.png	38	1	1388	34	35	31017	97.1428571428571387969	912.2647058823529278015	37	37	32546	100	879.6216216216216707835	30	30	26038	100	867.9333333333332802795	41	42	37525	97.619047619047620401	915.2439024390243957896	47.3105691056911155101
5.0.11.0	win	040919	16:23:40	NH_A_75	1	1	mixed_Word_shortCSI	14	mixed_shift	221	Triangle	Red	Shape	Word	Shift	200	Inconsistent	SHAPE	TriangleRed.png	38	1	867	34	35	31017	97.1428571428571387969	912.2647058823529278015	38	38	33413	100	879.2894736842105203323	30	30	26038	100	867.9333333333332802795	42	43	38392	97.6744186046511515542	914.0952380952380735835	46.161904761904793304
5.0.11.0	win	040919	16:23:40	NH_A_75	1	1	mixed_Word_shortCSI	14	mixed_shift	224	Triangle	Red	Color	Word	Shift	200	Inconsistent	COLOR	TriangleRed.png	30	1	606	35	36	31623	97.2222222222222143273	903.5142857142857337749	38	38	33413	100	879.2894736842105203323	30	30	26038	100	867.9333333333332802795	43	44	38998	97.7272727272727337322	906.930232558139550747	38.9968992248062704675
5.0.11.0	win	040919	16:23:40	NH_A_75	1	1	mixed_Word_shortCSI	14	mixed_repeat	227	Circle	Red	Color	Word	Repeat	200	Consistent	COLOR	CircleRed.png	30	1	1140	36	37	32763	97.2972972972973053629	910.0833333333333712289	38	38	33413	100	879.2894736842105203323	31	31	27178	100	876.7096774193548753829	43	44	38998	97.7272727272727337322	906.930232558139550747	30.2205551387846753641
5.0.11.0	win	040919	16:23:40	NH_A_75	1	1	mixed_Word_shortCSI	14	mixed_repeat	230	Triangle	Green	Color	Word	Repeat	200	Consistent	COLOR	TriangleGreen.png	38	1	837	37	38	33600	97.3684210526315752077	908.1081081081081265438	38	38	33413	100	879.2894736842105203323	32	32	28015	100	875.46875	43	44	38998	97.7272727272727337322	906.930232558139550747	31.461482558139550747
5.0.11.0	win	040919	16:23:40	NH_A_75	1	1	mixed_Word_shortCSI	14	mixed_shift	233	Triangle	Green	Shape	Word	Shift	200	Consistent	SHAPE	TriangleGreen.png	38	1	1713	37	38	33600	97.3684210526315752077	908.1081081081081265438	39	39	35126	100	900.6666666666666287711	32	32	28015	100	875.46875	44	45	40711	97.7777777777777714618	925.25	49.78125
5.0.11.0	win	040919	16:23:40	NH_A_75	1	1	mixed_Word_shortCSI	14	mixed_repeat	236	Triangle	Red	Shape	Word	Repeat	200	Inconsistent	SHAPE	TriangleRed.png	38	1	683	37	38	33600	97.3684210526315752077	908.1081081081081265438	40	40	35809	100	895.2250000000000227374	33	33	28698	100	869.6363636363636260285	44	45	40711	97.7777777777777714618	925.25	55.6136363636363739715
5.0.11.0	win	040919	16:23:40	NH_A_75	1	1	mixed_Word_shortCSI	14	mixed_shift	239	Circle	Green	Color	Word	Shift	200	Inconsistent	COLOR	CircleGreen.png	38	1	1774	38	39	35374	97.4358974358974307961	930.8947368421053170096	40	40	35809	100	895.2250000000000227374	33	33	28698	100	869.6363636363636260285	45	46	42485	97.8260869565217348054	944.1111111111110858474	74.4747474747474598189
5.0.11.0	win	040919	16:23:40	NH_A_75	1	1	mixed_Word_shortCSI	14	mixed_repeat	242	Triangle	Red	Color	Word	Repeat	200	Inconsistent	COLOR	TriangleRed.png	30	1	726	39	40	36100	97.5	925.6410256410256351955	40	40	35809	100	895.2250000000000227374	34	34	29424	100	865.4117647058823195039	45	46	42485	97.8260869565217348054	944.1111111111110858474	78.6993464052287663435
5.0.11.0	win	040919	16:23:40	NH_A_75	1	1	mixed_Word_shortCSI	14	Rest	244	Triangle	Red	Color	Word	Repeat	200	Inconsistent	Take a break for 60 s	TriangleRed.png	0	0	59984	39	40	36100	97.5	925.6410256410256351955	40	40	35809	100	895.2250000000000227374	34	34	29424	100	865.4117647058823195039	45	46	42485	97.8260869565217348054	944.1111111111110858474	78.6993464052287663435
5.0.11.0	win	040919	16:23:40	NH_A_75	1	1	mixed_Word_shortCSI	14	mixed_repeat	246	Triangle	Red	Color	Word	Repeat	200	Inconsistent	COLOR	TriangleRed.png	30	1	1653	40	41	37753	97.5609756097560989474	943.8250000000000454747	40	40	35809	100	895.2250000000000227374	35	35	31077	100	887.9142857142857110375	45	46	42485	97.8260869565217348054	944.1111111111110858474	56.1968253968253748099
5.0.11.0	win	040919	16:23:40	NH_A_75	1	1	mixed_Word_shortCSI	14	mixed_shift	249	Circle	Red	Shape	Word	Shift	200	Consistent	SHAPE	CircleRed.png	30	1	1297	40	41	37753	97.5609756097560989474	943.8250000000000454747	41	41	37106	100	905.0243902439024168416	35	35	31077	100	887.9142857142857110375	46	47	43782	97.8723404255319167078	951.7826086956521294269	63.8683229813664183894
5.0.11.0	win	040919	16:23:40	NH_A_75	1	1	mixed_Word_shortCSI	14	mixed_shift	252	Triangle	Green	Color	Word	Shift	200	Consistent	COLOR	TriangleGreen.png	38	1	1035	41	42	38788	97.619047619047620401	946.0487804878048336832	41	41	37106	100	905.0243902439024168416	35	35	31077	100	887.9142857142857110375	47	48	44817	97.9166666666666571928	953.5531914893616658446	65.6389057750759548071
5.0.11.0	win	040919	16:23:40	NH_A_75	1	1	mixed_Word_shortCSI	14	mixed_repeat	255	Circle	Red	Color	Word	Repeat	200	Consistent	COLOR	CircleRed.png	30	1	1008	42	43	39796	97.6744186046511515542	947.5238095238095183959	41	41	37106	100	905.0243902439024168416	36	36	32085	100	891.25	47	48	44817	97.9166666666666571928	953.5531914893616658446	62.3031914893616658446
5.0.11.0	win	040919	16:23:40	NH_A_75	1	1	mixed_Word_shortCSI	14	mixed_repeat	258	Triangle	Red	Color	Word	Repeat	200	Inconsistent	COLOR	TriangleRed.png	30	1	534	43	44	40330	97.7272727272727337322	937.9069767441860676627	41	41	37106	100	905.0243902439024168416	37	37	32619	100	881.5945945945945823041	47	48	44817	97.9166666666666571928	953.5531914893616658446	71.9585968947670835405
5.0.11.0	win	040919	16:23:40	NH_A_75	1	1	mixed_Word_shortCSI	14	mixed_repeat	261	Circle	Green	Color	Word	Repeat	200	Inconsistent	COLOR	CircleGreen.png	38	1	575	44	45	40905	97.7777777777777714618	929.6590909090908780854	41	41	37106	100	905.0243902439024168416	38	38	33194	100	873.5263157894736423259	47	48	44817	97.9166666666666571928	953.5531914893616658446	80.0268756998880235187
5.0.11.0	win	040919	16:23:40	NH_A_75	1	1	mixed_Word_shortCSI	14	mixed_shift	264	Circle	Green	Shape	Word	Shift	200	Inconsistent	SHAPE	CircleGreen.png	30	1	838	44	45	40905	97.7777777777777714618	929.6590909090908780854	42	42	37944	100	903.4285714285714448124	38	38	33194	100	873.5263157894736423259	48	49	45655	97.9591836734693828248	951.1458333333333712289	77.619517543859728903
5.0.11.0	win	040919	16:23:40	NH_A_75	1	1	mixed_Word_shortCSI	14	mixed_shift	267	Circle	Green	Color	Word	Shift	200	Inconsistent	COLOR	CircleGreen.png	38	1	739	45	46	41644	97.8260869565217348054	925.4222222222222171695	42	42	37944	100	903.4285714285714448124	38	38	33194	100	873.5263157894736423259	49	50	46394	98	946.8163265306122866605	73.2900107411386443346
5.0.11.0	win	040919	16:23:40	NH_A_75	1	1	mixed_Word_shortCSI	14	mixed_repeat	270	Triangle	Green	Color	Word	Repeat	200	Consistent	COLOR	TriangleGreen.png	38	1	756	46	47	42400	97.8723404255319167078	921.7391304347826235244	42	42	37944	100	903.4285714285714448124	39	39	33950	100	870.5128205128205536312	49	50	46394	98	946.8163265306122866605	76.3035060177917330293
5.0.11.0	win	040919	16:23:40	NH_A_75	1	1	mixed_Word_shortCSI	14	mixed_shift	273	Triangle	Green	Shape	Word	Shift	200	Consistent	SHAPE	TriangleGreen.png	38	1	644	46	47	42400	97.8723404255319167078	921.7391304347826235244	43	43	38588	100	897.3953488372093261205	39	39	33950	100	870.5128205128205536312	50	51	47038	98.0392156862745025592	940.7599999999999909051	70.2471794871794372739
5.0.11.0	win	040919	16:23:40	NH_A_75	1	1	mixed_Word_shortCSI	14	mixed_shift	276	Circle	Red	Color	Word	Shift	200	Consistent	COLOR	CircleRed.png	30	1	536	47	48	42936	97.9166666666666571928	913.5319148936169995068	43	43	38588	100	897.3953488372093261205	39	39	33950	100	870.5128205128205536312	51	52	47574	98.0769230769230659917	932.8235294117647526946	62.3107088989441990634
5.0.11.0	win	040919	16:23:40	NH_A_75	1	1	mixed_Word_shortCSI	14	mixed_shift	279	Circle	Green	Shape	Word	Shift	200	Inconsistent	SHAPE	CircleGreen.png	30	1	785	47	48	42936	97.9166666666666571928	913.5319148936169995068	44	44	39373	100	894.8409090909091219146	39	39	33950	100	870.5128205128205536312	52	53	48359	98.1132075471698072988	929.9807692307692832401	59.4679487179487296089
5.0.11.0	win	040919	16:23:40	NH_A_75	1	1	mixed_Word_shortCSI	14	mixed_repeat	282	Circle	Red	Shape	Word	Repeat	200	Consistent	SHAPE	CircleRed.png	30	1	527	47	48	42936	97.9166666666666571928	913.5319148936169995068	45	45	39900	100	886.6666666666666287711	40	40	34477	100	861.9249999999999545253	52	53	48359	98.1132075471698072988	929.9807692307692832401	68.0557692307693287148
5.0.11.0	win	040919	16:23:40	NH_A_75	1	1	mixed_Word_shortCSI	14	mixed_shift	285	Triangle	Green	Color	Word	Shift	200	Consistent	COLOR	TriangleGreen.png	38	1	921	48	49	43857	97.9591836734693828248	913.6875	45	45	39900	100	886.6666666666666287711	40	40	34477	100	861.9249999999999545253	53	54	49280	98.1481481481481523588	929.8113207547170304679	67.8863207547170759426
5.0.11.0	win	040919	16:23:40	NH_A_75	1	1	mixed_Word_shortCSI	14	mixed_repeat	288	Triangle	Red	Color	Word	Repeat	200	Inconsistent	COLOR	TriangleRed.png	30	1	451	49	50	44308	98	904.244897959183617786	45	45	39900	100	886.6666666666666287711	41	41	34928	100	851.9024390243902189468	53	54	49280	98.1481481481481523588	929.8113207547170304679	77.9088817303268115211
5.0.11.0	win	040919	16:23:40	NH_A_75	1	1	mixed_Word_shortCSI	14	mixed_shift	291	Circle	Red	Shape	Word	Shift	200	Consistent	SHAPE	CircleRed.png	30	1	798	49	50	44308	98	904.244897959183617786	46	46	40698	100	884.7391304347826235244	41	41	34928	100	851.9024390243902189468	54	55	50078	98.1818181818181869858	927.3703703703703240535	75.4679313459801051067
5.0.11.0	win	040919	16:23:40	NH_A_75	1	1	mixed_Word_shortCSI	14	mixed_shift	294	Triangle	Red	Color	Word	Shift	200	Inconsistent	COLOR	TriangleRed.png	30	1	540	50	51	44848	98.0392156862745025592	896.9600000000000363798	46	46	40698	100	884.7391304347826235244	41	41	34928	100	851.9024390243902189468	55	56	50618	98.2142857142857081953	920.3272727272727706804	68.4248337028825517336
5.0.11.0	win	040919	16:23:40	NH_A_75	1	1	mixed_Word_shortCSI	14	mixed_repeat	297	Circle	Green	Color	Word	Repeat	200	Inconsistent	COLOR	CircleGreen.png	38	1	453	51	52	45301	98.0769230769230659917	888.2549019607843092672	46	46	40698	100	884.7391304347826235244	42	42	35381	100	842.4047619047619264165	55	56	50618	98.2142857142857081953	920.3272727272727706804	77.9225108225108442639
5.0.11.0	win	040919	16:23:40	NH_A_75	1	1	mixed_Word_shortCSI	14	mixed_repeat	300	Triangle	Green	Color	Word	Repeat	200	Consistent	COLOR	TriangleGreen.png	38	1	401	52	53	45702	98.1132075471698072988	878.88461538461535838	46	46	40698	100	884.7391304347826235244	43	43	35782	100	832.139534883720898506	55	56	50618	98.2142857142857081953	920.3272727272727706804	88.1877378435518721744
5.0.11.0	win	040919	16:23:40	NH_A_75	1	1	mixed_Word_shortCSI	14	mixed_repeat	303	Triangle	Green	Color	Word	Repeat	200	Consistent	COLOR	TriangleGreen.png	38	1	383	53	54	46085	98.1481481481481523588	869.5283018867924056394	46	46	40698	100	884.7391304347826235244	44	44	36165	100	821.9318181818181301423	55	56	50618	98.2142857142857081953	920.3272727272727706804	98.3954545454546405381
5.0.11.0	win	040919	16:23:40	NH_A_75	1	1	mixed_Word_shortCSI	14	mixed_repeat	306	Circle	Red	Color	Word	Repeat	200	Consistent	COLOR	CircleRed.png	30	1	542	54	55	46627	98.1818181818181869858	863.4629629629629334886	46	46	40698	100	884.7391304347826235244	45	45	36707	100	815.7111111111111085847	55	56	50618	98.2142857142857081953	920.3272727272727706804	104.6161616161616620957
5.0.11.0	win	040919	16:23:40	NH_A_75	1	1	mixed_Word_shortCSI	14	mixed_repeat	309	Circle	Green	Color	Word	Repeat	200	Inconsistent	COLOR	CircleGreen.png	38	1	790	55	56	47417	98.2142857142857081953	862.1272727272727252057	46	46	40698	100	884.7391304347826235244	46	46	37497	100	815.1521739130434980325	55	56	50618	98.2142857142857081953	920.3272727272727706804	105.1750988142292726479
5.0.11.0	win	040919	16:23:40	NH_A_75	1	1	mixed_Word_shortCSI	14	mixed_repeat	312	Circle	Red	Color	Word	Repeat	200	Consistent	COLOR	CircleRed.png	30	1	501	56	57	47918	98.2456140350877120682	855.6785714285714448124	46	46	40698	100	884.7391304347826235244	47	47	37998	100	808.4680851063830004932	55	56	50618	98.2142857142857081953	920.3272727272727706804	111.8591876208897701872
5.0.11.0	win	040919	16:23:40	NH_A_75	1	1	mixed_Word_shortCSI	14	mixed_repeat	315	Circle	Red	Color	Word	Repeat	200	Consistent	COLOR	CircleRed.png	30	1	623	57	58	48541	98.2758620689655089109	851.5964912280701355485	46	46	40698	100	884.7391304347826235244	48	48	38621	100	804.6041666666666287711	55	56	50618	98.2142857142857081953	920.3272727272727706804	115.7231060606061419094
5.0.11.0	win	040919	16:23:40	NH_A_75	1	1	mixed_Word_shortCSI	14	mixed_shift	318	Triangle	Green	Shape	Word	Shift	200	Consistent	SHAPE	TriangleGreen.png	38	1	996	57	58	48541	98.2758620689655089109	851.5964912280701355485	47	47	41694	100	887.1063829787234453761	48	48	38621	100	804.6041666666666287711	56	57	51614	98.2456140350877120682	921.6785714285714448124	117.0744047619048160414
5.0.11.0	win	040919	16:23:40	NH_A_75	1	1	mixed_Word_shortCSI	14	mixed_shift	321	Triangle	Green	Color	Word	Shift	200	Consistent	COLOR	TriangleGreen.png	38	1	843	58	59	49384	98.3050847457627128279	851.4482758620689537565	47	47	41694	100	887.1063829787234453761	48	48	38621	100	804.6041666666666287711	57	58	52457	98.2758620689655089109	920.2982456140350677742	115.6940789473684390032
5.0.11.0	win	040919	16:23:40	NH_A_75	1	1	mixed_Word_shortCSI	14	mixed_repeat	324	Circle	Red	Color	Word	Repeat	200	Consistent	COLOR	CircleRed.png	30	1	904	59	60	50288	98.3333333333333285964	852.3389830508474460657	47	47	41694	100	887.1063829787234453761	49	49	39525	100	806.6326530612244596341	57	58	52457	98.2758620689655089109	920.2982456140350677742	113.6655925528106081401
5.0.11.0	win	040919	16:23:40	NH_A_75	1	1	mixed_Word_shortCSI	14	mixed_shift	327	Triangle	Green	Shape	Word	Shift	200	Consistent	SHAPE	TriangleGreen.png	38	1	449	59	60	50288	98.3333333333333285964	852.3389830508474460657	48	48	42143	100	877.9791666666666287711	49	49	39525	100	806.6326530612244596341	58	59	52906	98.3050847457627128279	912.1724137931034874782	105.5397607318790278441
5.0.11.0	win	040919	16:23:40	NH_A_75	1	1	mixed_Word_shortCSI	14	mixed_repeat	330	Triangle	Green	Shape	Word	Repeat	200	Consistent	SHAPE	TriangleGreen.png	38	1	910	59	60	50288	98.3333333333333285964	852.3389830508474460657	49	49	43053	100	878.6326530612244596341	50	50	40435	100	808.7000000000000454747	58	59	52906	98.3050847457627128279	912.1724137931034874782	103.4724137931034420035
5.0.11.0	win	040919	16:23:40	NH_A_75	1	1	mixed_Word_shortCSI	14	mixed_repeat	333	Triangle	Red	Shape	Word	Repeat	200	Inconsistent	SHAPE	TriangleRed.png	38	1	935	59	60	50288	98.3333333333333285964	852.3389830508474460657	50	50	43988	100	879.7599999999999909051	51	51	41370	100	811.1764705882352473054	58	59	52906	98.3050847457627128279	912.1724137931034874782	100.9959432048682401728
5.0.11.0	win	040919	16:23:40	NH_A_75	1	1	mixed_Word_shortCSI	14	mixed_repeat	336	Triangle	Red	Shape	Word	Repeat	200	Inconsistent	SHAPE	TriangleRed.png	38	1	1200	59	60	50288	98.3333333333333285964	852.3389830508474460657	51	51	45188	100	886.0392156862744741375	52	52	42570	100	818.6538461538461888267	58	59	52906	98.3050847457627128279	912.1724137931034874782	93.5185676392572986515
5.0.11.0	win	040919	16:23:40	NH_A_75	1	1	mixed_Word_shortCSI	14	mixed_shift	339	Circle	Red	Color	Word	Shift	200	Consistent	COLOR	CircleRed.png	30	1	526	60	61	50814	98.3606557377049171009	846.8999999999999772626	51	51	45188	100	886.0392156862744741375	52	52	42570	100	818.6538461538461888267	59	60	53432	98.3333333333333285964	905.6271186440677638529	86.9732724902215750262
5.0.11.0	win	040919	16:23:40	NH_A_75	1	1	mixed_Word_shortCSI	14	mixed_repeat	342	Circle	Red	Color	Word	Repeat	200	Consistent	COLOR	CircleRed.png	30	1	520	61	62	51334	98.387096774193551596	841.5409836065573472297	51	51	45188	100	886.0392156862744741375	53	53	43090	100	813.0188679245283083219	59	60	53432	98.3333333333333285964	905.6271186440677638529	92.608250719539455531
5.0.11.0	win	040919	16:23:40	NH_A_75	1	1	mixed_Word_shortCSI	14	mixed_repeat	345	Triangle	Green	Color	Word	Repeat	200	Consistent	COLOR	TriangleGreen.png	38	1	945	62	63	52279	98.4126984126984041268	843.2096774193548753829	51	51	45188	100	886.0392156862744741375	54	54	44035	100	815.4629629629629334886	59	60	53432	98.3333333333333285964	905.6271186440677638529	90.1641556811048303643
5.0.11.0	win	040919	16:23:40	NH_A_75	1	1	mixed_Word_shortCSI	14	mixed_repeat	348	Triangle	Green	Color	Word	Repeat	200	Consistent	COLOR	TriangleGreen.png	38	1	442	63	64	52721	98.4375	836.8412698412698773609	51	51	45188	100	886.0392156862744741375	55	55	44477	100	808.6727272727272293196	59	60	53432	98.3333333333333285964	905.6271186440677638529	96.9543913713405345334
5.0.11.0	win	040919	16:23:40	NH_A_75	1	1	mixed_Word_shortCSI	14	mixed_shift	351	Triangle	Green	Shape	Word	Shift	200	Consistent	SHAPE	TriangleGreen.png	38	1	551	63	64	52721	98.4375	836.8412698412698773609	52	52	45739	100	879.5961538461538111733	55	55	44477	100	808.6727272727272293196	60	61	53983	98.3606557377049171009	899.7166666666666969832	91.0439393939394676636
5.0.11.0	win	040919	16:23:40	NH_A_75	1	1	mixed_Word_shortCSI	14	mixed_shift	354	Triangle	Red	Color	Word	Shift	200	Inconsistent	COLOR	TriangleRed.png	30	1	750	64	65	53471	98.4615384615384670042	835.484375	52	52	45739	100	879.5961538461538111733	55	55	44477	100	808.6727272727272293196	61	62	54733	98.387096774193551596	897.2622950819671814315	88.589567809239952112
5.0.11.0	win	040919	16:23:40	NH_A_75	1	1	mixed_Word_shortCSI	14	mixed_shift	357	Circle	Green	Shape	Word	Shift	200	Inconsistent	SHAPE	CircleGreen.png	30	1	686	64	65	53471	98.4615384615384670042	835.484375	53	53	46425	100	875.9433962264150750343	55	55	44477	100	808.6727272727272293196	62	63	55419	98.4126984126984041268	893.8548387096774376914	85.1821114369502083719
5.0.11.0	win	040919	16:23:40	NH_A_75	1	1	mixed_Word_shortCSI	14	mixed_repeat	360	Triangle	Green	Shape	Word	Repeat	200	Consistent	SHAPE	TriangleGreen.png	38	1	849	64	65	53471	98.4615384615384670042	835.484375	54	54	47274	100	875.4444444444444570763	56	56	45326	100	809.3928571428571103752	62	63	55419	98.4126984126984041268	893.8548387096774376914	84.4619815668203273162
5.0.11.0	win	040919	16:23:40	NH_A_75	1	1	mixed_Word_shortCSI	14	mixed_shift	363	Circle	Green	Color	Word	Shift	200	Inconsistent	COLOR	CircleGreen.png	38	1	573	65	66	54044	98.4848484848484844179	831.4461538461538339106	54	54	47274	100	875.4444444444444570763	56	56	45326	100	809.3928571428571103752	63	64	55992	98.4375	888.7619047619048160414	79.3690476190477056662
5.0.11.0	win	040919	16:23:40	NH_A_75	1	1	mixed_Word_shortCSI	14	mixed_shift	366	Circle	Red	Shape	Word	Shift	200	Consistent	SHAPE	CircleRed.png	30	1	580	65	66	54044	98.4848484848484844179	831.4461538461538339106	55	55	47854	100	870.072727272727320269	56	56	45326	100	809.3928571428571103752	64	65	56572	98.4615384615384670042	883.9375	74.5446428571428896248
5.0.11.0	win	040919	16:23:40	NH_A_75	1	1	mixed_Word_shortCSI	14	mixed_repeat	369	Circle	Green	Shape	Word	Repeat	200	Inconsistent	SHAPE	CircleGreen.png	30	1	1083	65	66	54044	98.4848484848484844179	831.4461538461538339106	56	56	48937	100	873.875	57	57	46409	100	814.1929824561403847838	64	65	56572	98.4615384615384670042	883.9375	69.7445175438596152162
5.0.11.0	win	040919	16:23:40	NH_A_75	1	1	mixed_Word_shortCSI	14	mixed_repeat	372	Circle	Green	Shape	Word	Repeat	200	Inconsistent	SHAPE	CircleGreen.png	30	1	462	65	66	54044	98.4848484848484844179	831.4461538461538339106	57	57	49399	100	866.6491228070175338871	58	58	46871	100	808.1206896551724412348	64	65	56572	98.4615384615384670042	883.9375	75.8168103448275587652
5.0.11.0	win	040919	16:23:40	NH_A_75	1	1	mixed_Word_shortCSI	14	mixed_shift	375	Circle	Red	Color	Word	Shift	200	Consistent	COLOR	CircleRed.png	30	1	666	66	67	54710	98.507462686567166088	828.9393939393939945148	57	57	49399	100	866.6491228070175338871	58	58	46871	100	808.1206896551724412348	65	66	57238	98.4848484848484844179	880.5846153846154038547	72.4639257294429626199
5.0.11.0	win	040919	16:23:40	NH_A_75	1	1	mixed_Word_shortCSI	14	mixed_shift	378	Triangle	Red	Shape	Word	Shift	200	Inconsistent	SHAPE	TriangleRed.png	38	1	493	66	67	54710	98.507462686567166088	828.9393939393939945148	58	58	49892	100	860.2068965517241849739	58	58	46871	100	808.1206896551724412348	66	67	57731	98.507462686567166088	874.7121212121212465718	66.591431556948805337
5.0.11.0	win	040919	16:23:40	NH_A_75	1	1	mixed_Word_shortCSI	14	mixed_repeat	381	Triangle	Red	Shape	Word	Repeat	200	Inconsistent	SHAPE	TriangleRed.png	38	1	904	66	67	54710	98.507462686567166088	828.9393939393939945148	59	59	50796	100	860.9491525423728717215	59	59	47775	100	809.7457627118643586073	66	67	57731	98.507462686567166088	874.7121212121212465718	64.9663585002568879645
5.0.11.0	win	040919	16:23:40	NH_A_75	1	1	mixed_Word_shortCSI	14	mixed_repeat	384	Circle	Green	Shape	Word	Repeat	200	Inconsistent	SHAPE	CircleGreen.png	30	1	995	66	67	54710	98.507462686567166088	828.9393939393939945148	60	60	51791	100	863.1833333333332802795	60	60	48770	100	812.8333333333333712289	66	67	57731	98.507462686567166088	874.7121212121212465718	61.8787878787878753428
5.0.11.0	win	040919	16:23:40	NH_A_75	1	1	mixed_Word_shortCSI	14	mixed_repeat	387	Triangle	Green	Shape	Word	Repeat	200	Consistent	SHAPE	TriangleGreen.png	38	1	793	66	67	54710	98.507462686567166088	828.9393939393939945148	61	61	52584	100	862.0327868852458550464	61	61	49563	100	812.5081967213114921833	66	67	57731	98.507462686567166088	874.7121212121212465718	62.2039244908097543885
5.0.11.0	win	040919	16:23:40	NH_A_75	1	1	mixed_Word_shortCSI	14	mixed_shift	390	Triangle	Green	Color	Word	Shift	200	Consistent	COLOR	TriangleGreen.png	38	1	616	67	68	55326	98.5294117647058840248	825.76119402985079887	61	61	52584	100	862.0327868852458550464	61	61	49563	100	812.5081967213114921833	67	68	58347	98.5294117647058840248	870.8507462686567350829	58.3425495473452428996
5.0.11.0	win	040919	16:23:40	NH_A_75	1	1	mixed_Word_shortCSI	14	mixed_repeat	393	Triangle	Red	Color	Word	Repeat	200	Inconsistent	COLOR	TriangleRed.png	30	1	557	68	69	55883	98.5507246376811707478	821.8088235294117112062	61	61	52584	100	862.0327868852458550464	62	62	50120	100	808.3870967741935373851	67	68	58347	98.5294117647058840248	870.8507462686567350829	62.4636494944631976978
5.0.11.0	win	040919	16:23:40	NH_A_75	1	1	mixed_Word_shortCSI	14	mixed_repeat	396	Circle	Green	Color	Word	Repeat	200	Inconsistent	COLOR	CircleGreen.png	38	1	789	69	70	56672	98.5714285714285836093	821.3333333333333712289	61	61	52584	100	862.0327868852458550464	63	63	50909	100	808.0793650793650613195	67	68	58347	98.5294117647058840248	870.8507462686567350829	62.7713811892916737634
5.0.11.0	win	040919	16:23:40	NH_A_75	1	1	mixed_Word_shortCSI	14	mixed_repeat	399	Circle	Green	Color	Word	Repeat	200	Inconsistent	COLOR	CircleGreen.png	38	1	835	70	71	57507	98.5915492957746550928	821.5285714285714675498	61	61	52584	100	862.0327868852458550464	64	64	51744	100	808.5	67	68	58347	98.5294117647058840248	870.8507462686567350829	62.3507462686567350829
5.0.11.0	win	040919	16:23:40	NH_A_75	1	1	mixed_Word_shortCSI	14	mixed_repeat	402	Circle	Green	Color	Word	Repeat	200	Inconsistent	COLOR	CircleGreen.png	38	1	465	71	72	57972	98.6111111111111142691	816.5070422535211491777	61	61	52584	100	862.0327868852458550464	65	65	52209	100	803.2153846153846643574	67	68	58347	98.5294117647058840248	870.8507462686567350829	67.6353616532720707255
5.0.11.0	win	040919	16:23:40	NH_A_75	1	1	mixed_Word_shortCSI	14	mixed_shift	405	Circle	Green	Shape	Word	Shift	200	Inconsistent	SHAPE	CircleGreen.png	38	0	444	71	72	57972	98.6111111111111142691	816.5070422535211491777	61	62	52584	98.387096774193551596	862.0327868852458550464	65	65	52209	100	803.2153846153846643574	67	69	58347	97.1014492753623130739	870.8507462686567350829	67.6353616532720707255
5.0.11.0	win	040919	16:23:40	NH_A_75	1	1	mixed_Word_shortCSI	14	mixed_shift	408	Circle	Green	Color	Word	Shift	200	Inconsistent	COLOR	CircleGreen.png	38	1	1241	72	73	59213	98.6301369863013661643	822.4027777777778283053	61	62	52584	98.387096774193551596	862.0327868852458550464	65	65	52209	100	803.2153846153846643574	68	70	59588	97.1428571428571387969	876.2941176470587834046	73.0787330316741190472
5.0.11.0	win	040919	16:23:40	NH_A_75	1	1	mixed_Word_shortCSI	14	mixed_repeat	411	Triangle	Red	Color	Word	Repeat	200	Inconsistent	COLOR	TriangleRed.png	30	1	981	73	74	60194	98.648648648648645576	824.5753424657534651487	61	62	52584	98.387096774193551596	862.0327868852458550464	66	66	53190	100	805.9090909090908780854	68	70	59588	97.1428571428571387969	876.2941176470587834046	70.3850267379679053192
5.0.11.0	win	040919	16:23:40	NH_A_75	1	1	mixed_Word_shortCSI	14	mixed_repeat	414	Circle	Green	Color	Word	Repeat	200	Inconsistent	COLOR	CircleGreen.png	38	1	1116	74	75	61310	98.6666666666666714036	828.5135135135135442397	61	62	52584	98.387096774193551596	862.0327868852458550464	67	67	54306	100	810.537313432835844651	68	70	59588	97.1428571428571387969	876.2941176470587834046	65.7568042142229387537
5.0.11.0	win	040919	16:23:40	NH_A_75	1	1	mixed_Word_shortCSI	14	mixed_shift	417	Circle	Red	Shape	Word	Shift	200	Consistent	SHAPE	CircleRed.png	30	1	925	74	75	61310	98.6666666666666714036	828.5135135135135442397	62	63	53509	98.4126984126984041268	863.0483870967741495406	67	67	54306	100	810.537313432835844651	69	71	60513	97.1830985915492959748	877	66.462686567164155349
5.0.11.0	win	040919	16:23:40	NH_A_75	1	1	mixed_Word_shortCSI	14	mixed_repeat	420	Circle	Red	Shape	Word	Repeat	200	Consistent	SHAPE	CircleRed.png	30	1	3030	74	75	61310	98.6666666666666714036	828.5135135135135442397	63	64	56539	98.4375	897.4444444444444570763	68	68	57336	100	843.1764705882352473054	69	71	60513	97.1830985915492959748	877	33.8235294117647526946
5.0.11.0	win	040919	16:23:40	NH_A_75	1	1	mixed_Word_shortCSI	14	mixed_shift	423	Circle	Red	Color	Word	Shift	200	Consistent	COLOR	CircleRed.png	30	1	619	75	76	61929	98.6842105263157804984	825.7200000000000272848	63	64	56539	98.4375	897.4444444444444570763	68	68	57336	100	843.1764705882352473054	70	72	61132	97.2222222222222143273	873.3142857142856883002	30.1378151260504409947
5.0.11.0	win	040919	16:23:40	NH_A_75	1	1	mixed_Word_shortCSI	14	mixed_shift	426	Circle	Green	Shape	Word	Shift	200	Inconsistent	SHAPE	CircleGreen.png	30	1	1232	75	76	61929	98.6842105263157804984	825.7200000000000272848	64	65	57771	98.4615384615384670042	902.671875	68	68	57336	100	843.1764705882352473054	71	73	62364	97.2602739726027465395	878.3661971830986203713	35.1897265948633730659
5.0.11.0	win	040919	16:23:40	NH_A_75	1	1	mixed_Word_shortCSI	14	mixed_repeat	429	Triangle	Green	Shape	Word	Repeat	200	Consistent	SHAPE	TriangleGreen.png	38	1	941	75	76	61929	98.6842105263157804984	825.7200000000000272848	65	66	58712	98.4848484848484844179	903.2615384615384073186	69	69	58277	100	844.5942028985507477046	71	73	62364	97.2602739726027465395	878.3661971830986203713	33.7719942845478726667
5.0.11.0	win	040919	16:23:40	NH_A_75	1	1	mixed_Word_shortCSI	14	mixed_repeat	432	Circle	Green	Shape	Word	Repeat	200	Inconsistent	SHAPE	CircleGreen.png	30	1	1141	75	76	61929	98.6842105263157804984	825.7200000000000272848	66	67	59853	98.507462686567166088	906.8636363636363739715	70	70	59418	100	848.828571428571422075	71	73	62364	97.2602739726027465395	878.3661971830986203713	29.5376257545271982963
5.0.11.0	win	040919	16:23:40	NH_A_75	1	1	mixed_Word_shortCSI	14	mixed_repeat	435	Circle	Red	Shape	Word	Repeat	200	Consistent	SHAPE	CircleRed.png	30	1	742	75	76	61929	98.6842105263157804984	825.7200000000000272848	67	68	60595	98.5294117647058840248	904.4029850746268266448	71	71	60160	100	847.323943661971838992	71	73	62364	97.2602739726027465395	878.3661971830986203713	31.0422535211267813793
5.0.11.0	win	040919	16:23:40	NH_A_75	1	1	mixed_Word_shortCSI	14	mixed_repeat	438	Circle	Red	Shape	Word	Repeat	200	Consistent	SHAPE	CircleRed.png	30	1	615	75	76	61929	98.6842105263157804984	825.7200000000000272848	68	69	61210	98.5507246376811707478	900.1470588235293917023	72	72	60775	100	844.0972222222221716947	71	73	62364	97.2602739726027465395	878.3661971830986203713	34.2689749608764486766
5.0.11.0	win	040919	16:23:40	NH_A_75	1	1	mixed_Word_shortCSI	14	mixed_repeat	441	Circle	Red	Shape	Word	Repeat	200	Consistent	SHAPE	CircleRed.png	30	1	589	75	76	61929	98.6842105263157804984	825.7200000000000272848	69	70	61799	98.5714285714285836093	895.6376811594202536071	73	73	61364	100	840.6027397260273801294	71	73	62364	97.2602739726027465395	878.3661971830986203713	37.7634574570712402419
5.0.11.0	win	040919	16:23:40	NH_A_75	1	1	mixed_Word_shortCSI	14	mixed_shift	444	Circle	Green	Color	Word	Shift	200	Inconsistent	COLOR	CircleGreen.png	38	1	675	76	77	62604	98.7012987012986968693	823.7368421052631219936	69	70	61799	98.5714285714285836093	895.6376811594202536071	73	73	61364	100	840.6027397260273801294	72	74	63039	97.2972972972973053629	875.5416666666666287711	34.9389269406392486417
5.0.11.0	win	040919	16:23:40	NH_A_75	1	1	mixed_Word_shortCSI	14	mixed_repeat	447	Triangle	Green	Color	Word	Repeat	200	Consistent	COLOR	TriangleGreen.png	38	1	1367	77	78	63971	98.7179487179487296089	830.7922077922078187839	69	70	61799	98.5714285714285836093	895.6376811594202536071	74	74	62731	100	847.7162162162162530876	72	74	63039	97.2972972972973053629	875.5416666666666287711	27.8254504504503756834
5.0.11.0	win	040919	16:23:40	NH_A_75	1	1	mixed_Word_shortCSI	14	mixed_shift	450	Triangle	Red	Shape	Word	Shift	200	Inconsistent	SHAPE	TriangleRed.png	38	1	2494	77	78	63971	98.7179487179487296089	830.7922077922078187839	70	71	64293	98.5915492957746550928	918.4714285714285324502	74	74	62731	100	847.7162162162162530876	73	75	65533	97.3333333333333428072	897.7123287671232674256	49.996112550907014338
5.0.11.0	win	040919	16:23:40	NH_A_75	1	1	mixed_Word_shortCSI	14	mixed_repeat	453	Triangle	Red	Shape	Word	Repeat	200	Inconsistent	SHAPE	TriangleRed.png	38	1	920	77	78	63971	98.7179487179487296089	830.7922077922078187839	71	72	65213	98.6111111111111142691	918.4929577464788508223	75	75	63651	100	848.6799999999999499778	73	75	65533	97.3333333333333428072	897.7123287671232674256	49.0323287671233174478
5.0.11.0	win	040919	16:23:40	NH_A_75	1	1	mixed_Word_shortCSI	14	mixed_repeat	456	Circle	Green	Shape	Word	Repeat	200	Inconsistent	SHAPE	CircleGreen.png	30	1	673	77	78	63971	98.7179487179487296089	830.7922077922078187839	72	73	65886	98.6301369863013661643	915.0833333333333712289	76	76	64324	100	846.3684210526315609968	73	75	65533	97.3333333333333428072	897.7123287671232674256	51.3439077144917064288
5.0.11.0	win	040919	16:23:40	NH_A_75	1	1	mixed_Word_shortCSI	14	mixed_shift	459	Circle	Green	Color	Word	Shift	200	Inconsistent	COLOR	CircleGreen.png	38	1	1205	78	79	65176	98.7341772151898737775	835.5897435897435343577	72	73	65886	98.6301369863013661643	915.0833333333333712289	76	76	64324	100	846.3684210526315609968	74	76	66738	97.3684210526315752077	901.8648648648648986637	55.4964438122333376668
5.0.11.0	win	040919	16:23:40	NH_A_75	1	1	mixed_Word_shortCSI	14	mixed_shift	462	Circle	Red	Shape	Word	Shift	200	Consistent	SHAPE	CircleRed.png	30	1	1075	78	79	65176	98.7341772151898737775	835.5897435897435343577	73	74	66961	98.648648648648645576	917.2739726027397182406	76	76	64324	100	846.3684210526315609968	75	77	67813	97.4025974025974079495	904.1733333333332893744	57.8049122807017283776
5.0.11.0	win	040919	16:23:40	NH_A_75	1	1	mixed_Word_shortCSI	14	mixed_repeat	465	Circle	Green	Shape	Word	Repeat	200	Inconsistent	SHAPE	CircleGreen.png	30	1	1014	78	79	65176	98.7341772151898737775	835.5897435897435343577	74	75	67975	98.6666666666666714036	918.5810810810810380644	77	77	65338	100	848.5454545454545041139	75	77	67813	97.4025974025974079495	904.1733333333332893744	55.6278787878787852605
5.0.11.0	win	040919	16:23:40	NH_A_75	1	1	mixed_Word_shortCSI	14	mixed_shift	468	Circle	Red	Color	Word	Shift	200	Consistent	COLOR	CircleRed.png	30	1	619	79	80	65795	98.75	832.8481012658228337386	74	75	67975	98.6666666666666714036	918.5810810810810380644	77	77	65338	100	848.5454545454545041139	76	78	68432	97.4358974358974307961	900.4210526315789593355	51.8755980861244552216
5.0.11.0	win	040919	16:23:40	NH_A_75	1	1	mixed_Word_shortCSI	14	mixed_shift	471	Circle	Green	Shape	Word	Shift	200	Inconsistent	SHAPE	CircleGreen.png	30	1	1041	79	80	65795	98.75	832.8481012658228337386	75	76	69016	98.6842105263157804984	920.2133333333333666815	77	77	65338	100	848.5454545454545041139	77	79	69473	97.468354430379747555	902.2467532467532009832	53.7012987012986968693
5.0.11.0	win	040919	16:23:40	NH_A_75	1	1	mixed_Word_shortCSI	14	mixed_shift	474	Circle	Green	Color	Word	Shift	200	Inconsistent	COLOR	CircleGreen.png	38	1	598	80	81	66393	98.7654320987654301689	829.9125000000000227374	75	76	69016	98.6842105263157804984	920.2133333333333666815	77	77	65338	100	848.5454545454545041139	78	80	70071	97.5	898.3461538461538111733	49.8006993006993070594
5.0.11.0	win	040919	16:23:40	NH_A_75	1	1	mixed_Word_shortCSI	14	mixed_repeat	477	Circle	Red	Color	Word	Repeat	200	Consistent	COLOR	CircleRed.png	30	1	476	81	82	66869	98.7804878048780494737	825.5432098765431874199	75	76	69016	98.6842105263157804984	920.2133333333333666815	78	78	65814	100	843.7692307692307167599	78	80	70071	97.5	898.3461538461538111733	54.5769230769230944134
5.0.11.0	win	040919	16:23:40	NH_A_75	1	1	mixed_Word_shortCSI	14	mixed_repeat	480	Triangle	Green	Color	Word	Repeat	200	Consistent	COLOR	TriangleGreen.png	38	1	919	82	83	67788	98.7951807228915583892	826.6829268292682399988	75	76	69016	98.6842105263157804984	920.2133333333333666815	79	79	66733	100	844.7215189873418239586	78	80	70071	97.5	898.3461538461538111733	53.6246348588119872147
5.0.11.0	win	040919	16:23:40	NH_A_75	1	1	mixed_Word_shortCSI	14	mixed_repeat	483	Triangle	Green	Color	Word	Repeat	200	Consistent	COLOR	TriangleGreen.png	38	1	577	83	84	68365	98.8095238095238102005	823.6746987951806886485	75	76	69016	98.6842105263157804984	920.2133333333333666815	80	80	67310	100	841.375	78	80	70071	97.5	898.3461538461538111733	56.9711538461538111733
