# Supplementary material for: Serial Recall Predicts Vocoded Sentence Recognition Across Spectral Resolutions
Source: J Speech Lang Hear Res. 2020 Mar 26;63(4):1282–98. doi: 10.1044/2020_JSLHR-19-00319 (PMC7242981; doi:10.1044/2020_JSLHR-19-00319)
Supplement: Supplemental Material S1 [file JSLHR-63-1282-s001.zip › Supplemental Material/EF Tasks/colorshapetask/Experiment Results/NH_A_76/colorshapetask_raw_NH_A_76_2019-04-10-20-06-07-465.iqdat]

build	computer.platform	date	time	subject	group	values.group	blockcode	blocknum	trialcode	trialnum	values.shape	values.color	values.categorizationtask	values.mixed_cuetask	values.mixed_shifttask	values.csi	values.responsekeymapping	stimulusitem1	values.stimulus	response	correct	latency	values.count_corrcolor	values.count_color	values.sumrt_corrcolor	expressions.percentcorrect_color	expressions.meanrt_color	values.count_corrshape	values.count_shape	values.sumrt_corrshape	expressions.percentcorrect_shape	expressions.meanrt_shape	values.count_corrrepeat	values.count_repeat	values.sumrt_corrrepeat	expressions.percentcorrect_repeat	expressions.meanrt_repeat	values.count_corrshift	values.count_shift	values.sumrt_corrshift	expressions.percentcorrect_shift	expressions.meanrt_shift	expressions.switchcost
5.0.11.0	win	041019	15:06:07	NH_A_76	1	1	generalintro	1	GeneralIntro	1						0		SC_GeneralIntro.htm		57	0	133171	0	0	0	0		0	0	0	0		0	0	0	0		0	0	0	0		0
5.0.11.0	win	041019	15:06:07	NH_A_76	1	1	blockedintro	2	BlockedIntro	1						0		SC_BlockedIntro1.htm		57	0	30019	0	0	0	0		0	0	0	0		0	0	0	0		0	0	0	0		0
5.0.11.0	win	041019	15:06:07	NH_A_76	1	1	blockedintro	2	BlockedIntro	2						0		SC_BlockedIntro2.htm		57	0	4947	0	0	0	0		0	0	0	0		0	0	0	0		0	0	0	0		0
5.0.11.0	win	041019	15:06:07	NH_A_76	1	1	blockedtask_shapetraining	3	BlockedPracticeInstruct	1						0		SC_Blocked_ShapeTraining.htm		57	0	6234	0	0	0	0		0	0	0	0		0	0	0	0		0	0	0	0		0
5.0.11.0	win	041019	15:06:07	NH_A_76	1	1	blockedtask_shapetraining	3	blockedtask_shapetraining	3	Circle		Shape			0		Circle.png	Circle.png	30	1	481	0	0	0	0		0	0	0	0		0	0	0	0		0	0	0	0		0
5.0.11.0	win	041019	15:06:07	NH_A_76	1	1	blockedtask_shapetraining	3	blockedtask_shapetraining	6	Triangle		Shape			0		Triangle.png	Triangle.png	30	0	421	0	0	0	0		0	0	0	0		0	0	0	0		0	0	0	0		0
5.0.11.0	win	041019	15:06:07	NH_A_76	1	1	blockedtask_shapetraining	3	blockedtask_shapetraining	9	Circle		Shape			0		Circle.png	Circle.png	30	1	514	0	0	0	0		0	0	0	0		0	0	0	0		0	0	0	0		0
5.0.11.0	win	041019	15:06:07	NH_A_76	1	1	blockedtask_shapetraining	3	blockedtask_shapetraining	12	Triangle		Shape			0		Triangle.png	Triangle.png	38	1	357	0	0	0	0		0	0	0	0		0	0	0	0		0	0	0	0		0
5.0.11.0	win	041019	15:06:07	NH_A_76	1	1	blockedtask_shapetraining	3	blockedtask_shapetraining	15	Circle		Shape			0		Circle.png	Circle.png	30	1	431	0	0	0	0		0	0	0	0		0	0	0	0		0	0	0	0		0
5.0.11.0	win	041019	15:06:07	NH_A_76	1	1	blockedtask_shapetraining	3	blockedtask_shapetraining	18	Triangle		Shape			0		Triangle.png	Triangle.png	38	1	453	0	0	0	0		0	0	0	0		0	0	0	0		0	0	0	0		0
5.0.11.0	win	041019	15:06:07	NH_A_76	1	1	blockedtask_shapetraining	3	blockedtask_shapetraining	21	Triangle		Shape			0		Triangle.png	Triangle.png	30	0	347	0	0	0	0		0	0	0	0		0	0	0	0		0	0	0	0		0
5.0.11.0	win	041019	15:06:07	NH_A_76	1	1	blockedtask_shapetraining	3	blockedtask_shapetraining	24	Circle		Shape			0		Circle.png	Circle.png	30	1	460	0	0	0	0		0	0	0	0		0	0	0	0		0	0	0	0		0
5.0.11.0	win	041019	15:06:07	NH_A_76	1	1	blockedtask_shapetraining	3	blockedtask_shapetraining	27	Triangle		Shape			0		Triangle.png	Triangle.png	38	1	417	0	0	0	0		0	0	0	0		0	0	0	0		0	0	0	0		0
5.0.11.0	win	041019	15:06:07	NH_A_76	1	1	blockedtask_shapetraining	3	blockedtask_shapetraining	30	Triangle		Shape			0		Triangle.png	Triangle.png	38	1	472	0	0	0	0		0	0	0	0		0	0	0	0		0	0	0	0		0
5.0.11.0	win	041019	15:06:07	NH_A_76	1	1	blockedtask_shapetraining	3	blockedtask_shapetraining	33	Circle		Shape			0		Circle.png	Circle.png	30	1	460	0	0	0	0		0	0	0	0		0	0	0	0		0	0	0	0		0
5.0.11.0	win	041019	15:06:07	NH_A_76	1	1	blockedtask_shapetraining	3	blockedtask_shapetraining	36	Circle		Shape			0		Circle.png	Circle.png	30	1	498	0	0	0	0		0	0	0	0		0	0	0	0		0	0	0	0		0
5.0.11.0	win	041019	15:06:07	NH_A_76	1	1	blockedtask_shapetraining	3	blockedtask_shapetraining	39	Triangle		Shape			0		Triangle.png	Triangle.png	38	1	437	0	0	0	0		0	0	0	0		0	0	0	0		0	0	0	0		0
5.0.11.0	win	041019	15:06:07	NH_A_76	1	1	blockedtask_shapetraining	3	blockedtask_shapetraining	42	Circle		Shape			0		Circle.png	Circle.png	30	1	491	0	0	0	0		0	0	0	0		0	0	0	0		0	0	0	0		0
5.0.11.0	win	041019	15:06:07	NH_A_76	1	1	blockedtask_shapetraining	3	blockedtask_shapetraining	45	Circle		Shape			0		Circle.png	Circle.png	30	1	415	0	0	0	0		0	0	0	0		0	0	0	0		0	0	0	0		0
5.0.11.0	win	041019	15:06:07	NH_A_76	1	1	blockedtask_shapetraining	3	blockedtask_shapetraining	48	Circle		Shape			0		Circle.png	Circle.png	30	1	358	0	0	0	0		0	0	0	0		0	0	0	0		0	0	0	0		0
5.0.11.0	win	041019	15:06:07	NH_A_76	1	1	blockedtask_shapetraining	3	blockedtask_shapetraining	51	Triangle		Shape			0		Triangle.png	Triangle.png	38	1	351	0	0	0	0		0	0	0	0		0	0	0	0		0	0	0	0		0
5.0.11.0	win	041019	15:06:07	NH_A_76	1	1	blockedtask_shapetraining	3	blockedtask_shapetraining	54	Triangle		Shape			0		Triangle.png	Triangle.png	38	1	408	0	0	0	0		0	0	0	0		0	0	0	0		0	0	0	0		0
5.0.11.0	win	041019	15:06:07	NH_A_76	1	1	blockedtask_shapetraining	3	blockedtask_shapetraining	57	Triangle		Shape			0		Triangle.png	Triangle.png	38	1	352	0	0	0	0		0	0	0	0		0	0	0	0		0	0	0	0		0
5.0.11.0	win	041019	15:06:07	NH_A_76	1	1	blockedtask_shapetraining	3	blockedtask_shapetraining	60	Circle		Shape			0		Circle.png	Circle.png	30	1	345	0	0	0	0		0	0	0	0		0	0	0	0		0	0	0	0		0
5.0.11.0	win	041019	15:06:07	NH_A_76	1	1	blockedtask_shapetraining	3	blockedtask_shapetraining	63	Triangle		Shape			0		Triangle.png	Triangle.png	38	1	451	0	0	0	0		0	0	0	0		0	0	0	0		0	0	0	0		0
5.0.11.0	win	041019	15:06:07	NH_A_76	1	1	blockedtask_shapetraining	3	blockedtask_shapetraining	66	Triangle		Shape			0		Triangle.png	Triangle.png	38	1	584	0	0	0	0		0	0	0	0		0	0	0	0		0	0	0	0		0
5.0.11.0	win	041019	15:06:07	NH_A_76	1	1	blockedtask_shapetraining	3	blockedtask_shapetraining	69	Circle		Shape			0		Circle.png	Circle.png	30	1	409	0	0	0	0		0	0	0	0		0	0	0	0		0	0	0	0		0
5.0.11.0	win	041019	15:06:07	NH_A_76	1	1	blockedtask_shapetraining	3	blockedtask_shapetraining	72	Triangle		Shape			0		Triangle.png	Triangle.png	38	1	399	0	0	0	0		0	0	0	0		0	0	0	0		0	0	0	0		0
5.0.11.0	win	041019	15:06:07	NH_A_76	1	1	blockedtask_shapetraining	3	blockedtask_shapetraining	75	Circle		Shape			0		Circle.png	Circle.png	30	1	391	0	0	0	0		0	0	0	0		0	0	0	0		0	0	0	0		0
5.0.11.0	win	041019	15:06:07	NH_A_76	1	1	blockedtask_shapetraining	3	blockedtask_shapetraining	78	Triangle		Shape			0		Triangle.png	Triangle.png	38	1	383	0	0	0	0		0	0	0	0		0	0	0	0		0	0	0	0		0
5.0.11.0	win	041019	15:06:07	NH_A_76	1	1	blockedtask_shapetraining	3	blockedtask_shapetraining	81	Triangle		Shape			0		Triangle.png	Triangle.png	38	1	567	0	0	0	0		0	0	0	0		0	0	0	0		0	0	0	0		0
5.0.11.0	win	041019	15:06:07	NH_A_76	1	1	blockedtask_shapetraining	3	blockedtask_shapetraining	84	Circle		Shape			0		Circle.png	Circle.png	30	1	391	0	0	0	0		0	0	0	0		0	0	0	0		0	0	0	0		0
5.0.11.0	win	041019	15:06:07	NH_A_76	1	1	blockedtask_shapetraining	3	blockedtask_shapetraining	87	Circle		Shape			0		Circle.png	Circle.png	30	1	384	0	0	0	0		0	0	0	0		0	0	0	0		0	0	0	0		0
5.0.11.0	win	041019	15:06:07	NH_A_76	1	1	blockedtask_shapetraining	3	blockedtask_shapetraining	90	Circle		Shape			0		Circle.png	Circle.png	30	1	375	0	0	0	0		0	0	0	0		0	0	0	0		0	0	0	0		0
5.0.11.0	win	041019	15:06:07	NH_A_76	1	1	blockedtask_shapetraining	3	blockedtask_shapetraining	93	Triangle		Shape			0		Triangle.png	Triangle.png	38	1	352	0	0	0	0		0	0	0	0		0	0	0	0		0	0	0	0		0
5.0.11.0	win	041019	15:06:07	NH_A_76	1	1	blockedtask_shapetraining	3	blockedtask_shapetraining	96	Circle		Shape			0		Circle.png	Circle.png	30	1	474	0	0	0	0		0	0	0	0		0	0	0	0		0	0	0	0		0
5.0.11.0	win	041019	15:06:07	NH_A_76	1	1	blockedtask_colortraining	4	BlockedPracticeInstruct	1	Circle		Shape			0		SC_Blocked_ColorTraining.htm	Circle.png	57	0	8716	0	0	0	0		0	0	0	0		0	0	0	0		0	0	0	0		0
5.0.11.0	win	041019	15:06:07	NH_A_76	1	1	blockedtask_colortraining	4	blockedtask_colortraining	3		Red	Color			0		Red.png	Red.png	30	1	480	0	0	0	0		0	0	0	0		0	0	0	0		0	0	0	0		0
5.0.11.0	win	041019	15:06:07	NH_A_76	1	1	blockedtask_colortraining	4	blockedtask_colortraining	6		Green	Color			0		Green.png	Green.png	38	1	325	0	0	0	0		0	0	0	0		0	0	0	0		0	0	0	0		0
5.0.11.0	win	041019	15:06:07	NH_A_76	1	1	blockedtask_colortraining	4	blockedtask_colortraining	9		Red	Color			0		Red.png	Red.png	30	1	447	0	0	0	0		0	0	0	0		0	0	0	0		0	0	0	0		0
5.0.11.0	win	041019	15:06:07	NH_A_76	1	1	blockedtask_colortraining	4	blockedtask_colortraining	12		Green	Color			0		Green.png	Green.png	38	1	341	0	0	0	0		0	0	0	0		0	0	0	0		0	0	0	0		0
5.0.11.0	win	041019	15:06:07	NH_A_76	1	1	blockedtask_colortraining	4	blockedtask_colortraining	15		Red	Color			0		Red.png	Red.png	30	1	367	0	0	0	0		0	0	0	0		0	0	0	0		0	0	0	0		0
5.0.11.0	win	041019	15:06:07	NH_A_76	1	1	blockedtask_colortraining	4	blockedtask_colortraining	18		Red	Color			0		Red.png	Red.png	30	1	312	0	0	0	0		0	0	0	0		0	0	0	0		0	0	0	0		0
5.0.11.0	win	041019	15:06:07	NH_A_76	1	1	blockedtask_colortraining	4	blockedtask_colortraining	21		Green	Color			0		Green.png	Green.png	38	1	323	0	0	0	0		0	0	0	0		0	0	0	0		0	0	0	0		0
5.0.11.0	win	041019	15:06:07	NH_A_76	1	1	blockedtask_colortraining	4	blockedtask_colortraining	24		Green	Color			0		Green.png	Green.png	38	1	301	0	0	0	0		0	0	0	0		0	0	0	0		0	0	0	0		0
5.0.11.0	win	041019	15:06:07	NH_A_76	1	1	blockedtask_colortraining	4	blockedtask_colortraining	27		Red	Color			0		Red.png	Red.png	30	1	313	0	0	0	0		0	0	0	0		0	0	0	0		0	0	0	0		0
5.0.11.0	win	041019	15:06:07	NH_A_76	1	1	blockedtask_colortraining	4	blockedtask_colortraining	30		Green	Color			0		Green.png	Green.png	38	1	404	0	0	0	0		0	0	0	0		0	0	0	0		0	0	0	0		0
5.0.11.0	win	041019	15:06:07	NH_A_76	1	1	blockedtask_colortraining	4	blockedtask_colortraining	33		Green	Color			0		Green.png	Green.png	38	1	348	0	0	0	0		0	0	0	0		0	0	0	0		0	0	0	0		0
5.0.11.0	win	041019	15:06:07	NH_A_76	1	1	blockedtask_colortraining	4	blockedtask_colortraining	36		Red	Color			0		Red.png	Red.png	30	1	309	0	0	0	0		0	0	0	0		0	0	0	0		0	0	0	0		0
5.0.11.0	win	041019	15:06:07	NH_A_76	1	1	blockedtask_colortraining	4	blockedtask_colortraining	39		Green	Color			0		Green.png	Green.png	38	1	368	0	0	0	0		0	0	0	0		0	0	0	0		0	0	0	0		0
5.0.11.0	win	041019	15:06:07	NH_A_76	1	1	blockedtask_colortraining	4	blockedtask_colortraining	42		Red	Color			0		Red.png	Red.png	30	1	377	0	0	0	0		0	0	0	0		0	0	0	0		0	0	0	0		0
5.0.11.0	win	041019	15:06:07	NH_A_76	1	1	blockedtask_colortraining	4	blockedtask_colortraining	45		Green	Color			0		Green.png	Green.png	38	1	401	0	0	0	0		0	0	0	0		0	0	0	0		0	0	0	0		0
5.0.11.0	win	041019	15:06:07	NH_A_76	1	1	blockedtask_colortraining	4	blockedtask_colortraining	48		Red	Color			0		Red.png	Red.png	30	1	345	0	0	0	0		0	0	0	0		0	0	0	0		0	0	0	0		0
5.0.11.0	win	041019	15:06:07	NH_A_76	1	1	blockedtask_colortraining	4	blockedtask_colortraining	51		Green	Color			0		Green.png	Green.png	38	1	291	0	0	0	0		0	0	0	0		0	0	0	0		0	0	0	0		0
5.0.11.0	win	041019	15:06:07	NH_A_76	1	1	blockedtask_colortraining	4	blockedtask_colortraining	54		Red	Color			0		Red.png	Red.png	30	1	351	0	0	0	0		0	0	0	0		0	0	0	0		0	0	0	0		0
5.0.11.0	win	041019	15:06:07	NH_A_76	1	1	blockedtask_colortraining	4	blockedtask_colortraining	57		Red	Color			0		Red.png	Red.png	30	1	440	0	0	0	0		0	0	0	0		0	0	0	0		0	0	0	0		0
5.0.11.0	win	041019	15:06:07	NH_A_76	1	1	blockedtask_colortraining	4	blockedtask_colortraining	60		Green	Color			0		Green.png	Green.png	38	1	366	0	0	0	0		0	0	0	0		0	0	0	0		0	0	0	0		0
5.0.11.0	win	041019	15:06:07	NH_A_76	1	1	blockedtask_colortraining	4	blockedtask_colortraining	63		Green	Color			0		Green.png	Green.png	38	1	311	0	0	0	0		0	0	0	0		0	0	0	0		0	0	0	0		0
5.0.11.0	win	041019	15:06:07	NH_A_76	1	1	blockedtask_colortraining	4	blockedtask_colortraining	66		Red	Color			0		Red.png	Red.png	30	1	370	0	0	0	0		0	0	0	0		0	0	0	0		0	0	0	0		0
5.0.11.0	win	041019	15:06:07	NH_A_76	1	1	blockedtask_colortraining	4	blockedtask_colortraining	69		Red	Color			0		Red.png	Red.png	30	1	347	0	0	0	0		0	0	0	0		0	0	0	0		0	0	0	0		0
5.0.11.0	win	041019	15:06:07	NH_A_76	1	1	blockedtask_colortraining	4	blockedtask_colortraining	72		Green	Color			0		Green.png	Green.png	38	1	293	0	0	0	0		0	0	0	0		0	0	0	0		0	0	0	0		0
5.0.11.0	win	041019	15:06:07	NH_A_76	1	1	blockedtask_colortraining	4	blockedtask_colortraining	75		Green	Color			0		Green.png	Green.png	38	1	337	0	0	0	0		0	0	0	0		0	0	0	0		0	0	0	0		0
5.0.11.0	win	041019	15:06:07	NH_A_76	1	1	blockedtask_colortraining	4	blockedtask_colortraining	78		Red	Color			0		Red.png	Red.png	30	1	410	0	0	0	0		0	0	0	0		0	0	0	0		0	0	0	0		0
5.0.11.0	win	041019	15:06:07	NH_A_76	1	1	blockedtask_colortraining	4	blockedtask_colortraining	81		Green	Color			0		Green.png	Green.png	38	1	322	0	0	0	0		0	0	0	0		0	0	0	0		0	0	0	0		0
5.0.11.0	win	041019	15:06:07	NH_A_76	1	1	blockedtask_colortraining	4	blockedtask_colortraining	84		Green	Color			0		Green.png	Green.png	38	1	396	0	0	0	0		0	0	0	0		0	0	0	0		0	0	0	0		0
5.0.11.0	win	041019	15:06:07	NH_A_76	1	1	blockedtask_colortraining	4	blockedtask_colortraining	87		Red	Color			0		Red.png	Red.png	30	1	357	0	0	0	0		0	0	0	0		0	0	0	0		0	0	0	0		0
5.0.11.0	win	041019	15:06:07	NH_A_76	1	1	blockedtask_colortraining	4	blockedtask_colortraining	90		Green	Color			0		Green.png	Green.png	38	1	318	0	0	0	0		0	0	0	0		0	0	0	0		0	0	0	0		0
5.0.11.0	win	041019	15:06:07	NH_A_76	1	1	blockedtask_colortraining	4	blockedtask_colortraining	93		Red	Color			0		Red.png	Red.png	30	1	393	0	0	0	0		0	0	0	0		0	0	0	0		0	0	0	0		0
5.0.11.0	win	041019	15:06:07	NH_A_76	1	1	blockedtask_colortraining	4	blockedtask_colortraining	96		Red	Color			0		Red.png	Red.png	30	1	353	0	0	0	0		0	0	0	0		0	0	0	0		0	0	0	0		0
5.0.11.0	win	041019	15:06:07	NH_A_76	1	1	blockedtask_colorshapetraining	5	BlockedPracticeInstruct	1		Red	Color			0		SC_Blocked_ColorShapeTraining.htm	Red.png	57	0	11641	0	0	0	0		0	0	0	0		0	0	0	0		0	0	0	0		0
5.0.11.0	win	041019	15:06:07	NH_A_76	1	1	blockedtask_colorshapetraining	5	blockedtask_colorshapetraining	3	Triangle		Shape			0		Triangle.png	Triangle.png	38	1	743	0	0	0	0		0	0	0	0		0	0	0	0		0	0	0	0		0
5.0.11.0	win	041019	15:06:07	NH_A_76	1	1	blockedtask_colorshapetraining	5	blockedtask_colorshapetraining	6		Green	Color			0		Green.png	Green.png	38	1	529	0	0	0	0		0	0	0	0		0	0	0	0		0	0	0	0		0
5.0.11.0	win	041019	15:06:07	NH_A_76	1	1	blockedtask_colorshapetraining	5	blockedtask_colorshapetraining	9	Circle		Shape			0		Circle.png	Circle.png	30	1	387	0	0	0	0		0	0	0	0		0	0	0	0		0	0	0	0		0
5.0.11.0	win	041019	15:06:07	NH_A_76	1	1	blockedtask_colorshapetraining	5	blockedtask_colorshapetraining	12	Triangle		Shape			0		Triangle.png	Triangle.png	38	1	539	0	0	0	0		0	0	0	0		0	0	0	0		0	0	0	0		0
5.0.11.0	win	041019	15:06:07	NH_A_76	1	1	blockedtask_colorshapetraining	5	blockedtask_colorshapetraining	15	Circle		Shape			0		Circle.png	Circle.png	30	1	574	0	0	0	0		0	0	0	0		0	0	0	0		0	0	0	0		0
5.0.11.0	win	041019	15:06:07	NH_A_76	1	1	blockedtask_colorshapetraining	5	blockedtask_colorshapetraining	18		Green	Color			0		Green.png	Green.png	38	1	798	0	0	0	0		0	0	0	0		0	0	0	0		0	0	0	0		0
5.0.11.0	win	041019	15:06:07	NH_A_76	1	1	blockedtask_colorshapetraining	5	blockedtask_colorshapetraining	21	Circle		Shape			0		Circle.png	Circle.png	30	1	470	0	0	0	0		0	0	0	0		0	0	0	0		0	0	0	0		0
5.0.11.0	win	041019	15:06:07	NH_A_76	1	1	blockedtask_colorshapetraining	5	blockedtask_colorshapetraining	24		Green	Color			0		Green.png	Green.png	38	1	490	0	0	0	0		0	0	0	0		0	0	0	0		0	0	0	0		0
5.0.11.0	win	041019	15:06:07	NH_A_76	1	1	blockedtask_colorshapetraining	5	blockedtask_colorshapetraining	27	Triangle		Shape			0		Triangle.png	Triangle.png	38	1	814	0	0	0	0		0	0	0	0		0	0	0	0		0	0	0	0		0
5.0.11.0	win	041019	15:06:07	NH_A_76	1	1	blockedtask_colorshapetraining	5	blockedtask_colorshapetraining	30	Circle		Shape			0		Circle.png	Circle.png	30	1	517	0	0	0	0		0	0	0	0		0	0	0	0		0	0	0	0		0
5.0.11.0	win	041019	15:06:07	NH_A_76	1	1	blockedtask_colorshapetraining	5	blockedtask_colorshapetraining	33		Red	Color			0		Red.png	Red.png	30	1	408	0	0	0	0		0	0	0	0		0	0	0	0		0	0	0	0		0
5.0.11.0	win	041019	15:06:07	NH_A_76	1	1	blockedtask_colorshapetraining	5	blockedtask_colorshapetraining	36		Red	Color			0		Red.png	Red.png	30	1	383	0	0	0	0		0	0	0	0		0	0	0	0		0	0	0	0		0
5.0.11.0	win	041019	15:06:07	NH_A_76	1	1	blockedtask_colorshapetraining	5	blockedtask_colorshapetraining	39		Red	Color			0		Red.png	Red.png	30	1	391	0	0	0	0		0	0	0	0		0	0	0	0		0	0	0	0		0
5.0.11.0	win	041019	15:06:07	NH_A_76	1	1	blockedtask_colorshapetraining	5	blockedtask_colorshapetraining	42		Green	Color			0		Green.png	Green.png	30	0	367	0	0	0	0		0	0	0	0		0	0	0	0		0	0	0	0		0
5.0.11.0	win	041019	15:06:07	NH_A_76	1	1	blockedtask_colorshapetraining	5	blockedtask_colorshapetraining	45		Red	Color			0		Red.png	Red.png	30	1	576	0	0	0	0		0	0	0	0		0	0	0	0		0	0	0	0		0
5.0.11.0	win	041019	15:06:07	NH_A_76	1	1	blockedtask_colorshapetraining	5	blockedtask_colorshapetraining	48	Triangle		Shape			0		Triangle.png	Triangle.png	38	1	496	0	0	0	0		0	0	0	0		0	0	0	0		0	0	0	0		0
5.0.11.0	win	041019	15:06:07	NH_A_76	1	1	blockedtask_colorshapetraining	5	blockedtask_colorshapetraining	51		Red	Color			0		Red.png	Red.png	30	1	484	0	0	0	0		0	0	0	0		0	0	0	0		0	0	0	0		0
5.0.11.0	win	041019	15:06:07	NH_A_76	1	1	blockedtask_colorshapetraining	5	blockedtask_colorshapetraining	54	Circle		Shape			0		Circle.png	Circle.png	30	1	616	0	0	0	0		0	0	0	0		0	0	0	0		0	0	0	0		0
5.0.11.0	win	041019	15:06:07	NH_A_76	1	1	blockedtask_colorshapetraining	5	blockedtask_colorshapetraining	57	Triangle		Shape			0		Triangle.png	Triangle.png	38	1	503	0	0	0	0		0	0	0	0		0	0	0	0		0	0	0	0		0
5.0.11.0	win	041019	15:06:07	NH_A_76	1	1	blockedtask_colorshapetraining	5	blockedtask_colorshapetraining	60		Green	Color			0		Green.png	Green.png	38	1	523	0	0	0	0		0	0	0	0		0	0	0	0		0	0	0	0		0
5.0.11.0	win	041019	15:06:07	NH_A_76	1	1	blockedtask_colorshapetraining	5	blockedtask_colorshapetraining	63		Green	Color			0		Green.png	Green.png	38	1	573	0	0	0	0		0	0	0	0		0	0	0	0		0	0	0	0		0
5.0.11.0	win	041019	15:06:07	NH_A_76	1	1	blockedtask_colorshapetraining	5	blockedtask_colorshapetraining	66	Triangle		Shape			0		Triangle.png	Triangle.png	38	1	590	0	0	0	0		0	0	0	0		0	0	0	0		0	0	0	0		0
5.0.11.0	win	041019	15:06:07	NH_A_76	1	1	blockedtask_colorshapetraining	5	blockedtask_colorshapetraining	69		Green	Color			0		Green.png	Green.png	38	1	653	0	0	0	0		0	0	0	0		0	0	0	0		0	0	0	0		0
5.0.11.0	win	041019	15:06:07	NH_A_76	1	1	blockedtask_colorshapetraining	5	blockedtask_colorshapetraining	72	Circle		Shape			0		Circle.png	Circle.png	38	0	363	0	0	0	0		0	0	0	0		0	0	0	0		0	0	0	0		0
5.0.11.0	win	041019	15:06:07	NH_A_76	1	1	blockedtask_colorshapetraining	5	blockedtask_colorshapetraining	75		Red	Color			0		Red.png	Red.png	30	1	428	0	0	0	0		0	0	0	0		0	0	0	0		0	0	0	0		0
5.0.11.0	win	041019	15:06:07	NH_A_76	1	1	blockedtask_colorshapetraining	5	blockedtask_colorshapetraining	78	Triangle		Shape			0		Triangle.png	Triangle.png	38	1	483	0	0	0	0		0	0	0	0		0	0	0	0		0	0	0	0		0
5.0.11.0	win	041019	15:06:07	NH_A_76	1	1	blockedtask_colorshapetraining	5	blockedtask_colorshapetraining	81	Triangle		Shape			0		Triangle.png	Triangle.png	38	1	390	0	0	0	0		0	0	0	0		0	0	0	0		0	0	0	0		0
5.0.11.0	win	041019	15:06:07	NH_A_76	1	1	blockedtask_colorshapetraining	5	blockedtask_colorshapetraining	84	Circle		Shape			0		Circle.png	Circle.png	30	1	447	0	0	0	0		0	0	0	0		0	0	0	0		0	0	0	0		0
5.0.11.0	win	041019	15:06:07	NH_A_76	1	1	blockedtask_colorshapetraining	5	blockedtask_colorshapetraining	87		Green	Color			0		Green.png	Green.png	38	1	437	0	0	0	0		0	0	0	0		0	0	0	0		0	0	0	0		0
5.0.11.0	win	041019	15:06:07	NH_A_76	1	1	blockedtask_colorshapetraining	5	blockedtask_colorshapetraining	90	Circle		Shape			0		Circle.png	Circle.png	30	1	667	0	0	0	0		0	0	0	0		0	0	0	0		0	0	0	0		0
5.0.11.0	win	041019	15:06:07	NH_A_76	1	1	blockedtask_colorshapetraining	5	blockedtask_colorshapetraining	93		Red	Color			0		Red.png	Red.png	30	1	408	0	0	0	0		0	0	0	0		0	0	0	0		0	0	0	0		0
5.0.11.0	win	041019	15:06:07	NH_A_76	1	1	blockedtask_colorshapetraining	5	blockedtask_colorshapetraining	96		Red	Color			0		Red.png	Red.png	30	1	527	0	0	0	0		0	0	0	0		0	0	0	0		0	0	0	0		0
5.0.11.0	win	041019	15:06:07	NH_A_76	1	1	blockedtask_bivalentshapetraining	6	BlockedPracticeInstruct	1		Red	Color			0		SC_Blocked_BivalentShapeTraining.htm	Red.png	57	0	9760	0	0	0	0		0	0	0	0		0	0	0	0		0	0	0	0		0
5.0.11.0	win	041019	15:06:07	NH_A_76	1	1	blockedtask_bivalentshapetraining	6	blockedtask_bivalentshapetraining	3	Triangle	Red	Shape			0		TriangleRed.png	TriangleRed.png	38	1	1722	0	0	0	0		0	0	0	0		0	0	0	0		0	0	0	0		0
5.0.11.0	win	041019	15:06:07	NH_A_76	1	1	blockedtask_bivalentshapetraining	6	blockedtask_bivalentshapetraining	6	Circle	Green	Shape			0		CircleGreen.png	CircleGreen.png	38	0	764	0	0	0	0		0	0	0	0		0	0	0	0		0	0	0	0		0
5.0.11.0	win	041019	15:06:07	NH_A_76	1	1	blockedtask_bivalentshapetraining	6	blockedtask_bivalentshapetraining	9	Circle	Green	Shape			0		CircleGreen.png	CircleGreen.png	30	1	781	0	0	0	0		0	0	0	0		0	0	0	0		0	0	0	0		0
5.0.11.0	win	041019	15:06:07	NH_A_76	1	1	blockedtask_bivalentshapetraining	6	blockedtask_bivalentshapetraining	12	Triangle	Red	Shape			0		TriangleRed.png	TriangleRed.png	38	1	773	0	0	0	0		0	0	0	0		0	0	0	0		0	0	0	0		0
5.0.11.0	win	041019	15:06:07	NH_A_76	1	1	blockedtask_bivalentshapetraining	6	blockedtask_bivalentshapetraining	15	Triangle	Green	Shape			0		TriangleGreen.png	TriangleGreen.png	38	1	718	0	0	0	0		0	0	0	0		0	0	0	0		0	0	0	0		0
5.0.11.0	win	041019	15:06:07	NH_A_76	1	1	blockedtask_bivalentshapetraining	6	blockedtask_bivalentshapetraining	18	Triangle	Green	Shape			0		TriangleGreen.png	TriangleGreen.png	38	1	632	0	0	0	0		0	0	0	0		0	0	0	0		0	0	0	0		0
5.0.11.0	win	041019	15:06:07	NH_A_76	1	1	blockedtask_bivalentshapetraining	6	blockedtask_bivalentshapetraining	21	Triangle	Green	Shape			0		TriangleGreen.png	TriangleGreen.png	38	1	486	0	0	0	0		0	0	0	0		0	0	0	0		0	0	0	0		0
5.0.11.0	win	041019	15:06:07	NH_A_76	1	1	blockedtask_bivalentshapetraining	6	blockedtask_bivalentshapetraining	24	Circle	Red	Shape			0		CircleRed.png	CircleRed.png	30	1	570	0	0	0	0		0	0	0	0		0	0	0	0		0	0	0	0		0
5.0.11.0	win	041019	15:06:07	NH_A_76	1	1	blockedtask_bivalentshapetraining	6	blockedtask_bivalentshapetraining	27	Triangle	Green	Shape			0		TriangleGreen.png	TriangleGreen.png	38	1	491	0	0	0	0		0	0	0	0		0	0	0	0		0	0	0	0		0
5.0.11.0	win	041019	15:06:07	NH_A_76	1	1	blockedtask_bivalentshapetraining	6	blockedtask_bivalentshapetraining	30	Circle	Red	Shape			0		CircleRed.png	CircleRed.png	30	1	671	0	0	0	0		0	0	0	0		0	0	0	0		0	0	0	0		0
5.0.11.0	win	041019	15:06:07	NH_A_76	1	1	blockedtask_bivalentshapetraining	6	blockedtask_bivalentshapetraining	33	Circle	Red	Shape			0		CircleRed.png	CircleRed.png	30	1	524	0	0	0	0		0	0	0	0		0	0	0	0		0	0	0	0		0
5.0.11.0	win	041019	15:06:07	NH_A_76	1	1	blockedtask_bivalentshapetraining	6	blockedtask_bivalentshapetraining	36	Triangle	Green	Shape			0		TriangleGreen.png	TriangleGreen.png	38	1	478	0	0	0	0		0	0	0	0		0	0	0	0		0	0	0	0		0
5.0.11.0	win	041019	15:06:07	NH_A_76	1	1	blockedtask_bivalentshapetraining	6	blockedtask_bivalentshapetraining	39	Triangle	Red	Shape			0		TriangleRed.png	TriangleRed.png	38	1	435	0	0	0	0		0	0	0	0		0	0	0	0		0	0	0	0		0
5.0.11.0	win	041019	15:06:07	NH_A_76	1	1	blockedtask_bivalentshapetraining	6	blockedtask_bivalentshapetraining	42	Circle	Red	Shape			0		CircleRed.png	CircleRed.png	30	1	521	0	0	0	0		0	0	0	0		0	0	0	0		0	0	0	0		0
5.0.11.0	win	041019	15:06:07	NH_A_76	1	1	blockedtask_bivalentshapetraining	6	blockedtask_bivalentshapetraining	45	Triangle	Red	Shape			0		TriangleRed.png	TriangleRed.png	38	1	732	0	0	0	0		0	0	0	0		0	0	0	0		0	0	0	0		0
5.0.11.0	win	041019	15:06:07	NH_A_76	1	1	blockedtask_bivalentshapetraining	6	blockedtask_bivalentshapetraining	48	Circle	Green	Shape			0		CircleGreen.png	CircleGreen.png	30	1	1461	0	0	0	0		0	0	0	0		0	0	0	0		0	0	0	0		0
5.0.11.0	win	041019	15:06:07	NH_A_76	1	1	blockedtask_bivalentshapetraining	6	blockedtask_bivalentshapetraining	51	Triangle	Green	Shape			0		TriangleGreen.png	TriangleGreen.png	38	1	595	0	0	0	0		0	0	0	0		0	0	0	0		0	0	0	0		0
5.0.11.0	win	041019	15:06:07	NH_A_76	1	1	blockedtask_bivalentshapetraining	6	blockedtask_bivalentshapetraining	54	Circle	Green	Shape			0		CircleGreen.png	CircleGreen.png	30	1	1043	0	0	0	0		0	0	0	0		0	0	0	0		0	0	0	0		0
5.0.11.0	win	041019	15:06:07	NH_A_76	1	1	blockedtask_bivalentshapetraining	6	blockedtask_bivalentshapetraining	57	Triangle	Red	Shape			0		TriangleRed.png	TriangleRed.png	38	1	785	0	0	0	0		0	0	0	0		0	0	0	0		0	0	0	0		0
5.0.11.0	win	041019	15:06:07	NH_A_76	1	1	blockedtask_bivalentshapetraining	6	blockedtask_bivalentshapetraining	60	Circle	Green	Shape			0		CircleGreen.png	CircleGreen.png	30	1	457	0	0	0	0		0	0	0	0		0	0	0	0		0	0	0	0		0
5.0.11.0	win	041019	15:06:07	NH_A_76	1	1	blockedtask_bivalentshapetraining	6	blockedtask_bivalentshapetraining	63	Triangle	Red	Shape			0		TriangleRed.png	TriangleRed.png	38	1	670	0	0	0	0		0	0	0	0		0	0	0	0		0	0	0	0		0
5.0.11.0	win	041019	15:06:07	NH_A_76	1	1	blockedtask_bivalentshapetraining	6	blockedtask_bivalentshapetraining	66	Circle	Green	Shape			0		CircleGreen.png	CircleGreen.png	30	1	571	0	0	0	0		0	0	0	0		0	0	0	0		0	0	0	0		0
5.0.11.0	win	041019	15:06:07	NH_A_76	1	1	blockedtask_bivalentshapetraining	6	blockedtask_bivalentshapetraining	69	Circle	Red	Shape			0		CircleRed.png	CircleRed.png	38	0	476	0	0	0	0		0	0	0	0		0	0	0	0		0	0	0	0		0
5.0.11.0	win	041019	15:06:07	NH_A_76	1	1	blockedtask_bivalentshapetraining	6	blockedtask_bivalentshapetraining	72	Circle	Green	Shape			0		CircleGreen.png	CircleGreen.png	30	1	872	0	0	0	0		0	0	0	0		0	0	0	0		0	0	0	0		0
5.0.11.0	win	041019	15:06:07	NH_A_76	1	1	blockedtask_bivalentshapetraining	6	blockedtask_bivalentshapetraining	75	Triangle	Green	Shape			0		TriangleGreen.png	TriangleGreen.png	38	1	909	0	0	0	0		0	0	0	0		0	0	0	0		0	0	0	0		0
5.0.11.0	win	041019	15:06:07	NH_A_76	1	1	blockedtask_bivalentshapetraining	6	blockedtask_bivalentshapetraining	78	Circle	Red	Shape			0		CircleRed.png	CircleRed.png	30	1	624	0	0	0	0		0	0	0	0		0	0	0	0		0	0	0	0		0
5.0.11.0	win	041019	15:06:07	NH_A_76	1	1	blockedtask_bivalentshapetraining	6	blockedtask_bivalentshapetraining	81	Circle	Green	Shape			0		CircleGreen.png	CircleGreen.png	30	1	863	0	0	0	0		0	0	0	0		0	0	0	0		0	0	0	0		0
5.0.11.0	win	041019	15:06:07	NH_A_76	1	1	blockedtask_bivalentshapetraining	6	blockedtask_bivalentshapetraining	84	Triangle	Red	Shape			0		TriangleRed.png	TriangleRed.png	38	1	596	0	0	0	0		0	0	0	0		0	0	0	0		0	0	0	0		0
5.0.11.0	win	041019	15:06:07	NH_A_76	1	1	blockedtask_bivalentshapetraining	6	blockedtask_bivalentshapetraining	87	Circle	Red	Shape			0		CircleRed.png	CircleRed.png	30	1	516	0	0	0	0		0	0	0	0		0	0	0	0		0	0	0	0		0
5.0.11.0	win	041019	15:06:07	NH_A_76	1	1	blockedtask_bivalentshapetraining	6	blockedtask_bivalentshapetraining	90	Circle	Red	Shape			0		CircleRed.png	CircleRed.png	30	1	471	0	0	0	0		0	0	0	0		0	0	0	0		0	0	0	0		0
5.0.11.0	win	041019	15:06:07	NH_A_76	1	1	blockedtask_bivalentshapetraining	6	blockedtask_bivalentshapetraining	93	Triangle	Red	Shape			0		TriangleRed.png	TriangleRed.png	38	1	539	0	0	0	0		0	0	0	0		0	0	0	0		0	0	0	0		0
5.0.11.0	win	041019	15:06:07	NH_A_76	1	1	blockedtask_bivalentshapetraining	6	blockedtask_bivalentshapetraining	96	Triangle	Green	Shape			0		TriangleGreen.png	TriangleGreen.png	38	1	573	0	0	0	0		0	0	0	0		0	0	0	0		0	0	0	0		0
5.0.11.0	win	041019	15:06:07	NH_A_76	1	1	blockedtask_bivalentcolortraining	7	BlockedPracticeInstruct	1	Triangle	Green	Shape			0		SC_Blocked_BivalentColorTraining.htm	TriangleGreen.png	57	0	5821	0	0	0	0		0	0	0	0		0	0	0	0		0	0	0	0		0
5.0.11.0	win	041019	15:06:07	NH_A_76	1	1	blockedtask_bivalentcolortraining	7	blockedtask_bivalentcolortraining	3	Triangle	Red	Color			0		TriangleRed.png	TriangleRed.png	30	1	595	0	0	0	0		0	0	0	0		0	0	0	0		0	0	0	0		0
5.0.11.0	win	041019	15:06:07	NH_A_76	1	1	blockedtask_bivalentcolortraining	7	blockedtask_bivalentcolortraining	6	Triangle	Red	Color			0		TriangleRed.png	TriangleRed.png	30	1	483	0	0	0	0		0	0	0	0		0	0	0	0		0	0	0	0		0
5.0.11.0	win	041019	15:06:07	NH_A_76	1	1	blockedtask_bivalentcolortraining	7	blockedtask_bivalentcolortraining	9	Triangle	Green	Color			0		TriangleGreen.png	TriangleGreen.png	38	1	727	0	0	0	0		0	0	0	0		0	0	0	0		0	0	0	0		0
5.0.11.0	win	041019	15:06:07	NH_A_76	1	1	blockedtask_bivalentcolortraining	7	blockedtask_bivalentcolortraining	12	Triangle	Green	Color			0		TriangleGreen.png	TriangleGreen.png	38	1	546	0	0	0	0		0	0	0	0		0	0	0	0		0	0	0	0		0
5.0.11.0	win	041019	15:06:07	NH_A_76	1	1	blockedtask_bivalentcolortraining	7	blockedtask_bivalentcolortraining	15	Circle	Red	Color			0		CircleRed.png	CircleRed.png	30	1	420	0	0	0	0		0	0	0	0		0	0	0	0		0	0	0	0		0
5.0.11.0	win	041019	15:06:07	NH_A_76	1	1	blockedtask_bivalentcolortraining	7	blockedtask_bivalentcolortraining	18	Circle	Green	Color			0		CircleGreen.png	CircleGreen.png	38	1	667	0	0	0	0		0	0	0	0		0	0	0	0		0	0	0	0		0
5.0.11.0	win	041019	15:06:07	NH_A_76	1	1	blockedtask_bivalentcolortraining	7	blockedtask_bivalentcolortraining	21	Circle	Green	Color			0		CircleGreen.png	CircleGreen.png	38	1	472	0	0	0	0		0	0	0	0		0	0	0	0		0	0	0	0		0
5.0.11.0	win	041019	15:06:07	NH_A_76	1	1	blockedtask_bivalentcolortraining	7	blockedtask_bivalentcolortraining	24	Triangle	Green	Color			0		TriangleGreen.png	TriangleGreen.png	38	1	428	0	0	0	0		0	0	0	0		0	0	0	0		0	0	0	0		0
5.0.11.0	win	041019	15:06:07	NH_A_76	1	1	blockedtask_bivalentcolortraining	7	blockedtask_bivalentcolortraining	27	Triangle	Red	Color			0		TriangleRed.png	TriangleRed.png	30	1	435	0	0	0	0		0	0	0	0		0	0	0	0		0	0	0	0		0
5.0.11.0	win	041019	15:06:07	NH_A_76	1	1	blockedtask_bivalentcolortraining	7	blockedtask_bivalentcolortraining	30	Triangle	Green	Color			0		TriangleGreen.png	TriangleGreen.png	38	1	537	0	0	0	0		0	0	0	0		0	0	0	0		0	0	0	0		0
5.0.11.0	win	041019	15:06:07	NH_A_76	1	1	blockedtask_bivalentcolortraining	7	blockedtask_bivalentcolortraining	33	Circle	Red	Color			0		CircleRed.png	CircleRed.png	30	1	507	0	0	0	0		0	0	0	0		0	0	0	0		0	0	0	0		0
5.0.11.0	win	041019	15:06:07	NH_A_76	1	1	blockedtask_bivalentcolortraining	7	blockedtask_bivalentcolortraining	36	Circle	Red	Color			0		CircleRed.png	CircleRed.png	30	1	574	0	0	0	0		0	0	0	0		0	0	0	0		0	0	0	0		0
5.0.11.0	win	041019	15:06:07	NH_A_76	1	1	blockedtask_bivalentcolortraining	7	blockedtask_bivalentcolortraining	39	Triangle	Red	Color			0		TriangleRed.png	TriangleRed.png	30	1	399	0	0	0	0		0	0	0	0		0	0	0	0		0	0	0	0		0
5.0.11.0	win	041019	15:06:07	NH_A_76	1	1	blockedtask_bivalentcolortraining	7	blockedtask_bivalentcolortraining	42	Circle	Green	Color			0		CircleGreen.png	CircleGreen.png	38	1	406	0	0	0	0		0	0	0	0		0	0	0	0		0	0	0	0		0
5.0.11.0	win	041019	15:06:07	NH_A_76	1	1	blockedtask_bivalentcolortraining	7	blockedtask_bivalentcolortraining	45	Circle	Green	Color			0		CircleGreen.png	CircleGreen.png	38	1	366	0	0	0	0		0	0	0	0		0	0	0	0		0	0	0	0		0
5.0.11.0	win	041019	15:06:07	NH_A_76	1	1	blockedtask_bivalentcolortraining	7	blockedtask_bivalentcolortraining	48	Triangle	Red	Color			0		TriangleRed.png	TriangleRed.png	30	1	438	0	0	0	0		0	0	0	0		0	0	0	0		0	0	0	0		0
5.0.11.0	win	041019	15:06:07	NH_A_76	1	1	blockedtask_bivalentcolortraining	7	blockedtask_bivalentcolortraining	51	Triangle	Green	Color			0		TriangleGreen.png	TriangleGreen.png	38	1	380	0	0	0	0		0	0	0	0		0	0	0	0		0	0	0	0		0
5.0.11.0	win	041019	15:06:07	NH_A_76	1	1	blockedtask_bivalentcolortraining	7	blockedtask_bivalentcolortraining	54	Circle	Green	Color			0		CircleGreen.png	CircleGreen.png	38	1	692	0	0	0	0		0	0	0	0		0	0	0	0		0	0	0	0		0
5.0.11.0	win	041019	15:06:07	NH_A_76	1	1	blockedtask_bivalentcolortraining	7	blockedtask_bivalentcolortraining	57	Circle	Green	Color			0		CircleGreen.png	CircleGreen.png	38	1	385	0	0	0	0		0	0	0	0		0	0	0	0		0	0	0	0		0
5.0.11.0	win	041019	15:06:07	NH_A_76	1	1	blockedtask_bivalentcolortraining	7	blockedtask_bivalentcolortraining	60	Triangle	Green	Color			0		TriangleGreen.png	TriangleGreen.png	38	1	489	0	0	0	0		0	0	0	0		0	0	0	0		0	0	0	0		0
5.0.11.0	win	041019	15:06:07	NH_A_76	1	1	blockedtask_bivalentcolortraining	7	blockedtask_bivalentcolortraining	63	Circle	Red	Color			0		CircleRed.png	CircleRed.png	30	1	332	0	0	0	0		0	0	0	0		0	0	0	0		0	0	0	0		0
5.0.11.0	win	041019	15:06:07	NH_A_76	1	1	blockedtask_bivalentcolortraining	7	blockedtask_bivalentcolortraining	66	Triangle	Red	Color			0		TriangleRed.png	TriangleRed.png	30	1	519	0	0	0	0		0	0	0	0		0	0	0	0		0	0	0	0		0
5.0.11.0	win	041019	15:06:07	NH_A_76	1	1	blockedtask_bivalentcolortraining	7	blockedtask_bivalentcolortraining	69	Circle	Green	Color			0		CircleGreen.png	CircleGreen.png	38	1	377	0	0	0	0		0	0	0	0		0	0	0	0		0	0	0	0		0
5.0.11.0	win	041019	15:06:07	NH_A_76	1	1	blockedtask_bivalentcolortraining	7	blockedtask_bivalentcolortraining	72	Circle	Red	Color			0		CircleRed.png	CircleRed.png	30	1	482	0	0	0	0		0	0	0	0		0	0	0	0		0	0	0	0		0
5.0.11.0	win	041019	15:06:07	NH_A_76	1	1	blockedtask_bivalentcolortraining	7	blockedtask_bivalentcolortraining	75	Circle	Red	Color			0		CircleRed.png	CircleRed.png	30	1	357	0	0	0	0		0	0	0	0		0	0	0	0		0	0	0	0		0
5.0.11.0	win	041019	15:06:07	NH_A_76	1	1	blockedtask_bivalentcolortraining	7	blockedtask_bivalentcolortraining	78	Circle	Red	Color			0		CircleRed.png	CircleRed.png	30	1	399	0	0	0	0		0	0	0	0		0	0	0	0		0	0	0	0		0
5.0.11.0	win	041019	15:06:07	NH_A_76	1	1	blockedtask_bivalentcolortraining	7	blockedtask_bivalentcolortraining	81	Triangle	Red	Color			0		TriangleRed.png	TriangleRed.png	30	1	454	0	0	0	0		0	0	0	0		0	0	0	0		0	0	0	0		0
5.0.11.0	win	041019	15:06:07	NH_A_76	1	1	blockedtask_bivalentcolortraining	7	blockedtask_bivalentcolortraining	84	Triangle	Green	Color			0		TriangleGreen.png	TriangleGreen.png	38	1	460	0	0	0	0		0	0	0	0		0	0	0	0		0	0	0	0		0
5.0.11.0	win	041019	15:06:07	NH_A_76	1	1	blockedtask_bivalentcolortraining	7	blockedtask_bivalentcolortraining	87	Triangle	Green	Color			0		TriangleGreen.png	TriangleGreen.png	38	1	321	0	0	0	0		0	0	0	0		0	0	0	0		0	0	0	0		0
5.0.11.0	win	041019	15:06:07	NH_A_76	1	1	blockedtask_bivalentcolortraining	7	blockedtask_bivalentcolortraining	90	Circle	Green	Color			0		CircleGreen.png	CircleGreen.png	38	1	347	0	0	0	0		0	0	0	0		0	0	0	0		0	0	0	0		0
5.0.11.0	win	041019	15:06:07	NH_A_76	1	1	blockedtask_bivalentcolortraining	7	blockedtask_bivalentcolortraining	93	Circle	Red	Color			0		CircleRed.png	CircleRed.png	30	1	533	0	0	0	0		0	0	0	0		0	0	0	0		0	0	0	0		0
5.0.11.0	win	041019	15:06:07	NH_A_76	1	1	blockedtask_bivalentcolortraining	7	blockedtask_bivalentcolortraining	96	Triangle	Red	Color			0		TriangleRed.png	TriangleRed.png	30	1	391	0	0	0	0		0	0	0	0		0	0	0	0		0	0	0	0		0
5.0.11.0	win	041019	15:06:07	NH_A_76	1	1	blocked_testintro	8	BlockedPracticeInstruct	1	Triangle	Red	Color			0		SC_Blocked_TestIntro.htm	TriangleRed.png	57	0	20174	0	0	0	0		0	0	0	0		0	0	0	0		0	0	0	0		0
5.0.11.0	win	041019	15:06:07	NH_A_76	1	1	blocked_color	9	BlockedTestInstruct	1	Triangle	Red	Color			0		SC_Blocked_BivalentColorTest.htm	TriangleRed.png	57	0	5060	0	0	0	0		0	0	0	0		0	0	0	0		0	0	0	0		0
5.0.11.0	win	041019	15:06:07	NH_A_76	1	1	blocked_color	9	blockedtask_bivalentcolortest	3	Triangle	Green	Color			0		TriangleGreen.png	TriangleGreen.png	38	1	667	1	1	667	100	667	0	0	0	0		0	0	0	0		0	0	0	0		0
5.0.11.0	win	041019	15:06:07	NH_A_76	1	1	blocked_color	9	blockedtask_bivalentcolortest	6	Circle	Red	Color			0		CircleRed.png	CircleRed.png	30	1	583	2	2	1250	100	625	0	0	0	0		0	0	0	0		0	0	0	0		0
5.0.11.0	win	041019	15:06:07	NH_A_76	1	1	blocked_color	9	blockedtask_bivalentcolortest	9	Triangle	Red	Color			0		TriangleRed.png	TriangleRed.png	30	1	503	3	3	1753	100	584.3333333333333712289	0	0	0	0		0	0	0	0		0	0	0	0		0
5.0.11.0	win	041019	15:06:07	NH_A_76	1	1	blocked_color	9	blockedtask_bivalentcolortest	12	Triangle	Red	Color			0		TriangleRed.png	TriangleRed.png	30	1	490	4	4	2243	100	560.75	0	0	0	0		0	0	0	0		0	0	0	0		0
5.0.11.0	win	041019	15:06:07	NH_A_76	1	1	blocked_color	9	blockedtask_bivalentcolortest	15	Circle	Red	Color			0		CircleRed.png	CircleRed.png	30	1	350	5	5	2593	100	518.6000000000000227374	0	0	0	0		0	0	0	0		0	0	0	0		0
5.0.11.0	win	041019	15:06:07	NH_A_76	1	1	blocked_color	9	blockedtask_bivalentcolortest	18	Circle	Green	Color			0		CircleGreen.png	CircleGreen.png	38	1	535	6	6	3128	100	521.3333333333333712289	0	0	0	0		0	0	0	0		0	0	0	0		0
5.0.11.0	win	041019	15:06:07	NH_A_76	1	1	blocked_color	9	blockedtask_bivalentcolortest	21	Triangle	Red	Color			0		TriangleRed.png	TriangleRed.png	30	1	474	7	7	3602	100	514.5714285714285551876	0	0	0	0		0	0	0	0		0	0	0	0		0
5.0.11.0	win	041019	15:06:07	NH_A_76	1	1	blocked_color	9	blockedtask_bivalentcolortest	24	Triangle	Red	Color			0		TriangleRed.png	TriangleRed.png	30	1	462	8	8	4064	100	508	0	0	0	0		0	0	0	0		0	0	0	0		0
5.0.11.0	win	041019	15:06:07	NH_A_76	1	1	blocked_color	9	blockedtask_bivalentcolortest	27	Triangle	Red	Color			0		TriangleRed.png	TriangleRed.png	30	1	323	9	9	4387	100	487.4444444444444570763	0	0	0	0		0	0	0	0		0	0	0	0		0
5.0.11.0	win	041019	15:06:07	NH_A_76	1	1	blocked_color	9	blockedtask_bivalentcolortest	30	Triangle	Green	Color			0		TriangleGreen.png	TriangleGreen.png	38	1	414	10	10	4801	100	480.1000000000000227374	0	0	0	0		0	0	0	0		0	0	0	0		0
5.0.11.0	win	041019	15:06:07	NH_A_76	1	1	blocked_color	9	blockedtask_bivalentcolortest	33	Triangle	Green	Color			0		TriangleGreen.png	TriangleGreen.png	38	1	549	11	11	5350	100	486.3636363636363739715	0	0	0	0		0	0	0	0		0	0	0	0		0
5.0.11.0	win	041019	15:06:07	NH_A_76	1	1	blocked_color	9	blockedtask_bivalentcolortest	36	Triangle	Red	Color			0		TriangleRed.png	TriangleRed.png	30	1	358	12	12	5708	100	475.6666666666666856145	0	0	0	0		0	0	0	0		0	0	0	0		0
5.0.11.0	win	041019	15:06:07	NH_A_76	1	1	blocked_color	9	blockedtask_bivalentcolortest	39	Circle	Red	Color			0		CircleRed.png	CircleRed.png	30	1	431	13	13	6139	100	472.2307692307692263967	0	0	0	0		0	0	0	0		0	0	0	0		0
5.0.11.0	win	041019	15:06:07	NH_A_76	1	1	blocked_color	9	blockedtask_bivalentcolortest	42	Triangle	Green	Color			0		TriangleGreen.png	TriangleGreen.png	38	1	437	14	14	6576	100	469.7142857142857224062	0	0	0	0		0	0	0	0		0	0	0	0		0
5.0.11.0	win	041019	15:06:07	NH_A_76	1	1	blocked_color	9	blockedtask_bivalentcolortest	45	Circle	Green	Color			0		CircleGreen.png	CircleGreen.png	38	1	299	15	15	6875	100	458.3333333333333143855	0	0	0	0		0	0	0	0		0	0	0	0		0
5.0.11.0	win	041019	15:06:07	NH_A_76	1	1	blocked_color	9	blockedtask_bivalentcolortest	48	Circle	Red	Color			0		CircleRed.png	CircleRed.png	30	1	375	16	16	7250	100	453.125	0	0	0	0		0	0	0	0		0	0	0	0		0
5.0.11.0	win	041019	15:06:07	NH_A_76	1	1	blocked_color	9	blockedtask_bivalentcolortest	51	Triangle	Red	Color			0		TriangleRed.png	TriangleRed.png	30	1	368	17	17	7618	100	448.1176470588235360992	0	0	0	0		0	0	0	0		0	0	0	0		0
5.0.11.0	win	041019	15:06:07	NH_A_76	1	1	blocked_color	9	blockedtask_bivalentcolortest	54	Triangle	Green	Color			0		TriangleGreen.png	TriangleGreen.png	38	1	312	18	18	7930	100	440.5555555555555429237	0	0	0	0		0	0	0	0		0	0	0	0		0
5.0.11.0	win	041019	15:06:07	NH_A_76	1	1	blocked_color	9	blockedtask_bivalentcolortest	57	Triangle	Green	Color			0		TriangleGreen.png	TriangleGreen.png	38	1	387	19	19	8317	100	437.736842105263178837	0	0	0	0		0	0	0	0		0	0	0	0		0
5.0.11.0	win	041019	15:06:07	NH_A_76	1	1	blocked_color	9	blockedtask_bivalentcolortest	60	Circle	Green	Color			0		CircleGreen.png	CircleGreen.png	38	1	364	20	20	8681	100	434.0500000000000113687	0	0	0	0		0	0	0	0		0	0	0	0		0
5.0.11.0	win	041019	15:06:07	NH_A_76	1	1	blocked_color	9	blockedtask_bivalentcolortest	63	Circle	Green	Color			0		CircleGreen.png	CircleGreen.png	38	1	325	21	21	9006	100	428.8571428571428327814	0	0	0	0		0	0	0	0		0	0	0	0		0
5.0.11.0	win	041019	15:06:07	NH_A_76	1	1	blocked_color	9	blockedtask_bivalentcolortest	66	Circle	Red	Color			0		CircleRed.png	CircleRed.png	30	1	432	22	22	9438	100	429	0	0	0	0		0	0	0	0		0	0	0	0		0
5.0.11.0	win	041019	15:06:07	NH_A_76	1	1	blocked_color	9	blockedtask_bivalentcolortest	69	Circle	Red	Color			0		CircleRed.png	CircleRed.png	30	1	342	23	23	9780	100	425.2173913043478137297	0	0	0	0		0	0	0	0		0	0	0	0		0
5.0.11.0	win	041019	15:06:07	NH_A_76	1	1	blocked_color	9	blockedtask_bivalentcolortest	72	Circle	Green	Color			0		CircleGreen.png	CircleGreen.png	38	1	351	24	24	10131	100	422.125	0	0	0	0		0	0	0	0		0	0	0	0		0
5.0.11.0	win	041019	15:06:07	NH_A_76	1	1	blocked_color	9	blockedtask_bivalentcolortest	75	Circle	Red	Color			0		CircleRed.png	CircleRed.png	38	0	313	24	25	10131	96	422.125	0	0	0	0		0	0	0	0		0	0	0	0		0
5.0.11.0	win	041019	15:06:07	NH_A_76	1	1	blocked_color	9	blockedtask_bivalentcolortest	78	Circle	Green	Color			0		CircleGreen.png	CircleGreen.png	38	1	452	25	26	10583	96.153846153846160405	423.3199999999999931788	0	0	0	0		0	0	0	0		0	0	0	0		0
5.0.11.0	win	041019	15:06:07	NH_A_76	1	1	blocked_color	9	blockedtask_bivalentcolortest	81	Circle	Green	Color			0		CircleGreen.png	CircleGreen.png	38	1	618	26	27	11201	96.2962962962962905067	430.80769230769232081	0	0	0	0		0	0	0	0		0	0	0	0		0
5.0.11.0	win	041019	15:06:07	NH_A_76	1	1	blocked_color	9	blockedtask_bivalentcolortest	84	Circle	Green	Color			0		CircleGreen.png	CircleGreen.png	38	1	312	27	28	11513	96.4285714285714306016	426.4074074074073905649	0	0	0	0		0	0	0	0		0	0	0	0		0
5.0.11.0	win	041019	15:06:07	NH_A_76	1	1	blocked_color	9	blockedtask_bivalentcolortest	87	Triangle	Red	Color			0		TriangleRed.png	TriangleRed.png	30	1	340	28	29	11853	96.5517241379310320326	423.3214285714285551876	0	0	0	0		0	0	0	0		0	0	0	0		0
5.0.11.0	win	041019	15:06:07	NH_A_76	1	1	blocked_color	9	blockedtask_bivalentcolortest	90	Circle	Red	Color			0		CircleRed.png	CircleRed.png	30	1	381	29	30	12234	96.6666666666666714036	421.8620689655172668608	0	0	0	0		0	0	0	0		0	0	0	0		0
5.0.11.0	win	041019	15:06:07	NH_A_76	1	1	blocked_color	9	blockedtask_bivalentcolortest	93	Circle	Green	Color			0		CircleGreen.png	CircleGreen.png	38	1	501	30	31	12735	96.774193548387103192	424.5	0	0	0	0		0	0	0	0		0	0	0	0		0
5.0.11.0	win	041019	15:06:07	NH_A_76	1	1	blocked_color	9	blockedtask_bivalentcolortest	96	Circle	Red	Color			0		CircleRed.png	CircleRed.png	30	1	409	31	32	13144	96.875	424	0	0	0	0		0	0	0	0		0	0	0	0		0
5.0.11.0	win	041019	15:06:07	NH_A_76	1	1	blocked_color	9	blockedtask_bivalentcolortest	99	Circle	Green	Color			0		CircleGreen.png	CircleGreen.png	38	1	368	32	33	13512	96.9696969696969688357	422.25	0	0	0	0		0	0	0	0		0	0	0	0		0
5.0.11.0	win	041019	15:06:07	NH_A_76	1	1	blocked_color	9	blockedtask_bivalentcolortest	102	Circle	Red	Color			0		CircleRed.png	CircleRed.png	30	1	441	33	34	13953	97.0588235294117680496	422.8181818181818130142	0	0	0	0		0	0	0	0		0	0	0	0		0
5.0.11.0	win	041019	15:06:07	NH_A_76	1	1	blocked_color	9	blockedtask_bivalentcolortest	105	Triangle	Green	Color			0		TriangleGreen.png	TriangleGreen.png	38	1	366	34	35	14319	97.1428571428571387969	421.1470588235293917023	0	0	0	0		0	0	0	0		0	0	0	0		0
5.0.11.0	win	041019	15:06:07	NH_A_76	1	1	blocked_color	9	blockedtask_bivalentcolortest	108	Circle	Red	Color			0		CircleRed.png	CircleRed.png	30	1	360	35	36	14679	97.2222222222222143273	419.3999999999999772626	0	0	0	0		0	0	0	0		0	0	0	0		0
5.0.11.0	win	041019	15:06:07	NH_A_76	1	1	blocked_color	9	blockedtask_bivalentcolortest	111	Triangle	Green	Color			0		TriangleGreen.png	TriangleGreen.png	38	1	337	36	37	15016	97.2972972972973053629	417.1111111111110858474	0	0	0	0		0	0	0	0		0	0	0	0		0
5.0.11.0	win	041019	15:06:07	NH_A_76	1	1	blocked_color	9	blockedtask_bivalentcolortest	114	Circle	Green	Color			0		CircleGreen.png	CircleGreen.png	38	1	379	37	38	15395	97.3684210526315752077	416.0810810810810949079	0	0	0	0		0	0	0	0		0	0	0	0		0
5.0.11.0	win	041019	15:06:07	NH_A_76	1	1	blocked_color	9	blockedtask_bivalentcolortest	117	Circle	Green	Color			0		CircleGreen.png	CircleGreen.png	38	1	324	38	39	15719	97.4358974358974307961	413.6578947368420813291	0	0	0	0		0	0	0	0		0	0	0	0		0
5.0.11.0	win	041019	15:06:07	NH_A_76	1	1	blocked_color	9	blockedtask_bivalentcolortest	120	Circle	Green	Color			0		CircleGreen.png	CircleGreen.png	38	1	334	39	40	16053	97.5	411.61538461538464162	0	0	0	0		0	0	0	0		0	0	0	0		0
5.0.11.0	win	041019	15:06:07	NH_A_76	1	1	blocked_color	9	blockedtask_bivalentcolortest	123	Triangle	Green	Color			0		TriangleGreen.png	TriangleGreen.png	38	1	376	40	41	16429	97.5609756097560989474	410.7250000000000227374	0	0	0	0		0	0	0	0		0	0	0	0		0
5.0.11.0	win	041019	15:06:07	NH_A_76	1	1	blocked_color	9	blockedtask_bivalentcolortest	126	Triangle	Red	Color			0		TriangleRed.png	TriangleRed.png	30	1	353	41	42	16782	97.619047619047620401	409.3170731707317031578	0	0	0	0		0	0	0	0		0	0	0	0		0
5.0.11.0	win	041019	15:06:07	NH_A_76	1	1	blocked_color	9	blockedtask_bivalentcolortest	129	Circle	Red	Color			0		CircleRed.png	CircleRed.png	30	1	299	42	43	17081	97.6744186046511515542	406.6904761904762040103	0	0	0	0		0	0	0	0		0	0	0	0		0
5.0.11.0	win	041019	15:06:07	NH_A_76	1	1	blocked_color	9	blockedtask_bivalentcolortest	132	Circle	Red	Color			0		CircleRed.png	CircleRed.png	30	1	373	43	44	17454	97.7272727272727337322	405.9069767441860676627	0	0	0	0		0	0	0	0		0	0	0	0		0
5.0.11.0	win	041019	15:06:07	NH_A_76	1	1	blocked_color	9	blockedtask_bivalentcolortest	135	Triangle	Green	Color			0		TriangleGreen.png	TriangleGreen.png	38	1	318	44	45	17772	97.7777777777777714618	403.9090909090909349288	0	0	0	0		0	0	0	0		0	0	0	0		0
5.0.11.0	win	041019	15:06:07	NH_A_76	1	1	blocked_color	9	blockedtask_bivalentcolortest	138	Triangle	Red	Color			0		TriangleRed.png	TriangleRed.png	30	1	409	45	46	18181	97.8260869565217348054	404.0222222222222399068	0	0	0	0		0	0	0	0		0	0	0	0		0
5.0.11.0	win	041019	15:06:07	NH_A_76	1	1	blocked_color	9	blockedtask_bivalentcolortest	141	Triangle	Green	Color			0		TriangleGreen.png	TriangleGreen.png	38	1	352	46	47	18533	97.8723404255319167078	402.8913043478260647134	0	0	0	0		0	0	0	0		0	0	0	0		0
5.0.11.0	win	041019	15:06:07	NH_A_76	1	1	blocked_color	9	blockedtask_bivalentcolortest	144	Circle	Green	Color			0		CircleGreen.png	CircleGreen.png	38	1	362	47	48	18895	97.9166666666666571928	402.0212765957446663379	0	0	0	0		0	0	0	0		0	0	0	0		0
5.0.11.0	win	041019	15:06:07	NH_A_76	1	1	blocked_color	9	blockedtask_bivalentcolortest	147	Circle	Green	Color			0		CircleGreen.png	CircleGreen.png	38	1	339	48	49	19234	97.9591836734693828248	400.7083333333333143855	0	0	0	0		0	0	0	0		0	0	0	0		0
5.0.11.0	win	041019	15:06:07	NH_A_76	1	1	blocked_color	9	blockedtask_bivalentcolortest	150	Triangle	Red	Color			0		TriangleRed.png	TriangleRed.png	38	0	317	48	50	19234	96	400.7083333333333143855	0	0	0	0		0	0	0	0		0	0	0	0		0
5.0.11.0	win	041019	15:06:07	NH_A_76	1	1	blocked_color	9	blockedtask_bivalentcolortest	153	Circle	Green	Color			0		CircleGreen.png	CircleGreen.png	38	1	391	49	51	19625	96.0784313725490193292	400.5102040816326507411	0	0	0	0		0	0	0	0		0	0	0	0		0
5.0.11.0	win	041019	15:06:07	NH_A_76	1	1	blocked_color	9	blockedtask_bivalentcolortest	156	Triangle	Green	Color			0		TriangleGreen.png	TriangleGreen.png	38	1	432	50	52	20057	96.153846153846160405	401.1399999999999863576	0	0	0	0		0	0	0	0		0	0	0	0		0
5.0.11.0	win	041019	15:06:07	NH_A_76	1	1	blocked_color	9	blockedtask_bivalentcolortest	159	Circle	Green	Color			0		CircleGreen.png	CircleGreen.png	38	1	390	51	53	20447	96.2264150943396288085	400.9215686274509948817	0	0	0	0		0	0	0	0		0	0	0	0		0
5.0.11.0	win	041019	15:06:07	NH_A_76	1	1	blocked_color	9	blockedtask_bivalentcolortest	162	Circle	Red	Color			0		CircleRed.png	CircleRed.png	30	1	302	52	54	20749	96.2962962962962905067	399.0192307692307736033	0	0	0	0		0	0	0	0		0	0	0	0		0
5.0.11.0	win	041019	15:06:07	NH_A_76	1	1	blocked_color	9	blockedtask_bivalentcolortest	165	Triangle	Red	Color			0		TriangleRed.png	TriangleRed.png	30	1	361	53	55	21110	96.3636363636363597607	398.3018867924528194635	0	0	0	0		0	0	0	0		0	0	0	0		0
5.0.11.0	win	041019	15:06:07	NH_A_76	1	1	blocked_color	9	blockedtask_bivalentcolortest	168	Circle	Red	Color			0		CircleRed.png	CircleRed.png	30	1	307	54	56	21417	96.4285714285714306016	396.6111111111110858474	0	0	0	0		0	0	0	0		0	0	0	0		0
5.0.11.0	win	041019	15:06:07	NH_A_76	1	1	blocked_color	9	blockedtask_bivalentcolortest	171	Circle	Green	Color			0		CircleGreen.png	CircleGreen.png	38	1	413	55	57	21830	96.4912280701754383472	396.9090909090909349288	0	0	0	0		0	0	0	0		0	0	0	0		0
5.0.11.0	win	041019	15:06:07	NH_A_76	1	1	blocked_color	9	blockedtask_bivalentcolortest	174	Circle	Red	Color			0		CircleRed.png	CircleRed.png	30	1	405	56	58	22235	96.5517241379310320326	397.0535714285714448124	0	0	0	0		0	0	0	0		0	0	0	0		0
5.0.11.0	win	041019	15:06:07	NH_A_76	1	1	blocked_color	9	blockedtask_bivalentcolortest	177	Triangle	Green	Color			0		TriangleGreen.png	TriangleGreen.png	38	1	300	57	59	22535	96.6101694915254256557	395.3508771929824661129	0	0	0	0		0	0	0	0		0	0	0	0		0
5.0.11.0	win	041019	15:06:07	NH_A_76	1	1	blocked_color	9	blockedtask_bivalentcolortest	180	Circle	Green	Color			0		CircleGreen.png	CircleGreen.png	38	1	392	58	60	22927	96.6666666666666714036	395.2931034482758718696	0	0	0	0		0	0	0	0		0	0	0	0		0
5.0.11.0	win	041019	15:06:07	NH_A_76	1	1	blocked_color	9	blockedtask_bivalentcolortest	183	Triangle	Green	Color			0		TriangleGreen.png	TriangleGreen.png	38	1	351	59	61	23278	96.7213114754098342019	394.5423728813559591799	0	0	0	0		0	0	0	0		0	0	0	0		0
5.0.11.0	win	041019	15:06:07	NH_A_76	1	1	blocked_color	9	blockedtask_bivalentcolortest	186	Triangle	Red	Color			0		TriangleRed.png	TriangleRed.png	30	1	377	60	62	23655	96.774193548387103192	394.25	0	0	0	0		0	0	0	0		0	0	0	0		0
5.0.11.0	win	041019	15:06:07	NH_A_76	1	1	blocked_color	9	blockedtask_bivalentcolortest	189	Circle	Red	Color			0		CircleRed.png	CircleRed.png	30	1	418	61	63	24073	96.8253968253968224644	394.6393442622950828991	0	0	0	0		0	0	0	0		0	0	0	0		0
5.0.11.0	win	041019	15:06:07	NH_A_76	1	1	blocked_color	9	blockedtask_bivalentcolortest	192	Triangle	Green	Color			0		TriangleGreen.png	TriangleGreen.png	38	1	360	62	64	24433	96.875	394.0806451612903060777	0	0	0	0		0	0	0	0		0	0	0	0		0
5.0.11.0	win	041019	15:06:07	NH_A_76	1	1	blocked_color	9	blockedtask_bivalentcolortest	195	Triangle	Green	Color			0		TriangleGreen.png	TriangleGreen.png	38	1	385	63	65	24818	96.9230769230769197975	393.9365079365079509444	0	0	0	0		0	0	0	0		0	0	0	0		0
5.0.11.0	win	041019	15:06:07	NH_A_76	1	1	blocked_color	9	blockedtask_bivalentcolortest	198	Triangle	Green	Color			0		TriangleGreen.png	TriangleGreen.png	38	1	377	64	66	25195	96.9696969696969688357	393.671875	0	0	0	0		0	0	0	0		0	0	0	0		0
5.0.11.0	win	041019	15:06:07	NH_A_76	1	1	blocked_color	9	blockedtask_bivalentcolortest	201	Triangle	Green	Color			0		TriangleGreen.png	TriangleGreen.png	38	1	354	65	67	25549	97.0149253731343321761	393.0615384615384755307	0	0	0	0		0	0	0	0		0	0	0	0		0
5.0.11.0	win	041019	15:06:07	NH_A_76	1	1	blocked_color	9	blockedtask_bivalentcolortest	204	Triangle	Red	Color			0		TriangleRed.png	TriangleRed.png	30	1	379	66	68	25928	97.0588235294117680496	392.8484848484848726002	0	0	0	0		0	0	0	0		0	0	0	0		0
5.0.11.0	win	041019	15:06:07	NH_A_76	1	1	blocked_color	9	blockedtask_bivalentcolortest	207	Triangle	Green	Color			0		TriangleGreen.png	TriangleGreen.png	38	1	372	67	69	26300	97.1014492753623130739	392.537313432835844651	0	0	0	0		0	0	0	0		0	0	0	0		0
5.0.11.0	win	041019	15:06:07	NH_A_76	1	1	blocked_color	9	blockedtask_bivalentcolortest	210	Triangle	Red	Color			0		TriangleRed.png	TriangleRed.png	38	0	365	67	70	26300	95.7142857142857224062	392.537313432835844651	0	0	0	0		0	0	0	0		0	0	0	0		0
5.0.11.0	win	041019	15:06:07	NH_A_76	1	1	blocked_color	9	blockedtask_bivalentcolortest	213	Triangle	Green	Color			0		TriangleGreen.png	TriangleGreen.png	38	1	390	68	71	26690	95.7746478873239368568	392.5	0	0	0	0		0	0	0	0		0	0	0	0		0
5.0.11.0	win	041019	15:06:07	NH_A_76	1	1	blocked_color	9	blockedtask_bivalentcolortest	216	Triangle	Red	Color			0		TriangleRed.png	TriangleRed.png	30	1	413	69	72	27103	95.8333333333333428072	392.7971014492753738523	0	0	0	0		0	0	0	0		0	0	0	0		0
5.0.11.0	win	041019	15:06:07	NH_A_76	1	1	blocked_color	9	blockedtask_bivalentcolortest	219	Circle	Red	Color			0		CircleRed.png	CircleRed.png	30	1	389	70	73	27492	95.8904109589040984929	392.7428571428571331126	0	0	0	0		0	0	0	0		0	0	0	0		0
5.0.11.0	win	041019	15:06:07	NH_A_76	1	1	blocked_color	9	blockedtask_bivalentcolortest	222	Circle	Green	Color			0		CircleGreen.png	CircleGreen.png	38	1	381	71	74	27873	95.9459459459459367281	392.5774647887324135809	0	0	0	0		0	0	0	0		0	0	0	0		0
5.0.11.0	win	041019	15:06:07	NH_A_76	1	1	blocked_color	9	blockedtask_bivalentcolortest	225	Triangle	Red	Color			0		TriangleRed.png	TriangleRed.png	30	1	581	72	75	28454	96	395.1944444444444570763	0	0	0	0		0	0	0	0		0	0	0	0		0
5.0.11.0	win	041019	15:06:07	NH_A_76	1	1	blocked_color	9	blockedtask_bivalentcolortest	228	Circle	Red	Color			0		CircleRed.png	CircleRed.png	30	1	406	73	76	28860	96.0526315789473699169	395.3424657534246762225	0	0	0	0		0	0	0	0		0	0	0	0		0
5.0.11.0	win	041019	15:06:07	NH_A_76	1	1	blocked_color	9	blockedtask_bivalentcolortest	231	Triangle	Red	Color			0		TriangleRed.png	TriangleRed.png	30	1	333	74	77	29193	96.1038961038961048189	394.5	0	0	0	0		0	0	0	0		0	0	0	0		0
5.0.11.0	win	041019	15:06:07	NH_A_76	1	1	blocked_color	9	blockedtask_bivalentcolortest	234	Triangle	Red	Color			0		TriangleRed.png	TriangleRed.png	30	1	375	75	78	29568	96.153846153846160405	394.2400000000000090949	0	0	0	0		0	0	0	0		0	0	0	0		0
5.0.11.0	win	041019	15:06:07	NH_A_76	1	1	blocked_color	9	blockedtask_bivalentcolortest	237	Circle	Red	Color			0		CircleRed.png	CircleRed.png	30	1	336	76	79	29904	96.2025316455696213325	393.4736842105263008307	0	0	0	0		0	0	0	0		0	0	0	0		0
5.0.11.0	win	041019	15:06:07	NH_A_76	1	1	blocked_color	9	blockedtask_bivalentcolortest	240	Triangle	Red	Color			0		TriangleRed.png	TriangleRed.png	30	1	426	77	80	30330	96.25	393.896103896103909392	0	0	0	0		0	0	0	0		0	0	0	0		0
5.0.11.0	win	041019	15:06:07	NH_A_76	1	1	blocked_shape	10	BlockedTestInstruct	1	Triangle	Red	Color			0		SC_Blocked_BivalentShapeTest.htm	TriangleRed.png	57	0	6035	0	0	0	0		0	0	0	0		0	0	0	0		0	0	0	0		0
5.0.11.0	win	041019	15:06:07	NH_A_76	1	1	blocked_shape	10	blockedtask_bivalentshapetest	3	Circle	Red	Shape			0		CircleRed.png	CircleRed.png	30	1	705	0	0	0	0		1	1	705	100	705	0	0	0	0		0	0	0	0		0
5.0.11.0	win	041019	15:06:07	NH_A_76	1	1	blocked_shape	10	blockedtask_bivalentshapetest	6	Triangle	Red	Shape			0		TriangleRed.png	TriangleRed.png	30	0	493	0	0	0	0		1	2	705	50	705	0	0	0	0		0	0	0	0		0
5.0.11.0	win	041019	15:06:07	NH_A_76	1	1	blocked_shape	10	blockedtask_bivalentshapetest	9	Triangle	Green	Shape			0		TriangleGreen.png	TriangleGreen.png	38	1	1041	0	0	0	0		2	3	1746	66.6666666666666571928	873	0	0	0	0		0	0	0	0		0
5.0.11.0	win	041019	15:06:07	NH_A_76	1	1	blocked_shape	10	blockedtask_bivalentshapetest	12	Triangle	Green	Shape			0		TriangleGreen.png	TriangleGreen.png	38	1	431	0	0	0	0		3	4	2177	75	725.6666666666666287711	0	0	0	0		0	0	0	0		0
5.0.11.0	win	041019	15:06:07	NH_A_76	1	1	blocked_shape	10	blockedtask_bivalentshapetest	15	Circle	Red	Shape			0		CircleRed.png	CircleRed.png	30	1	501	0	0	0	0		4	5	2678	80	669.5	0	0	0	0		0	0	0	0		0
5.0.11.0	win	041019	15:06:07	NH_A_76	1	1	blocked_shape	10	blockedtask_bivalentshapetest	18	Circle	Green	Shape			0		CircleGreen.png	CircleGreen.png	30	1	489	0	0	0	0		5	6	3167	83.3333333333333428072	633.3999999999999772626	0	0	0	0		0	0	0	0		0
5.0.11.0	win	041019	15:06:07	NH_A_76	1	1	blocked_shape	10	blockedtask_bivalentshapetest	21	Circle	Red	Shape			0		CircleRed.png	CircleRed.png	30	1	444	0	0	0	0		6	7	3611	85.7142857142857081953	601.8333333333333712289	0	0	0	0		0	0	0	0		0
5.0.11.0	win	041019	15:06:07	NH_A_76	1	1	blocked_shape	10	blockedtask_bivalentshapetest	24	Circle	Green	Shape			0		CircleGreen.png	CircleGreen.png	30	1	434	0	0	0	0		7	8	4045	87.5	577.8571428571428896248	0	0	0	0		0	0	0	0		0
5.0.11.0	win	041019	15:06:07	NH_A_76	1	1	blocked_shape	10	blockedtask_bivalentshapetest	27	Circle	Green	Shape			0		CircleGreen.png	CircleGreen.png	30	1	456	0	0	0	0		8	9	4501	88.8888888888888857309	562.625	0	0	0	0		0	0	0	0		0
5.0.11.0	win	041019	15:06:07	NH_A_76	1	1	blocked_shape	10	blockedtask_bivalentshapetest	30	Triangle	Green	Shape			0		TriangleGreen.png	TriangleGreen.png	38	1	398	0	0	0	0		9	10	4899	90	544.3333333333333712289	0	0	0	0		0	0	0	0		0
5.0.11.0	win	041019	15:06:07	NH_A_76	1	1	blocked_shape	10	blockedtask_bivalentshapetest	33	Triangle	Green	Shape			0		TriangleGreen.png	TriangleGreen.png	38	1	421	0	0	0	0		10	11	5320	90.9090909090909065071	532	0	0	0	0		0	0	0	0		0
5.0.11.0	win	041019	15:06:07	NH_A_76	1	1	blocked_shape	10	blockedtask_bivalentshapetest	36	Circle	Red	Shape			0		CircleRed.png	CircleRed.png	30	1	476	0	0	0	0		11	12	5796	91.6666666666666571928	526.9090909090908780854	0	0	0	0		0	0	0	0		0
5.0.11.0	win	041019	15:06:07	NH_A_76	1	1	blocked_shape	10	blockedtask_bivalentshapetest	39	Triangle	Red	Shape			0		TriangleRed.png	TriangleRed.png	38	1	608	0	0	0	0		12	13	6404	92.3076923076923065992	533.6666666666666287711	0	0	0	0		0	0	0	0		0
5.0.11.0	win	041019	15:06:07	NH_A_76	1	1	blocked_shape	10	blockedtask_bivalentshapetest	42	Triangle	Green	Shape			0		TriangleGreen.png	TriangleGreen.png	38	1	447	0	0	0	0		13	14	6851	92.8571428571428612031	527	0	0	0	0		0	0	0	0		0
5.0.11.0	win	041019	15:06:07	NH_A_76	1	1	blocked_shape	10	blockedtask_bivalentshapetest	45	Triangle	Red	Shape			0		TriangleRed.png	TriangleRed.png	38	1	437	0	0	0	0		14	15	7288	93.3333333333333285964	520.5714285714285551876	0	0	0	0		0	0	0	0		0
5.0.11.0	win	041019	15:06:07	NH_A_76	1	1	blocked_shape	10	blockedtask_bivalentshapetest	48	Triangle	Red	Shape			0		TriangleRed.png	TriangleRed.png	38	1	363	0	0	0	0		15	16	7651	93.75	510.0666666666666628771	0	0	0	0		0	0	0	0		0
5.0.11.0	win	041019	15:06:07	NH_A_76	1	1	blocked_shape	10	blockedtask_bivalentshapetest	51	Triangle	Red	Shape			0		TriangleRed.png	TriangleRed.png	38	1	373	0	0	0	0		16	17	8024	94.1176470588235218884	501.5	0	0	0	0		0	0	0	0		0
5.0.11.0	win	041019	15:06:07	NH_A_76	1	1	blocked_shape	10	blockedtask_bivalentshapetest	54	Circle	Green	Shape			0		CircleGreen.png	CircleGreen.png	30	1	430	0	0	0	0		17	18	8454	94.4444444444444428655	497.2941176470588402481	0	0	0	0		0	0	0	0		0
5.0.11.0	win	041019	15:06:07	NH_A_76	1	1	blocked_shape	10	blockedtask_bivalentshapetest	57	Triangle	Red	Shape			0		TriangleRed.png	TriangleRed.png	38	1	404	0	0	0	0		18	19	8858	94.7368421052631504153	492.1111111111110858474	0	0	0	0		0	0	0	0		0
5.0.11.0	win	041019	15:06:07	NH_A_76	1	1	blocked_shape	10	blockedtask_bivalentshapetest	60	Circle	Green	Shape			0		CircleGreen.png	CircleGreen.png	30	1	444	0	0	0	0		19	20	9302	95	489.5789473684210406645	0	0	0	0		0	0	0	0		0
5.0.11.0	win	041019	15:06:07	NH_A_76	1	1	blocked_shape	10	blockedtask_bivalentshapetest	63	Triangle	Green	Shape			0		TriangleGreen.png	TriangleGreen.png	38	1	465	0	0	0	0		20	21	9767	95.2380952380952265912	488.3500000000000227374	0	0	0	0		0	0	0	0		0
5.0.11.0	win	041019	15:06:07	NH_A_76	1	1	blocked_shape	10	blockedtask_bivalentshapetest	66	Circle	Red	Shape			0		CircleRed.png	CircleRed.png	30	1	406	0	0	0	0		21	22	10173	95.4545454545454532536	484.4285714285714448124	0	0	0	0		0	0	0	0		0
5.0.11.0	win	041019	15:06:07	NH_A_76	1	1	blocked_shape	10	blockedtask_bivalentshapetest	69	Triangle	Green	Shape			0		TriangleGreen.png	TriangleGreen.png	38	1	382	0	0	0	0		22	23	10555	95.6521739130434838216	479.7727272727272520569	0	0	0	0		0	0	0	0		0
5.0.11.0	win	041019	15:06:07	NH_A_76	1	1	blocked_shape	10	blockedtask_bivalentshapetest	72	Circle	Green	Shape			0		CircleGreen.png	CircleGreen.png	30	1	470	0	0	0	0		23	24	11025	95.8333333333333428072	479.3478260869565019675	0	0	0	0		0	0	0	0		0
5.0.11.0	win	041019	15:06:07	NH_A_76	1	1	blocked_shape	10	blockedtask_bivalentshapetest	75	Triangle	Green	Shape			0		TriangleGreen.png	TriangleGreen.png	38	1	378	0	0	0	0		24	25	11403	96	475.125	0	0	0	0		0	0	0	0		0
5.0.11.0	win	041019	15:06:07	NH_A_76	1	1	blocked_shape	10	blockedtask_bivalentshapetest	78	Triangle	Red	Shape			0		TriangleRed.png	TriangleRed.png	38	1	435	0	0	0	0		25	26	11838	96.153846153846160405	473.5199999999999818101	0	0	0	0		0	0	0	0		0
5.0.11.0	win	041019	15:06:07	NH_A_76	1	1	blocked_shape	10	blockedtask_bivalentshapetest	81	Triangle	Red	Shape			0		TriangleRed.png	TriangleRed.png	38	1	361	0	0	0	0		26	27	12199	96.2962962962962905067	469.19230769230767919	0	0	0	0		0	0	0	0		0
5.0.11.0	win	041019	15:06:07	NH_A_76	1	1	blocked_shape	10	blockedtask_bivalentshapetest	84	Circle	Red	Shape			0		CircleRed.png	CircleRed.png	30	1	418	0	0	0	0		27	28	12617	96.4285714285714306016	467.2962962962963047175	0	0	0	0		0	0	0	0		0
5.0.11.0	win	041019	15:06:07	NH_A_76	1	1	blocked_shape	10	blockedtask_bivalentshapetest	87	Circle	Green	Shape			0		CircleGreen.png	CircleGreen.png	30	1	457	0	0	0	0		28	29	13074	96.5517241379310320326	466.9285714285714448124	0	0	0	0		0	0	0	0		0
5.0.11.0	win	041019	15:06:07	NH_A_76	1	1	blocked_shape	10	blockedtask_bivalentshapetest	90	Circle	Red	Shape			0		CircleRed.png	CircleRed.png	30	1	382	0	0	0	0		29	30	13456	96.6666666666666714036	464	0	0	0	0		0	0	0	0		0
5.0.11.0	win	041019	15:06:07	NH_A_76	1	1	blocked_shape	10	blockedtask_bivalentshapetest	93	Circle	Red	Shape			0		CircleRed.png	CircleRed.png	30	1	454	0	0	0	0		30	31	13910	96.774193548387103192	463.6666666666666856145	0	0	0	0		0	0	0	0		0
5.0.11.0	win	041019	15:06:07	NH_A_76	1	1	blocked_shape	10	blockedtask_bivalentshapetest	96	Circle	Green	Shape			0		CircleGreen.png	CircleGreen.png	30	1	395	0	0	0	0		31	32	14305	96.875	461.451612903225793616	0	0	0	0		0	0	0	0		0
5.0.11.0	win	041019	15:06:07	NH_A_76	1	1	blocked_shape	10	blockedtask_bivalentshapetest	99	Circle	Green	Shape			0		CircleGreen.png	CircleGreen.png	30	1	436	0	0	0	0		32	33	14741	96.9696969696969688357	460.65625	0	0	0	0		0	0	0	0		0
5.0.11.0	win	041019	15:06:07	NH_A_76	1	1	blocked_shape	10	blockedtask_bivalentshapetest	102	Triangle	Green	Shape			0		TriangleGreen.png	TriangleGreen.png	38	1	378	0	0	0	0		33	34	15119	97.0588235294117680496	458.1515151515151273998	0	0	0	0		0	0	0	0		0
5.0.11.0	win	041019	15:06:07	NH_A_76	1	1	blocked_shape	10	blockedtask_bivalentshapetest	105	Triangle	Green	Shape			0		TriangleGreen.png	TriangleGreen.png	38	1	514	0	0	0	0		34	35	15633	97.1428571428571387969	459.7941176470588402481	0	0	0	0		0	0	0	0		0
5.0.11.0	win	041019	15:06:07	NH_A_76	1	1	blocked_shape	10	blockedtask_bivalentshapetest	108	Triangle	Red	Shape			0		TriangleRed.png	TriangleRed.png	38	1	454	0	0	0	0		35	36	16087	97.2222222222222143273	459.6285714285714334437	0	0	0	0		0	0	0	0		0
5.0.11.0	win	041019	15:06:07	NH_A_76	1	1	blocked_shape	10	blockedtask_bivalentshapetest	111	Triangle	Red	Shape			0		TriangleRed.png	TriangleRed.png	38	1	379	0	0	0	0		36	37	16466	97.2972972972973053629	457.3888888888889141526	0	0	0	0		0	0	0	0		0
5.0.11.0	win	041019	15:06:07	NH_A_76	1	1	blocked_shape	10	blockedtask_bivalentshapetest	114	Triangle	Green	Shape			0		TriangleGreen.png	TriangleGreen.png	38	1	564	0	0	0	0		37	38	17030	97.3684210526315752077	460.2702702702702595161	0	0	0	0		0	0	0	0		0
5.0.11.0	win	041019	15:06:07	NH_A_76	1	1	blocked_shape	10	blockedtask_bivalentshapetest	117	Triangle	Red	Shape			0		TriangleRed.png	TriangleRed.png	38	1	357	0	0	0	0		38	39	17387	97.4358974358974307961	457.5526315789473414952	0	0	0	0		0	0	0	0		0
5.0.11.0	win	041019	15:06:07	NH_A_76	1	1	blocked_shape	10	blockedtask_bivalentshapetest	120	Circle	Green	Shape			0		CircleGreen.png	CircleGreen.png	30	1	526	0	0	0	0		39	40	17913	97.5	459.30769230769232081	0	0	0	0		0	0	0	0		0
5.0.11.0	win	041019	15:06:07	NH_A_76	1	1	blocked_shape	10	blockedtask_bivalentshapetest	123	Triangle	Red	Shape			0		TriangleRed.png	TriangleRed.png	38	1	480	0	0	0	0		40	41	18393	97.5609756097560989474	459.8249999999999886313	0	0	0	0		0	0	0	0		0
5.0.11.0	win	041019	15:06:07	NH_A_76	1	1	blocked_shape	10	blockedtask_bivalentshapetest	126	Triangle	Green	Shape			0		TriangleGreen.png	TriangleGreen.png	38	1	517	0	0	0	0		41	42	18910	97.619047619047620401	461.219512195121978948	0	0	0	0		0	0	0	0		0
5.0.11.0	win	041019	15:06:07	NH_A_76	1	1	blocked_shape	10	blockedtask_bivalentshapetest	129	Circle	Green	Shape			0		CircleGreen.png	CircleGreen.png	30	1	488	0	0	0	0		42	43	19398	97.6744186046511515542	461.8571428571428327814	0	0	0	0		0	0	0	0		0
5.0.11.0	win	041019	15:06:07	NH_A_76	1	1	blocked_shape	10	blockedtask_bivalentshapetest	132	Circle	Green	Shape			0		CircleGreen.png	CircleGreen.png	30	1	444	0	0	0	0		43	44	19842	97.7272727272727337322	461.4418604651162922892	0	0	0	0		0	0	0	0		0
5.0.11.0	win	041019	15:06:07	NH_A_76	1	1	blocked_shape	10	blockedtask_bivalentshapetest	135	Circle	Green	Shape			0		CircleGreen.png	CircleGreen.png	30	1	371	0	0	0	0		44	45	20213	97.7777777777777714618	459.3863636363636260285	0	0	0	0		0	0	0	0		0
5.0.11.0	win	041019	15:06:07	NH_A_76	1	1	blocked_shape	10	blockedtask_bivalentshapetest	138	Circle	Red	Shape			0		CircleRed.png	CircleRed.png	30	1	395	0	0	0	0		45	46	20608	97.8260869565217348054	457.9555555555555770297	0	0	0	0		0	0	0	0		0
5.0.11.0	win	041019	15:06:07	NH_A_76	1	1	blocked_shape	10	blockedtask_bivalentshapetest	141	Circle	Green	Shape			0		CircleGreen.png	CircleGreen.png	30	1	499	0	0	0	0		46	47	21107	97.8723404255319167078	458.8478260869565019675	0	0	0	0		0	0	0	0		0
5.0.11.0	win	041019	15:06:07	NH_A_76	1	1	blocked_shape	10	blockedtask_bivalentshapetest	144	Triangle	Green	Shape			0		TriangleGreen.png	TriangleGreen.png	38	1	422	0	0	0	0		47	48	21529	97.9166666666666571928	458.063829787234055857	0	0	0	0		0	0	0	0		0
5.0.11.0	win	041019	15:06:07	NH_A_76	1	1	blocked_shape	10	blockedtask_bivalentshapetest	147	Triangle	Red	Shape			0		TriangleRed.png	TriangleRed.png	38	1	381	0	0	0	0		48	49	21910	97.9591836734693828248	456.4583333333333143855	0	0	0	0		0	0	0	0		0
5.0.11.0	win	041019	15:06:07	NH_A_76	1	1	blocked_shape	10	blockedtask_bivalentshapetest	150	Circle	Green	Shape			0		CircleGreen.png	CircleGreen.png	30	1	486	0	0	0	0		49	50	22396	98	457.0612244897959044465	0	0	0	0		0	0	0	0		0
5.0.11.0	win	041019	15:06:07	NH_A_76	1	1	blocked_shape	10	blockedtask_bivalentshapetest	153	Triangle	Green	Shape			0		TriangleGreen.png	TriangleGreen.png	38	1	394	0	0	0	0		50	51	22790	98.0392156862745025592	455.8000000000000113687	0	0	0	0		0	0	0	0		0
5.0.11.0	win	041019	15:06:07	NH_A_76	1	1	blocked_shape	10	blockedtask_bivalentshapetest	156	Circle	Red	Shape			0		CircleRed.png	CircleRed.png	30	1	450	0	0	0	0		51	52	23240	98.0769230769230659917	455.6862745098039226832	0	0	0	0		0	0	0	0		0
5.0.11.0	win	041019	15:06:07	NH_A_76	1	1	blocked_shape	10	blockedtask_bivalentshapetest	159	Triangle	Green	Shape			0		TriangleGreen.png	TriangleGreen.png	38	1	343	0	0	0	0		52	53	23583	98.1132075471698072988	453.5192307692307736033	0	0	0	0		0	0	0	0		0
5.0.11.0	win	041019	15:06:07	NH_A_76	1	1	blocked_shape	10	blockedtask_bivalentshapetest	162	Circle	Red	Shape			0		CircleRed.png	CircleRed.png	30	1	401	0	0	0	0		53	54	23984	98.1481481481481523588	452.5283018867924624828	0	0	0	0		0	0	0	0		0
5.0.11.0	win	041019	15:06:07	NH_A_76	1	1	blocked_shape	10	blockedtask_bivalentshapetest	165	Triangle	Green	Shape			0		TriangleGreen.png	TriangleGreen.png	38	1	392	0	0	0	0		54	55	24376	98.1818181818181869858	451.4074074074073905649	0	0	0	0		0	0	0	0		0
5.0.11.0	win	041019	15:06:07	NH_A_76	1	1	blocked_shape	10	blockedtask_bivalentshapetest	168	Circle	Green	Shape			0		CircleGreen.png	CircleGreen.png	30	1	416	0	0	0	0		55	56	24792	98.2142857142857081953	450.7636363636363512342	0	0	0	0		0	0	0	0		0
5.0.11.0	win	041019	15:06:07	NH_A_76	1	1	blocked_shape	10	blockedtask_bivalentshapetest	171	Circle	Green	Shape			0		CircleGreen.png	CircleGreen.png	30	1	503	0	0	0	0		56	57	25295	98.2456140350877120682	451.6964285714285551876	0	0	0	0		0	0	0	0		0
5.0.11.0	win	041019	15:06:07	NH_A_76	1	1	blocked_shape	10	blockedtask_bivalentshapetest	174	Circle	Green	Shape			0		CircleGreen.png	CircleGreen.png	30	1	362	0	0	0	0		57	58	25657	98.2758620689655089109	450.1228070175438347178	0	0	0	0		0	0	0	0		0
5.0.11.0	win	041019	15:06:07	NH_A_76	1	1	blocked_shape	10	blockedtask_bivalentshapetest	177	Triangle	Green	Shape			0		TriangleGreen.png	TriangleGreen.png	38	1	371	0	0	0	0		58	59	26028	98.3050847457627128279	448.7586206896551743739	0	0	0	0		0	0	0	0		0
5.0.11.0	win	041019	15:06:07	NH_A_76	1	1	blocked_shape	10	blockedtask_bivalentshapetest	180	Circle	Red	Shape			0		CircleRed.png	CircleRed.png	30	1	444	0	0	0	0		59	60	26472	98.3333333333333285964	448.6779661016948921315	0	0	0	0		0	0	0	0		0
5.0.11.0	win	041019	15:06:07	NH_A_76	1	1	blocked_shape	10	blockedtask_bivalentshapetest	183	Triangle	Green	Shape			0		TriangleGreen.png	TriangleGreen.png	38	1	434	0	0	0	0		60	61	26906	98.3606557377049171009	448.4333333333333371229	0	0	0	0		0	0	0	0		0
5.0.11.0	win	041019	15:06:07	NH_A_76	1	1	blocked_shape	10	blockedtask_bivalentshapetest	186	Triangle	Red	Shape			0		TriangleRed.png	TriangleRed.png	38	1	408	0	0	0	0		61	62	27314	98.387096774193551596	447.7704918032786736148	0	0	0	0		0	0	0	0		0
5.0.11.0	win	041019	15:06:07	NH_A_76	1	1	blocked_shape	10	blockedtask_bivalentshapetest	189	Circle	Green	Shape			0		CircleGreen.png	CircleGreen.png	30	1	335	0	0	0	0		62	63	27649	98.4126984126984041268	445.951612903225793616	0	0	0	0		0	0	0	0		0
5.0.11.0	win	041019	15:06:07	NH_A_76	1	1	blocked_shape	10	blockedtask_bivalentshapetest	192	Circle	Red	Shape			0		CircleRed.png	CircleRed.png	30	1	425	0	0	0	0		63	64	28074	98.4375	445.6190476190475919793	0	0	0	0		0	0	0	0		0
5.0.11.0	win	041019	15:06:07	NH_A_76	1	1	blocked_shape	10	blockedtask_bivalentshapetest	195	Triangle	Green	Shape			0		TriangleGreen.png	TriangleGreen.png	30	0	385	0	0	0	0		63	65	28074	96.9230769230769197975	445.6190476190475919793	0	0	0	0		0	0	0	0		0
5.0.11.0	win	041019	15:06:07	NH_A_76	1	1	blocked_shape	10	blockedtask_bivalentshapetest	198	Triangle	Red	Shape			0		TriangleRed.png	TriangleRed.png	38	1	792	0	0	0	0		64	66	28866	96.9696969696969688357	451.03125	0	0	0	0		0	0	0	0		0
5.0.11.0	win	041019	15:06:07	NH_A_76	1	1	blocked_shape	10	blockedtask_bivalentshapetest	201	Circle	Red	Shape			0		CircleRed.png	CircleRed.png	30	1	464	0	0	0	0		65	67	29330	97.0149253731343321761	451.2307692307692263967	0	0	0	0		0	0	0	0		0
5.0.11.0	win	041019	15:06:07	NH_A_76	1	1	blocked_shape	10	blockedtask_bivalentshapetest	204	Circle	Red	Shape			0		CircleRed.png	CircleRed.png	30	1	453	0	0	0	0		66	68	29783	97.0588235294117680496	451.2575757575757506856	0	0	0	0		0	0	0	0		0
5.0.11.0	win	041019	15:06:07	NH_A_76	1	1	blocked_shape	10	blockedtask_bivalentshapetest	207	Circle	Green	Shape			0		CircleGreen.png	CircleGreen.png	30	1	442	0	0	0	0		67	69	30225	97.1014492753623130739	451.119402985074600565	0	0	0	0		0	0	0	0		0
5.0.11.0	win	041019	15:06:07	NH_A_76	1	1	blocked_shape	10	blockedtask_bivalentshapetest	210	Triangle	Red	Shape			0		TriangleRed.png	TriangleRed.png	38	1	465	0	0	0	0		68	70	30690	97.1428571428571387969	451.3235294117646958512	0	0	0	0		0	0	0	0		0
5.0.11.0	win	041019	15:06:07	NH_A_76	1	1	blocked_shape	10	blockedtask_bivalentshapetest	213	Circle	Red	Shape			0		CircleRed.png	CircleRed.png	30	1	453	0	0	0	0		69	71	31143	97.1830985915492959748	451.3478260869565019675	0	0	0	0		0	0	0	0		0
5.0.11.0	win	041019	15:06:07	NH_A_76	1	1	blocked_shape	10	blockedtask_bivalentshapetest	216	Triangle	Red	Shape			0		TriangleRed.png	TriangleRed.png	38	1	363	0	0	0	0		70	72	31506	97.2222222222222143273	450.0857142857142889625	0	0	0	0		0	0	0	0		0
5.0.11.0	win	041019	15:06:07	NH_A_76	1	1	blocked_shape	10	blockedtask_bivalentshapetest	219	Triangle	Red	Shape			0		TriangleRed.png	TriangleRed.png	38	1	404	0	0	0	0		71	73	31910	97.2602739726027465395	449.4366197183098847745	0	0	0	0		0	0	0	0		0
5.0.11.0	win	041019	15:06:07	NH_A_76	1	1	blocked_shape	10	blockedtask_bivalentshapetest	222	Circle	Red	Shape			0		CircleRed.png	CircleRed.png	30	1	459	0	0	0	0		72	74	32369	97.2972972972973053629	449.5694444444444570763	0	0	0	0		0	0	0	0		0
5.0.11.0	win	041019	15:06:07	NH_A_76	1	1	blocked_shape	10	blockedtask_bivalentshapetest	225	Circle	Red	Shape			0		CircleRed.png	CircleRed.png	30	1	384	0	0	0	0		73	75	32753	97.3333333333333428072	448.6712328767123381112	0	0	0	0		0	0	0	0		0
5.0.11.0	win	041019	15:06:07	NH_A_76	1	1	blocked_shape	10	blockedtask_bivalentshapetest	228	Triangle	Red	Shape			0		TriangleRed.png	TriangleRed.png	38	1	409	0	0	0	0		74	76	33162	97.3684210526315752077	448.1351351351351581798	0	0	0	0		0	0	0	0		0
5.0.11.0	win	041019	15:06:07	NH_A_76	1	1	blocked_shape	10	blockedtask_bivalentshapetest	231	Circle	Red	Shape			0		CircleRed.png	CircleRed.png	30	1	416	0	0	0	0		75	77	33578	97.4025974025974079495	447.7066666666666492347	0	0	0	0		0	0	0	0		0
5.0.11.0	win	041019	15:06:07	NH_A_76	1	1	blocked_shape	10	blockedtask_bivalentshapetest	234	Circle	Red	Shape			0		CircleRed.png	CircleRed.png	30	1	374	0	0	0	0		76	78	33952	97.4358974358974307961	446.736842105263178837	0	0	0	0		0	0	0	0		0
5.0.11.0	win	041019	15:06:07	NH_A_76	1	1	blocked_shape	10	blockedtask_bivalentshapetest	237	Triangle	Green	Shape			0		TriangleGreen.png	TriangleGreen.png	38	1	399	0	0	0	0		77	79	34351	97.468354430379747555	446.1168831168831161449	0	0	0	0		0	0	0	0		0
5.0.11.0	win	041019	15:06:07	NH_A_76	1	1	blocked_shape	10	blockedtask_bivalentshapetest	240	Triangle	Red	Shape			0		TriangleRed.png	TriangleRed.png	30	0	358	0	0	0	0		77	80	34351	96.25	446.1168831168831161449	0	0	0	0		0	0	0	0		0
5.0.11.0	win	041019	15:06:07	NH_A_76	1	1	mixedintro	11	MixedIntroInstruct	1	Triangle	Red	Shape			0		SC_MixedIntro1.htm	TriangleRed.png	57	0	33986	0	0	0	0		77	80	34351	96.25	446.1168831168831161449	0	0	0	0		0	0	0	0		0
5.0.11.0	win	041019	15:06:07	NH_A_76	1	1	mixedintro	11	MixedIntroInstruct	2	Triangle	Red	Shape			0		SC_MixedIntro2.htm	TriangleRed.png	57	0	2209	0	0	0	0		77	80	34351	96.25	446.1168831168831161449	0	0	0	0		0	0	0	0		0
5.0.11.0	win	041019	15:06:07	NH_A_76	1	1	mixed_practiceWord	12	MixedPracticeInstruct	1	Triangle	Red	Shape	Word		200		SC_Mixed_WordTraining.htm	TriangleRed.png	57	0	4470	0	0	0	0		0	0	0	0		0	0	0	0		0	0	0	0		0
5.0.11.0	win	041019	15:06:07	NH_A_76	1	1	mixed_practiceWord	12	mixed_firsttask	2	Triangle	Red	Color	Word	firsttrial	200	Inconsistent	COLOR	TriangleRed.png	30	1	1074	0	0	0	0		0	0	0	0		0	0	0	0		0	0	0	0		0
5.0.11.0	win	041019	15:06:07	NH_A_76	1	1	mixed_practiceWord	12	mixed_repeat	5	Triangle	Green	Color	Word	Repeat	200	Consistent	COLOR	TriangleGreen.png	38	1	550	1	1	550	100	550	0	0	0	0		1	1	550	100	550	0	0	0	0		-550
5.0.11.0	win	041019	15:06:07	NH_A_76	1	1	mixed_practiceWord	12	mixed_shift	8	Circle	Red	Shape	Word	Shift	200	Consistent	SHAPE	CircleRed.png	30	1	670	1	1	550	100	550	1	1	670	100	670	1	1	550	100	550	1	1	670	100	670	120
5.0.11.0	win	041019	15:06:07	NH_A_76	1	1	mixed_practiceWord	12	mixed_shift	11	Triangle	Red	Color	Word	Shift	200	Inconsistent	COLOR	TriangleRed.png	30	1	1009	2	2	1559	100	779.5	1	1	670	100	670	1	1	550	100	550	2	2	1679	100	839.5	289.5
5.0.11.0	win	041019	15:06:07	NH_A_76	1	1	mixed_practiceWord	12	mixed_shift	14	Circle	Red	Shape	Word	Shift	200	Consistent	SHAPE	CircleRed.png	30	1	823	2	2	1559	100	779.5	2	2	1493	100	746.5	1	1	550	100	550	3	3	2502	100	834	284
5.0.11.0	win	041019	15:06:07	NH_A_76	1	1	mixed_practiceWord	12	mixed_shift	17	Triangle	Red	Color	Word	Shift	200	Inconsistent	COLOR	TriangleRed.png	30	1	580	3	3	2139	100	713	2	2	1493	100	746.5	1	1	550	100	550	4	4	3082	100	770.5	220.5
5.0.11.0	win	041019	15:06:07	NH_A_76	1	1	mixed_practiceWord	12	mixed_shift	20	Triangle	Green	Shape	Word	Shift	200	Consistent	SHAPE	TriangleGreen.png	38	1	475	3	3	2139	100	713	3	3	1968	100	656	1	1	550	100	550	5	5	3557	100	711.3999999999999772626	161.3999999999999772626
5.0.11.0	win	041019	15:06:07	NH_A_76	1	1	mixed_practiceWord	12	mixed_shift	23	Triangle	Green	Color	Word	Shift	200	Consistent	COLOR	TriangleGreen.png	38	1	806	4	4	2945	100	736.25	3	3	1968	100	656	1	1	550	100	550	6	6	4363	100	727.1666666666666287711	177.1666666666666287711
5.0.11.0	win	041019	15:06:07	NH_A_76	1	1	mixed_practiceWord	12	mixed_repeat	26	Triangle	Green	Color	Word	Repeat	200	Consistent	COLOR	TriangleGreen.png	38	1	580	5	5	3525	100	705	3	3	1968	100	656	2	2	1130	100	565	6	6	4363	100	727.1666666666666287711	162.1666666666666287711
5.0.11.0	win	041019	15:06:07	NH_A_76	1	1	mixed_practiceWord	12	mixed_shift	29	Circle	Red	Shape	Word	Shift	200	Consistent	SHAPE	CircleRed.png	30	1	651	5	5	3525	100	705	4	4	2619	100	654.75	2	2	1130	100	565	7	7	5014	100	716.2857142857143344372	151.2857142857143344372
5.0.11.0	win	041019	15:06:07	NH_A_76	1	1	mixed_practiceWord	12	mixed_shift	32	Circle	Green	Color	Word	Shift	200	Inconsistent	COLOR	CircleGreen.png	38	1	496	6	6	4021	100	670.1666666666666287711	4	4	2619	100	654.75	2	2	1130	100	565	8	8	5510	100	688.75	123.75
5.0.11.0	win	041019	15:06:07	NH_A_76	1	1	mixed_practiceWord	12	mixed_repeat	35	Triangle	Green	Color	Word	Repeat	200	Consistent	COLOR	TriangleGreen.png	38	1	842	7	7	4863	100	694.7142857142856655628	4	4	2619	100	654.75	3	3	1972	100	657.3333333333333712289	8	8	5510	100	688.75	31.4166666666666287711
5.0.11.0	win	041019	15:06:07	NH_A_76	1	1	mixed_practiceWord	12	mixed_repeat	38	Circle	Red	Color	Word	Repeat	200	Consistent	COLOR	CircleRed.png	30	1	470	8	8	5333	100	666.625	4	4	2619	100	654.75	4	4	2442	100	610.5	8	8	5510	100	688.75	78.25
5.0.11.0	win	041019	15:06:07	NH_A_76	1	1	mixed_practiceWord	12	mixed_shift	41	Circle	Green	Shape	Word	Shift	200	Inconsistent	SHAPE	CircleGreen.png	30	1	1922	8	8	5333	100	666.625	5	5	4541	100	908.2000000000000454747	4	4	2442	100	610.5	9	9	7432	100	825.7777777777778283053	215.2777777777778283053
5.0.11.0	win	041019	15:06:07	NH_A_76	1	1	mixed_practiceWord	12	mixed_repeat	44	Triangle	Red	Shape	Word	Repeat	200	Inconsistent	SHAPE	TriangleRed.png	38	1	1107	8	8	5333	100	666.625	6	6	5648	100	941.3333333333333712289	5	5	3549	100	709.7999999999999545253	9	9	7432	100	825.7777777777778283053	115.97777777777787378
5.0.11.0	win	041019	15:06:07	NH_A_76	1	1	mixed_practiceWord	12	mixed_repeat	47	Circle	Red	Shape	Word	Repeat	200	Consistent	SHAPE	CircleRed.png	30	1	533	8	8	5333	100	666.625	7	7	6181	100	883	6	6	4082	100	680.3333333333333712289	9	9	7432	100	825.7777777777778283053	145.4444444444444570763
5.0.11.0	win	041019	15:06:07	NH_A_76	1	1	mixed_practiceWord	12	mixed_repeat	50	Triangle	Red	Shape	Word	Repeat	200	Inconsistent	SHAPE	TriangleRed.png	38	1	510	8	8	5333	100	666.625	8	8	6691	100	836.375	7	7	4592	100	656	9	9	7432	100	825.7777777777778283053	169.7777777777778283053
5.0.11.0	win	041019	15:06:07	NH_A_76	1	1	mixed_practiceWord	12	mixed_repeat	53	Circle	Red	Shape	Word	Repeat	200	Consistent	SHAPE	CircleRed.png	30	1	472	8	8	5333	100	666.625	9	9	7163	100	795.8888888888889141526	8	8	5064	100	633	9	9	7432	100	825.7777777777778283053	192.7777777777778283053
5.0.11.0	win	041019	15:06:07	NH_A_76	1	1	mixed_practiceWord	12	mixed_repeat	56	Triangle	Red	Shape	Word	Repeat	200	Inconsistent	SHAPE	TriangleRed.png	38	1	467	8	8	5333	100	666.625	10	10	7630	100	763	9	9	5531	100	614.5555555555555429237	9	9	7432	100	825.7777777777778283053	211.2222222222222853816
5.0.11.0	win	041019	15:06:07	NH_A_76	1	1	mixed_practiceWord	12	mixed_repeat	59	Triangle	Green	Shape	Word	Repeat	200	Consistent	SHAPE	TriangleGreen.png	30	0	1134	8	8	5333	100	666.625	10	11	7630	90.9090909090909065071	763	9	10	5531	90	614.5555555555555429237	9	9	7432	100	825.7777777777778283053	211.2222222222222853816
5.0.11.0	win	041019	15:06:07	NH_A_76	1	1	mixed_practiceWord	12	mixed_shift	62	Triangle	Green	Color	Word	Shift	200	Consistent	COLOR	TriangleGreen.png	38	1	823	9	9	6156	100	684	10	11	7630	90.9090909090909065071	763	9	10	5531	90	614.5555555555555429237	10	10	8255	100	825.5	210.9444444444444570763
5.0.11.0	win	041019	15:06:07	NH_A_76	1	1	mixed_practiceWord	12	mixed_repeat	65	Circle	Green	Color	Word	Repeat	200	Inconsistent	COLOR	CircleGreen.png	38	1	1508	10	10	7664	100	766.3999999999999772626	10	11	7630	90.9090909090909065071	763	10	11	7039	90.9090909090909065071	703.8999999999999772626	10	10	8255	100	825.5	121.6000000000000227374
5.0.11.0	win	041019	15:06:07	NH_A_76	1	1	mixed_practiceWord	12	mixed_shift	68	Triangle	Red	Shape	Word	Shift	200	Inconsistent	SHAPE	TriangleRed.png	38	1	918	10	10	7664	100	766.3999999999999772626	11	12	8548	91.6666666666666571928	777.0909090909091219146	10	11	7039	90.9090909090909065071	703.8999999999999772626	11	11	9173	100	833.9090909090908780854	130.0090909090909008228
5.0.11.0	win	041019	15:06:07	NH_A_76	1	1	mixed_practiceWord	12	mixed_repeat	71	Triangle	Red	Shape	Word	Repeat	200	Inconsistent	SHAPE	TriangleRed.png	38	1	528	10	10	7664	100	766.3999999999999772626	12	13	9076	92.3076923076923065992	756.3333333333333712289	11	12	7567	91.6666666666666571928	687.9090909090908780854	11	11	9173	100	833.9090909090908780854	146
5.0.11.0	win	041019	15:06:07	NH_A_76	1	1	mixed_practiceWord	12	mixed_repeat	74	Circle	Green	Shape	Word	Repeat	200	Inconsistent	SHAPE	CircleGreen.png	30	1	681	10	10	7664	100	766.3999999999999772626	13	14	9757	92.8571428571428612031	750.5384615384615472067	12	13	8248	92.3076923076923065992	687.3333333333333712289	11	11	9173	100	833.9090909090908780854	146.5757575757575068565
5.0.11.0	win	041019	15:06:07	NH_A_76	1	1	mixed_practiceWord	12	mixed_repeat	77	Triangle	Green	Shape	Word	Repeat	200	Consistent	SHAPE	TriangleGreen.png	38	1	539	10	10	7664	100	766.3999999999999772626	14	15	10296	93.3333333333333285964	735.4285714285714448124	13	14	8787	92.8571428571428612031	675.9230769230769055866	11	11	9173	100	833.9090909090908780854	157.9860139860139724988
5.0.11.0	win	041019	15:06:07	NH_A_76	1	1	mixed_practiceWord	12	mixed_shift	80	Circle	Green	Color	Word	Shift	200	Inconsistent	COLOR	CircleGreen.png	38	1	372	11	11	8036	100	730.5454545454545041139	14	15	10296	93.3333333333333285964	735.4285714285714448124	13	14	8787	92.8571428571428612031	675.9230769230769055866	12	12	9545	100	795.4166666666666287711	119.4935897435897231844
5.0.11.0	win	041019	15:06:07	NH_A_76	1	1	mixed_practiceWord	12	mixed_shift	83	Circle	Green	Shape	Word	Shift	200	Inconsistent	SHAPE	CircleGreen.png	30	1	884	11	11	8036	100	730.5454545454545041139	15	16	11180	93.75	745.3333333333333712289	13	14	8787	92.8571428571428612031	675.9230769230769055866	13	13	10429	100	802.2307692307692832401	126.3076923076923776534
5.0.11.0	win	041019	15:06:07	NH_A_76	1	1	mixed_practiceWord	12	mixed_repeat	86	Circle	Green	Shape	Word	Repeat	200	Inconsistent	SHAPE	CircleGreen.png	30	1	606	11	11	8036	100	730.5454545454545041139	16	17	11786	94.1176470588235218884	736.625	14	15	9393	93.3333333333333285964	670.9285714285714448124	13	13	10429	100	802.2307692307692832401	131.3021978021978384277
5.0.11.0	win	041019	15:06:07	NH_A_76	1	1	mixed_practiceWord	12	mixed_repeat	89	Triangle	Red	Shape	Word	Repeat	200	Inconsistent	SHAPE	TriangleRed.png	38	1	452	11	11	8036	100	730.5454545454545041139	17	18	12238	94.4444444444444428655	719.8823529411764639008	15	16	9845	93.75	656.3333333333333712289	13	13	10429	100	802.2307692307692832401	145.8974358974359120111
5.0.11.0	win	041019	15:06:07	NH_A_76	1	1	mixed_practiceWord	12	mixed_repeat	92	Triangle	Green	Shape	Word	Repeat	200	Consistent	SHAPE	TriangleGreen.png	38	1	400	11	11	8036	100	730.5454545454545041139	18	19	12638	94.7368421052631504153	702.1111111111110858474	16	17	10245	94.1176470588235218884	640.3125	13	13	10429	100	802.2307692307692832401	161.9182692307692832401
5.0.11.0	win	041019	15:06:07	NH_A_76	1	1	mixed_practiceWord	12	mixed_shift	95	Triangle	Green	Color	Word	Shift	200	Consistent	COLOR	TriangleGreen.png	38	1	926	12	12	8962	100	746.8333333333333712289	18	19	12638	94.7368421052631504153	702.1111111111110858474	16	17	10245	94.1176470588235218884	640.3125	14	14	11355	100	811.0714285714285551876	170.7589285714285551876
5.0.11.0	win	041019	15:06:07	NH_A_76	1	1	mixed_practiceWord	12	mixed_repeat	98	Triangle	Green	Color	Word	Repeat	200	Consistent	COLOR	TriangleGreen.png	38	1	503	13	13	9465	100	728.0769230769230944134	18	19	12638	94.7368421052631504153	702.1111111111110858474	17	18	10748	94.4444444444444428655	632.2352941176470721985	14	14	11355	100	811.0714285714285551876	178.8361344537814829891
5.0.11.0	win	041019	15:06:07	NH_A_76	1	1	mixed_practiceWord	12	mixed_repeat	101	Circle	Red	Color	Word	Repeat	200	Consistent	COLOR	CircleRed.png	30	1	514	14	14	9979	100	712.7857142857143344372	18	19	12638	94.7368421052631504153	702.1111111111110858474	18	19	11262	94.7368421052631504153	625.6666666666666287711	14	14	11355	100	811.0714285714285551876	185.4047619047619264165
5.0.11.0	win	041019	15:06:07	NH_A_76	1	1	mixed_practiceWord	12	mixed_shift	104	Triangle	Red	Shape	Word	Shift	200	Inconsistent	SHAPE	TriangleRed.png	38	1	491	14	14	9979	100	712.7857142857143344372	19	20	13129	95	691	18	19	11262	94.7368421052631504153	625.6666666666666287711	15	15	11846	100	789.7333333333333484916	164.0666666666667197205
5.0.11.0	win	041019	15:06:07	NH_A_76	1	1	mixed_practiceWord	12	mixed_repeat	107	Circle	Red	Shape	Word	Repeat	200	Consistent	SHAPE	CircleRed.png	30	1	1590	14	14	9979	100	712.7857142857143344372	20	21	14719	95.2380952380952265912	735.9500000000000454747	19	20	12852	95	676.4210526315789593355	15	15	11846	100	789.7333333333333484916	113.3122807017543891561
5.0.11.0	win	041019	15:06:07	NH_A_76	1	1	mixed_practiceWord	12	mixed_shift	110	Circle	Red	Color	Word	Shift	200	Consistent	COLOR	CircleRed.png	30	1	660	15	15	10639	100	709.2666666666666515084	20	21	14719	95.2380952380952265912	735.9500000000000454747	19	20	12852	95	676.4210526315789593355	16	16	12506	100	781.625	105.2039473684210406645
5.0.11.0	win	041019	15:06:07	NH_A_76	1	1	mixed_practiceWord	12	mixed_shift	113	Triangle	Red	Shape	Word	Shift	200	Inconsistent	SHAPE	TriangleRed.png	38	1	664	15	15	10639	100	709.2666666666666515084	21	22	15383	95.4545454545454532536	732.5238095238095183959	19	20	12852	95	676.4210526315789593355	17	17	13170	100	774.7058823529412165954	98.2848297213622572599
5.0.11.0	win	041019	15:06:07	NH_A_76	1	1	mixed_practiceWord	12	mixed_shift	116	Triangle	Red	Color	Word	Shift	200	Inconsistent	COLOR	TriangleRed.png	30	1	555	16	16	11194	100	699.625	21	22	15383	95.4545454545454532536	732.5238095238095183959	19	20	12852	95	676.4210526315789593355	18	18	13725	100	762.5	86.0789473684210406645
5.0.11.0	win	041019	15:06:07	NH_A_76	1	1	mixed_practiceWord	12	mixed_repeat	119	Triangle	Red	Color	Word	Repeat	200	Inconsistent	COLOR	TriangleRed.png	30	1	468	17	17	11662	100	686	21	22	15383	95.4545454545454532536	732.5238095238095183959	20	21	13320	95.2380952380952265912	666	18	18	13725	100	762.5	96.5
5.0.11.0	win	041019	15:06:07	NH_A_76	1	1	mixed_practiceWord	12	mixed_repeat	122	Circle	Red	Color	Word	Repeat	200	Consistent	COLOR	CircleRed.png	30	1	431	18	18	12093	100	671.8333333333333712289	21	22	15383	95.4545454545454532536	732.5238095238095183959	21	22	13751	95.4545454545454532536	654.8095238095238528331	18	18	13725	100	762.5	107.6904761904761471669
5.0.11.0	win	041019	15:06:07	NH_A_76	1	1	mixed_practiceWord	12	mixed_shift	125	Circle	Green	Shape	Word	Shift	200	Inconsistent	SHAPE	CircleGreen.png	38	0	716	18	18	12093	100	671.8333333333333712289	21	23	15383	91.3043478260869534324	732.5238095238095183959	21	22	13751	95.4545454545454532536	654.8095238095238528331	18	19	13725	94.7368421052631504153	762.5	107.6904761904761471669
5.0.11.0	win	041019	15:06:07	NH_A_76	1	1	mixed_practiceWord	12	mixed_shift	128	Circle	Green	Color	Word	Shift	200	Inconsistent	COLOR	CircleGreen.png	38	1	1141	19	19	13234	100	696.5263157894736423259	21	23	15383	91.3043478260869534324	732.5238095238095183959	21	22	13751	95.4545454545454532536	654.8095238095238528331	19	20	14866	95	782.4210526315789593355	127.6115288220551065024
5.0.11.0	win	041019	15:06:07	NH_A_76	1	1	mixed_practiceWord	12	mixed_shift	131	Circle	Green	Shape	Word	Shift	200	Inconsistent	SHAPE	CircleGreen.png	38	0	966	19	19	13234	100	696.5263157894736423259	21	24	15383	87.5	732.5238095238095183959	21	22	13751	95.4545454545454532536	654.8095238095238528331	19	21	14866	90.4761904761904816041	782.4210526315789593355	127.6115288220551065024
5.0.11.0	win	041019	15:06:07	NH_A_76	1	1	mixed_practiceWord	12	mixed_shift	134	Triangle	Green	Color	Word	Shift	200	Consistent	COLOR	TriangleGreen.png	38	1	885	20	20	14119	100	705.9500000000000454747	21	24	15383	87.5	732.5238095238095183959	21	22	13751	95.4545454545454532536	654.8095238095238528331	20	22	15751	90.9090909090909065071	787.5499999999999545253	132.7404761904761016922
5.0.11.0	win	041019	15:06:07	NH_A_76	1	1	mixed_practiceWord	12	mixed_repeat	137	Circle	Green	Color	Word	Repeat	200	Inconsistent	COLOR	CircleGreen.png	38	1	1039	21	21	15158	100	721.8095238095238528331	21	24	15383	87.5	732.5238095238095183959	22	23	14790	95.6521739130434838216	672.2727272727272520569	20	22	15751	90.9090909090909065071	787.5499999999999545253	115.2772727272727024683
5.0.11.0	win	041019	15:06:07	NH_A_76	1	1	mixed_practiceWord	12	mixed_shift	140	Circle	Green	Shape	Word	Shift	200	Inconsistent	SHAPE	CircleGreen.png	30	1	805	21	21	15158	100	721.8095238095238528331	22	25	16188	88	735.8181818181818698577	22	23	14790	95.6521739130434838216	672.2727272727272520569	21	23	16556	91.3043478260869534324	788.3809523809524080207	116.1082251082251559637
5.0.11.0	win	041019	15:06:07	NH_A_76	1	1	mixed_practiceWord	12	mixed_shift	143	Circle	Red	Color	Word	Shift	200	Consistent	COLOR	CircleRed.png	30	1	1379	22	22	16537	100	751.6818181818181301423	22	25	16188	88	735.8181818181818698577	22	23	14790	95.6521739130434838216	672.2727272727272520569	22	24	17935	91.6666666666666571928	815.2272727272727479431	142.9545454545454958861
5.0.11.0	win	041019	15:06:07	NH_A_76	1	1	mixed_practiceWord	12	mixed_repeat	146	Circle	Red	Color	Word	Repeat	200	Consistent	COLOR	CircleRed.png	30	1	554	23	23	17091	100	743.0869565217391254919	22	25	16188	88	735.8181818181818698577	23	24	15344	95.8333333333333428072	667.1304347826087450812	22	24	17935	91.6666666666666571928	815.2272727272727479431	148.0968379446640028618
5.0.11.0	win	041019	15:06:07	NH_A_76	1	1	mixed_testintro	13	MixedPracticeInstruct	1	Circle	Red	Color	Word	Repeat	200	Consistent	SC_Mixed_TestIntro.htm	CircleRed.png	57	0	9386	23	23	17091	100	743.0869565217391254919	22	25	16188	88	735.8181818181818698577	23	24	15344	95.8333333333333428072	667.1304347826087450812	22	24	17935	91.6666666666666571928	815.2272727272727479431	148.0968379446640028618
5.0.11.0	win	041019	15:06:07	NH_A_76	1	1	mixed_Word_shortCSI	14	MixedTestInstruct	1	Circle	Red	Color	Word	Repeat	200	Consistent	SC_Mixed_WordTest.htm	CircleRed.png	57	0	7503	0	0	0	0		0	0	0	0		0	0	0	0		0	0	0	0		0
5.0.11.0	win	041019	15:06:07	NH_A_76	1	1	mixed_Word_shortCSI	14	mixed_firsttask	2	Circle	Red	Color	Word	firsttrial	200	Consistent	COLOR	CircleRed.png	30	1	890	0	0	0	0		0	0	0	0		0	0	0	0		0	0	0	0		0
5.0.11.0	win	041019	15:06:07	NH_A_76	1	1	mixed_Word_shortCSI	14	mixed_repeat	5	Circle	Red	Color	Word	Repeat	200	Consistent	COLOR	CircleRed.png	30	1	549	1	1	549	100	549	0	0	0	0		1	1	549	100	549	0	0	0	0		-549
5.0.11.0	win	041019	15:06:07	NH_A_76	1	1	mixed_Word_shortCSI	14	mixed_repeat	8	Triangle	Red	Color	Word	Repeat	200	Inconsistent	COLOR	TriangleRed.png	30	1	637	2	2	1186	100	593	0	0	0	0		2	2	1186	100	593	0	0	0	0		-593
5.0.11.0	win	041019	15:06:07	NH_A_76	1	1	mixed_Word_shortCSI	14	mixed_repeat	11	Circle	Green	Color	Word	Repeat	200	Inconsistent	COLOR	CircleGreen.png	38	1	802	3	3	1988	100	662.6666666666666287711	0	0	0	0		3	3	1988	100	662.6666666666666287711	0	0	0	0		-662.6666666666666287711
5.0.11.0	win	041019	15:06:07	NH_A_76	1	1	mixed_Word_shortCSI	14	mixed_shift	14	Triangle	Red	Shape	Word	Shift	200	Inconsistent	SHAPE	TriangleRed.png	38	1	703	3	3	1988	100	662.6666666666666287711	1	1	703	100	703	3	3	1988	100	662.6666666666666287711	1	1	703	100	703	40.3333333333333712289
5.0.11.0	win	041019	15:06:07	NH_A_76	1	1	mixed_Word_shortCSI	14	mixed_shift	17	Circle	Green	Color	Word	Shift	200	Inconsistent	COLOR	CircleGreen.png	38	1	1361	4	4	3349	100	837.25	1	1	703	100	703	3	3	1988	100	662.6666666666666287711	2	2	2064	100	1032	369.3333333333333712289
5.0.11.0	win	041019	15:06:07	NH_A_76	1	1	mixed_Word_shortCSI	14	mixed_repeat	20	Triangle	Green	Color	Word	Repeat	200	Consistent	COLOR	TriangleGreen.png	38	1	602	5	5	3951	100	790.2000000000000454747	1	1	703	100	703	4	4	2590	100	647.5	2	2	2064	100	1032	384.5
5.0.11.0	win	041019	15:06:07	NH_A_76	1	1	mixed_Word_shortCSI	14	mixed_repeat	23	Triangle	Green	Color	Word	Repeat	200	Consistent	COLOR	TriangleGreen.png	38	1	400	6	6	4351	100	725.1666666666666287711	1	1	703	100	703	5	5	2990	100	598	2	2	2064	100	1032	434
5.0.11.0	win	041019	15:06:07	NH_A_76	1	1	mixed_Word_shortCSI	14	mixed_shift	26	Triangle	Red	Shape	Word	Shift	200	Inconsistent	SHAPE	TriangleRed.png	38	1	590	6	6	4351	100	725.1666666666666287711	2	2	1293	100	646.5	5	5	2990	100	598	3	3	2654	100	884.6666666666666287711	286.6666666666666287711
5.0.11.0	win	041019	15:06:07	NH_A_76	1	1	mixed_Word_shortCSI	14	mixed_shift	29	Triangle	Red	Color	Word	Shift	200	Inconsistent	COLOR	TriangleRed.png	30	1	564	7	7	4915	100	702.1428571428571103752	2	2	1293	100	646.5	5	5	2990	100	598	4	4	3218	100	804.5	206.5
5.0.11.0	win	041019	15:06:07	NH_A_76	1	1	mixed_Word_shortCSI	14	mixed_repeat	32	Triangle	Green	Color	Word	Repeat	200	Consistent	COLOR	TriangleGreen.png	38	1	459	8	8	5374	100	671.75	2	2	1293	100	646.5	6	6	3449	100	574.8333333333333712289	4	4	3218	100	804.5	229.6666666666666287711
5.0.11.0	win	041019	15:06:07	NH_A_76	1	1	mixed_Word_shortCSI	14	mixed_shift	35	Triangle	Green	Shape	Word	Shift	200	Consistent	SHAPE	TriangleGreen.png	38	1	440	8	8	5374	100	671.75	3	3	1733	100	577.6666666666666287711	6	6	3449	100	574.8333333333333712289	5	5	3658	100	731.6000000000000227374	156.7666666666666515084
5.0.11.0	win	041019	15:06:07	NH_A_76	1	1	mixed_Word_shortCSI	14	mixed_shift	38	Circle	Green	Color	Word	Shift	200	Inconsistent	COLOR	CircleGreen.png	38	1	500	9	9	5874	100	652.6666666666666287711	3	3	1733	100	577.6666666666666287711	6	6	3449	100	574.8333333333333712289	6	6	4158	100	693	118.1666666666666287711
5.0.11.0	win	041019	15:06:07	NH_A_76	1	1	mixed_Word_shortCSI	14	mixed_repeat	41	Circle	Green	Color	Word	Repeat	200	Inconsistent	COLOR	CircleGreen.png	38	1	782	10	10	6656	100	665.6000000000000227374	3	3	1733	100	577.6666666666666287711	7	7	4231	100	604.4285714285714448124	6	6	4158	100	693	88.5714285714285551876
5.0.11.0	win	041019	15:06:07	NH_A_76	1	1	mixed_Word_shortCSI	14	mixed_shift	44	Triangle	Green	Shape	Word	Shift	200	Consistent	SHAPE	TriangleGreen.png	38	1	557	10	10	6656	100	665.6000000000000227374	4	4	2290	100	572.5	7	7	4231	100	604.4285714285714448124	7	7	4715	100	673.5714285714285551876	69.1428571428571103752
5.0.11.0	win	041019	15:06:07	NH_A_76	1	1	mixed_Word_shortCSI	14	mixed_shift	47	Triangle	Green	Color	Word	Shift	200	Consistent	COLOR	TriangleGreen.png	38	1	661	11	11	7317	100	665.1818181818181301423	4	4	2290	100	572.5	7	7	4231	100	604.4285714285714448124	8	8	5376	100	672	67.5714285714285551876
5.0.11.0	win	041019	15:06:07	NH_A_76	1	1	mixed_Word_shortCSI	14	mixed_shift	50	Circle	Green	Shape	Word	Shift	200	Inconsistent	SHAPE	CircleGreen.png	38	0	809	11	11	7317	100	665.1818181818181301423	4	5	2290	80	572.5	7	7	4231	100	604.4285714285714448124	8	9	5376	88.8888888888888857309	672	67.5714285714285551876
5.0.11.0	win	041019	15:06:07	NH_A_76	1	1	mixed_Word_shortCSI	14	mixed_repeat	53	Triangle	Red	Shape	Word	Repeat	200	Inconsistent	SHAPE	TriangleRed.png	38	1	1255	11	11	7317	100	665.1818181818181301423	5	6	3545	83.3333333333333428072	709	8	8	5486	100	685.75	8	9	5376	88.8888888888888857309	672	-13.75
5.0.11.0	win	041019	15:06:07	NH_A_76	1	1	mixed_Word_shortCSI	14	mixed_shift	56	Circle	Red	Color	Word	Shift	200	Consistent	COLOR	CircleRed.png	30	1	595	12	12	7912	100	659.3333333333333712289	5	6	3545	83.3333333333333428072	709	8	8	5486	100	685.75	9	10	5971	90	663.4444444444444570763	-22.3055555555555429237
5.0.11.0	win	041019	15:06:07	NH_A_76	1	1	mixed_Word_shortCSI	14	mixed_shift	59	Triangle	Green	Shape	Word	Shift	200	Consistent	SHAPE	TriangleGreen.png	38	1	1034	12	12	7912	100	659.3333333333333712289	6	7	4579	85.7142857142857081953	763.1666666666666287711	8	8	5486	100	685.75	10	11	7005	90.9090909090909065071	700.5	14.75
5.0.11.0	win	041019	15:06:07	NH_A_76	1	1	mixed_Word_shortCSI	14	mixed_repeat	62	Circle	Red	Shape	Word	Repeat	200	Consistent	SHAPE	CircleRed.png	30	1	1022	12	12	7912	100	659.3333333333333712289	7	8	5601	87.5	800.1428571428571103752	9	9	6508	100	723.1111111111110858474	10	11	7005	90.9090909090909065071	700.5	-22.6111111111110858474
5.0.11.0	win	041019	15:06:07	NH_A_76	1	1	mixed_Word_shortCSI	14	mixed_shift	65	Triangle	Green	Color	Word	Shift	200	Consistent	COLOR	TriangleGreen.png	38	1	996	13	13	8908	100	685.2307692307692832401	7	8	5601	87.5	800.1428571428571103752	9	9	6508	100	723.1111111111110858474	11	12	8001	91.6666666666666571928	727.3636363636363739715	4.2525252525252881242
5.0.11.0	win	041019	15:06:07	NH_A_76	1	1	mixed_Word_shortCSI	14	mixed_repeat	68	Triangle	Green	Color	Word	Repeat	200	Consistent	COLOR	TriangleGreen.png	38	1	474	14	14	9382	100	670.1428571428571103752	7	8	5601	87.5	800.1428571428571103752	10	10	6982	100	698.2000000000000454747	11	12	8001	91.6666666666666571928	727.3636363636363739715	29.1636363636363284968
5.0.11.0	win	041019	15:06:07	NH_A_76	1	1	mixed_Word_shortCSI	14	mixed_shift	71	Triangle	Red	Shape	Word	Shift	200	Inconsistent	SHAPE	TriangleRed.png	38	1	854	14	14	9382	100	670.1428571428571103752	8	9	6455	88.8888888888888857309	806.875	10	10	6982	100	698.2000000000000454747	12	13	8855	92.3076923076923065992	737.9166666666666287711	39.7166666666665832963
5.0.11.0	win	041019	15:06:07	NH_A_76	1	1	mixed_Word_shortCSI	14	mixed_repeat	74	Circle	Red	Shape	Word	Repeat	200	Consistent	SHAPE	CircleRed.png	30	1	593	14	14	9382	100	670.1428571428571103752	9	10	7048	90	783.1111111111110858474	11	11	7575	100	688.6363636363636260285	12	13	8855	92.3076923076923065992	737.9166666666666287711	49.2803030303030027426
5.0.11.0	win	041019	15:06:07	NH_A_76	1	1	mixed_Word_shortCSI	14	mixed_repeat	77	Triangle	Green	Shape	Word	Repeat	200	Consistent	SHAPE	TriangleGreen.png	38	1	521	14	14	9382	100	670.1428571428571103752	10	11	7569	90.9090909090909065071	756.8999999999999772626	12	12	8096	100	674.6666666666666287711	12	13	8855	92.3076923076923065992	737.9166666666666287711	63.25
5.0.11.0	win	041019	15:06:07	NH_A_76	1	1	mixed_Word_shortCSI	14	mixed_repeat	80	Triangle	Green	Shape	Word	Repeat	200	Consistent	SHAPE	TriangleGreen.png	38	1	466	14	14	9382	100	670.1428571428571103752	11	12	8035	91.6666666666666571928	730.4545454545454958861	13	13	8562	100	658.61538461538464162	12	13	8855	92.3076923076923065992	737.9166666666666287711	79.301282051281987151
5.0.11.0	win	041019	15:06:07	NH_A_76	1	1	mixed_Word_shortCSI	14	mixed_shift	83	Triangle	Green	Color	Word	Shift	200	Consistent	COLOR	TriangleGreen.png	38	1	477	15	15	9859	100	657.2666666666666515084	11	12	8035	91.6666666666666571928	730.4545454545454958861	13	13	8562	100	658.61538461538464162	13	14	9332	92.8571428571428612031	717.8461538461538111733	59.2307692307691695532
5.0.11.0	win	041019	15:06:07	NH_A_76	1	1	mixed_Word_shortCSI	14	mixed_shift	86	Circle	Red	Shape	Word	Shift	200	Consistent	SHAPE	CircleRed.png	30	1	409	15	15	9859	100	657.2666666666666515084	12	13	8444	92.3076923076923065992	703.6666666666666287711	13	13	8562	100	658.61538461538464162	14	15	9741	93.3333333333333285964	695.7857142857143344372	37.1703296703296928172
5.0.11.0	win	041019	15:06:07	NH_A_76	1	1	mixed_Word_shortCSI	14	mixed_shift	89	Circle	Red	Color	Word	Shift	200	Consistent	COLOR	CircleRed.png	30	1	759	16	16	10618	100	663.625	12	13	8444	92.3076923076923065992	703.6666666666666287711	13	13	8562	100	658.61538461538464162	15	16	10500	93.75	700	41.38461538461535838
5.0.11.0	win	041019	15:06:07	NH_A_76	1	1	mixed_Word_shortCSI	14	mixed_repeat	92	Circle	Green	Color	Word	Repeat	200	Inconsistent	COLOR	CircleGreen.png	38	1	454	17	17	11072	100	651.2941176470587834046	12	13	8444	92.3076923076923065992	703.6666666666666287711	14	14	9016	100	644	15	16	10500	93.75	700	56
5.0.11.0	win	041019	15:06:07	NH_A_76	1	1	mixed_Word_shortCSI	14	mixed_repeat	95	Triangle	Red	Color	Word	Repeat	200	Inconsistent	COLOR	TriangleRed.png	30	1	1106	18	18	12178	100	676.5555555555555429237	12	13	8444	92.3076923076923065992	703.6666666666666287711	15	15	10122	100	674.7999999999999545253	15	16	10500	93.75	700	25.2000000000000454747
5.0.11.0	win	041019	15:06:07	NH_A_76	1	1	mixed_Word_shortCSI	14	mixed_repeat	98	Circle	Green	Color	Word	Repeat	200	Inconsistent	COLOR	CircleGreen.png	38	1	517	19	19	12695	100	668.1578947368420813291	12	13	8444	92.3076923076923065992	703.6666666666666287711	16	16	10639	100	664.9375	15	16	10500	93.75	700	35.0625
5.0.11.0	win	041019	15:06:07	NH_A_76	1	1	mixed_Word_shortCSI	14	mixed_shift	101	Triangle	Green	Shape	Word	Shift	200	Consistent	SHAPE	TriangleGreen.png	38	1	494	19	19	12695	100	668.1578947368420813291	13	14	8938	92.8571428571428612031	687.5384615384615472067	16	16	10639	100	664.9375	16	17	10994	94.1176470588235218884	687.125	22.1875
5.0.11.0	win	041019	15:06:07	NH_A_76	1	1	mixed_Word_shortCSI	14	mixed_repeat	104	Triangle	Red	Shape	Word	Repeat	200	Inconsistent	SHAPE	TriangleRed.png	38	1	1480	19	19	12695	100	668.1578947368420813291	14	15	10418	93.3333333333333285964	744.1428571428571103752	17	17	12119	100	712.8823529411764639008	16	17	10994	94.1176470588235218884	687.125	-25.7573529411764639008
5.0.11.0	win	041019	15:06:07	NH_A_76	1	1	mixed_Word_shortCSI	14	mixed_shift	107	Triangle	Green	Color	Word	Shift	200	Consistent	COLOR	TriangleGreen.png	38	1	492	20	20	13187	100	659.3500000000000227374	14	15	10418	93.3333333333333285964	744.1428571428571103752	17	17	12119	100	712.8823529411764639008	17	18	11486	94.4444444444444428655	675.6470588235293917023	-37.2352941176470721985
5.0.11.0	win	041019	15:06:07	NH_A_76	1	1	mixed_Word_shortCSI	14	mixed_repeat	110	Circle	Green	Color	Word	Repeat	200	Inconsistent	COLOR	CircleGreen.png	38	1	374	21	21	13561	100	645.7619047619048160414	14	15	10418	93.3333333333333285964	744.1428571428571103752	18	18	12493	100	694.0555555555555429237	17	18	11486	94.4444444444444428655	675.6470588235293917023	-18.4084967320261512214
5.0.11.0	win	041019	15:06:07	NH_A_76	1	1	mixed_Word_shortCSI	14	mixed_shift	113	Triangle	Red	Shape	Word	Shift	200	Inconsistent	SHAPE	TriangleRed.png	38	1	742	21	21	13561	100	645.7619047619048160414	15	16	11160	93.75	744	18	18	12493	100	694.0555555555555429237	18	19	12228	94.7368421052631504153	679.3333333333333712289	-14.7222222222221716947
5.0.11.0	win	041019	15:06:07	NH_A_76	1	1	mixed_Word_shortCSI	14	mixed_shift	116	Circle	Red	Color	Word	Shift	200	Consistent	COLOR	CircleRed.png	30	1	838	22	22	14399	100	654.5	15	16	11160	93.75	744	18	18	12493	100	694.0555555555555429237	19	20	13066	95	687.6842105263158373418	-6.3713450292397055819
5.0.11.0	win	041019	15:06:07	NH_A_76	1	1	mixed_Word_shortCSI	14	mixed_shift	119	Circle	Green	Shape	Word	Shift	200	Inconsistent	SHAPE	CircleGreen.png	30	1	675	22	22	14399	100	654.5	16	17	11835	94.1176470588235218884	739.6875	18	18	12493	100	694.0555555555555429237	20	21	13741	95.2380952380952265912	687.0499999999999545253	-7.0055555555555883984
5.0.11.0	win	041019	15:06:07	NH_A_76	1	1	mixed_Word_shortCSI	14	mixed_repeat	122	Triangle	Red	Shape	Word	Repeat	200	Inconsistent	SHAPE	TriangleRed.png	38	1	1094	22	22	14399	100	654.5	17	18	12929	94.4444444444444428655	760.5294117647058556031	19	19	13587	100	715.1052631578946829904	20	21	13741	95.2380952380952265912	687.0499999999999545253	-28.0552631578947284652
5.0.11.0	win	041019	15:06:07	NH_A_76	1	1	mixed_Word_shortCSI	14	mixed_repeat	125	Circle	Red	Shape	Word	Repeat	200	Consistent	SHAPE	CircleRed.png	38	0	777	22	22	14399	100	654.5	17	19	12929	89.4736842105263150415	760.5294117647058556031	19	20	13587	95	715.1052631578946829904	20	21	13741	95.2380952380952265912	687.0499999999999545253	-28.0552631578947284652
5.0.11.0	win	041019	15:06:07	NH_A_76	1	1	mixed_Word_shortCSI	14	mixed_repeat	128	Triangle	Red	Shape	Word	Repeat	200	Inconsistent	SHAPE	TriangleRed.png	38	1	664	22	22	14399	100	654.5	18	20	13593	90	755.1666666666666287711	20	21	14251	95.2380952380952265912	712.5499999999999545253	20	21	13741	95.2380952380952265912	687.0499999999999545253	-25.5
5.0.11.0	win	041019	15:06:07	NH_A_76	1	1	mixed_Word_shortCSI	14	mixed_shift	131	Circle	Green	Color	Word	Shift	200	Inconsistent	COLOR	CircleGreen.png	38	1	539	23	23	14938	100	649.4782608695652470487	18	20	13593	90	755.1666666666666287711	20	21	14251	95.2380952380952265912	712.5499999999999545253	21	22	14280	95.4545454545454532536	680	-32.5499999999999545253
5.0.11.0	win	041019	15:06:07	NH_A_76	1	1	mixed_Word_shortCSI	14	mixed_repeat	134	Triangle	Red	Color	Word	Repeat	200	Inconsistent	COLOR	TriangleRed.png	30	1	1541	24	24	16479	100	686.625	18	20	13593	90	755.1666666666666287711	21	22	15792	95.4545454545454532536	752	21	22	14280	95.4545454545454532536	680	-72
5.0.11.0	win	041019	15:06:07	NH_A_76	1	1	mixed_Word_shortCSI	14	mixed_repeat	137	Circle	Red	Color	Word	Repeat	200	Consistent	COLOR	CircleRed.png	30	1	485	25	25	16964	100	678.5599999999999454303	18	20	13593	90	755.1666666666666287711	22	23	16277	95.6521739130434838216	739.8636363636363739715	21	22	14280	95.4545454545454532536	680	-59.8636363636363739715
5.0.11.0	win	041019	15:06:07	NH_A_76	1	1	mixed_Word_shortCSI	14	mixed_shift	140	Triangle	Green	Shape	Word	Shift	200	Consistent	SHAPE	TriangleGreen.png	38	1	544	25	25	16964	100	678.5599999999999454303	19	21	14137	90.4761904761904816041	744.0526315789473983386	22	23	16277	95.6521739130434838216	739.8636363636363739715	22	23	14824	95.6521739130434838216	673.8181818181818698577	-66.0454545454545041139
5.0.11.0	win	041019	15:06:07	NH_A_76	1	1	mixed_Word_shortCSI	14	mixed_repeat	143	Circle	Green	Shape	Word	Repeat	200	Inconsistent	SHAPE	CircleGreen.png	30	1	1192	25	25	16964	100	678.5599999999999454303	20	22	15329	90.9090909090909065071	766.4500000000000454747	23	24	17469	95.8333333333333428072	759.5217391304347529513	22	23	14824	95.6521739130434838216	673.8181818181818698577	-85.7035573122528830936
5.0.11.0	win	041019	15:06:07	NH_A_76	1	1	mixed_Word_shortCSI	14	mixed_shift	146	Triangle	Green	Color	Word	Shift	200	Consistent	COLOR	TriangleGreen.png	38	1	695	26	26	17659	100	679.1923076923077360334	20	22	15329	90.9090909090909065071	766.4500000000000454747	23	24	17469	95.8333333333333428072	759.5217391304347529513	23	24	15519	95.8333333333333428072	674.7391304347826235244	-84.7826086956521294269
5.0.11.0	win	041019	15:06:07	NH_A_76	1	1	mixed_Word_shortCSI	14	mixed_shift	149	Circle	Red	Shape	Word	Shift	200	Consistent	SHAPE	CircleRed.png	30	1	777	26	26	17659	100	679.1923076923077360334	21	23	16106	91.3043478260869534324	766.9523809523809632083	23	24	17469	95.8333333333333428072	759.5217391304347529513	24	25	16296	96	679	-80.5217391304347529513
5.0.11.0	win	041019	15:06:07	NH_A_76	1	1	mixed_Word_shortCSI	14	mixed_shift	152	Circle	Green	Color	Word	Shift	200	Inconsistent	COLOR	CircleGreen.png	38	1	793	27	27	18452	100	683.4074074074073905649	21	23	16106	91.3043478260869534324	766.9523809523809632083	23	24	17469	95.8333333333333428072	759.5217391304347529513	25	26	17089	96.153846153846160405	683.5599999999999454303	-75.9617391304348075209
5.0.11.0	win	041019	15:06:07	NH_A_76	1	1	mixed_Word_shortCSI	14	mixed_repeat	155	Circle	Red	Color	Word	Repeat	200	Consistent	COLOR	CircleRed.png	30	1	536	28	28	18988	100	678.1428571428571103752	21	23	16106	91.3043478260869534324	766.9523809523809632083	24	25	18005	96	750.2083333333333712289	25	26	17089	96.153846153846160405	683.5599999999999454303	-66.6483333333334257986
5.0.11.0	win	041019	15:06:07	NH_A_76	1	1	mixed_Word_shortCSI	14	mixed_shift	158	Circle	Red	Shape	Word	Shift	200	Consistent	SHAPE	CircleRed.png	30	1	1072	28	28	18988	100	678.1428571428571103752	22	24	17178	91.6666666666666571928	780.8181818181818698577	24	25	18005	96	750.2083333333333712289	26	27	18161	96.2962962962962905067	698.5	-51.7083333333333712289
5.0.11.0	win	041019	15:06:07	NH_A_76	1	1	mixed_Word_shortCSI	14	mixed_repeat	161	Triangle	Red	Shape	Word	Repeat	200	Inconsistent	SHAPE	TriangleRed.png	38	1	564	28	28	18988	100	678.1428571428571103752	23	25	17742	92	771.3913043478261215569	25	26	18569	96.153846153846160405	742.7599999999999909051	26	27	18161	96.2962962962962905067	698.5	-44.2599999999999909051
5.0.11.0	win	041019	15:06:07	NH_A_76	1	1	mixed_Word_shortCSI	14	mixed_repeat	164	Triangle	Red	Shape	Word	Repeat	200	Inconsistent	SHAPE	TriangleRed.png	38	1	539	28	28	18988	100	678.1428571428571103752	24	26	18281	92.3076923076923065992	761.7083333333333712289	26	27	19108	96.2962962962962905067	734.9230769230769055866	26	27	18161	96.2962962962962905067	698.5	-36.4230769230769055866
5.0.11.0	win	041019	15:06:07	NH_A_76	1	1	mixed_Word_shortCSI	14	mixed_shift	167	Circle	Red	Color	Word	Shift	200	Consistent	COLOR	CircleRed.png	30	1	516	29	29	19504	100	672.5517241379310462435	24	26	18281	92.3076923076923065992	761.7083333333333712289	26	27	19108	96.2962962962962905067	734.9230769230769055866	27	28	18677	96.4285714285714306016	691.7407407407407617939	-43.1823361823361437928
5.0.11.0	win	041019	15:06:07	NH_A_76	1	1	mixed_Word_shortCSI	14	mixed_shift	170	Triangle	Red	Shape	Word	Shift	200	Inconsistent	SHAPE	TriangleRed.png	38	1	525	29	29	19504	100	672.5517241379310462435	25	27	18806	92.5925925925925952242	752.2400000000000090949	26	27	19108	96.2962962962962905067	734.9230769230769055866	28	29	19202	96.5517241379310320326	685.7857142857143344372	-49.1373626373625711494
5.0.11.0	win	041019	15:06:07	NH_A_76	1	1	mixed_Word_shortCSI	14	mixed_repeat	173	Triangle	Green	Shape	Word	Repeat	200	Consistent	SHAPE	TriangleGreen.png	38	1	534	29	29	19504	100	672.5517241379310462435	26	28	19340	92.8571428571428612031	743.8461538461538111733	27	28	19642	96.4285714285714306016	727.4814814814815235877	28	29	19202	96.5517241379310320326	685.7857142857143344372	-41.6957671957671891505
5.0.11.0	win	041019	15:06:07	NH_A_76	1	1	mixed_Word_shortCSI	14	mixed_shift	176	Triangle	Green	Color	Word	Shift	200	Consistent	COLOR	TriangleGreen.png	38	1	607	30	30	20111	100	670.3666666666666742458	26	28	19340	92.8571428571428612031	743.8461538461538111733	27	28	19642	96.4285714285714306016	727.4814814814815235877	29	30	19809	96.6666666666666714036	683.0689655172413949913	-44.4125159642401285964
5.0.11.0	win	041019	15:06:07	NH_A_76	1	1	mixed_Word_shortCSI	14	mixed_repeat	179	Circle	Green	Color	Word	Repeat	200	Inconsistent	COLOR	CircleGreen.png	38	1	693	31	31	20804	100	671.096774193548412768	26	28	19340	92.8571428571428612031	743.8461538461538111733	28	29	20335	96.5517241379310320326	726.25	29	30	19809	96.6666666666666714036	683.0689655172413949913	-43.1810344827586050087
5.0.11.0	win	041019	15:06:07	NH_A_76	1	1	mixed_Word_shortCSI	14	mixed_repeat	182	Triangle	Green	Color	Word	Repeat	200	Consistent	COLOR	TriangleGreen.png	38	1	904	32	32	21708	100	678.375	26	28	19340	92.8571428571428612031	743.8461538461538111733	29	30	21239	96.6666666666666714036	732.3793103448275587652	29	30	19809	96.6666666666666714036	683.0689655172413949913	-49.310344827586163774
5.0.11.0	win	041019	15:06:07	NH_A_76	1	1	mixed_Word_shortCSI	14	mixed_repeat	185	Circle	Red	Color	Word	Repeat	200	Consistent	COLOR	CircleRed.png	30	1	1137	33	33	22845	100	692.2727272727272520569	26	28	19340	92.8571428571428612031	743.8461538461538111733	30	31	22376	96.774193548387103192	745.8666666666666742458	29	30	19809	96.6666666666666714036	683.0689655172413949913	-62.7977011494252792545
5.0.11.0	win	041019	15:06:07	NH_A_76	1	1	mixed_Word_shortCSI	14	mixed_shift	188	Circle	Green	Shape	Word	Shift	200	Inconsistent	SHAPE	CircleGreen.png	30	1	1187	33	33	22845	100	692.2727272727272520569	27	29	20527	93.1034482758620640652	760.2592592592592382061	30	31	22376	96.774193548387103192	745.8666666666666742458	30	31	20996	96.774193548387103192	699.8666666666666742458	-46
5.0.11.0	win	041019	15:06:07	NH_A_76	1	1	mixed_Word_shortCSI	14	mixed_repeat	191	Circle	Green	Shape	Word	Repeat	200	Inconsistent	SHAPE	CircleGreen.png	38	0	673	33	33	22845	100	692.2727272727272520569	27	30	20527	90	760.2592592592592382061	30	32	22376	93.75	745.8666666666666742458	30	31	20996	96.774193548387103192	699.8666666666666742458	-46
5.0.11.0	win	041019	15:06:07	NH_A_76	1	1	mixed_Word_shortCSI	14	mixed_shift	194	Triangle	Green	Color	Word	Shift	200	Consistent	COLOR	TriangleGreen.png	38	1	741	34	34	23586	100	693.7058823529412165954	27	30	20527	90	760.2592592592592382061	30	32	22376	93.75	745.8666666666666742458	31	32	21737	96.875	701.193548387096825536	-44.6731182795698487098
5.0.11.0	win	041019	15:06:07	NH_A_76	1	1	mixed_Word_shortCSI	14	mixed_shift	197	Triangle	Red	Shape	Word	Shift	200	Inconsistent	SHAPE	TriangleRed.png	38	1	1013	34	34	23586	100	693.7058823529412165954	28	31	21540	90.3225806451612811543	769.2857142857143344372	30	32	22376	93.75	745.8666666666666742458	32	33	22750	96.9696969696969688357	710.9375	-34.9291666666666742458
5.0.11.0	win	041019	15:06:07	NH_A_76	1	1	mixed_Word_shortCSI	14	mixed_repeat	200	Triangle	Red	Shape	Word	Repeat	200	Inconsistent	SHAPE	TriangleRed.png	38	1	523	34	34	23586	100	693.7058823529412165954	29	32	22063	90.625	760.7931034482758150261	31	33	22899	93.9393939393939376714	738.6774193548386620023	32	33	22750	96.9696969696969688357	710.9375	-27.7399193548386620023
5.0.11.0	win	041019	15:06:07	NH_A_76	1	1	mixed_Word_shortCSI	14	mixed_repeat	203	Circle	Red	Shape	Word	Repeat	200	Consistent	SHAPE	CircleRed.png	38	0	724	34	34	23586	100	693.7058823529412165954	29	33	22063	87.8787878787878753428	760.7931034482758150261	31	34	22899	91.176470588235289938	738.6774193548386620023	32	33	22750	96.9696969696969688357	710.9375	-27.7399193548386620023
5.0.11.0	win	041019	15:06:07	NH_A_76	1	1	mixed_Word_shortCSI	14	mixed_shift	206	Circle	Red	Color	Word	Shift	200	Consistent	COLOR	CircleRed.png	30	1	854	35	35	24440	100	698.2857142857143344372	29	33	22063	87.8787878787878753428	760.7931034482758150261	31	34	22899	91.176470588235289938	738.6774193548386620023	33	34	23604	97.0588235294117680496	715.2727272727272520569	-23.4046920821114099454
5.0.11.0	win	041019	15:06:07	NH_A_76	1	1	mixed_Word_shortCSI	14	mixed_shift	209	Circle	Red	Shape	Word	Shift	200	Consistent	SHAPE	CircleRed.png	30	1	1154	35	35	24440	100	698.2857142857143344372	30	34	23217	88.2352941176470579876	773.8999999999999772626	31	34	22899	91.176470588235289938	738.6774193548386620023	34	35	24758	97.1428571428571387969	728.1764705882352473054	-10.5009487666034146969
5.0.11.0	win	041019	15:06:07	NH_A_76	1	1	mixed_Word_shortCSI	14	mixed_shift	212	Triangle	Green	Color	Word	Shift	200	Consistent	COLOR	TriangleGreen.png	38	1	529	36	36	24969	100	693.5833333333333712289	30	34	23217	88.2352941176470579876	773.8999999999999772626	31	34	22899	91.176470588235289938	738.6774193548386620023	35	36	25287	97.2222222222222143273	722.4857142857142662251	-16.1917050691243957772
5.0.11.0	win	041019	15:06:07	NH_A_76	1	1	mixed_Word_shortCSI	14	mixed_shift	215	Circle	Green	Shape	Word	Shift	200	Inconsistent	SHAPE	CircleGreen.png	30	1	667	36	36	24969	100	693.5833333333333712289	31	35	23884	88.5714285714285693984	770.4516129032258504594	31	34	22899	91.176470588235289938	738.6774193548386620023	36	37	25954	97.2972972972973053629	720.9444444444444570763	-17.732974910394204926
5.0.11.0	win	041019	15:06:07	NH_A_76	1	1	mixed_Word_shortCSI	14	mixed_repeat	218	Triangle	Red	Shape	Word	Repeat	200	Inconsistent	SHAPE	TriangleRed.png	38	1	590	36	36	24969	100	693.5833333333333712289	32	36	24474	88.8888888888888857309	764.8125	32	35	23489	91.4285714285714306016	734.03125	36	37	25954	97.2972972972973053629	720.9444444444444570763	-13.0868055555555429237
5.0.11.0	win	041019	15:06:07	NH_A_76	1	1	mixed_Word_shortCSI	14	mixed_repeat	221	Circle	Red	Shape	Word	Repeat	200	Consistent	SHAPE	CircleRed.png	30	1	709	36	36	24969	100	693.5833333333333712289	33	37	25183	89.18918918918919303	763.1212121212121246572	33	36	24198	91.6666666666666571928	733.2727272727272520569	36	37	25954	97.2972972972973053629	720.9444444444444570763	-12.3282828282827949806
5.0.11.0	win	041019	15:06:07	NH_A_76	1	1	mixed_Word_shortCSI	14	mixed_shift	224	Triangle	Green	Color	Word	Shift	200	Consistent	COLOR	TriangleGreen.png	38	1	551	37	37	25520	100	689.7297297297296836405	33	37	25183	89.18918918918919303	763.1212121212121246572	33	36	24198	91.6666666666666571928	733.2727272727272520569	37	38	26505	97.3684210526315752077	716.351351351351354424	-16.921375921375897633
5.0.11.0	win	041019	15:06:07	NH_A_76	1	1	mixed_Word_shortCSI	14	mixed_repeat	227	Circle	Green	Color	Word	Repeat	200	Inconsistent	COLOR	CircleGreen.png	38	1	623	38	38	26143	100	687.9736842105263576741	33	37	25183	89.18918918918919303	763.1212121212121246572	34	37	24821	91.8918918918919018779	730.0294117647058556031	37	38	26505	97.3684210526315752077	716.351351351351354424	-13.6780604133545011791
5.0.11.0	win	041019	15:06:07	NH_A_76	1	1	mixed_Word_shortCSI	14	mixed_shift	230	Triangle	Red	Shape	Word	Shift	200	Inconsistent	SHAPE	TriangleRed.png	38	1	740	38	38	26143	100	687.9736842105263576741	34	38	25923	89.4736842105263150415	762.4411764705882887938	34	37	24821	91.8918918918919018779	730.0294117647058556031	38	39	27245	97.4358974358974307961	716.9736842105263576741	-13.055727554179497929
5.0.11.0	win	041019	15:06:07	NH_A_76	1	1	mixed_Word_shortCSI	14	mixed_repeat	233	Circle	Red	Shape	Word	Repeat	200	Consistent	SHAPE	CircleRed.png	30	1	549	38	38	26143	100	687.9736842105263576741	35	39	26472	89.7435897435897516061	756.3428571428571558499	35	38	25370	92.1052631578947398339	724.8571428571428896248	38	39	27245	97.4358974358974307961	716.9736842105263576741	-7.8834586466165319507
5.0.11.0	win	041019	15:06:07	NH_A_76	1	1	mixed_Word_shortCSI	14	mixed_shift	236	Circle	Green	Color	Word	Shift	200	Inconsistent	COLOR	CircleGreen.png	38	1	477	39	39	26620	100	682.5641025641025407822	35	39	26472	89.7435897435897516061	756.3428571428571558499	35	38	25370	92.1052631578947398339	724.8571428571428896248	39	40	27722	97.5	710.8205128205128175978	-14.036630036630072027
5.0.11.0	win	041019	15:06:07	NH_A_76	1	1	mixed_Word_shortCSI	14	mixed_shift	239	Circle	Red	Shape	Word	Shift	200	Consistent	SHAPE	CircleRed.png	30	1	856	39	39	26620	100	682.5641025641025407822	36	40	27328	90	759.1111111111110858474	35	38	25370	92.1052631578947398339	724.8571428571428896248	40	41	28578	97.5609756097560989474	714.4500000000000454747	-10.4071428571428441501
5.0.11.0	win	041019	15:06:07	NH_A_76	1	1	mixed_Word_shortCSI	14	mixed_repeat	242	Triangle	Red	Shape	Word	Repeat	200	Inconsistent	SHAPE	TriangleRed.png	38	1	628	39	39	26620	100	682.5641025641025407822	37	41	27956	90.2439024390243957896	755.5675675675676075116	36	39	25998	92.3076923076923065992	722.1666666666666287711	40	41	28578	97.5609756097560989474	714.4500000000000454747	-7.7166666666665832963
5.0.11.0	win	041019	15:06:07	NH_A_76	1	1	mixed_Word_shortCSI	14	Rest	244	Triangle	Red	Shape	Word	Repeat	200	Inconsistent	Take a break for 60 s	TriangleRed.png	0	0	59984	39	39	26620	100	682.5641025641025407822	37	41	27956	90.2439024390243957896	755.5675675675676075116	36	39	25998	92.3076923076923065992	722.1666666666666287711	40	41	28578	97.5609756097560989474	714.4500000000000454747	-7.7166666666665832963
5.0.11.0	win	041019	15:06:07	NH_A_76	1	1	mixed_Word_shortCSI	14	mixed_shift	246	Circle	Green	Color	Word	Shift	200	Inconsistent	COLOR	CircleGreen.png	38	1	1832	40	40	28452	100	711.2999999999999545253	37	41	27956	90.2439024390243957896	755.5675675675676075116	36	39	25998	92.3076923076923065992	722.1666666666666287711	41	42	30410	97.619047619047620401	741.7073170731707705272	19.5406504065041417562
5.0.11.0	win	041019	15:06:07	NH_A_76	1	1	mixed_Word_shortCSI	14	mixed_shift	249	Circle	Red	Shape	Word	Shift	200	Consistent	SHAPE	CircleRed.png	30	1	812	40	40	28452	100	711.2999999999999545253	38	42	28768	90.4761904761904816041	757.0526315789473983386	36	39	25998	92.3076923076923065992	722.1666666666666287711	42	43	31222	97.6744186046511515542	743.3809523809524080207	21.2142857142857792496
5.0.11.0	win	041019	15:06:07	NH_A_76	1	1	mixed_Word_shortCSI	14	mixed_shift	252	Triangle	Red	Color	Word	Shift	200	Inconsistent	COLOR	TriangleRed.png	30	1	746	41	41	29198	100	712.1463414634146147364	38	42	28768	90.4761904761904816041	757.0526315789473983386	36	39	25998	92.3076923076923065992	722.1666666666666287711	43	44	31968	97.7272727272727337322	743.4418604651162922892	21.2751937984496635181
5.0.11.0	win	041019	15:06:07	NH_A_76	1	1	mixed_Word_shortCSI	14	mixed_shift	255	Triangle	Green	Shape	Word	Shift	200	Consistent	SHAPE	TriangleGreen.png	38	1	459	41	41	29198	100	712.1463414634146147364	39	43	29227	90.6976744186046488494	749.4102564102564656423	36	39	25998	92.3076923076923065992	722.1666666666666287711	44	45	32427	97.7777777777777714618	736.9772727272727479431	14.810606060606119172
5.0.11.0	win	041019	15:06:07	NH_A_76	1	1	mixed_Word_shortCSI	14	mixed_repeat	258	Triangle	Red	Shape	Word	Repeat	200	Inconsistent	SHAPE	TriangleRed.png	38	1	519	41	41	29198	100	712.1463414634146147364	40	44	29746	90.9090909090909065071	743.6499999999999772626	37	40	26517	92.5	716.6756756756756203686	44	45	32427	97.7777777777777714618	736.9772727272727479431	20.3015970515971275745
5.0.11.0	win	041019	15:06:07	NH_A_76	1	1	mixed_Word_shortCSI	14	mixed_repeat	261	Circle	Green	Shape	Word	Repeat	200	Inconsistent	SHAPE	CircleGreen.png	30	1	752	41	41	29198	100	712.1463414634146147364	41	45	30498	91.1111111111111142691	743.8536585365853852636	38	41	27269	92.6829268292682968422	717.6052631578946829904	44	45	32427	97.7777777777777714618	736.9772727272727479431	19.3720095693780649526
5.0.11.0	win	041019	15:06:07	NH_A_76	1	1	mixed_Word_shortCSI	14	mixed_shift	264	Triangle	Green	Color	Word	Shift	200	Consistent	COLOR	TriangleGreen.png	38	1	497	42	42	29695	100	707.0238095238095183959	41	45	30498	91.1111111111111142691	743.8536585365853852636	38	41	27269	92.6829268292682968422	717.6052631578946829904	45	46	32924	97.8260869565217348054	731.6444444444443888642	14.0391812865497058738
5.0.11.0	win	041019	15:06:07	NH_A_76	1	1	mixed_Word_shortCSI	14	mixed_shift	267	Circle	Red	Shape	Word	Shift	200	Consistent	SHAPE	CircleRed.png	30	1	475	42	42	29695	100	707.0238095238095183959	42	46	30973	91.3043478260869534324	737.4523809523809632083	38	41	27269	92.6829268292682968422	717.6052631578946829904	46	47	33399	97.8723404255319167078	726.0652173913043725406	8.4599542334096895502
5.0.11.0	win	041019	15:06:07	NH_A_76	1	1	mixed_Word_shortCSI	14	mixed_shift	270	Circle	Red	Color	Word	Shift	200	Consistent	COLOR	CircleRed.png	30	1	406	43	43	30101	100	700.0232558139534830843	42	46	30973	91.3043478260869534324	737.4523809523809632083	38	41	27269	92.6829268292682968422	717.6052631578946829904	47	48	33805	97.9166666666666571928	719.2553191489362234279	1.6500559910415404374
5.0.11.0	win	041019	15:06:07	NH_A_76	1	1	mixed_Word_shortCSI	14	mixed_shift	273	Triangle	Red	Shape	Word	Shift	200	Inconsistent	SHAPE	TriangleRed.png	38	1	532	43	43	30101	100	700.0232558139534830843	43	47	31505	91.4893617021276526202	732.6744186046511231325	38	41	27269	92.6829268292682968422	717.6052631578946829904	48	49	34337	97.9591836734693828248	715.3541666666666287711	-2.2510964912280542194
5.0.11.0	win	041019	15:06:07	NH_A_76	1	1	mixed_Word_shortCSI	14	mixed_shift	276	Circle	Red	Color	Word	Shift	200	Consistent	COLOR	CircleRed.png	30	1	605	44	44	30706	100	697.8636363636363739715	43	47	31505	91.4893617021276526202	732.6744186046511231325	38	41	27269	92.6829268292682968422	717.6052631578946829904	49	50	34942	98	713.1020408163265074108	-4.5032223415681755796
5.0.11.0	win	041019	15:06:07	NH_A_76	1	1	mixed_Word_shortCSI	14	mixed_shift	279	Triangle	Red	Shape	Word	Shift	200	Inconsistent	SHAPE	TriangleRed.png	38	1	1011	44	44	30706	100	697.8636363636363739715	44	48	32516	91.6666666666666571928	739	38	41	27269	92.6829268292682968422	717.6052631578946829904	50	51	35953	98.0392156862745025592	719.0599999999999454303	1.4547368421052624399
5.0.11.0	win	041019	15:06:07	NH_A_76	1	1	mixed_Word_shortCSI	14	mixed_repeat	282	Triangle	Red	Shape	Word	Repeat	200	Inconsistent	SHAPE	TriangleRed.png	38	1	457	44	44	30706	100	697.8636363636363739715	45	49	32973	91.8367346938775597209	732.7333333333333484916	39	42	27726	92.8571428571428612031	710.9230769230769055866	50	51	35953	98.0392156862745025592	719.0599999999999454303	8.1369230769230398437
5.0.11.0	win	041019	15:06:07	NH_A_76	1	1	mixed_Word_shortCSI	14	mixed_shift	285	Triangle	Red	Color	Word	Shift	200	Inconsistent	COLOR	TriangleRed.png	30	1	789	45	45	31495	100	699.8888888888889141526	45	49	32973	91.8367346938775597209	732.7333333333333484916	39	42	27726	92.8571428571428612031	710.9230769230769055866	51	52	36742	98.0769230769230659917	720.4313725490195565726	9.508295625942650986
5.0.11.0	win	041019	15:06:07	NH_A_76	1	1	mixed_Word_shortCSI	14	mixed_repeat	288	Circle	Red	Color	Word	Repeat	200	Consistent	COLOR	CircleRed.png	30	1	403	46	46	31898	100	693.4347826086956274594	45	49	32973	91.8367346938775597209	732.7333333333333484916	40	43	28129	93.0232558139534830843	703.2250000000000227374	51	52	36742	98.0769230769230659917	720.4313725490195565726	17.2063725490195338352
5.0.11.0	win	041019	15:06:07	NH_A_76	1	1	mixed_Word_shortCSI	14	mixed_repeat	291	Circle	Red	Color	Word	Repeat	200	Consistent	COLOR	CircleRed.png	30	1	386	47	47	32284	100	686.8936170212765546239	45	49	32973	91.8367346938775597209	732.7333333333333484916	41	44	28515	93.1818181818181727749	695.4878048780487915792	51	52	36742	98.0769230769230659917	720.4313725490195565726	24.9435676709707649934
5.0.11.0	win	041019	15:06:07	NH_A_76	1	1	mixed_Word_shortCSI	14	mixed_repeat	294	Circle	Green	Color	Word	Repeat	200	Inconsistent	COLOR	CircleGreen.png	38	1	401	48	48	32685	100	680.9375	45	49	32973	91.8367346938775597209	732.7333333333333484916	42	45	28916	93.3333333333333285964	688.4761904761904816041	51	52	36742	98.0769230769230659917	720.4313725490195565726	31.9551820728290749685
5.0.11.0	win	041019	15:06:07	NH_A_76	1	1	mixed_Word_shortCSI	14	mixed_repeat	297	Triangle	Red	Color	Word	Repeat	200	Inconsistent	COLOR	TriangleRed.png	30	1	462	49	49	33147	100	676.4693877551020477767	45	49	32973	91.8367346938775597209	732.7333333333333484916	43	46	29378	93.478260869565218627	683.209302325581347759	51	52	36742	98.0769230769230659917	720.4313725490195565726	37.2220702234382088136
5.0.11.0	win	041019	15:06:07	NH_A_76	1	1	mixed_Word_shortCSI	14	mixed_shift	300	Circle	Green	Shape	Word	Shift	200	Inconsistent	SHAPE	CircleGreen.png	30	1	666	49	49	33147	100	676.4693877551020477767	46	50	33639	92	731.2826086956521294269	43	46	29378	93.478260869565218627	683.209302325581347759	52	53	37408	98.1132075471698072988	719.38461538461535838	36.175313059034010621
5.0.11.0	win	041019	15:06:07	NH_A_76	1	1	mixed_Word_shortCSI	14	mixed_repeat	303	Circle	Green	Shape	Word	Repeat	200	Inconsistent	SHAPE	CircleGreen.png	30	1	766	49	49	33147	100	676.4693877551020477767	47	51	34405	92.1568627450980386584	732.0212765957446663379	44	47	30144	93.6170212765957501233	685.0909090909091219146	52	53	37408	98.1132075471698072988	719.38461538461535838	34.2937062937062364654
5.0.11.0	win	041019	15:06:07	NH_A_76	1	1	mixed_Word_shortCSI	14	mixed_shift	306	Circle	Green	Color	Word	Shift	200	Inconsistent	COLOR	CircleGreen.png	38	1	509	50	50	33656	100	673.1200000000000045475	47	51	34405	92.1568627450980386584	732.0212765957446663379	44	47	30144	93.6170212765957501233	685.0909090909091219146	53	54	37917	98.1481481481481523588	715.4150943396226693949	30.3241852487135474803
5.0.11.0	win	041019	15:06:07	NH_A_76	1	1	mixed_Word_shortCSI	14	mixed_shift	309	Circle	Red	Shape	Word	Shift	200	Consistent	SHAPE	CircleRed.png	30	1	951	50	50	33656	100	673.1200000000000045475	48	52	35356	92.3076923076923065992	736.5833333333333712289	44	47	30144	93.6170212765957501233	685.0909090909091219146	54	55	38868	98.1818181818181869858	719.7777777777778283053	34.6868686868687063907
5.0.11.0	win	041019	15:06:07	NH_A_76	1	1	mixed_Word_shortCSI	14	mixed_shift	312	Circle	Red	Color	Word	Shift	200	Consistent	COLOR	CircleRed.png	30	1	591	51	51	34247	100	671.5098039215686185344	48	52	35356	92.3076923076923065992	736.5833333333333712289	44	47	30144	93.6170212765957501233	685.0909090909091219146	55	56	39459	98.2142857142857081953	717.4363636363635805537	32.3454545454544586391
5.0.11.0	win	041019	15:06:07	NH_A_76	1	1	mixed_Word_shortCSI	14	mixed_shift	315	Triangle	Red	Shape	Word	Shift	200	Inconsistent	SHAPE	TriangleRed.png	38	1	454	51	51	34247	100	671.5098039215686185344	49	53	35810	92.4528301886792434061	730.8163265306122866605	44	47	30144	93.6170212765957501233	685.0909090909091219146	56	57	39913	98.2456140350877120682	712.7321428571428896248	27.6412337662337677102
5.0.11.0	win	041019	15:06:07	NH_A_76	1	1	mixed_Word_shortCSI	14	mixed_repeat	318	Circle	Green	Shape	Word	Repeat	200	Inconsistent	SHAPE	CircleGreen.png	30	1	562	51	51	34247	100	671.5098039215686185344	50	54	36372	92.5925925925925952242	727.4400000000000545697	45	48	30706	93.75	682.3555555555556111358	56	57	39913	98.2456140350877120682	712.7321428571428896248	30.376587301587278489
5.0.11.0	win	041019	15:06:07	NH_A_76	1	1	mixed_Word_shortCSI	14	mixed_shift	321	Triangle	Green	Color	Word	Shift	200	Consistent	COLOR	TriangleGreen.png	38	1	906	52	52	35153	100	676.0192307692307167599	50	54	36372	92.5925925925925952242	727.4400000000000545697	45	48	30706	93.75	682.3555555555556111358	57	58	40819	98.2758620689655089109	716.1228070175438915612	33.7672514619882804254
5.0.11.0	win	041019	15:06:07	NH_A_76	1	1	mixed_Word_shortCSI	14	mixed_repeat	324	Circle	Red	Color	Word	Repeat	200	Consistent	COLOR	CircleRed.png	30	1	580	53	53	35733	100	674.207547169811277854	50	54	36372	92.5925925925925952242	727.4400000000000545697	46	49	31286	93.8775510204081626853	680.1304347826087450812	57	58	40819	98.2758620689655089109	716.1228070175438915612	35.99237223493514648
5.0.11.0	win	041019	15:06:07	NH_A_76	1	1	mixed_Word_shortCSI	14	mixed_repeat	327	Circle	Green	Color	Word	Repeat	200	Inconsistent	COLOR	CircleGreen.png	38	1	795	54	54	36528	100	676.4444444444444570763	50	54	36372	92.5925925925925952242	727.4400000000000545697	47	50	32081	94	682.5744680851063321825	57	58	40819	98.2758620689655089109	716.1228070175438915612	33.5483389324375593787
5.0.11.0	win	041019	15:06:07	NH_A_76	1	1	mixed_Word_shortCSI	14	mixed_shift	330	Circle	Green	Shape	Word	Shift	200	Inconsistent	SHAPE	CircleGreen.png	30	1	633	54	54	36528	100	676.4444444444444570763	51	55	37005	92.7272727272727195214	725.5882352941176804961	47	50	32081	94	682.5744680851063321825	58	59	41452	98.3050847457627128279	714.689655172413836226	32.1151870873075040436
5.0.11.0	win	041019	15:06:07	NH_A_76	1	1	mixed_Word_shortCSI	14	mixed_shift	333	Triangle	Green	Color	Word	Shift	200	Consistent	COLOR	TriangleGreen.png	38	1	527	55	55	37055	100	673.7272727272727479431	51	55	37005	92.7272727272727195214	725.5882352941176804961	47	50	32081	94	682.5744680851063321825	59	60	41979	98.3333333333333285964	711.5084745762711690986	28.9340064911648369161
5.0.11.0	win	041019	15:06:07	NH_A_76	1	1	mixed_Word_shortCSI	14	mixed_repeat	336	Circle	Green	Color	Word	Repeat	200	Inconsistent	COLOR	CircleGreen.png	38	1	440	56	56	37495	100	669.5535714285714448124	51	55	37005	92.7272727272727195214	725.5882352941176804961	48	51	32521	94.1176470588235218884	677.5208333333333712289	59	60	41979	98.3333333333333285964	711.5084745762711690986	33.9876412429377978697
5.0.11.0	win	041019	15:06:07	NH_A_76	1	1	mixed_Word_shortCSI	14	mixed_shift	339	Circle	Green	Shape	Word	Shift	200	Inconsistent	SHAPE	CircleGreen.png	30	1	581	56	56	37495	100	669.5535714285714448124	52	56	37586	92.8571428571428612031	722.8076923076922639666	48	51	32521	94.1176470588235218884	677.5208333333333712289	60	61	42560	98.3606557377049171009	709.3333333333333712289	31.8125
5.0.11.0	win	041019	15:06:07	NH_A_76	1	1	mixed_Word_shortCSI	14	mixed_repeat	342	Triangle	Green	Shape	Word	Repeat	200	Consistent	SHAPE	TriangleGreen.png	38	1	523	56	56	37495	100	669.5535714285714448124	53	57	38109	92.9824561403508766944	719.0377358490566166438	49	52	33044	94.2307692307692263967	674.3673469387755403659	60	61	42560	98.3606557377049171009	709.3333333333333712289	34.9659863945578308631
5.0.11.0	win	041019	15:06:07	NH_A_76	1	1	mixed_Word_shortCSI	14	mixed_repeat	345	Circle	Green	Shape	Word	Repeat	200	Inconsistent	SHAPE	CircleGreen.png	30	1	612	56	56	37495	100	669.5535714285714448124	54	58	38721	93.1034482758620640652	717.0555555555555429237	50	53	33656	94.3396226415094361073	673.1200000000000045475	60	61	42560	98.3606557377049171009	709.3333333333333712289	36.2133333333333666815
5.0.11.0	win	041019	15:06:07	NH_A_76	1	1	mixed_Word_shortCSI	14	mixed_repeat	348	Triangle	Red	Shape	Word	Repeat	200	Inconsistent	SHAPE	TriangleRed.png	38	1	602	56	56	37495	100	669.5535714285714448124	55	59	39323	93.2203389830508371006	714.9636363636363967089	51	54	34258	94.4444444444444428655	671.7254901960784536641	60	61	42560	98.3606557377049171009	709.3333333333333712289	37.6078431372549175649
5.0.11.0	win	041019	15:06:07	NH_A_76	1	1	mixed_Word_shortCSI	14	mixed_shift	351	Triangle	Red	Color	Word	Shift	200	Inconsistent	COLOR	TriangleRed.png	30	1	464	57	57	37959	100	665.9473684210526016614	55	59	39323	93.2203389830508371006	714.9636363636363967089	51	54	34258	94.4444444444444428655	671.7254901960784536641	61	62	43024	98.387096774193551596	705.3114754098360208445	33.5859852137575671804
5.0.11.0	win	041019	15:06:07	NH_A_76	1	1	mixed_Word_shortCSI	14	mixed_shift	354	Circle	Red	Shape	Word	Shift	200	Consistent	SHAPE	CircleRed.png	30	1	812	57	57	37959	100	665.9473684210526016614	56	60	40135	93.3333333333333285964	716.6964285714285551876	51	54	34258	94.4444444444444428655	671.7254901960784536641	62	63	43836	98.4126984126984041268	707.0322580645160996937	35.3067678684376460296
5.0.11.0	win	041019	15:06:07	NH_A_76	1	1	mixed_Word_shortCSI	14	mixed_shift	357	Triangle	Red	Color	Word	Shift	200	Inconsistent	COLOR	TriangleRed.png	30	1	490	58	58	38449	100	662.9137931034482562609	56	60	40135	93.3333333333333285964	716.6964285714285551876	51	54	34258	94.4444444444444428655	671.7254901960784536641	63	64	44326	98.4375	703.5873015873015674515	31.8618113912231137874
5.0.11.0	win	041019	15:06:07	NH_A_76	1	1	mixed_Word_shortCSI	14	mixed_repeat	360	Circle	Red	Color	Word	Repeat	200	Consistent	COLOR	CircleRed.png	30	1	388	59	59	38837	100	658.2542372881356413927	56	60	40135	93.3333333333333285964	716.6964285714285551876	52	55	34646	94.5454545454545467464	666.2692307692307167599	63	64	44326	98.4375	703.5873015873015674515	37.3180708180708506916
5.0.11.0	win	041019	15:06:07	NH_A_76	1	1	mixed_Word_shortCSI	14	mixed_repeat	363	Triangle	Red	Color	Word	Repeat	200	Inconsistent	COLOR	TriangleRed.png	30	1	371	60	60	39208	100	653.4666666666666969832	56	60	40135	93.3333333333333285964	716.6964285714285551876	53	56	35017	94.6428571428571387969	660.6981132075471805365	63	64	44326	98.4375	703.5873015873015674515	42.889188379754386915
5.0.11.0	win	041019	15:06:07	NH_A_76	1	1	mixed_Word_shortCSI	14	mixed_shift	366	Triangle	Red	Shape	Word	Shift	200	Inconsistent	SHAPE	TriangleRed.png	38	1	578	60	60	39208	100	653.4666666666666969832	57	61	40713	93.4426229508196826146	714.2631578947368780064	53	56	35017	94.6428571428571387969	660.6981132075471805365	64	65	44904	98.4615384615384670042	701.625	40.9268867924528194635
5.0.11.0	win	041019	15:06:07	NH_A_76	1	1	mixed_Word_shortCSI	14	mixed_repeat	369	Triangle	Green	Shape	Word	Repeat	200	Consistent	SHAPE	TriangleGreen.png	38	1	746	60	60	39208	100	653.4666666666666969832	58	62	41459	93.5483870967741921731	714.810344827586163774	54	57	35763	94.7368421052631504153	662.2777777777778283053	64	65	44904	98.4615384615384670042	701.625	39.3472222222221716947
5.0.11.0	win	041019	15:06:07	NH_A_76	1	1	mixed_Word_shortCSI	14	mixed_shift	372	Circle	Red	Color	Word	Shift	200	Consistent	COLOR	CircleRed.png	30	1	410	61	61	39618	100	649.4754098360655234501	58	62	41459	93.5483870967741921731	714.810344827586163774	54	57	35763	94.7368421052631504153	662.2777777777778283053	65	66	45314	98.4848484848484844179	697.138461538461569944	34.8606837606837416388
5.0.11.0	win	041019	15:06:07	NH_A_76	1	1	mixed_Word_shortCSI	14	mixed_repeat	375	Triangle	Green	Color	Word	Repeat	200	Consistent	COLOR	TriangleGreen.png	38	1	1112	62	62	40730	100	656.9354838709676869257	58	62	41459	93.5483870967741921731	714.810344827586163774	55	58	36875	94.8275862068965551543	670.4545454545454958861	65	66	45314	98.4848484848484844179	697.138461538461569944	26.6839160839160740579
5.0.11.0	win	041019	15:06:07	NH_A_76	1	1	mixed_Word_shortCSI	14	mixed_repeat	378	Circle	Green	Color	Word	Repeat	200	Inconsistent	COLOR	CircleGreen.png	38	1	426	63	63	41156	100	653.2698412698413221733	58	62	41459	93.5483870967741921731	714.810344827586163774	56	59	37301	94.9152542372881384836	666.0892857142856655628	65	66	45314	98.4848484848484844179	697.138461538461569944	31.0491758241759043813
5.0.11.0	win	041019	15:06:07	NH_A_76	1	1	mixed_Word_shortCSI	14	mixed_shift	381	Circle	Red	Shape	Word	Shift	200	Consistent	SHAPE	CircleRed.png	30	1	584	63	63	41156	100	653.2698412698413221733	59	63	42043	93.6507936507936449289	712.5932203389830874585	56	59	37301	94.9152542372881384836	666.0892857142856655628	66	67	45898	98.507462686567166088	695.4242424242423794567	29.3349567099567138939
5.0.11.0	win	041019	15:06:07	NH_A_76	1	1	mixed_Word_shortCSI	14	mixed_repeat	384	Circle	Green	Shape	Word	Repeat	200	Inconsistent	SHAPE	CircleGreen.png	38	0	814	63	63	41156	100	653.2698412698413221733	59	64	42043	92.1875	712.5932203389830874585	56	60	37301	93.3333333333333285964	666.0892857142856655628	66	67	45898	98.507462686567166088	695.4242424242423794567	29.3349567099567138939
5.0.11.0	win	041019	15:06:07	NH_A_76	1	1	mixed_Word_shortCSI	14	mixed_shift	387	Triangle	Green	Color	Word	Shift	200	Consistent	COLOR	TriangleGreen.png	38	1	1324	64	64	42480	100	663.75	59	64	42043	92.1875	712.5932203389830874585	56	60	37301	93.3333333333333285964	666.0892857142856655628	67	68	47222	98.5294117647058840248	704.8059701492537669765	38.7166844349681014137
5.0.11.0	win	041019	15:06:07	NH_A_76	1	1	mixed_Word_shortCSI	14	mixed_repeat	390	Triangle	Green	Color	Word	Repeat	200	Consistent	COLOR	TriangleGreen.png	38	1	485	65	65	42965	100	661	59	64	42043	92.1875	712.5932203389830874585	57	61	37786	93.4426229508196826146	662.9122807017544118935	67	68	47222	98.5294117647058840248	704.8059701492537669765	41.893689447499355083
5.0.11.0	win	041019	15:06:07	NH_A_76	1	1	mixed_Word_shortCSI	14	mixed_repeat	393	Triangle	Green	Color	Word	Repeat	200	Consistent	COLOR	TriangleGreen.png	38	1	415	66	66	43380	100	657.2727272727272520569	59	64	42043	92.1875	712.5932203389830874585	58	62	38201	93.5483870967741921731	658.6379310344827899826	67	68	47222	98.5294117647058840248	704.8059701492537669765	46.1680391147709769939
5.0.11.0	win	041019	15:06:07	NH_A_76	1	1	mixed_Word_shortCSI	14	mixed_repeat	396	Triangle	Green	Color	Word	Repeat	200	Consistent	COLOR	TriangleGreen.png	38	1	461	67	67	43841	100	654.3432835820894979406	59	64	42043	92.1875	712.5932203389830874585	59	63	38662	93.6507936507936449289	655.2881355932203177872	67	68	47222	98.5294117647058840248	704.8059701492537669765	49.5178345560334491893
5.0.11.0	win	041019	15:06:07	NH_A_76	1	1	mixed_Word_shortCSI	14	mixed_repeat	399	Circle	Red	Color	Word	Repeat	200	Consistent	COLOR	CircleRed.png	30	1	681	68	68	44522	100	654.7352941176470721985	59	64	42043	92.1875	712.5932203389830874585	60	64	39343	93.75	655.7166666666666969832	67	68	47222	98.5294117647058840248	704.8059701492537669765	49.0893034825870699933
5.0.11.0	win	041019	15:06:07	NH_A_76	1	1	mixed_Word_shortCSI	14	mixed_repeat	402	Triangle	Green	Color	Word	Repeat	200	Consistent	COLOR	TriangleGreen.png	38	1	428	69	69	44950	100	651.4492753623188718848	59	64	42043	92.1875	712.5932203389830874585	61	65	39771	93.846153846153839595	651.9836065573770156334	67	68	47222	98.5294117647058840248	704.8059701492537669765	52.8223635918767513431
5.0.11.0	win	041019	15:06:07	NH_A_76	1	1	mixed_Word_shortCSI	14	mixed_shift	405	Triangle	Red	Shape	Word	Shift	200	Inconsistent	SHAPE	TriangleRed.png	38	1	953	69	69	44950	100	651.4492753623188718848	60	65	42996	92.3076923076923065992	716.6000000000000227374	61	65	39771	93.846153846153839595	651.9836065573770156334	68	69	48175	98.5507246376811707478	708.4558823529412165954	56.472275795564200962
5.0.11.0	win	041019	15:06:07	NH_A_76	1	1	mixed_Word_shortCSI	14	mixed_repeat	408	Circle	Red	Shape	Word	Repeat	200	Consistent	SHAPE	CircleRed.png	30	1	609	69	69	44950	100	651.4492753623188718848	61	66	43605	92.4242424242424220893	714.8360655737704973944	62	66	40380	93.9393939393939376714	651.2903225806451246171	68	69	48175	98.5507246376811707478	708.4558823529412165954	57.1655597722960919782
5.0.11.0	win	041019	15:06:07	NH_A_76	1	1	mixed_Word_shortCSI	14	mixed_shift	411	Circle	Green	Color	Word	Shift	200	Inconsistent	COLOR	CircleGreen.png	38	1	1223	70	70	46173	100	659.6142857142857565123	61	66	43605	92.4242424242424220893	714.8360655737704973944	62	66	40380	93.9393939393939376714	651.2903225806451246171	69	70	49398	98.5714285714285836093	715.9130434782608745081	64.622720897615749891
5.0.11.0	win	041019	15:06:07	NH_A_76	1	1	mixed_Word_shortCSI	14	mixed_repeat	414	Triangle	Green	Color	Word	Repeat	200	Consistent	COLOR	TriangleGreen.png	38	1	500	71	71	46673	100	657.3661971830986203713	61	66	43605	92.4242424242424220893	714.8360655737704973944	63	67	40880	94.0298507462686643521	648.8888888888889141526	69	70	49398	98.5714285714285836093	715.9130434782608745081	67.0241545893719603555
5.0.11.0	win	041019	15:06:07	NH_A_76	1	1	mixed_Word_shortCSI	14	mixed_shift	417	Triangle	Green	Shape	Word	Shift	200	Consistent	SHAPE	TriangleGreen.png	38	1	654	71	71	46673	100	657.3661971830986203713	62	67	44259	92.5373134328358162293	713.8548387096774376914	63	67	40880	94.0298507462686643521	648.8888888888889141526	70	71	50052	98.5915492957746550928	715.0285714285714675498	66.1396825396825533971
5.0.11.0	win	041019	15:06:07	NH_A_76	1	1	mixed_Word_shortCSI	14	mixed_repeat	420	Circle	Green	Shape	Word	Repeat	200	Inconsistent	SHAPE	CircleGreen.png	30	1	755	71	71	46673	100	657.3661971830986203713	63	68	45014	92.647058823529420124	714.507936507936506132	64	68	41635	94.1176470588235218884	650.546875	70	71	50052	98.5915492957746550928	715.0285714285714675498	64.4816964285714675498
5.0.11.0	win	041019	15:06:07	NH_A_76	1	1	mixed_Word_shortCSI	14	mixed_repeat	423	Triangle	Red	Shape	Word	Repeat	200	Inconsistent	SHAPE	TriangleRed.png	38	1	563	71	71	46673	100	657.3661971830986203713	64	69	45577	92.7536231884057968955	712.140625	65	69	42198	94.2028985507246403586	649.2000000000000454747	70	71	50052	98.5915492957746550928	715.0285714285714675498	65.828571428571422075
5.0.11.0	win	041019	15:06:07	NH_A_76	1	1	mixed_Word_shortCSI	14	mixed_repeat	426	Triangle	Red	Shape	Word	Repeat	200	Inconsistent	SHAPE	TriangleRed.png	38	1	362	71	71	46673	100	657.3661971830986203713	65	70	45939	92.8571428571428612031	706.7538461538460978772	66	70	42560	94.2857142857142775938	644.8484848484848726002	70	71	50052	98.5915492957746550928	715.0285714285714675498	70.1800865800865949495
5.0.11.0	win	041019	15:06:07	NH_A_76	1	1	mixed_Word_shortCSI	14	mixed_shift	429	Triangle	Red	Color	Word	Shift	200	Inconsistent	COLOR	TriangleRed.png	30	1	538	72	72	47211	100	655.7083333333333712289	65	70	45939	92.8571428571428612031	706.7538461538460978772	66	70	42560	94.2857142857142775938	644.8484848484848726002	71	72	50590	98.6111111111111142691	712.5352112676056322016	67.6867264191207596014
5.0.11.0	win	041019	15:06:07	NH_A_76	1	1	mixed_Word_shortCSI	14	mixed_repeat	432	Circle	Green	Color	Word	Repeat	200	Inconsistent	COLOR	CircleGreen.png	38	1	419	73	73	47630	100	652.4657534246575778525	65	70	45939	92.8571428571428612031	706.7538461538460978772	67	71	42979	94.3661971830985919496	641.4776119402985159468	71	72	50590	98.6111111111111142691	712.5352112676056322016	71.0575993273071162548
5.0.11.0	win	041019	15:06:07	NH_A_76	1	1	mixed_Word_shortCSI	14	mixed_repeat	435	Triangle	Red	Color	Word	Repeat	200	Inconsistent	COLOR	TriangleRed.png	30	1	432	74	74	48062	100	649.4864864864864557603	65	70	45939	92.8571428571428612031	706.7538461538460978772	68	72	43411	94.4444444444444428655	638.3970588235293917023	71	72	50590	98.6111111111111142691	712.5352112676056322016	74.1381524440762404993
5.0.11.0	win	041019	15:06:07	NH_A_76	1	1	mixed_Word_shortCSI	14	mixed_shift	438	Triangle	Green	Shape	Word	Shift	200	Consistent	SHAPE	TriangleGreen.png	38	1	477	74	74	48062	100	649.4864864864864557603	66	71	46416	92.9577464788732328316	703.2727272727272520569	68	72	43411	94.4444444444444428655	638.3970588235293917023	72	73	51067	98.6301369863013661643	709.2638888888889141526	70.8668300653595224503
5.0.11.0	win	041019	15:06:07	NH_A_76	1	1	mixed_Word_shortCSI	14	mixed_shift	441	Circle	Green	Color	Word	Shift	200	Inconsistent	COLOR	CircleGreen.png	38	1	936	75	75	48998	100	653.3066666666666151286	66	71	46416	92.9577464788732328316	703.2727272727272520569	68	72	43411	94.4444444444444428655	638.3970588235293917023	73	74	52003	98.648648648648645576	712.3698630136985912031	73.9728041901691995008
5.0.11.0	win	041019	15:06:07	NH_A_76	1	1	mixed_Word_shortCSI	14	mixed_shift	444	Triangle	Red	Shape	Word	Shift	200	Inconsistent	SHAPE	TriangleRed.png	38	1	865	75	75	48998	100	653.3066666666666151286	67	72	47281	93.0555555555555571345	705.6865671641791095681	68	72	43411	94.4444444444444428655	638.3970588235293917023	74	75	52868	98.6666666666666714036	714.4324324324323924884	76.0353736089030007861
5.0.11.0	win	041019	15:06:07	NH_A_76	1	1	mixed_Word_shortCSI	14	mixed_repeat	447	Circle	Red	Shape	Word	Repeat	200	Consistent	SHAPE	CircleRed.png	30	1	540	75	75	48998	100	653.3066666666666151286	68	73	47821	93.1506849315068450323	703.25	69	73	43951	94.520547945205478868	636.971014492753624836	74	75	52868	98.6666666666666714036	714.4324324324323924884	77.4614179396787676524
5.0.11.0	win	041019	15:06:07	NH_A_76	1	1	mixed_Word_shortCSI	14	mixed_shift	450	Triangle	Green	Color	Word	Shift	200	Consistent	COLOR	TriangleGreen.png	38	1	453	76	76	49451	100	650.6710526315789593355	68	73	47821	93.1506849315068450323	703.25	69	73	43951	94.520547945205478868	636.971014492753624836	75	76	53321	98.6842105263157804984	710.9466666666667151731	73.975652173913090337
5.0.11.0	win	041019	15:06:07	NH_A_76	1	1	mixed_Word_shortCSI	14	mixed_shift	453	Circle	Red	Shape	Word	Shift	200	Consistent	SHAPE	CircleRed.png	30	1	2593	76	76	49451	100	650.6710526315789593355	69	74	50414	93.243243243243242091	730.6376811594202536071	69	73	43951	94.520547945205478868	636.971014492753624836	76	77	55914	98.7012987012986968693	735.7105263157894796677	98.7395118230358548317
5.0.11.0	win	041019	15:06:07	NH_A_76	1	1	mixed_Word_shortCSI	14	mixed_repeat	456	Circle	Green	Shape	Word	Repeat	200	Inconsistent	SHAPE	CircleGreen.png	30	1	648	76	76	49451	100	650.6710526315789593355	70	75	51062	93.3333333333333285964	729.4571428571429123622	70	74	44599	94.594594594594596515	637.1285714285713766003	76	77	55914	98.7012987012986968693	735.7105263157894796677	98.5819548872181030674
5.0.11.0	win	041019	15:06:07	NH_A_76	1	1	mixed_Word_shortCSI	14	mixed_repeat	459	Circle	Green	Shape	Word	Repeat	200	Inconsistent	SHAPE	CircleGreen.png	30	1	459	76	76	49451	100	650.6710526315789593355	71	76	51521	93.4210526315789451246	725.6478873239436779841	71	75	45058	94.6666666666666714036	634.6197183098591949602	76	77	55914	98.7012987012986968693	735.7105263157894796677	101.0908080059302847076
5.0.11.0	win	041019	15:06:07	NH_A_76	1	1	mixed_Word_shortCSI	14	mixed_repeat	462	Triangle	Red	Shape	Word	Repeat	200	Inconsistent	SHAPE	TriangleRed.png	38	1	808	76	76	49451	100	650.6710526315789593355	72	77	52329	93.5064935064934985576	726.7916666666666287711	72	76	45866	94.7368421052631504153	637.0277777777778283053	76	77	55914	98.7012987012986968693	735.7105263157894796677	98.6827485380116513625
5.0.11.0	win	041019	15:06:07	NH_A_76	1	1	mixed_Word_shortCSI	14	mixed_shift	465	Triangle	Green	Color	Word	Shift	200	Consistent	COLOR	TriangleGreen.png	38	1	486	77	77	49937	100	648.5324675324675354204	72	77	52329	93.5064935064934985576	726.7916666666666287711	72	76	45866	94.7368421052631504153	637.0277777777778283053	77	78	56400	98.7179487179487296089	732.4675324675324645796	95.4397546897546362743
5.0.11.0	win	041019	15:06:07	NH_A_76	1	1	mixed_Word_shortCSI	14	mixed_repeat	468	Circle	Red	Color	Word	Repeat	200	Consistent	COLOR	CircleRed.png	30	1	432	78	78	50369	100	645.7564102564102768156	72	77	52329	93.5064935064934985576	726.7916666666666287711	73	77	46298	94.8051948051948016882	634.2191780821917745925	77	78	56400	98.7179487179487296089	732.4675324675324645796	98.2483543853406899871
5.0.11.0	win	041019	15:06:07	NH_A_76	1	1	mixed_Word_shortCSI	14	mixed_repeat	471	Circle	Red	Color	Word	Repeat	200	Consistent	COLOR	CircleRed.png	30	1	381	79	79	50750	100	642.4050632911391858215	72	77	52329	93.5064935064934985576	726.7916666666666287711	74	78	46679	94.8717948717948615922	630.7972972972972911521	77	78	56400	98.7179487179487296089	732.4675324675324645796	101.6702351702351734275
5.0.11.0	win	041019	15:06:07	NH_A_76	1	1	mixed_Word_shortCSI	14	mixed_repeat	474	Circle	Green	Color	Word	Repeat	200	Inconsistent	COLOR	CircleGreen.png	38	1	1116	80	80	51866	100	648.3250000000000454747	72	77	52329	93.5064935064934985576	726.7916666666666287711	75	79	47795	94.93670886075949511	637.2666666666666515084	77	78	56400	98.7179487179487296089	732.4675324675324645796	95.2008658008658130711
5.0.11.0	win	041019	15:06:07	NH_A_76	1	1	mixed_Word_shortCSI	14	mixed_shift	477	Triangle	Green	Shape	Word	Shift	200	Consistent	SHAPE	TriangleGreen.png	38	1	525	80	80	51866	100	648.3250000000000454747	73	78	52854	93.5897435897435912011	724.0273972602740286675	75	79	47795	94.93670886075949511	637.2666666666666515084	78	79	56925	98.7341772151898737775	729.8076923076922639666	92.5410256410256124582
5.0.11.0	win	041019	15:06:07	NH_A_76	1	1	mixed_Word_shortCSI	14	mixed_repeat	480	Circle	Red	Shape	Word	Repeat	200	Consistent	SHAPE	CircleRed.png	30	1	486	80	80	51866	100	648.3250000000000454747	74	79	53340	93.6708860759493688874	720.8108108108108353917	76	80	48281	95	635.2763157894736423259	78	79	56925	98.7341772151898737775	729.8076923076922639666	94.5313765182186216407
5.0.11.0	win	041019	15:06:07	NH_A_76	1	1	mixed_Word_shortCSI	14	mixed_shift	483	Circle	Green	Color	Word	Shift	200	Inconsistent	COLOR	CircleGreen.png	38	1	593	81	81	52459	100	647.6419753086420314503	74	79	53340	93.6708860759493688874	720.8108108108108353917	76	80	48281	95	635.2763157894736423259	79	80	57518	98.75	728.0759493670885831307	92.7996335776149408048
