# Supplementary material for: Serial Recall Predicts Vocoded Sentence Recognition Across Spectral Resolutions
Source: J Speech Lang Hear Res. 2020 Mar 26;63(4):1282–98. doi: 10.1044/2020_JSLHR-19-00319 (PMC7242981; doi:10.1044/2020_JSLHR-19-00319)
Supplement: Supplemental Material S1 [file JSLHR-63-1282-s001.zip › Supplemental Material/EF Tasks/colorshapetask/Experiment Results/NH_A_77/colorshapetask_raw_NH_A_77_2019-04-16-21-47-12-441.iqdat]

build	computer.platform	date	time	subject	group	values.group	blockcode	blocknum	trialcode	trialnum	values.shape	values.color	values.categorizationtask	values.mixed_cuetask	values.mixed_shifttask	values.csi	values.responsekeymapping	stimulusitem1	values.stimulus	response	correct	latency	values.count_corrcolor	values.count_color	values.sumrt_corrcolor	expressions.percentcorrect_color	expressions.meanrt_color	values.count_corrshape	values.count_shape	values.sumrt_corrshape	expressions.percentcorrect_shape	expressions.meanrt_shape	values.count_corrrepeat	values.count_repeat	values.sumrt_corrrepeat	expressions.percentcorrect_repeat	expressions.meanrt_repeat	values.count_corrshift	values.count_shift	values.sumrt_corrshift	expressions.percentcorrect_shift	expressions.meanrt_shift	expressions.switchcost
5.0.11.0	win	041619	16:47:12	NH_A_77	1	1	generalintro	1	GeneralIntro	1						0		SC_GeneralIntro.htm		57	0	418862	0	0	0	0		0	0	0	0		0	0	0	0		0	0	0	0		0
5.0.11.0	win	041619	16:47:12	NH_A_77	1	1	blockedintro	2	BlockedIntro	1						0		SC_BlockedIntro1.htm		57	0	10699	0	0	0	0		0	0	0	0		0	0	0	0		0	0	0	0		0
5.0.11.0	win	041619	16:47:12	NH_A_77	1	1	blockedintro	2	BlockedIntro	2						0		SC_BlockedIntro2.htm		57	0	1343	0	0	0	0		0	0	0	0		0	0	0	0		0	0	0	0		0
5.0.11.0	win	041619	16:47:12	NH_A_77	1	1	blockedtask_shapetraining	3	BlockedPracticeInstruct	1						0		SC_Blocked_ShapeTraining.htm		57	0	5015	0	0	0	0		0	0	0	0		0	0	0	0		0	0	0	0		0
5.0.11.0	win	041619	16:47:12	NH_A_77	1	1	blockedtask_shapetraining	3	blockedtask_shapetraining	3	Triangle		Shape			0		Triangle.png	Triangle.png	38	1	781	0	0	0	0		0	0	0	0		0	0	0	0		0	0	0	0		0
5.0.11.0	win	041619	16:47:12	NH_A_77	1	1	blockedtask_shapetraining	3	blockedtask_shapetraining	6	Triangle		Shape			0		Triangle.png	Triangle.png	38	1	485	0	0	0	0		0	0	0	0		0	0	0	0		0	0	0	0		0
5.0.11.0	win	041619	16:47:12	NH_A_77	1	1	blockedtask_shapetraining	3	blockedtask_shapetraining	9	Circle		Shape			0		Circle.png	Circle.png	30	1	569	0	0	0	0		0	0	0	0		0	0	0	0		0	0	0	0		0
5.0.11.0	win	041619	16:47:12	NH_A_77	1	1	blockedtask_shapetraining	3	blockedtask_shapetraining	12	Circle		Shape			0		Circle.png	Circle.png	30	1	362	0	0	0	0		0	0	0	0		0	0	0	0		0	0	0	0		0
5.0.11.0	win	041619	16:47:12	NH_A_77	1	1	blockedtask_shapetraining	3	blockedtask_shapetraining	15	Circle		Shape			0		Circle.png	Circle.png	30	1	371	0	0	0	0		0	0	0	0		0	0	0	0		0	0	0	0		0
5.0.11.0	win	041619	16:47:12	NH_A_77	1	1	blockedtask_shapetraining	3	blockedtask_shapetraining	18	Triangle		Shape			0		Triangle.png	Triangle.png	38	1	508	0	0	0	0		0	0	0	0		0	0	0	0		0	0	0	0		0
5.0.11.0	win	041619	16:47:12	NH_A_77	1	1	blockedtask_shapetraining	3	blockedtask_shapetraining	21	Circle		Shape			0		Circle.png	Circle.png	30	1	3423	0	0	0	0		0	0	0	0		0	0	0	0		0	0	0	0		0
5.0.11.0	win	041619	16:47:12	NH_A_77	1	1	blockedtask_shapetraining	3	blockedtask_shapetraining	24	Triangle		Shape			0		Triangle.png	Triangle.png	38	1	526	0	0	0	0		0	0	0	0		0	0	0	0		0	0	0	0		0
5.0.11.0	win	041619	16:47:12	NH_A_77	1	1	blockedtask_shapetraining	3	blockedtask_shapetraining	27	Circle		Shape			0		Circle.png	Circle.png	30	1	624	0	0	0	0		0	0	0	0		0	0	0	0		0	0	0	0		0
5.0.11.0	win	041619	16:47:12	NH_A_77	1	1	blockedtask_shapetraining	3	blockedtask_shapetraining	30	Circle		Shape			0		Circle.png	Circle.png	30	1	367	0	0	0	0		0	0	0	0		0	0	0	0		0	0	0	0		0
5.0.11.0	win	041619	16:47:12	NH_A_77	1	1	blockedtask_shapetraining	3	blockedtask_shapetraining	33	Triangle		Shape			0		Triangle.png	Triangle.png	38	1	408	0	0	0	0		0	0	0	0		0	0	0	0		0	0	0	0		0
5.0.11.0	win	041619	16:47:12	NH_A_77	1	1	blockedtask_shapetraining	3	blockedtask_shapetraining	36	Circle		Shape			0		Circle.png	Circle.png	30	1	432	0	0	0	0		0	0	0	0		0	0	0	0		0	0	0	0		0
5.0.11.0	win	041619	16:47:12	NH_A_77	1	1	blockedtask_shapetraining	3	blockedtask_shapetraining	39	Triangle		Shape			0		Triangle.png	Triangle.png	38	1	325	0	0	0	0		0	0	0	0		0	0	0	0		0	0	0	0		0
5.0.11.0	win	041619	16:47:12	NH_A_77	1	1	blockedtask_shapetraining	3	blockedtask_shapetraining	42	Triangle		Shape			0		Triangle.png	Triangle.png	38	1	368	0	0	0	0		0	0	0	0		0	0	0	0		0	0	0	0		0
5.0.11.0	win	041619	16:47:12	NH_A_77	1	1	blockedtask_shapetraining	3	blockedtask_shapetraining	45	Triangle		Shape			0		Triangle.png	Triangle.png	38	1	329	0	0	0	0		0	0	0	0		0	0	0	0		0	0	0	0		0
5.0.11.0	win	041619	16:47:12	NH_A_77	1	1	blockedtask_shapetraining	3	blockedtask_shapetraining	48	Circle		Shape			0		Circle.png	Circle.png	30	1	451	0	0	0	0		0	0	0	0		0	0	0	0		0	0	0	0		0
5.0.11.0	win	041619	16:47:12	NH_A_77	1	1	blockedtask_shapetraining	3	blockedtask_shapetraining	51	Circle		Shape			0		Circle.png	Circle.png	30	1	505	0	0	0	0		0	0	0	0		0	0	0	0		0	0	0	0		0
5.0.11.0	win	041619	16:47:12	NH_A_77	1	1	blockedtask_shapetraining	3	blockedtask_shapetraining	54	Circle		Shape			0		Circle.png	Circle.png	30	1	380	0	0	0	0		0	0	0	0		0	0	0	0		0	0	0	0		0
5.0.11.0	win	041619	16:47:12	NH_A_77	1	1	blockedtask_shapetraining	3	blockedtask_shapetraining	57	Triangle		Shape			0		Triangle.png	Triangle.png	38	1	405	0	0	0	0		0	0	0	0		0	0	0	0		0	0	0	0		0
5.0.11.0	win	041619	16:47:12	NH_A_77	1	1	blockedtask_shapetraining	3	blockedtask_shapetraining	60	Circle		Shape			0		Circle.png	Circle.png	30	1	444	0	0	0	0		0	0	0	0		0	0	0	0		0	0	0	0		0
5.0.11.0	win	041619	16:47:12	NH_A_77	1	1	blockedtask_shapetraining	3	blockedtask_shapetraining	63	Triangle		Shape			0		Triangle.png	Triangle.png	38	1	338	0	0	0	0		0	0	0	0		0	0	0	0		0	0	0	0		0
5.0.11.0	win	041619	16:47:12	NH_A_77	1	1	blockedtask_shapetraining	3	blockedtask_shapetraining	66	Circle		Shape			0		Circle.png	Circle.png	30	1	524	0	0	0	0		0	0	0	0		0	0	0	0		0	0	0	0		0
5.0.11.0	win	041619	16:47:12	NH_A_77	1	1	blockedtask_shapetraining	3	blockedtask_shapetraining	69	Triangle		Shape			0		Triangle.png	Triangle.png	38	1	367	0	0	0	0		0	0	0	0		0	0	0	0		0	0	0	0		0
5.0.11.0	win	041619	16:47:12	NH_A_77	1	1	blockedtask_shapetraining	3	blockedtask_shapetraining	72	Triangle		Shape			0		Triangle.png	Triangle.png	38	1	376	0	0	0	0		0	0	0	0		0	0	0	0		0	0	0	0		0
5.0.11.0	win	041619	16:47:12	NH_A_77	1	1	blockedtask_shapetraining	3	blockedtask_shapetraining	75	Triangle		Shape			0		Triangle.png	Triangle.png	38	1	432	0	0	0	0		0	0	0	0		0	0	0	0		0	0	0	0		0
5.0.11.0	win	041619	16:47:12	NH_A_77	1	1	blockedtask_shapetraining	3	blockedtask_shapetraining	78	Circle		Shape			0		Circle.png	Circle.png	30	1	406	0	0	0	0		0	0	0	0		0	0	0	0		0	0	0	0		0
5.0.11.0	win	041619	16:47:12	NH_A_77	1	1	blockedtask_shapetraining	3	blockedtask_shapetraining	81	Circle		Shape			0		Circle.png	Circle.png	30	1	413	0	0	0	0		0	0	0	0		0	0	0	0		0	0	0	0		0
5.0.11.0	win	041619	16:47:12	NH_A_77	1	1	blockedtask_shapetraining	3	blockedtask_shapetraining	84	Triangle		Shape			0		Triangle.png	Triangle.png	30	0	373	0	0	0	0		0	0	0	0		0	0	0	0		0	0	0	0		0
5.0.11.0	win	041619	16:47:12	NH_A_77	1	1	blockedtask_shapetraining	3	blockedtask_shapetraining	87	Circle		Shape			0		Circle.png	Circle.png	30	1	469	0	0	0	0		0	0	0	0		0	0	0	0		0	0	0	0		0
5.0.11.0	win	041619	16:47:12	NH_A_77	1	1	blockedtask_shapetraining	3	blockedtask_shapetraining	90	Triangle		Shape			0		Triangle.png	Triangle.png	38	1	474	0	0	0	0		0	0	0	0		0	0	0	0		0	0	0	0		0
5.0.11.0	win	041619	16:47:12	NH_A_77	1	1	blockedtask_shapetraining	3	blockedtask_shapetraining	93	Circle		Shape			0		Circle.png	Circle.png	30	1	447	0	0	0	0		0	0	0	0		0	0	0	0		0	0	0	0		0
5.0.11.0	win	041619	16:47:12	NH_A_77	1	1	blockedtask_shapetraining	3	blockedtask_shapetraining	96	Triangle		Shape			0		Triangle.png	Triangle.png	38	1	468	0	0	0	0		0	0	0	0		0	0	0	0		0	0	0	0		0
5.0.11.0	win	041619	16:47:12	NH_A_77	1	1	blockedtask_colortraining	4	BlockedPracticeInstruct	1	Triangle		Shape			0		SC_Blocked_ColorTraining.htm	Triangle.png	57	0	7336	0	0	0	0		0	0	0	0		0	0	0	0		0	0	0	0		0
5.0.11.0	win	041619	16:47:12	NH_A_77	1	1	blockedtask_colortraining	4	blockedtask_colortraining	3		Green	Color			0		Green.png	Green.png	38	1	562	0	0	0	0		0	0	0	0		0	0	0	0		0	0	0	0		0
5.0.11.0	win	041619	16:47:12	NH_A_77	1	1	blockedtask_colortraining	4	blockedtask_colortraining	6		Green	Color			0		Green.png	Green.png	38	1	404	0	0	0	0		0	0	0	0		0	0	0	0		0	0	0	0		0
5.0.11.0	win	041619	16:47:12	NH_A_77	1	1	blockedtask_colortraining	4	blockedtask_colortraining	9		Green	Color			0		Green.png	Green.png	38	1	363	0	0	0	0		0	0	0	0		0	0	0	0		0	0	0	0		0
5.0.11.0	win	041619	16:47:12	NH_A_77	1	1	blockedtask_colortraining	4	blockedtask_colortraining	12		Red	Color			0		Red.png	Red.png	30	1	468	0	0	0	0		0	0	0	0		0	0	0	0		0	0	0	0		0
5.0.11.0	win	041619	16:47:12	NH_A_77	1	1	blockedtask_colortraining	4	blockedtask_colortraining	15		Red	Color			0		Red.png	Red.png	30	1	393	0	0	0	0		0	0	0	0		0	0	0	0		0	0	0	0		0
5.0.11.0	win	041619	16:47:12	NH_A_77	1	1	blockedtask_colortraining	4	blockedtask_colortraining	18		Green	Color			0		Green.png	Green.png	38	1	401	0	0	0	0		0	0	0	0		0	0	0	0		0	0	0	0		0
5.0.11.0	win	041619	16:47:12	NH_A_77	1	1	blockedtask_colortraining	4	blockedtask_colortraining	21		Red	Color			0		Red.png	Red.png	30	1	440	0	0	0	0		0	0	0	0		0	0	0	0		0	0	0	0		0
5.0.11.0	win	041619	16:47:12	NH_A_77	1	1	blockedtask_colortraining	4	blockedtask_colortraining	24		Red	Color			0		Red.png	Red.png	30	1	462	0	0	0	0		0	0	0	0		0	0	0	0		0	0	0	0		0
5.0.11.0	win	041619	16:47:12	NH_A_77	1	1	blockedtask_colortraining	4	blockedtask_colortraining	27		Red	Color			0		Red.png	Red.png	30	1	387	0	0	0	0		0	0	0	0		0	0	0	0		0	0	0	0		0
5.0.11.0	win	041619	16:47:12	NH_A_77	1	1	blockedtask_colortraining	4	blockedtask_colortraining	30		Red	Color			0		Red.png	Red.png	30	1	395	0	0	0	0		0	0	0	0		0	0	0	0		0	0	0	0		0
5.0.11.0	win	041619	16:47:12	NH_A_77	1	1	blockedtask_colortraining	4	blockedtask_colortraining	33		Green	Color			0		Green.png	Green.png	38	1	371	0	0	0	0		0	0	0	0		0	0	0	0		0	0	0	0		0
5.0.11.0	win	041619	16:47:12	NH_A_77	1	1	blockedtask_colortraining	4	blockedtask_colortraining	36		Red	Color			0		Red.png	Red.png	30	1	396	0	0	0	0		0	0	0	0		0	0	0	0		0	0	0	0		0
5.0.11.0	win	041619	16:47:12	NH_A_77	1	1	blockedtask_colortraining	4	blockedtask_colortraining	39		Green	Color			0		Green.png	Green.png	38	1	403	0	0	0	0		0	0	0	0		0	0	0	0		0	0	0	0		0
5.0.11.0	win	041619	16:47:12	NH_A_77	1	1	blockedtask_colortraining	4	blockedtask_colortraining	42		Green	Color			0		Green.png	Green.png	38	1	379	0	0	0	0		0	0	0	0		0	0	0	0		0	0	0	0		0
5.0.11.0	win	041619	16:47:12	NH_A_77	1	1	blockedtask_colortraining	4	blockedtask_colortraining	45		Red	Color			0		Red.png	Red.png	30	1	403	0	0	0	0		0	0	0	0		0	0	0	0		0	0	0	0		0
5.0.11.0	win	041619	16:47:12	NH_A_77	1	1	blockedtask_colortraining	4	blockedtask_colortraining	48		Green	Color			0		Green.png	Green.png	38	1	347	0	0	0	0		0	0	0	0		0	0	0	0		0	0	0	0		0
5.0.11.0	win	041619	16:47:12	NH_A_77	1	1	blockedtask_colortraining	4	blockedtask_colortraining	51		Green	Color			0		Green.png	Green.png	38	1	404	0	0	0	0		0	0	0	0		0	0	0	0		0	0	0	0		0
5.0.11.0	win	041619	16:47:12	NH_A_77	1	1	blockedtask_colortraining	4	blockedtask_colortraining	54		Green	Color			0		Green.png	Green.png	38	1	363	0	0	0	0		0	0	0	0		0	0	0	0		0	0	0	0		0
5.0.11.0	win	041619	16:47:12	NH_A_77	1	1	blockedtask_colortraining	4	blockedtask_colortraining	57		Red	Color			0		Red.png	Red.png	30	1	453	0	0	0	0		0	0	0	0		0	0	0	0		0	0	0	0		0
5.0.11.0	win	041619	16:47:12	NH_A_77	1	1	blockedtask_colortraining	4	blockedtask_colortraining	60		Green	Color			0		Green.png	Green.png	38	1	362	0	0	0	0		0	0	0	0		0	0	0	0		0	0	0	0		0
5.0.11.0	win	041619	16:47:12	NH_A_77	1	1	blockedtask_colortraining	4	blockedtask_colortraining	63		Red	Color			0		Red.png	Red.png	30	1	435	0	0	0	0		0	0	0	0		0	0	0	0		0	0	0	0		0
5.0.11.0	win	041619	16:47:12	NH_A_77	1	1	blockedtask_colortraining	4	blockedtask_colortraining	66		Red	Color			0		Red.png	Red.png	30	1	426	0	0	0	0		0	0	0	0		0	0	0	0		0	0	0	0		0
5.0.11.0	win	041619	16:47:12	NH_A_77	1	1	blockedtask_colortraining	4	blockedtask_colortraining	69		Red	Color			0		Red.png	Red.png	30	1	352	0	0	0	0		0	0	0	0		0	0	0	0		0	0	0	0		0
5.0.11.0	win	041619	16:47:12	NH_A_77	1	1	blockedtask_colortraining	4	blockedtask_colortraining	72		Green	Color			0		Green.png	Green.png	38	1	377	0	0	0	0		0	0	0	0		0	0	0	0		0	0	0	0		0
5.0.11.0	win	041619	16:47:12	NH_A_77	1	1	blockedtask_colortraining	4	blockedtask_colortraining	75		Red	Color			0		Red.png	Red.png	30	1	514	0	0	0	0		0	0	0	0		0	0	0	0		0	0	0	0		0
5.0.11.0	win	041619	16:47:12	NH_A_77	1	1	blockedtask_colortraining	4	blockedtask_colortraining	78		Green	Color			0		Green.png	Green.png	38	1	388	0	0	0	0		0	0	0	0		0	0	0	0		0	0	0	0		0
5.0.11.0	win	041619	16:47:12	NH_A_77	1	1	blockedtask_colortraining	4	blockedtask_colortraining	81		Green	Color			0		Green.png	Green.png	38	1	397	0	0	0	0		0	0	0	0		0	0	0	0		0	0	0	0		0
5.0.11.0	win	041619	16:47:12	NH_A_77	1	1	blockedtask_colortraining	4	blockedtask_colortraining	84		Green	Color			0		Green.png	Green.png	38	1	356	0	0	0	0		0	0	0	0		0	0	0	0		0	0	0	0		0
5.0.11.0	win	041619	16:47:12	NH_A_77	1	1	blockedtask_colortraining	4	blockedtask_colortraining	87		Red	Color			0		Red.png	Red.png	30	1	430	0	0	0	0		0	0	0	0		0	0	0	0		0	0	0	0		0
5.0.11.0	win	041619	16:47:12	NH_A_77	1	1	blockedtask_colortraining	4	blockedtask_colortraining	90		Green	Color			0		Green.png	Green.png	38	1	372	0	0	0	0		0	0	0	0		0	0	0	0		0	0	0	0		0
5.0.11.0	win	041619	16:47:12	NH_A_77	1	1	blockedtask_colortraining	4	blockedtask_colortraining	93		Red	Color			0		Red.png	Red.png	30	1	429	0	0	0	0		0	0	0	0		0	0	0	0		0	0	0	0		0
5.0.11.0	win	041619	16:47:12	NH_A_77	1	1	blockedtask_colortraining	4	blockedtask_colortraining	96		Red	Color			0		Red.png	Red.png	30	1	355	0	0	0	0		0	0	0	0		0	0	0	0		0	0	0	0		0
5.0.11.0	win	041619	16:47:12	NH_A_77	1	1	blockedtask_colorshapetraining	5	BlockedPracticeInstruct	1		Red	Color			0		SC_Blocked_ColorShapeTraining.htm	Red.png	57	0	22651	0	0	0	0		0	0	0	0		0	0	0	0		0	0	0	0		0
5.0.11.0	win	041619	16:47:12	NH_A_77	1	1	blockedtask_colorshapetraining	5	blockedtask_colorshapetraining	3	Circle		Shape			0		Circle.png	Circle.png	30	1	657	0	0	0	0		0	0	0	0		0	0	0	0		0	0	0	0		0
5.0.11.0	win	041619	16:47:12	NH_A_77	1	1	blockedtask_colorshapetraining	5	blockedtask_colorshapetraining	6	Triangle		Shape			0		Triangle.png	Triangle.png	38	1	670	0	0	0	0		0	0	0	0		0	0	0	0		0	0	0	0		0
5.0.11.0	win	041619	16:47:12	NH_A_77	1	1	blockedtask_colorshapetraining	5	blockedtask_colorshapetraining	9		Red	Color			0		Red.png	Red.png	30	1	507	0	0	0	0		0	0	0	0		0	0	0	0		0	0	0	0		0
5.0.11.0	win	041619	16:47:12	NH_A_77	1	1	blockedtask_colorshapetraining	5	blockedtask_colorshapetraining	12		Red	Color			0		Red.png	Red.png	30	1	398	0	0	0	0		0	0	0	0		0	0	0	0		0	0	0	0		0
5.0.11.0	win	041619	16:47:12	NH_A_77	1	1	blockedtask_colorshapetraining	5	blockedtask_colorshapetraining	15	Circle		Shape			0		Circle.png	Circle.png	38	0	966	0	0	0	0		0	0	0	0		0	0	0	0		0	0	0	0		0
5.0.11.0	win	041619	16:47:12	NH_A_77	1	1	blockedtask_colorshapetraining	5	blockedtask_colorshapetraining	18		Green	Color			0		Green.png	Green.png	38	1	686	0	0	0	0		0	0	0	0		0	0	0	0		0	0	0	0		0
5.0.11.0	win	041619	16:47:12	NH_A_77	1	1	blockedtask_colorshapetraining	5	blockedtask_colorshapetraining	21		Red	Color			0		Red.png	Red.png	30	1	554	0	0	0	0		0	0	0	0		0	0	0	0		0	0	0	0		0
5.0.11.0	win	041619	16:47:12	NH_A_77	1	1	blockedtask_colorshapetraining	5	blockedtask_colorshapetraining	24		Green	Color			0		Green.png	Green.png	30	0	412	0	0	0	0		0	0	0	0		0	0	0	0		0	0	0	0		0
5.0.11.0	win	041619	16:47:12	NH_A_77	1	1	blockedtask_colorshapetraining	5	blockedtask_colorshapetraining	27		Green	Color			0		Green.png	Green.png	38	1	507	0	0	0	0		0	0	0	0		0	0	0	0		0	0	0	0		0
5.0.11.0	win	041619	16:47:12	NH_A_77	1	1	blockedtask_colorshapetraining	5	blockedtask_colorshapetraining	30		Red	Color			0		Red.png	Red.png	30	1	446	0	0	0	0		0	0	0	0		0	0	0	0		0	0	0	0		0
5.0.11.0	win	041619	16:47:12	NH_A_77	1	1	blockedtask_colorshapetraining	5	blockedtask_colorshapetraining	33		Red	Color			0		Red.png	Red.png	30	1	404	0	0	0	0		0	0	0	0		0	0	0	0		0	0	0	0		0
5.0.11.0	win	041619	16:47:12	NH_A_77	1	1	blockedtask_colorshapetraining	5	blockedtask_colorshapetraining	36	Triangle		Shape			0		Triangle.png	Triangle.png	38	1	603	0	0	0	0		0	0	0	0		0	0	0	0		0	0	0	0		0
5.0.11.0	win	041619	16:47:12	NH_A_77	1	1	blockedtask_colorshapetraining	5	blockedtask_colorshapetraining	39		Red	Color			0		Red.png	Red.png	30	1	1195	0	0	0	0		0	0	0	0		0	0	0	0		0	0	0	0		0
5.0.11.0	win	041619	16:47:12	NH_A_77	1	1	blockedtask_colorshapetraining	5	blockedtask_colorshapetraining	42	Triangle		Shape			0		Triangle.png	Triangle.png	38	1	387	0	0	0	0		0	0	0	0		0	0	0	0		0	0	0	0		0
5.0.11.0	win	041619	16:47:12	NH_A_77	1	1	blockedtask_colorshapetraining	5	blockedtask_colorshapetraining	45	Triangle		Shape			0		Triangle.png	Triangle.png	38	1	571	0	0	0	0		0	0	0	0		0	0	0	0		0	0	0	0		0
5.0.11.0	win	041619	16:47:12	NH_A_77	1	1	blockedtask_colorshapetraining	5	blockedtask_colorshapetraining	48	Circle		Shape			0		Circle.png	Circle.png	30	1	444	0	0	0	0		0	0	0	0		0	0	0	0		0	0	0	0		0
5.0.11.0	win	041619	16:47:12	NH_A_77	1	1	blockedtask_colorshapetraining	5	blockedtask_colorshapetraining	51	Circle		Shape			0		Circle.png	Circle.png	30	1	369	0	0	0	0		0	0	0	0		0	0	0	0		0	0	0	0		0
5.0.11.0	win	041619	16:47:12	NH_A_77	1	1	blockedtask_colorshapetraining	5	blockedtask_colorshapetraining	54	Triangle		Shape			0		Triangle.png	Triangle.png	38	1	458	0	0	0	0		0	0	0	0		0	0	0	0		0	0	0	0		0
5.0.11.0	win	041619	16:47:12	NH_A_77	1	1	blockedtask_colorshapetraining	5	blockedtask_colorshapetraining	57		Green	Color			0		Green.png	Green.png	38	1	767	0	0	0	0		0	0	0	0		0	0	0	0		0	0	0	0		0
5.0.11.0	win	041619	16:47:12	NH_A_77	1	1	blockedtask_colorshapetraining	5	blockedtask_colorshapetraining	60	Circle		Shape			0		Circle.png	Circle.png	30	1	424	0	0	0	0		0	0	0	0		0	0	0	0		0	0	0	0		0
5.0.11.0	win	041619	16:47:12	NH_A_77	1	1	blockedtask_colorshapetraining	5	blockedtask_colorshapetraining	63		Red	Color			0		Red.png	Red.png	30	1	607	0	0	0	0		0	0	0	0		0	0	0	0		0	0	0	0		0
5.0.11.0	win	041619	16:47:12	NH_A_77	1	1	blockedtask_colorshapetraining	5	blockedtask_colorshapetraining	66	Circle		Shape			0		Circle.png	Circle.png	38	0	414	0	0	0	0		0	0	0	0		0	0	0	0		0	0	0	0		0
5.0.11.0	win	041619	16:47:12	NH_A_77	1	1	blockedtask_colorshapetraining	5	blockedtask_colorshapetraining	69	Circle		Shape			0		Circle.png	Circle.png	30	1	284	0	0	0	0		0	0	0	0		0	0	0	0		0	0	0	0		0
5.0.11.0	win	041619	16:47:12	NH_A_77	1	1	blockedtask_colorshapetraining	5	blockedtask_colorshapetraining	72	Triangle		Shape			0		Triangle.png	Triangle.png	38	1	489	0	0	0	0		0	0	0	0		0	0	0	0		0	0	0	0		0
5.0.11.0	win	041619	16:47:12	NH_A_77	1	1	blockedtask_colorshapetraining	5	blockedtask_colorshapetraining	75	Circle		Shape			0		Circle.png	Circle.png	30	1	476	0	0	0	0		0	0	0	0		0	0	0	0		0	0	0	0		0
5.0.11.0	win	041619	16:47:12	NH_A_77	1	1	blockedtask_colorshapetraining	5	blockedtask_colorshapetraining	78	Triangle		Shape			0		Triangle.png	Triangle.png	38	1	593	0	0	0	0		0	0	0	0		0	0	0	0		0	0	0	0		0
5.0.11.0	win	041619	16:47:12	NH_A_77	1	1	blockedtask_colorshapetraining	5	blockedtask_colorshapetraining	81		Red	Color			0		Red.png	Red.png	30	1	625	0	0	0	0		0	0	0	0		0	0	0	0		0	0	0	0		0
5.0.11.0	win	041619	16:47:12	NH_A_77	1	1	blockedtask_colorshapetraining	5	blockedtask_colorshapetraining	84	Triangle		Shape			0		Triangle.png	Triangle.png	38	1	896	0	0	0	0		0	0	0	0		0	0	0	0		0	0	0	0		0
5.0.11.0	win	041619	16:47:12	NH_A_77	1	1	blockedtask_colorshapetraining	5	blockedtask_colorshapetraining	87		Green	Color			0		Green.png	Green.png	38	1	549	0	0	0	0		0	0	0	0		0	0	0	0		0	0	0	0		0
5.0.11.0	win	041619	16:47:12	NH_A_77	1	1	blockedtask_colorshapetraining	5	blockedtask_colorshapetraining	90		Green	Color			0		Green.png	Green.png	38	1	614	0	0	0	0		0	0	0	0		0	0	0	0		0	0	0	0		0
5.0.11.0	win	041619	16:47:12	NH_A_77	1	1	blockedtask_colorshapetraining	5	blockedtask_colorshapetraining	93		Green	Color			0		Green.png	Green.png	38	1	356	0	0	0	0		0	0	0	0		0	0	0	0		0	0	0	0		0
5.0.11.0	win	041619	16:47:12	NH_A_77	1	1	blockedtask_colorshapetraining	5	blockedtask_colorshapetraining	96		Green	Color			0		Green.png	Green.png	38	1	365	0	0	0	0		0	0	0	0		0	0	0	0		0	0	0	0		0
5.0.11.0	win	041619	16:47:12	NH_A_77	1	1	blockedtask_bivalentshapetraining	6	BlockedPracticeInstruct	1		Green	Color			0		SC_Blocked_BivalentShapeTraining.htm	Green.png	57	0	6405	0	0	0	0		0	0	0	0		0	0	0	0		0	0	0	0		0
5.0.11.0	win	041619	16:47:12	NH_A_77	1	1	blockedtask_bivalentshapetraining	6	blockedtask_bivalentshapetraining	3	Circle	Red	Shape			0		CircleRed.png	CircleRed.png	30	1	613	0	0	0	0		0	0	0	0		0	0	0	0		0	0	0	0		0
5.0.11.0	win	041619	16:47:12	NH_A_77	1	1	blockedtask_bivalentshapetraining	6	blockedtask_bivalentshapetraining	6	Triangle	Red	Shape			0		TriangleRed.png	TriangleRed.png	38	1	804	0	0	0	0		0	0	0	0		0	0	0	0		0	0	0	0		0
5.0.11.0	win	041619	16:47:12	NH_A_77	1	1	blockedtask_bivalentshapetraining	6	blockedtask_bivalentshapetraining	9	Triangle	Green	Shape			0		TriangleGreen.png	TriangleGreen.png	38	1	667	0	0	0	0		0	0	0	0		0	0	0	0		0	0	0	0		0
5.0.11.0	win	041619	16:47:12	NH_A_77	1	1	blockedtask_bivalentshapetraining	6	blockedtask_bivalentshapetraining	12	Circle	Green	Shape			0		CircleGreen.png	CircleGreen.png	30	1	536	0	0	0	0		0	0	0	0		0	0	0	0		0	0	0	0		0
5.0.11.0	win	041619	16:47:12	NH_A_77	1	1	blockedtask_bivalentshapetraining	6	blockedtask_bivalentshapetraining	15	Circle	Green	Shape			0		CircleGreen.png	CircleGreen.png	30	1	458	0	0	0	0		0	0	0	0		0	0	0	0		0	0	0	0		0
5.0.11.0	win	041619	16:47:12	NH_A_77	1	1	blockedtask_bivalentshapetraining	6	blockedtask_bivalentshapetraining	18	Circle	Red	Shape			0		CircleRed.png	CircleRed.png	30	1	847	0	0	0	0		0	0	0	0		0	0	0	0		0	0	0	0		0
5.0.11.0	win	041619	16:47:12	NH_A_77	1	1	blockedtask_bivalentshapetraining	6	blockedtask_bivalentshapetraining	21	Triangle	Green	Shape			0		TriangleGreen.png	TriangleGreen.png	38	1	421	0	0	0	0		0	0	0	0		0	0	0	0		0	0	0	0		0
5.0.11.0	win	041619	16:47:12	NH_A_77	1	1	blockedtask_bivalentshapetraining	6	blockedtask_bivalentshapetraining	24	Triangle	Red	Shape			0		TriangleRed.png	TriangleRed.png	38	1	939	0	0	0	0		0	0	0	0		0	0	0	0		0	0	0	0		0
5.0.11.0	win	041619	16:47:12	NH_A_77	1	1	blockedtask_bivalentshapetraining	6	blockedtask_bivalentshapetraining	27	Circle	Green	Shape			0		CircleGreen.png	CircleGreen.png	30	1	525	0	0	0	0		0	0	0	0		0	0	0	0		0	0	0	0		0
5.0.11.0	win	041619	16:47:12	NH_A_77	1	1	blockedtask_bivalentshapetraining	6	blockedtask_bivalentshapetraining	30	Triangle	Green	Shape			0		TriangleGreen.png	TriangleGreen.png	38	1	544	0	0	0	0		0	0	0	0		0	0	0	0		0	0	0	0		0
5.0.11.0	win	041619	16:47:12	NH_A_77	1	1	blockedtask_bivalentshapetraining	6	blockedtask_bivalentshapetraining	33	Circle	Red	Shape			0		CircleRed.png	CircleRed.png	30	1	498	0	0	0	0		0	0	0	0		0	0	0	0		0	0	0	0		0
5.0.11.0	win	041619	16:47:12	NH_A_77	1	1	blockedtask_bivalentshapetraining	6	blockedtask_bivalentshapetraining	36	Triangle	Red	Shape			0		TriangleRed.png	TriangleRed.png	38	1	421	0	0	0	0		0	0	0	0		0	0	0	0		0	0	0	0		0
5.0.11.0	win	041619	16:47:12	NH_A_77	1	1	blockedtask_bivalentshapetraining	6	blockedtask_bivalentshapetraining	39	Circle	Red	Shape			0		CircleRed.png	CircleRed.png	30	1	556	0	0	0	0		0	0	0	0		0	0	0	0		0	0	0	0		0
5.0.11.0	win	041619	16:47:12	NH_A_77	1	1	blockedtask_bivalentshapetraining	6	blockedtask_bivalentshapetraining	42	Circle	Green	Shape			0		CircleGreen.png	CircleGreen.png	30	1	2125	0	0	0	0		0	0	0	0		0	0	0	0		0	0	0	0		0
5.0.11.0	win	041619	16:47:12	NH_A_77	1	1	blockedtask_bivalentshapetraining	6	blockedtask_bivalentshapetraining	45	Triangle	Red	Shape			0		TriangleRed.png	TriangleRed.png	38	1	528	0	0	0	0		0	0	0	0		0	0	0	0		0	0	0	0		0
5.0.11.0	win	041619	16:47:12	NH_A_77	1	1	blockedtask_bivalentshapetraining	6	blockedtask_bivalentshapetraining	48	Circle	Green	Shape			0		CircleGreen.png	CircleGreen.png	30	1	899	0	0	0	0		0	0	0	0		0	0	0	0		0	0	0	0		0
5.0.11.0	win	041619	16:47:12	NH_A_77	1	1	blockedtask_bivalentshapetraining	6	blockedtask_bivalentshapetraining	51	Triangle	Red	Shape			0		TriangleRed.png	TriangleRed.png	38	1	454	0	0	0	0		0	0	0	0		0	0	0	0		0	0	0	0		0
5.0.11.0	win	041619	16:47:12	NH_A_77	1	1	blockedtask_bivalentshapetraining	6	blockedtask_bivalentshapetraining	54	Triangle	Green	Shape			0		TriangleGreen.png	TriangleGreen.png	30	0	539	0	0	0	0		0	0	0	0		0	0	0	0		0	0	0	0		0
5.0.11.0	win	041619	16:47:12	NH_A_77	1	1	blockedtask_bivalentshapetraining	6	blockedtask_bivalentshapetraining	57	Triangle	Green	Shape			0		TriangleGreen.png	TriangleGreen.png	38	1	390	0	0	0	0		0	0	0	0		0	0	0	0		0	0	0	0		0
5.0.11.0	win	041619	16:47:12	NH_A_77	1	1	blockedtask_bivalentshapetraining	6	blockedtask_bivalentshapetraining	60	Triangle	Green	Shape			0		TriangleGreen.png	TriangleGreen.png	38	1	398	0	0	0	0		0	0	0	0		0	0	0	0		0	0	0	0		0
5.0.11.0	win	041619	16:47:12	NH_A_77	1	1	blockedtask_bivalentshapetraining	6	blockedtask_bivalentshapetraining	63	Triangle	Green	Shape			0		TriangleGreen.png	TriangleGreen.png	38	1	437	0	0	0	0		0	0	0	0		0	0	0	0		0	0	0	0		0
5.0.11.0	win	041619	16:47:12	NH_A_77	1	1	blockedtask_bivalentshapetraining	6	blockedtask_bivalentshapetraining	66	Circle	Red	Shape			0		CircleRed.png	CircleRed.png	30	1	442	0	0	0	0		0	0	0	0		0	0	0	0		0	0	0	0		0
5.0.11.0	win	041619	16:47:12	NH_A_77	1	1	blockedtask_bivalentshapetraining	6	blockedtask_bivalentshapetraining	69	Circle	Red	Shape			0		CircleRed.png	CircleRed.png	30	1	833	0	0	0	0		0	0	0	0		0	0	0	0		0	0	0	0		0
5.0.11.0	win	041619	16:47:12	NH_A_77	1	1	blockedtask_bivalentshapetraining	6	blockedtask_bivalentshapetraining	72	Circle	Green	Shape			0		CircleGreen.png	CircleGreen.png	38	0	407	0	0	0	0		0	0	0	0		0	0	0	0		0	0	0	0		0
5.0.11.0	win	041619	16:47:12	NH_A_77	1	1	blockedtask_bivalentshapetraining	6	blockedtask_bivalentshapetraining	75	Circle	Red	Shape			0		CircleRed.png	CircleRed.png	30	1	437	0	0	0	0		0	0	0	0		0	0	0	0		0	0	0	0		0
5.0.11.0	win	041619	16:47:12	NH_A_77	1	1	blockedtask_bivalentshapetraining	6	blockedtask_bivalentshapetraining	78	Triangle	Red	Shape			0		TriangleRed.png	TriangleRed.png	38	1	476	0	0	0	0		0	0	0	0		0	0	0	0		0	0	0	0		0
5.0.11.0	win	041619	16:47:12	NH_A_77	1	1	blockedtask_bivalentshapetraining	6	blockedtask_bivalentshapetraining	81	Circle	Green	Shape			0		CircleGreen.png	CircleGreen.png	30	1	481	0	0	0	0		0	0	0	0		0	0	0	0		0	0	0	0		0
5.0.11.0	win	041619	16:47:12	NH_A_77	1	1	blockedtask_bivalentshapetraining	6	blockedtask_bivalentshapetraining	84	Triangle	Green	Shape			0		TriangleGreen.png	TriangleGreen.png	38	1	501	0	0	0	0		0	0	0	0		0	0	0	0		0	0	0	0		0
5.0.11.0	win	041619	16:47:12	NH_A_77	1	1	blockedtask_bivalentshapetraining	6	blockedtask_bivalentshapetraining	87	Circle	Green	Shape			0		CircleGreen.png	CircleGreen.png	30	1	600	0	0	0	0		0	0	0	0		0	0	0	0		0	0	0	0		0
5.0.11.0	win	041619	16:47:12	NH_A_77	1	1	blockedtask_bivalentshapetraining	6	blockedtask_bivalentshapetraining	90	Triangle	Red	Shape			0		TriangleRed.png	TriangleRed.png	38	1	407	0	0	0	0		0	0	0	0		0	0	0	0		0	0	0	0		0
5.0.11.0	win	041619	16:47:12	NH_A_77	1	1	blockedtask_bivalentshapetraining	6	blockedtask_bivalentshapetraining	93	Triangle	Red	Shape			0		TriangleRed.png	TriangleRed.png	38	1	463	0	0	0	0		0	0	0	0		0	0	0	0		0	0	0	0		0
5.0.11.0	win	041619	16:47:12	NH_A_77	1	1	blockedtask_bivalentshapetraining	6	blockedtask_bivalentshapetraining	96	Circle	Red	Shape			0		CircleRed.png	CircleRed.png	30	1	579	0	0	0	0		0	0	0	0		0	0	0	0		0	0	0	0		0
5.0.11.0	win	041619	16:47:12	NH_A_77	1	1	blockedtask_bivalentcolortraining	7	BlockedPracticeInstruct	1	Circle	Red	Shape			0		SC_Blocked_BivalentColorTraining.htm	CircleRed.png	57	0	7251	0	0	0	0		0	0	0	0		0	0	0	0		0	0	0	0		0
5.0.11.0	win	041619	16:47:12	NH_A_77	1	1	blockedtask_bivalentcolortraining	7	blockedtask_bivalentcolortraining	3	Triangle	Green	Color			0		TriangleGreen.png	TriangleGreen.png	38	1	1104	0	0	0	0		0	0	0	0		0	0	0	0		0	0	0	0		0
5.0.11.0	win	041619	16:47:12	NH_A_77	1	1	blockedtask_bivalentcolortraining	7	blockedtask_bivalentcolortraining	6	Triangle	Green	Color			0		TriangleGreen.png	TriangleGreen.png	38	1	348	0	0	0	0		0	0	0	0		0	0	0	0		0	0	0	0		0
5.0.11.0	win	041619	16:47:12	NH_A_77	1	1	blockedtask_bivalentcolortraining	7	blockedtask_bivalentcolortraining	9	Triangle	Red	Color			0		TriangleRed.png	TriangleRed.png	30	1	373	0	0	0	0		0	0	0	0		0	0	0	0		0	0	0	0		0
5.0.11.0	win	041619	16:47:12	NH_A_77	1	1	blockedtask_bivalentcolortraining	7	blockedtask_bivalentcolortraining	12	Triangle	Green	Color			0		TriangleGreen.png	TriangleGreen.png	38	1	510	0	0	0	0		0	0	0	0		0	0	0	0		0	0	0	0		0
5.0.11.0	win	041619	16:47:12	NH_A_77	1	1	blockedtask_bivalentcolortraining	7	blockedtask_bivalentcolortraining	15	Triangle	Red	Color			0		TriangleRed.png	TriangleRed.png	30	1	370	0	0	0	0		0	0	0	0		0	0	0	0		0	0	0	0		0
5.0.11.0	win	041619	16:47:12	NH_A_77	1	1	blockedtask_bivalentcolortraining	7	blockedtask_bivalentcolortraining	18	Triangle	Green	Color			0		TriangleGreen.png	TriangleGreen.png	38	1	426	0	0	0	0		0	0	0	0		0	0	0	0		0	0	0	0		0
5.0.11.0	win	041619	16:47:12	NH_A_77	1	1	blockedtask_bivalentcolortraining	7	blockedtask_bivalentcolortraining	21	Circle	Red	Color			0		CircleRed.png	CircleRed.png	30	1	497	0	0	0	0		0	0	0	0		0	0	0	0		0	0	0	0		0
5.0.11.0	win	041619	16:47:12	NH_A_77	1	1	blockedtask_bivalentcolortraining	7	blockedtask_bivalentcolortraining	24	Triangle	Red	Color			0		TriangleRed.png	TriangleRed.png	30	1	340	0	0	0	0		0	0	0	0		0	0	0	0		0	0	0	0		0
5.0.11.0	win	041619	16:47:12	NH_A_77	1	1	blockedtask_bivalentcolortraining	7	blockedtask_bivalentcolortraining	27	Circle	Red	Color			0		CircleRed.png	CircleRed.png	30	1	334	0	0	0	0		0	0	0	0		0	0	0	0		0	0	0	0		0
5.0.11.0	win	041619	16:47:12	NH_A_77	1	1	blockedtask_bivalentcolortraining	7	blockedtask_bivalentcolortraining	30	Triangle	Red	Color			0		TriangleRed.png	TriangleRed.png	30	1	327	0	0	0	0		0	0	0	0		0	0	0	0		0	0	0	0		0
5.0.11.0	win	041619	16:47:12	NH_A_77	1	1	blockedtask_bivalentcolortraining	7	blockedtask_bivalentcolortraining	33	Circle	Green	Color			0		CircleGreen.png	CircleGreen.png	38	1	339	0	0	0	0		0	0	0	0		0	0	0	0		0	0	0	0		0
5.0.11.0	win	041619	16:47:12	NH_A_77	1	1	blockedtask_bivalentcolortraining	7	blockedtask_bivalentcolortraining	36	Circle	Red	Color			0		CircleRed.png	CircleRed.png	30	1	588	0	0	0	0		0	0	0	0		0	0	0	0		0	0	0	0		0
5.0.11.0	win	041619	16:47:12	NH_A_77	1	1	blockedtask_bivalentcolortraining	7	blockedtask_bivalentcolortraining	39	Circle	Red	Color			0		CircleRed.png	CircleRed.png	30	1	765	0	0	0	0		0	0	0	0		0	0	0	0		0	0	0	0		0
5.0.11.0	win	041619	16:47:12	NH_A_77	1	1	blockedtask_bivalentcolortraining	7	blockedtask_bivalentcolortraining	42	Triangle	Red	Color			0		TriangleRed.png	TriangleRed.png	38	0	565	0	0	0	0		0	0	0	0		0	0	0	0		0	0	0	0		0
5.0.11.0	win	041619	16:47:12	NH_A_77	1	1	blockedtask_bivalentcolortraining	7	blockedtask_bivalentcolortraining	45	Circle	Green	Color			0		CircleGreen.png	CircleGreen.png	38	1	382	0	0	0	0		0	0	0	0		0	0	0	0		0	0	0	0		0
5.0.11.0	win	041619	16:47:12	NH_A_77	1	1	blockedtask_bivalentcolortraining	7	blockedtask_bivalentcolortraining	48	Circle	Red	Color			0		CircleRed.png	CircleRed.png	30	1	502	0	0	0	0		0	0	0	0		0	0	0	0		0	0	0	0		0
5.0.11.0	win	041619	16:47:12	NH_A_77	1	1	blockedtask_bivalentcolortraining	7	blockedtask_bivalentcolortraining	51	Circle	Green	Color			0		CircleGreen.png	CircleGreen.png	38	1	409	0	0	0	0		0	0	0	0		0	0	0	0		0	0	0	0		0
5.0.11.0	win	041619	16:47:12	NH_A_77	1	1	blockedtask_bivalentcolortraining	7	blockedtask_bivalentcolortraining	54	Circle	Red	Color			0		CircleRed.png	CircleRed.png	30	1	752	0	0	0	0		0	0	0	0		0	0	0	0		0	0	0	0		0
5.0.11.0	win	041619	16:47:12	NH_A_77	1	1	blockedtask_bivalentcolortraining	7	blockedtask_bivalentcolortraining	57	Circle	Green	Color			0		CircleGreen.png	CircleGreen.png	30	0	442	0	0	0	0		0	0	0	0		0	0	0	0		0	0	0	0		0
5.0.11.0	win	041619	16:47:12	NH_A_77	1	1	blockedtask_bivalentcolortraining	7	blockedtask_bivalentcolortraining	60	Triangle	Red	Color			0		TriangleRed.png	TriangleRed.png	30	1	536	0	0	0	0		0	0	0	0		0	0	0	0		0	0	0	0		0
5.0.11.0	win	041619	16:47:12	NH_A_77	1	1	blockedtask_bivalentcolortraining	7	blockedtask_bivalentcolortraining	63	Triangle	Red	Color			0		TriangleRed.png	TriangleRed.png	30	1	778	0	0	0	0		0	0	0	0		0	0	0	0		0	0	0	0		0
5.0.11.0	win	041619	16:47:12	NH_A_77	1	1	blockedtask_bivalentcolortraining	7	blockedtask_bivalentcolortraining	66	Triangle	Green	Color			0		TriangleGreen.png	TriangleGreen.png	38	1	371	0	0	0	0		0	0	0	0		0	0	0	0		0	0	0	0		0
5.0.11.0	win	041619	16:47:12	NH_A_77	1	1	blockedtask_bivalentcolortraining	7	blockedtask_bivalentcolortraining	69	Circle	Red	Color			0		CircleRed.png	CircleRed.png	30	1	604	0	0	0	0		0	0	0	0		0	0	0	0		0	0	0	0		0
5.0.11.0	win	041619	16:47:12	NH_A_77	1	1	blockedtask_bivalentcolortraining	7	blockedtask_bivalentcolortraining	72	Circle	Green	Color			0		CircleGreen.png	CircleGreen.png	38	1	842	0	0	0	0		0	0	0	0		0	0	0	0		0	0	0	0		0
5.0.11.0	win	041619	16:47:12	NH_A_77	1	1	blockedtask_bivalentcolortraining	7	blockedtask_bivalentcolortraining	75	Triangle	Red	Color			0		TriangleRed.png	TriangleRed.png	30	1	497	0	0	0	0		0	0	0	0		0	0	0	0		0	0	0	0		0
5.0.11.0	win	041619	16:47:12	NH_A_77	1	1	blockedtask_bivalentcolortraining	7	blockedtask_bivalentcolortraining	78	Triangle	Green	Color			0		TriangleGreen.png	TriangleGreen.png	38	1	389	0	0	0	0		0	0	0	0		0	0	0	0		0	0	0	0		0
5.0.11.0	win	041619	16:47:12	NH_A_77	1	1	blockedtask_bivalentcolortraining	7	blockedtask_bivalentcolortraining	81	Circle	Green	Color			0		CircleGreen.png	CircleGreen.png	30	0	941	0	0	0	0		0	0	0	0		0	0	0	0		0	0	0	0		0
5.0.11.0	win	041619	16:47:12	NH_A_77	1	1	blockedtask_bivalentcolortraining	7	blockedtask_bivalentcolortraining	84	Triangle	Green	Color			0		TriangleGreen.png	TriangleGreen.png	38	1	358	0	0	0	0		0	0	0	0		0	0	0	0		0	0	0	0		0
5.0.11.0	win	041619	16:47:12	NH_A_77	1	1	blockedtask_bivalentcolortraining	7	blockedtask_bivalentcolortraining	87	Circle	Green	Color			0		CircleGreen.png	CircleGreen.png	38	1	752	0	0	0	0		0	0	0	0		0	0	0	0		0	0	0	0		0
5.0.11.0	win	041619	16:47:12	NH_A_77	1	1	blockedtask_bivalentcolortraining	7	blockedtask_bivalentcolortraining	90	Circle	Red	Color			0		CircleRed.png	CircleRed.png	30	1	489	0	0	0	0		0	0	0	0		0	0	0	0		0	0	0	0		0
5.0.11.0	win	041619	16:47:12	NH_A_77	1	1	blockedtask_bivalentcolortraining	7	blockedtask_bivalentcolortraining	93	Circle	Green	Color			0		CircleGreen.png	CircleGreen.png	38	1	414	0	0	0	0		0	0	0	0		0	0	0	0		0	0	0	0		0
5.0.11.0	win	041619	16:47:12	NH_A_77	1	1	blockedtask_bivalentcolortraining	7	blockedtask_bivalentcolortraining	96	Triangle	Green	Color			0		TriangleGreen.png	TriangleGreen.png	38	1	453	0	0	0	0		0	0	0	0		0	0	0	0		0	0	0	0		0
5.0.11.0	win	041619	16:47:12	NH_A_77	1	1	blocked_testintro	8	BlockedPracticeInstruct	1	Triangle	Green	Color			0		SC_Blocked_TestIntro.htm	TriangleGreen.png	57	0	12073	0	0	0	0		0	0	0	0		0	0	0	0		0	0	0	0		0
5.0.11.0	win	041619	16:47:12	NH_A_77	1	1	blocked_color	9	BlockedTestInstruct	1	Triangle	Green	Color			0		SC_Blocked_BivalentColorTest.htm	TriangleGreen.png	57	0	6388	0	0	0	0		0	0	0	0		0	0	0	0		0	0	0	0		0
5.0.11.0	win	041619	16:47:12	NH_A_77	1	1	blocked_color	9	blockedtask_bivalentcolortest	3	Triangle	Green	Color			0		TriangleGreen.png	TriangleGreen.png	38	1	1092	1	1	1092	100	1092	0	0	0	0		0	0	0	0		0	0	0	0		0
5.0.11.0	win	041619	16:47:12	NH_A_77	1	1	blocked_color	9	blockedtask_bivalentcolortest	6	Circle	Red	Color			0		CircleRed.png	CircleRed.png	30	1	1392	2	2	2484	100	1242	0	0	0	0		0	0	0	0		0	0	0	0		0
5.0.11.0	win	041619	16:47:12	NH_A_77	1	1	blocked_color	9	blockedtask_bivalentcolortest	9	Triangle	Red	Color			0		TriangleRed.png	TriangleRed.png	30	1	384	3	3	2868	100	956	0	0	0	0		0	0	0	0		0	0	0	0		0
5.0.11.0	win	041619	16:47:12	NH_A_77	1	1	blocked_color	9	blockedtask_bivalentcolortest	12	Triangle	Green	Color			0		TriangleGreen.png	TriangleGreen.png	38	1	376	4	4	3244	100	811	0	0	0	0		0	0	0	0		0	0	0	0		0
5.0.11.0	win	041619	16:47:12	NH_A_77	1	1	blocked_color	9	blockedtask_bivalentcolortest	15	Triangle	Red	Color			0		TriangleRed.png	TriangleRed.png	30	1	513	5	5	3757	100	751.3999999999999772626	0	0	0	0		0	0	0	0		0	0	0	0		0
5.0.11.0	win	041619	16:47:12	NH_A_77	1	1	blocked_color	9	blockedtask_bivalentcolortest	18	Circle	Red	Color			0		CircleRed.png	CircleRed.png	30	1	788	6	6	4545	100	757.5	0	0	0	0		0	0	0	0		0	0	0	0		0
5.0.11.0	win	041619	16:47:12	NH_A_77	1	1	blocked_color	9	blockedtask_bivalentcolortest	21	Circle	Red	Color			0		CircleRed.png	CircleRed.png	30	1	348	7	7	4893	100	699	0	0	0	0		0	0	0	0		0	0	0	0		0
5.0.11.0	win	041619	16:47:12	NH_A_77	1	1	blocked_color	9	blockedtask_bivalentcolortest	24	Triangle	Red	Color			0		TriangleRed.png	TriangleRed.png	30	1	374	8	8	5267	100	658.375	0	0	0	0		0	0	0	0		0	0	0	0		0
5.0.11.0	win	041619	16:47:12	NH_A_77	1	1	blocked_color	9	blockedtask_bivalentcolortest	27	Triangle	Red	Color			0		TriangleRed.png	TriangleRed.png	30	1	495	9	9	5762	100	640.2222222222221716947	0	0	0	0		0	0	0	0		0	0	0	0		0
5.0.11.0	win	041619	16:47:12	NH_A_77	1	1	blocked_color	9	blockedtask_bivalentcolortest	30	Circle	Green	Color			0		CircleGreen.png	CircleGreen.png	38	1	338	10	10	6100	100	610	0	0	0	0		0	0	0	0		0	0	0	0		0
5.0.11.0	win	041619	16:47:12	NH_A_77	1	1	blocked_color	9	blockedtask_bivalentcolortest	33	Triangle	Red	Color			0		TriangleRed.png	TriangleRed.png	30	1	412	11	11	6512	100	592	0	0	0	0		0	0	0	0		0	0	0	0		0
5.0.11.0	win	041619	16:47:12	NH_A_77	1	1	blocked_color	9	blockedtask_bivalentcolortest	36	Circle	Green	Color			0		CircleGreen.png	CircleGreen.png	38	1	387	12	12	6899	100	574.9166666666666287711	0	0	0	0		0	0	0	0		0	0	0	0		0
5.0.11.0	win	041619	16:47:12	NH_A_77	1	1	blocked_color	9	blockedtask_bivalentcolortest	39	Circle	Red	Color			0		CircleRed.png	CircleRed.png	30	1	379	13	13	7278	100	559.8461538461538111733	0	0	0	0		0	0	0	0		0	0	0	0		0
5.0.11.0	win	041619	16:47:12	NH_A_77	1	1	blocked_color	9	blockedtask_bivalentcolortest	42	Triangle	Red	Color			0		TriangleRed.png	TriangleRed.png	30	1	516	14	14	7794	100	556.7142857142856655628	0	0	0	0		0	0	0	0		0	0	0	0		0
5.0.11.0	win	041619	16:47:12	NH_A_77	1	1	blocked_color	9	blockedtask_bivalentcolortest	45	Circle	Green	Color			0		CircleGreen.png	CircleGreen.png	38	1	423	15	15	8217	100	547.7999999999999545253	0	0	0	0		0	0	0	0		0	0	0	0		0
5.0.11.0	win	041619	16:47:12	NH_A_77	1	1	blocked_color	9	blockedtask_bivalentcolortest	48	Triangle	Red	Color			0		TriangleRed.png	TriangleRed.png	30	1	414	16	16	8631	100	539.4375	0	0	0	0		0	0	0	0		0	0	0	0		0
5.0.11.0	win	041619	16:47:12	NH_A_77	1	1	blocked_color	9	blockedtask_bivalentcolortest	51	Circle	Red	Color			0		CircleRed.png	CircleRed.png	30	1	453	17	17	9084	100	534.3529411764706082977	0	0	0	0		0	0	0	0		0	0	0	0		0
5.0.11.0	win	041619	16:47:12	NH_A_77	1	1	blocked_color	9	blockedtask_bivalentcolortest	54	Circle	Red	Color			0		CircleRed.png	CircleRed.png	30	1	394	18	18	9478	100	526.5555555555555429237	0	0	0	0		0	0	0	0		0	0	0	0		0
5.0.11.0	win	041619	16:47:12	NH_A_77	1	1	blocked_color	9	blockedtask_bivalentcolortest	57	Triangle	Green	Color			0		TriangleGreen.png	TriangleGreen.png	38	1	402	19	19	9880	100	520	0	0	0	0		0	0	0	0		0	0	0	0		0
5.0.11.0	win	041619	16:47:12	NH_A_77	1	1	blocked_color	9	blockedtask_bivalentcolortest	60	Triangle	Red	Color			0		TriangleRed.png	TriangleRed.png	30	1	521	20	20	10401	100	520.0499999999999545253	0	0	0	0		0	0	0	0		0	0	0	0		0
5.0.11.0	win	041619	16:47:12	NH_A_77	1	1	blocked_color	9	blockedtask_bivalentcolortest	63	Circle	Green	Color			0		CircleGreen.png	CircleGreen.png	38	1	412	21	21	10813	100	514.9047619047619264165	0	0	0	0		0	0	0	0		0	0	0	0		0
5.0.11.0	win	041619	16:47:12	NH_A_77	1	1	blocked_color	9	blockedtask_bivalentcolortest	66	Triangle	Red	Color			0		TriangleRed.png	TriangleRed.png	30	1	419	22	22	11232	100	510.5454545454545609573	0	0	0	0		0	0	0	0		0	0	0	0		0
5.0.11.0	win	041619	16:47:12	NH_A_77	1	1	blocked_color	9	blockedtask_bivalentcolortest	69	Circle	Green	Color			0		CircleGreen.png	CircleGreen.png	38	1	362	23	23	11594	100	504.0869565217391254919	0	0	0	0		0	0	0	0		0	0	0	0		0
5.0.11.0	win	041619	16:47:12	NH_A_77	1	1	blocked_color	9	blockedtask_bivalentcolortest	72	Circle	Red	Color			0		CircleRed.png	CircleRed.png	30	1	452	24	24	12046	100	501.9166666666666856145	0	0	0	0		0	0	0	0		0	0	0	0		0
5.0.11.0	win	041619	16:47:12	NH_A_77	1	1	blocked_color	9	blockedtask_bivalentcolortest	75	Triangle	Green	Color			0		TriangleGreen.png	TriangleGreen.png	38	1	360	25	25	12406	100	496.2400000000000090949	0	0	0	0		0	0	0	0		0	0	0	0		0
5.0.11.0	win	041619	16:47:12	NH_A_77	1	1	blocked_color	9	blockedtask_bivalentcolortest	78	Triangle	Red	Color			0		TriangleRed.png	TriangleRed.png	30	1	434	26	26	12840	100	493.8461538461538680167	0	0	0	0		0	0	0	0		0	0	0	0		0
5.0.11.0	win	041619	16:47:12	NH_A_77	1	1	blocked_color	9	blockedtask_bivalentcolortest	81	Circle	Green	Color			0		CircleGreen.png	CircleGreen.png	38	1	584	27	27	13424	100	497.1851851851851620268	0	0	0	0		0	0	0	0		0	0	0	0		0
5.0.11.0	win	041619	16:47:12	NH_A_77	1	1	blocked_color	9	blockedtask_bivalentcolortest	84	Circle	Green	Color			0		CircleGreen.png	CircleGreen.png	38	1	424	28	28	13848	100	494.5714285714285551876	0	0	0	0		0	0	0	0		0	0	0	0		0
5.0.11.0	win	041619	16:47:12	NH_A_77	1	1	blocked_color	9	blockedtask_bivalentcolortest	87	Triangle	Red	Color			0		TriangleRed.png	TriangleRed.png	30	1	415	29	29	14263	100	491.8275862068965693652	0	0	0	0		0	0	0	0		0	0	0	0		0
5.0.11.0	win	041619	16:47:12	NH_A_77	1	1	blocked_color	9	blockedtask_bivalentcolortest	90	Circle	Green	Color			0		CircleGreen.png	CircleGreen.png	38	1	453	30	30	14716	100	490.5333333333333598603	0	0	0	0		0	0	0	0		0	0	0	0		0
5.0.11.0	win	041619	16:47:12	NH_A_77	1	1	blocked_color	9	blockedtask_bivalentcolortest	93	Circle	Green	Color			0		CircleGreen.png	CircleGreen.png	38	1	411	31	31	15127	100	487.9677419354838434629	0	0	0	0		0	0	0	0		0	0	0	0		0
5.0.11.0	win	041619	16:47:12	NH_A_77	1	1	blocked_color	9	blockedtask_bivalentcolortest	96	Circle	Green	Color			0		CircleGreen.png	CircleGreen.png	38	1	354	32	32	15481	100	483.78125	0	0	0	0		0	0	0	0		0	0	0	0		0
5.0.11.0	win	041619	16:47:12	NH_A_77	1	1	blocked_color	9	blockedtask_bivalentcolortest	99	Triangle	Green	Color			0		TriangleGreen.png	TriangleGreen.png	38	1	315	33	33	15796	100	478.6666666666666856145	0	0	0	0		0	0	0	0		0	0	0	0		0
5.0.11.0	win	041619	16:47:12	NH_A_77	1	1	blocked_color	9	blockedtask_bivalentcolortest	102	Triangle	Green	Color			0		TriangleGreen.png	TriangleGreen.png	38	1	358	34	34	16154	100	475.1176470588235360992	0	0	0	0		0	0	0	0		0	0	0	0		0
5.0.11.0	win	041619	16:47:12	NH_A_77	1	1	blocked_color	9	blockedtask_bivalentcolortest	105	Triangle	Green	Color			0		TriangleGreen.png	TriangleGreen.png	38	1	303	35	35	16457	100	470.1999999999999886313	0	0	0	0		0	0	0	0		0	0	0	0		0
5.0.11.0	win	041619	16:47:12	NH_A_77	1	1	blocked_color	9	blockedtask_bivalentcolortest	108	Triangle	Green	Color			0		TriangleGreen.png	TriangleGreen.png	38	1	331	36	36	16788	100	466.3333333333333143855	0	0	0	0		0	0	0	0		0	0	0	0		0
5.0.11.0	win	041619	16:47:12	NH_A_77	1	1	blocked_color	9	blockedtask_bivalentcolortest	111	Triangle	Green	Color			0		TriangleGreen.png	TriangleGreen.png	38	1	308	37	37	17096	100	462.0540540540540632719	0	0	0	0		0	0	0	0		0	0	0	0		0
5.0.11.0	win	041619	16:47:12	NH_A_77	1	1	blocked_color	9	blockedtask_bivalentcolortest	114	Triangle	Green	Color			0		TriangleGreen.png	TriangleGreen.png	38	1	368	38	38	17464	100	459.5789473684210406645	0	0	0	0		0	0	0	0		0	0	0	0		0
5.0.11.0	win	041619	16:47:12	NH_A_77	1	1	blocked_color	9	blockedtask_bivalentcolortest	117	Triangle	Red	Color			0		TriangleRed.png	TriangleRed.png	30	1	377	39	39	17841	100	457.4615384615384527933	0	0	0	0		0	0	0	0		0	0	0	0		0
5.0.11.0	win	041619	16:47:12	NH_A_77	1	1	blocked_color	9	blockedtask_bivalentcolortest	120	Circle	Red	Color			0		CircleRed.png	CircleRed.png	30	1	401	40	40	18242	100	456.0500000000000113687	0	0	0	0		0	0	0	0		0	0	0	0		0
5.0.11.0	win	041619	16:47:12	NH_A_77	1	1	blocked_color	9	blockedtask_bivalentcolortest	123	Triangle	Green	Color			0		TriangleGreen.png	TriangleGreen.png	38	1	345	41	41	18587	100	453.3414634146341199994	0	0	0	0		0	0	0	0		0	0	0	0		0
5.0.11.0	win	041619	16:47:12	NH_A_77	1	1	blocked_color	9	blockedtask_bivalentcolortest	126	Circle	Red	Color			0		CircleRed.png	CircleRed.png	30	1	387	42	42	18974	100	451.7619047619047591979	0	0	0	0		0	0	0	0		0	0	0	0		0
5.0.11.0	win	041619	16:47:12	NH_A_77	1	1	blocked_color	9	blockedtask_bivalentcolortest	129	Circle	Green	Color			0		CircleGreen.png	CircleGreen.png	38	1	443	43	43	19417	100	451.5581395348837077108	0	0	0	0		0	0	0	0		0	0	0	0		0
5.0.11.0	win	041619	16:47:12	NH_A_77	1	1	blocked_color	9	blockedtask_bivalentcolortest	132	Triangle	Red	Color			0		TriangleRed.png	TriangleRed.png	30	1	369	44	44	19786	100	449.6818181818181869858	0	0	0	0		0	0	0	0		0	0	0	0		0
5.0.11.0	win	041619	16:47:12	NH_A_77	1	1	blocked_color	9	blockedtask_bivalentcolortest	135	Circle	Red	Color			0		CircleRed.png	CircleRed.png	30	1	393	45	45	20179	100	448.4222222222222171695	0	0	0	0		0	0	0	0		0	0	0	0		0
5.0.11.0	win	041619	16:47:12	NH_A_77	1	1	blocked_color	9	blockedtask_bivalentcolortest	138	Circle	Green	Color			0		CircleGreen.png	CircleGreen.png	38	1	401	46	46	20580	100	447.3913043478260647134	0	0	0	0		0	0	0	0		0	0	0	0		0
5.0.11.0	win	041619	16:47:12	NH_A_77	1	1	blocked_color	9	blockedtask_bivalentcolortest	141	Triangle	Green	Color			0		TriangleGreen.png	TriangleGreen.png	38	1	680	47	47	21260	100	452.3404255319148887793	0	0	0	0		0	0	0	0		0	0	0	0		0
5.0.11.0	win	041619	16:47:12	NH_A_77	1	1	blocked_color	9	blockedtask_bivalentcolortest	144	Triangle	Green	Color			0		TriangleGreen.png	TriangleGreen.png	38	1	373	48	48	21633	100	450.6875	0	0	0	0		0	0	0	0		0	0	0	0		0
5.0.11.0	win	041619	16:47:12	NH_A_77	1	1	blocked_color	9	blockedtask_bivalentcolortest	147	Triangle	Red	Color			0		TriangleRed.png	TriangleRed.png	30	1	350	49	49	21983	100	448.6326530612245164775	0	0	0	0		0	0	0	0		0	0	0	0		0
5.0.11.0	win	041619	16:47:12	NH_A_77	1	1	blocked_color	9	blockedtask_bivalentcolortest	150	Triangle	Red	Color			0		TriangleRed.png	TriangleRed.png	30	1	327	50	50	22310	100	446.1999999999999886313	0	0	0	0		0	0	0	0		0	0	0	0		0
5.0.11.0	win	041619	16:47:12	NH_A_77	1	1	blocked_color	9	blockedtask_bivalentcolortest	153	Circle	Red	Color			0		CircleRed.png	CircleRed.png	30	1	354	51	51	22664	100	444.3921568627450824351	0	0	0	0		0	0	0	0		0	0	0	0		0
5.0.11.0	win	041619	16:47:12	NH_A_77	1	1	blocked_color	9	blockedtask_bivalentcolortest	156	Circle	Red	Color			0		CircleRed.png	CircleRed.png	30	1	380	52	52	23044	100	443.1538461538461319833	0	0	0	0		0	0	0	0		0	0	0	0		0
5.0.11.0	win	041619	16:47:12	NH_A_77	1	1	blocked_color	9	blockedtask_bivalentcolortest	159	Triangle	Red	Color			0		TriangleRed.png	TriangleRed.png	30	1	372	53	53	23416	100	441.8113207547169736245	0	0	0	0		0	0	0	0		0	0	0	0		0
5.0.11.0	win	041619	16:47:12	NH_A_77	1	1	blocked_color	9	blockedtask_bivalentcolortest	162	Circle	Red	Color			0		CircleRed.png	CircleRed.png	30	1	349	54	54	23765	100	440.0925925925926094351	0	0	0	0		0	0	0	0		0	0	0	0		0
5.0.11.0	win	041619	16:47:12	NH_A_77	1	1	blocked_color	9	blockedtask_bivalentcolortest	165	Triangle	Green	Color			0		TriangleGreen.png	TriangleGreen.png	38	1	406	55	55	24171	100	439.4727272727272975317	0	0	0	0		0	0	0	0		0	0	0	0		0
5.0.11.0	win	041619	16:47:12	NH_A_77	1	1	blocked_color	9	blockedtask_bivalentcolortest	168	Triangle	Red	Color			0		TriangleRed.png	TriangleRed.png	30	1	381	56	56	24552	100	438.4285714285714448124	0	0	0	0		0	0	0	0		0	0	0	0		0
5.0.11.0	win	041619	16:47:12	NH_A_77	1	1	blocked_color	9	blockedtask_bivalentcolortest	171	Circle	Red	Color			0		CircleRed.png	CircleRed.png	30	1	373	57	57	24925	100	437.2807017543859728903	0	0	0	0		0	0	0	0		0	0	0	0		0
5.0.11.0	win	041619	16:47:12	NH_A_77	1	1	blocked_color	9	blockedtask_bivalentcolortest	174	Triangle	Green	Color			0		TriangleGreen.png	TriangleGreen.png	38	1	350	58	58	25275	100	435.7758620689655231217	0	0	0	0		0	0	0	0		0	0	0	0		0
5.0.11.0	win	041619	16:47:12	NH_A_77	1	1	blocked_color	9	blockedtask_bivalentcolortest	177	Circle	Green	Color			0		CircleGreen.png	CircleGreen.png	38	1	344	59	59	25619	100	434.2203389830508513114	0	0	0	0		0	0	0	0		0	0	0	0		0
5.0.11.0	win	041619	16:47:12	NH_A_77	1	1	blocked_color	9	blockedtask_bivalentcolortest	180	Circle	Green	Color			0		CircleGreen.png	CircleGreen.png	38	1	322	60	60	25941	100	432.3500000000000227374	0	0	0	0		0	0	0	0		0	0	0	0		0
5.0.11.0	win	041619	16:47:12	NH_A_77	1	1	blocked_color	9	blockedtask_bivalentcolortest	183	Circle	Red	Color			0		CircleRed.png	CircleRed.png	30	1	412	61	61	26353	100	432.0163934426229275232	0	0	0	0		0	0	0	0		0	0	0	0		0
5.0.11.0	win	041619	16:47:12	NH_A_77	1	1	blocked_color	9	blockedtask_bivalentcolortest	186	Triangle	Green	Color			0		TriangleGreen.png	TriangleGreen.png	38	1	356	62	62	26709	100	430.7903225806451814606	0	0	0	0		0	0	0	0		0	0	0	0		0
5.0.11.0	win	041619	16:47:12	NH_A_77	1	1	blocked_color	9	blockedtask_bivalentcolortest	189	Triangle	Red	Color			0		TriangleRed.png	TriangleRed.png	30	1	412	63	63	27121	100	430.492063492063493868	0	0	0	0		0	0	0	0		0	0	0	0		0
5.0.11.0	win	041619	16:47:12	NH_A_77	1	1	blocked_color	9	blockedtask_bivalentcolortest	192	Triangle	Green	Color			0		TriangleGreen.png	TriangleGreen.png	38	1	420	64	64	27541	100	430.328125	0	0	0	0		0	0	0	0		0	0	0	0		0
5.0.11.0	win	041619	16:47:12	NH_A_77	1	1	blocked_color	9	blockedtask_bivalentcolortest	195	Triangle	Green	Color			0		TriangleGreen.png	TriangleGreen.png	38	1	379	65	65	27920	100	429.5384615384615472067	0	0	0	0		0	0	0	0		0	0	0	0		0
5.0.11.0	win	041619	16:47:12	NH_A_77	1	1	blocked_color	9	blockedtask_bivalentcolortest	198	Triangle	Red	Color			0		TriangleRed.png	TriangleRed.png	30	1	1188	66	66	29108	100	441.0303030303030027426	0	0	0	0		0	0	0	0		0	0	0	0		0
5.0.11.0	win	041619	16:47:12	NH_A_77	1	1	blocked_color	9	blockedtask_bivalentcolortest	201	Circle	Red	Color			0		CircleRed.png	CircleRed.png	30	1	379	67	67	29487	100	440.1044776119402968106	0	0	0	0		0	0	0	0		0	0	0	0		0
5.0.11.0	win	041619	16:47:12	NH_A_77	1	1	blocked_color	9	blockedtask_bivalentcolortest	204	Circle	Red	Color			0		CircleRed.png	CircleRed.png	30	1	436	68	68	29923	100	440.0441176470588402481	0	0	0	0		0	0	0	0		0	0	0	0		0
5.0.11.0	win	041619	16:47:12	NH_A_77	1	1	blocked_color	9	blockedtask_bivalentcolortest	207	Circle	Green	Color			0		CircleGreen.png	CircleGreen.png	38	1	378	69	69	30301	100	439.1449275362318758198	0	0	0	0		0	0	0	0		0	0	0	0		0
5.0.11.0	win	041619	16:47:12	NH_A_77	1	1	blocked_color	9	blockedtask_bivalentcolortest	210	Circle	Red	Color			0		CircleRed.png	CircleRed.png	30	1	419	70	70	30720	100	438.8571428571428327814	0	0	0	0		0	0	0	0		0	0	0	0		0
5.0.11.0	win	041619	16:47:12	NH_A_77	1	1	blocked_color	9	blockedtask_bivalentcolortest	213	Circle	Green	Color			0		CircleGreen.png	CircleGreen.png	38	1	394	71	71	31114	100	438.2253521126760347215	0	0	0	0		0	0	0	0		0	0	0	0		0
5.0.11.0	win	041619	16:47:12	NH_A_77	1	1	blocked_color	9	blockedtask_bivalentcolortest	216	Triangle	Green	Color			0		TriangleGreen.png	TriangleGreen.png	38	1	370	72	72	31484	100	437.2777777777777714618	0	0	0	0		0	0	0	0		0	0	0	0		0
5.0.11.0	win	041619	16:47:12	NH_A_77	1	1	blocked_color	9	blockedtask_bivalentcolortest	219	Circle	Green	Color			0		CircleGreen.png	CircleGreen.png	38	1	362	73	73	31846	100	436.2465753424657464166	0	0	0	0		0	0	0	0		0	0	0	0		0
5.0.11.0	win	041619	16:47:12	NH_A_77	1	1	blocked_color	9	blockedtask_bivalentcolortest	222	Triangle	Green	Color			0		TriangleGreen.png	TriangleGreen.png	38	1	307	74	74	32153	100	434.5	0	0	0	0		0	0	0	0		0	0	0	0		0
5.0.11.0	win	041619	16:47:12	NH_A_77	1	1	blocked_color	9	blockedtask_bivalentcolortest	225	Circle	Green	Color			0		CircleGreen.png	CircleGreen.png	38	1	302	75	75	32455	100	432.7333333333333484916	0	0	0	0		0	0	0	0		0	0	0	0		0
5.0.11.0	win	041619	16:47:12	NH_A_77	1	1	blocked_color	9	blockedtask_bivalentcolortest	228	Triangle	Red	Color			0		TriangleRed.png	TriangleRed.png	30	1	314	76	76	32769	100	431.1710526315789593355	0	0	0	0		0	0	0	0		0	0	0	0		0
5.0.11.0	win	041619	16:47:12	NH_A_77	1	1	blocked_color	9	blockedtask_bivalentcolortest	231	Circle	Red	Color			0		CircleRed.png	CircleRed.png	30	1	373	77	77	33142	100	430.4155844155844192755	0	0	0	0		0	0	0	0		0	0	0	0		0
5.0.11.0	win	041619	16:47:12	NH_A_77	1	1	blocked_color	9	blockedtask_bivalentcolortest	234	Circle	Green	Color			0		CircleGreen.png	CircleGreen.png	38	1	302	78	78	33444	100	428.7692307692307736033	0	0	0	0		0	0	0	0		0	0	0	0		0
5.0.11.0	win	041619	16:47:12	NH_A_77	1	1	blocked_color	9	blockedtask_bivalentcolortest	237	Circle	Red	Color			0		CircleRed.png	CircleRed.png	30	1	569	79	79	34013	100	430.5443037974683306857	0	0	0	0		0	0	0	0		0	0	0	0		0
5.0.11.0	win	041619	16:47:12	NH_A_77	1	1	blocked_color	9	blockedtask_bivalentcolortest	240	Circle	Green	Color			0		CircleGreen.png	CircleGreen.png	38	1	329	80	80	34342	100	429.2749999999999772626	0	0	0	0		0	0	0	0		0	0	0	0		0
5.0.11.0	win	041619	16:47:12	NH_A_77	1	1	blocked_shape	10	BlockedTestInstruct	1	Circle	Green	Color			0		SC_Blocked_BivalentShapeTest.htm	CircleGreen.png	57	0	14110	0	0	0	0		0	0	0	0		0	0	0	0		0	0	0	0		0
5.0.11.0	win	041619	16:47:12	NH_A_77	1	1	blocked_shape	10	blockedtask_bivalentshapetest	3	Triangle	Red	Shape			0		TriangleRed.png	TriangleRed.png	38	1	985	0	0	0	0		1	1	985	100	985	0	0	0	0		0	0	0	0		0
5.0.11.0	win	041619	16:47:12	NH_A_77	1	1	blocked_shape	10	blockedtask_bivalentshapetest	6	Circle	Green	Shape			0		CircleGreen.png	CircleGreen.png	30	1	889	0	0	0	0		2	2	1874	100	937	0	0	0	0		0	0	0	0		0
5.0.11.0	win	041619	16:47:12	NH_A_77	1	1	blocked_shape	10	blockedtask_bivalentshapetest	9	Circle	Green	Shape			0		CircleGreen.png	CircleGreen.png	30	1	749	0	0	0	0		3	3	2623	100	874.3333333333333712289	0	0	0	0		0	0	0	0		0
5.0.11.0	win	041619	16:47:12	NH_A_77	1	1	blocked_shape	10	blockedtask_bivalentshapetest	12	Triangle	Green	Shape			0		TriangleGreen.png	TriangleGreen.png	38	1	502	0	0	0	0		4	4	3125	100	781.25	0	0	0	0		0	0	0	0		0
5.0.11.0	win	041619	16:47:12	NH_A_77	1	1	blocked_shape	10	blockedtask_bivalentshapetest	15	Circle	Green	Shape			0		CircleGreen.png	CircleGreen.png	30	1	489	0	0	0	0		5	5	3614	100	722.7999999999999545253	0	0	0	0		0	0	0	0		0
5.0.11.0	win	041619	16:47:12	NH_A_77	1	1	blocked_shape	10	blockedtask_bivalentshapetest	18	Triangle	Green	Shape			0		TriangleGreen.png	TriangleGreen.png	38	1	478	0	0	0	0		6	6	4092	100	682	0	0	0	0		0	0	0	0		0
5.0.11.0	win	041619	16:47:12	NH_A_77	1	1	blocked_shape	10	blockedtask_bivalentshapetest	21	Circle	Green	Shape			0		CircleGreen.png	CircleGreen.png	30	1	674	0	0	0	0		7	7	4766	100	680.8571428571428896248	0	0	0	0		0	0	0	0		0
5.0.11.0	win	041619	16:47:12	NH_A_77	1	1	blocked_shape	10	blockedtask_bivalentshapetest	24	Triangle	Red	Shape			0		TriangleRed.png	TriangleRed.png	30	0	639	0	0	0	0		7	8	4766	87.5	680.8571428571428896248	0	0	0	0		0	0	0	0		0
5.0.11.0	win	041619	16:47:12	NH_A_77	1	1	blocked_shape	10	blockedtask_bivalentshapetest	27	Circle	Red	Shape			0		CircleRed.png	CircleRed.png	30	1	781	0	0	0	0		8	9	5547	88.8888888888888857309	693.375	0	0	0	0		0	0	0	0		0
5.0.11.0	win	041619	16:47:12	NH_A_77	1	1	blocked_shape	10	blockedtask_bivalentshapetest	30	Triangle	Green	Shape			0		TriangleGreen.png	TriangleGreen.png	38	1	677	0	0	0	0		9	10	6224	90	691.5555555555555429237	0	0	0	0		0	0	0	0		0
5.0.11.0	win	041619	16:47:12	NH_A_77	1	1	blocked_shape	10	blockedtask_bivalentshapetest	33	Triangle	Green	Shape			0		TriangleGreen.png	TriangleGreen.png	38	1	482	0	0	0	0		10	11	6706	90.9090909090909065071	670.6000000000000227374	0	0	0	0		0	0	0	0		0
5.0.11.0	win	041619	16:47:12	NH_A_77	1	1	blocked_shape	10	blockedtask_bivalentshapetest	36	Circle	Red	Shape			0		CircleRed.png	CircleRed.png	30	1	598	0	0	0	0		11	12	7304	91.6666666666666571928	664	0	0	0	0		0	0	0	0		0
5.0.11.0	win	041619	16:47:12	NH_A_77	1	1	blocked_shape	10	blockedtask_bivalentshapetest	39	Triangle	Green	Shape			0		TriangleGreen.png	TriangleGreen.png	38	1	485	0	0	0	0		12	13	7789	92.3076923076923065992	649.0833333333333712289	0	0	0	0		0	0	0	0		0
5.0.11.0	win	041619	16:47:12	NH_A_77	1	1	blocked_shape	10	blockedtask_bivalentshapetest	42	Triangle	Green	Shape			0		TriangleGreen.png	TriangleGreen.png	38	1	409	0	0	0	0		13	14	8198	92.8571428571428612031	630.61538461538464162	0	0	0	0		0	0	0	0		0
5.0.11.0	win	041619	16:47:12	NH_A_77	1	1	blocked_shape	10	blockedtask_bivalentshapetest	45	Circle	Red	Shape			0		CircleRed.png	CircleRed.png	30	1	577	0	0	0	0		14	15	8775	93.3333333333333285964	626.7857142857143344372	0	0	0	0		0	0	0	0		0
5.0.11.0	win	041619	16:47:12	NH_A_77	1	1	blocked_shape	10	blockedtask_bivalentshapetest	48	Triangle	Red	Shape			0		TriangleRed.png	TriangleRed.png	38	1	497	0	0	0	0		15	16	9272	93.75	618.1333333333333257542	0	0	0	0		0	0	0	0		0
5.0.11.0	win	041619	16:47:12	NH_A_77	1	1	blocked_shape	10	blockedtask_bivalentshapetest	51	Triangle	Red	Shape			0		TriangleRed.png	TriangleRed.png	38	1	470	0	0	0	0		16	17	9742	94.1176470588235218884	608.875	0	0	0	0		0	0	0	0		0
5.0.11.0	win	041619	16:47:12	NH_A_77	1	1	blocked_shape	10	blockedtask_bivalentshapetest	54	Circle	Green	Shape			0		CircleGreen.png	CircleGreen.png	30	1	458	0	0	0	0		17	18	10200	94.4444444444444428655	600	0	0	0	0		0	0	0	0		0
5.0.11.0	win	041619	16:47:12	NH_A_77	1	1	blocked_shape	10	blockedtask_bivalentshapetest	57	Circle	Green	Shape			0		CircleGreen.png	CircleGreen.png	30	1	479	0	0	0	0		18	19	10679	94.7368421052631504153	593.2777777777778283053	0	0	0	0		0	0	0	0		0
5.0.11.0	win	041619	16:47:12	NH_A_77	1	1	blocked_shape	10	blockedtask_bivalentshapetest	60	Triangle	Green	Shape			0		TriangleGreen.png	TriangleGreen.png	38	1	452	0	0	0	0		19	20	11131	95	585.8421052631579186709	0	0	0	0		0	0	0	0		0
5.0.11.0	win	041619	16:47:12	NH_A_77	1	1	blocked_shape	10	blockedtask_bivalentshapetest	63	Triangle	Red	Shape			0		TriangleRed.png	TriangleRed.png	38	1	441	0	0	0	0		20	21	11572	95.2380952380952265912	578.6000000000000227374	0	0	0	0		0	0	0	0		0
5.0.11.0	win	041619	16:47:12	NH_A_77	1	1	blocked_shape	10	blockedtask_bivalentshapetest	66	Circle	Red	Shape			0		CircleRed.png	CircleRed.png	30	1	688	0	0	0	0		21	22	12260	95.4545454545454532536	583.8095238095238528331	0	0	0	0		0	0	0	0		0
5.0.11.0	win	041619	16:47:12	NH_A_77	1	1	blocked_shape	10	blockedtask_bivalentshapetest	69	Circle	Red	Shape			0		CircleRed.png	CircleRed.png	30	1	379	0	0	0	0		22	23	12639	95.6521739130434838216	574.5	0	0	0	0		0	0	0	0		0
5.0.11.0	win	041619	16:47:12	NH_A_77	1	1	blocked_shape	10	blockedtask_bivalentshapetest	72	Circle	Red	Shape			0		CircleRed.png	CircleRed.png	30	1	468	0	0	0	0		23	24	13107	95.8333333333333428072	569.8695652173912549188	0	0	0	0		0	0	0	0		0
5.0.11.0	win	041619	16:47:12	NH_A_77	1	1	blocked_shape	10	blockedtask_bivalentshapetest	75	Circle	Red	Shape			0		CircleRed.png	CircleRed.png	30	1	425	0	0	0	0		24	25	13532	96	563.8333333333333712289	0	0	0	0		0	0	0	0		0
5.0.11.0	win	041619	16:47:12	NH_A_77	1	1	blocked_shape	10	blockedtask_bivalentshapetest	78	Circle	Green	Shape			0		CircleGreen.png	CircleGreen.png	30	1	607	0	0	0	0		25	26	14139	96.153846153846160405	565.5599999999999454303	0	0	0	0		0	0	0	0		0
5.0.11.0	win	041619	16:47:12	NH_A_77	1	1	blocked_shape	10	blockedtask_bivalentshapetest	81	Circle	Green	Shape			0		CircleGreen.png	CircleGreen.png	30	1	382	0	0	0	0		26	27	14521	96.2962962962962905067	558.5	0	0	0	0		0	0	0	0		0
5.0.11.0	win	041619	16:47:12	NH_A_77	1	1	blocked_shape	10	blockedtask_bivalentshapetest	84	Triangle	Green	Shape			0		TriangleGreen.png	TriangleGreen.png	38	1	374	0	0	0	0		27	28	14895	96.4285714285714306016	551.6666666666666287711	0	0	0	0		0	0	0	0		0
5.0.11.0	win	041619	16:47:12	NH_A_77	1	1	blocked_shape	10	blockedtask_bivalentshapetest	87	Circle	Red	Shape			0		CircleRed.png	CircleRed.png	30	1	415	0	0	0	0		28	29	15310	96.5517241379310320326	546.7857142857143344372	0	0	0	0		0	0	0	0		0
5.0.11.0	win	041619	16:47:12	NH_A_77	1	1	blocked_shape	10	blockedtask_bivalentshapetest	90	Circle	Green	Shape			0		CircleGreen.png	CircleGreen.png	30	1	534	0	0	0	0		29	30	15844	96.6666666666666714036	546.3448275862068612696	0	0	0	0		0	0	0	0		0
5.0.11.0	win	041619	16:47:12	NH_A_77	1	1	blocked_shape	10	blockedtask_bivalentshapetest	93	Circle	Red	Shape			0		CircleRed.png	CircleRed.png	30	1	408	0	0	0	0		30	31	16252	96.774193548387103192	541.7333333333333484916	0	0	0	0		0	0	0	0		0
5.0.11.0	win	041619	16:47:12	NH_A_77	1	1	blocked_shape	10	blockedtask_bivalentshapetest	96	Triangle	Red	Shape			0		TriangleRed.png	TriangleRed.png	38	1	416	0	0	0	0		31	32	16668	96.875	537.6774193548386620023	0	0	0	0		0	0	0	0		0
5.0.11.0	win	041619	16:47:12	NH_A_77	1	1	blocked_shape	10	blockedtask_bivalentshapetest	99	Circle	Red	Shape			0		CircleRed.png	CircleRed.png	30	1	454	0	0	0	0		32	33	17122	96.9696969696969688357	535.0625	0	0	0	0		0	0	0	0		0
5.0.11.0	win	041619	16:47:12	NH_A_77	1	1	blocked_shape	10	blockedtask_bivalentshapetest	102	Triangle	Green	Shape			0		TriangleGreen.png	TriangleGreen.png	38	1	619	0	0	0	0		33	34	17741	97.0588235294117680496	537.6060606060606232859	0	0	0	0		0	0	0	0		0
5.0.11.0	win	041619	16:47:12	NH_A_77	1	1	blocked_shape	10	blockedtask_bivalentshapetest	105	Triangle	Green	Shape			0		TriangleGreen.png	TriangleGreen.png	38	1	426	0	0	0	0		34	35	18167	97.1428571428571387969	534.3235294117647526946	0	0	0	0		0	0	0	0		0
5.0.11.0	win	041619	16:47:12	NH_A_77	1	1	blocked_shape	10	blockedtask_bivalentshapetest	108	Circle	Green	Shape			0		CircleGreen.png	CircleGreen.png	30	1	689	0	0	0	0		35	36	18856	97.2222222222222143273	538.7428571428571331126	0	0	0	0		0	0	0	0		0
5.0.11.0	win	041619	16:47:12	NH_A_77	1	1	blocked_shape	10	blockedtask_bivalentshapetest	111	Circle	Red	Shape			0		CircleRed.png	CircleRed.png	30	1	653	0	0	0	0		36	37	19509	97.2972972972973053629	541.9166666666666287711	0	0	0	0		0	0	0	0		0
5.0.11.0	win	041619	16:47:12	NH_A_77	1	1	blocked_shape	10	blockedtask_bivalentshapetest	114	Triangle	Red	Shape			0		TriangleRed.png	TriangleRed.png	38	1	490	0	0	0	0		37	38	19999	97.3684210526315752077	540.5135135135135442397	0	0	0	0		0	0	0	0		0
5.0.11.0	win	041619	16:47:12	NH_A_77	1	1	blocked_shape	10	blockedtask_bivalentshapetest	117	Circle	Red	Shape			0		CircleRed.png	CircleRed.png	30	1	510	0	0	0	0		38	39	20509	97.4358974358974307961	539.7105263157894796677	0	0	0	0		0	0	0	0		0
5.0.11.0	win	041619	16:47:12	NH_A_77	1	1	blocked_shape	10	blockedtask_bivalentshapetest	120	Triangle	Green	Shape			0		TriangleGreen.png	TriangleGreen.png	38	1	433	0	0	0	0		39	40	20942	97.5	536.9743589743590064245	0	0	0	0		0	0	0	0		0
5.0.11.0	win	041619	16:47:12	NH_A_77	1	1	blocked_shape	10	blockedtask_bivalentshapetest	123	Circle	Green	Shape			0		CircleGreen.png	CircleGreen.png	30	1	504	0	0	0	0		40	41	21446	97.5609756097560989474	536.1499999999999772626	0	0	0	0		0	0	0	0		0
5.0.11.0	win	041619	16:47:12	NH_A_77	1	1	blocked_shape	10	blockedtask_bivalentshapetest	126	Triangle	Red	Shape			0		TriangleRed.png	TriangleRed.png	38	1	427	0	0	0	0		41	42	21873	97.619047619047620401	533.4878048780487915792	0	0	0	0		0	0	0	0		0
5.0.11.0	win	041619	16:47:12	NH_A_77	1	1	blocked_shape	10	blockedtask_bivalentshapetest	129	Circle	Red	Shape			0		CircleRed.png	CircleRed.png	30	1	706	0	0	0	0		42	43	22579	97.6744186046511515542	537.5952380952380735835	0	0	0	0		0	0	0	0		0
5.0.11.0	win	041619	16:47:12	NH_A_77	1	1	blocked_shape	10	blockedtask_bivalentshapetest	132	Circle	Green	Shape			0		CircleGreen.png	CircleGreen.png	30	1	509	0	0	0	0		43	44	23088	97.7272727272727337322	536.930232558139550747	0	0	0	0		0	0	0	0		0
5.0.11.0	win	041619	16:47:12	NH_A_77	1	1	blocked_shape	10	blockedtask_bivalentshapetest	135	Circle	Green	Shape			0		CircleGreen.png	CircleGreen.png	30	1	432	0	0	0	0		44	45	23520	97.7777777777777714618	534.5454545454545041139	0	0	0	0		0	0	0	0		0
5.0.11.0	win	041619	16:47:12	NH_A_77	1	1	blocked_shape	10	blockedtask_bivalentshapetest	138	Triangle	Green	Shape			0		TriangleGreen.png	TriangleGreen.png	38	1	406	0	0	0	0		45	46	23926	97.8260869565217348054	531.6888888888888686779	0	0	0	0		0	0	0	0		0
5.0.11.0	win	041619	16:47:12	NH_A_77	1	1	blocked_shape	10	blockedtask_bivalentshapetest	141	Circle	Green	Shape			0		CircleGreen.png	CircleGreen.png	30	1	493	0	0	0	0		46	47	24419	97.8723404255319167078	530.8478260869565019675	0	0	0	0		0	0	0	0		0
5.0.11.0	win	041619	16:47:12	NH_A_77	1	1	blocked_shape	10	blockedtask_bivalentshapetest	144	Triangle	Green	Shape			0		TriangleGreen.png	TriangleGreen.png	38	1	578	0	0	0	0		47	48	24997	97.9166666666666571928	531.8510638297872219482	0	0	0	0		0	0	0	0		0
5.0.11.0	win	041619	16:47:12	NH_A_77	1	1	blocked_shape	10	blockedtask_bivalentshapetest	147	Triangle	Green	Shape			0		TriangleGreen.png	TriangleGreen.png	38	1	482	0	0	0	0		48	49	25479	97.9591836734693828248	530.8125	0	0	0	0		0	0	0	0		0
5.0.11.0	win	041619	16:47:12	NH_A_77	1	1	blocked_shape	10	blockedtask_bivalentshapetest	150	Triangle	Red	Shape			0		TriangleRed.png	TriangleRed.png	38	1	550	0	0	0	0		49	50	26029	98	531.2040816326530148217	0	0	0	0		0	0	0	0		0
5.0.11.0	win	041619	16:47:12	NH_A_77	1	1	blocked_shape	10	blockedtask_bivalentshapetest	153	Triangle	Red	Shape			0		TriangleRed.png	TriangleRed.png	38	1	456	0	0	0	0		50	51	26485	98.0392156862745025592	529.7000000000000454747	0	0	0	0		0	0	0	0		0
5.0.11.0	win	041619	16:47:12	NH_A_77	1	1	blocked_shape	10	blockedtask_bivalentshapetest	156	Triangle	Red	Shape			0		TriangleRed.png	TriangleRed.png	38	1	429	0	0	0	0		51	52	26914	98.0769230769230659917	527.7254901960784536641	0	0	0	0		0	0	0	0		0
5.0.11.0	win	041619	16:47:12	NH_A_77	1	1	blocked_shape	10	blockedtask_bivalentshapetest	159	Circle	Green	Shape			0		CircleGreen.png	CircleGreen.png	30	1	483	0	0	0	0		52	53	27397	98.1132075471698072988	526.86538461538464162	0	0	0	0		0	0	0	0		0
5.0.11.0	win	041619	16:47:12	NH_A_77	1	1	blocked_shape	10	blockedtask_bivalentshapetest	162	Triangle	Red	Shape			0		TriangleRed.png	TriangleRed.png	38	1	408	0	0	0	0		53	54	27805	98.1481481481481523588	524.6226415094339472489	0	0	0	0		0	0	0	0		0
5.0.11.0	win	041619	16:47:12	NH_A_77	1	1	blocked_shape	10	blockedtask_bivalentshapetest	165	Triangle	Green	Shape			0		TriangleGreen.png	TriangleGreen.png	38	1	430	0	0	0	0		54	55	28235	98.1818181818181869858	522.8703703703703240535	0	0	0	0		0	0	0	0		0
5.0.11.0	win	041619	16:47:12	NH_A_77	1	1	blocked_shape	10	blockedtask_bivalentshapetest	168	Triangle	Red	Shape			0		TriangleRed.png	TriangleRed.png	38	1	422	0	0	0	0		55	56	28657	98.2142857142857081953	521.0363636363636032911	0	0	0	0		0	0	0	0		0
5.0.11.0	win	041619	16:47:12	NH_A_77	1	1	blocked_shape	10	blockedtask_bivalentshapetest	171	Circle	Green	Shape			0		CircleGreen.png	CircleGreen.png	30	1	428	0	0	0	0		56	57	29085	98.2456140350877120682	519.375	0	0	0	0		0	0	0	0		0
5.0.11.0	win	041619	16:47:12	NH_A_77	1	1	blocked_shape	10	blockedtask_bivalentshapetest	174	Triangle	Red	Shape			0		TriangleRed.png	TriangleRed.png	38	1	482	0	0	0	0		57	58	29567	98.2758620689655089109	518.7192982456140271097	0	0	0	0		0	0	0	0		0
5.0.11.0	win	041619	16:47:12	NH_A_77	1	1	blocked_shape	10	blockedtask_bivalentshapetest	177	Triangle	Green	Shape			0		TriangleGreen.png	TriangleGreen.png	38	1	471	0	0	0	0		58	59	30038	98.3050847457627128279	517.8965517241379075131	0	0	0	0		0	0	0	0		0
5.0.11.0	win	041619	16:47:12	NH_A_77	1	1	blocked_shape	10	blockedtask_bivalentshapetest	180	Triangle	Red	Shape			0		TriangleRed.png	TriangleRed.png	38	1	364	0	0	0	0		59	60	30402	98.3333333333333285964	515.2881355932203177872	0	0	0	0		0	0	0	0		0
5.0.11.0	win	041619	16:47:12	NH_A_77	1	1	blocked_shape	10	blockedtask_bivalentshapetest	183	Circle	Red	Shape			0		CircleRed.png	CircleRed.png	30	1	453	0	0	0	0		60	61	30855	98.3606557377049171009	514.25	0	0	0	0		0	0	0	0		0
5.0.11.0	win	041619	16:47:12	NH_A_77	1	1	blocked_shape	10	blockedtask_bivalentshapetest	186	Triangle	Red	Shape			0		TriangleRed.png	TriangleRed.png	38	1	746	0	0	0	0		61	62	31601	98.387096774193551596	518.049180327868839413	0	0	0	0		0	0	0	0		0
5.0.11.0	win	041619	16:47:12	NH_A_77	1	1	blocked_shape	10	blockedtask_bivalentshapetest	189	Triangle	Green	Shape			0		TriangleGreen.png	TriangleGreen.png	38	1	468	0	0	0	0		62	63	32069	98.4126984126984041268	517.2419354838709750766	0	0	0	0		0	0	0	0		0
5.0.11.0	win	041619	16:47:12	NH_A_77	1	1	blocked_shape	10	blockedtask_bivalentshapetest	192	Circle	Green	Shape			0		CircleGreen.png	CircleGreen.png	30	1	457	0	0	0	0		63	64	32526	98.4375	516.2857142857143344372	0	0	0	0		0	0	0	0		0
5.0.11.0	win	041619	16:47:12	NH_A_77	1	1	blocked_shape	10	blockedtask_bivalentshapetest	195	Triangle	Green	Shape			0		TriangleGreen.png	TriangleGreen.png	38	1	431	0	0	0	0		64	65	32957	98.4615384615384670042	514.953125	0	0	0	0		0	0	0	0		0
5.0.11.0	win	041619	16:47:12	NH_A_77	1	1	blocked_shape	10	blockedtask_bivalentshapetest	198	Triangle	Red	Shape			0		TriangleRed.png	TriangleRed.png	38	1	421	0	0	0	0		65	66	33378	98.4848484848484844179	513.5076923076923094413	0	0	0	0		0	0	0	0		0
5.0.11.0	win	041619	16:47:12	NH_A_77	1	1	blocked_shape	10	blockedtask_bivalentshapetest	201	Circle	Green	Shape			0		CircleGreen.png	CircleGreen.png	30	1	444	0	0	0	0		66	67	33822	98.507462686567166088	512.4545454545454958861	0	0	0	0		0	0	0	0		0
5.0.11.0	win	041619	16:47:12	NH_A_77	1	1	blocked_shape	10	blockedtask_bivalentshapetest	204	Triangle	Green	Shape			0		TriangleGreen.png	TriangleGreen.png	38	1	433	0	0	0	0		67	68	34255	98.5294117647058840248	511.2686567164179223255	0	0	0	0		0	0	0	0		0
5.0.11.0	win	041619	16:47:12	NH_A_77	1	1	blocked_shape	10	blockedtask_bivalentshapetest	207	Circle	Red	Shape			0		CircleRed.png	CircleRed.png	30	1	503	0	0	0	0		68	69	34758	98.5507246376811707478	511.1470588235293917023	0	0	0	0		0	0	0	0		0
5.0.11.0	win	041619	16:47:12	NH_A_77	1	1	blocked_shape	10	blockedtask_bivalentshapetest	210	Circle	Green	Shape			0		CircleGreen.png	CircleGreen.png	30	1	507	0	0	0	0		69	70	35265	98.5714285714285836093	511.0869565217391254919	0	0	0	0		0	0	0	0		0
5.0.11.0	win	041619	16:47:12	NH_A_77	1	1	blocked_shape	10	blockedtask_bivalentshapetest	213	Triangle	Red	Shape			0		TriangleRed.png	TriangleRed.png	38	1	414	0	0	0	0		70	71	35679	98.5915492957746550928	509.6999999999999886313	0	0	0	0		0	0	0	0		0
5.0.11.0	win	041619	16:47:12	NH_A_77	1	1	blocked_shape	10	blockedtask_bivalentshapetest	216	Circle	Green	Shape			0		CircleGreen.png	CircleGreen.png	30	1	645	0	0	0	0		71	72	36324	98.6111111111111142691	511.6056338028168966048	0	0	0	0		0	0	0	0		0
5.0.11.0	win	041619	16:47:12	NH_A_77	1	1	blocked_shape	10	blockedtask_bivalentshapetest	219	Circle	Red	Shape			0		CircleRed.png	CircleRed.png	30	1	403	0	0	0	0		72	73	36727	98.6301369863013661643	510.0972222222222285382	0	0	0	0		0	0	0	0		0
5.0.11.0	win	041619	16:47:12	NH_A_77	1	1	blocked_shape	10	blockedtask_bivalentshapetest	222	Circle	Red	Shape			0		CircleRed.png	CircleRed.png	30	1	443	0	0	0	0		73	74	37170	98.648648648648645576	509.1780821917808452781	0	0	0	0		0	0	0	0		0
5.0.11.0	win	041619	16:47:12	NH_A_77	1	1	blocked_shape	10	blockedtask_bivalentshapetest	225	Triangle	Red	Shape			0		TriangleRed.png	TriangleRed.png	38	1	481	0	0	0	0		74	75	37651	98.6666666666666714036	508.7972972972972911521	0	0	0	0		0	0	0	0		0
5.0.11.0	win	041619	16:47:12	NH_A_77	1	1	blocked_shape	10	blockedtask_bivalentshapetest	228	Circle	Red	Shape			0		CircleRed.png	CircleRed.png	30	1	597	0	0	0	0		75	76	38248	98.6842105263157804984	509.9733333333333575865	0	0	0	0		0	0	0	0		0
5.0.11.0	win	041619	16:47:12	NH_A_77	1	1	blocked_shape	10	blockedtask_bivalentshapetest	231	Circle	Red	Shape			0		CircleRed.png	CircleRed.png	30	1	453	0	0	0	0		76	77	38701	98.7012987012986968693	509.2236842105263008307	0	0	0	0		0	0	0	0		0
5.0.11.0	win	041619	16:47:12	NH_A_77	1	1	blocked_shape	10	blockedtask_bivalentshapetest	234	Triangle	Green	Shape			0		TriangleGreen.png	TriangleGreen.png	38	1	490	0	0	0	0		77	78	39191	98.7179487179487296089	508.9740259740259489263	0	0	0	0		0	0	0	0		0
5.0.11.0	win	041619	16:47:12	NH_A_77	1	1	blocked_shape	10	blockedtask_bivalentshapetest	237	Triangle	Red	Shape			0		TriangleRed.png	TriangleRed.png	30	0	510	0	0	0	0		77	79	39191	97.468354430379747555	508.9740259740259489263	0	0	0	0		0	0	0	0		0
5.0.11.0	win	041619	16:47:12	NH_A_77	1	1	blocked_shape	10	blockedtask_bivalentshapetest	240	Circle	Red	Shape			0		CircleRed.png	CircleRed.png	30	1	481	0	0	0	0		78	80	39672	97.5	508.61538461538464162	0	0	0	0		0	0	0	0		0
5.0.11.0	win	041619	16:47:12	NH_A_77	1	1	mixedintro	11	MixedIntroInstruct	1	Circle	Red	Shape			0		SC_MixedIntro1.htm	CircleRed.png	57	0	16668	0	0	0	0		78	80	39672	97.5	508.61538461538464162	0	0	0	0		0	0	0	0		0
5.0.11.0	win	041619	16:47:12	NH_A_77	1	1	mixedintro	11	MixedIntroInstruct	2	Circle	Red	Shape			0		SC_MixedIntro2.htm	CircleRed.png	57	0	1664	0	0	0	0		78	80	39672	97.5	508.61538461538464162	0	0	0	0		0	0	0	0		0
5.0.11.0	win	041619	16:47:12	NH_A_77	1	1	mixed_practiceWord	12	MixedPracticeInstruct	1	Circle	Red	Shape	Word		200		SC_Mixed_WordTraining.htm	CircleRed.png	57	0	2459	0	0	0	0		0	0	0	0		0	0	0	0		0	0	0	0		0
5.0.11.0	win	041619	16:47:12	NH_A_77	1	1	mixed_practiceWord	12	mixed_firsttask	2	Circle	Green	Color	Word	firsttrial	200	Inconsistent	COLOR	CircleGreen.png	38	1	1719	0	0	0	0		0	0	0	0		0	0	0	0		0	0	0	0		0
5.0.11.0	win	041619	16:47:12	NH_A_77	1	1	mixed_practiceWord	12	mixed_repeat	5	Circle	Red	Color	Word	Repeat	200	Consistent	COLOR	CircleRed.png	30	1	545	1	1	545	100	545	0	0	0	0		1	1	545	100	545	0	0	0	0		-545
5.0.11.0	win	041619	16:47:12	NH_A_77	1	1	mixed_practiceWord	12	mixed_repeat	8	Circle	Red	Color	Word	Repeat	200	Consistent	COLOR	CircleRed.png	30	1	586	2	2	1131	100	565.5	0	0	0	0		2	2	1131	100	565.5	0	0	0	0		-565.5
5.0.11.0	win	041619	16:47:12	NH_A_77	1	1	mixed_practiceWord	12	mixed_repeat	11	Circle	Red	Color	Word	Repeat	200	Consistent	COLOR	CircleRed.png	30	1	384	3	3	1515	100	505	0	0	0	0		3	3	1515	100	505	0	0	0	0		-505
5.0.11.0	win	041619	16:47:12	NH_A_77	1	1	mixed_practiceWord	12	mixed_shift	14	Circle	Green	Shape	Word	Shift	200	Inconsistent	SHAPE	CircleGreen.png	30	1	863	3	3	1515	100	505	1	1	863	100	863	3	3	1515	100	505	1	1	863	100	863	358
5.0.11.0	win	041619	16:47:12	NH_A_77	1	1	mixed_practiceWord	12	mixed_shift	17	Triangle	Red	Color	Word	Shift	200	Inconsistent	COLOR	TriangleRed.png	38	0	635	3	4	1515	75	505	1	1	863	100	863	3	3	1515	100	505	1	2	863	50	863	358
5.0.11.0	win	041619	16:47:12	NH_A_77	1	1	mixed_practiceWord	12	mixed_repeat	20	Triangle	Green	Color	Word	Repeat	200	Consistent	COLOR	TriangleGreen.png	38	1	1031	4	5	2546	80	636.5	1	1	863	100	863	4	4	2546	100	636.5	1	2	863	50	863	226.5
5.0.11.0	win	041619	16:47:12	NH_A_77	1	1	mixed_practiceWord	12	mixed_shift	23	Triangle	Green	Shape	Word	Shift	200	Consistent	SHAPE	TriangleGreen.png	38	1	1195	4	5	2546	80	636.5	2	2	2058	100	1029	4	4	2546	100	636.5	2	3	2058	66.6666666666666571928	1029	392.5
5.0.11.0	win	041619	16:47:12	NH_A_77	1	1	mixed_practiceWord	12	mixed_shift	26	Circle	Green	Color	Word	Shift	200	Inconsistent	COLOR	CircleGreen.png	38	1	827	5	6	3373	83.3333333333333428072	674.6000000000000227374	2	2	2058	100	1029	4	4	2546	100	636.5	3	4	2885	75	961.6666666666666287711	325.1666666666666287711
5.0.11.0	win	041619	16:47:12	NH_A_77	1	1	mixed_practiceWord	12	mixed_repeat	29	Circle	Red	Color	Word	Repeat	200	Consistent	COLOR	CircleRed.png	30	1	616	6	7	3989	85.7142857142857081953	664.8333333333333712289	2	2	2058	100	1029	5	5	3162	100	632.3999999999999772626	3	4	2885	75	961.6666666666666287711	329.2666666666666515084
5.0.11.0	win	041619	16:47:12	NH_A_77	1	1	mixed_practiceWord	12	mixed_repeat	32	Circle	Red	Color	Word	Repeat	200	Consistent	COLOR	CircleRed.png	30	1	413	7	8	4402	87.5	628.8571428571428896248	2	2	2058	100	1029	6	6	3575	100	595.8333333333333712289	3	4	2885	75	961.6666666666666287711	365.8333333333332575421
5.0.11.0	win	041619	16:47:12	NH_A_77	1	1	mixed_practiceWord	12	mixed_repeat	35	Triangle	Green	Color	Word	Repeat	200	Consistent	COLOR	TriangleGreen.png	38	1	955	8	9	5357	88.8888888888888857309	669.625	2	2	2058	100	1029	7	7	4530	100	647.1428571428571103752	3	4	2885	75	961.6666666666666287711	314.5238095238095183959
5.0.11.0	win	041619	16:47:12	NH_A_77	1	1	mixed_practiceWord	12	mixed_repeat	38	Circle	Red	Color	Word	Repeat	200	Consistent	COLOR	CircleRed.png	30	1	499	9	10	5856	90	650.6666666666666287711	2	2	2058	100	1029	8	8	5029	100	628.625	3	4	2885	75	961.6666666666666287711	333.0416666666666287711
5.0.11.0	win	041619	16:47:12	NH_A_77	1	1	mixed_practiceWord	12	mixed_repeat	41	Circle	Green	Color	Word	Repeat	200	Inconsistent	COLOR	CircleGreen.png	38	1	1277	10	11	7133	90.9090909090909065071	713.2999999999999545253	2	2	2058	100	1029	9	9	6306	100	700.6666666666666287711	3	4	2885	75	961.6666666666666287711	261
5.0.11.0	win	041619	16:47:12	NH_A_77	1	1	mixed_practiceWord	12	mixed_repeat	44	Circle	Red	Color	Word	Repeat	200	Consistent	COLOR	CircleRed.png	30	1	1721	11	12	8854	91.6666666666666571928	804.9090909090908780854	2	2	2058	100	1029	10	10	8027	100	802.7000000000000454747	3	4	2885	75	961.6666666666666287711	158.9666666666665832963
5.0.11.0	win	041619	16:47:12	NH_A_77	1	1	mixed_practiceWord	12	mixed_shift	47	Triangle	Red	Shape	Word	Shift	200	Inconsistent	SHAPE	TriangleRed.png	38	1	1633	11	12	8854	91.6666666666666571928	804.9090909090908780854	3	3	3691	100	1230.3333333333332575421	10	10	8027	100	802.7000000000000454747	4	5	4518	80	1129.5	326.7999999999999545253
5.0.11.0	win	041619	16:47:12	NH_A_77	1	1	mixed_practiceWord	12	mixed_repeat	50	Circle	Red	Shape	Word	Repeat	200	Consistent	SHAPE	CircleRed.png	30	1	591	11	12	8854	91.6666666666666571928	804.9090909090908780854	4	4	4282	100	1070.5	11	11	8618	100	783.4545454545454958861	4	5	4518	80	1129.5	346.0454545454545041139
5.0.11.0	win	041619	16:47:12	NH_A_77	1	1	mixed_practiceWord	12	mixed_shift	53	Triangle	Green	Color	Word	Shift	200	Consistent	COLOR	TriangleGreen.png	38	1	869	12	13	9723	92.3076923076923065992	810.25	4	4	4282	100	1070.5	11	11	8618	100	783.4545454545454958861	5	6	5387	83.3333333333333428072	1077.4000000000000909495	293.9454545454545950633
5.0.11.0	win	041619	16:47:12	NH_A_77	1	1	mixed_practiceWord	12	mixed_shift	56	Circle	Green	Shape	Word	Shift	200	Inconsistent	SHAPE	CircleGreen.png	30	1	1008	12	13	9723	92.3076923076923065992	810.25	5	5	5290	100	1058	11	11	8618	100	783.4545454545454958861	6	7	6395	85.7142857142857081953	1065.8333333333332575421	282.378787878787761656
5.0.11.0	win	041619	16:47:12	NH_A_77	1	1	mixed_practiceWord	12	mixed_shift	59	Triangle	Green	Color	Word	Shift	200	Consistent	COLOR	TriangleGreen.png	38	1	982	13	14	10705	92.8571428571428612031	823.4615384615384527933	5	5	5290	100	1058	11	11	8618	100	783.4545454545454958861	7	8	7377	87.5	1053.8571428571428896248	270.4025974025973937387
5.0.11.0	win	041619	16:47:12	NH_A_77	1	1	mixed_practiceWord	12	mixed_repeat	62	Triangle	Red	Color	Word	Repeat	200	Inconsistent	COLOR	TriangleRed.png	38	0	701	13	15	10705	86.6666666666666714036	823.4615384615384527933	5	5	5290	100	1058	11	12	8618	91.6666666666666571928	783.4545454545454958861	7	8	7377	87.5	1053.8571428571428896248	270.4025974025973937387
5.0.11.0	win	041619	16:47:12	NH_A_77	1	1	mixed_practiceWord	12	mixed_shift	65	Triangle	Red	Shape	Word	Shift	200	Inconsistent	SHAPE	TriangleRed.png	38	1	791	13	15	10705	86.6666666666666714036	823.4615384615384527933	6	6	6081	100	1013.5	11	12	8618	91.6666666666666571928	783.4545454545454958861	8	9	8168	88.8888888888888857309	1021	237.5454545454545041139
5.0.11.0	win	041619	16:47:12	NH_A_77	1	1	mixed_practiceWord	12	mixed_repeat	68	Circle	Green	Shape	Word	Repeat	200	Inconsistent	SHAPE	CircleGreen.png	30	1	1174	13	15	10705	86.6666666666666714036	823.4615384615384527933	7	7	7255	100	1036.4285714285713311256	12	13	9792	92.3076923076923065992	816	8	9	8168	88.8888888888888857309	1021	205
5.0.11.0	win	041619	16:47:12	NH_A_77	1	1	mixed_practiceWord	12	mixed_shift	71	Triangle	Green	Color	Word	Shift	200	Consistent	COLOR	TriangleGreen.png	38	1	1813	14	16	12518	87.5	894.1428571428571103752	7	7	7255	100	1036.4285714285713311256	12	13	9792	92.3076923076923065992	816	9	10	9981	90	1109	293
5.0.11.0	win	041619	16:47:12	NH_A_77	1	1	mixed_practiceWord	12	mixed_repeat	74	Circle	Green	Color	Word	Repeat	200	Inconsistent	COLOR	CircleGreen.png	38	1	1307	15	17	13825	88.2352941176470579876	921.6666666666666287711	7	7	7255	100	1036.4285714285713311256	13	14	11099	92.8571428571428612031	853.7692307692307167599	9	10	9981	90	1109	255.2307692307692832401
5.0.11.0	win	041619	16:47:12	NH_A_77	1	1	mixed_practiceWord	12	mixed_repeat	77	Circle	Green	Color	Word	Repeat	200	Inconsistent	COLOR	CircleGreen.png	38	1	389	16	18	14214	88.8888888888888857309	888.375	7	7	7255	100	1036.4285714285713311256	14	15	11488	93.3333333333333285964	820.5714285714285551876	9	10	9981	90	1109	288.4285714285714448124
5.0.11.0	win	041619	16:47:12	NH_A_77	1	1	mixed_practiceWord	12	mixed_shift	80	Triangle	Red	Shape	Word	Shift	200	Inconsistent	SHAPE	TriangleRed.png	38	1	947	16	18	14214	88.8888888888888857309	888.375	8	8	8202	100	1025.25	14	15	11488	93.3333333333333285964	820.5714285714285551876	10	11	10928	90.9090909090909065071	1092.7999999999999545253	272.2285714285713993377
5.0.11.0	win	041619	16:47:12	NH_A_77	1	1	mixed_practiceWord	12	mixed_shift	83	Triangle	Red	Color	Word	Shift	200	Inconsistent	COLOR	TriangleRed.png	30	1	1036	17	19	15250	89.4736842105263150415	897.0588235294117112062	8	8	8202	100	1025.25	14	15	11488	93.3333333333333285964	820.5714285714285551876	11	12	11964	91.6666666666666571928	1087.6363636363637397153	267.0649350649351845277
5.0.11.0	win	041619	16:47:12	NH_A_77	1	1	mixed_practiceWord	12	mixed_shift	86	Triangle	Green	Shape	Word	Shift	200	Consistent	SHAPE	TriangleGreen.png	38	1	1184	17	19	15250	89.4736842105263150415	897.0588235294117112062	9	9	9386	100	1042.8888888888889141526	14	15	11488	93.3333333333333285964	820.5714285714285551876	12	13	13148	92.3076923076923065992	1095.6666666666667424579	275.0952380952381872703
5.0.11.0	win	041619	16:47:12	NH_A_77	1	1	mixed_practiceWord	12	mixed_shift	89	Triangle	Green	Color	Word	Shift	200	Consistent	COLOR	TriangleGreen.png	38	1	959	18	20	16209	90	900.5	9	9	9386	100	1042.8888888888889141526	14	15	11488	93.3333333333333285964	820.5714285714285551876	13	14	14107	92.8571428571428612031	1085.1538461538461888267	264.5824175824176336391
5.0.11.0	win	041619	16:47:12	NH_A_77	1	1	mixed_practiceWord	12	mixed_shift	92	Triangle	Green	Shape	Word	Shift	200	Consistent	SHAPE	TriangleGreen.png	38	1	599	18	20	16209	90	900.5	10	10	9985	100	998.5	14	15	11488	93.3333333333333285964	820.5714285714285551876	14	15	14706	93.3333333333333285964	1050.4285714285713311256	229.857142857142775938
5.0.11.0	win	041619	16:47:12	NH_A_77	1	1	mixed_practiceWord	12	mixed_repeat	95	Circle	Green	Shape	Word	Repeat	200	Inconsistent	SHAPE	CircleGreen.png	30	1	1277	18	20	16209	90	900.5	11	11	11262	100	1023.8181818181818698577	15	16	12765	93.75	851	14	15	14706	93.3333333333333285964	1050.4285714285713311256	199.4285714285713311256
5.0.11.0	win	041619	16:47:12	NH_A_77	1	1	mixed_practiceWord	12	mixed_shift	98	Circle	Green	Color	Word	Shift	200	Inconsistent	COLOR	CircleGreen.png	38	1	808	19	21	17017	90.4761904761904816041	895.6315789473684390032	11	11	11262	100	1023.8181818181818698577	15	16	12765	93.75	851	15	16	15514	93.75	1034.2666666666666515084	183.2666666666666515084
5.0.11.0	win	041619	16:47:12	NH_A_77	1	1	mixed_practiceWord	12	mixed_shift	101	Circle	Red	Shape	Word	Shift	200	Consistent	SHAPE	CircleRed.png	30	1	886	19	21	17017	90.4761904761904816041	895.6315789473684390032	12	12	12148	100	1012.3333333333333712289	15	16	12765	93.75	851	16	17	16400	94.1176470588235218884	1025	174
5.0.11.0	win	041619	16:47:12	NH_A_77	1	1	mixed_practiceWord	12	mixed_shift	104	Triangle	Red	Color	Word	Shift	200	Inconsistent	COLOR	TriangleRed.png	38	0	849	19	22	17017	86.3636363636363597607	895.6315789473684390032	12	12	12148	100	1012.3333333333333712289	15	16	12765	93.75	851	16	18	16400	88.8888888888888857309	1025	174
5.0.11.0	win	041619	16:47:12	NH_A_77	1	1	mixed_practiceWord	12	mixed_repeat	107	Circle	Green	Color	Word	Repeat	200	Inconsistent	COLOR	CircleGreen.png	38	1	997	20	23	18014	86.9565217391304372541	900.7000000000000454747	12	12	12148	100	1012.3333333333333712289	16	17	13762	94.1176470588235218884	860.125	16	18	16400	88.8888888888888857309	1025	164.875
5.0.11.0	win	041619	16:47:12	NH_A_77	1	1	mixed_practiceWord	12	mixed_shift	110	Triangle	Red	Shape	Word	Shift	200	Inconsistent	SHAPE	TriangleRed.png	38	1	1835	20	23	18014	86.9565217391304372541	900.7000000000000454747	13	13	13983	100	1075.6153846153845279332	16	17	13762	94.1176470588235218884	860.125	17	19	18235	89.4736842105263150415	1072.6470588235295053892	212.5220588235295053892
5.0.11.0	win	041619	16:47:12	NH_A_77	1	1	mixed_practiceWord	12	mixed_shift	113	Triangle	Red	Color	Word	Shift	200	Inconsistent	COLOR	TriangleRed.png	38	0	895	20	24	18014	83.3333333333333428072	900.7000000000000454747	13	13	13983	100	1075.6153846153845279332	16	17	13762	94.1176470588235218884	860.125	17	20	18235	85	1072.6470588235295053892	212.5220588235295053892
5.0.11.0	win	041619	16:47:12	NH_A_77	1	1	mixed_practiceWord	12	mixed_shift	116	Circle	Red	Shape	Word	Shift	200	Consistent	SHAPE	CircleRed.png	30	1	691	20	24	18014	83.3333333333333428072	900.7000000000000454747	14	14	14674	100	1048.1428571428571103752	16	17	13762	94.1176470588235218884	860.125	18	21	18926	85.7142857142857081953	1051.4444444444443433895	191.3194444444443433895
5.0.11.0	win	041619	16:47:12	NH_A_77	1	1	mixed_practiceWord	12	mixed_repeat	119	Circle	Green	Shape	Word	Repeat	200	Inconsistent	SHAPE	CircleGreen.png	30	1	1396	20	24	18014	83.3333333333333428072	900.7000000000000454747	15	15	16070	100	1071.3333333333332575421	17	18	15158	94.4444444444444428655	891.6470588235293917023	18	21	18926	85.7142857142857081953	1051.4444444444443433895	159.7973856209149516872
5.0.11.0	win	041619	16:47:12	NH_A_77	1	1	mixed_practiceWord	12	mixed_repeat	122	Circle	Red	Shape	Word	Repeat	200	Consistent	SHAPE	CircleRed.png	30	1	747	20	24	18014	83.3333333333333428072	900.7000000000000454747	16	16	16817	100	1051.0625	18	19	15905	94.7368421052631504153	883.6111111111110858474	18	21	18926	85.7142857142857081953	1051.4444444444443433895	167.8333333333332575421
5.0.11.0	win	041619	16:47:12	NH_A_77	1	1	mixed_practiceWord	12	mixed_shift	125	Triangle	Red	Color	Word	Shift	200	Inconsistent	COLOR	TriangleRed.png	30	1	843	21	25	18857	84	897.9523809523809632083	16	16	16817	100	1051.0625	18	19	15905	94.7368421052631504153	883.6111111111110858474	19	22	19769	86.3636363636363597607	1040.4736842105262439873	156.8625730994151581399
5.0.11.0	win	041619	16:47:12	NH_A_77	1	1	mixed_practiceWord	12	mixed_repeat	128	Circle	Red	Color	Word	Repeat	200	Consistent	COLOR	CircleRed.png	30	1	1399	22	26	20256	84.6153846153846131983	920.7272727272727479431	16	16	16817	100	1051.0625	19	20	17304	95	910.7368421052631219936	19	22	19769	86.3636363636363597607	1040.4736842105262439873	129.7368421052631219936
5.0.11.0	win	041619	16:47:12	NH_A_77	1	1	mixed_practiceWord	12	mixed_repeat	131	Triangle	Green	Color	Word	Repeat	200	Consistent	COLOR	TriangleGreen.png	38	1	909	23	27	21165	85.1851851851851904485	920.2173913043478705731	16	16	16817	100	1051.0625	20	21	18213	95.2380952380952265912	910.6499999999999772626	19	22	19769	86.3636363636363597607	1040.4736842105262439873	129.8236842105262667246
5.0.11.0	win	041619	16:47:12	NH_A_77	1	1	mixed_practiceWord	12	mixed_shift	134	Triangle	Red	Shape	Word	Shift	200	Inconsistent	SHAPE	TriangleRed.png	38	1	2247	23	27	21165	85.1851851851851904485	920.2173913043478705731	17	17	19064	100	1121.4117647058824331907	20	21	18213	95.2380952380952265912	910.6499999999999772626	20	23	22016	86.9565217391304372541	1100.7999999999999545253	190.1499999999999772626
5.0.11.0	win	041619	16:47:12	NH_A_77	1	1	mixed_practiceWord	12	mixed_repeat	137	Triangle	Green	Shape	Word	Repeat	200	Consistent	SHAPE	TriangleGreen.png	38	1	1515	23	27	21165	85.1851851851851904485	920.2173913043478705731	18	18	20579	100	1143.2777777777778283053	21	22	19728	95.4545454545454532536	939.4285714285714448124	20	23	22016	86.9565217391304372541	1100.7999999999999545253	161.3714285714285097129
5.0.11.0	win	041619	16:47:12	NH_A_77	1	1	mixed_practiceWord	12	mixed_shift	140	Triangle	Green	Color	Word	Shift	200	Consistent	COLOR	TriangleGreen.png	38	1	557	24	28	21722	85.7142857142857081953	905.0833333333333712289	18	18	20579	100	1143.2777777777778283053	21	22	19728	95.4545454545454532536	939.4285714285714448124	21	24	22573	87.5	1074.9047619047619264165	135.4761904761904816041
5.0.11.0	win	041619	16:47:12	NH_A_77	1	1	mixed_practiceWord	12	mixed_repeat	143	Circle	Green	Color	Word	Repeat	200	Inconsistent	COLOR	CircleGreen.png	38	1	1397	25	29	23119	86.2068965517241281304	924.7599999999999909051	18	18	20579	100	1143.2777777777778283053	22	23	21125	95.6521739130434838216	960.2272727272727479431	21	24	22573	87.5	1074.9047619047619264165	114.6774891774891784735
5.0.11.0	win	041619	16:47:12	NH_A_77	1	1	mixed_practiceWord	12	mixed_repeat	146	Triangle	Red	Color	Word	Repeat	200	Inconsistent	COLOR	TriangleRed.png	30	1	1451	26	30	24570	86.6666666666666714036	945	18	18	20579	100	1143.2777777777778283053	23	24	22576	95.8333333333333428072	981.5652173913043725406	21	24	22573	87.5	1074.9047619047619264165	93.3395445134575538759
5.0.11.0	win	041619	16:47:12	NH_A_77	1	1	mixed_testintro	13	MixedPracticeInstruct	1	Triangle	Red	Color	Word	Repeat	200	Inconsistent	SC_Mixed_TestIntro.htm	TriangleRed.png	57	0	10999	26	30	24570	86.6666666666666714036	945	18	18	20579	100	1143.2777777777778283053	23	24	22576	95.8333333333333428072	981.5652173913043725406	21	24	22573	87.5	1074.9047619047619264165	93.3395445134575538759
5.0.11.0	win	041619	16:47:12	NH_A_77	1	1	mixed_Word_shortCSI	14	MixedTestInstruct	1	Triangle	Red	Color	Word	Repeat	200	Inconsistent	SC_Mixed_WordTest.htm	TriangleRed.png	57	0	1581	0	0	0	0		0	0	0	0		0	0	0	0		0	0	0	0		0
5.0.11.0	win	041619	16:47:12	NH_A_77	1	1	mixed_Word_shortCSI	14	mixed_firsttask	2	Circle	Green	Color	Word	firsttrial	200	Inconsistent	COLOR	CircleGreen.png	38	1	981	0	0	0	0		0	0	0	0		0	0	0	0		0	0	0	0		0
5.0.11.0	win	041619	16:47:12	NH_A_77	1	1	mixed_Word_shortCSI	14	mixed_repeat	5	Triangle	Red	Color	Word	Repeat	200	Inconsistent	COLOR	TriangleRed.png	30	1	908	1	1	908	100	908	0	0	0	0		1	1	908	100	908	0	0	0	0		-908
5.0.11.0	win	041619	16:47:12	NH_A_77	1	1	mixed_Word_shortCSI	14	mixed_repeat	8	Triangle	Green	Color	Word	Repeat	200	Consistent	COLOR	TriangleGreen.png	38	1	550	2	2	1458	100	729	0	0	0	0		2	2	1458	100	729	0	0	0	0		-729
5.0.11.0	win	041619	16:47:12	NH_A_77	1	1	mixed_Word_shortCSI	14	mixed_repeat	11	Circle	Red	Color	Word	Repeat	200	Consistent	COLOR	CircleRed.png	30	1	718	3	3	2176	100	725.3333333333333712289	0	0	0	0		3	3	2176	100	725.3333333333333712289	0	0	0	0		-725.3333333333333712289
5.0.11.0	win	041619	16:47:12	NH_A_77	1	1	mixed_Word_shortCSI	14	mixed_repeat	14	Circle	Red	Color	Word	Repeat	200	Consistent	COLOR	CircleRed.png	30	1	575	4	4	2751	100	687.75	0	0	0	0		4	4	2751	100	687.75	0	0	0	0		-687.75
5.0.11.0	win	041619	16:47:12	NH_A_77	1	1	mixed_Word_shortCSI	14	mixed_shift	17	Circle	Red	Shape	Word	Shift	200	Consistent	SHAPE	CircleRed.png	30	1	615	4	4	2751	100	687.75	1	1	615	100	615	4	4	2751	100	687.75	1	1	615	100	615	-72.75
5.0.11.0	win	041619	16:47:12	NH_A_77	1	1	mixed_Word_shortCSI	14	mixed_repeat	20	Circle	Red	Shape	Word	Repeat	200	Consistent	SHAPE	CircleRed.png	30	1	1036	4	4	2751	100	687.75	2	2	1651	100	825.5	5	5	3787	100	757.3999999999999772626	1	1	615	100	615	-142.3999999999999772626
5.0.11.0	win	041619	16:47:12	NH_A_77	1	1	mixed_Word_shortCSI	14	mixed_shift	23	Circle	Green	Color	Word	Shift	200	Inconsistent	COLOR	CircleGreen.png	38	1	977	5	5	3728	100	745.6000000000000227374	2	2	1651	100	825.5	5	5	3787	100	757.3999999999999772626	2	2	1592	100	796	38.6000000000000227374
5.0.11.0	win	041619	16:47:12	NH_A_77	1	1	mixed_Word_shortCSI	14	mixed_shift	26	Circle	Green	Shape	Word	Shift	200	Inconsistent	SHAPE	CircleGreen.png	30	1	872	5	5	3728	100	745.6000000000000227374	3	3	2523	100	841	5	5	3787	100	757.3999999999999772626	3	3	2464	100	821.3333333333333712289	63.9333333333333939663
5.0.11.0	win	041619	16:47:12	NH_A_77	1	1	mixed_Word_shortCSI	14	mixed_shift	29	Circle	Green	Color	Word	Shift	200	Inconsistent	COLOR	CircleGreen.png	38	1	515	6	6	4243	100	707.1666666666666287711	3	3	2523	100	841	5	5	3787	100	757.3999999999999772626	4	4	2979	100	744.75	-12.6499999999999772626
5.0.11.0	win	041619	16:47:12	NH_A_77	1	1	mixed_Word_shortCSI	14	mixed_shift	32	Circle	Green	Shape	Word	Shift	200	Inconsistent	SHAPE	CircleGreen.png	30	1	669	6	6	4243	100	707.1666666666666287711	4	4	3192	100	798	5	5	3787	100	757.3999999999999772626	5	5	3648	100	729.6000000000000227374	-27.7999999999999545253
5.0.11.0	win	041619	16:47:12	NH_A_77	1	1	mixed_Word_shortCSI	14	mixed_repeat	35	Triangle	Green	Shape	Word	Repeat	200	Consistent	SHAPE	TriangleGreen.png	38	1	992	6	6	4243	100	707.1666666666666287711	5	5	4184	100	836.7999999999999545253	6	6	4779	100	796.5	5	5	3648	100	729.6000000000000227374	-66.8999999999999772626
5.0.11.0	win	041619	16:47:12	NH_A_77	1	1	mixed_Word_shortCSI	14	mixed_repeat	38	Triangle	Green	Shape	Word	Repeat	200	Consistent	SHAPE	TriangleGreen.png	38	1	903	6	6	4243	100	707.1666666666666287711	6	6	5087	100	847.8333333333333712289	7	7	5682	100	811.7142857142856655628	5	5	3648	100	729.6000000000000227374	-82.1142857142856428254
5.0.11.0	win	041619	16:47:12	NH_A_77	1	1	mixed_Word_shortCSI	14	mixed_repeat	41	Triangle	Red	Shape	Word	Repeat	200	Inconsistent	SHAPE	TriangleRed.png	38	1	1185	6	6	4243	100	707.1666666666666287711	7	7	6272	100	896	8	8	6867	100	858.375	5	5	3648	100	729.6000000000000227374	-128.7749999999999772626
5.0.11.0	win	041619	16:47:12	NH_A_77	1	1	mixed_Word_shortCSI	14	mixed_repeat	44	Triangle	Red	Shape	Word	Repeat	200	Inconsistent	SHAPE	TriangleRed.png	38	1	736	6	6	4243	100	707.1666666666666287711	8	8	7008	100	876	9	9	7603	100	844.7777777777778283053	5	5	3648	100	729.6000000000000227374	-115.1777777777778055679
5.0.11.0	win	041619	16:47:12	NH_A_77	1	1	mixed_Word_shortCSI	14	mixed_repeat	47	Circle	Red	Shape	Word	Repeat	200	Consistent	SHAPE	CircleRed.png	30	1	592	6	6	4243	100	707.1666666666666287711	9	9	7600	100	844.4444444444444570763	10	10	8195	100	819.5	5	5	3648	100	729.6000000000000227374	-89.8999999999999772626
5.0.11.0	win	041619	16:47:12	NH_A_77	1	1	mixed_Word_shortCSI	14	mixed_shift	50	Circle	Green	Color	Word	Shift	200	Inconsistent	COLOR	CircleGreen.png	38	1	663	7	7	4906	100	700.8571428571428896248	9	9	7600	100	844.4444444444444570763	10	10	8195	100	819.5	6	6	4311	100	718.5	-101
5.0.11.0	win	041619	16:47:12	NH_A_77	1	1	mixed_Word_shortCSI	14	mixed_shift	53	Triangle	Green	Shape	Word	Shift	200	Consistent	SHAPE	TriangleGreen.png	38	1	731	7	7	4906	100	700.8571428571428896248	10	10	8331	100	833.1000000000000227374	10	10	8195	100	819.5	7	7	5042	100	720.2857142857143344372	-99.2142857142856655628
5.0.11.0	win	041619	16:47:12	NH_A_77	1	1	mixed_Word_shortCSI	14	mixed_shift	56	Triangle	Red	Color	Word	Shift	200	Inconsistent	COLOR	TriangleRed.png	30	1	1388	8	8	6294	100	786.75	10	10	8331	100	833.1000000000000227374	10	10	8195	100	819.5	8	8	6430	100	803.75	-15.75
5.0.11.0	win	041619	16:47:12	NH_A_77	1	1	mixed_Word_shortCSI	14	mixed_repeat	59	Circle	Green	Color	Word	Repeat	200	Inconsistent	COLOR	CircleGreen.png	38	1	962	9	9	7256	100	806.2222222222221716947	10	10	8331	100	833.1000000000000227374	11	11	9157	100	832.4545454545454958861	8	8	6430	100	803.75	-28.7045454545454958861
5.0.11.0	win	041619	16:47:12	NH_A_77	1	1	mixed_Word_shortCSI	14	mixed_shift	62	Circle	Red	Shape	Word	Shift	200	Consistent	SHAPE	CircleRed.png	30	1	490	9	9	7256	100	806.2222222222221716947	11	11	8821	100	801.9090909090908780854	11	11	9157	100	832.4545454545454958861	9	9	6920	100	768.8888888888889141526	-63.5656565656565817335
5.0.11.0	win	041619	16:47:12	NH_A_77	1	1	mixed_Word_shortCSI	14	mixed_repeat	65	Circle	Red	Shape	Word	Repeat	200	Consistent	SHAPE	CircleRed.png	30	1	677	9	9	7256	100	806.2222222222221716947	12	12	9498	100	791.5	12	12	9834	100	819.5	9	9	6920	100	768.8888888888889141526	-50.6111111111110858474
5.0.11.0	win	041619	16:47:12	NH_A_77	1	1	mixed_Word_shortCSI	14	mixed_shift	68	Circle	Green	Color	Word	Shift	200	Inconsistent	COLOR	CircleGreen.png	38	1	664	10	10	7920	100	792	12	12	9498	100	791.5	12	12	9834	100	819.5	10	10	7584	100	758.3999999999999772626	-61.1000000000000227374
5.0.11.0	win	041619	16:47:12	NH_A_77	1	1	mixed_Word_shortCSI	14	mixed_shift	71	Triangle	Green	Shape	Word	Shift	200	Consistent	SHAPE	TriangleGreen.png	38	1	795	10	10	7920	100	792	13	13	10293	100	791.7692307692307167599	12	12	9834	100	819.5	11	11	8379	100	761.7272727272727479431	-57.7727272727272520569
5.0.11.0	win	041619	16:47:12	NH_A_77	1	1	mixed_Word_shortCSI	14	mixed_repeat	74	Triangle	Green	Shape	Word	Repeat	200	Consistent	SHAPE	TriangleGreen.png	38	1	714	10	10	7920	100	792	14	14	11007	100	786.2142857142856655628	13	13	10548	100	811.38461538461535838	11	11	8379	100	761.7272727272727479431	-49.6573426573426104369
5.0.11.0	win	041619	16:47:12	NH_A_77	1	1	mixed_Word_shortCSI	14	mixed_shift	77	Triangle	Green	Color	Word	Shift	200	Consistent	COLOR	TriangleGreen.png	38	1	859	11	11	8779	100	798.0909090909091219146	14	14	11007	100	786.2142857142856655628	13	13	10548	100	811.38461538461535838	12	12	9238	100	769.8333333333333712289	-41.551282051281987151
5.0.11.0	win	041619	16:47:12	NH_A_77	1	1	mixed_Word_shortCSI	14	mixed_repeat	80	Circle	Red	Color	Word	Repeat	200	Consistent	COLOR	CircleRed.png	30	1	679	12	12	9458	100	788.1666666666666287711	14	14	11007	100	786.2142857142856655628	14	14	11227	100	801.9285714285714448124	12	12	9238	100	769.8333333333333712289	-32.0952380952380735835
5.0.11.0	win	041619	16:47:12	NH_A_77	1	1	mixed_Word_shortCSI	14	mixed_repeat	83	Triangle	Green	Color	Word	Repeat	200	Consistent	COLOR	TriangleGreen.png	38	1	666	13	13	10124	100	778.7692307692307167599	14	14	11007	100	786.2142857142856655628	15	15	11893	100	792.8666666666666742458	12	12	9238	100	769.8333333333333712289	-23.0333333333333030168
5.0.11.0	win	041619	16:47:12	NH_A_77	1	1	mixed_Word_shortCSI	14	mixed_repeat	86	Circle	Green	Color	Word	Repeat	200	Inconsistent	COLOR	CircleGreen.png	38	1	1279	14	14	11403	100	814.5	14	14	11007	100	786.2142857142856655628	16	16	13172	100	823.25	12	12	9238	100	769.8333333333333712289	-53.4166666666666287711
5.0.11.0	win	041619	16:47:12	NH_A_77	1	1	mixed_Word_shortCSI	14	mixed_repeat	89	Triangle	Green	Color	Word	Repeat	200	Consistent	COLOR	TriangleGreen.png	38	1	521	15	15	11924	100	794.9333333333332802795	14	14	11007	100	786.2142857142856655628	17	17	13693	100	805.4705882352941443969	12	12	9238	100	769.8333333333333712289	-35.637254901960773168
5.0.11.0	win	041619	16:47:12	NH_A_77	1	1	mixed_Word_shortCSI	14	mixed_shift	92	Triangle	Red	Shape	Word	Shift	200	Inconsistent	SHAPE	TriangleRed.png	38	1	1075	15	15	11924	100	794.9333333333332802795	15	15	12082	100	805.4666666666666969832	17	17	13693	100	805.4705882352941443969	13	13	10313	100	793.3076923076922639666	-12.1628959276018804303
5.0.11.0	win	041619	16:47:12	NH_A_77	1	1	mixed_Word_shortCSI	14	mixed_repeat	95	Circle	Red	Shape	Word	Repeat	200	Consistent	SHAPE	CircleRed.png	30	1	999	15	15	11924	100	794.9333333333332802795	16	16	13081	100	817.5625	18	18	14692	100	816.2222222222221716947	13	13	10313	100	793.3076923076922639666	-22.9145299145299077281
5.0.11.0	win	041619	16:47:12	NH_A_77	1	1	mixed_Word_shortCSI	14	mixed_shift	98	Triangle	Green	Color	Word	Shift	200	Consistent	COLOR	TriangleGreen.png	38	1	684	16	16	12608	100	788	16	16	13081	100	817.5625	18	18	14692	100	816.2222222222221716947	14	14	10997	100	785.5	-30.7222222222221716947
5.0.11.0	win	041619	16:47:12	NH_A_77	1	1	mixed_Word_shortCSI	14	mixed_repeat	101	Circle	Red	Color	Word	Repeat	200	Consistent	COLOR	CircleRed.png	30	1	639	17	17	13247	100	779.2352941176470721985	16	16	13081	100	817.5625	19	19	15331	100	806.8947368421053170096	14	14	10997	100	785.5	-21.3947368421053170096
5.0.11.0	win	041619	16:47:12	NH_A_77	1	1	mixed_Word_shortCSI	14	mixed_repeat	104	Triangle	Red	Color	Word	Repeat	200	Inconsistent	COLOR	TriangleRed.png	30	1	723	18	18	13970	100	776.1111111111110858474	16	16	13081	100	817.5625	20	20	16054	100	802.7000000000000454747	14	14	10997	100	785.5	-17.2000000000000454747
5.0.11.0	win	041619	16:47:12	NH_A_77	1	1	mixed_Word_shortCSI	14	mixed_shift	107	Circle	Green	Shape	Word	Shift	200	Inconsistent	SHAPE	CircleGreen.png	30	1	981	18	18	13970	100	776.1111111111110858474	17	17	14062	100	827.1764705882352473054	20	20	16054	100	802.7000000000000454747	15	15	11978	100	798.5333333333333030168	-4.1666666666667424579
5.0.11.0	win	041619	16:47:12	NH_A_77	1	1	mixed_Word_shortCSI	14	mixed_repeat	110	Circle	Green	Shape	Word	Repeat	200	Inconsistent	SHAPE	CircleGreen.png	30	1	620	18	18	13970	100	776.1111111111110858474	18	18	14682	100	815.6666666666666287711	21	21	16674	100	794	15	15	11978	100	798.5333333333333030168	4.5333333333333030168
5.0.11.0	win	041619	16:47:12	NH_A_77	1	1	mixed_Word_shortCSI	14	mixed_shift	113	Triangle	Red	Color	Word	Shift	200	Inconsistent	COLOR	TriangleRed.png	30	1	1345	19	19	15315	100	806.0526315789473983386	18	18	14682	100	815.6666666666666287711	21	21	16674	100	794	16	16	13323	100	832.6875	38.6875
5.0.11.0	win	041619	16:47:12	NH_A_77	1	1	mixed_Word_shortCSI	14	mixed_repeat	116	Triangle	Red	Color	Word	Repeat	200	Inconsistent	COLOR	TriangleRed.png	30	1	1369	20	20	16684	100	834.2000000000000454747	18	18	14682	100	815.6666666666666287711	22	22	18043	100	820.1363636363636260285	16	16	13323	100	832.6875	12.5511363636363739715
5.0.11.0	win	041619	16:47:12	NH_A_77	1	1	mixed_Word_shortCSI	14	mixed_repeat	119	Circle	Green	Color	Word	Repeat	200	Inconsistent	COLOR	CircleGreen.png	38	1	817	21	21	17501	100	833.3809523809524080207	18	18	14682	100	815.6666666666666287711	23	23	18860	100	820	16	16	13323	100	832.6875	12.6875
5.0.11.0	win	041619	16:47:12	NH_A_77	1	1	mixed_Word_shortCSI	14	mixed_repeat	122	Triangle	Red	Color	Word	Repeat	200	Inconsistent	COLOR	TriangleRed.png	30	1	1503	22	22	19004	100	863.8181818181818698577	18	18	14682	100	815.6666666666666287711	24	24	20363	100	848.4583333333333712289	16	16	13323	100	832.6875	-15.7708333333333712289
5.0.11.0	win	041619	16:47:12	NH_A_77	1	1	mixed_Word_shortCSI	14	mixed_shift	125	Triangle	Red	Shape	Word	Shift	200	Inconsistent	SHAPE	TriangleRed.png	38	1	784	22	22	19004	100	863.8181818181818698577	19	19	15466	100	814	24	24	20363	100	848.4583333333333712289	17	17	14107	100	829.8235294117647526946	-18.6348039215686185344
5.0.11.0	win	041619	16:47:12	NH_A_77	1	1	mixed_Word_shortCSI	14	mixed_repeat	128	Triangle	Green	Shape	Word	Repeat	200	Consistent	SHAPE	TriangleGreen.png	38	1	575	22	22	19004	100	863.8181818181818698577	20	20	16041	100	802.0499999999999545253	25	25	20938	100	837.5199999999999818101	17	17	14107	100	829.8235294117647526946	-7.6964705882352291155
5.0.11.0	win	041619	16:47:12	NH_A_77	1	1	mixed_Word_shortCSI	14	mixed_repeat	131	Circle	Red	Shape	Word	Repeat	200	Consistent	SHAPE	CircleRed.png	30	1	598	22	22	19004	100	863.8181818181818698577	21	21	16639	100	792.3333333333333712289	26	26	21536	100	828.3076923076922639666	17	17	14107	100	829.8235294117647526946	1.515837104072488728
5.0.11.0	win	041619	16:47:12	NH_A_77	1	1	mixed_Word_shortCSI	14	mixed_repeat	134	Circle	Green	Shape	Word	Repeat	200	Inconsistent	SHAPE	CircleGreen.png	30	1	524	22	22	19004	100	863.8181818181818698577	22	22	17163	100	780.1363636363636260285	27	27	22060	100	817.0370370370370665114	17	17	14107	100	829.8235294117647526946	12.7864923747276861832
5.0.11.0	win	041619	16:47:12	NH_A_77	1	1	mixed_Word_shortCSI	14	mixed_repeat	137	Circle	Red	Shape	Word	Repeat	200	Consistent	SHAPE	CircleRed.png	30	1	725	22	22	19004	100	863.8181818181818698577	23	23	17888	100	777.7391304347826235244	28	28	22785	100	813.75	17	17	14107	100	829.8235294117647526946	16.0735294117647526946
5.0.11.0	win	041619	16:47:12	NH_A_77	1	1	mixed_Word_shortCSI	14	mixed_shift	140	Circle	Green	Color	Word	Shift	200	Inconsistent	COLOR	CircleGreen.png	38	1	663	23	23	19667	100	855.0869565217391254919	23	23	17888	100	777.7391304347826235244	28	28	22785	100	813.75	18	18	14770	100	820.5555555555555429237	6.8055555555555429237
5.0.11.0	win	041619	16:47:12	NH_A_77	1	1	mixed_Word_shortCSI	14	mixed_repeat	143	Triangle	Green	Color	Word	Repeat	200	Consistent	COLOR	TriangleGreen.png	38	1	427	24	24	20094	100	837.25	23	23	17888	100	777.7391304347826235244	29	29	23212	100	800.4137931034482562609	18	18	14770	100	820.5555555555555429237	20.1417624521072866628
5.0.11.0	win	041619	16:47:12	NH_A_77	1	1	mixed_Word_shortCSI	14	mixed_shift	146	Triangle	Green	Shape	Word	Shift	200	Consistent	SHAPE	TriangleGreen.png	38	1	680	24	24	20094	100	837.25	24	24	18568	100	773.6666666666666287711	29	29	23212	100	800.4137931034482562609	19	19	15450	100	813.1578947368420813291	12.7441016333938250682
5.0.11.0	win	041619	16:47:12	NH_A_77	1	1	mixed_Word_shortCSI	14	mixed_shift	149	Circle	Green	Color	Word	Shift	200	Inconsistent	COLOR	CircleGreen.png	38	1	459	25	25	20553	100	822.1200000000000045475	24	24	18568	100	773.6666666666666287711	29	29	23212	100	800.4137931034482562609	20	20	15909	100	795.4500000000000454747	-4.9637931034482107862
5.0.11.0	win	041619	16:47:12	NH_A_77	1	1	mixed_Word_shortCSI	14	mixed_repeat	152	Triangle	Green	Color	Word	Repeat	200	Consistent	COLOR	TriangleGreen.png	38	1	791	26	26	21344	100	820.9230769230769055866	24	24	18568	100	773.6666666666666287711	30	30	24003	100	800.1000000000000227374	20	20	15909	100	795.4500000000000454747	-4.6499999999999772626
5.0.11.0	win	041619	16:47:12	NH_A_77	1	1	mixed_Word_shortCSI	14	mixed_shift	155	Triangle	Red	Shape	Word	Shift	200	Inconsistent	SHAPE	TriangleRed.png	38	1	533	26	26	21344	100	820.9230769230769055866	25	25	19101	100	764.0399999999999636202	30	30	24003	100	800.1000000000000227374	21	21	16442	100	782.9523809523809632083	-17.1476190476190595291
5.0.11.0	win	041619	16:47:12	NH_A_77	1	1	mixed_Word_shortCSI	14	mixed_repeat	158	Triangle	Red	Shape	Word	Repeat	200	Inconsistent	SHAPE	TriangleRed.png	38	1	494	26	26	21344	100	820.9230769230769055866	26	26	19595	100	753.6538461538461888267	31	31	24497	100	790.2258064516129252297	21	21	16442	100	782.9523809523809632083	-7.2734254992319620214
5.0.11.0	win	041619	16:47:12	NH_A_77	1	1	mixed_Word_shortCSI	14	mixed_repeat	161	Circle	Green	Shape	Word	Repeat	200	Inconsistent	SHAPE	CircleGreen.png	30	1	1385	26	26	21344	100	820.9230769230769055866	27	27	20980	100	777.0370370370370665114	32	32	25882	100	808.8125	21	21	16442	100	782.9523809523809632083	-25.8601190476190367917
5.0.11.0	win	041619	16:47:12	NH_A_77	1	1	mixed_Word_shortCSI	14	mixed_repeat	164	Triangle	Red	Shape	Word	Repeat	200	Inconsistent	SHAPE	TriangleRed.png	38	1	1119	26	26	21344	100	820.9230769230769055866	28	28	22099	100	789.25	33	33	27001	100	818.2121212121212465718	21	21	16442	100	782.9523809523809632083	-35.2597402597402833635
5.0.11.0	win	041619	16:47:12	NH_A_77	1	1	mixed_Word_shortCSI	14	mixed_repeat	167	Circle	Red	Shape	Word	Repeat	200	Consistent	SHAPE	CircleRed.png	30	1	561	26	26	21344	100	820.9230769230769055866	29	29	22660	100	781.3793103448275587652	34	34	27562	100	810.6470588235293917023	21	21	16442	100	782.9523809523809632083	-27.6946778711484284941
5.0.11.0	win	041619	16:47:12	NH_A_77	1	1	mixed_Word_shortCSI	14	mixed_repeat	170	Circle	Red	Shape	Word	Repeat	200	Consistent	SHAPE	CircleRed.png	30	1	457	26	26	21344	100	820.9230769230769055866	30	30	23117	100	770.5666666666667197205	35	35	28019	100	800.5428571428570876378	21	21	16442	100	782.9523809523809632083	-17.5904761904761244296
5.0.11.0	win	041619	16:47:12	NH_A_77	1	1	mixed_Word_shortCSI	14	mixed_repeat	173	Circle	Red	Shape	Word	Repeat	200	Consistent	SHAPE	CircleRed.png	30	1	437	26	26	21344	100	820.9230769230769055866	31	31	23554	100	759.806451612903174464	36	36	28456	100	790.4444444444444570763	21	21	16442	100	782.9523809523809632083	-7.492063492063493868
5.0.11.0	win	041619	16:47:12	NH_A_77	1	1	mixed_Word_shortCSI	14	mixed_shift	176	Circle	Green	Color	Word	Shift	200	Inconsistent	COLOR	CircleGreen.png	38	1	482	27	27	21826	100	808.3703703703703240535	31	31	23554	100	759.806451612903174464	36	36	28456	100	790.4444444444444570763	22	22	16924	100	769.2727272727272520569	-21.1717171717172050194
5.0.11.0	win	041619	16:47:12	NH_A_77	1	1	mixed_Word_shortCSI	14	mixed_repeat	179	Triangle	Green	Color	Word	Repeat	200	Consistent	COLOR	TriangleGreen.png	38	1	508	28	28	22334	100	797.6428571428571103752	31	31	23554	100	759.806451612903174464	37	37	28964	100	782.8108108108108353917	22	22	16924	100	769.2727272727272520569	-13.5380835380835833348
5.0.11.0	win	041619	16:47:12	NH_A_77	1	1	mixed_Word_shortCSI	14	mixed_shift	182	Circle	Green	Shape	Word	Shift	200	Inconsistent	SHAPE	CircleGreen.png	30	1	599	28	28	22334	100	797.6428571428571103752	32	32	24153	100	754.78125	37	37	28964	100	782.8108108108108353917	23	23	17523	100	761.8695652173912549188	-20.941245593419580473
5.0.11.0	win	041619	16:47:12	NH_A_77	1	1	mixed_Word_shortCSI	14	mixed_shift	185	Triangle	Red	Color	Word	Shift	200	Inconsistent	COLOR	TriangleRed.png	30	1	1116	29	29	23450	100	808.6206896551724412348	32	32	24153	100	754.78125	37	37	28964	100	782.8108108108108353917	24	24	18639	100	776.625	-6.1858108108108353917
5.0.11.0	win	041619	16:47:12	NH_A_77	1	1	mixed_Word_shortCSI	14	mixed_shift	188	Triangle	Green	Shape	Word	Shift	200	Consistent	SHAPE	TriangleGreen.png	38	1	941	29	29	23450	100	808.6206896551724412348	33	33	25094	100	760.4242424242423794567	37	37	28964	100	782.8108108108108353917	25	25	19580	100	783.2000000000000454747	0.389189189189210083
5.0.11.0	win	041619	16:47:12	NH_A_77	1	1	mixed_Word_shortCSI	14	mixed_shift	191	Circle	Red	Color	Word	Shift	200	Consistent	COLOR	CircleRed.png	30	1	662	30	30	24112	100	803.7333333333333484916	33	33	25094	100	760.4242424242423794567	37	37	28964	100	782.8108108108108353917	26	26	20242	100	778.5384615384615472067	-4.2723492723492881851
5.0.11.0	win	041619	16:47:12	NH_A_77	1	1	mixed_Word_shortCSI	14	mixed_repeat	194	Triangle	Red	Color	Word	Repeat	200	Inconsistent	COLOR	TriangleRed.png	38	0	634	30	31	24112	96.774193548387103192	803.7333333333333484916	33	33	25094	100	760.4242424242423794567	37	38	28964	97.3684210526315752077	782.8108108108108353917	26	26	20242	100	778.5384615384615472067	-4.2723492723492881851
5.0.11.0	win	041619	16:47:12	NH_A_77	1	1	mixed_Word_shortCSI	14	mixed_shift	197	Circle	Green	Shape	Word	Shift	200	Inconsistent	SHAPE	CircleGreen.png	30	1	703	30	31	24112	96.774193548387103192	803.7333333333333484916	34	34	25797	100	758.7352941176470721985	37	38	28964	97.3684210526315752077	782.8108108108108353917	27	27	20945	100	775.7407407407407617939	-7.0700700700700735979
5.0.11.0	win	041619	16:47:12	NH_A_77	1	1	mixed_Word_shortCSI	14	mixed_repeat	200	Circle	Red	Shape	Word	Repeat	200	Consistent	SHAPE	CircleRed.png	30	1	641	30	31	24112	96.774193548387103192	803.7333333333333484916	35	35	26438	100	755.3714285714286233997	38	39	29605	97.4358974358974307961	779.0789473684210406645	27	27	20945	100	775.7407407407407617939	-3.3382066276802788707
5.0.11.0	win	041619	16:47:12	NH_A_77	1	1	mixed_Word_shortCSI	14	mixed_repeat	203	Circle	Red	Shape	Word	Repeat	200	Consistent	SHAPE	CircleRed.png	30	1	598	30	31	24112	96.774193548387103192	803.7333333333333484916	36	36	27036	100	751	39	40	30203	97.5	774.4358974358974592178	27	27	20945	100	775.7407407407407617939	1.304843304843302576
5.0.11.0	win	041619	16:47:12	NH_A_77	1	1	mixed_Word_shortCSI	14	mixed_shift	206	Triangle	Green	Color	Word	Shift	200	Consistent	COLOR	TriangleGreen.png	38	1	939	31	32	25051	96.875	808.096774193548412768	36	36	27036	100	751	39	40	30203	97.5	774.4358974358974592178	28	28	21884	100	781.5714285714285551876	7.1355311355310959698
5.0.11.0	win	041619	16:47:12	NH_A_77	1	1	mixed_Word_shortCSI	14	mixed_shift	209	Triangle	Green	Shape	Word	Shift	200	Consistent	SHAPE	TriangleGreen.png	38	1	613	31	32	25051	96.875	808.096774193548412768	37	37	27649	100	747.2702702702703163595	39	40	30203	97.5	774.4358974358974592178	29	29	22497	100	775.7586206896551175305	1.3227232537576583127
5.0.11.0	win	041619	16:47:12	NH_A_77	1	1	mixed_Word_shortCSI	14	mixed_repeat	212	Circle	Red	Shape	Word	Repeat	200	Consistent	SHAPE	CircleRed.png	30	1	523	31	32	25051	96.875	808.096774193548412768	38	38	28172	100	741.3684210526315609968	40	41	30726	97.5609756097560989474	768.1499999999999772626	29	29	22497	100	775.7586206896551175305	7.6086206896551402679
5.0.11.0	win	041619	16:47:12	NH_A_77	1	1	mixed_Word_shortCSI	14	mixed_repeat	215	Circle	Green	Shape	Word	Repeat	200	Inconsistent	SHAPE	CircleGreen.png	30	1	707	31	32	25051	96.875	808.096774193548412768	39	39	28879	100	740.4871794871794463688	41	42	31433	97.619047619047620401	766.6585365853658231572	29	29	22497	100	775.7586206896551175305	9.1000841042892943733
5.0.11.0	win	041619	16:47:12	NH_A_77	1	1	mixed_Word_shortCSI	14	mixed_shift	218	Triangle	Red	Color	Word	Shift	200	Inconsistent	COLOR	TriangleRed.png	30	1	630	32	33	25681	96.9696969696969688357	802.53125	39	39	28879	100	740.4871794871794463688	41	42	31433	97.619047619047620401	766.6585365853658231572	30	30	23127	100	770.8999999999999772626	4.2414634146341541054
5.0.11.0	win	041619	16:47:12	NH_A_77	1	1	mixed_Word_shortCSI	14	mixed_repeat	221	Triangle	Green	Color	Word	Repeat	200	Consistent	COLOR	TriangleGreen.png	38	1	555	33	34	26236	97.0588235294117680496	795.0303030303030027426	39	39	28879	100	740.4871794871794463688	42	43	31988	97.6744186046511515542	761.6190476190475919793	30	30	23127	100	770.8999999999999772626	9.2809523809523852833
5.0.11.0	win	041619	16:47:12	NH_A_77	1	1	mixed_Word_shortCSI	14	mixed_shift	224	Triangle	Green	Shape	Word	Shift	200	Consistent	SHAPE	TriangleGreen.png	38	1	1219	33	34	26236	97.0588235294117680496	795.0303030303030027426	40	40	30098	100	752.4500000000000454747	42	43	31988	97.6744186046511515542	761.6190476190475919793	31	31	24346	100	785.3548387096774376914	23.7357910906298457121
5.0.11.0	win	041619	16:47:12	NH_A_77	1	1	mixed_Word_shortCSI	14	mixed_repeat	227	Circle	Red	Shape	Word	Repeat	200	Consistent	SHAPE	CircleRed.png	30	1	513	33	34	26236	97.0588235294117680496	795.0303030303030027426	41	41	30611	100	746.609756097560989474	43	44	32501	97.7272727272727337322	755.8372093023256184097	31	31	24346	100	785.3548387096774376914	29.5176294073518192818
5.0.11.0	win	041619	16:47:12	NH_A_77	1	1	mixed_Word_shortCSI	14	mixed_shift	230	Circle	Red	Color	Word	Shift	200	Consistent	COLOR	CircleRed.png	30	1	538	34	35	26774	97.1428571428571387969	787.4705882352941443969	41	41	30611	100	746.609756097560989474	43	44	32501	97.7272727272727337322	755.8372093023256184097	32	32	24884	100	777.625	21.7877906976743815903
5.0.11.0	win	041619	16:47:12	NH_A_77	1	1	mixed_Word_shortCSI	14	mixed_shift	233	Circle	Red	Shape	Word	Shift	200	Consistent	SHAPE	CircleRed.png	30	1	563	34	35	26774	97.1428571428571387969	787.4705882352941443969	42	42	31174	100	742.2380952380951839586	43	44	32501	97.7272727272727337322	755.8372093023256184097	33	33	25447	100	771.1212121212121246572	15.2840028188865062475
5.0.11.0	win	041619	16:47:12	NH_A_77	1	1	mixed_Word_shortCSI	14	mixed_shift	236	Triangle	Red	Color	Word	Shift	200	Inconsistent	COLOR	TriangleRed.png	30	1	523	35	36	27297	97.2222222222222143273	779.9142857142857110375	42	42	31174	100	742.2380952380951839586	43	44	32501	97.7272727272727337322	755.8372093023256184097	34	34	25970	100	763.8235294117647526946	7.9863201094391342849
5.0.11.0	win	041619	16:47:12	NH_A_77	1	1	mixed_Word_shortCSI	14	mixed_shift	239	Triangle	Red	Shape	Word	Shift	200	Inconsistent	SHAPE	TriangleRed.png	38	1	533	35	36	27297	97.2222222222222143273	779.9142857142857110375	43	43	31707	100	737.3720930232558430362	43	44	32501	97.7272727272727337322	755.8372093023256184097	35	35	26503	100	757.2285714285713993377	1.391362126245780928
5.0.11.0	win	041619	16:47:12	NH_A_77	1	1	mixed_Word_shortCSI	14	mixed_shift	242	Circle	Green	Color	Word	Shift	200	Inconsistent	COLOR	CircleGreen.png	38	1	1021	36	37	28318	97.2972972972973053629	786.6111111111110858474	43	43	31707	100	737.3720930232558430362	43	44	32501	97.7272727272727337322	755.8372093023256184097	36	36	27524	100	764.5555555555555429237	8.718346253229924514
5.0.11.0	win	041619	16:47:12	NH_A_77	1	1	mixed_Word_shortCSI	14	Rest	244	Circle	Green	Color	Word	Shift	200	Inconsistent	Take a break for 60 s	CircleGreen.png	0	0	59984	36	37	28318	97.2972972972973053629	786.6111111111110858474	43	43	31707	100	737.3720930232558430362	43	44	32501	97.7272727272727337322	755.8372093023256184097	36	36	27524	100	764.5555555555555429237	8.718346253229924514
5.0.11.0	win	041619	16:47:12	NH_A_77	1	1	mixed_Word_shortCSI	14	mixed_shift	246	Circle	Red	Shape	Word	Shift	200	Consistent	SHAPE	CircleRed.png	30	1	1152	36	37	28318	97.2972972972973053629	786.6111111111110858474	44	44	32859	100	746.7954545454545041139	43	44	32501	97.7272727272727337322	755.8372093023256184097	37	37	28676	100	775.0270270270269747925	19.1898177247013563829
5.0.11.0	win	041619	16:47:12	NH_A_77	1	1	mixed_Word_shortCSI	14	mixed_shift	249	Circle	Red	Color	Word	Shift	200	Consistent	COLOR	CircleRed.png	30	1	832	37	38	29150	97.3684210526315752077	787.8378378378378101843	44	44	32859	100	746.7954545454545041139	43	44	32501	97.7272727272727337322	755.8372093023256184097	38	38	29508	100	776.5263157894736423259	20.6891064871480239162
5.0.11.0	win	041619	16:47:12	NH_A_77	1	1	mixed_Word_shortCSI	14	mixed_repeat	252	Circle	Green	Color	Word	Repeat	200	Inconsistent	COLOR	CircleGreen.png	38	1	477	38	39	29627	97.4358974358974307961	779.6578947368420813291	44	44	32859	100	746.7954545454545041139	44	45	32978	97.7777777777777714618	749.5	38	38	29508	100	776.5263157894736423259	27.0263157894736423259
5.0.11.0	win	041619	16:47:12	NH_A_77	1	1	mixed_Word_shortCSI	14	mixed_shift	255	Circle	Red	Shape	Word	Shift	200	Consistent	SHAPE	CircleRed.png	30	1	424	38	39	29627	97.4358974358974307961	779.6578947368420813291	45	45	33283	100	739.6222222222222626442	44	45	32978	97.7777777777777714618	749.5	39	39	29932	100	767.4871794871794463688	17.9871794871794463688
5.0.11.0	win	041619	16:47:12	NH_A_77	1	1	mixed_Word_shortCSI	14	mixed_shift	258	Circle	Red	Color	Word	Shift	200	Consistent	COLOR	CircleRed.png	30	1	582	39	40	30209	97.5	774.5897435897435343577	45	45	33283	100	739.6222222222222626442	44	45	32978	97.7777777777777714618	749.5	40	40	30514	100	762.8500000000000227374	13.3500000000000227374
5.0.11.0	win	041619	16:47:12	NH_A_77	1	1	mixed_Word_shortCSI	14	mixed_repeat	261	Circle	Green	Color	Word	Repeat	200	Inconsistent	COLOR	CircleGreen.png	38	1	428	40	41	30637	97.5609756097560989474	765.9249999999999545253	45	45	33283	100	739.6222222222222626442	45	46	33406	97.8260869565217348054	742.3555555555556111358	40	40	30514	100	762.8500000000000227374	20.4944444444444116016
5.0.11.0	win	041619	16:47:12	NH_A_77	1	1	mixed_Word_shortCSI	14	mixed_repeat	264	Circle	Green	Color	Word	Repeat	200	Inconsistent	COLOR	CircleGreen.png	38	1	522	41	42	31159	97.619047619047620401	759.9756097560975831584	45	45	33283	100	739.6222222222222626442	46	47	33928	97.8723404255319167078	737.5652173913043725406	40	40	30514	100	762.8500000000000227374	25.2847826086956501968
5.0.11.0	win	041619	16:47:12	NH_A_77	1	1	mixed_Word_shortCSI	14	mixed_repeat	267	Circle	Red	Color	Word	Repeat	200	Consistent	COLOR	CircleRed.png	30	1	531	42	43	31690	97.6744186046511515542	754.5238095238095183959	45	45	33283	100	739.6222222222222626442	47	48	34459	97.9166666666666571928	733.1702127659574443896	40	40	30514	100	762.8500000000000227374	29.6797872340425783477
5.0.11.0	win	041619	16:47:12	NH_A_77	1	1	mixed_Word_shortCSI	14	mixed_shift	270	Circle	Green	Shape	Word	Shift	200	Inconsistent	SHAPE	CircleGreen.png	30	1	491	42	43	31690	97.6744186046511515542	754.5238095238095183959	46	46	33774	100	734.2173913043478705731	47	48	34459	97.9166666666666571928	733.1702127659574443896	41	41	31005	100	756.219512195121978948	23.0492994291645345584
5.0.11.0	win	041619	16:47:12	NH_A_77	1	1	mixed_Word_shortCSI	14	mixed_repeat	273	Circle	Green	Shape	Word	Repeat	200	Inconsistent	SHAPE	CircleGreen.png	30	1	662	42	43	31690	97.6744186046511515542	754.5238095238095183959	47	47	34436	100	732.6808510638297775586	48	49	35121	97.9591836734693828248	731.6875	41	41	31005	100	756.219512195121978948	24.532012195121978948
5.0.11.0	win	041619	16:47:12	NH_A_77	1	1	mixed_Word_shortCSI	14	mixed_repeat	276	Circle	Red	Shape	Word	Repeat	200	Consistent	SHAPE	CircleRed.png	30	1	426	42	43	31690	97.6744186046511515542	754.5238095238095183959	48	48	34862	100	726.2916666666666287711	49	50	35547	98	725.4489795918367462946	41	41	31005	100	756.219512195121978948	30.7705326032852326534
5.0.11.0	win	041619	16:47:12	NH_A_77	1	1	mixed_Word_shortCSI	14	mixed_repeat	279	Triangle	Green	Shape	Word	Repeat	200	Consistent	SHAPE	TriangleGreen.png	38	1	552	42	43	31690	97.6744186046511515542	754.5238095238095183959	49	49	35414	100	722.734693877550967045	50	51	36099	98.0392156862745025592	721.9800000000000181899	41	41	31005	100	756.219512195121978948	34.2395121951219607581
5.0.11.0	win	041619	16:47:12	NH_A_77	1	1	mixed_Word_shortCSI	14	mixed_shift	282	Circle	Red	Color	Word	Shift	200	Consistent	COLOR	CircleRed.png	30	1	607	43	44	32297	97.7272727272727337322	751.0930232558139323373	49	49	35414	100	722.734693877550967045	50	51	36099	98.0392156862745025592	721.9800000000000181899	42	42	31612	100	752.6666666666666287711	30.6866666666666105812
5.0.11.0	win	041619	16:47:12	NH_A_77	1	1	mixed_Word_shortCSI	14	mixed_repeat	285	Triangle	Red	Color	Word	Repeat	200	Inconsistent	COLOR	TriangleRed.png	30	1	709	44	45	33006	97.7777777777777714618	750.1363636363636260285	49	49	35414	100	722.734693877550967045	51	52	36808	98.0769230769230659917	721.7254901960784536641	42	42	31612	100	752.6666666666666287711	30.941176470588175107
5.0.11.0	win	041619	16:47:12	NH_A_77	1	1	mixed_Word_shortCSI	14	mixed_repeat	288	Circle	Green	Color	Word	Repeat	200	Inconsistent	COLOR	CircleGreen.png	38	1	488	45	46	33494	97.8260869565217348054	744.3111111111111313221	49	49	35414	100	722.734693877550967045	52	53	37296	98.1132075471698072988	717.2307692307692832401	42	42	31612	100	752.6666666666666287711	35.435897435897345531
5.0.11.0	win	041619	16:47:12	NH_A_77	1	1	mixed_Word_shortCSI	14	mixed_repeat	291	Triangle	Green	Color	Word	Repeat	200	Consistent	COLOR	TriangleGreen.png	38	1	435	46	47	33929	97.8723404255319167078	737.5869565217391254919	49	49	35414	100	722.734693877550967045	53	54	37731	98.1481481481481523588	711.9056603773584583905	42	42	31612	100	752.6666666666666287711	40.7610062893081703805
5.0.11.0	win	041619	16:47:12	NH_A_77	1	1	mixed_Word_shortCSI	14	mixed_shift	294	Triangle	Red	Shape	Word	Shift	200	Inconsistent	SHAPE	TriangleRed.png	38	1	496	46	47	33929	97.8723404255319167078	737.5869565217391254919	50	50	35910	100	718.2000000000000454747	53	54	37731	98.1481481481481523588	711.9056603773584583905	43	43	32108	100	746.6976744186046062168	34.7920140412461478263
5.0.11.0	win	041619	16:47:12	NH_A_77	1	1	mixed_Word_shortCSI	14	mixed_repeat	297	Triangle	Red	Shape	Word	Repeat	200	Inconsistent	SHAPE	TriangleRed.png	38	1	521	46	47	33929	97.8723404255319167078	737.5869565217391254919	51	51	36431	100	714.3333333333333712289	54	55	38252	98.1818181818181869858	708.3703703703703240535	43	43	32108	100	746.6976744186046062168	38.3273040482342821633
5.0.11.0	win	041619	16:47:12	NH_A_77	1	1	mixed_Word_shortCSI	14	mixed_repeat	300	Circle	Green	Shape	Word	Repeat	200	Inconsistent	SHAPE	CircleGreen.png	30	1	595	46	47	33929	97.8723404255319167078	737.5869565217391254919	52	52	37026	100	712.0384615384615472067	55	56	38847	98.2142857142857081953	706.309090909090855348	43	43	32108	100	746.6976744186046062168	40.3885835095137508688
5.0.11.0	win	041619	16:47:12	NH_A_77	1	1	mixed_Word_shortCSI	14	mixed_repeat	303	Circle	Green	Shape	Word	Repeat	200	Inconsistent	SHAPE	CircleGreen.png	30	1	457	46	47	33929	97.8723404255319167078	737.5869565217391254919	53	53	37483	100	707.2264150943395861759	56	57	39304	98.2456140350877120682	701.8571428571428896248	43	43	32108	100	746.6976744186046062168	44.840531561461716592
5.0.11.0	win	041619	16:47:12	NH_A_77	1	1	mixed_Word_shortCSI	14	mixed_shift	306	Triangle	Red	Color	Word	Shift	200	Inconsistent	COLOR	TriangleRed.png	30	1	757	47	48	34686	97.9166666666666571928	738	53	53	37483	100	707.2264150943395861759	56	57	39304	98.2456140350877120682	701.8571428571428896248	44	44	32865	100	746.9318181818181301423	45.0746753246752405175
5.0.11.0	win	041619	16:47:12	NH_A_77	1	1	mixed_Word_shortCSI	14	mixed_shift	309	Triangle	Red	Shape	Word	Shift	200	Inconsistent	SHAPE	TriangleRed.png	38	1	629	47	48	34686	97.9166666666666571928	738	54	54	38112	100	705.7777777777778283053	56	57	39304	98.2456140350877120682	701.8571428571428896248	45	45	33494	100	744.3111111111111313221	42.4539682539682416973
5.0.11.0	win	041619	16:47:12	NH_A_77	1	1	mixed_Word_shortCSI	14	mixed_repeat	312	Triangle	Green	Shape	Word	Repeat	200	Consistent	SHAPE	TriangleGreen.png	38	1	667	47	48	34686	97.9166666666666571928	738	55	55	38779	100	705.072727272727320269	57	58	39971	98.2758620689655089109	701.2456140350876694356	45	45	33494	100	744.3111111111111313221	43.0654970760234618865
5.0.11.0	win	041619	16:47:12	NH_A_77	1	1	mixed_Word_shortCSI	14	mixed_shift	315	Circle	Red	Color	Word	Shift	200	Consistent	COLOR	CircleRed.png	30	1	415	48	49	35101	97.9591836734693828248	731.2708333333333712289	55	55	38779	100	705.072727272727320269	57	58	39971	98.2758620689655089109	701.2456140350876694356	46	46	33909	100	737.1521739130434980325	35.9065598779558285969
5.0.11.0	win	041619	16:47:12	NH_A_77	1	1	mixed_Word_shortCSI	14	mixed_repeat	318	Triangle	Red	Color	Word	Repeat	200	Inconsistent	COLOR	TriangleRed.png	30	1	747	49	50	35848	98	731.5918367346938566698	55	55	38779	100	705.072727272727320269	58	59	40718	98.3050847457627128279	702.0344827586206974956	46	46	33909	100	737.1521739130434980325	35.1176911544228005368
5.0.11.0	win	041619	16:47:12	NH_A_77	1	1	mixed_Word_shortCSI	14	mixed_shift	321	Circle	Green	Shape	Word	Shift	200	Inconsistent	SHAPE	CircleGreen.png	38	0	891	49	50	35848	98	731.5918367346938566698	55	56	38779	98.2142857142857081953	705.072727272727320269	58	59	40718	98.3050847457627128279	702.0344827586206974956	46	47	33909	97.8723404255319167078	737.1521739130434980325	35.1176911544228005368
5.0.11.0	win	041619	16:47:12	NH_A_77	1	1	mixed_Word_shortCSI	14	mixed_repeat	324	Triangle	Red	Shape	Word	Repeat	200	Inconsistent	SHAPE	TriangleRed.png	38	1	1030	49	50	35848	98	731.5918367346938566698	56	57	39809	98.2456140350877120682	710.875	59	60	41748	98.3333333333333285964	707.5932203389830874585	46	47	33909	97.8723404255319167078	737.1521739130434980325	29.558953574060410574
5.0.11.0	win	041619	16:47:12	NH_A_77	1	1	mixed_Word_shortCSI	14	mixed_repeat	327	Circle	Green	Shape	Word	Repeat	200	Inconsistent	SHAPE	CircleGreen.png	30	1	763	49	50	35848	98	731.5918367346938566698	57	58	40572	98.2758620689655089109	711.7894736842105203323	60	61	42511	98.3606557377049171009	708.5166666666666515084	46	47	33909	97.8723404255319167078	737.1521739130434980325	28.6355072463768465241
5.0.11.0	win	041619	16:47:12	NH_A_77	1	1	mixed_Word_shortCSI	14	mixed_shift	330	Triangle	Red	Color	Word	Shift	200	Inconsistent	COLOR	TriangleRed.png	30	1	427	50	51	36275	98.0392156862745025592	725.5	57	58	40572	98.2758620689655089109	711.7894736842105203323	60	61	42511	98.3606557377049171009	708.5166666666666515084	47	48	34336	97.9166666666666571928	730.5531914893616658446	22.0365248226950143362
5.0.11.0	win	041619	16:47:12	NH_A_77	1	1	mixed_Word_shortCSI	14	mixed_repeat	333	Circle	Green	Color	Word	Repeat	200	Inconsistent	COLOR	CircleGreen.png	38	1	377	51	52	36652	98.0769230769230659917	718.6666666666666287711	57	58	40572	98.2758620689655089109	711.7894736842105203323	61	62	42888	98.387096774193551596	703.0819672131148081462	47	48	34336	97.9166666666666571928	730.5531914893616658446	27.4712242762468576984
5.0.11.0	win	041619	16:47:12	NH_A_77	1	1	mixed_Word_shortCSI	14	mixed_shift	336	Triangle	Green	Shape	Word	Shift	200	Consistent	SHAPE	TriangleGreen.png	38	1	1048	51	52	36652	98.0769230769230659917	718.6666666666666287711	58	59	41620	98.3050847457627128279	717.5862068965517437391	61	62	42888	98.387096774193551596	703.0819672131148081462	48	49	35384	97.9591836734693828248	737.1666666666666287711	34.0846994535518206249
5.0.11.0	win	041619	16:47:12	NH_A_77	1	1	mixed_Word_shortCSI	14	mixed_repeat	339	Circle	Red	Shape	Word	Repeat	200	Consistent	SHAPE	CircleRed.png	30	1	508	51	52	36652	98.0769230769230659917	718.6666666666666287711	59	60	42128	98.3333333333333285964	714.0338983050847900813	62	63	43396	98.4126984126984041268	699.9354838709676869257	48	49	35384	97.9591836734693828248	737.1666666666666287711	37.2311827956989418453
5.0.11.0	win	041619	16:47:12	NH_A_77	1	1	mixed_Word_shortCSI	14	mixed_repeat	342	Triangle	Green	Shape	Word	Repeat	200	Consistent	SHAPE	TriangleGreen.png	38	1	534	51	52	36652	98.0769230769230659917	718.6666666666666287711	60	61	42662	98.3606557377049171009	711.0333333333333030168	63	64	43930	98.4375	697.3015873015873467011	48	49	35384	97.9591836734693828248	737.1666666666666287711	39.8650793650792820699
5.0.11.0	win	041619	16:47:12	NH_A_77	1	1	mixed_Word_shortCSI	14	mixed_repeat	345	Triangle	Red	Shape	Word	Repeat	200	Inconsistent	SHAPE	TriangleRed.png	38	1	639	51	52	36652	98.0769230769230659917	718.6666666666666287711	61	62	43301	98.387096774193551596	709.852459016393481761	64	65	44569	98.4615384615384670042	696.390625	48	49	35384	97.9591836734693828248	737.1666666666666287711	40.7760416666666287711
5.0.11.0	win	041619	16:47:12	NH_A_77	1	1	mixed_Word_shortCSI	14	mixed_shift	348	Triangle	Red	Color	Word	Shift	200	Inconsistent	COLOR	TriangleRed.png	30	1	515	52	53	37167	98.1132075471698072988	714.75	61	62	43301	98.387096774193551596	709.852459016393481761	64	65	44569	98.4615384615384670042	696.390625	49	50	35899	98	732.6326530612244596341	36.2420280612244596341
5.0.11.0	win	041619	16:47:12	NH_A_77	1	1	mixed_Word_shortCSI	14	mixed_repeat	351	Triangle	Red	Color	Word	Repeat	200	Inconsistent	COLOR	TriangleRed.png	30	1	717	53	54	37884	98.1481481481481523588	714.792452830188722146	61	62	43301	98.387096774193551596	709.852459016393481761	65	66	45286	98.4848484848484844179	696.7076923076923549161	49	50	35899	98	732.6326530612244596341	35.924960753532104718
5.0.11.0	win	041619	16:47:12	NH_A_77	1	1	mixed_Word_shortCSI	14	mixed_shift	354	Circle	Green	Shape	Word	Shift	200	Inconsistent	SHAPE	CircleGreen.png	30	1	1118	53	54	37884	98.1481481481481523588	714.792452830188722146	62	63	44419	98.4126984126984041268	716.4354838709676869257	65	66	45286	98.4848484848484844179	696.7076923076923549161	50	51	37017	98.0392156862745025592	740.3400000000000318323	43.6323076923076769162
5.0.11.0	win	041619	16:47:12	NH_A_77	1	1	mixed_Word_shortCSI	14	mixed_shift	357	Circle	Red	Color	Word	Shift	200	Consistent	COLOR	CircleRed.png	30	1	800	54	55	38684	98.1818181818181869858	716.3703703703703240535	62	63	44419	98.4126984126984041268	716.4354838709676869257	65	66	45286	98.4848484848484844179	696.7076923076923549161	51	52	37817	98.0769230769230659917	741.5098039215686185344	44.8021116138762636183
5.0.11.0	win	041619	16:47:12	NH_A_77	1	1	mixed_Word_shortCSI	14	mixed_repeat	360	Circle	Red	Color	Word	Repeat	200	Consistent	COLOR	CircleRed.png	30	1	446	55	56	39130	98.2142857142857081953	711.4545454545454958861	62	63	44419	98.4126984126984041268	716.4354838709676869257	66	67	45732	98.507462686567166088	692.9090909090908780854	51	52	37817	98.0769230769230659917	741.5098039215686185344	48.600713012477740449
5.0.11.0	win	041619	16:47:12	NH_A_77	1	1	mixed_Word_shortCSI	14	mixed_shift	363	Triangle	Green	Shape	Word	Shift	200	Consistent	SHAPE	TriangleGreen.png	38	1	490	55	56	39130	98.2142857142857081953	711.4545454545454958861	63	64	44909	98.4375	712.8412698412698773609	66	67	45732	98.507462686567166088	692.9090909090908780854	52	53	38307	98.1132075471698072988	736.6730769230769055866	43.7639860139860275012
5.0.11.0	win	041619	16:47:12	NH_A_77	1	1	mixed_Word_shortCSI	14	mixed_shift	366	Triangle	Green	Color	Word	Shift	200	Consistent	COLOR	TriangleGreen.png	38	1	661	56	57	39791	98.2456140350877120682	710.5535714285714448124	63	64	44909	98.4375	712.8412698412698773609	66	67	45732	98.507462686567166088	692.9090909090908780854	53	54	38968	98.1481481481481523588	735.2452830188678944978	42.3361921097770164124
5.0.11.0	win	041619	16:47:12	NH_A_77	1	1	mixed_Word_shortCSI	14	mixed_shift	369	Triangle	Green	Shape	Word	Shift	200	Consistent	SHAPE	TriangleGreen.png	38	1	761	56	57	39791	98.2456140350877120682	710.5535714285714448124	64	65	45670	98.4615384615384670042	713.59375	66	67	45732	98.507462686567166088	692.9090909090908780854	54	55	39729	98.1818181818181869858	735.7222222222221716947	42.8131313131312936093
5.0.11.0	win	041619	16:47:12	NH_A_77	1	1	mixed_Word_shortCSI	14	mixed_shift	372	Triangle	Red	Color	Word	Shift	200	Inconsistent	COLOR	TriangleRed.png	30	1	1049	57	58	40840	98.2758620689655089109	716.491228070175452558	64	65	45670	98.4615384615384670042	713.59375	66	67	45732	98.507462686567166088	692.9090909090908780854	55	56	40778	98.2142857142857081953	741.4181818181817789082	48.5090909090909008228
5.0.11.0	win	041619	16:47:12	NH_A_77	1	1	mixed_Word_shortCSI	14	mixed_shift	375	Circle	Red	Shape	Word	Shift	200	Consistent	SHAPE	CircleRed.png	30	1	1293	57	58	40840	98.2758620689655089109	716.491228070175452558	65	66	46963	98.4848484848484844179	722.5076923076923094413	66	67	45732	98.507462686567166088	692.9090909090908780854	56	57	42071	98.2456140350877120682	751.2678571428571103752	58.3587662337662322898
5.0.11.0	win	041619	16:47:12	NH_A_77	1	1	mixed_Word_shortCSI	14	mixed_shift	378	Triangle	Red	Color	Word	Shift	200	Inconsistent	COLOR	TriangleRed.png	30	1	760	58	59	41600	98.3050847457627128279	717.2413793103448824695	65	66	46963	98.4848484848484844179	722.5076923076923094413	66	67	45732	98.507462686567166088	692.9090909090908780854	57	58	42831	98.2758620689655089109	751.4210526315789593355	58.51196172248808125
5.0.11.0	win	041619	16:47:12	NH_A_77	1	1	mixed_Word_shortCSI	14	mixed_shift	381	Triangle	Green	Shape	Word	Shift	200	Consistent	SHAPE	TriangleGreen.png	38	1	536	58	59	41600	98.3050847457627128279	717.2413793103448824695	66	67	47499	98.507462686567166088	719.6818181818181301423	66	67	45732	98.507462686567166088	692.9090909090908780854	58	59	43367	98.3050847457627128279	747.7068965517241849739	54.7978056426333068885
5.0.11.0	win	041619	16:47:12	NH_A_77	1	1	mixed_Word_shortCSI	14	mixed_repeat	384	Circle	Green	Shape	Word	Repeat	200	Inconsistent	SHAPE	CircleGreen.png	30	1	928	58	59	41600	98.3050847457627128279	717.2413793103448824695	67	68	48427	98.5294117647058840248	722.7910447761194063787	67	68	46660	98.5294117647058840248	696.4179104477611872426	58	59	43367	98.3050847457627128279	747.7068965517241849739	51.2889861039629977313
5.0.11.0	win	041619	16:47:12	NH_A_77	1	1	mixed_Word_shortCSI	14	mixed_repeat	387	Circle	Green	Shape	Word	Repeat	200	Inconsistent	SHAPE	CircleGreen.png	30	1	458	58	59	41600	98.3050847457627128279	717.2413793103448824695	68	69	48885	98.5507246376811707478	718.8970588235293917023	68	69	47118	98.5507246376811707478	692.9117647058823195039	58	59	43367	98.3050847457627128279	747.7068965517241849739	54.79513184584186547
5.0.11.0	win	041619	16:47:12	NH_A_77	1	1	mixed_Word_shortCSI	14	mixed_repeat	390	Triangle	Red	Shape	Word	Repeat	200	Inconsistent	SHAPE	TriangleRed.png	38	1	566	58	59	41600	98.3050847457627128279	717.2413793103448824695	69	70	49451	98.5714285714285836093	716.6811594202898731965	69	70	47684	98.5714285714285836093	691.0724637681159947533	58	59	43367	98.3050847457627128279	747.7068965517241849739	56.6344327836081902205
5.0.11.0	win	041619	16:47:12	NH_A_77	1	1	mixed_Word_shortCSI	14	mixed_repeat	393	Triangle	Red	Shape	Word	Repeat	200	Inconsistent	SHAPE	TriangleRed.png	38	1	781	58	59	41600	98.3050847457627128279	717.2413793103448824695	70	71	50232	98.5915492957746550928	717.6000000000000227374	70	71	48465	98.5915492957746550928	692.3571428571428896248	58	59	43367	98.3050847457627128279	747.7068965517241849739	55.3497536945812953491
5.0.11.0	win	041619	16:47:12	NH_A_77	1	1	mixed_Word_shortCSI	14	mixed_shift	396	Triangle	Green	Color	Word	Shift	200	Consistent	COLOR	TriangleGreen.png	38	1	716	59	60	42316	98.3333333333333285964	717.2203389830508513114	70	71	50232	98.5915492957746550928	717.6000000000000227374	70	71	48465	98.5915492957746550928	692.3571428571428896248	59	60	44083	98.3333333333333285964	747.1694915254237230329	54.8123486682808334081
5.0.11.0	win	041619	16:47:12	NH_A_77	1	1	mixed_Word_shortCSI	14	mixed_repeat	399	Circle	Green	Color	Word	Repeat	200	Inconsistent	COLOR	CircleGreen.png	38	1	717	60	61	43033	98.3606557377049171009	717.2166666666666969832	70	71	50232	98.5915492957746550928	717.6000000000000227374	71	72	49182	98.6111111111111142691	692.7042253521126440319	59	60	44083	98.3333333333333285964	747.1694915254237230329	54.465266173311079001
5.0.11.0	win	041619	16:47:12	NH_A_77	1	1	mixed_Word_shortCSI	14	mixed_repeat	402	Triangle	Red	Color	Word	Repeat	200	Inconsistent	COLOR	TriangleRed.png	30	1	478	61	62	43511	98.387096774193551596	713.2950819672131501648	70	71	50232	98.5915492957746550928	717.6000000000000227374	72	73	49660	98.6301369863013661643	689.7222222222221716947	59	60	44083	98.3333333333333285964	747.1694915254237230329	57.4472693032015513381
5.0.11.0	win	041619	16:47:12	NH_A_77	1	1	mixed_Word_shortCSI	14	mixed_shift	405	Triangle	Red	Shape	Word	Shift	200	Inconsistent	SHAPE	TriangleRed.png	38	1	441	61	62	43511	98.387096774193551596	713.2950819672131501648	71	72	50673	98.6111111111111142691	713.7042253521126440319	72	73	49660	98.6301369863013661643	689.7222222222221716947	60	61	44524	98.3606557377049171009	742.0666666666667197205	52.3444444444445480258
5.0.11.0	win	041619	16:47:12	NH_A_77	1	1	mixed_Word_shortCSI	14	mixed_repeat	408	Circle	Red	Shape	Word	Repeat	200	Consistent	SHAPE	CircleRed.png	30	1	486	61	62	43511	98.387096774193551596	713.2950819672131501648	72	73	51159	98.6301369863013661643	710.5416666666666287711	73	74	50146	98.648648648648645576	686.9315068493150420181	60	61	44524	98.3606557377049171009	742.0666666666667197205	55.1351598173516777024
5.0.11.0	win	041619	16:47:12	NH_A_77	1	1	mixed_Word_shortCSI	14	mixed_shift	411	Circle	Green	Color	Word	Shift	200	Inconsistent	COLOR	CircleGreen.png	38	1	369	62	63	43880	98.4126984126984041268	707.7419354838709750766	72	73	51159	98.6301369863013661643	710.5416666666666287711	73	74	50146	98.648648648648645576	686.9315068493150420181	61	62	44893	98.387096774193551596	735.950819672131160587	49.0193128228161185689
5.0.11.0	win	041619	16:47:12	NH_A_77	1	1	mixed_Word_shortCSI	14	mixed_repeat	414	Circle	Green	Color	Word	Repeat	200	Inconsistent	COLOR	CircleGreen.png	38	1	464	63	64	44344	98.4375	703.8730158730159018887	72	73	51159	98.6301369863013661643	710.5416666666666287711	74	75	50610	98.6666666666666714036	683.9189189189189619356	61	62	44893	98.387096774193551596	735.950819672131160587	52.0319007532121986515
5.0.11.0	win	041619	16:47:12	NH_A_77	1	1	mixed_Word_shortCSI	14	mixed_shift	417	Circle	Green	Shape	Word	Shift	200	Inconsistent	SHAPE	CircleGreen.png	30	1	732	63	64	44344	98.4375	703.8730158730159018887	73	74	51891	98.648648648648645576	710.8356164383561690556	74	75	50610	98.6666666666666714036	683.9189189189189619356	62	63	45625	98.4126984126984041268	735.8870967741935373851	51.9681778552745754496
5.0.11.0	win	041619	16:47:12	NH_A_77	1	1	mixed_Word_shortCSI	14	mixed_repeat	420	Circle	Red	Shape	Word	Repeat	200	Consistent	SHAPE	CircleRed.png	30	1	556	63	64	44344	98.4375	703.8730158730159018887	74	75	52447	98.6666666666666714036	708.7432432432432278802	75	76	51166	98.6842105263157804984	682.2133333333333666815	62	63	45625	98.4126984126984041268	735.8870967741935373851	53.6737634408601707037
5.0.11.0	win	041619	16:47:12	NH_A_77	1	1	mixed_Word_shortCSI	14	mixed_shift	423	Triangle	Red	Color	Word	Shift	200	Inconsistent	COLOR	TriangleRed.png	38	0	708	63	65	44344	96.9230769230769197975	703.8730158730159018887	74	75	52447	98.6666666666666714036	708.7432432432432278802	75	76	51166	98.6842105263157804984	682.2133333333333666815	62	64	45625	96.875	735.8870967741935373851	53.6737634408601707037
5.0.11.0	win	041619	16:47:12	NH_A_77	1	1	mixed_Word_shortCSI	14	mixed_shift	426	Triangle	Red	Shape	Word	Shift	200	Inconsistent	SHAPE	TriangleRed.png	38	1	934	63	65	44344	96.9230769230769197975	703.8730158730159018887	75	76	53381	98.6842105263157804984	711.7466666666666696983	75	76	51166	98.6842105263157804984	682.2133333333333666815	63	65	46559	96.9230769230769197975	739.0317460317460245278	56.8184126984126578463
5.0.11.0	win	041619	16:47:12	NH_A_77	1	1	mixed_Word_shortCSI	14	mixed_repeat	429	Triangle	Green	Shape	Word	Repeat	200	Consistent	SHAPE	TriangleGreen.png	38	1	735	63	65	44344	96.9230769230769197975	703.8730158730159018887	76	77	54116	98.7012987012986968693	712.0526315789473983386	76	77	51901	98.7012987012986968693	682.9078947368420813291	63	65	46559	96.9230769230769197975	739.0317460317460245278	56.1238512949039431987
5.0.11.0	win	041619	16:47:12	NH_A_77	1	1	mixed_Word_shortCSI	14	mixed_repeat	432	Circle	Green	Shape	Word	Repeat	200	Inconsistent	SHAPE	CircleGreen.png	30	1	575	63	65	44344	96.9230769230769197975	703.8730158730159018887	77	78	54691	98.7179487179487296089	710.2727272727272520569	77	78	52476	98.7179487179487296089	681.5064935064934843467	63	65	46559	96.9230769230769197975	739.0317460317460245278	57.5252525252525401811
5.0.11.0	win	041619	16:47:12	NH_A_77	1	1	mixed_Word_shortCSI	14	mixed_shift	435	Triangle	Green	Color	Word	Shift	200	Consistent	COLOR	TriangleGreen.png	38	1	759	64	66	45103	96.9696969696969688357	704.734375	77	78	54691	98.7179487179487296089	710.2727272727272520569	77	78	52476	98.7179487179487296089	681.5064935064934843467	64	66	47318	96.9696969696969688357	739.34375	57.8372564935065156533
5.0.11.0	win	041619	16:47:12	NH_A_77	1	1	mixed_Word_shortCSI	14	mixed_shift	438	Triangle	Red	Shape	Word	Shift	200	Inconsistent	SHAPE	TriangleRed.png	38	1	647	64	66	45103	96.9696969696969688357	704.734375	78	79	55338	98.7341772151898737775	709.4615384615384527933	77	78	52476	98.7179487179487296089	681.5064935064934843467	65	67	47965	97.0149253731343321761	737.9230769230769055866	56.4165834165834212399
5.0.11.0	win	041619	16:47:12	NH_A_77	1	1	mixed_Word_shortCSI	14	mixed_shift	441	Triangle	Green	Color	Word	Shift	200	Consistent	COLOR	TriangleGreen.png	38	1	1147	65	67	46250	97.0149253731343321761	711.5384615384615472067	78	79	55338	98.7341772151898737775	709.4615384615384527933	77	78	52476	98.7179487179487296089	681.5064935064934843467	66	68	49112	97.0588235294117680496	744.1212121212121246572	62.6147186147186403105
5.0.11.0	win	041619	16:47:12	NH_A_77	1	1	mixed_Word_shortCSI	14	mixed_shift	444	Triangle	Red	Shape	Word	Shift	200	Inconsistent	SHAPE	TriangleRed.png	38	1	667	65	67	46250	97.0149253731343321761	711.5384615384615472067	79	80	56005	98.75	708.9240506329114168693	77	78	52476	98.7179487179487296089	681.5064935064934843467	67	69	49779	97.1014492753623130739	742.9701492537313924913	61.4636557472379081446
5.0.11.0	win	041619	16:47:12	NH_A_77	1	1	mixed_Word_shortCSI	14	mixed_shift	447	Circle	Red	Color	Word	Shift	200	Consistent	COLOR	CircleRed.png	30	1	575	66	68	46825	97.0588235294117680496	709.4696969696969972574	79	80	56005	98.75	708.9240506329114168693	77	78	52476	98.7179487179487296089	681.5064935064934843467	68	70	50354	97.1428571428571387969	740.5	58.9935064935065156533
5.0.11.0	win	041619	16:47:12	NH_A_77	1	1	mixed_Word_shortCSI	14	mixed_shift	450	Triangle	Green	Shape	Word	Shift	200	Consistent	SHAPE	TriangleGreen.png	38	1	1206	66	68	46825	97.0588235294117680496	709.4696969696969972574	80	81	57211	98.7654320987654301689	715.1375000000000454747	77	78	52476	98.7179487179487296089	681.5064935064934843467	69	71	51560	97.1830985915492959748	747.2463768115942457371	65.7398833051007613903
5.0.11.0	win	041619	16:47:12	NH_A_77	1	1	mixed_Word_shortCSI	14	mixed_repeat	453	Triangle	Green	Shape	Word	Repeat	200	Consistent	SHAPE	TriangleGreen.png	38	1	420	66	68	46825	97.0588235294117680496	709.4696969696969972574	81	82	57631	98.7804878048780494737	711.4938271604938790915	78	79	52896	98.7341772151898737775	678.1538461538461888267	69	71	51560	97.1830985915492959748	747.2463768115942457371	69.0925306577480569103
5.0.11.0	win	041619	16:47:12	NH_A_77	1	1	mixed_Word_shortCSI	14	mixed_shift	456	Circle	Red	Color	Word	Shift	200	Consistent	COLOR	CircleRed.png	30	1	449	67	69	47274	97.1014492753623130739	705.5820895522388127574	81	82	57631	98.7804878048780494737	711.4938271604938790915	78	79	52896	98.7341772151898737775	678.1538461538461888267	70	72	52009	97.2222222222222143273	742.9857142857142662251	64.8318681318680773984
5.0.11.0	win	041619	16:47:12	NH_A_77	1	1	mixed_Word_shortCSI	14	mixed_shift	459	Triangle	Green	Shape	Word	Shift	200	Consistent	SHAPE	TriangleGreen.png	38	1	510	67	69	47274	97.1014492753623130739	705.5820895522388127574	82	83	58141	98.7951807228915583892	709.0365853658536252624	78	79	52896	98.7341772151898737775	678.1538461538461888267	71	73	52519	97.2602739726027465395	739.7042253521126440319	61.5503791982664552052
5.0.11.0	win	041619	16:47:12	NH_A_77	1	1	mixed_Word_shortCSI	14	mixed_shift	462	Triangle	Green	Color	Word	Shift	200	Consistent	COLOR	TriangleGreen.png	38	1	695	68	70	47969	97.1428571428571387969	705.4264705882352473054	82	83	58141	98.7951807228915583892	709.0365853658536252624	78	79	52896	98.7341772151898737775	678.1538461538461888267	72	74	53214	97.2972972972973053629	739.0833333333333712289	60.9294871794871824022
5.0.11.0	win	041619	16:47:12	NH_A_77	1	1	mixed_Word_shortCSI	14	mixed_shift	465	Triangle	Green	Shape	Word	Shift	200	Consistent	SHAPE	TriangleGreen.png	38	1	698	68	70	47969	97.1428571428571387969	705.4264705882352473054	83	84	58839	98.8095238095238102005	708.9036144578312814701	78	79	52896	98.7341772151898737775	678.1538461538461888267	73	75	53912	97.3333333333333428072	738.5205479452055215006	60.3667017913593326739
5.0.11.0	win	041619	16:47:12	NH_A_77	1	1	mixed_Word_shortCSI	14	mixed_shift	468	Circle	Red	Color	Word	Shift	200	Consistent	COLOR	CircleRed.png	30	1	556	69	71	48525	97.1830985915492959748	703.2608695652173764756	83	84	58839	98.8095238095238102005	708.9036144578312814701	78	79	52896	98.7341772151898737775	678.1538461538461888267	74	76	54468	97.3684210526315752077	736.0540540540540632719	57.9002079002078744452
5.0.11.0	win	041619	16:47:12	NH_A_77	1	1	mixed_Word_shortCSI	14	mixed_shift	471	Triangle	Green	Shape	Word	Shift	200	Consistent	SHAPE	TriangleGreen.png	38	1	565	69	71	48525	97.1830985915492959748	703.2608695652173764756	84	85	59404	98.823529411764710062	707.1904761904761471669	78	79	52896	98.7341772151898737775	678.1538461538461888267	75	77	55033	97.4025974025974079495	733.7733333333333121118	55.6194871794871232851
5.0.11.0	win	041619	16:47:12	NH_A_77	1	1	mixed_Word_shortCSI	14	mixed_shift	474	Circle	Green	Color	Word	Shift	200	Inconsistent	COLOR	CircleGreen.png	38	1	1083	70	72	49608	97.2222222222222143273	708.6857142857143116998	84	85	59404	98.823529411764710062	707.1904761904761471669	78	79	52896	98.7341772151898737775	678.1538461538461888267	76	78	56116	97.4358974358974307961	738.3684210526315609968	60.2145748987853721701
5.0.11.0	win	041619	16:47:12	NH_A_77	1	1	mixed_Word_shortCSI	14	mixed_shift	477	Triangle	Green	Shape	Word	Shift	200	Consistent	SHAPE	TriangleGreen.png	38	1	526	70	72	49608	97.2222222222222143273	708.6857142857143116998	85	86	59930	98.8372093023255757771	705.0588235294117112062	78	79	52896	98.7341772151898737775	678.1538461538461888267	77	79	56642	97.468354430379747555	735.6103896103895749548	57.456543456543386128
5.0.11.0	win	041619	16:47:12	NH_A_77	1	1	mixed_Word_shortCSI	14	mixed_shift	480	Circle	Red	Color	Word	Shift	200	Consistent	COLOR	CircleRed.png	30	1	631	71	73	50239	97.2602739726027465395	707.5915492957745982494	85	86	59930	98.8372093023255757771	705.0588235294117112062	78	79	52896	98.7341772151898737775	678.1538461538461888267	78	80	57273	97.5	734.2692307692307167599	56.1153846153845279332
5.0.11.0	win	041619	16:47:12	NH_A_77	1	1	mixed_Word_shortCSI	14	mixed_repeat	483	Triangle	Red	Color	Word	Repeat	200	Inconsistent	COLOR	TriangleRed.png	30	1	556	72	74	50795	97.2972972972973053629	705.4861111111110858474	85	86	59930	98.8372093023255757771	705.0588235294117112062	79	80	53452	98.75	676.6075949367088924191	78	80	57273	97.5	734.2692307692307167599	57.6616358325218243408
