# Supplementary material for: Serial Recall Predicts Vocoded Sentence Recognition Across Spectral Resolutions
Source: J Speech Lang Hear Res. 2020 Mar 26;63(4):1282–98. doi: 10.1044/2020_JSLHR-19-00319 (PMC7242981; doi:10.1044/2020_JSLHR-19-00319)
Supplement: Supplemental Material S1 [file JSLHR-63-1282-s001.zip › Supplemental Material/EF Tasks/colorshapetask/Experiment Results/NH_A_79/colorshapetask_raw_NH_A_79_2019-09-12-17-02-31-476.iqdat]

build	computer.platform	date	time	subject	group	values.group	blockcode	blocknum	trialcode	trialnum	values.shape	values.color	values.categorizationtask	values.mixed_cuetask	values.mixed_shifttask	values.csi	values.responsekeymapping	stimulusitem1	values.stimulus	response	correct	latency	values.count_corrcolor	values.count_color	values.sumrt_corrcolor	expressions.percentcorrect_color	expressions.meanrt_color	values.count_corrshape	values.count_shape	values.sumrt_corrshape	expressions.percentcorrect_shape	expressions.meanrt_shape	values.count_corrrepeat	values.count_repeat	values.sumrt_corrrepeat	expressions.percentcorrect_repeat	expressions.meanrt_repeat	values.count_corrshift	values.count_shift	values.sumrt_corrshift	expressions.percentcorrect_shift	expressions.meanrt_shift	expressions.switchcost
5.0.11.0	win	091219	12:02:31	NH_A_79	1	1	generalintro	1	GeneralIntro	1						0		SC_GeneralIntro.htm		57	0	71918	0	0	0	0		0	0	0	0		0	0	0	0		0	0	0	0		0
5.0.11.0	win	091219	12:02:31	NH_A_79	1	1	blockedintro	2	BlockedIntro	1						0		SC_BlockedIntro1.htm		57	0	36304	0	0	0	0		0	0	0	0		0	0	0	0		0	0	0	0		0
5.0.11.0	win	091219	12:02:31	NH_A_79	1	1	blockedintro	2	BlockedIntro	2						0		SC_BlockedIntro2.htm		57	0	2867	0	0	0	0		0	0	0	0		0	0	0	0		0	0	0	0		0
5.0.11.0	win	091219	12:02:31	NH_A_79	1	1	blockedtask_shapetraining	3	BlockedPracticeInstruct	1						0		SC_Blocked_ShapeTraining.htm		57	0	11807	0	0	0	0		0	0	0	0		0	0	0	0		0	0	0	0		0
5.0.11.0	win	091219	12:02:31	NH_A_79	1	1	blockedtask_shapetraining	3	blockedtask_shapetraining	3	Circle		Shape			0		Circle.png	Circle.png	30	1	1334	0	0	0	0		0	0	0	0		0	0	0	0		0	0	0	0		0
5.0.11.0	win	091219	12:02:31	NH_A_79	1	1	blockedtask_shapetraining	3	blockedtask_shapetraining	6	Triangle		Shape			0		Triangle.png	Triangle.png	38	1	904	0	0	0	0		0	0	0	0		0	0	0	0		0	0	0	0		0
5.0.11.0	win	091219	12:02:31	NH_A_79	1	1	blockedtask_shapetraining	3	blockedtask_shapetraining	9	Circle		Shape			0		Circle.png	Circle.png	30	1	811	0	0	0	0		0	0	0	0		0	0	0	0		0	0	0	0		0
5.0.11.0	win	091219	12:02:31	NH_A_79	1	1	blockedtask_shapetraining	3	blockedtask_shapetraining	12	Circle		Shape			0		Circle.png	Circle.png	30	1	691	0	0	0	0		0	0	0	0		0	0	0	0		0	0	0	0		0
5.0.11.0	win	091219	12:02:31	NH_A_79	1	1	blockedtask_shapetraining	3	blockedtask_shapetraining	15	Circle		Shape			0		Circle.png	Circle.png	30	1	431	0	0	0	0		0	0	0	0		0	0	0	0		0	0	0	0		0
5.0.11.0	win	091219	12:02:31	NH_A_79	1	1	blockedtask_shapetraining	3	blockedtask_shapetraining	18	Circle		Shape			0		Circle.png	Circle.png	30	1	373	0	0	0	0		0	0	0	0		0	0	0	0		0	0	0	0		0
5.0.11.0	win	091219	12:02:31	NH_A_79	1	1	blockedtask_shapetraining	3	blockedtask_shapetraining	21	Triangle		Shape			0		Triangle.png	Triangle.png	38	1	637	0	0	0	0		0	0	0	0		0	0	0	0		0	0	0	0		0
5.0.11.0	win	091219	12:02:31	NH_A_79	1	1	blockedtask_shapetraining	3	blockedtask_shapetraining	24	Triangle		Shape			0		Triangle.png	Triangle.png	38	1	379	0	0	0	0		0	0	0	0		0	0	0	0		0	0	0	0		0
5.0.11.0	win	091219	12:02:31	NH_A_79	1	1	blockedtask_shapetraining	3	blockedtask_shapetraining	27	Triangle		Shape			0		Triangle.png	Triangle.png	38	1	580	0	0	0	0		0	0	0	0		0	0	0	0		0	0	0	0		0
5.0.11.0	win	091219	12:02:31	NH_A_79	1	1	blockedtask_shapetraining	3	blockedtask_shapetraining	30	Circle		Shape			0		Circle.png	Circle.png	30	1	533	0	0	0	0		0	0	0	0		0	0	0	0		0	0	0	0		0
5.0.11.0	win	091219	12:02:31	NH_A_79	1	1	blockedtask_shapetraining	3	blockedtask_shapetraining	33	Circle		Shape			0		Circle.png	Circle.png	30	1	519	0	0	0	0		0	0	0	0		0	0	0	0		0	0	0	0		0
5.0.11.0	win	091219	12:02:31	NH_A_79	1	1	blockedtask_shapetraining	3	blockedtask_shapetraining	36	Triangle		Shape			0		Triangle.png	Triangle.png	38	1	569	0	0	0	0		0	0	0	0		0	0	0	0		0	0	0	0		0
5.0.11.0	win	091219	12:02:31	NH_A_79	1	1	blockedtask_shapetraining	3	blockedtask_shapetraining	39	Circle		Shape			0		Circle.png	Circle.png	30	1	618	0	0	0	0		0	0	0	0		0	0	0	0		0	0	0	0		0
5.0.11.0	win	091219	12:02:31	NH_A_79	1	1	blockedtask_shapetraining	3	blockedtask_shapetraining	42	Triangle		Shape			0		Triangle.png	Triangle.png	38	1	649	0	0	0	0		0	0	0	0		0	0	0	0		0	0	0	0		0
5.0.11.0	win	091219	12:02:31	NH_A_79	1	1	blockedtask_shapetraining	3	blockedtask_shapetraining	45	Triangle		Shape			0		Triangle.png	Triangle.png	38	1	726	0	0	0	0		0	0	0	0		0	0	0	0		0	0	0	0		0
5.0.11.0	win	091219	12:02:31	NH_A_79	1	1	blockedtask_shapetraining	3	blockedtask_shapetraining	48	Triangle		Shape			0		Triangle.png	Triangle.png	38	1	561	0	0	0	0		0	0	0	0		0	0	0	0		0	0	0	0		0
5.0.11.0	win	091219	12:02:31	NH_A_79	1	1	blockedtask_shapetraining	3	blockedtask_shapetraining	51	Circle		Shape			0		Circle.png	Circle.png	30	1	482	0	0	0	0		0	0	0	0		0	0	0	0		0	0	0	0		0
5.0.11.0	win	091219	12:02:31	NH_A_79	1	1	blockedtask_shapetraining	3	blockedtask_shapetraining	54	Triangle		Shape			0		Triangle.png	Triangle.png	38	1	694	0	0	0	0		0	0	0	0		0	0	0	0		0	0	0	0		0
5.0.11.0	win	091219	12:02:31	NH_A_79	1	1	blockedtask_shapetraining	3	blockedtask_shapetraining	57	Triangle		Shape			0		Triangle.png	Triangle.png	38	1	658	0	0	0	0		0	0	0	0		0	0	0	0		0	0	0	0		0
5.0.11.0	win	091219	12:02:31	NH_A_79	1	1	blockedtask_shapetraining	3	blockedtask_shapetraining	60	Triangle		Shape			0		Triangle.png	Triangle.png	38	1	991	0	0	0	0		0	0	0	0		0	0	0	0		0	0	0	0		0
5.0.11.0	win	091219	12:02:31	NH_A_79	1	1	blockedtask_shapetraining	3	blockedtask_shapetraining	63	Triangle		Shape			0		Triangle.png	Triangle.png	38	1	351	0	0	0	0		0	0	0	0		0	0	0	0		0	0	0	0		0
5.0.11.0	win	091219	12:02:31	NH_A_79	1	1	blockedtask_shapetraining	3	blockedtask_shapetraining	66	Circle		Shape			0		Circle.png	Circle.png	30	1	441	0	0	0	0		0	0	0	0		0	0	0	0		0	0	0	0		0
5.0.11.0	win	091219	12:02:31	NH_A_79	1	1	blockedtask_shapetraining	3	blockedtask_shapetraining	69	Triangle		Shape			0		Triangle.png	Triangle.png	38	1	574	0	0	0	0		0	0	0	0		0	0	0	0		0	0	0	0		0
5.0.11.0	win	091219	12:02:31	NH_A_79	1	1	blockedtask_shapetraining	3	blockedtask_shapetraining	72	Circle		Shape			0		Circle.png	Circle.png	30	1	799	0	0	0	0		0	0	0	0		0	0	0	0		0	0	0	0		0
5.0.11.0	win	091219	12:02:31	NH_A_79	1	1	blockedtask_shapetraining	3	blockedtask_shapetraining	75	Triangle		Shape			0		Triangle.png	Triangle.png	38	1	551	0	0	0	0		0	0	0	0		0	0	0	0		0	0	0	0		0
5.0.11.0	win	091219	12:02:31	NH_A_79	1	1	blockedtask_shapetraining	3	blockedtask_shapetraining	78	Circle		Shape			0		Circle.png	Circle.png	30	1	840	0	0	0	0		0	0	0	0		0	0	0	0		0	0	0	0		0
5.0.11.0	win	091219	12:02:31	NH_A_79	1	1	blockedtask_shapetraining	3	blockedtask_shapetraining	81	Circle		Shape			0		Circle.png	Circle.png	30	1	382	0	0	0	0		0	0	0	0		0	0	0	0		0	0	0	0		0
5.0.11.0	win	091219	12:02:31	NH_A_79	1	1	blockedtask_shapetraining	3	blockedtask_shapetraining	84	Circle		Shape			0		Circle.png	Circle.png	30	1	534	0	0	0	0		0	0	0	0		0	0	0	0		0	0	0	0		0
5.0.11.0	win	091219	12:02:31	NH_A_79	1	1	blockedtask_shapetraining	3	blockedtask_shapetraining	87	Circle		Shape			0		Circle.png	Circle.png	30	1	408	0	0	0	0		0	0	0	0		0	0	0	0		0	0	0	0		0
5.0.11.0	win	091219	12:02:31	NH_A_79	1	1	blockedtask_shapetraining	3	blockedtask_shapetraining	90	Triangle		Shape			0		Triangle.png	Triangle.png	38	1	559	0	0	0	0		0	0	0	0		0	0	0	0		0	0	0	0		0
5.0.11.0	win	091219	12:02:31	NH_A_79	1	1	blockedtask_shapetraining	3	blockedtask_shapetraining	93	Circle		Shape			0		Circle.png	Circle.png	30	1	513	0	0	0	0		0	0	0	0		0	0	0	0		0	0	0	0		0
5.0.11.0	win	091219	12:02:31	NH_A_79	1	1	blockedtask_shapetraining	3	blockedtask_shapetraining	96	Triangle		Shape			0		Triangle.png	Triangle.png	38	1	1076	0	0	0	0		0	0	0	0		0	0	0	0		0	0	0	0		0
5.0.11.0	win	091219	12:02:31	NH_A_79	1	1	blockedtask_colortraining	4	BlockedPracticeInstruct	1	Triangle		Shape			0		SC_Blocked_ColorTraining.htm	Triangle.png	57	0	5551	0	0	0	0		0	0	0	0		0	0	0	0		0	0	0	0		0
5.0.11.0	win	091219	12:02:31	NH_A_79	1	1	blockedtask_colortraining	4	blockedtask_colortraining	3		Red	Color			0		Red.png	Red.png	30	1	641	0	0	0	0		0	0	0	0		0	0	0	0		0	0	0	0		0
5.0.11.0	win	091219	12:02:31	NH_A_79	1	1	blockedtask_colortraining	4	blockedtask_colortraining	6		Red	Color			0		Red.png	Red.png	30	1	463	0	0	0	0		0	0	0	0		0	0	0	0		0	0	0	0		0
5.0.11.0	win	091219	12:02:31	NH_A_79	1	1	blockedtask_colortraining	4	blockedtask_colortraining	9		Red	Color			0		Red.png	Red.png	30	1	453	0	0	0	0		0	0	0	0		0	0	0	0		0	0	0	0		0
5.0.11.0	win	091219	12:02:31	NH_A_79	1	1	blockedtask_colortraining	4	blockedtask_colortraining	12		Green	Color			0		Green.png	Green.png	38	1	426	0	0	0	0		0	0	0	0		0	0	0	0		0	0	0	0		0
5.0.11.0	win	091219	12:02:31	NH_A_79	1	1	blockedtask_colortraining	4	blockedtask_colortraining	15		Green	Color			0		Green.png	Green.png	38	1	385	0	0	0	0		0	0	0	0		0	0	0	0		0	0	0	0		0
5.0.11.0	win	091219	12:02:31	NH_A_79	1	1	blockedtask_colortraining	4	blockedtask_colortraining	18		Green	Color			0		Green.png	Green.png	38	1	649	0	0	0	0		0	0	0	0		0	0	0	0		0	0	0	0		0
5.0.11.0	win	091219	12:02:31	NH_A_79	1	1	blockedtask_colortraining	4	blockedtask_colortraining	21		Green	Color			0		Green.png	Green.png	38	1	390	0	0	0	0		0	0	0	0		0	0	0	0		0	0	0	0		0
5.0.11.0	win	091219	12:02:31	NH_A_79	1	1	blockedtask_colortraining	4	blockedtask_colortraining	24		Green	Color			0		Green.png	Green.png	38	1	318	0	0	0	0		0	0	0	0		0	0	0	0		0	0	0	0		0
5.0.11.0	win	091219	12:02:31	NH_A_79	1	1	blockedtask_colortraining	4	blockedtask_colortraining	27		Green	Color			0		Green.png	Green.png	38	1	313	0	0	0	0		0	0	0	0		0	0	0	0		0	0	0	0		0
5.0.11.0	win	091219	12:02:31	NH_A_79	1	1	blockedtask_colortraining	4	blockedtask_colortraining	30		Red	Color			0		Red.png	Red.png	30	1	420	0	0	0	0		0	0	0	0		0	0	0	0		0	0	0	0		0
5.0.11.0	win	091219	12:02:31	NH_A_79	1	1	blockedtask_colortraining	4	blockedtask_colortraining	33		Red	Color			0		Red.png	Red.png	30	1	363	0	0	0	0		0	0	0	0		0	0	0	0		0	0	0	0		0
5.0.11.0	win	091219	12:02:31	NH_A_79	1	1	blockedtask_colortraining	4	blockedtask_colortraining	36		Green	Color			0		Green.png	Green.png	38	1	500	0	0	0	0		0	0	0	0		0	0	0	0		0	0	0	0		0
5.0.11.0	win	091219	12:02:31	NH_A_79	1	1	blockedtask_colortraining	4	blockedtask_colortraining	39		Green	Color			0		Green.png	Green.png	38	1	391	0	0	0	0		0	0	0	0		0	0	0	0		0	0	0	0		0
5.0.11.0	win	091219	12:02:31	NH_A_79	1	1	blockedtask_colortraining	4	blockedtask_colortraining	42		Red	Color			0		Red.png	Red.png	30	1	655	0	0	0	0		0	0	0	0		0	0	0	0		0	0	0	0		0
5.0.11.0	win	091219	12:02:31	NH_A_79	1	1	blockedtask_colortraining	4	blockedtask_colortraining	45		Red	Color			0		Red.png	Red.png	30	1	333	0	0	0	0		0	0	0	0		0	0	0	0		0	0	0	0		0
5.0.11.0	win	091219	12:02:31	NH_A_79	1	1	blockedtask_colortraining	4	blockedtask_colortraining	48		Red	Color			0		Red.png	Red.png	30	1	503	0	0	0	0		0	0	0	0		0	0	0	0		0	0	0	0		0
5.0.11.0	win	091219	12:02:31	NH_A_79	1	1	blockedtask_colortraining	4	blockedtask_colortraining	51		Green	Color			0		Green.png	Green.png	38	1	666	0	0	0	0		0	0	0	0		0	0	0	0		0	0	0	0		0
5.0.11.0	win	091219	12:02:31	NH_A_79	1	1	blockedtask_colortraining	4	blockedtask_colortraining	54		Red	Color			0		Red.png	Red.png	30	1	663	0	0	0	0		0	0	0	0		0	0	0	0		0	0	0	0		0
5.0.11.0	win	091219	12:02:31	NH_A_79	1	1	blockedtask_colortraining	4	blockedtask_colortraining	57		Red	Color			0		Red.png	Red.png	30	1	500	0	0	0	0		0	0	0	0		0	0	0	0		0	0	0	0		0
5.0.11.0	win	091219	12:02:31	NH_A_79	1	1	blockedtask_colortraining	4	blockedtask_colortraining	60		Red	Color			0		Red.png	Red.png	30	1	391	0	0	0	0		0	0	0	0		0	0	0	0		0	0	0	0		0
5.0.11.0	win	091219	12:02:31	NH_A_79	1	1	blockedtask_colortraining	4	blockedtask_colortraining	63		Green	Color			0		Green.png	Green.png	38	1	511	0	0	0	0		0	0	0	0		0	0	0	0		0	0	0	0		0
5.0.11.0	win	091219	12:02:31	NH_A_79	1	1	blockedtask_colortraining	4	blockedtask_colortraining	66		Red	Color			0		Red.png	Red.png	30	1	691	0	0	0	0		0	0	0	0		0	0	0	0		0	0	0	0		0
5.0.11.0	win	091219	12:02:31	NH_A_79	1	1	blockedtask_colortraining	4	blockedtask_colortraining	69		Green	Color			0		Green.png	Green.png	38	1	670	0	0	0	0		0	0	0	0		0	0	0	0		0	0	0	0		0
5.0.11.0	win	091219	12:02:31	NH_A_79	1	1	blockedtask_colortraining	4	blockedtask_colortraining	72		Green	Color			0		Green.png	Green.png	38	1	491	0	0	0	0		0	0	0	0		0	0	0	0		0	0	0	0		0
5.0.11.0	win	091219	12:02:31	NH_A_79	1	1	blockedtask_colortraining	4	blockedtask_colortraining	75		Red	Color			0		Red.png	Red.png	30	1	479	0	0	0	0		0	0	0	0		0	0	0	0		0	0	0	0		0
5.0.11.0	win	091219	12:02:31	NH_A_79	1	1	blockedtask_colortraining	4	blockedtask_colortraining	78		Red	Color			0		Red.png	Red.png	30	1	404	0	0	0	0		0	0	0	0		0	0	0	0		0	0	0	0		0
5.0.11.0	win	091219	12:02:31	NH_A_79	1	1	blockedtask_colortraining	4	blockedtask_colortraining	81		Red	Color			0		Red.png	Red.png	30	1	491	0	0	0	0		0	0	0	0		0	0	0	0		0	0	0	0		0
5.0.11.0	win	091219	12:02:31	NH_A_79	1	1	blockedtask_colortraining	4	blockedtask_colortraining	84		Green	Color			0		Green.png	Green.png	38	1	479	0	0	0	0		0	0	0	0		0	0	0	0		0	0	0	0		0
5.0.11.0	win	091219	12:02:31	NH_A_79	1	1	blockedtask_colortraining	4	blockedtask_colortraining	87		Red	Color			0		Red.png	Red.png	30	1	1204	0	0	0	0		0	0	0	0		0	0	0	0		0	0	0	0		0
5.0.11.0	win	091219	12:02:31	NH_A_79	1	1	blockedtask_colortraining	4	blockedtask_colortraining	90		Green	Color			0		Green.png	Green.png	38	1	619	0	0	0	0		0	0	0	0		0	0	0	0		0	0	0	0		0
5.0.11.0	win	091219	12:02:31	NH_A_79	1	1	blockedtask_colortraining	4	blockedtask_colortraining	93		Green	Color			0		Green.png	Green.png	38	1	474	0	0	0	0		0	0	0	0		0	0	0	0		0	0	0	0		0
5.0.11.0	win	091219	12:02:31	NH_A_79	1	1	blockedtask_colortraining	4	blockedtask_colortraining	96		Green	Color			0		Green.png	Green.png	38	1	575	0	0	0	0		0	0	0	0		0	0	0	0		0	0	0	0		0
5.0.11.0	win	091219	12:02:31	NH_A_79	1	1	blockedtask_colorshapetraining	5	BlockedPracticeInstruct	1		Green	Color			0		SC_Blocked_ColorShapeTraining.htm	Green.png	57	0	12926	0	0	0	0		0	0	0	0		0	0	0	0		0	0	0	0		0
5.0.11.0	win	091219	12:02:31	NH_A_79	1	1	blockedtask_colorshapetraining	5	blockedtask_colorshapetraining	3	Triangle		Shape			0		Triangle.png	Triangle.png	38	1	985	0	0	0	0		0	0	0	0		0	0	0	0		0	0	0	0		0
5.0.11.0	win	091219	12:02:31	NH_A_79	1	1	blockedtask_colorshapetraining	5	blockedtask_colorshapetraining	6		Green	Color			0		Green.png	Green.png	38	1	1353	0	0	0	0		0	0	0	0		0	0	0	0		0	0	0	0		0
5.0.11.0	win	091219	12:02:31	NH_A_79	1	1	blockedtask_colorshapetraining	5	blockedtask_colorshapetraining	9		Red	Color			0		Red.png	Red.png	30	1	778	0	0	0	0		0	0	0	0		0	0	0	0		0	0	0	0		0
5.0.11.0	win	091219	12:02:31	NH_A_79	1	1	blockedtask_colorshapetraining	5	blockedtask_colorshapetraining	12	Circle		Shape			0		Circle.png	Circle.png	30	1	627	0	0	0	0		0	0	0	0		0	0	0	0		0	0	0	0		0
5.0.11.0	win	091219	12:02:31	NH_A_79	1	1	blockedtask_colorshapetraining	5	blockedtask_colorshapetraining	15	Circle		Shape			0		Circle.png	Circle.png	30	1	577	0	0	0	0		0	0	0	0		0	0	0	0		0	0	0	0		0
5.0.11.0	win	091219	12:02:31	NH_A_79	1	1	blockedtask_colorshapetraining	5	blockedtask_colorshapetraining	18		Red	Color			0		Red.png	Red.png	30	1	850	0	0	0	0		0	0	0	0		0	0	0	0		0	0	0	0		0
5.0.11.0	win	091219	12:02:31	NH_A_79	1	1	blockedtask_colorshapetraining	5	blockedtask_colorshapetraining	21	Triangle		Shape			0		Triangle.png	Triangle.png	38	1	727	0	0	0	0		0	0	0	0		0	0	0	0		0	0	0	0		0
5.0.11.0	win	091219	12:02:31	NH_A_79	1	1	blockedtask_colorshapetraining	5	blockedtask_colorshapetraining	24	Triangle		Shape			0		Triangle.png	Triangle.png	38	1	466	0	0	0	0		0	0	0	0		0	0	0	0		0	0	0	0		0
5.0.11.0	win	091219	12:02:31	NH_A_79	1	1	blockedtask_colorshapetraining	5	blockedtask_colorshapetraining	27		Red	Color			0		Red.png	Red.png	30	1	727	0	0	0	0		0	0	0	0		0	0	0	0		0	0	0	0		0
5.0.11.0	win	091219	12:02:31	NH_A_79	1	1	blockedtask_colorshapetraining	5	blockedtask_colorshapetraining	30	Circle		Shape			0		Circle.png	Circle.png	30	1	593	0	0	0	0		0	0	0	0		0	0	0	0		0	0	0	0		0
5.0.11.0	win	091219	12:02:31	NH_A_79	1	1	blockedtask_colorshapetraining	5	blockedtask_colorshapetraining	33	Triangle		Shape			0		Triangle.png	Triangle.png	38	1	721	0	0	0	0		0	0	0	0		0	0	0	0		0	0	0	0		0
5.0.11.0	win	091219	12:02:31	NH_A_79	1	1	blockedtask_colorshapetraining	5	blockedtask_colorshapetraining	36		Green	Color			0		Green.png	Green.png	38	1	620	0	0	0	0		0	0	0	0		0	0	0	0		0	0	0	0		0
5.0.11.0	win	091219	12:02:31	NH_A_79	1	1	blockedtask_colorshapetraining	5	blockedtask_colorshapetraining	39		Red	Color			0		Red.png	Red.png	30	1	698	0	0	0	0		0	0	0	0		0	0	0	0		0	0	0	0		0
5.0.11.0	win	091219	12:02:31	NH_A_79	1	1	blockedtask_colorshapetraining	5	blockedtask_colorshapetraining	42	Circle		Shape			0		Circle.png	Circle.png	30	1	582	0	0	0	0		0	0	0	0		0	0	0	0		0	0	0	0		0
5.0.11.0	win	091219	12:02:31	NH_A_79	1	1	blockedtask_colorshapetraining	5	blockedtask_colorshapetraining	45		Red	Color			0		Red.png	Red.png	30	1	502	0	0	0	0		0	0	0	0		0	0	0	0		0	0	0	0		0
5.0.11.0	win	091219	12:02:31	NH_A_79	1	1	blockedtask_colorshapetraining	5	blockedtask_colorshapetraining	48	Triangle		Shape			0		Triangle.png	Triangle.png	38	1	682	0	0	0	0		0	0	0	0		0	0	0	0		0	0	0	0		0
5.0.11.0	win	091219	12:02:31	NH_A_79	1	1	blockedtask_colorshapetraining	5	blockedtask_colorshapetraining	51	Triangle		Shape			0		Triangle.png	Triangle.png	38	1	517	0	0	0	0		0	0	0	0		0	0	0	0		0	0	0	0		0
5.0.11.0	win	091219	12:02:31	NH_A_79	1	1	blockedtask_colorshapetraining	5	blockedtask_colorshapetraining	54		Green	Color			0		Green.png	Green.png	38	1	584	0	0	0	0		0	0	0	0		0	0	0	0		0	0	0	0		0
5.0.11.0	win	091219	12:02:31	NH_A_79	1	1	blockedtask_colorshapetraining	5	blockedtask_colorshapetraining	57		Red	Color			0		Red.png	Red.png	30	1	632	0	0	0	0		0	0	0	0		0	0	0	0		0	0	0	0		0
5.0.11.0	win	091219	12:02:31	NH_A_79	1	1	blockedtask_colorshapetraining	5	blockedtask_colorshapetraining	60		Green	Color			0		Green.png	Green.png	38	1	486	0	0	0	0		0	0	0	0		0	0	0	0		0	0	0	0		0
5.0.11.0	win	091219	12:02:31	NH_A_79	1	1	blockedtask_colorshapetraining	5	blockedtask_colorshapetraining	63		Green	Color			0		Green.png	Green.png	38	1	522	0	0	0	0		0	0	0	0		0	0	0	0		0	0	0	0		0
5.0.11.0	win	091219	12:02:31	NH_A_79	1	1	blockedtask_colorshapetraining	5	blockedtask_colorshapetraining	66	Triangle		Shape			0		Triangle.png	Triangle.png	38	1	653	0	0	0	0		0	0	0	0		0	0	0	0		0	0	0	0		0
5.0.11.0	win	091219	12:02:31	NH_A_79	1	1	blockedtask_colorshapetraining	5	blockedtask_colorshapetraining	69		Red	Color			0		Red.png	Red.png	30	1	538	0	0	0	0		0	0	0	0		0	0	0	0		0	0	0	0		0
5.0.11.0	win	091219	12:02:31	NH_A_79	1	1	blockedtask_colorshapetraining	5	blockedtask_colorshapetraining	72	Circle		Shape			0		Circle.png	Circle.png	30	1	684	0	0	0	0		0	0	0	0		0	0	0	0		0	0	0	0		0
5.0.11.0	win	091219	12:02:31	NH_A_79	1	1	blockedtask_colorshapetraining	5	blockedtask_colorshapetraining	75	Circle		Shape			0		Circle.png	Circle.png	30	1	472	0	0	0	0		0	0	0	0		0	0	0	0		0	0	0	0		0
5.0.11.0	win	091219	12:02:31	NH_A_79	1	1	blockedtask_colorshapetraining	5	blockedtask_colorshapetraining	78	Circle		Shape			0		Circle.png	Circle.png	30	1	541	0	0	0	0		0	0	0	0		0	0	0	0		0	0	0	0		0
5.0.11.0	win	091219	12:02:31	NH_A_79	1	1	blockedtask_colorshapetraining	5	blockedtask_colorshapetraining	81		Green	Color			0		Green.png	Green.png	38	1	607	0	0	0	0		0	0	0	0		0	0	0	0		0	0	0	0		0
5.0.11.0	win	091219	12:02:31	NH_A_79	1	1	blockedtask_colorshapetraining	5	blockedtask_colorshapetraining	84		Red	Color			0		Red.png	Red.png	30	1	494	0	0	0	0		0	0	0	0		0	0	0	0		0	0	0	0		0
5.0.11.0	win	091219	12:02:31	NH_A_79	1	1	blockedtask_colorshapetraining	5	blockedtask_colorshapetraining	87	Circle		Shape			0		Circle.png	Circle.png	30	1	658	0	0	0	0		0	0	0	0		0	0	0	0		0	0	0	0		0
5.0.11.0	win	091219	12:02:31	NH_A_79	1	1	blockedtask_colorshapetraining	5	blockedtask_colorshapetraining	90	Triangle		Shape			0		Triangle.png	Triangle.png	38	1	879	0	0	0	0		0	0	0	0		0	0	0	0		0	0	0	0		0
5.0.11.0	win	091219	12:02:31	NH_A_79	1	1	blockedtask_colorshapetraining	5	blockedtask_colorshapetraining	93		Green	Color			0		Green.png	Green.png	38	1	1236	0	0	0	0		0	0	0	0		0	0	0	0		0	0	0	0		0
5.0.11.0	win	091219	12:02:31	NH_A_79	1	1	blockedtask_colorshapetraining	5	blockedtask_colorshapetraining	96		Green	Color			0		Green.png	Green.png	38	1	538	0	0	0	0		0	0	0	0		0	0	0	0		0	0	0	0		0
5.0.11.0	win	091219	12:02:31	NH_A_79	1	1	blockedtask_bivalentshapetraining	6	BlockedPracticeInstruct	1		Green	Color			0		SC_Blocked_BivalentShapeTraining.htm	Green.png	57	0	16507	0	0	0	0		0	0	0	0		0	0	0	0		0	0	0	0		0
5.0.11.0	win	091219	12:02:31	NH_A_79	1	1	blockedtask_bivalentshapetraining	6	blockedtask_bivalentshapetraining	3	Triangle	Red	Shape			0		TriangleRed.png	TriangleRed.png	30	0	11302	0	0	0	0		0	0	0	0		0	0	0	0		0	0	0	0		0
5.0.11.0	win	091219	12:02:31	NH_A_79	1	1	blockedtask_bivalentshapetraining	6	blockedtask_bivalentshapetraining	6	Triangle	Green	Shape			0		TriangleGreen.png	TriangleGreen.png	30	0	1585	0	0	0	0		0	0	0	0		0	0	0	0		0	0	0	0		0
5.0.11.0	win	091219	12:02:31	NH_A_79	1	1	blockedtask_bivalentshapetraining	6	blockedtask_bivalentshapetraining	9	Circle	Green	Shape			0		CircleGreen.png	CircleGreen.png	30	1	3233	0	0	0	0		0	0	0	0		0	0	0	0		0	0	0	0		0
5.0.11.0	win	091219	12:02:31	NH_A_79	1	1	blockedtask_bivalentshapetraining	6	blockedtask_bivalentshapetraining	12	Triangle	Green	Shape			0		TriangleGreen.png	TriangleGreen.png	38	1	2583	0	0	0	0		0	0	0	0		0	0	0	0		0	0	0	0		0
5.0.11.0	win	091219	12:02:31	NH_A_79	1	1	blockedtask_bivalentshapetraining	6	blockedtask_bivalentshapetraining	15	Triangle	Red	Shape			0		TriangleRed.png	TriangleRed.png	38	1	1912	0	0	0	0		0	0	0	0		0	0	0	0		0	0	0	0		0
5.0.11.0	win	091219	12:02:31	NH_A_79	1	1	blockedtask_bivalentshapetraining	6	blockedtask_bivalentshapetraining	18	Circle	Green	Shape			0		CircleGreen.png	CircleGreen.png	30	1	995	0	0	0	0		0	0	0	0		0	0	0	0		0	0	0	0		0
5.0.11.0	win	091219	12:02:31	NH_A_79	1	1	blockedtask_bivalentshapetraining	6	blockedtask_bivalentshapetraining	21	Circle	Red	Shape			0		CircleRed.png	CircleRed.png	30	1	787	0	0	0	0		0	0	0	0		0	0	0	0		0	0	0	0		0
5.0.11.0	win	091219	12:02:31	NH_A_79	1	1	blockedtask_bivalentshapetraining	6	blockedtask_bivalentshapetraining	24	Triangle	Red	Shape			0		TriangleRed.png	TriangleRed.png	38	1	1018	0	0	0	0		0	0	0	0		0	0	0	0		0	0	0	0		0
5.0.11.0	win	091219	12:02:31	NH_A_79	1	1	blockedtask_bivalentshapetraining	6	blockedtask_bivalentshapetraining	27	Circle	Red	Shape			0		CircleRed.png	CircleRed.png	30	1	1770	0	0	0	0		0	0	0	0		0	0	0	0		0	0	0	0		0
5.0.11.0	win	091219	12:02:31	NH_A_79	1	1	blockedtask_bivalentshapetraining	6	blockedtask_bivalentshapetraining	30	Triangle	Green	Shape			0		TriangleGreen.png	TriangleGreen.png	38	1	634	0	0	0	0		0	0	0	0		0	0	0	0		0	0	0	0		0
5.0.11.0	win	091219	12:02:31	NH_A_79	1	1	blockedtask_bivalentshapetraining	6	blockedtask_bivalentshapetraining	33	Triangle	Green	Shape			0		TriangleGreen.png	TriangleGreen.png	38	1	552	0	0	0	0		0	0	0	0		0	0	0	0		0	0	0	0		0
5.0.11.0	win	091219	12:02:31	NH_A_79	1	1	blockedtask_bivalentshapetraining	6	blockedtask_bivalentshapetraining	36	Triangle	Red	Shape			0		TriangleRed.png	TriangleRed.png	38	1	1417	0	0	0	0		0	0	0	0		0	0	0	0		0	0	0	0		0
5.0.11.0	win	091219	12:02:31	NH_A_79	1	1	blockedtask_bivalentshapetraining	6	blockedtask_bivalentshapetraining	39	Triangle	Red	Shape			0		TriangleRed.png	TriangleRed.png	38	1	440	0	0	0	0		0	0	0	0		0	0	0	0		0	0	0	0		0
5.0.11.0	win	091219	12:02:31	NH_A_79	1	1	blockedtask_bivalentshapetraining	6	blockedtask_bivalentshapetraining	42	Circle	Red	Shape			0		CircleRed.png	CircleRed.png	30	1	1070	0	0	0	0		0	0	0	0		0	0	0	0		0	0	0	0		0
5.0.11.0	win	091219	12:02:31	NH_A_79	1	1	blockedtask_bivalentshapetraining	6	blockedtask_bivalentshapetraining	45	Circle	Green	Shape			0		CircleGreen.png	CircleGreen.png	30	1	2859	0	0	0	0		0	0	0	0		0	0	0	0		0	0	0	0		0
5.0.11.0	win	091219	12:02:31	NH_A_79	1	1	blockedtask_bivalentshapetraining	6	blockedtask_bivalentshapetraining	48	Triangle	Green	Shape			0		TriangleGreen.png	TriangleGreen.png	38	1	704	0	0	0	0		0	0	0	0		0	0	0	0		0	0	0	0		0
5.0.11.0	win	091219	12:02:31	NH_A_79	1	1	blockedtask_bivalentshapetraining	6	blockedtask_bivalentshapetraining	51	Triangle	Red	Shape			0		TriangleRed.png	TriangleRed.png	38	1	1179	0	0	0	0		0	0	0	0		0	0	0	0		0	0	0	0		0
5.0.11.0	win	091219	12:02:31	NH_A_79	1	1	blockedtask_bivalentshapetraining	6	blockedtask_bivalentshapetraining	54	Circle	Green	Shape			0		CircleGreen.png	CircleGreen.png	30	1	1556	0	0	0	0		0	0	0	0		0	0	0	0		0	0	0	0		0
5.0.11.0	win	091219	12:02:31	NH_A_79	1	1	blockedtask_bivalentshapetraining	6	blockedtask_bivalentshapetraining	57	Circle	Red	Shape			0		CircleRed.png	CircleRed.png	30	1	461	0	0	0	0		0	0	0	0		0	0	0	0		0	0	0	0		0
5.0.11.0	win	091219	12:02:31	NH_A_79	1	1	blockedtask_bivalentshapetraining	6	blockedtask_bivalentshapetraining	60	Circle	Red	Shape			0		CircleRed.png	CircleRed.png	30	1	419	0	0	0	0		0	0	0	0		0	0	0	0		0	0	0	0		0
5.0.11.0	win	091219	12:02:31	NH_A_79	1	1	blockedtask_bivalentshapetraining	6	blockedtask_bivalentshapetraining	63	Triangle	Red	Shape			0		TriangleRed.png	TriangleRed.png	38	1	569	0	0	0	0		0	0	0	0		0	0	0	0		0	0	0	0		0
5.0.11.0	win	091219	12:02:31	NH_A_79	1	1	blockedtask_bivalentshapetraining	6	blockedtask_bivalentshapetraining	66	Circle	Red	Shape			0		CircleRed.png	CircleRed.png	30	1	554	0	0	0	0		0	0	0	0		0	0	0	0		0	0	0	0		0
5.0.11.0	win	091219	12:02:31	NH_A_79	1	1	blockedtask_bivalentshapetraining	6	blockedtask_bivalentshapetraining	69	Triangle	Green	Shape			0		TriangleGreen.png	TriangleGreen.png	38	1	731	0	0	0	0		0	0	0	0		0	0	0	0		0	0	0	0		0
5.0.11.0	win	091219	12:02:31	NH_A_79	1	1	blockedtask_bivalentshapetraining	6	blockedtask_bivalentshapetraining	72	Circle	Green	Shape			0		CircleGreen.png	CircleGreen.png	30	1	517	0	0	0	0		0	0	0	0		0	0	0	0		0	0	0	0		0
5.0.11.0	win	091219	12:02:31	NH_A_79	1	1	blockedtask_bivalentshapetraining	6	blockedtask_bivalentshapetraining	75	Circle	Green	Shape			0		CircleGreen.png	CircleGreen.png	30	1	728	0	0	0	0		0	0	0	0		0	0	0	0		0	0	0	0		0
5.0.11.0	win	091219	12:02:31	NH_A_79	1	1	blockedtask_bivalentshapetraining	6	blockedtask_bivalentshapetraining	78	Circle	Red	Shape			0		CircleRed.png	CircleRed.png	30	1	627	0	0	0	0		0	0	0	0		0	0	0	0		0	0	0	0		0
5.0.11.0	win	091219	12:02:31	NH_A_79	1	1	blockedtask_bivalentshapetraining	6	blockedtask_bivalentshapetraining	81	Circle	Red	Shape			0		CircleRed.png	CircleRed.png	30	1	385	0	0	0	0		0	0	0	0		0	0	0	0		0	0	0	0		0
5.0.11.0	win	091219	12:02:31	NH_A_79	1	1	blockedtask_bivalentshapetraining	6	blockedtask_bivalentshapetraining	84	Circle	Green	Shape			0		CircleGreen.png	CircleGreen.png	30	1	505	0	0	0	0		0	0	0	0		0	0	0	0		0	0	0	0		0
5.0.11.0	win	091219	12:02:31	NH_A_79	1	1	blockedtask_bivalentshapetraining	6	blockedtask_bivalentshapetraining	87	Triangle	Red	Shape			0		TriangleRed.png	TriangleRed.png	38	1	461	0	0	0	0		0	0	0	0		0	0	0	0		0	0	0	0		0
5.0.11.0	win	091219	12:02:31	NH_A_79	1	1	blockedtask_bivalentshapetraining	6	blockedtask_bivalentshapetraining	90	Circle	Green	Shape			0		CircleGreen.png	CircleGreen.png	30	1	786	0	0	0	0		0	0	0	0		0	0	0	0		0	0	0	0		0
5.0.11.0	win	091219	12:02:31	NH_A_79	1	1	blockedtask_bivalentshapetraining	6	blockedtask_bivalentshapetraining	93	Triangle	Green	Shape			0		TriangleGreen.png	TriangleGreen.png	38	1	1018	0	0	0	0		0	0	0	0		0	0	0	0		0	0	0	0		0
5.0.11.0	win	091219	12:02:31	NH_A_79	1	1	blockedtask_bivalentshapetraining	6	blockedtask_bivalentshapetraining	96	Triangle	Green	Shape			0		TriangleGreen.png	TriangleGreen.png	38	1	409	0	0	0	0		0	0	0	0		0	0	0	0		0	0	0	0		0
5.0.11.0	win	091219	12:02:31	NH_A_79	1	1	blockedtask_bivalentcolortraining	7	BlockedPracticeInstruct	1	Triangle	Green	Shape			0		SC_Blocked_BivalentColorTraining.htm	TriangleGreen.png	57	0	9055	0	0	0	0		0	0	0	0		0	0	0	0		0	0	0	0		0
5.0.11.0	win	091219	12:02:31	NH_A_79	1	1	blockedtask_bivalentcolortraining	7	blockedtask_bivalentcolortraining	3	Circle	Red	Color			0		CircleRed.png	CircleRed.png	30	1	756	0	0	0	0		0	0	0	0		0	0	0	0		0	0	0	0		0
5.0.11.0	win	091219	12:02:31	NH_A_79	1	1	blockedtask_bivalentcolortraining	7	blockedtask_bivalentcolortraining	6	Circle	Red	Color			0		CircleRed.png	CircleRed.png	30	1	397	0	0	0	0		0	0	0	0		0	0	0	0		0	0	0	0		0
5.0.11.0	win	091219	12:02:31	NH_A_79	1	1	blockedtask_bivalentcolortraining	7	blockedtask_bivalentcolortraining	9	Triangle	Red	Color			0		TriangleRed.png	TriangleRed.png	30	1	373	0	0	0	0		0	0	0	0		0	0	0	0		0	0	0	0		0
5.0.11.0	win	091219	12:02:31	NH_A_79	1	1	blockedtask_bivalentcolortraining	7	blockedtask_bivalentcolortraining	12	Triangle	Red	Color			0		TriangleRed.png	TriangleRed.png	30	1	413	0	0	0	0		0	0	0	0		0	0	0	0		0	0	0	0		0
5.0.11.0	win	091219	12:02:31	NH_A_79	1	1	blockedtask_bivalentcolortraining	7	blockedtask_bivalentcolortraining	15	Triangle	Green	Color			0		TriangleGreen.png	TriangleGreen.png	38	1	469	0	0	0	0		0	0	0	0		0	0	0	0		0	0	0	0		0
5.0.11.0	win	091219	12:02:31	NH_A_79	1	1	blockedtask_bivalentcolortraining	7	blockedtask_bivalentcolortraining	18	Circle	Red	Color			0		CircleRed.png	CircleRed.png	30	1	441	0	0	0	0		0	0	0	0		0	0	0	0		0	0	0	0		0
5.0.11.0	win	091219	12:02:31	NH_A_79	1	1	blockedtask_bivalentcolortraining	7	blockedtask_bivalentcolortraining	21	Triangle	Red	Color			0		TriangleRed.png	TriangleRed.png	30	1	463	0	0	0	0		0	0	0	0		0	0	0	0		0	0	0	0		0
5.0.11.0	win	091219	12:02:31	NH_A_79	1	1	blockedtask_bivalentcolortraining	7	blockedtask_bivalentcolortraining	24	Triangle	Red	Color			0		TriangleRed.png	TriangleRed.png	30	1	405	0	0	0	0		0	0	0	0		0	0	0	0		0	0	0	0		0
5.0.11.0	win	091219	12:02:31	NH_A_79	1	1	blockedtask_bivalentcolortraining	7	blockedtask_bivalentcolortraining	27	Circle	Red	Color			0		CircleRed.png	CircleRed.png	30	1	732	0	0	0	0		0	0	0	0		0	0	0	0		0	0	0	0		0
5.0.11.0	win	091219	12:02:31	NH_A_79	1	1	blockedtask_bivalentcolortraining	7	blockedtask_bivalentcolortraining	30	Triangle	Green	Color			0		TriangleGreen.png	TriangleGreen.png	38	1	966	0	0	0	0		0	0	0	0		0	0	0	0		0	0	0	0		0
5.0.11.0	win	091219	12:02:31	NH_A_79	1	1	blockedtask_bivalentcolortraining	7	blockedtask_bivalentcolortraining	33	Circle	Green	Color			0		CircleGreen.png	CircleGreen.png	38	1	759	0	0	0	0		0	0	0	0		0	0	0	0		0	0	0	0		0
5.0.11.0	win	091219	12:02:31	NH_A_79	1	1	blockedtask_bivalentcolortraining	7	blockedtask_bivalentcolortraining	36	Circle	Green	Color			0		CircleGreen.png	CircleGreen.png	38	1	976	0	0	0	0		0	0	0	0		0	0	0	0		0	0	0	0		0
5.0.11.0	win	091219	12:02:31	NH_A_79	1	1	blockedtask_bivalentcolortraining	7	blockedtask_bivalentcolortraining	39	Triangle	Red	Color			0		TriangleRed.png	TriangleRed.png	30	1	449	0	0	0	0		0	0	0	0		0	0	0	0		0	0	0	0		0
5.0.11.0	win	091219	12:02:31	NH_A_79	1	1	blockedtask_bivalentcolortraining	7	blockedtask_bivalentcolortraining	42	Triangle	Green	Color			0		TriangleGreen.png	TriangleGreen.png	38	1	630	0	0	0	0		0	0	0	0		0	0	0	0		0	0	0	0		0
5.0.11.0	win	091219	12:02:31	NH_A_79	1	1	blockedtask_bivalentcolortraining	7	blockedtask_bivalentcolortraining	45	Circle	Red	Color			0		CircleRed.png	CircleRed.png	30	1	773	0	0	0	0		0	0	0	0		0	0	0	0		0	0	0	0		0
5.0.11.0	win	091219	12:02:31	NH_A_79	1	1	blockedtask_bivalentcolortraining	7	blockedtask_bivalentcolortraining	48	Triangle	Green	Color			0		TriangleGreen.png	TriangleGreen.png	38	1	493	0	0	0	0		0	0	0	0		0	0	0	0		0	0	0	0		0
5.0.11.0	win	091219	12:02:31	NH_A_79	1	1	blockedtask_bivalentcolortraining	7	blockedtask_bivalentcolortraining	51	Circle	Red	Color			0		CircleRed.png	CircleRed.png	30	1	625	0	0	0	0		0	0	0	0		0	0	0	0		0	0	0	0		0
5.0.11.0	win	091219	12:02:31	NH_A_79	1	1	blockedtask_bivalentcolortraining	7	blockedtask_bivalentcolortraining	54	Triangle	Green	Color			0		TriangleGreen.png	TriangleGreen.png	38	1	688	0	0	0	0		0	0	0	0		0	0	0	0		0	0	0	0		0
5.0.11.0	win	091219	12:02:31	NH_A_79	1	1	blockedtask_bivalentcolortraining	7	blockedtask_bivalentcolortraining	57	Triangle	Red	Color			0		TriangleRed.png	TriangleRed.png	30	1	1260	0	0	0	0		0	0	0	0		0	0	0	0		0	0	0	0		0
5.0.11.0	win	091219	12:02:31	NH_A_79	1	1	blockedtask_bivalentcolortraining	7	blockedtask_bivalentcolortraining	60	Triangle	Green	Color			0		TriangleGreen.png	TriangleGreen.png	38	1	753	0	0	0	0		0	0	0	0		0	0	0	0		0	0	0	0		0
5.0.11.0	win	091219	12:02:31	NH_A_79	1	1	blockedtask_bivalentcolortraining	7	blockedtask_bivalentcolortraining	63	Circle	Green	Color			0		CircleGreen.png	CircleGreen.png	38	1	379	0	0	0	0		0	0	0	0		0	0	0	0		0	0	0	0		0
5.0.11.0	win	091219	12:02:31	NH_A_79	1	1	blockedtask_bivalentcolortraining	7	blockedtask_bivalentcolortraining	66	Triangle	Red	Color			0		TriangleRed.png	TriangleRed.png	30	1	531	0	0	0	0		0	0	0	0		0	0	0	0		0	0	0	0		0
5.0.11.0	win	091219	12:02:31	NH_A_79	1	1	blockedtask_bivalentcolortraining	7	blockedtask_bivalentcolortraining	69	Triangle	Green	Color			0		TriangleGreen.png	TriangleGreen.png	38	1	1621	0	0	0	0		0	0	0	0		0	0	0	0		0	0	0	0		0
5.0.11.0	win	091219	12:02:31	NH_A_79	1	1	blockedtask_bivalentcolortraining	7	blockedtask_bivalentcolortraining	72	Triangle	Red	Color			0		TriangleRed.png	TriangleRed.png	30	1	1404	0	0	0	0		0	0	0	0		0	0	0	0		0	0	0	0		0
5.0.11.0	win	091219	12:02:31	NH_A_79	1	1	blockedtask_bivalentcolortraining	7	blockedtask_bivalentcolortraining	75	Circle	Red	Color			0		CircleRed.png	CircleRed.png	30	1	459	0	0	0	0		0	0	0	0		0	0	0	0		0	0	0	0		0
5.0.11.0	win	091219	12:02:31	NH_A_79	1	1	blockedtask_bivalentcolortraining	7	blockedtask_bivalentcolortraining	78	Circle	Green	Color			0		CircleGreen.png	CircleGreen.png	38	1	481	0	0	0	0		0	0	0	0		0	0	0	0		0	0	0	0		0
5.0.11.0	win	091219	12:02:31	NH_A_79	1	1	blockedtask_bivalentcolortraining	7	blockedtask_bivalentcolortraining	81	Circle	Green	Color			0		CircleGreen.png	CircleGreen.png	38	1	341	0	0	0	0		0	0	0	0		0	0	0	0		0	0	0	0		0
5.0.11.0	win	091219	12:02:31	NH_A_79	1	1	blockedtask_bivalentcolortraining	7	blockedtask_bivalentcolortraining	84	Circle	Green	Color			0		CircleGreen.png	CircleGreen.png	38	1	351	0	0	0	0		0	0	0	0		0	0	0	0		0	0	0	0		0
5.0.11.0	win	091219	12:02:31	NH_A_79	1	1	blockedtask_bivalentcolortraining	7	blockedtask_bivalentcolortraining	87	Triangle	Green	Color			0		TriangleGreen.png	TriangleGreen.png	38	1	344	0	0	0	0		0	0	0	0		0	0	0	0		0	0	0	0		0
5.0.11.0	win	091219	12:02:31	NH_A_79	1	1	blockedtask_bivalentcolortraining	7	blockedtask_bivalentcolortraining	90	Circle	Green	Color			0		CircleGreen.png	CircleGreen.png	38	1	354	0	0	0	0		0	0	0	0		0	0	0	0		0	0	0	0		0
5.0.11.0	win	091219	12:02:31	NH_A_79	1	1	blockedtask_bivalentcolortraining	7	blockedtask_bivalentcolortraining	93	Circle	Red	Color			0		CircleRed.png	CircleRed.png	30	1	507	0	0	0	0		0	0	0	0		0	0	0	0		0	0	0	0		0
5.0.11.0	win	091219	12:02:31	NH_A_79	1	1	blockedtask_bivalentcolortraining	7	blockedtask_bivalentcolortraining	96	Circle	Green	Color			0		CircleGreen.png	CircleGreen.png	38	1	799	0	0	0	0		0	0	0	0		0	0	0	0		0	0	0	0		0
5.0.11.0	win	091219	12:02:31	NH_A_79	1	1	blocked_testintro	8	BlockedPracticeInstruct	1	Circle	Green	Color			0		SC_Blocked_TestIntro.htm	CircleGreen.png	57	0	27189	0	0	0	0		0	0	0	0		0	0	0	0		0	0	0	0		0
5.0.11.0	win	091219	12:02:31	NH_A_79	1	1	blocked_color	9	BlockedTestInstruct	1	Circle	Green	Color			0		SC_Blocked_BivalentColorTest.htm	CircleGreen.png	57	0	4724	0	0	0	0		0	0	0	0		0	0	0	0		0	0	0	0		0
5.0.11.0	win	091219	12:02:31	NH_A_79	1	1	blocked_color	9	blockedtask_bivalentcolortest	3	Triangle	Red	Color			0		TriangleRed.png	TriangleRed.png	30	1	518	1	1	518	100	518	0	0	0	0		0	0	0	0		0	0	0	0		0
5.0.11.0	win	091219	12:02:31	NH_A_79	1	1	blocked_color	9	blockedtask_bivalentcolortest	6	Circle	Green	Color			0		CircleGreen.png	CircleGreen.png	38	1	505	2	2	1023	100	511.5	0	0	0	0		0	0	0	0		0	0	0	0		0
5.0.11.0	win	091219	12:02:31	NH_A_79	1	1	blocked_color	9	blockedtask_bivalentcolortest	9	Triangle	Red	Color			0		TriangleRed.png	TriangleRed.png	30	1	525	3	3	1548	100	516	0	0	0	0		0	0	0	0		0	0	0	0		0
5.0.11.0	win	091219	12:02:31	NH_A_79	1	1	blocked_color	9	blockedtask_bivalentcolortest	12	Circle	Green	Color			0		CircleGreen.png	CircleGreen.png	38	1	719	4	4	2267	100	566.75	0	0	0	0		0	0	0	0		0	0	0	0		0
5.0.11.0	win	091219	12:02:31	NH_A_79	1	1	blocked_color	9	blockedtask_bivalentcolortest	15	Triangle	Red	Color			0		TriangleRed.png	TriangleRed.png	30	1	490	5	5	2757	100	551.3999999999999772626	0	0	0	0		0	0	0	0		0	0	0	0		0
5.0.11.0	win	091219	12:02:31	NH_A_79	1	1	blocked_color	9	blockedtask_bivalentcolortest	18	Circle	Red	Color			0		CircleRed.png	CircleRed.png	30	1	382	6	6	3139	100	523.1666666666666287711	0	0	0	0		0	0	0	0		0	0	0	0		0
5.0.11.0	win	091219	12:02:31	NH_A_79	1	1	blocked_color	9	blockedtask_bivalentcolortest	21	Triangle	Red	Color			0		TriangleRed.png	TriangleRed.png	30	1	423	7	7	3562	100	508.8571428571428327814	0	0	0	0		0	0	0	0		0	0	0	0		0
5.0.11.0	win	091219	12:02:31	NH_A_79	1	1	blocked_color	9	blockedtask_bivalentcolortest	24	Triangle	Red	Color			0		TriangleRed.png	TriangleRed.png	30	1	429	8	8	3991	100	498.875	0	0	0	0		0	0	0	0		0	0	0	0		0
5.0.11.0	win	091219	12:02:31	NH_A_79	1	1	blocked_color	9	blockedtask_bivalentcolortest	27	Circle	Red	Color			0		CircleRed.png	CircleRed.png	30	1	371	9	9	4362	100	484.6666666666666856145	0	0	0	0		0	0	0	0		0	0	0	0		0
5.0.11.0	win	091219	12:02:31	NH_A_79	1	1	blocked_color	9	blockedtask_bivalentcolortest	30	Circle	Red	Color			0		CircleRed.png	CircleRed.png	30	1	396	10	10	4758	100	475.8000000000000113687	0	0	0	0		0	0	0	0		0	0	0	0		0
5.0.11.0	win	091219	12:02:31	NH_A_79	1	1	blocked_color	9	blockedtask_bivalentcolortest	33	Triangle	Green	Color			0		TriangleGreen.png	TriangleGreen.png	38	1	436	11	11	5194	100	472.1818181818181869858	0	0	0	0		0	0	0	0		0	0	0	0		0
5.0.11.0	win	091219	12:02:31	NH_A_79	1	1	blocked_color	9	blockedtask_bivalentcolortest	36	Circle	Red	Color			0		CircleRed.png	CircleRed.png	30	1	410	12	12	5604	100	467	0	0	0	0		0	0	0	0		0	0	0	0		0
5.0.11.0	win	091219	12:02:31	NH_A_79	1	1	blocked_color	9	blockedtask_bivalentcolortest	39	Triangle	Green	Color			0		TriangleGreen.png	TriangleGreen.png	38	1	353	13	13	5957	100	458.2307692307692263967	0	0	0	0		0	0	0	0		0	0	0	0		0
5.0.11.0	win	091219	12:02:31	NH_A_79	1	1	blocked_color	9	blockedtask_bivalentcolortest	42	Circle	Green	Color			0		CircleGreen.png	CircleGreen.png	38	1	523	14	14	6480	100	462.8571428571428327814	0	0	0	0		0	0	0	0		0	0	0	0		0
5.0.11.0	win	091219	12:02:31	NH_A_79	1	1	blocked_color	9	blockedtask_bivalentcolortest	45	Circle	Green	Color			0		CircleGreen.png	CircleGreen.png	38	1	365	15	15	6845	100	456.3333333333333143855	0	0	0	0		0	0	0	0		0	0	0	0		0
5.0.11.0	win	091219	12:02:31	NH_A_79	1	1	blocked_color	9	blockedtask_bivalentcolortest	48	Circle	Red	Color			0		CircleRed.png	CircleRed.png	30	1	422	16	16	7267	100	454.1875	0	0	0	0		0	0	0	0		0	0	0	0		0
5.0.11.0	win	091219	12:02:31	NH_A_79	1	1	blocked_color	9	blockedtask_bivalentcolortest	51	Triangle	Green	Color			0		TriangleGreen.png	TriangleGreen.png	38	1	365	17	17	7632	100	448.9411764705882319504	0	0	0	0		0	0	0	0		0	0	0	0		0
5.0.11.0	win	091219	12:02:31	NH_A_79	1	1	blocked_color	9	blockedtask_bivalentcolortest	54	Circle	Red	Color			0		CircleRed.png	CircleRed.png	30	1	949	18	18	8581	100	476.7222222222222285382	0	0	0	0		0	0	0	0		0	0	0	0		0
5.0.11.0	win	091219	12:02:31	NH_A_79	1	1	blocked_color	9	blockedtask_bivalentcolortest	57	Circle	Red	Color			0		CircleRed.png	CircleRed.png	30	1	359	19	19	8940	100	470.5263157894736991693	0	0	0	0		0	0	0	0		0	0	0	0		0
5.0.11.0	win	091219	12:02:31	NH_A_79	1	1	blocked_color	9	blockedtask_bivalentcolortest	60	Circle	Green	Color			0		CircleGreen.png	CircleGreen.png	38	1	480	20	20	9420	100	471	0	0	0	0		0	0	0	0		0	0	0	0		0
5.0.11.0	win	091219	12:02:31	NH_A_79	1	1	blocked_color	9	blockedtask_bivalentcolortest	63	Circle	Green	Color			0		CircleGreen.png	CircleGreen.png	38	1	437	21	21	9857	100	469.3809523809524080207	0	0	0	0		0	0	0	0		0	0	0	0		0
5.0.11.0	win	091219	12:02:31	NH_A_79	1	1	blocked_color	9	blockedtask_bivalentcolortest	66	Triangle	Green	Color			0		TriangleGreen.png	TriangleGreen.png	38	1	363	22	22	10220	100	464.5454545454545609573	0	0	0	0		0	0	0	0		0	0	0	0		0
5.0.11.0	win	091219	12:02:31	NH_A_79	1	1	blocked_color	9	blockedtask_bivalentcolortest	69	Circle	Green	Color			0		CircleGreen.png	CircleGreen.png	38	1	436	23	23	10656	100	463.3043478260869392216	0	0	0	0		0	0	0	0		0	0	0	0		0
5.0.11.0	win	091219	12:02:31	NH_A_79	1	1	blocked_color	9	blockedtask_bivalentcolortest	72	Circle	Red	Color			0		CircleRed.png	CircleRed.png	30	1	426	24	24	11082	100	461.75	0	0	0	0		0	0	0	0		0	0	0	0		0
5.0.11.0	win	091219	12:02:31	NH_A_79	1	1	blocked_color	9	blockedtask_bivalentcolortest	75	Triangle	Red	Color			0		TriangleRed.png	TriangleRed.png	30	1	369	25	25	11451	100	458.0400000000000204636	0	0	0	0		0	0	0	0		0	0	0	0		0
5.0.11.0	win	091219	12:02:31	NH_A_79	1	1	blocked_color	9	blockedtask_bivalentcolortest	78	Triangle	Red	Color			0		TriangleRed.png	TriangleRed.png	30	1	489	26	26	11940	100	459.2307692307692263967	0	0	0	0		0	0	0	0		0	0	0	0		0
5.0.11.0	win	091219	12:02:31	NH_A_79	1	1	blocked_color	9	blockedtask_bivalentcolortest	81	Triangle	Green	Color			0		TriangleGreen.png	TriangleGreen.png	38	1	653	27	27	12593	100	466.4074074074073905649	0	0	0	0		0	0	0	0		0	0	0	0		0
5.0.11.0	win	091219	12:02:31	NH_A_79	1	1	blocked_color	9	blockedtask_bivalentcolortest	84	Circle	Green	Color			0		CircleGreen.png	CircleGreen.png	38	1	651	28	28	13244	100	473	0	0	0	0		0	0	0	0		0	0	0	0		0
5.0.11.0	win	091219	12:02:31	NH_A_79	1	1	blocked_color	9	blockedtask_bivalentcolortest	87	Triangle	Red	Color			0		TriangleRed.png	TriangleRed.png	30	1	392	29	29	13636	100	470.2068965517241281304	0	0	0	0		0	0	0	0		0	0	0	0		0
5.0.11.0	win	091219	12:02:31	NH_A_79	1	1	blocked_color	9	blockedtask_bivalentcolortest	90	Circle	Red	Color			0		CircleRed.png	CircleRed.png	30	1	480	30	30	14116	100	470.5333333333333598603	0	0	0	0		0	0	0	0		0	0	0	0		0
5.0.11.0	win	091219	12:02:31	NH_A_79	1	1	blocked_color	9	blockedtask_bivalentcolortest	93	Triangle	Green	Color			0		TriangleGreen.png	TriangleGreen.png	38	1	581	31	31	14697	100	474.096774193548412768	0	0	0	0		0	0	0	0		0	0	0	0		0
5.0.11.0	win	091219	12:02:31	NH_A_79	1	1	blocked_color	9	blockedtask_bivalentcolortest	96	Triangle	Red	Color			0		TriangleRed.png	TriangleRed.png	30	1	533	32	32	15230	100	475.9375	0	0	0	0		0	0	0	0		0	0	0	0		0
5.0.11.0	win	091219	12:02:31	NH_A_79	1	1	blocked_color	9	blockedtask_bivalentcolortest	99	Circle	Red	Color			0		CircleRed.png	CircleRed.png	30	1	759	33	33	15989	100	484.5151515151515013713	0	0	0	0		0	0	0	0		0	0	0	0		0
5.0.11.0	win	091219	12:02:31	NH_A_79	1	1	blocked_color	9	blockedtask_bivalentcolortest	102	Circle	Green	Color			0		CircleGreen.png	CircleGreen.png	38	1	497	34	34	16486	100	484.8823529411764639008	0	0	0	0		0	0	0	0		0	0	0	0		0
5.0.11.0	win	091219	12:02:31	NH_A_79	1	1	blocked_color	9	blockedtask_bivalentcolortest	105	Triangle	Red	Color			0		TriangleRed.png	TriangleRed.png	30	1	965	35	35	17451	100	498.6000000000000227374	0	0	0	0		0	0	0	0		0	0	0	0		0
5.0.11.0	win	091219	12:02:31	NH_A_79	1	1	blocked_color	9	blockedtask_bivalentcolortest	108	Circle	Red	Color			0		CircleRed.png	CircleRed.png	30	1	437	36	36	17888	100	496.8888888888889141526	0	0	0	0		0	0	0	0		0	0	0	0		0
5.0.11.0	win	091219	12:02:31	NH_A_79	1	1	blocked_color	9	blockedtask_bivalentcolortest	111	Triangle	Green	Color			0		TriangleGreen.png	TriangleGreen.png	38	1	971	37	37	18859	100	509.7027027027027088479	0	0	0	0		0	0	0	0		0	0	0	0		0
5.0.11.0	win	091219	12:02:31	NH_A_79	1	1	blocked_color	9	blockedtask_bivalentcolortest	114	Circle	Red	Color			0		CircleRed.png	CircleRed.png	30	1	684	38	38	19543	100	514.2894736842105203323	0	0	0	0		0	0	0	0		0	0	0	0		0
5.0.11.0	win	091219	12:02:31	NH_A_79	1	1	blocked_color	9	blockedtask_bivalentcolortest	117	Triangle	Red	Color			0		TriangleRed.png	TriangleRed.png	30	1	488	39	39	20031	100	513.61538461538464162	0	0	0	0		0	0	0	0		0	0	0	0		0
5.0.11.0	win	091219	12:02:31	NH_A_79	1	1	blocked_color	9	blockedtask_bivalentcolortest	120	Triangle	Green	Color			0		TriangleGreen.png	TriangleGreen.png	38	1	620	40	40	20651	100	516.2749999999999772626	0	0	0	0		0	0	0	0		0	0	0	0		0
5.0.11.0	win	091219	12:02:31	NH_A_79	1	1	blocked_color	9	blockedtask_bivalentcolortest	123	Triangle	Red	Color			0		TriangleRed.png	TriangleRed.png	30	1	427	41	41	21078	100	514.0975609756097810532	0	0	0	0		0	0	0	0		0	0	0	0		0
5.0.11.0	win	091219	12:02:31	NH_A_79	1	1	blocked_color	9	blockedtask_bivalentcolortest	126	Circle	Red	Color			0		CircleRed.png	CircleRed.png	30	1	594	42	42	21672	100	516	0	0	0	0		0	0	0	0		0	0	0	0		0
5.0.11.0	win	091219	12:02:31	NH_A_79	1	1	blocked_color	9	blockedtask_bivalentcolortest	129	Circle	Green	Color			0		CircleGreen.png	CircleGreen.png	38	1	849	43	43	22521	100	523.7441860465115723855	0	0	0	0		0	0	0	0		0	0	0	0		0
5.0.11.0	win	091219	12:02:31	NH_A_79	1	1	blocked_color	9	blockedtask_bivalentcolortest	132	Triangle	Green	Color			0		TriangleGreen.png	TriangleGreen.png	38	1	391	44	44	22912	100	520.7272727272727479431	0	0	0	0		0	0	0	0		0	0	0	0		0
5.0.11.0	win	091219	12:02:31	NH_A_79	1	1	blocked_color	9	blockedtask_bivalentcolortest	135	Triangle	Red	Color			0		TriangleRed.png	TriangleRed.png	30	1	463	45	45	23375	100	519.4444444444444570763	0	0	0	0		0	0	0	0		0	0	0	0		0
5.0.11.0	win	091219	12:02:31	NH_A_79	1	1	blocked_color	9	blockedtask_bivalentcolortest	138	Triangle	Green	Color			0		TriangleGreen.png	TriangleGreen.png	38	1	436	46	46	23811	100	517.6304347826087450812	0	0	0	0		0	0	0	0		0	0	0	0		0
5.0.11.0	win	091219	12:02:31	NH_A_79	1	1	blocked_color	9	blockedtask_bivalentcolortest	141	Triangle	Green	Color			0		TriangleGreen.png	TriangleGreen.png	38	1	474	47	47	24285	100	516.7021276595744438964	0	0	0	0		0	0	0	0		0	0	0	0		0
5.0.11.0	win	091219	12:02:31	NH_A_79	1	1	blocked_color	9	blockedtask_bivalentcolortest	144	Circle	Green	Color			0		CircleGreen.png	CircleGreen.png	38	1	335	48	48	24620	100	512.9166666666666287711	0	0	0	0		0	0	0	0		0	0	0	0		0
5.0.11.0	win	091219	12:02:31	NH_A_79	1	1	blocked_color	9	blockedtask_bivalentcolortest	147	Circle	Red	Color			0		CircleRed.png	CircleRed.png	30	1	424	49	49	25044	100	511.1020408163265074108	0	0	0	0		0	0	0	0		0	0	0	0		0
5.0.11.0	win	091219	12:02:31	NH_A_79	1	1	blocked_color	9	blockedtask_bivalentcolortest	150	Circle	Red	Color			0		CircleRed.png	CircleRed.png	30	1	527	50	50	25571	100	511.4200000000000159162	0	0	0	0		0	0	0	0		0	0	0	0		0
5.0.11.0	win	091219	12:02:31	NH_A_79	1	1	blocked_color	9	blockedtask_bivalentcolortest	153	Circle	Green	Color			0		CircleGreen.png	CircleGreen.png	38	1	962	51	51	26533	100	520.2549019607843092672	0	0	0	0		0	0	0	0		0	0	0	0		0
5.0.11.0	win	091219	12:02:31	NH_A_79	1	1	blocked_color	9	blockedtask_bivalentcolortest	156	Triangle	Green	Color			0		TriangleGreen.png	TriangleGreen.png	38	1	323	52	52	26856	100	516.4615384615384527933	0	0	0	0		0	0	0	0		0	0	0	0		0
5.0.11.0	win	091219	12:02:31	NH_A_79	1	1	blocked_color	9	blockedtask_bivalentcolortest	159	Triangle	Red	Color			0		TriangleRed.png	TriangleRed.png	30	1	430	53	53	27286	100	514.8301886792453387898	0	0	0	0		0	0	0	0		0	0	0	0		0
5.0.11.0	win	091219	12:02:31	NH_A_79	1	1	blocked_color	9	blockedtask_bivalentcolortest	162	Circle	Red	Color			0		CircleRed.png	CircleRed.png	30	1	437	54	54	27723	100	513.3888888888889141526	0	0	0	0		0	0	0	0		0	0	0	0		0
5.0.11.0	win	091219	12:02:31	NH_A_79	1	1	blocked_color	9	blockedtask_bivalentcolortest	165	Triangle	Green	Color			0		TriangleGreen.png	TriangleGreen.png	38	1	411	55	55	28134	100	511.5272727272727024683	0	0	0	0		0	0	0	0		0	0	0	0		0
5.0.11.0	win	091219	12:02:31	NH_A_79	1	1	blocked_color	9	blockedtask_bivalentcolortest	168	Circle	Green	Color			0		CircleGreen.png	CircleGreen.png	38	1	482	56	56	28616	100	511	0	0	0	0		0	0	0	0		0	0	0	0		0
5.0.11.0	win	091219	12:02:31	NH_A_79	1	1	blocked_color	9	blockedtask_bivalentcolortest	171	Triangle	Red	Color			0		TriangleRed.png	TriangleRed.png	30	1	406	57	57	29022	100	509.1578947368420813291	0	0	0	0		0	0	0	0		0	0	0	0		0
5.0.11.0	win	091219	12:02:31	NH_A_79	1	1	blocked_color	9	blockedtask_bivalentcolortest	174	Triangle	Green	Color			0		TriangleGreen.png	TriangleGreen.png	38	1	573	58	58	29595	100	510.2586206896551743739	0	0	0	0		0	0	0	0		0	0	0	0		0
5.0.11.0	win	091219	12:02:31	NH_A_79	1	1	blocked_color	9	blockedtask_bivalentcolortest	177	Circle	Green	Color			0		CircleGreen.png	CircleGreen.png	38	1	462	59	59	30057	100	509.4406779661017026228	0	0	0	0		0	0	0	0		0	0	0	0		0
5.0.11.0	win	091219	12:02:31	NH_A_79	1	1	blocked_color	9	blockedtask_bivalentcolortest	180	Triangle	Red	Color			0		TriangleRed.png	TriangleRed.png	30	1	403	60	60	30460	100	507.6666666666666856145	0	0	0	0		0	0	0	0		0	0	0	0		0
5.0.11.0	win	091219	12:02:31	NH_A_79	1	1	blocked_color	9	blockedtask_bivalentcolortest	183	Triangle	Green	Color			0		TriangleGreen.png	TriangleGreen.png	38	1	442	61	61	30902	100	506.5901639344262434861	0	0	0	0		0	0	0	0		0	0	0	0		0
5.0.11.0	win	091219	12:02:31	NH_A_79	1	1	blocked_color	9	blockedtask_bivalentcolortest	186	Circle	Green	Color			0		CircleGreen.png	CircleGreen.png	38	1	433	62	62	31335	100	505.403225806451587232	0	0	0	0		0	0	0	0		0	0	0	0		0
5.0.11.0	win	091219	12:02:31	NH_A_79	1	1	blocked_color	9	blockedtask_bivalentcolortest	189	Triangle	Green	Color			0		TriangleGreen.png	TriangleGreen.png	38	1	519	63	63	31854	100	505.6190476190475919793	0	0	0	0		0	0	0	0		0	0	0	0		0
5.0.11.0	win	091219	12:02:31	NH_A_79	1	1	blocked_color	9	blockedtask_bivalentcolortest	192	Circle	Red	Color			0		CircleRed.png	CircleRed.png	30	1	473	64	64	32327	100	505.109375	0	0	0	0		0	0	0	0		0	0	0	0		0
5.0.11.0	win	091219	12:02:31	NH_A_79	1	1	blocked_color	9	blockedtask_bivalentcolortest	195	Circle	Red	Color			0		CircleRed.png	CircleRed.png	30	1	286	65	65	32613	100	501.738461538461535838	0	0	0	0		0	0	0	0		0	0	0	0		0
5.0.11.0	win	091219	12:02:31	NH_A_79	1	1	blocked_color	9	blockedtask_bivalentcolortest	198	Circle	Green	Color			0		CircleGreen.png	CircleGreen.png	38	1	442	66	66	33055	100	500.8333333333333143855	0	0	0	0		0	0	0	0		0	0	0	0		0
5.0.11.0	win	091219	12:02:31	NH_A_79	1	1	blocked_color	9	blockedtask_bivalentcolortest	201	Triangle	Red	Color			0		TriangleRed.png	TriangleRed.png	30	1	736	67	67	33791	100	504.343283582089554784	0	0	0	0		0	0	0	0		0	0	0	0		0
5.0.11.0	win	091219	12:02:31	NH_A_79	1	1	blocked_color	9	blockedtask_bivalentcolortest	204	Triangle	Green	Color			0		TriangleGreen.png	TriangleGreen.png	38	1	634	68	68	34425	100	506.25	0	0	0	0		0	0	0	0		0	0	0	0		0
5.0.11.0	win	091219	12:02:31	NH_A_79	1	1	blocked_color	9	blockedtask_bivalentcolortest	207	Triangle	Green	Color			0		TriangleGreen.png	TriangleGreen.png	38	1	344	69	69	34769	100	503.8985507246376869261	0	0	0	0		0	0	0	0		0	0	0	0		0
5.0.11.0	win	091219	12:02:31	NH_A_79	1	1	blocked_color	9	blockedtask_bivalentcolortest	210	Triangle	Red	Color			0		TriangleRed.png	TriangleRed.png	30	1	434	70	70	35203	100	502.8999999999999772626	0	0	0	0		0	0	0	0		0	0	0	0		0
5.0.11.0	win	091219	12:02:31	NH_A_79	1	1	blocked_color	9	blockedtask_bivalentcolortest	213	Circle	Green	Color			0		CircleGreen.png	CircleGreen.png	38	1	616	71	71	35819	100	504.4929577464788508223	0	0	0	0		0	0	0	0		0	0	0	0		0
5.0.11.0	win	091219	12:02:31	NH_A_79	1	1	blocked_color	9	blockedtask_bivalentcolortest	216	Circle	Red	Color			0		CircleRed.png	CircleRed.png	30	1	471	72	72	36290	100	504.0277777777777714618	0	0	0	0		0	0	0	0		0	0	0	0		0
5.0.11.0	win	091219	12:02:31	NH_A_79	1	1	blocked_color	9	blockedtask_bivalentcolortest	219	Triangle	Red	Color			0		TriangleRed.png	TriangleRed.png	30	1	843	73	73	37133	100	508.6712328767123381112	0	0	0	0		0	0	0	0		0	0	0	0		0
5.0.11.0	win	091219	12:02:31	NH_A_79	1	1	blocked_color	9	blockedtask_bivalentcolortest	222	Triangle	Green	Color			0		TriangleGreen.png	TriangleGreen.png	38	1	530	74	74	37663	100	508.9594594594594809678	0	0	0	0		0	0	0	0		0	0	0	0		0
5.0.11.0	win	091219	12:02:31	NH_A_79	1	1	blocked_color	9	blockedtask_bivalentcolortest	225	Triangle	Green	Color			0		TriangleGreen.png	TriangleGreen.png	38	1	436	75	75	38099	100	507.9866666666666787933	0	0	0	0		0	0	0	0		0	0	0	0		0
5.0.11.0	win	091219	12:02:31	NH_A_79	1	1	blocked_color	9	blockedtask_bivalentcolortest	228	Triangle	Red	Color			0		TriangleRed.png	TriangleRed.png	30	1	458	76	76	38557	100	507.3289473684210406645	0	0	0	0		0	0	0	0		0	0	0	0		0
5.0.11.0	win	091219	12:02:31	NH_A_79	1	1	blocked_color	9	blockedtask_bivalentcolortest	231	Circle	Green	Color			0		CircleGreen.png	CircleGreen.png	38	1	463	77	77	39020	100	506.7532467532467421734	0	0	0	0		0	0	0	0		0	0	0	0		0
5.0.11.0	win	091219	12:02:31	NH_A_79	1	1	blocked_color	9	blockedtask_bivalentcolortest	234	Circle	Red	Color			0		CircleRed.png	CircleRed.png	30	1	981	78	78	40001	100	512.8333333333333712289	0	0	0	0		0	0	0	0		0	0	0	0		0
5.0.11.0	win	091219	12:02:31	NH_A_79	1	1	blocked_color	9	blockedtask_bivalentcolortest	237	Circle	Green	Color			0		CircleGreen.png	CircleGreen.png	38	1	438	79	79	40439	100	511.8860759493670684606	0	0	0	0		0	0	0	0		0	0	0	0		0
5.0.11.0	win	091219	12:02:31	NH_A_79	1	1	blocked_color	9	blockedtask_bivalentcolortest	240	Circle	Green	Color			0		CircleGreen.png	CircleGreen.png	38	1	732	80	80	41171	100	514.6375000000000454747	0	0	0	0		0	0	0	0		0	0	0	0		0
5.0.11.0	win	091219	12:02:31	NH_A_79	1	1	blocked_shape	10	BlockedTestInstruct	1	Circle	Green	Color			0		SC_Blocked_BivalentShapeTest.htm	CircleGreen.png	57	0	6985	0	0	0	0		0	0	0	0		0	0	0	0		0	0	0	0		0
5.0.11.0	win	091219	12:02:31	NH_A_79	1	1	blocked_shape	10	blockedtask_bivalentshapetest	3	Triangle	Red	Shape			0		TriangleRed.png	TriangleRed.png	38	1	818	0	0	0	0		1	1	818	100	818	0	0	0	0		0	0	0	0		0
5.0.11.0	win	091219	12:02:31	NH_A_79	1	1	blocked_shape	10	blockedtask_bivalentshapetest	6	Triangle	Green	Shape			0		TriangleGreen.png	TriangleGreen.png	38	1	568	0	0	0	0		2	2	1386	100	693	0	0	0	0		0	0	0	0		0
5.0.11.0	win	091219	12:02:31	NH_A_79	1	1	blocked_shape	10	blockedtask_bivalentshapetest	9	Circle	Red	Shape			0		CircleRed.png	CircleRed.png	30	1	489	0	0	0	0		3	3	1875	100	625	0	0	0	0		0	0	0	0		0
5.0.11.0	win	091219	12:02:31	NH_A_79	1	1	blocked_shape	10	blockedtask_bivalentshapetest	12	Circle	Green	Shape			0		CircleGreen.png	CircleGreen.png	30	1	493	0	0	0	0		4	4	2368	100	592	0	0	0	0		0	0	0	0		0
5.0.11.0	win	091219	12:02:31	NH_A_79	1	1	blocked_shape	10	blockedtask_bivalentshapetest	15	Circle	Red	Shape			0		CircleRed.png	CircleRed.png	30	1	530	0	0	0	0		5	5	2898	100	579.6000000000000227374	0	0	0	0		0	0	0	0		0
5.0.11.0	win	091219	12:02:31	NH_A_79	1	1	blocked_shape	10	blockedtask_bivalentshapetest	18	Triangle	Green	Shape			0		TriangleGreen.png	TriangleGreen.png	38	1	468	0	0	0	0		6	6	3366	100	561	0	0	0	0		0	0	0	0		0
5.0.11.0	win	091219	12:02:31	NH_A_79	1	1	blocked_shape	10	blockedtask_bivalentshapetest	21	Circle	Green	Shape			0		CircleGreen.png	CircleGreen.png	30	1	489	0	0	0	0		7	7	3855	100	550.7142857142856655628	0	0	0	0		0	0	0	0		0
5.0.11.0	win	091219	12:02:31	NH_A_79	1	1	blocked_shape	10	blockedtask_bivalentshapetest	24	Circle	Green	Shape			0		CircleGreen.png	CircleGreen.png	30	1	765	0	0	0	0		8	8	4620	100	577.5	0	0	0	0		0	0	0	0		0
5.0.11.0	win	091219	12:02:31	NH_A_79	1	1	blocked_shape	10	blockedtask_bivalentshapetest	27	Circle	Green	Shape			0		CircleGreen.png	CircleGreen.png	30	1	438	0	0	0	0		9	9	5058	100	562	0	0	0	0		0	0	0	0		0
5.0.11.0	win	091219	12:02:31	NH_A_79	1	1	blocked_shape	10	blockedtask_bivalentshapetest	30	Circle	Red	Shape			0		CircleRed.png	CircleRed.png	30	1	859	0	0	0	0		10	10	5917	100	591.7000000000000454747	0	0	0	0		0	0	0	0		0
5.0.11.0	win	091219	12:02:31	NH_A_79	1	1	blocked_shape	10	blockedtask_bivalentshapetest	33	Triangle	Red	Shape			0		TriangleRed.png	TriangleRed.png	30	0	401	0	0	0	0		10	11	5917	90.9090909090909065071	591.7000000000000454747	0	0	0	0		0	0	0	0		0
5.0.11.0	win	091219	12:02:31	NH_A_79	1	1	blocked_shape	10	blockedtask_bivalentshapetest	36	Triangle	Red	Shape			0		TriangleRed.png	TriangleRed.png	38	1	1096	0	0	0	0		11	12	7013	91.6666666666666571928	637.5454545454545041139	0	0	0	0		0	0	0	0		0
5.0.11.0	win	091219	12:02:31	NH_A_79	1	1	blocked_shape	10	blockedtask_bivalentshapetest	39	Triangle	Green	Shape			0		TriangleGreen.png	TriangleGreen.png	38	1	596	0	0	0	0		12	13	7609	92.3076923076923065992	634.0833333333333712289	0	0	0	0		0	0	0	0		0
5.0.11.0	win	091219	12:02:31	NH_A_79	1	1	blocked_shape	10	blockedtask_bivalentshapetest	42	Triangle	Green	Shape			0		TriangleGreen.png	TriangleGreen.png	38	1	388	0	0	0	0		13	14	7997	92.8571428571428612031	615.1538461538461888267	0	0	0	0		0	0	0	0		0
5.0.11.0	win	091219	12:02:31	NH_A_79	1	1	blocked_shape	10	blockedtask_bivalentshapetest	45	Circle	Red	Shape			0		CircleRed.png	CircleRed.png	30	1	796	0	0	0	0		14	15	8793	93.3333333333333285964	628.0714285714285551876	0	0	0	0		0	0	0	0		0
5.0.11.0	win	091219	12:02:31	NH_A_79	1	1	blocked_shape	10	blockedtask_bivalentshapetest	48	Circle	Green	Shape			0		CircleGreen.png	CircleGreen.png	30	1	516	0	0	0	0		15	16	9309	93.75	620.6000000000000227374	0	0	0	0		0	0	0	0		0
5.0.11.0	win	091219	12:02:31	NH_A_79	1	1	blocked_shape	10	blockedtask_bivalentshapetest	51	Triangle	Red	Shape			0		TriangleRed.png	TriangleRed.png	38	1	791	0	0	0	0		16	17	10100	94.1176470588235218884	631.25	0	0	0	0		0	0	0	0		0
5.0.11.0	win	091219	12:02:31	NH_A_79	1	1	blocked_shape	10	blockedtask_bivalentshapetest	54	Circle	Red	Shape			0		CircleRed.png	CircleRed.png	30	1	1439	0	0	0	0		17	18	11539	94.4444444444444428655	678.7647058823529278015	0	0	0	0		0	0	0	0		0
5.0.11.0	win	091219	12:02:31	NH_A_79	1	1	blocked_shape	10	blockedtask_bivalentshapetest	57	Triangle	Green	Shape			0		TriangleGreen.png	TriangleGreen.png	38	1	525	0	0	0	0		18	19	12064	94.7368421052631504153	670.2222222222221716947	0	0	0	0		0	0	0	0		0
5.0.11.0	win	091219	12:02:31	NH_A_79	1	1	blocked_shape	10	blockedtask_bivalentshapetest	60	Triangle	Green	Shape			0		TriangleGreen.png	TriangleGreen.png	38	1	543	0	0	0	0		19	20	12607	95	663.5263157894736423259	0	0	0	0		0	0	0	0		0
5.0.11.0	win	091219	12:02:31	NH_A_79	1	1	blocked_shape	10	blockedtask_bivalentshapetest	63	Circle	Green	Shape			0		CircleGreen.png	CircleGreen.png	30	1	673	0	0	0	0		20	21	13280	95.2380952380952265912	664	0	0	0	0		0	0	0	0		0
5.0.11.0	win	091219	12:02:31	NH_A_79	1	1	blocked_shape	10	blockedtask_bivalentshapetest	66	Triangle	Red	Shape			0		TriangleRed.png	TriangleRed.png	38	1	1534	0	0	0	0		21	22	14814	95.4545454545454532536	705.4285714285714448124	0	0	0	0		0	0	0	0		0
5.0.11.0	win	091219	12:02:31	NH_A_79	1	1	blocked_shape	10	blockedtask_bivalentshapetest	69	Circle	Green	Shape			0		CircleGreen.png	CircleGreen.png	30	1	664	0	0	0	0		22	23	15478	95.6521739130434838216	703.5454545454545041139	0	0	0	0		0	0	0	0		0
5.0.11.0	win	091219	12:02:31	NH_A_79	1	1	blocked_shape	10	blockedtask_bivalentshapetest	72	Circle	Red	Shape			0		CircleRed.png	CircleRed.png	30	1	437	0	0	0	0		23	24	15915	95.8333333333333428072	691.9565217391303804106	0	0	0	0		0	0	0	0		0
5.0.11.0	win	091219	12:02:31	NH_A_79	1	1	blocked_shape	10	blockedtask_bivalentshapetest	75	Triangle	Red	Shape			0		TriangleRed.png	TriangleRed.png	38	1	475	0	0	0	0		24	25	16390	96	682.9166666666666287711	0	0	0	0		0	0	0	0		0
5.0.11.0	win	091219	12:02:31	NH_A_79	1	1	blocked_shape	10	blockedtask_bivalentshapetest	78	Circle	Green	Shape			0		CircleGreen.png	CircleGreen.png	30	1	640	0	0	0	0		25	26	17030	96.153846153846160405	681.2000000000000454747	0	0	0	0		0	0	0	0		0
5.0.11.0	win	091219	12:02:31	NH_A_79	1	1	blocked_shape	10	blockedtask_bivalentshapetest	81	Circle	Green	Shape			0		CircleGreen.png	CircleGreen.png	30	1	638	0	0	0	0		26	27	17668	96.2962962962962905067	679.5384615384615472067	0	0	0	0		0	0	0	0		0
5.0.11.0	win	091219	12:02:31	NH_A_79	1	1	blocked_shape	10	blockedtask_bivalentshapetest	84	Triangle	Green	Shape			0		TriangleGreen.png	TriangleGreen.png	38	1	652	0	0	0	0		27	28	18320	96.4285714285714306016	678.5185185185184764123	0	0	0	0		0	0	0	0		0
5.0.11.0	win	091219	12:02:31	NH_A_79	1	1	blocked_shape	10	blockedtask_bivalentshapetest	87	Triangle	Green	Shape			0		TriangleGreen.png	TriangleGreen.png	38	1	425	0	0	0	0		28	29	18745	96.5517241379310320326	669.4642857142856655628	0	0	0	0		0	0	0	0		0
5.0.11.0	win	091219	12:02:31	NH_A_79	1	1	blocked_shape	10	blockedtask_bivalentshapetest	90	Triangle	Red	Shape			0		TriangleRed.png	TriangleRed.png	38	1	544	0	0	0	0		29	30	19289	96.6666666666666714036	665.1379310344827899826	0	0	0	0		0	0	0	0		0
5.0.11.0	win	091219	12:02:31	NH_A_79	1	1	blocked_shape	10	blockedtask_bivalentshapetest	93	Circle	Green	Shape			0		CircleGreen.png	CircleGreen.png	30	1	498	0	0	0	0		30	31	19787	96.774193548387103192	659.5666666666667197205	0	0	0	0		0	0	0	0		0
5.0.11.0	win	091219	12:02:31	NH_A_79	1	1	blocked_shape	10	blockedtask_bivalentshapetest	96	Triangle	Red	Shape			0		TriangleRed.png	TriangleRed.png	38	1	822	0	0	0	0		31	32	20609	96.875	664.806451612903174464	0	0	0	0		0	0	0	0		0
5.0.11.0	win	091219	12:02:31	NH_A_79	1	1	blocked_shape	10	blockedtask_bivalentshapetest	99	Circle	Red	Shape			0		CircleRed.png	CircleRed.png	30	1	572	0	0	0	0		32	33	21181	96.9696969696969688357	661.90625	0	0	0	0		0	0	0	0		0
5.0.11.0	win	091219	12:02:31	NH_A_79	1	1	blocked_shape	10	blockedtask_bivalentshapetest	102	Triangle	Red	Shape			0		TriangleRed.png	TriangleRed.png	38	1	669	0	0	0	0		33	34	21850	97.0588235294117680496	662.1212121212121246572	0	0	0	0		0	0	0	0		0
5.0.11.0	win	091219	12:02:31	NH_A_79	1	1	blocked_shape	10	blockedtask_bivalentshapetest	105	Triangle	Red	Shape			0		TriangleRed.png	TriangleRed.png	38	1	361	0	0	0	0		34	35	22211	97.1428571428571387969	653.2647058823529278015	0	0	0	0		0	0	0	0		0
5.0.11.0	win	091219	12:02:31	NH_A_79	1	1	blocked_shape	10	blockedtask_bivalentshapetest	108	Circle	Red	Shape			0		CircleRed.png	CircleRed.png	30	1	499	0	0	0	0		35	36	22710	97.2222222222222143273	648.8571428571428896248	0	0	0	0		0	0	0	0		0
5.0.11.0	win	091219	12:02:31	NH_A_79	1	1	blocked_shape	10	blockedtask_bivalentshapetest	111	Triangle	Red	Shape			0		TriangleRed.png	TriangleRed.png	38	1	726	0	0	0	0		36	37	23436	97.2972972972973053629	651	0	0	0	0		0	0	0	0		0
5.0.11.0	win	091219	12:02:31	NH_A_79	1	1	blocked_shape	10	blockedtask_bivalentshapetest	114	Triangle	Red	Shape			0		TriangleRed.png	TriangleRed.png	38	1	577	0	0	0	0		37	38	24013	97.3684210526315752077	649	0	0	0	0		0	0	0	0		0
5.0.11.0	win	091219	12:02:31	NH_A_79	1	1	blocked_shape	10	blockedtask_bivalentshapetest	117	Circle	Red	Shape			0		CircleRed.png	CircleRed.png	30	1	673	0	0	0	0		38	39	24686	97.4358974358974307961	649.6315789473684390032	0	0	0	0		0	0	0	0		0
5.0.11.0	win	091219	12:02:31	NH_A_79	1	1	blocked_shape	10	blockedtask_bivalentshapetest	120	Circle	Red	Shape			0		CircleRed.png	CircleRed.png	30	1	830	0	0	0	0		39	40	25516	97.5	654.2564102564102768156	0	0	0	0		0	0	0	0		0
5.0.11.0	win	091219	12:02:31	NH_A_79	1	1	blocked_shape	10	blockedtask_bivalentshapetest	123	Circle	Green	Shape			0		CircleGreen.png	CircleGreen.png	30	1	533	0	0	0	0		40	41	26049	97.5609756097560989474	651.2250000000000227374	0	0	0	0		0	0	0	0		0
5.0.11.0	win	091219	12:02:31	NH_A_79	1	1	blocked_shape	10	blockedtask_bivalentshapetest	126	Triangle	Red	Shape			0		TriangleRed.png	TriangleRed.png	38	1	599	0	0	0	0		41	42	26648	97.619047619047620401	649.9512195121951663168	0	0	0	0		0	0	0	0		0
5.0.11.0	win	091219	12:02:31	NH_A_79	1	1	blocked_shape	10	blockedtask_bivalentshapetest	129	Circle	Red	Shape			0		CircleRed.png	CircleRed.png	30	1	630	0	0	0	0		42	43	27278	97.6744186046511515542	649.4761904761904816041	0	0	0	0		0	0	0	0		0
5.0.11.0	win	091219	12:02:31	NH_A_79	1	1	blocked_shape	10	blockedtask_bivalentshapetest	132	Triangle	Red	Shape			0		TriangleRed.png	TriangleRed.png	38	1	468	0	0	0	0		43	44	27746	97.7272727272727337322	645.2558139534884276145	0	0	0	0		0	0	0	0		0
5.0.11.0	win	091219	12:02:31	NH_A_79	1	1	blocked_shape	10	blockedtask_bivalentshapetest	135	Triangle	Green	Shape			0		TriangleGreen.png	TriangleGreen.png	38	1	553	0	0	0	0		44	45	28299	97.7777777777777714618	643.1590909090908780854	0	0	0	0		0	0	0	0		0
5.0.11.0	win	091219	12:02:31	NH_A_79	1	1	blocked_shape	10	blockedtask_bivalentshapetest	138	Circle	Green	Shape			0		CircleGreen.png	CircleGreen.png	30	1	651	0	0	0	0		45	46	28950	97.8260869565217348054	643.3333333333333712289	0	0	0	0		0	0	0	0		0
5.0.11.0	win	091219	12:02:31	NH_A_79	1	1	blocked_shape	10	blockedtask_bivalentshapetest	141	Circle	Red	Shape			0		CircleRed.png	CircleRed.png	38	0	712	0	0	0	0		45	47	28950	95.7446808510638334155	643.3333333333333712289	0	0	0	0		0	0	0	0		0
5.0.11.0	win	091219	12:02:31	NH_A_79	1	1	blocked_shape	10	blockedtask_bivalentshapetest	144	Circle	Red	Shape			0		CircleRed.png	CircleRed.png	30	1	1107	0	0	0	0		46	48	30057	95.8333333333333428072	653.4130434782608745081	0	0	0	0		0	0	0	0		0
5.0.11.0	win	091219	12:02:31	NH_A_79	1	1	blocked_shape	10	blockedtask_bivalentshapetest	147	Circle	Red	Shape			0		CircleRed.png	CircleRed.png	30	1	495	0	0	0	0		47	49	30552	95.9183673469387656496	650.0425531914893326757	0	0	0	0		0	0	0	0		0
5.0.11.0	win	091219	12:02:31	NH_A_79	1	1	blocked_shape	10	blockedtask_bivalentshapetest	150	Circle	Red	Shape			0		CircleRed.png	CircleRed.png	30	1	467	0	0	0	0		48	50	31019	96	646.2291666666666287711	0	0	0	0		0	0	0	0		0
5.0.11.0	win	091219	12:02:31	NH_A_79	1	1	blocked_shape	10	blockedtask_bivalentshapetest	153	Triangle	Green	Shape			0		TriangleGreen.png	TriangleGreen.png	38	1	535	0	0	0	0		49	51	31554	96.0784313725490193292	643.9591836734693970357	0	0	0	0		0	0	0	0		0
5.0.11.0	win	091219	12:02:31	NH_A_79	1	1	blocked_shape	10	blockedtask_bivalentshapetest	156	Triangle	Green	Shape			0		TriangleGreen.png	TriangleGreen.png	38	1	441	0	0	0	0		50	52	31995	96.153846153846160405	639.8999999999999772626	0	0	0	0		0	0	0	0		0
5.0.11.0	win	091219	12:02:31	NH_A_79	1	1	blocked_shape	10	blockedtask_bivalentshapetest	159	Triangle	Red	Shape			0		TriangleRed.png	TriangleRed.png	38	1	559	0	0	0	0		51	53	32554	96.2264150943396288085	638.3137254901961341602	0	0	0	0		0	0	0	0		0
5.0.11.0	win	091219	12:02:31	NH_A_79	1	1	blocked_shape	10	blockedtask_bivalentshapetest	162	Circle	Red	Shape			0		CircleRed.png	CircleRed.png	30	1	848	0	0	0	0		52	54	33402	96.2962962962962905067	642.3461538461538111733	0	0	0	0		0	0	0	0		0
5.0.11.0	win	091219	12:02:31	NH_A_79	1	1	blocked_shape	10	blockedtask_bivalentshapetest	165	Triangle	Red	Shape			0		TriangleRed.png	TriangleRed.png	38	1	566	0	0	0	0		53	55	33968	96.3636363636363597607	640.9056603773584583905	0	0	0	0		0	0	0	0		0
5.0.11.0	win	091219	12:02:31	NH_A_79	1	1	blocked_shape	10	blockedtask_bivalentshapetest	168	Triangle	Green	Shape			0		TriangleGreen.png	TriangleGreen.png	38	1	487	0	0	0	0		54	56	34455	96.4285714285714306016	638.0555555555555429237	0	0	0	0		0	0	0	0		0
5.0.11.0	win	091219	12:02:31	NH_A_79	1	1	blocked_shape	10	blockedtask_bivalentshapetest	171	Circle	Red	Shape			0		CircleRed.png	CircleRed.png	30	1	1099	0	0	0	0		55	57	35554	96.4912280701754383472	646.4363636363635805537	0	0	0	0		0	0	0	0		0
5.0.11.0	win	091219	12:02:31	NH_A_79	1	1	blocked_shape	10	blockedtask_bivalentshapetest	174	Circle	Red	Shape			0		CircleRed.png	CircleRed.png	30	1	470	0	0	0	0		56	58	36024	96.5517241379310320326	643.2857142857143344372	0	0	0	0		0	0	0	0		0
5.0.11.0	win	091219	12:02:31	NH_A_79	1	1	blocked_shape	10	blockedtask_bivalentshapetest	177	Circle	Green	Shape			0		CircleGreen.png	CircleGreen.png	30	1	603	0	0	0	0		57	59	36627	96.6101694915254256557	642.5789473684210406645	0	0	0	0		0	0	0	0		0
5.0.11.0	win	091219	12:02:31	NH_A_79	1	1	blocked_shape	10	blockedtask_bivalentshapetest	180	Circle	Red	Shape			0		CircleRed.png	CircleRed.png	30	1	538	0	0	0	0		58	60	37165	96.6666666666666714036	640.7758620689654662783	0	0	0	0		0	0	0	0		0
5.0.11.0	win	091219	12:02:31	NH_A_79	1	1	blocked_shape	10	blockedtask_bivalentshapetest	183	Circle	Green	Shape			0		CircleGreen.png	CircleGreen.png	30	1	620	0	0	0	0		59	61	37785	96.7213114754098342019	640.4237288135593644256	0	0	0	0		0	0	0	0		0
5.0.11.0	win	091219	12:02:31	NH_A_79	1	1	blocked_shape	10	blockedtask_bivalentshapetest	186	Triangle	Green	Shape			0		TriangleGreen.png	TriangleGreen.png	38	1	651	0	0	0	0		60	62	38436	96.774193548387103192	640.6000000000000227374	0	0	0	0		0	0	0	0		0
5.0.11.0	win	091219	12:02:31	NH_A_79	1	1	blocked_shape	10	blockedtask_bivalentshapetest	189	Circle	Green	Shape			0		CircleGreen.png	CircleGreen.png	30	1	904	0	0	0	0		61	63	39340	96.8253968253968224644	644.9180327868851918538	0	0	0	0		0	0	0	0		0
5.0.11.0	win	091219	12:02:31	NH_A_79	1	1	blocked_shape	10	blockedtask_bivalentshapetest	192	Triangle	Green	Shape			0		TriangleGreen.png	TriangleGreen.png	38	1	539	0	0	0	0		62	64	39879	96.875	643.2096774193548753829	0	0	0	0		0	0	0	0		0
5.0.11.0	win	091219	12:02:31	NH_A_79	1	1	blocked_shape	10	blockedtask_bivalentshapetest	195	Triangle	Green	Shape			0		TriangleGreen.png	TriangleGreen.png	38	1	477	0	0	0	0		63	65	40356	96.9230769230769197975	640.5714285714285551876	0	0	0	0		0	0	0	0		0
5.0.11.0	win	091219	12:02:31	NH_A_79	1	1	blocked_shape	10	blockedtask_bivalentshapetest	198	Triangle	Red	Shape			0		TriangleRed.png	TriangleRed.png	38	1	610	0	0	0	0		64	66	40966	96.9696969696969688357	640.09375	0	0	0	0		0	0	0	0		0
5.0.11.0	win	091219	12:02:31	NH_A_79	1	1	blocked_shape	10	blockedtask_bivalentshapetest	201	Triangle	Red	Shape			0		TriangleRed.png	TriangleRed.png	38	1	657	0	0	0	0		65	67	41623	97.0149253731343321761	640.3538461538461206146	0	0	0	0		0	0	0	0		0
5.0.11.0	win	091219	12:02:31	NH_A_79	1	1	blocked_shape	10	blockedtask_bivalentshapetest	204	Triangle	Green	Shape			0		TriangleGreen.png	TriangleGreen.png	38	1	511	0	0	0	0		66	68	42134	97.0588235294117680496	638.3939393939393767141	0	0	0	0		0	0	0	0		0
5.0.11.0	win	091219	12:02:31	NH_A_79	1	1	blocked_shape	10	blockedtask_bivalentshapetest	207	Circle	Green	Shape			0		CircleGreen.png	CircleGreen.png	30	1	530	0	0	0	0		67	69	42664	97.1014492753623130739	636.776119402985045781	0	0	0	0		0	0	0	0		0
5.0.11.0	win	091219	12:02:31	NH_A_79	1	1	blocked_shape	10	blockedtask_bivalentshapetest	210	Triangle	Green	Shape			0		TriangleGreen.png	TriangleGreen.png	38	1	485	0	0	0	0		68	70	43149	97.1428571428571387969	634.5441176470587834046	0	0	0	0		0	0	0	0		0
5.0.11.0	win	091219	12:02:31	NH_A_79	1	1	blocked_shape	10	blockedtask_bivalentshapetest	213	Triangle	Green	Shape			0		TriangleGreen.png	TriangleGreen.png	38	1	905	0	0	0	0		69	71	44054	97.1830985915492959748	638.4637681159420026233	0	0	0	0		0	0	0	0		0
5.0.11.0	win	091219	12:02:31	NH_A_79	1	1	blocked_shape	10	blockedtask_bivalentshapetest	216	Triangle	Green	Shape			0		TriangleGreen.png	TriangleGreen.png	38	1	492	0	0	0	0		70	72	44546	97.2222222222222143273	636.3714285714286233997	0	0	0	0		0	0	0	0		0
5.0.11.0	win	091219	12:02:31	NH_A_79	1	1	blocked_shape	10	blockedtask_bivalentshapetest	219	Triangle	Green	Shape			0		TriangleGreen.png	TriangleGreen.png	38	1	560	0	0	0	0		71	73	45106	97.2602739726027465395	635.2957746478873559681	0	0	0	0		0	0	0	0		0
5.0.11.0	win	091219	12:02:31	NH_A_79	1	1	blocked_shape	10	blockedtask_bivalentshapetest	222	Triangle	Red	Shape			0		TriangleRed.png	TriangleRed.png	38	1	833	0	0	0	0		72	74	45939	97.2972972972973053629	638.0416666666666287711	0	0	0	0		0	0	0	0		0
5.0.11.0	win	091219	12:02:31	NH_A_79	1	1	blocked_shape	10	blockedtask_bivalentshapetest	225	Triangle	Red	Shape			0		TriangleRed.png	TriangleRed.png	38	1	407	0	0	0	0		73	75	46346	97.3333333333333428072	634.87671232876709837	0	0	0	0		0	0	0	0		0
5.0.11.0	win	091219	12:02:31	NH_A_79	1	1	blocked_shape	10	blockedtask_bivalentshapetest	228	Circle	Green	Shape			0		CircleGreen.png	CircleGreen.png	30	1	590	0	0	0	0		74	76	46936	97.3684210526315752077	634.2702702702703163595	0	0	0	0		0	0	0	0		0
5.0.11.0	win	091219	12:02:31	NH_A_79	1	1	blocked_shape	10	blockedtask_bivalentshapetest	231	Circle	Green	Shape			0		CircleGreen.png	CircleGreen.png	30	1	511	0	0	0	0		75	77	47447	97.4025974025974079495	632.6266666666666651508	0	0	0	0		0	0	0	0		0
5.0.11.0	win	091219	12:02:31	NH_A_79	1	1	blocked_shape	10	blockedtask_bivalentshapetest	234	Circle	Green	Shape			0		CircleGreen.png	CircleGreen.png	30	1	562	0	0	0	0		76	78	48009	97.4358974358974307961	631.6973684210526016614	0	0	0	0		0	0	0	0		0
5.0.11.0	win	091219	12:02:31	NH_A_79	1	1	blocked_shape	10	blockedtask_bivalentshapetest	237	Circle	Green	Shape			0		CircleGreen.png	CircleGreen.png	30	1	547	0	0	0	0		77	79	48556	97.468354430379747555	630.5974025974026062613	0	0	0	0		0	0	0	0		0
5.0.11.0	win	091219	12:02:31	NH_A_79	1	1	blocked_shape	10	blockedtask_bivalentshapetest	240	Circle	Red	Shape			0		CircleRed.png	CircleRed.png	30	1	661	0	0	0	0		78	80	49217	97.5	630.9871794871794463688	0	0	0	0		0	0	0	0		0
5.0.11.0	win	091219	12:02:31	NH_A_79	1	1	mixedintro	11	MixedIntroInstruct	1	Circle	Red	Shape			0		SC_MixedIntro1.htm	CircleRed.png	57	0	27573	0	0	0	0		78	80	49217	97.5	630.9871794871794463688	0	0	0	0		0	0	0	0		0
5.0.11.0	win	091219	12:02:31	NH_A_79	1	1	mixedintro	11	MixedIntroInstruct	2	Circle	Red	Shape			0		SC_MixedIntro2.htm	CircleRed.png	57	0	3287	0	0	0	0		78	80	49217	97.5	630.9871794871794463688	0	0	0	0		0	0	0	0		0
5.0.11.0	win	091219	12:02:31	NH_A_79	1	1	mixed_practiceWord	12	MixedPracticeInstruct	1	Circle	Red	Shape	Word		200		SC_Mixed_WordTraining.htm	CircleRed.png	57	0	16848	0	0	0	0		0	0	0	0		0	0	0	0		0	0	0	0		0
5.0.11.0	win	091219	12:02:31	NH_A_79	1	1	mixed_practiceWord	12	mixed_firsttask	2	Triangle	Red	Shape	Word	firsttrial	200	Inconsistent	SHAPE	TriangleRed.png	38	1	3197	0	0	0	0		0	0	0	0		0	0	0	0		0	0	0	0		0
5.0.11.0	win	091219	12:02:31	NH_A_79	1	1	mixed_practiceWord	12	mixed_shift	5	Circle	Red	Color	Word	Shift	200	Consistent	COLOR	CircleRed.png	30	1	1243	1	1	1243	100	1243	0	0	0	0		0	0	0	0		1	1	1243	100	1243	1243
5.0.11.0	win	091219	12:02:31	NH_A_79	1	1	mixed_practiceWord	12	mixed_shift	8	Triangle	Red	Shape	Word	Shift	200	Inconsistent	SHAPE	TriangleRed.png	38	1	1017	1	1	1243	100	1243	1	1	1017	100	1017	0	0	0	0		2	2	2260	100	1130	1130
5.0.11.0	win	091219	12:02:31	NH_A_79	1	1	mixed_practiceWord	12	mixed_repeat	11	Triangle	Red	Shape	Word	Repeat	200	Inconsistent	SHAPE	TriangleRed.png	38	1	893	1	1	1243	100	1243	2	2	1910	100	955	1	1	893	100	893	2	2	2260	100	1130	237
5.0.11.0	win	091219	12:02:31	NH_A_79	1	1	mixed_practiceWord	12	mixed_repeat	14	Triangle	Green	Shape	Word	Repeat	200	Consistent	SHAPE	TriangleGreen.png	38	1	1304	1	1	1243	100	1243	3	3	3214	100	1071.3333333333332575421	2	2	2197	100	1098.5	2	2	2260	100	1130	31.5
5.0.11.0	win	091219	12:02:31	NH_A_79	1	1	mixed_practiceWord	12	mixed_repeat	17	Circle	Green	Shape	Word	Repeat	200	Inconsistent	SHAPE	CircleGreen.png	30	1	1251	1	1	1243	100	1243	4	4	4465	100	1116.25	3	3	3448	100	1149.3333333333332575421	2	2	2260	100	1130	-19.3333333333332575421
5.0.11.0	win	091219	12:02:31	NH_A_79	1	1	mixed_practiceWord	12	mixed_shift	20	Triangle	Red	Color	Word	Shift	200	Inconsistent	COLOR	TriangleRed.png	30	1	1150	2	2	2393	100	1196.5	4	4	4465	100	1116.25	3	3	3448	100	1149.3333333333332575421	3	3	3410	100	1136.6666666666667424579	-12.6666666666665150842
5.0.11.0	win	091219	12:02:31	NH_A_79	1	1	mixed_practiceWord	12	mixed_shift	23	Circle	Red	Shape	Word	Shift	200	Consistent	SHAPE	CircleRed.png	30	1	1086	2	2	2393	100	1196.5	5	5	5551	100	1110.2000000000000454747	3	3	3448	100	1149.3333333333332575421	4	4	4496	100	1124	-25.3333333333332575421
5.0.11.0	win	091219	12:02:31	NH_A_79	1	1	mixed_practiceWord	12	mixed_repeat	26	Triangle	Green	Shape	Word	Repeat	200	Consistent	SHAPE	TriangleGreen.png	38	1	1041	2	2	2393	100	1196.5	6	6	6592	100	1098.6666666666667424579	4	4	4489	100	1122.25	4	4	4496	100	1124	1.75
5.0.11.0	win	091219	12:02:31	NH_A_79	1	1	mixed_practiceWord	12	mixed_shift	29	Triangle	Green	Color	Word	Shift	200	Consistent	COLOR	TriangleGreen.png	38	1	981	3	3	3374	100	1124.6666666666667424579	6	6	6592	100	1098.6666666666667424579	4	4	4489	100	1122.25	5	5	5477	100	1095.4000000000000909495	-26.8499999999999090505
5.0.11.0	win	091219	12:02:31	NH_A_79	1	1	mixed_practiceWord	12	mixed_repeat	32	Triangle	Red	Color	Word	Repeat	200	Inconsistent	COLOR	TriangleRed.png	30	1	972	4	4	4346	100	1086.5	6	6	6592	100	1098.6666666666667424579	5	5	5461	100	1092.2000000000000454747	5	5	5477	100	1095.4000000000000909495	3.2000000000000454747
5.0.11.0	win	091219	12:02:31	NH_A_79	1	1	mixed_practiceWord	12	mixed_shift	35	Triangle	Green	Shape	Word	Shift	200	Consistent	SHAPE	TriangleGreen.png	38	1	931	4	4	4346	100	1086.5	7	7	7523	100	1074.7142857142857792496	5	5	5461	100	1092.2000000000000454747	6	6	6408	100	1068	-24.2000000000000454747
5.0.11.0	win	091219	12:02:31	NH_A_79	1	1	mixed_practiceWord	12	mixed_shift	38	Triangle	Red	Color	Word	Shift	200	Inconsistent	COLOR	TriangleRed.png	30	1	813	5	5	5159	100	1031.7999999999999545253	7	7	7523	100	1074.7142857142857792496	5	5	5461	100	1092.2000000000000454747	7	7	7221	100	1031.5714285714286688744	-60.6285714285713766003
5.0.11.0	win	091219	12:02:31	NH_A_79	1	1	mixed_practiceWord	12	mixed_shift	41	Triangle	Red	Shape	Word	Shift	200	Inconsistent	SHAPE	TriangleRed.png	38	1	1818	5	5	5159	100	1031.7999999999999545253	8	8	9341	100	1167.625	5	5	5461	100	1092.2000000000000454747	8	8	9039	100	1129.875	37.6749999999999545253
5.0.11.0	win	091219	12:02:31	NH_A_79	1	1	mixed_practiceWord	12	mixed_shift	44	Triangle	Red	Color	Word	Shift	200	Inconsistent	COLOR	TriangleRed.png	30	1	783	6	6	5942	100	990.3333333333333712289	8	8	9341	100	1167.625	5	5	5461	100	1092.2000000000000454747	9	9	9822	100	1091.3333333333332575421	-0.8666666666667879326
5.0.11.0	win	091219	12:02:31	NH_A_79	1	1	mixed_practiceWord	12	mixed_repeat	47	Triangle	Green	Color	Word	Repeat	200	Consistent	COLOR	TriangleGreen.png	38	1	606	7	7	6548	100	935.4285714285714448124	8	8	9341	100	1167.625	6	6	6067	100	1011.1666666666666287711	9	9	9822	100	1091.3333333333332575421	80.1666666666666287711
5.0.11.0	win	091219	12:02:31	NH_A_79	1	1	mixed_practiceWord	12	mixed_shift	50	Circle	Red	Shape	Word	Shift	200	Consistent	SHAPE	CircleRed.png	30	1	692	7	7	6548	100	935.4285714285714448124	9	9	10033	100	1114.7777777777778283053	6	6	6067	100	1011.1666666666666287711	10	10	10514	100	1051.4000000000000909495	40.2333333333334621784
5.0.11.0	win	091219	12:02:31	NH_A_79	1	1	mixed_practiceWord	12	mixed_shift	53	Circle	Red	Color	Word	Shift	200	Consistent	COLOR	CircleRed.png	30	1	1335	8	8	7883	100	985.375	9	9	10033	100	1114.7777777777778283053	6	6	6067	100	1011.1666666666666287711	11	11	11849	100	1077.1818181818182438292	66.0151515151516150581
5.0.11.0	win	091219	12:02:31	NH_A_79	1	1	mixed_practiceWord	12	mixed_repeat	56	Triangle	Green	Color	Word	Repeat	200	Consistent	COLOR	TriangleGreen.png	38	1	607	9	9	8490	100	943.3333333333333712289	9	9	10033	100	1114.7777777777778283053	7	7	6674	100	953.4285714285714448124	11	11	11849	100	1077.1818181818182438292	123.7532467532467990168
5.0.11.0	win	091219	12:02:31	NH_A_79	1	1	mixed_practiceWord	12	mixed_shift	59	Circle	Red	Shape	Word	Shift	200	Consistent	SHAPE	CircleRed.png	30	1	1061	9	9	8490	100	943.3333333333333712289	10	10	11094	100	1109.4000000000000909495	7	7	6674	100	953.4285714285714448124	12	12	12910	100	1075.8333333333332575421	122.4047619047618127297
5.0.11.0	win	091219	12:02:31	NH_A_79	1	1	mixed_practiceWord	12	mixed_repeat	62	Circle	Green	Shape	Word	Repeat	200	Inconsistent	SHAPE	CircleGreen.png	30	1	1193	9	9	8490	100	943.3333333333333712289	11	11	12287	100	1117	8	8	7867	100	983.375	12	12	12910	100	1075.8333333333332575421	92.4583333333332575421
5.0.11.0	win	091219	12:02:31	NH_A_79	1	1	mixed_practiceWord	12	mixed_repeat	65	Circle	Green	Shape	Word	Repeat	200	Inconsistent	SHAPE	CircleGreen.png	30	1	632	9	9	8490	100	943.3333333333333712289	12	12	12919	100	1076.5833333333332575421	9	9	8499	100	944.3333333333333712289	12	12	12910	100	1075.8333333333332575421	131.4999999999998863132
5.0.11.0	win	091219	12:02:31	NH_A_79	1	1	mixed_practiceWord	12	mixed_repeat	68	Triangle	Green	Shape	Word	Repeat	200	Consistent	SHAPE	TriangleGreen.png	38	1	525	9	9	8490	100	943.3333333333333712289	13	13	13444	100	1034.1538461538461888267	10	10	9024	100	902.3999999999999772626	12	12	12910	100	1075.8333333333332575421	173.4333333333332802795
5.0.11.0	win	091219	12:02:31	NH_A_79	1	1	mixed_practiceWord	12	mixed_shift	71	Triangle	Green	Color	Word	Shift	200	Consistent	COLOR	TriangleGreen.png	38	1	790	10	10	9280	100	928	13	13	13444	100	1034.1538461538461888267	10	10	9024	100	902.3999999999999772626	13	13	13700	100	1053.8461538461538111733	151.4461538461538339106
5.0.11.0	win	091219	12:02:31	NH_A_79	1	1	mixed_practiceWord	12	mixed_repeat	74	Circle	Green	Color	Word	Repeat	200	Inconsistent	COLOR	CircleGreen.png	38	1	1093	11	11	10373	100	943	13	13	13444	100	1034.1538461538461888267	11	11	10117	100	919.7272727272727479431	13	13	13700	100	1053.8461538461538111733	134.1188811188810632302
5.0.11.0	win	091219	12:02:31	NH_A_79	1	1	mixed_practiceWord	12	mixed_shift	77	Triangle	Green	Shape	Word	Shift	200	Consistent	SHAPE	TriangleGreen.png	38	1	951	11	11	10373	100	943	14	14	14395	100	1028.2142857142857792496	11	11	10117	100	919.7272727272727479431	14	14	14651	100	1046.5	126.7727272727272520569
5.0.11.0	win	091219	12:02:31	NH_A_79	1	1	mixed_practiceWord	12	mixed_repeat	80	Triangle	Green	Shape	Word	Repeat	200	Consistent	SHAPE	TriangleGreen.png	38	1	719	11	11	10373	100	943	15	15	15114	100	1007.6000000000000227374	12	12	10836	100	903	14	14	14651	100	1046.5	143.5
5.0.11.0	win	091219	12:02:31	NH_A_79	1	1	mixed_practiceWord	12	mixed_shift	83	Triangle	Green	Color	Word	Shift	200	Consistent	COLOR	TriangleGreen.png	38	1	1969	12	12	12342	100	1028.5	15	15	15114	100	1007.6000000000000227374	12	12	10836	100	903	15	15	16620	100	1108	205
5.0.11.0	win	091219	12:02:31	NH_A_79	1	1	mixed_practiceWord	12	mixed_repeat	86	Circle	Green	Color	Word	Repeat	200	Inconsistent	COLOR	CircleGreen.png	38	1	416	13	13	12758	100	981.38461538461535838	15	15	15114	100	1007.6000000000000227374	13	13	11252	100	865.5384615384615472067	15	15	16620	100	1108	242.4615384615384527933
5.0.11.0	win	091219	12:02:31	NH_A_79	1	1	mixed_practiceWord	12	mixed_repeat	89	Circle	Red	Color	Word	Repeat	200	Consistent	COLOR	CircleRed.png	30	1	349	14	14	13107	100	936.2142857142856655628	15	15	15114	100	1007.6000000000000227374	14	14	11601	100	828.6428571428571103752	15	15	16620	100	1108	279.3571428571428896248
5.0.11.0	win	091219	12:02:31	NH_A_79	1	1	mixed_practiceWord	12	mixed_repeat	92	Circle	Green	Color	Word	Repeat	200	Inconsistent	COLOR	CircleGreen.png	38	1	557	15	15	13664	100	910.9333333333332802795	15	15	15114	100	1007.6000000000000227374	15	15	12158	100	810.5333333333333030168	15	15	16620	100	1108	297.4666666666666969832
5.0.11.0	win	091219	12:02:31	NH_A_79	1	1	mixed_practiceWord	12	mixed_shift	95	Triangle	Red	Shape	Word	Shift	200	Inconsistent	SHAPE	TriangleRed.png	38	1	1317	15	15	13664	100	910.9333333333332802795	16	16	16431	100	1026.9375	15	15	12158	100	810.5333333333333030168	16	16	17937	100	1121.0625	310.5291666666666969832
5.0.11.0	win	091219	12:02:31	NH_A_79	1	1	mixed_practiceWord	12	mixed_shift	98	Circle	Red	Color	Word	Shift	200	Consistent	COLOR	CircleRed.png	30	1	831	16	16	14495	100	905.9375	16	16	16431	100	1026.9375	15	15	12158	100	810.5333333333333030168	17	17	18768	100	1104	293.4666666666666969832
5.0.11.0	win	091219	12:02:31	NH_A_79	1	1	mixed_practiceWord	12	mixed_repeat	101	Triangle	Red	Color	Word	Repeat	200	Inconsistent	COLOR	TriangleRed.png	30	1	523	17	17	15018	100	883.4117647058823195039	16	16	16431	100	1026.9375	16	16	12681	100	792.5625	17	17	18768	100	1104	311.4375
5.0.11.0	win	091219	12:02:31	NH_A_79	1	1	mixed_practiceWord	12	mixed_repeat	104	Circle	Green	Color	Word	Repeat	200	Inconsistent	COLOR	CircleGreen.png	38	1	917	18	18	15935	100	885.2777777777778283053	16	16	16431	100	1026.9375	17	17	13598	100	799.8823529411764639008	17	17	18768	100	1104	304.1176470588235360992
5.0.11.0	win	091219	12:02:31	NH_A_79	1	1	mixed_practiceWord	12	mixed_repeat	107	Circle	Red	Color	Word	Repeat	200	Consistent	COLOR	CircleRed.png	30	1	526	19	19	16461	100	866.3684210526315609968	16	16	16431	100	1026.9375	18	18	14124	100	784.6666666666666287711	17	17	18768	100	1104	319.3333333333333712289
5.0.11.0	win	091219	12:02:31	NH_A_79	1	1	mixed_practiceWord	12	mixed_repeat	110	Circle	Red	Color	Word	Repeat	200	Consistent	COLOR	CircleRed.png	30	1	423	20	20	16884	100	844.2000000000000454747	16	16	16431	100	1026.9375	19	19	14547	100	765.6315789473684390032	17	17	18768	100	1104	338.3684210526315609968
5.0.11.0	win	091219	12:02:31	NH_A_79	1	1	mixed_practiceWord	12	mixed_shift	113	Circle	Green	Shape	Word	Shift	200	Inconsistent	SHAPE	CircleGreen.png	30	1	757	20	20	16884	100	844.2000000000000454747	17	17	17188	100	1011.0588235294117112062	19	19	14547	100	765.6315789473684390032	18	18	19525	100	1084.7222222222221716947	319.0906432748537326916
5.0.11.0	win	091219	12:02:31	NH_A_79	1	1	mixed_practiceWord	12	mixed_shift	116	Triangle	Green	Color	Word	Shift	200	Consistent	COLOR	TriangleGreen.png	38	1	757	21	21	17641	100	840.0476190476190367917	17	17	17188	100	1011.0588235294117112062	19	19	14547	100	765.6315789473684390032	19	19	20282	100	1067.4736842105262439873	301.8421052631578049841
5.0.11.0	win	091219	12:02:31	NH_A_79	1	1	mixed_practiceWord	12	mixed_shift	119	Triangle	Red	Shape	Word	Shift	200	Inconsistent	SHAPE	TriangleRed.png	38	1	1413	21	21	17641	100	840.0476190476190367917	18	18	18601	100	1033.3888888888889141526	19	19	14547	100	765.6315789473684390032	20	20	21695	100	1084.75	319.1184210526315609968
5.0.11.0	win	091219	12:02:31	NH_A_79	1	1	mixed_practiceWord	12	mixed_shift	122	Circle	Green	Color	Word	Shift	200	Inconsistent	COLOR	CircleGreen.png	38	1	1499	22	22	19140	100	870	18	18	18601	100	1033.3888888888889141526	19	19	14547	100	765.6315789473684390032	21	21	23194	100	1104.4761904761903679173	338.8446115288219289141
5.0.11.0	win	091219	12:02:31	NH_A_79	1	1	mixed_practiceWord	12	mixed_repeat	125	Circle	Red	Color	Word	Repeat	200	Consistent	COLOR	CircleRed.png	30	1	781	23	23	19921	100	866.1304347826087450812	18	18	18601	100	1033.3888888888889141526	20	20	15328	100	766.3999999999999772626	21	21	23194	100	1104.4761904761903679173	338.0761904761903906547
5.0.11.0	win	091219	12:02:31	NH_A_79	1	1	mixed_practiceWord	12	mixed_repeat	128	Circle	Red	Color	Word	Repeat	200	Consistent	COLOR	CircleRed.png	30	1	891	24	24	20812	100	867.1666666666666287711	18	18	18601	100	1033.3888888888889141526	21	21	16219	100	772.3333333333333712289	21	21	23194	100	1104.4761904761903679173	332.1428571428569966884
5.0.11.0	win	091219	12:02:31	NH_A_79	1	1	mixed_practiceWord	12	mixed_repeat	131	Circle	Green	Color	Word	Repeat	200	Inconsistent	COLOR	CircleGreen.png	38	1	534	25	25	21346	100	853.8400000000000318323	18	18	18601	100	1033.3888888888889141526	22	22	16753	100	761.5	21	21	23194	100	1104.4761904761903679173	342.9761904761903679173
5.0.11.0	win	091219	12:02:31	NH_A_79	1	1	mixed_practiceWord	12	mixed_shift	134	Triangle	Red	Shape	Word	Shift	200	Inconsistent	SHAPE	TriangleRed.png	38	1	991	25	25	21346	100	853.8400000000000318323	19	19	19592	100	1031.1578947368420813291	22	22	16753	100	761.5	22	22	24185	100	1099.3181818181817561708	337.8181818181817561708
5.0.11.0	win	091219	12:02:31	NH_A_79	1	1	mixed_practiceWord	12	mixed_repeat	137	Circle	Green	Shape	Word	Repeat	200	Inconsistent	SHAPE	CircleGreen.png	30	1	757	25	25	21346	100	853.8400000000000318323	20	20	20349	100	1017.4500000000000454747	23	23	17510	100	761.304347826086996065	22	22	24185	100	1099.3181818181817561708	338.0138339920947601058
5.0.11.0	win	091219	12:02:31	NH_A_79	1	1	mixed_practiceWord	12	mixed_shift	140	Circle	Green	Color	Word	Shift	200	Inconsistent	COLOR	CircleGreen.png	38	1	1013	26	26	22359	100	859.9615384615384527933	20	20	20349	100	1017.4500000000000454747	23	23	17510	100	761.304347826086996065	23	23	25198	100	1095.5652173913042588538	334.2608695652172627888
5.0.11.0	win	091219	12:02:31	NH_A_79	1	1	mixed_practiceWord	12	mixed_repeat	143	Triangle	Red	Color	Word	Repeat	200	Inconsistent	COLOR	TriangleRed.png	30	1	684	27	27	23043	100	853.4444444444444570763	20	20	20349	100	1017.4500000000000454747	24	24	18194	100	758.0833333333333712289	23	23	25198	100	1095.5652173913042588538	337.4818840579708876248
5.0.11.0	win	091219	12:02:31	NH_A_79	1	1	mixed_practiceWord	12	mixed_shift	146	Circle	Red	Shape	Word	Shift	200	Consistent	SHAPE	CircleRed.png	30	1	782	27	27	23043	100	853.4444444444444570763	21	21	21131	100	1006.2380952380951839586	24	24	18194	100	758.0833333333333712289	24	24	25980	100	1082.5	324.4166666666666287711
5.0.11.0	win	091219	12:02:31	NH_A_79	1	1	mixed_testintro	13	MixedPracticeInstruct	1	Circle	Red	Shape	Word	Shift	200	Consistent	SC_Mixed_TestIntro.htm	CircleRed.png	57	0	17189	27	27	23043	100	853.4444444444444570763	21	21	21131	100	1006.2380952380951839586	24	24	18194	100	758.0833333333333712289	24	24	25980	100	1082.5	324.4166666666666287711
5.0.11.0	win	091219	12:02:31	NH_A_79	1	1	mixed_Word_shortCSI	14	MixedTestInstruct	1	Circle	Red	Shape	Word	Shift	200	Consistent	SC_Mixed_WordTest.htm	CircleRed.png	57	0	4436	0	0	0	0		0	0	0	0		0	0	0	0		0	0	0	0		0
5.0.11.0	win	091219	12:02:31	NH_A_79	1	1	mixed_Word_shortCSI	14	mixed_firsttask	2	Circle	Red	Shape	Word	firsttrial	200	Consistent	SHAPE	CircleRed.png	30	1	1225	0	0	0	0		0	0	0	0		0	0	0	0		0	0	0	0		0
5.0.11.0	win	091219	12:02:31	NH_A_79	1	1	mixed_Word_shortCSI	14	mixed_shift	5	Triangle	Green	Color	Word	Shift	200	Consistent	COLOR	TriangleGreen.png	38	1	1047	1	1	1047	100	1047	0	0	0	0		0	0	0	0		1	1	1047	100	1047	1047
5.0.11.0	win	091219	12:02:31	NH_A_79	1	1	mixed_Word_shortCSI	14	mixed_shift	8	Circle	Green	Shape	Word	Shift	200	Inconsistent	SHAPE	CircleGreen.png	30	1	1307	1	1	1047	100	1047	1	1	1307	100	1307	0	0	0	0		2	2	2354	100	1177	1177
5.0.11.0	win	091219	12:02:31	NH_A_79	1	1	mixed_Word_shortCSI	14	mixed_shift	11	Triangle	Green	Color	Word	Shift	200	Consistent	COLOR	TriangleGreen.png	38	1	741	2	2	1788	100	894	1	1	1307	100	1307	0	0	0	0		3	3	3095	100	1031.6666666666667424579	1031.6666666666667424579
5.0.11.0	win	091219	12:02:31	NH_A_79	1	1	mixed_Word_shortCSI	14	mixed_repeat	14	Circle	Green	Color	Word	Repeat	200	Inconsistent	COLOR	CircleGreen.png	38	1	438	3	3	2226	100	742	1	1	1307	100	1307	1	1	438	100	438	3	3	3095	100	1031.6666666666667424579	593.6666666666667424579
5.0.11.0	win	091219	12:02:31	NH_A_79	1	1	mixed_Word_shortCSI	14	mixed_repeat	17	Circle	Red	Color	Word	Repeat	200	Consistent	COLOR	CircleRed.png	30	1	419	4	4	2645	100	661.25	1	1	1307	100	1307	2	2	857	100	428.5	3	3	3095	100	1031.6666666666667424579	603.1666666666667424579
5.0.11.0	win	091219	12:02:31	NH_A_79	1	1	mixed_Word_shortCSI	14	mixed_shift	20	Circle	Red	Shape	Word	Shift	200	Consistent	SHAPE	CircleRed.png	30	1	784	4	4	2645	100	661.25	2	2	2091	100	1045.5	2	2	857	100	428.5	4	4	3879	100	969.75	541.25
5.0.11.0	win	091219	12:02:31	NH_A_79	1	1	mixed_Word_shortCSI	14	mixed_shift	23	Circle	Red	Color	Word	Shift	200	Consistent	COLOR	CircleRed.png	30	1	2223	5	5	4868	100	973.6000000000000227374	2	2	2091	100	1045.5	2	2	857	100	428.5	5	5	6102	100	1220.4000000000000909495	791.9000000000000909495
5.0.11.0	win	091219	12:02:31	NH_A_79	1	1	mixed_Word_shortCSI	14	mixed_shift	26	Triangle	Green	Shape	Word	Shift	200	Consistent	SHAPE	TriangleGreen.png	38	1	692	5	5	4868	100	973.6000000000000227374	3	3	2783	100	927.6666666666666287711	2	2	857	100	428.5	6	6	6794	100	1132.3333333333332575421	703.8333333333332575421
5.0.11.0	win	091219	12:02:31	NH_A_79	1	1	mixed_Word_shortCSI	14	mixed_repeat	29	Circle	Green	Shape	Word	Repeat	200	Inconsistent	SHAPE	CircleGreen.png	30	1	567	5	5	4868	100	973.6000000000000227374	4	4	3350	100	837.5	3	3	1424	100	474.6666666666666856145	6	6	6794	100	1132.3333333333332575421	657.6666666666665150842
5.0.11.0	win	091219	12:02:31	NH_A_79	1	1	mixed_Word_shortCSI	14	mixed_repeat	32	Circle	Green	Shape	Word	Repeat	200	Inconsistent	SHAPE	CircleGreen.png	30	1	494	5	5	4868	100	973.6000000000000227374	5	5	3844	100	768.7999999999999545253	4	4	1918	100	479.5	6	6	6794	100	1132.3333333333332575421	652.8333333333332575421
5.0.11.0	win	091219	12:02:31	NH_A_79	1	1	mixed_Word_shortCSI	14	mixed_repeat	35	Circle	Red	Shape	Word	Repeat	200	Consistent	SHAPE	CircleRed.png	30	1	601	5	5	4868	100	973.6000000000000227374	6	6	4445	100	740.8333333333333712289	5	5	2519	100	503.8000000000000113687	6	6	6794	100	1132.3333333333332575421	628.5333333333333030168
5.0.11.0	win	091219	12:02:31	NH_A_79	1	1	mixed_Word_shortCSI	14	mixed_shift	38	Triangle	Red	Color	Word	Shift	200	Inconsistent	COLOR	TriangleRed.png	30	1	783	6	6	5651	100	941.8333333333333712289	6	6	4445	100	740.8333333333333712289	5	5	2519	100	503.8000000000000113687	7	7	7577	100	1082.4285714285713311256	578.6285714285713766003
5.0.11.0	win	091219	12:02:31	NH_A_79	1	1	mixed_Word_shortCSI	14	mixed_repeat	41	Triangle	Red	Color	Word	Repeat	200	Inconsistent	COLOR	TriangleRed.png	30	1	509	7	7	6160	100	880	6	6	4445	100	740.8333333333333712289	6	6	3028	100	504.6666666666666856145	7	7	7577	100	1082.4285714285713311256	577.7619047619045886677
5.0.11.0	win	091219	12:02:31	NH_A_79	1	1	mixed_Word_shortCSI	14	mixed_repeat	44	Triangle	Red	Color	Word	Repeat	200	Inconsistent	COLOR	TriangleRed.png	30	1	551	8	8	6711	100	838.875	6	6	4445	100	740.8333333333333712289	7	7	3579	100	511.2857142857142775938	7	7	7577	100	1082.4285714285713311256	571.1428571428571103752
5.0.11.0	win	091219	12:02:31	NH_A_79	1	1	mixed_Word_shortCSI	14	mixed_shift	47	Triangle	Red	Shape	Word	Shift	200	Inconsistent	SHAPE	TriangleRed.png	38	1	799	8	8	6711	100	838.875	7	7	5244	100	749.1428571428571103752	7	7	3579	100	511.2857142857142775938	8	8	8376	100	1047	535.7142857142857792496
5.0.11.0	win	091219	12:02:31	NH_A_79	1	1	mixed_Word_shortCSI	14	mixed_shift	50	Triangle	Red	Color	Word	Shift	200	Inconsistent	COLOR	TriangleRed.png	30	1	461	9	9	7172	100	796.8888888888889141526	7	7	5244	100	749.1428571428571103752	7	7	3579	100	511.2857142857142775938	9	9	8837	100	981.8888888888889141526	470.6031746031746365588
5.0.11.0	win	091219	12:02:31	NH_A_79	1	1	mixed_Word_shortCSI	14	mixed_shift	53	Triangle	Red	Shape	Word	Shift	200	Inconsistent	SHAPE	TriangleRed.png	38	1	777	9	9	7172	100	796.8888888888889141526	8	8	6021	100	752.625	7	7	3579	100	511.2857142857142775938	10	10	9614	100	961.3999999999999772626	450.1142857142856996688
5.0.11.0	win	091219	12:02:31	NH_A_79	1	1	mixed_Word_shortCSI	14	mixed_shift	56	Circle	Red	Color	Word	Shift	200	Consistent	COLOR	CircleRed.png	30	1	1753	10	10	8925	100	892.5	8	8	6021	100	752.625	7	7	3579	100	511.2857142857142775938	11	11	11367	100	1033.3636363636362602847	522.0779220779220395343
5.0.11.0	win	091219	12:02:31	NH_A_79	1	1	mixed_Word_shortCSI	14	mixed_shift	59	Circle	Red	Shape	Word	Shift	200	Consistent	SHAPE	CircleRed.png	30	1	993	10	10	8925	100	892.5	9	9	7014	100	779.3333333333333712289	7	7	3579	100	511.2857142857142775938	12	12	12360	100	1030	518.7142857142857792496
5.0.11.0	win	091219	12:02:31	NH_A_79	1	1	mixed_Word_shortCSI	14	mixed_repeat	62	Circle	Red	Shape	Word	Repeat	200	Consistent	SHAPE	CircleRed.png	30	1	551	10	10	8925	100	892.5	10	10	7565	100	756.5	8	8	4130	100	516.25	12	12	12360	100	1030	513.75
5.0.11.0	win	091219	12:02:31	NH_A_79	1	1	mixed_Word_shortCSI	14	mixed_shift	65	Triangle	Green	Color	Word	Shift	200	Consistent	COLOR	TriangleGreen.png	38	1	607	11	11	9532	100	866.5454545454545041139	10	10	7565	100	756.5	8	8	4130	100	516.25	13	13	12967	100	997.4615384615384527933	481.2115384615384527933
5.0.11.0	win	091219	12:02:31	NH_A_79	1	1	mixed_Word_shortCSI	14	mixed_repeat	68	Triangle	Green	Color	Word	Repeat	200	Consistent	COLOR	TriangleGreen.png	38	1	485	12	12	10017	100	834.75	10	10	7565	100	756.5	9	9	4615	100	512.7777777777778283053	13	13	12967	100	997.4615384615384527933	484.6837606837606244881
5.0.11.0	win	091219	12:02:31	NH_A_79	1	1	mixed_Word_shortCSI	14	mixed_repeat	71	Circle	Red	Color	Word	Repeat	200	Consistent	COLOR	CircleRed.png	30	1	896	13	13	10913	100	839.4615384615384527933	10	10	7565	100	756.5	10	10	5511	100	551.1000000000000227374	13	13	12967	100	997.4615384615384527933	446.361538461538430056
5.0.11.0	win	091219	12:02:31	NH_A_79	1	1	mixed_Word_shortCSI	14	mixed_shift	74	Circle	Red	Shape	Word	Shift	200	Consistent	SHAPE	CircleRed.png	30	1	1035	13	13	10913	100	839.4615384615384527933	11	11	8600	100	781.8181818181818698577	10	10	5511	100	551.1000000000000227374	14	14	14002	100	1000.1428571428571103752	449.0428571428570876378
5.0.11.0	win	091219	12:02:31	NH_A_79	1	1	mixed_Word_shortCSI	14	mixed_shift	77	Circle	Green	Color	Word	Shift	200	Inconsistent	COLOR	CircleGreen.png	38	1	768	14	14	11681	100	834.3571428571428896248	11	11	8600	100	781.8181818181818698577	10	10	5511	100	551.1000000000000227374	15	15	14770	100	984.6666666666666287711	433.5666666666666060337
5.0.11.0	win	091219	12:02:31	NH_A_79	1	1	mixed_Word_shortCSI	14	mixed_repeat	80	Triangle	Green	Color	Word	Repeat	200	Consistent	COLOR	TriangleGreen.png	38	1	591	15	15	12272	100	818.1333333333333257542	11	11	8600	100	781.8181818181818698577	11	11	6102	100	554.7272727272727479431	15	15	14770	100	984.6666666666666287711	429.939393939393880828
5.0.11.0	win	091219	12:02:31	NH_A_79	1	1	mixed_Word_shortCSI	14	mixed_repeat	83	Circle	Red	Color	Word	Repeat	200	Consistent	COLOR	CircleRed.png	30	1	1301	16	16	13573	100	848.3125	11	11	8600	100	781.8181818181818698577	12	12	7403	100	616.9166666666666287711	15	15	14770	100	984.6666666666666287711	367.75
5.0.11.0	win	091219	12:02:31	NH_A_79	1	1	mixed_Word_shortCSI	14	mixed_shift	86	Circle	Red	Shape	Word	Shift	200	Consistent	SHAPE	CircleRed.png	30	1	688	16	16	13573	100	848.3125	12	12	9288	100	774	12	12	7403	100	616.9166666666666287711	16	16	15458	100	966.125	349.2083333333333712289
5.0.11.0	win	091219	12:02:31	NH_A_79	1	1	mixed_Word_shortCSI	14	mixed_shift	89	Triangle	Red	Color	Word	Shift	200	Inconsistent	COLOR	TriangleRed.png	30	1	1122	17	17	14695	100	864.4117647058823195039	12	12	9288	100	774	12	12	7403	100	616.9166666666666287711	17	17	16580	100	975.2941176470587834046	358.3774509803921546336
5.0.11.0	win	091219	12:02:31	NH_A_79	1	1	mixed_Word_shortCSI	14	mixed_repeat	92	Circle	Red	Color	Word	Repeat	200	Consistent	COLOR	CircleRed.png	30	1	404	18	18	15099	100	838.8333333333333712289	12	12	9288	100	774	13	13	7807	100	600.5384615384615472067	17	17	16580	100	975.2941176470587834046	374.755656108597236198
5.0.11.0	win	091219	12:02:31	NH_A_79	1	1	mixed_Word_shortCSI	14	mixed_repeat	95	Triangle	Green	Color	Word	Repeat	200	Consistent	COLOR	TriangleGreen.png	38	1	402	19	19	15501	100	815.8421052631579186709	12	12	9288	100	774	14	14	8209	100	586.3571428571428896248	17	17	16580	100	975.2941176470587834046	388.9369747899158937798
5.0.11.0	win	091219	12:02:31	NH_A_79	1	1	mixed_Word_shortCSI	14	mixed_shift	98	Triangle	Red	Shape	Word	Shift	200	Inconsistent	SHAPE	TriangleRed.png	38	1	895	19	19	15501	100	815.8421052631579186709	13	13	10183	100	783.3076923076922639666	14	14	8209	100	586.3571428571428896248	18	18	17475	100	970.8333333333333712289	384.4761904761904816041
5.0.11.0	win	091219	12:02:31	NH_A_79	1	1	mixed_Word_shortCSI	14	mixed_shift	101	Triangle	Red	Color	Word	Shift	200	Inconsistent	COLOR	TriangleRed.png	30	1	890	20	20	16391	100	819.5499999999999545253	13	13	10183	100	783.3076923076922639666	14	14	8209	100	586.3571428571428896248	19	19	18365	100	966.5789473684210406645	380.2218045112781510397
5.0.11.0	win	091219	12:02:31	NH_A_79	1	1	mixed_Word_shortCSI	14	mixed_shift	104	Circle	Red	Shape	Word	Shift	200	Consistent	SHAPE	CircleRed.png	30	1	709	20	20	16391	100	819.5499999999999545253	14	14	10892	100	778	14	14	8209	100	586.3571428571428896248	20	20	19074	100	953.7000000000000454747	367.3428571428571558499
5.0.11.0	win	091219	12:02:31	NH_A_79	1	1	mixed_Word_shortCSI	14	mixed_repeat	107	Triangle	Green	Shape	Word	Repeat	200	Consistent	SHAPE	TriangleGreen.png	38	1	519	20	20	16391	100	819.5499999999999545253	15	15	11411	100	760.7333333333333484916	15	15	8728	100	581.8666666666666742458	20	20	19074	100	953.7000000000000454747	371.8333333333333712289
5.0.11.0	win	091219	12:02:31	NH_A_79	1	1	mixed_Word_shortCSI	14	mixed_repeat	110	Triangle	Red	Shape	Word	Repeat	200	Inconsistent	SHAPE	TriangleRed.png	38	1	912	20	20	16391	100	819.5499999999999545253	16	16	12323	100	770.1875	16	16	9640	100	602.5	20	20	19074	100	953.7000000000000454747	351.2000000000000454747
5.0.11.0	win	091219	12:02:31	NH_A_79	1	1	mixed_Word_shortCSI	14	mixed_shift	113	Circle	Red	Color	Word	Shift	200	Consistent	COLOR	CircleRed.png	30	1	1258	21	21	17649	100	840.4285714285714448124	16	16	12323	100	770.1875	16	16	9640	100	602.5	21	21	20332	100	968.1904761904761471669	365.6904761904761471669
5.0.11.0	win	091219	12:02:31	NH_A_79	1	1	mixed_Word_shortCSI	14	mixed_shift	116	Circle	Green	Shape	Word	Shift	200	Inconsistent	SHAPE	CircleGreen.png	30	1	1415	21	21	17649	100	840.4285714285714448124	17	17	13738	100	808.1176470588235360992	16	16	9640	100	602.5	22	22	21747	100	988.5	386
5.0.11.0	win	091219	12:02:31	NH_A_79	1	1	mixed_Word_shortCSI	14	mixed_repeat	119	Circle	Red	Shape	Word	Repeat	200	Consistent	SHAPE	CircleRed.png	30	1	732	21	21	17649	100	840.4285714285714448124	18	18	14470	100	803.8888888888889141526	17	17	10372	100	610.1176470588235360992	22	22	21747	100	988.5	378.3823529411764639008
5.0.11.0	win	091219	12:02:31	NH_A_79	1	1	mixed_Word_shortCSI	14	mixed_shift	122	Circle	Green	Color	Word	Shift	200	Inconsistent	COLOR	CircleGreen.png	38	1	620	22	22	18269	100	830.4090909090908780854	18	18	14470	100	803.8888888888889141526	17	17	10372	100	610.1176470588235360992	23	23	22367	100	972.4782608695652470487	362.3606138107417109495
5.0.11.0	win	091219	12:02:31	NH_A_79	1	1	mixed_Word_shortCSI	14	mixed_repeat	125	Circle	Red	Color	Word	Repeat	200	Consistent	COLOR	CircleRed.png	30	1	673	23	23	18942	100	823.5652173913043725406	18	18	14470	100	803.8888888888889141526	18	18	11045	100	613.6111111111110858474	23	23	22367	100	972.4782608695652470487	358.8671497584541612014
5.0.11.0	win	091219	12:02:31	NH_A_79	1	1	mixed_Word_shortCSI	14	mixed_repeat	128	Triangle	Green	Color	Word	Repeat	200	Consistent	COLOR	TriangleGreen.png	38	1	741	24	24	19683	100	820.125	18	18	14470	100	803.8888888888889141526	19	19	11786	100	620.3157894736841626582	23	23	22367	100	972.4782608695652470487	352.1624713958810843906
5.0.11.0	win	091219	12:02:31	NH_A_79	1	1	mixed_Word_shortCSI	14	mixed_repeat	131	Triangle	Green	Color	Word	Repeat	200	Consistent	COLOR	TriangleGreen.png	38	1	901	25	25	20584	100	823.3600000000000136424	18	18	14470	100	803.8888888888889141526	20	20	12687	100	634.3500000000000227374	23	23	22367	100	972.4782608695652470487	338.1282608695652243114
5.0.11.0	win	091219	12:02:31	NH_A_79	1	1	mixed_Word_shortCSI	14	mixed_shift	134	Triangle	Red	Shape	Word	Shift	200	Inconsistent	SHAPE	TriangleRed.png	38	1	799	25	25	20584	100	823.3600000000000136424	19	19	15269	100	803.6315789473684390032	20	20	12687	100	634.3500000000000227374	24	24	23166	100	965.25	330.8999999999999772626
5.0.11.0	win	091219	12:02:31	NH_A_79	1	1	mixed_Word_shortCSI	14	mixed_shift	137	Circle	Green	Color	Word	Shift	200	Inconsistent	COLOR	CircleGreen.png	38	1	1261	26	26	21845	100	840.1923076923077360334	19	19	15269	100	803.6315789473684390032	20	20	12687	100	634.3500000000000227374	25	25	24427	100	977.0800000000000409273	342.7300000000000181899
5.0.11.0	win	091219	12:02:31	NH_A_79	1	1	mixed_Word_shortCSI	14	mixed_shift	140	Triangle	Green	Shape	Word	Shift	200	Consistent	SHAPE	TriangleGreen.png	38	1	1514	26	26	21845	100	840.1923076923077360334	20	20	16783	100	839.1499999999999772626	20	20	12687	100	634.3500000000000227374	26	26	25941	100	997.7307692307692832401	363.3807692307692605027
5.0.11.0	win	091219	12:02:31	NH_A_79	1	1	mixed_Word_shortCSI	14	mixed_repeat	143	Triangle	Red	Shape	Word	Repeat	200	Inconsistent	SHAPE	TriangleRed.png	38	1	1787	26	26	21845	100	840.1923076923077360334	21	21	18570	100	884.2857142857143344372	21	21	14474	100	689.2380952380951839586	26	26	25941	100	997.7307692307692832401	308.4926739926740992814
5.0.11.0	win	091219	12:02:31	NH_A_79	1	1	mixed_Word_shortCSI	14	mixed_shift	146	Circle	Green	Color	Word	Shift	200	Inconsistent	COLOR	CircleGreen.png	38	1	993	27	27	22838	100	845.8518518518518476412	21	21	18570	100	884.2857142857143344372	21	21	14474	100	689.2380952380951839586	27	27	26934	100	997.5555555555555429237	308.317460317460358965
5.0.11.0	win	091219	12:02:31	NH_A_79	1	1	mixed_Word_shortCSI	14	mixed_shift	149	Circle	Green	Shape	Word	Shift	200	Inconsistent	SHAPE	CircleGreen.png	30	1	904	27	27	22838	100	845.8518518518518476412	22	22	19474	100	885.1818181818181301423	21	21	14474	100	689.2380952380951839586	28	28	27838	100	994.2142857142856655628	304.9761904761904816041
5.0.11.0	win	091219	12:02:31	NH_A_79	1	1	mixed_Word_shortCSI	14	mixed_repeat	152	Circle	Green	Shape	Word	Repeat	200	Inconsistent	SHAPE	CircleGreen.png	30	1	546	27	27	22838	100	845.8518518518518476412	23	23	20020	100	870.4347826086956274594	22	22	15020	100	682.7272727272727479431	28	28	27838	100	994.2142857142856655628	311.4870129870129176197
5.0.11.0	win	091219	12:02:31	NH_A_79	1	1	mixed_Word_shortCSI	14	mixed_repeat	155	Circle	Red	Shape	Word	Repeat	200	Consistent	SHAPE	CircleRed.png	30	1	539	27	27	22838	100	845.8518518518518476412	24	24	20559	100	856.625	23	23	15559	100	676.4782608695652470487	28	28	27838	100	994.2142857142856655628	317.736024844720418514
5.0.11.0	win	091219	12:02:31	NH_A_79	1	1	mixed_Word_shortCSI	14	mixed_repeat	158	Triangle	Red	Shape	Word	Repeat	200	Inconsistent	SHAPE	TriangleRed.png	38	1	579	27	27	22838	100	845.8518518518518476412	25	25	21138	100	845.5199999999999818101	24	24	16138	100	672.4166666666666287711	28	28	27838	100	994.2142857142856655628	321.7976190476190367917
5.0.11.0	win	091219	12:02:31	NH_A_79	1	1	mixed_Word_shortCSI	14	mixed_shift	161	Triangle	Red	Color	Word	Shift	200	Inconsistent	COLOR	TriangleRed.png	30	1	1195	28	28	24033	100	858.3214285714285551876	25	25	21138	100	845.5199999999999818101	24	24	16138	100	672.4166666666666287711	29	29	29033	100	1001.1379310344827899826	328.7212643678161612115
5.0.11.0	win	091219	12:02:31	NH_A_79	1	1	mixed_Word_shortCSI	14	mixed_shift	164	Triangle	Green	Shape	Word	Shift	200	Consistent	SHAPE	TriangleGreen.png	38	1	970	28	28	24033	100	858.3214285714285551876	26	26	22108	100	850.3076923076922639666	24	24	16138	100	672.4166666666666287711	30	30	30003	100	1000.1000000000000227374	327.6833333333333939663
5.0.11.0	win	091219	12:02:31	NH_A_79	1	1	mixed_Word_shortCSI	14	mixed_repeat	167	Circle	Red	Shape	Word	Repeat	200	Consistent	SHAPE	CircleRed.png	30	1	1121	28	28	24033	100	858.3214285714285551876	27	27	23229	100	860.3333333333333712289	25	25	17259	100	690.3600000000000136424	30	30	30003	100	1000.1000000000000227374	309.7400000000000090949
5.0.11.0	win	091219	12:02:31	NH_A_79	1	1	mixed_Word_shortCSI	14	mixed_shift	170	Circle	Red	Color	Word	Shift	200	Consistent	COLOR	CircleRed.png	30	1	1074	29	29	25107	100	865.7586206896551175305	27	27	23229	100	860.3333333333333712289	25	25	17259	100	690.3600000000000136424	31	31	31077	100	1002.4838709677419501531	312.1238709677419365107
5.0.11.0	win	091219	12:02:31	NH_A_79	1	1	mixed_Word_shortCSI	14	mixed_repeat	173	Circle	Green	Color	Word	Repeat	200	Inconsistent	COLOR	CircleGreen.png	38	1	1158	30	30	26265	100	875.5	27	27	23229	100	860.3333333333333712289	26	26	18417	100	708.3461538461538111733	31	31	31077	100	1002.4838709677419501531	294.1377171215881389799
5.0.11.0	win	091219	12:02:31	NH_A_79	1	1	mixed_Word_shortCSI	14	mixed_repeat	176	Circle	Green	Color	Word	Repeat	200	Inconsistent	COLOR	CircleGreen.png	38	1	1429	31	31	27694	100	893.3548387096774376914	27	27	23229	100	860.3333333333333712289	27	27	19846	100	735.0370370370370665114	31	31	31077	100	1002.4838709677419501531	267.4468339307048836417
5.0.11.0	win	091219	12:02:31	NH_A_79	1	1	mixed_Word_shortCSI	14	mixed_repeat	179	Triangle	Green	Color	Word	Repeat	200	Consistent	COLOR	TriangleGreen.png	38	1	1115	32	32	28809	100	900.28125	27	27	23229	100	860.3333333333333712289	28	28	20961	100	748.6071428571428896248	31	31	31077	100	1002.4838709677419501531	253.8767281105990605283
5.0.11.0	win	091219	12:02:31	NH_A_79	1	1	mixed_Word_shortCSI	14	mixed_repeat	182	Triangle	Green	Color	Word	Repeat	200	Consistent	COLOR	TriangleGreen.png	38	1	492	33	33	29301	100	887.9090909090908780854	27	27	23229	100	860.3333333333333712289	29	29	21453	100	739.7586206896551175305	31	31	31077	100	1002.4838709677419501531	262.7252502780868326226
5.0.11.0	win	091219	12:02:31	NH_A_79	1	1	mixed_Word_shortCSI	14	mixed_shift	185	Circle	Red	Shape	Word	Shift	200	Consistent	SHAPE	CircleRed.png	30	1	519	33	33	29301	100	887.9090909090908780854	28	28	23748	100	848.1428571428571103752	29	29	21453	100	739.7586206896551175305	32	32	31596	100	987.375	247.6163793103448824695
5.0.11.0	win	091219	12:02:31	NH_A_79	1	1	mixed_Word_shortCSI	14	mixed_repeat	188	Circle	Green	Shape	Word	Repeat	200	Inconsistent	SHAPE	CircleGreen.png	30	1	768	33	33	29301	100	887.9090909090908780854	29	29	24516	100	845.3793103448275587652	30	30	22221	100	740.7000000000000454747	32	32	31596	100	987.375	246.6749999999999545253
5.0.11.0	win	091219	12:02:31	NH_A_79	1	1	mixed_Word_shortCSI	14	mixed_shift	191	Circle	Red	Color	Word	Shift	200	Consistent	COLOR	CircleRed.png	30	1	879	34	34	30180	100	887.6470588235293917023	29	29	24516	100	845.3793103448275587652	30	30	22221	100	740.7000000000000454747	33	33	32475	100	984.0909090909091219146	243.3909090909090764399
5.0.11.0	win	091219	12:02:31	NH_A_79	1	1	mixed_Word_shortCSI	14	mixed_repeat	194	Triangle	Green	Color	Word	Repeat	200	Consistent	COLOR	TriangleGreen.png	38	1	1115	35	35	31295	100	894.1428571428571103752	29	29	24516	100	845.3793103448275587652	31	31	23336	100	752.7741935483870747703	33	33	32475	100	984.0909090909091219146	231.3167155425220471443
5.0.11.0	win	091219	12:02:31	NH_A_79	1	1	mixed_Word_shortCSI	14	mixed_shift	197	Triangle	Green	Shape	Word	Shift	200	Consistent	SHAPE	TriangleGreen.png	38	1	876	35	35	31295	100	894.1428571428571103752	30	30	25392	100	846.3999999999999772626	31	31	23336	100	752.7741935483870747703	34	34	33351	100	980.9117647058823195039	228.1375711574952447336
5.0.11.0	win	091219	12:02:31	NH_A_79	1	1	mixed_Word_shortCSI	14	mixed_repeat	200	Triangle	Red	Shape	Word	Repeat	200	Inconsistent	SHAPE	TriangleRed.png	38	1	663	35	35	31295	100	894.1428571428571103752	31	31	26055	100	840.4838709677419501531	32	32	23999	100	749.96875	34	34	33351	100	980.9117647058823195039	230.9430147058823195039
5.0.11.0	win	091219	12:02:31	NH_A_79	1	1	mixed_Word_shortCSI	14	mixed_shift	203	Triangle	Red	Color	Word	Shift	200	Inconsistent	COLOR	TriangleRed.png	30	1	1035	36	36	32330	100	898.0555555555555429237	31	31	26055	100	840.4838709677419501531	32	32	23999	100	749.96875	35	35	34386	100	982.4571428571429123622	232.4883928571429123622
5.0.11.0	win	091219	12:02:31	NH_A_79	1	1	mixed_Word_shortCSI	14	mixed_repeat	206	Triangle	Red	Color	Word	Repeat	200	Inconsistent	COLOR	TriangleRed.png	30	1	384	37	37	32714	100	884.1621621621621898157	31	31	26055	100	840.4838709677419501531	33	33	24383	100	738.8787878787878753428	35	35	34386	100	982.4571428571429123622	243.5783549783550370194
5.0.11.0	win	091219	12:02:31	NH_A_79	1	1	mixed_Word_shortCSI	14	mixed_shift	209	Triangle	Green	Shape	Word	Shift	200	Consistent	SHAPE	TriangleGreen.png	38	1	719	37	37	32714	100	884.1621621621621898157	32	32	26774	100	836.6875	33	33	24383	100	738.8787878787878753428	36	36	35105	100	975.1388888888889141526	236.2601010101010388098
5.0.11.0	win	091219	12:02:31	NH_A_79	1	1	mixed_Word_shortCSI	14	mixed_repeat	212	Triangle	Green	Shape	Word	Repeat	200	Consistent	SHAPE	TriangleGreen.png	38	1	1264	37	37	32714	100	884.1621621621621898157	33	33	28038	100	849.6363636363636260285	34	34	25647	100	754.3235294117647526946	36	36	35105	100	975.1388888888889141526	220.8153594771241614581
5.0.11.0	win	091219	12:02:31	NH_A_79	1	1	mixed_Word_shortCSI	14	mixed_shift	215	Triangle	Red	Color	Word	Shift	200	Inconsistent	COLOR	TriangleRed.png	30	1	651	38	38	33365	100	878.0263157894736423259	33	33	28038	100	849.6363636363636260285	34	34	25647	100	754.3235294117647526946	37	37	35756	100	966.3783783783783292165	212.0548489666135765219
5.0.11.0	win	091219	12:02:31	NH_A_79	1	1	mixed_Word_shortCSI	14	mixed_shift	218	Triangle	Green	Shape	Word	Shift	200	Consistent	SHAPE	TriangleGreen.png	38	1	1183	38	38	33365	100	878.0263157894736423259	34	34	29221	100	859.4411764705882887938	34	34	25647	100	754.3235294117647526946	38	38	36939	100	972.0789473684210406645	217.75541795665628797
5.0.11.0	win	091219	12:02:31	NH_A_79	1	1	mixed_Word_shortCSI	14	mixed_shift	221	Circle	Red	Color	Word	Shift	200	Consistent	COLOR	CircleRed.png	30	1	1486	39	39	34851	100	893.61538461538464162	34	34	29221	100	859.4411764705882887938	34	34	25647	100	754.3235294117647526946	39	39	38425	100	985.2564102564102768156	230.932880844645524121
5.0.11.0	win	091219	12:02:31	NH_A_79	1	1	mixed_Word_shortCSI	14	mixed_repeat	224	Triangle	Green	Color	Word	Repeat	200	Consistent	COLOR	TriangleGreen.png	38	1	833	40	40	35684	100	892.1000000000000227374	34	34	29221	100	859.4411764705882887938	35	35	26480	100	756.5714285714285551876	39	39	38425	100	985.2564102564102768156	228.684981684981721628
5.0.11.0	win	091219	12:02:31	NH_A_79	1	1	mixed_Word_shortCSI	14	mixed_shift	227	Circle	Red	Shape	Word	Shift	200	Consistent	SHAPE	CircleRed.png	30	1	846	40	40	35684	100	892.1000000000000227374	35	35	30067	100	859.0571428571428214127	35	35	26480	100	756.5714285714285551876	40	40	39271	100	981.7749999999999772626	225.203571428571422075
5.0.11.0	win	091219	12:02:31	NH_A_79	1	1	mixed_Word_shortCSI	14	mixed_shift	230	Circle	Green	Color	Word	Shift	200	Inconsistent	COLOR	CircleGreen.png	38	1	1290	41	41	36974	100	901.8048780487804378936	35	35	30067	100	859.0571428571428214127	35	35	26480	100	756.5714285714285551876	41	41	40561	100	989.2926829268292294728	232.7212543554006742852
5.0.11.0	win	091219	12:02:31	NH_A_79	1	1	mixed_Word_shortCSI	14	mixed_shift	233	Triangle	Red	Shape	Word	Shift	200	Inconsistent	SHAPE	TriangleRed.png	38	1	2645	41	41	36974	100	901.8048780487804378936	36	36	32712	100	908.6666666666666287711	35	35	26480	100	756.5714285714285551876	42	42	43206	100	1028.7142857142857792496	272.142857142857224062
5.0.11.0	win	091219	12:02:31	NH_A_79	1	1	mixed_Word_shortCSI	14	mixed_repeat	236	Triangle	Green	Shape	Word	Repeat	200	Consistent	SHAPE	TriangleGreen.png	38	1	553	41	41	36974	100	901.8048780487804378936	37	37	33265	100	899.0540540540540632719	36	36	27033	100	750.9166666666666287711	42	42	43206	100	1028.7142857142857792496	277.7976190476191504786
5.0.11.0	win	091219	12:02:31	NH_A_79	1	1	mixed_Word_shortCSI	14	mixed_repeat	239	Circle	Green	Shape	Word	Repeat	200	Inconsistent	SHAPE	CircleGreen.png	30	1	530	41	41	36974	100	901.8048780487804378936	38	38	33795	100	889.3421052631579186709	37	37	27563	100	744.9459459459459367281	42	42	43206	100	1028.7142857142857792496	283.7683397683398425215
5.0.11.0	win	091219	12:02:31	NH_A_79	1	1	mixed_Word_shortCSI	14	mixed_shift	242	Circle	Red	Color	Word	Shift	200	Consistent	COLOR	CircleRed.png	30	1	715	42	42	37689	100	897.3571428571428896248	38	38	33795	100	889.3421052631579186709	37	37	27563	100	744.9459459459459367281	43	43	43921	100	1021.4186046511628092048	276.4726587052168724767
5.0.11.0	win	091219	12:02:31	NH_A_79	1	1	mixed_Word_shortCSI	14	Rest	244	Circle	Red	Color	Word	Shift	200	Consistent	Take a break for 60 s	CircleRed.png	0	0	59984	42	42	37689	100	897.3571428571428896248	38	38	33795	100	889.3421052631579186709	37	37	27563	100	744.9459459459459367281	43	43	43921	100	1021.4186046511628092048	276.4726587052168724767
5.0.11.0	win	091219	12:02:31	NH_A_79	1	1	mixed_Word_shortCSI	14	mixed_repeat	246	Triangle	Green	Color	Word	Repeat	200	Consistent	COLOR	TriangleGreen.png	38	1	1178	43	43	38867	100	903.8837209302325845783	38	38	33795	100	889.3421052631579186709	38	38	28741	100	756.3421052631579186709	43	43	43921	100	1021.4186046511628092048	265.0764993880048905339
5.0.11.0	win	091219	12:02:31	NH_A_79	1	1	mixed_Word_shortCSI	14	mixed_shift	249	Triangle	Red	Shape	Word	Shift	200	Inconsistent	SHAPE	TriangleRed.png	38	1	873	43	43	38867	100	903.8837209302325845783	39	39	34668	100	888.9230769230769055866	38	38	28741	100	756.3421052631579186709	44	44	44794	100	1018.0454545454545041139	261.703349282296585443
5.0.11.0	win	091219	12:02:31	NH_A_79	1	1	mixed_Word_shortCSI	14	mixed_repeat	252	Triangle	Green	Shape	Word	Repeat	200	Consistent	SHAPE	TriangleGreen.png	38	1	549	43	43	38867	100	903.8837209302325845783	40	40	35217	100	880.4249999999999545253	39	39	29290	100	751.0256410256409935755	44	44	44794	100	1018.0454545454545041139	267.0198135198135105384
5.0.11.0	win	091219	12:02:31	NH_A_79	1	1	mixed_Word_shortCSI	14	mixed_repeat	255	Triangle	Green	Shape	Word	Repeat	200	Consistent	SHAPE	TriangleGreen.png	38	1	461	43	43	38867	100	903.8837209302325845783	41	41	35678	100	870.1951219512195621064	40	40	29751	100	743.7749999999999772626	44	44	44794	100	1018.0454545454545041139	274.2704545454545268512
5.0.11.0	win	091219	12:02:31	NH_A_79	1	1	mixed_Word_shortCSI	14	mixed_shift	258	Circle	Green	Color	Word	Shift	200	Inconsistent	COLOR	CircleGreen.png	38	1	793	44	44	39660	100	901.3636363636363739715	41	41	35678	100	870.1951219512195621064	40	40	29751	100	743.7749999999999772626	45	45	45587	100	1013.0444444444444798137	269.2694444444445025511
5.0.11.0	win	091219	12:02:31	NH_A_79	1	1	mixed_Word_shortCSI	14	mixed_repeat	261	Circle	Red	Color	Word	Repeat	200	Consistent	COLOR	CircleRed.png	30	1	552	45	45	40212	100	893.6000000000000227374	41	41	35678	100	870.1951219512195621064	41	41	30303	100	739.0975609756097810532	45	45	45587	100	1013.0444444444444798137	273.9468834688346987605
5.0.11.0	win	091219	12:02:31	NH_A_79	1	1	mixed_Word_shortCSI	14	mixed_repeat	264	Circle	Green	Color	Word	Repeat	200	Inconsistent	COLOR	CircleGreen.png	38	1	575	46	46	40787	100	886.6739130434782509838	41	41	35678	100	870.1951219512195621064	42	42	30878	100	735.1904761904761471669	45	45	45587	100	1013.0444444444444798137	277.8539682539683326468
5.0.11.0	win	091219	12:02:31	NH_A_79	1	1	mixed_Word_shortCSI	14	mixed_shift	267	Triangle	Green	Shape	Word	Shift	200	Consistent	SHAPE	TriangleGreen.png	38	1	839	46	46	40787	100	886.6739130434782509838	42	42	36517	100	869.4523809523809632083	42	42	30878	100	735.1904761904761471669	46	46	46426	100	1009.2608695652173764756	274.0703933747412293087
5.0.11.0	win	091219	12:02:31	NH_A_79	1	1	mixed_Word_shortCSI	14	mixed_repeat	270	Circle	Red	Shape	Word	Repeat	200	Consistent	SHAPE	CircleRed.png	30	1	499	46	46	40787	100	886.6739130434782509838	43	43	37016	100	860.8372093023256184097	43	43	31377	100	729.6976744186046062168	46	46	46426	100	1009.2608695652173764756	279.5631951466127702588
5.0.11.0	win	091219	12:02:31	NH_A_79	1	1	mixed_Word_shortCSI	14	mixed_repeat	273	Circle	Green	Shape	Word	Repeat	200	Inconsistent	SHAPE	CircleGreen.png	30	1	541	46	46	40787	100	886.6739130434782509838	44	44	37557	100	853.5681818181818698577	44	44	31918	100	725.4090909090908780854	46	46	46426	100	1009.2608695652173764756	283.8517786561264983902
5.0.11.0	win	091219	12:02:31	NH_A_79	1	1	mixed_Word_shortCSI	14	mixed_shift	276	Triangle	Red	Color	Word	Shift	200	Inconsistent	COLOR	TriangleRed.png	30	1	1270	47	47	42057	100	894.8297872340425556104	44	44	37557	100	853.5681818181818698577	44	44	31918	100	725.4090909090908780854	47	47	47696	100	1014.8085106382978892725	289.3994197292070111871
5.0.11.0	win	091219	12:02:31	NH_A_79	1	1	mixed_Word_shortCSI	14	mixed_repeat	279	Triangle	Green	Color	Word	Repeat	200	Consistent	COLOR	TriangleGreen.png	38	1	817	48	48	42874	100	893.2083333333333712289	44	44	37557	100	853.5681818181818698577	45	45	32735	100	727.4444444444444570763	47	47	47696	100	1014.8085106382978892725	287.3640661938534321962
5.0.11.0	win	091219	12:02:31	NH_A_79	1	1	mixed_Word_shortCSI	14	mixed_repeat	282	Triangle	Red	Color	Word	Repeat	200	Inconsistent	COLOR	TriangleRed.png	30	1	751	49	49	43625	100	890.3061224489796359194	44	44	37557	100	853.5681818181818698577	46	46	33486	100	727.9565217391303804106	47	47	47696	100	1014.8085106382978892725	286.8519888991675088619
5.0.11.0	win	091219	12:02:31	NH_A_79	1	1	mixed_Word_shortCSI	14	mixed_repeat	285	Circle	Red	Color	Word	Repeat	200	Consistent	COLOR	CircleRed.png	30	1	527	50	50	44152	100	883.0399999999999636202	44	44	37557	100	853.5681818181818698577	47	47	34013	100	723.6808510638297775586	47	47	47696	100	1014.8085106382978892725	291.1276595744681117139
5.0.11.0	win	091219	12:02:31	NH_A_79	1	1	mixed_Word_shortCSI	14	mixed_shift	288	Triangle	Red	Shape	Word	Shift	200	Inconsistent	SHAPE	TriangleRed.png	38	1	873	50	50	44152	100	883.0399999999999636202	45	45	38430	100	854	47	47	34013	100	723.6808510638297775586	48	48	48569	100	1011.8541666666666287711	288.1733156028368512125
5.0.11.0	win	091219	12:02:31	NH_A_79	1	1	mixed_Word_shortCSI	14	mixed_repeat	291	Circle	Green	Shape	Word	Repeat	200	Inconsistent	SHAPE	CircleGreen.png	30	1	547	50	50	44152	100	883.0399999999999636202	46	46	38977	100	847.3260869565217490162	48	48	34560	100	720	48	48	48569	100	1011.8541666666666287711	291.8541666666666287711
5.0.11.0	win	091219	12:02:31	NH_A_79	1	1	mixed_Word_shortCSI	14	mixed_shift	294	Triangle	Red	Color	Word	Shift	200	Inconsistent	COLOR	TriangleRed.png	30	1	1147	51	51	45299	100	888.2156862745098351297	46	46	38977	100	847.3260869565217490162	48	48	34560	100	720	49	49	49716	100	1014.6122448979591581519	294.6122448979591581519
5.0.11.0	win	091219	12:02:31	NH_A_79	1	1	mixed_Word_shortCSI	14	mixed_shift	297	Circle	Green	Shape	Word	Shift	200	Inconsistent	SHAPE	CircleGreen.png	30	1	763	51	51	45299	100	888.2156862745098351297	47	47	39740	100	845.5319148936169995068	48	48	34560	100	720	50	50	50479	100	1009.5800000000000409273	289.5800000000000409273
5.0.11.0	win	091219	12:02:31	NH_A_79	1	1	mixed_Word_shortCSI	14	mixed_shift	300	Circle	Red	Color	Word	Shift	200	Consistent	COLOR	CircleRed.png	30	1	1163	52	52	46462	100	893.5	47	47	39740	100	845.5319148936169995068	48	48	34560	100	720	51	51	51642	100	1012.5882352941176804961	292.5882352941176804961
5.0.11.0	win	091219	12:02:31	NH_A_79	1	1	mixed_Word_shortCSI	14	mixed_shift	303	Circle	Green	Shape	Word	Shift	200	Inconsistent	SHAPE	CircleGreen.png	30	1	1883	52	52	46462	100	893.5	48	48	41623	100	867.1458333333333712289	48	48	34560	100	720	52	52	53525	100	1029.3269230769230944134	309.3269230769230944134
5.0.11.0	win	091219	12:02:31	NH_A_79	1	1	mixed_Word_shortCSI	14	mixed_repeat	306	Circle	Green	Shape	Word	Repeat	200	Inconsistent	SHAPE	CircleGreen.png	30	1	1007	52	52	46462	100	893.5	49	49	42630	100	870	49	49	35567	100	725.8571428571428896248	52	52	53525	100	1029.3269230769230944134	303.4697802197802047885
5.0.11.0	win	091219	12:02:31	NH_A_79	1	1	mixed_Word_shortCSI	14	mixed_shift	309	Triangle	Red	Color	Word	Shift	200	Inconsistent	COLOR	TriangleRed.png	30	1	1077	53	53	47539	100	896.9622641509433833562	49	49	42630	100	870	49	49	35567	100	725.8571428571428896248	53	53	54602	100	1030.2264150943396998628	304.3692722371968102379
5.0.11.0	win	091219	12:02:31	NH_A_79	1	1	mixed_Word_shortCSI	14	mixed_shift	312	Circle	Green	Shape	Word	Shift	200	Inconsistent	SHAPE	CircleGreen.png	30	1	1256	53	53	47539	100	896.9622641509433833562	50	50	43886	100	877.7200000000000272848	49	49	35567	100	725.8571428571428896248	54	54	55858	100	1034.4074074074073905649	308.5502645502645009401
5.0.11.0	win	091219	12:02:31	NH_A_79	1	1	mixed_Word_shortCSI	14	mixed_repeat	315	Circle	Green	Shape	Word	Repeat	200	Inconsistent	SHAPE	CircleGreen.png	30	1	740	53	53	47539	100	896.9622641509433833562	51	51	44626	100	875.0196078431372370687	50	50	36307	100	726.1399999999999863576	54	54	55858	100	1034.4074074074073905649	308.2674074074074042073
5.0.11.0	win	091219	12:02:31	NH_A_79	1	1	mixed_Word_shortCSI	14	mixed_shift	318	Triangle	Green	Color	Word	Shift	200	Consistent	COLOR	TriangleGreen.png	38	1	980	54	54	48519	100	898.5	51	51	44626	100	875.0196078431372370687	50	50	36307	100	726.1399999999999863576	55	55	56838	100	1033.418181818181892595	307.2781818181819062374
5.0.11.0	win	091219	12:02:31	NH_A_79	1	1	mixed_Word_shortCSI	14	mixed_repeat	321	Circle	Red	Color	Word	Repeat	200	Consistent	COLOR	CircleRed.png	30	1	651	55	55	49170	100	894	51	51	44626	100	875.0196078431372370687	51	51	36958	100	724.6666666666666287711	55	55	56838	100	1033.418181818181892595	308.751515151515263824
5.0.11.0	win	091219	12:02:31	NH_A_79	1	1	mixed_Word_shortCSI	14	mixed_shift	324	Circle	Green	Shape	Word	Shift	200	Inconsistent	SHAPE	CircleGreen.png	30	1	1599	55	55	49170	100	894	52	52	46225	100	888.9423076923077360334	51	51	36958	100	724.6666666666666287711	56	56	58437	100	1043.5178571428571103752	318.8511904761904816041
5.0.11.0	win	091219	12:02:31	NH_A_79	1	1	mixed_Word_shortCSI	14	mixed_repeat	327	Triangle	Green	Shape	Word	Repeat	200	Consistent	SHAPE	TriangleGreen.png	38	1	861	55	55	49170	100	894	53	53	47086	100	888.4150943396226693949	52	52	37819	100	727.2884615384615472067	56	56	58437	100	1043.5178571428571103752	316.2293956043955631685
5.0.11.0	win	091219	12:02:31	NH_A_79	1	1	mixed_Word_shortCSI	14	mixed_shift	330	Triangle	Green	Color	Word	Shift	200	Consistent	COLOR	TriangleGreen.png	38	1	825	56	56	49995	100	892.7678571428571103752	53	53	47086	100	888.4150943396226693949	52	52	37819	100	727.2884615384615472067	57	57	59262	100	1039.6842105263158373418	312.3957489878542901351
5.0.11.0	win	091219	12:02:31	NH_A_79	1	1	mixed_Word_shortCSI	14	mixed_shift	333	Circle	Red	Shape	Word	Shift	200	Consistent	SHAPE	CircleRed.png	30	1	535	56	56	49995	100	892.7678571428571103752	54	54	47621	100	881.8703703703703240535	52	52	37819	100	727.2884615384615472067	58	58	59797	100	1030.982758620689764939	303.6942970822282177323
5.0.11.0	win	091219	12:02:31	NH_A_79	1	1	mixed_Word_shortCSI	14	mixed_shift	336	Triangle	Red	Color	Word	Shift	200	Inconsistent	COLOR	TriangleRed.png	30	1	1455	57	57	51450	100	902.6315789473684390032	54	54	47621	100	881.8703703703703240535	52	52	37819	100	727.2884615384615472067	59	59	61252	100	1038.1694915254238367197	310.881029986962289513
5.0.11.0	win	091219	12:02:31	NH_A_79	1	1	mixed_Word_shortCSI	14	mixed_repeat	339	Circle	Green	Color	Word	Repeat	200	Inconsistent	COLOR	CircleGreen.png	38	1	979	58	58	52429	100	903.9482758620689537565	54	54	47621	100	881.8703703703703240535	53	53	38798	100	732.0377358490566166438	59	59	61252	100	1038.1694915254238367197	306.1317556763672200759
5.0.11.0	win	091219	12:02:31	NH_A_79	1	1	mixed_Word_shortCSI	14	mixed_repeat	342	Circle	Green	Color	Word	Repeat	200	Inconsistent	COLOR	CircleGreen.png	38	1	586	59	59	53015	100	898.5593220338982973772	54	54	47621	100	881.8703703703703240535	54	54	39384	100	729.3333333333333712289	59	59	61252	100	1038.1694915254238367197	308.8361581920904654908
5.0.11.0	win	091219	12:02:31	NH_A_79	1	1	mixed_Word_shortCSI	14	mixed_repeat	345	Triangle	Red	Color	Word	Repeat	200	Inconsistent	COLOR	TriangleRed.png	30	1	481	60	60	53496	100	891.6000000000000227374	54	54	47621	100	881.8703703703703240535	55	55	39865	100	724.8181818181818698577	59	59	61252	100	1038.1694915254238367197	313.3513097072419668621
5.0.11.0	win	091219	12:02:31	NH_A_79	1	1	mixed_Word_shortCSI	14	mixed_shift	348	Circle	Green	Shape	Word	Shift	200	Inconsistent	SHAPE	CircleGreen.png	30	1	1068	60	60	53496	100	891.6000000000000227374	55	55	48689	100	885.2545454545454504114	55	55	39865	100	724.8181818181818698577	60	60	62320	100	1038.6666666666667424579	313.8484848484848726002
5.0.11.0	win	091219	12:02:31	NH_A_79	1	1	mixed_Word_shortCSI	14	mixed_repeat	351	Circle	Green	Shape	Word	Repeat	200	Inconsistent	SHAPE	CircleGreen.png	30	1	847	60	60	53496	100	891.6000000000000227374	56	56	49536	100	884.5714285714285551876	56	56	40712	100	727	60	60	62320	100	1038.6666666666667424579	311.6666666666667424579
5.0.11.0	win	091219	12:02:31	NH_A_79	1	1	mixed_Word_shortCSI	14	mixed_shift	354	Triangle	Red	Color	Word	Shift	200	Inconsistent	COLOR	TriangleRed.png	30	1	1211	61	61	54707	100	896.8360655737704973944	56	56	49536	100	884.5714285714285551876	56	56	40712	100	727	61	61	63531	100	1041.4918032786886215035	314.4918032786886215035
5.0.11.0	win	091219	12:02:31	NH_A_79	1	1	mixed_Word_shortCSI	14	mixed_repeat	357	Triangle	Green	Color	Word	Repeat	200	Consistent	COLOR	TriangleGreen.png	38	1	825	62	62	55532	100	895.6774193548386620023	56	56	49536	100	884.5714285714285551876	57	57	41537	100	728.7192982456140271097	61	61	63531	100	1041.4918032786886215035	312.7725050330745943938
5.0.11.0	win	091219	12:02:31	NH_A_79	1	1	mixed_Word_shortCSI	14	mixed_repeat	360	Circle	Green	Color	Word	Repeat	200	Inconsistent	COLOR	CircleGreen.png	38	1	1911	63	63	57443	100	911.7936507936508405692	56	56	49536	100	884.5714285714285551876	58	58	43448	100	749.1034482758620924869	61	61	63531	100	1041.4918032786886215035	292.3883550028265290166
5.0.11.0	win	091219	12:02:31	NH_A_79	1	1	mixed_Word_shortCSI	14	mixed_repeat	363	Triangle	Red	Color	Word	Repeat	200	Inconsistent	COLOR	TriangleRed.png	30	1	568	64	64	58011	100	906.421875	56	56	49536	100	884.5714285714285551876	59	59	44016	100	746.0338983050847900813	61	61	63531	100	1041.4918032786886215035	295.4579049736038314222
5.0.11.0	win	091219	12:02:31	NH_A_79	1	1	mixed_Word_shortCSI	14	mixed_repeat	366	Triangle	Red	Color	Word	Repeat	200	Inconsistent	COLOR	TriangleRed.png	30	1	1151	65	65	59162	100	910.1846153846154265921	56	56	49536	100	884.5714285714285551876	60	60	45167	100	752.7833333333333030168	61	61	63531	100	1041.4918032786886215035	288.7084699453553184867
5.0.11.0	win	091219	12:02:31	NH_A_79	1	1	mixed_Word_shortCSI	14	mixed_shift	369	Circle	Green	Shape	Word	Shift	200	Inconsistent	SHAPE	CircleGreen.png	30	1	2064	65	65	59162	100	910.1846153846154265921	57	57	51600	100	905.2631578947368780064	60	60	45167	100	752.7833333333333030168	62	62	65595	100	1057.9838709677419501531	305.2005376344086471363
5.0.11.0	win	091219	12:02:31	NH_A_79	1	1	mixed_Word_shortCSI	14	mixed_repeat	372	Circle	Green	Shape	Word	Repeat	200	Inconsistent	SHAPE	CircleGreen.png	30	1	828	65	65	59162	100	910.1846153846154265921	58	58	52428	100	903.9310344827586050087	61	61	45995	100	754.0163934426229843666	62	62	65595	100	1057.9838709677419501531	303.9674775251189657865
5.0.11.0	win	091219	12:02:31	NH_A_79	1	1	mixed_Word_shortCSI	14	mixed_shift	375	Triangle	Green	Color	Word	Shift	200	Consistent	COLOR	TriangleGreen.png	38	1	681	66	66	59843	100	906.7121212121212465718	58	58	52428	100	903.9310344827586050087	61	61	45995	100	754.0163934426229843666	63	63	66276	100	1052	297.9836065573770156334
5.0.11.0	win	091219	12:02:31	NH_A_79	1	1	mixed_Word_shortCSI	14	mixed_repeat	378	Circle	Red	Color	Word	Repeat	200	Consistent	COLOR	CircleRed.png	30	1	779	67	67	60622	100	904.8059701492537669765	58	58	52428	100	903.9310344827586050087	62	62	46774	100	754.4193548387096370789	63	63	66276	100	1052	297.5806451612903629211
5.0.11.0	win	091219	12:02:31	NH_A_79	1	1	mixed_Word_shortCSI	14	mixed_repeat	381	Circle	Green	Color	Word	Repeat	200	Inconsistent	COLOR	CircleGreen.png	38	1	2011	68	68	62633	100	921.0735294117647526946	58	58	52428	100	903.9310344827586050087	63	63	48785	100	774.3650793650793957568	63	63	66276	100	1052	277.6349206349206042432
5.0.11.0	win	091219	12:02:31	NH_A_79	1	1	mixed_Word_shortCSI	14	mixed_repeat	384	Triangle	Green	Color	Word	Repeat	200	Consistent	COLOR	TriangleGreen.png	38	1	969	69	69	63602	100	921.7681159420289986883	58	58	52428	100	903.9310344827586050087	64	64	49754	100	777.40625	63	63	66276	100	1052	274.59375
5.0.11.0	win	091219	12:02:31	NH_A_79	1	1	mixed_Word_shortCSI	14	mixed_repeat	387	Triangle	Red	Color	Word	Repeat	200	Inconsistent	COLOR	TriangleRed.png	30	1	1297	70	70	64899	100	927.1285714285713766003	58	58	52428	100	903.9310344827586050087	65	65	51051	100	785.3999999999999772626	63	63	66276	100	1052	266.6000000000000227374
5.0.11.0	win	091219	12:02:31	NH_A_79	1	1	mixed_Word_shortCSI	14	mixed_repeat	390	Triangle	Red	Color	Word	Repeat	200	Inconsistent	COLOR	TriangleRed.png	30	1	1259	71	71	66158	100	931.8028169014085051458	58	58	52428	100	903.9310344827586050087	66	66	52310	100	792.5757575757576205433	63	63	66276	100	1052	259.4242424242423794567
5.0.11.0	win	091219	12:02:31	NH_A_79	1	1	mixed_Word_shortCSI	14	mixed_shift	393	Circle	Red	Shape	Word	Shift	200	Consistent	SHAPE	CircleRed.png	30	1	1431	71	71	66158	100	931.8028169014085051458	59	59	53859	100	912.8644067796610670484	66	66	52310	100	792.5757575757576205433	64	64	67707	100	1057.921875	265.3461174242423794567
5.0.11.0	win	091219	12:02:31	NH_A_79	1	1	mixed_Word_shortCSI	14	mixed_shift	396	Circle	Red	Color	Word	Shift	200	Consistent	COLOR	CircleRed.png	30	1	891	72	72	67049	100	931.2361111111110858474	59	59	53859	100	912.8644067796610670484	66	66	52310	100	792.5757575757576205433	65	65	68598	100	1055.3538461538462343015	262.7780885780886137582
5.0.11.0	win	091219	12:02:31	NH_A_79	1	1	mixed_Word_shortCSI	14	mixed_shift	399	Circle	Red	Shape	Word	Shift	200	Consistent	SHAPE	CircleRed.png	30	1	694	72	72	67049	100	931.2361111111110858474	60	60	54553	100	909.2166666666666969832	66	66	52310	100	792.5757575757576205433	66	66	69292	100	1049.8787878787879890297	257.3030303030303684864
5.0.11.0	win	091219	12:02:31	NH_A_79	1	1	mixed_Word_shortCSI	14	mixed_repeat	402	Triangle	Green	Shape	Word	Repeat	200	Consistent	SHAPE	TriangleGreen.png	38	1	745	72	72	67049	100	931.2361111111110858474	61	61	55298	100	906.5245901639344765499	67	67	53055	100	791.8656716417910956807	66	66	69292	100	1049.8787878787879890297	258.013116236996893349
5.0.11.0	win	091219	12:02:31	NH_A_79	1	1	mixed_Word_shortCSI	14	mixed_repeat	405	Triangle	Red	Shape	Word	Repeat	200	Inconsistent	SHAPE	TriangleRed.png	38	1	1769	72	72	67049	100	931.2361111111110858474	62	62	57067	100	920.4354838709676869257	68	68	54824	100	806.2352941176470721985	66	66	69292	100	1049.8787878787879890297	243.6434937611409168312
5.0.11.0	win	091219	12:02:31	NH_A_79	1	1	mixed_Word_shortCSI	14	mixed_shift	408	Triangle	Red	Color	Word	Shift	200	Inconsistent	COLOR	TriangleRed.png	30	1	1297	73	73	68346	100	936.24657534246580326	62	62	57067	100	920.4354838709676869257	68	68	54824	100	806.2352941176470721985	67	67	70589	100	1053.5671641791045658465	247.331870061457493648
5.0.11.0	win	091219	12:02:31	NH_A_79	1	1	mixed_Word_shortCSI	14	mixed_shift	411	Triangle	Green	Shape	Word	Shift	200	Consistent	SHAPE	TriangleGreen.png	38	1	1148	73	73	68346	100	936.24657534246580326	63	63	58215	100	924.0476190476190367917	68	68	54824	100	806.2352941176470721985	68	68	71737	100	1054.9558823529412165954	248.7205882352941443969
5.0.11.0	win	091219	12:02:31	NH_A_79	1	1	mixed_Word_shortCSI	14	mixed_shift	414	Circle	Green	Color	Word	Shift	200	Inconsistent	COLOR	CircleGreen.png	38	1	844	74	74	69190	100	935	63	63	58215	100	924.0476190476190367917	68	68	54824	100	806.2352941176470721985	69	69	72581	100	1051.8985507246377437696	245.6632566069906715711
5.0.11.0	win	091219	12:02:31	NH_A_79	1	1	mixed_Word_shortCSI	14	mixed_shift	417	Triangle	Green	Shape	Word	Shift	200	Consistent	SHAPE	TriangleGreen.png	38	1	936	74	74	69190	100	935	64	64	59151	100	924.234375	68	68	54824	100	806.2352941176470721985	70	70	73517	100	1050.2428571428572467994	244.0075630252101746009
5.0.11.0	win	091219	12:02:31	NH_A_79	1	1	mixed_Word_shortCSI	14	mixed_repeat	420	Triangle	Red	Shape	Word	Repeat	200	Inconsistent	SHAPE	TriangleRed.png	38	1	1441	74	74	69190	100	935	65	65	60592	100	932.1846153846154265921	69	69	56265	100	815.4347826086956274594	70	70	73517	100	1050.2428571428572467994	234.80807453416161934
5.0.11.0	win	091219	12:02:31	NH_A_79	1	1	mixed_Word_shortCSI	14	mixed_shift	423	Triangle	Green	Color	Word	Shift	200	Consistent	COLOR	TriangleGreen.png	38	1	1381	75	75	70571	100	940.9466666666667151731	65	65	60592	100	932.1846153846154265921	69	69	56265	100	815.4347826086956274594	71	71	74898	100	1054.9014084507041388861	239.4666258420085114267
5.0.11.0	win	091219	12:02:31	NH_A_79	1	1	mixed_Word_shortCSI	14	mixed_repeat	426	Triangle	Red	Color	Word	Repeat	200	Inconsistent	COLOR	TriangleRed.png	30	1	1372	76	76	71943	100	946.6184210526315609968	65	65	60592	100	932.1846153846154265921	70	70	57637	100	823.3857142857142434877	71	71	74898	100	1054.9014084507041388861	231.5156941649898953983
5.0.11.0	win	091219	12:02:31	NH_A_79	1	1	mixed_Word_shortCSI	14	mixed_shift	429	Circle	Red	Shape	Word	Shift	200	Consistent	SHAPE	CircleRed.png	30	1	787	76	76	71943	100	946.6184210526315609968	66	66	61379	100	929.9848484848484986287	70	70	57637	100	823.3857142857142434877	72	72	75685	100	1051.1805555555556566105	227.7948412698414131228
5.0.11.0	win	091219	12:02:31	NH_A_79	1	1	mixed_Word_shortCSI	14	mixed_shift	432	Circle	Green	Color	Word	Shift	200	Inconsistent	COLOR	CircleGreen.png	38	1	898	77	77	72841	100	945.9870129870130313066	66	66	61379	100	929.9848484848484986287	70	70	57637	100	823.3857142857142434877	73	73	76583	100	1049.0821917808218586288	225.696477495107615141
5.0.11.0	win	091219	12:02:31	NH_A_79	1	1	mixed_Word_shortCSI	14	mixed_repeat	435	Triangle	Green	Color	Word	Repeat	200	Consistent	COLOR	TriangleGreen.png	38	1	1500	78	78	74341	100	953.0897435897435343577	66	66	61379	100	929.9848484848484986287	71	71	59137	100	832.9154929577464372414	73	73	76583	100	1049.0821917808218586288	216.1666988230754213873
5.0.11.0	win	091219	12:02:31	NH_A_79	1	1	mixed_Word_shortCSI	14	mixed_repeat	438	Circle	Green	Color	Word	Repeat	200	Inconsistent	COLOR	CircleGreen.png	38	1	750	79	79	75091	100	950.518987341772117361	66	66	61379	100	929.9848484848484986287	72	72	59887	100	831.7638888888889141526	73	73	76583	100	1049.0821917808218586288	217.3183028919329444761
5.0.11.0	win	091219	12:02:31	NH_A_79	1	1	mixed_Word_shortCSI	14	mixed_repeat	441	Triangle	Red	Color	Word	Repeat	200	Inconsistent	COLOR	TriangleRed.png	30	1	702	80	80	75793	100	947.4125000000000227374	66	66	61379	100	929.9848484848484986287	73	73	60589	100	829.9863013698629856663	73	73	76583	100	1049.0821917808218586288	219.0958904109588729625
5.0.11.0	win	091219	12:02:31	NH_A_79	1	1	mixed_Word_shortCSI	14	mixed_repeat	444	Triangle	Red	Color	Word	Repeat	200	Inconsistent	COLOR	TriangleRed.png	30	1	544	81	81	76337	100	942.4320987654321015725	66	66	61379	100	929.9848484848484986287	74	74	61133	100	826.1216216216216707835	73	73	76583	100	1049.0821917808218586288	222.9605701592001878453
5.0.11.0	win	091219	12:02:31	NH_A_79	1	1	mixed_Word_shortCSI	14	mixed_shift	447	Circle	Red	Shape	Word	Shift	200	Consistent	SHAPE	CircleRed.png	30	1	1545	81	81	76337	100	942.4320987654321015725	67	67	62924	100	939.1641791044776255148	74	74	61133	100	826.1216216216216707835	74	74	78128	100	1055.7837837837837469124	229.6621621621620761289
5.0.11.0	win	091219	12:02:31	NH_A_79	1	1	mixed_Word_shortCSI	14	mixed_repeat	450	Circle	Green	Shape	Word	Repeat	200	Inconsistent	SHAPE	CircleGreen.png	30	1	1434	81	81	76337	100	942.4320987654321015725	68	68	64358	100	946.4411764705882887938	75	75	62567	100	834.2266666666666878882	74	74	78128	100	1055.7837837837837469124	221.5571171171170590242
5.0.11.0	win	091219	12:02:31	NH_A_79	1	1	mixed_Word_shortCSI	14	mixed_shift	453	Triangle	Red	Color	Word	Shift	200	Inconsistent	COLOR	TriangleRed.png	30	1	1166	82	82	77503	100	945.1585365853658231572	68	68	64358	100	946.4411764705882887938	75	75	62567	100	834.2266666666666878882	75	75	79294	100	1057.2533333333333303017	223.0266666666666424135
5.0.11.0	win	091219	12:02:31	NH_A_79	1	1	mixed_Word_shortCSI	14	mixed_shift	456	Circle	Red	Shape	Word	Shift	200	Consistent	SHAPE	CircleRed.png	30	1	845	82	82	77503	100	945.1585365853658231572	69	69	65203	100	944.971014492753624836	75	75	62567	100	834.2266666666666878882	76	76	80139	100	1054.4605263157893659809	220.2338596491226780927
5.0.11.0	win	091219	12:02:31	NH_A_79	1	1	mixed_Word_shortCSI	14	mixed_shift	459	Circle	Red	Color	Word	Shift	200	Consistent	COLOR	CircleRed.png	30	1	1098	83	83	78601	100	947	69	69	65203	100	944.971014492753624836	75	75	62567	100	834.2266666666666878882	77	77	81237	100	1055.0259740259739373869	220.7993073593072494987
5.0.11.0	win	091219	12:02:31	NH_A_79	1	1	mixed_Word_shortCSI	14	mixed_shift	462	Circle	Green	Shape	Word	Shift	200	Inconsistent	SHAPE	CircleGreen.png	30	1	2284	83	83	78601	100	947	70	70	67487	100	964.1000000000000227374	75	75	62567	100	834.2266666666666878882	78	78	83521	100	1070.7820512820512703911	236.5553846153845825029
5.0.11.0	win	091219	12:02:31	NH_A_79	1	1	mixed_Word_shortCSI	14	mixed_repeat	465	Triangle	Green	Shape	Word	Repeat	200	Consistent	SHAPE	TriangleGreen.png	38	1	1071	83	83	78601	100	947	71	71	68558	100	965.6056338028168966048	76	76	63638	100	837.3421052631579186709	78	78	83521	100	1070.7820512820512703911	233.4399460188933517202
5.0.11.0	win	091219	12:02:31	NH_A_79	1	1	mixed_Word_shortCSI	14	mixed_repeat	468	Triangle	Red	Shape	Word	Repeat	200	Inconsistent	SHAPE	TriangleRed.png	38	1	1139	83	83	78601	100	947	72	72	69697	100	968.0138888888889141526	77	77	64777	100	841.2597402597402833635	78	78	83521	100	1070.7820512820512703911	229.5223110223109870276
5.0.11.0	win	091219	12:02:31	NH_A_79	1	1	mixed_Word_shortCSI	14	mixed_shift	471	Circle	Red	Color	Word	Shift	200	Consistent	COLOR	CircleRed.png	30	1	1315	84	84	79916	100	951.3809523809524080207	72	72	69697	100	968.0138888888889141526	77	77	64777	100	841.2597402597402833635	79	79	84836	100	1073.8734177215189902199	232.6136774617787068564
5.0.11.0	win	091219	12:02:31	NH_A_79	1	1	mixed_Word_shortCSI	14	mixed_repeat	474	Triangle	Green	Color	Word	Repeat	200	Consistent	COLOR	TriangleGreen.png	38	1	1068	85	85	80984	100	952.7529411764705855603	72	72	69697	100	968.0138888888889141526	78	78	65845	100	844.1666666666666287711	79	79	84836	100	1073.8734177215189902199	229.7067510548523614489
5.0.11.0	win	091219	12:02:31	NH_A_79	1	1	mixed_Word_shortCSI	14	mixed_shift	477	Circle	Red	Shape	Word	Shift	200	Consistent	SHAPE	CircleRed.png	30	1	1215	85	85	80984	100	952.7529411764705855603	73	73	70912	100	971.3972602739726198706	78	78	65845	100	844.1666666666666287711	80	80	86051	100	1075.6375000000000454747	231.4708333333334167037
5.0.11.0	win	091219	12:02:31	NH_A_79	1	1	mixed_Word_shortCSI	14	mixed_repeat	480	Circle	Green	Shape	Word	Repeat	200	Inconsistent	SHAPE	CircleGreen.png	30	1	2093	85	85	80984	100	952.7529411764705855603	74	74	73005	100	986.5540540540540632719	79	79	67938	100	859.9746835443038435187	80	80	86051	100	1075.6375000000000454747	215.662816455696201956
5.0.11.0	win	091219	12:02:31	NH_A_79	1	1	mixed_Word_shortCSI	14	mixed_repeat	483	Triangle	Green	Shape	Word	Repeat	200	Consistent	SHAPE	TriangleGreen.png	38	1	647	85	85	80984	100	952.7529411764705855603	75	75	73652	100	982.0266666666666424135	80	80	68585	100	857.3125	80	80	86051	100	1075.6375000000000454747	218.3250000000000454747
