# Supplementary material for: Serial Recall Predicts Vocoded Sentence Recognition Across Spectral Resolutions
Source: J Speech Lang Hear Res. 2020 Mar 26;63(4):1282–98. doi: 10.1044/2020_JSLHR-19-00319 (PMC7242981; doi:10.1044/2020_JSLHR-19-00319)
Supplement: Supplemental Material S1 [file JSLHR-63-1282-s001.zip › Supplemental Material/EF Tasks/colorshapetask/Experiment Results/NH_A_80/colorshapetask_raw_NH_A_80_2019-09-16-21-43-46-332.iqdat]

build	computer.platform	date	time	subject	group	values.group	blockcode	blocknum	trialcode	trialnum	values.shape	values.color	values.categorizationtask	values.mixed_cuetask	values.mixed_shifttask	values.csi	values.responsekeymapping	stimulusitem1	values.stimulus	response	correct	latency	values.count_corrcolor	values.count_color	values.sumrt_corrcolor	expressions.percentcorrect_color	expressions.meanrt_color	values.count_corrshape	values.count_shape	values.sumrt_corrshape	expressions.percentcorrect_shape	expressions.meanrt_shape	values.count_corrrepeat	values.count_repeat	values.sumrt_corrrepeat	expressions.percentcorrect_repeat	expressions.meanrt_repeat	values.count_corrshift	values.count_shift	values.sumrt_corrshift	expressions.percentcorrect_shift	expressions.meanrt_shift	expressions.switchcost
5.0.11.0	win	091619	16:43:46	NH_A_80	1	1	generalintro	1	GeneralIntro	1						0		SC_GeneralIntro.htm		57	0	251863	0	0	0	0		0	0	0	0		0	0	0	0		0	0	0	0		0
5.0.11.0	win	091619	16:43:46	NH_A_80	1	1	blockedintro	2	BlockedIntro	1						0		SC_BlockedIntro1.htm		57	0	43707	0	0	0	0		0	0	0	0		0	0	0	0		0	0	0	0		0
5.0.11.0	win	091619	16:43:46	NH_A_80	1	1	blockedintro	2	BlockedIntro	2						0		SC_BlockedIntro2.htm		57	0	5461	0	0	0	0		0	0	0	0		0	0	0	0		0	0	0	0		0
5.0.11.0	win	091619	16:43:46	NH_A_80	1	1	blockedtask_shapetraining	3	BlockedPracticeInstruct	1						0		SC_Blocked_ShapeTraining.htm		57	0	11977	0	0	0	0		0	0	0	0		0	0	0	0		0	0	0	0		0
5.0.11.0	win	091619	16:43:46	NH_A_80	1	1	blockedtask_shapetraining	3	blockedtask_shapetraining	3	Triangle		Shape			0		Triangle.png	Triangle.png	38	1	985	0	0	0	0		0	0	0	0		0	0	0	0		0	0	0	0		0
5.0.11.0	win	091619	16:43:46	NH_A_80	1	1	blockedtask_shapetraining	3	blockedtask_shapetraining	6	Circle		Shape			0		Circle.png	Circle.png	30	1	537	0	0	0	0		0	0	0	0		0	0	0	0		0	0	0	0		0
5.0.11.0	win	091619	16:43:46	NH_A_80	1	1	blockedtask_shapetraining	3	blockedtask_shapetraining	9	Circle		Shape			0		Circle.png	Circle.png	30	1	587	0	0	0	0		0	0	0	0		0	0	0	0		0	0	0	0		0
5.0.11.0	win	091619	16:43:46	NH_A_80	1	1	blockedtask_shapetraining	3	blockedtask_shapetraining	12	Triangle		Shape			0		Triangle.png	Triangle.png	38	1	555	0	0	0	0		0	0	0	0		0	0	0	0		0	0	0	0		0
5.0.11.0	win	091619	16:43:46	NH_A_80	1	1	blockedtask_shapetraining	3	blockedtask_shapetraining	15	Triangle		Shape			0		Triangle.png	Triangle.png	38	1	556	0	0	0	0		0	0	0	0		0	0	0	0		0	0	0	0		0
5.0.11.0	win	091619	16:43:46	NH_A_80	1	1	blockedtask_shapetraining	3	blockedtask_shapetraining	18	Triangle		Shape			0		Triangle.png	Triangle.png	38	1	446	0	0	0	0		0	0	0	0		0	0	0	0		0	0	0	0		0
5.0.11.0	win	091619	16:43:46	NH_A_80	1	1	blockedtask_shapetraining	3	blockedtask_shapetraining	21	Triangle		Shape			0		Triangle.png	Triangle.png	38	1	484	0	0	0	0		0	0	0	0		0	0	0	0		0	0	0	0		0
5.0.11.0	win	091619	16:43:46	NH_A_80	1	1	blockedtask_shapetraining	3	blockedtask_shapetraining	24	Circle		Shape			0		Circle.png	Circle.png	30	1	456	0	0	0	0		0	0	0	0		0	0	0	0		0	0	0	0		0
5.0.11.0	win	091619	16:43:46	NH_A_80	1	1	blockedtask_shapetraining	3	blockedtask_shapetraining	27	Triangle		Shape			0		Triangle.png	Triangle.png	38	1	461	0	0	0	0		0	0	0	0		0	0	0	0		0	0	0	0		0
5.0.11.0	win	091619	16:43:46	NH_A_80	1	1	blockedtask_shapetraining	3	blockedtask_shapetraining	30	Circle		Shape			0		Circle.png	Circle.png	30	1	466	0	0	0	0		0	0	0	0		0	0	0	0		0	0	0	0		0
5.0.11.0	win	091619	16:43:46	NH_A_80	1	1	blockedtask_shapetraining	3	blockedtask_shapetraining	33	Triangle		Shape			0		Triangle.png	Triangle.png	38	1	568	0	0	0	0		0	0	0	0		0	0	0	0		0	0	0	0		0
5.0.11.0	win	091619	16:43:46	NH_A_80	1	1	blockedtask_shapetraining	3	blockedtask_shapetraining	36	Circle		Shape			0		Circle.png	Circle.png	30	1	424	0	0	0	0		0	0	0	0		0	0	0	0		0	0	0	0		0
5.0.11.0	win	091619	16:43:46	NH_A_80	1	1	blockedtask_shapetraining	3	blockedtask_shapetraining	39	Circle		Shape			0		Circle.png	Circle.png	30	1	463	0	0	0	0		0	0	0	0		0	0	0	0		0	0	0	0		0
5.0.11.0	win	091619	16:43:46	NH_A_80	1	1	blockedtask_shapetraining	3	blockedtask_shapetraining	42	Triangle		Shape			0		Triangle.png	Triangle.png	38	1	532	0	0	0	0		0	0	0	0		0	0	0	0		0	0	0	0		0
5.0.11.0	win	091619	16:43:46	NH_A_80	1	1	blockedtask_shapetraining	3	blockedtask_shapetraining	45	Triangle		Shape			0		Triangle.png	Triangle.png	38	1	614	0	0	0	0		0	0	0	0		0	0	0	0		0	0	0	0		0
5.0.11.0	win	091619	16:43:46	NH_A_80	1	1	blockedtask_shapetraining	3	blockedtask_shapetraining	48	Circle		Shape			0		Circle.png	Circle.png	30	1	486	0	0	0	0		0	0	0	0		0	0	0	0		0	0	0	0		0
5.0.11.0	win	091619	16:43:46	NH_A_80	1	1	blockedtask_shapetraining	3	blockedtask_shapetraining	51	Triangle		Shape			0		Triangle.png	Triangle.png	38	1	489	0	0	0	0		0	0	0	0		0	0	0	0		0	0	0	0		0
5.0.11.0	win	091619	16:43:46	NH_A_80	1	1	blockedtask_shapetraining	3	blockedtask_shapetraining	54	Circle		Shape			0		Circle.png	Circle.png	30	1	509	0	0	0	0		0	0	0	0		0	0	0	0		0	0	0	0		0
5.0.11.0	win	091619	16:43:46	NH_A_80	1	1	blockedtask_shapetraining	3	blockedtask_shapetraining	57	Triangle		Shape			0		Triangle.png	Triangle.png	38	1	448	0	0	0	0		0	0	0	0		0	0	0	0		0	0	0	0		0
5.0.11.0	win	091619	16:43:46	NH_A_80	1	1	blockedtask_shapetraining	3	blockedtask_shapetraining	60	Circle		Shape			0		Circle.png	Circle.png	30	1	486	0	0	0	0		0	0	0	0		0	0	0	0		0	0	0	0		0
5.0.11.0	win	091619	16:43:46	NH_A_80	1	1	blockedtask_shapetraining	3	blockedtask_shapetraining	63	Circle		Shape			0		Circle.png	Circle.png	30	1	586	0	0	0	0		0	0	0	0		0	0	0	0		0	0	0	0		0
5.0.11.0	win	091619	16:43:46	NH_A_80	1	1	blockedtask_shapetraining	3	blockedtask_shapetraining	66	Triangle		Shape			0		Triangle.png	Triangle.png	38	1	522	0	0	0	0		0	0	0	0		0	0	0	0		0	0	0	0		0
5.0.11.0	win	091619	16:43:46	NH_A_80	1	1	blockedtask_shapetraining	3	blockedtask_shapetraining	69	Circle		Shape			0		Circle.png	Circle.png	30	1	492	0	0	0	0		0	0	0	0		0	0	0	0		0	0	0	0		0
5.0.11.0	win	091619	16:43:46	NH_A_80	1	1	blockedtask_shapetraining	3	blockedtask_shapetraining	72	Circle		Shape			0		Circle.png	Circle.png	30	1	496	0	0	0	0		0	0	0	0		0	0	0	0		0	0	0	0		0
5.0.11.0	win	091619	16:43:46	NH_A_80	1	1	blockedtask_shapetraining	3	blockedtask_shapetraining	75	Circle		Shape			0		Circle.png	Circle.png	30	1	468	0	0	0	0		0	0	0	0		0	0	0	0		0	0	0	0		0
5.0.11.0	win	091619	16:43:46	NH_A_80	1	1	blockedtask_shapetraining	3	blockedtask_shapetraining	78	Triangle		Shape			0		Triangle.png	Triangle.png	38	1	537	0	0	0	0		0	0	0	0		0	0	0	0		0	0	0	0		0
5.0.11.0	win	091619	16:43:46	NH_A_80	1	1	blockedtask_shapetraining	3	blockedtask_shapetraining	81	Triangle		Shape			0		Triangle.png	Triangle.png	38	1	491	0	0	0	0		0	0	0	0		0	0	0	0		0	0	0	0		0
5.0.11.0	win	091619	16:43:46	NH_A_80	1	1	blockedtask_shapetraining	3	blockedtask_shapetraining	84	Circle		Shape			0		Circle.png	Circle.png	30	1	560	0	0	0	0		0	0	0	0		0	0	0	0		0	0	0	0		0
5.0.11.0	win	091619	16:43:46	NH_A_80	1	1	blockedtask_shapetraining	3	blockedtask_shapetraining	87	Triangle		Shape			0		Triangle.png	Triangle.png	38	1	592	0	0	0	0		0	0	0	0		0	0	0	0		0	0	0	0		0
5.0.11.0	win	091619	16:43:46	NH_A_80	1	1	blockedtask_shapetraining	3	blockedtask_shapetraining	90	Circle		Shape			0		Circle.png	Circle.png	30	1	560	0	0	0	0		0	0	0	0		0	0	0	0		0	0	0	0		0
5.0.11.0	win	091619	16:43:46	NH_A_80	1	1	blockedtask_shapetraining	3	blockedtask_shapetraining	93	Triangle		Shape			0		Triangle.png	Triangle.png	38	1	546	0	0	0	0		0	0	0	0		0	0	0	0		0	0	0	0		0
5.0.11.0	win	091619	16:43:46	NH_A_80	1	1	blockedtask_shapetraining	3	blockedtask_shapetraining	96	Circle		Shape			0		Circle.png	Circle.png	30	1	484	0	0	0	0		0	0	0	0		0	0	0	0		0	0	0	0		0
5.0.11.0	win	091619	16:43:46	NH_A_80	1	1	blockedtask_colortraining	4	BlockedPracticeInstruct	1	Circle		Shape			0		SC_Blocked_ColorTraining.htm	Circle.png	57	0	7080	0	0	0	0		0	0	0	0		0	0	0	0		0	0	0	0		0
5.0.11.0	win	091619	16:43:46	NH_A_80	1	1	blockedtask_colortraining	4	blockedtask_colortraining	3		Red	Color			0		Red.png	Red.png	30	1	892	0	0	0	0		0	0	0	0		0	0	0	0		0	0	0	0		0
5.0.11.0	win	091619	16:43:46	NH_A_80	1	1	blockedtask_colortraining	4	blockedtask_colortraining	6		Green	Color			0		Green.png	Green.png	38	1	544	0	0	0	0		0	0	0	0		0	0	0	0		0	0	0	0		0
5.0.11.0	win	091619	16:43:46	NH_A_80	1	1	blockedtask_colortraining	4	blockedtask_colortraining	9		Red	Color			0		Red.png	Red.png	30	1	450	0	0	0	0		0	0	0	0		0	0	0	0		0	0	0	0		0
5.0.11.0	win	091619	16:43:46	NH_A_80	1	1	blockedtask_colortraining	4	blockedtask_colortraining	12		Red	Color			0		Red.png	Red.png	30	1	487	0	0	0	0		0	0	0	0		0	0	0	0		0	0	0	0		0
5.0.11.0	win	091619	16:43:46	NH_A_80	1	1	blockedtask_colortraining	4	blockedtask_colortraining	15		Green	Color			0		Green.png	Green.png	38	1	539	0	0	0	0		0	0	0	0		0	0	0	0		0	0	0	0		0
5.0.11.0	win	091619	16:43:46	NH_A_80	1	1	blockedtask_colortraining	4	blockedtask_colortraining	18		Green	Color			0		Green.png	Green.png	38	1	525	0	0	0	0		0	0	0	0		0	0	0	0		0	0	0	0		0
5.0.11.0	win	091619	16:43:46	NH_A_80	1	1	blockedtask_colortraining	4	blockedtask_colortraining	21		Red	Color			0		Red.png	Red.png	30	1	400	0	0	0	0		0	0	0	0		0	0	0	0		0	0	0	0		0
5.0.11.0	win	091619	16:43:46	NH_A_80	1	1	blockedtask_colortraining	4	blockedtask_colortraining	24		Red	Color			0		Red.png	Red.png	30	1	487	0	0	0	0		0	0	0	0		0	0	0	0		0	0	0	0		0
5.0.11.0	win	091619	16:43:46	NH_A_80	1	1	blockedtask_colortraining	4	blockedtask_colortraining	27		Red	Color			0		Red.png	Red.png	30	1	427	0	0	0	0		0	0	0	0		0	0	0	0		0	0	0	0		0
5.0.11.0	win	091619	16:43:46	NH_A_80	1	1	blockedtask_colortraining	4	blockedtask_colortraining	30		Green	Color			0		Green.png	Green.png	38	1	450	0	0	0	0		0	0	0	0		0	0	0	0		0	0	0	0		0
5.0.11.0	win	091619	16:43:46	NH_A_80	1	1	blockedtask_colortraining	4	blockedtask_colortraining	33		Red	Color			0		Red.png	Red.png	30	1	423	0	0	0	0		0	0	0	0		0	0	0	0		0	0	0	0		0
5.0.11.0	win	091619	16:43:46	NH_A_80	1	1	blockedtask_colortraining	4	blockedtask_colortraining	36		Red	Color			0		Red.png	Red.png	30	1	542	0	0	0	0		0	0	0	0		0	0	0	0		0	0	0	0		0
5.0.11.0	win	091619	16:43:46	NH_A_80	1	1	blockedtask_colortraining	4	blockedtask_colortraining	39		Green	Color			0		Green.png	Green.png	38	1	480	0	0	0	0		0	0	0	0		0	0	0	0		0	0	0	0		0
5.0.11.0	win	091619	16:43:46	NH_A_80	1	1	blockedtask_colortraining	4	blockedtask_colortraining	42		Green	Color			0		Green.png	Green.png	38	1	484	0	0	0	0		0	0	0	0		0	0	0	0		0	0	0	0		0
5.0.11.0	win	091619	16:43:46	NH_A_80	1	1	blockedtask_colortraining	4	blockedtask_colortraining	45		Green	Color			0		Green.png	Green.png	38	1	440	0	0	0	0		0	0	0	0		0	0	0	0		0	0	0	0		0
5.0.11.0	win	091619	16:43:46	NH_A_80	1	1	blockedtask_colortraining	4	blockedtask_colortraining	48		Green	Color			0		Green.png	Green.png	38	1	575	0	0	0	0		0	0	0	0		0	0	0	0		0	0	0	0		0
5.0.11.0	win	091619	16:43:46	NH_A_80	1	1	blockedtask_colortraining	4	blockedtask_colortraining	51		Green	Color			0		Green.png	Green.png	38	1	511	0	0	0	0		0	0	0	0		0	0	0	0		0	0	0	0		0
5.0.11.0	win	091619	16:43:46	NH_A_80	1	1	blockedtask_colortraining	4	blockedtask_colortraining	54		Red	Color			0		Red.png	Red.png	30	1	466	0	0	0	0		0	0	0	0		0	0	0	0		0	0	0	0		0
5.0.11.0	win	091619	16:43:46	NH_A_80	1	1	blockedtask_colortraining	4	blockedtask_colortraining	57		Green	Color			0		Green.png	Green.png	38	1	503	0	0	0	0		0	0	0	0		0	0	0	0		0	0	0	0		0
5.0.11.0	win	091619	16:43:46	NH_A_80	1	1	blockedtask_colortraining	4	blockedtask_colortraining	60		Red	Color			0		Red.png	Red.png	30	1	458	0	0	0	0		0	0	0	0		0	0	0	0		0	0	0	0		0
5.0.11.0	win	091619	16:43:46	NH_A_80	1	1	blockedtask_colortraining	4	blockedtask_colortraining	63		Green	Color			0		Green.png	Green.png	38	1	512	0	0	0	0		0	0	0	0		0	0	0	0		0	0	0	0		0
5.0.11.0	win	091619	16:43:46	NH_A_80	1	1	blockedtask_colortraining	4	blockedtask_colortraining	66		Green	Color			0		Green.png	Green.png	38	1	499	0	0	0	0		0	0	0	0		0	0	0	0		0	0	0	0		0
5.0.11.0	win	091619	16:43:46	NH_A_80	1	1	blockedtask_colortraining	4	blockedtask_colortraining	69		Green	Color			0		Green.png	Green.png	38	1	438	0	0	0	0		0	0	0	0		0	0	0	0		0	0	0	0		0
5.0.11.0	win	091619	16:43:46	NH_A_80	1	1	blockedtask_colortraining	4	blockedtask_colortraining	72		Red	Color			0		Red.png	Red.png	30	1	508	0	0	0	0		0	0	0	0		0	0	0	0		0	0	0	0		0
5.0.11.0	win	091619	16:43:46	NH_A_80	1	1	blockedtask_colortraining	4	blockedtask_colortraining	75		Red	Color			0		Red.png	Red.png	30	1	496	0	0	0	0		0	0	0	0		0	0	0	0		0	0	0	0		0
5.0.11.0	win	091619	16:43:46	NH_A_80	1	1	blockedtask_colortraining	4	blockedtask_colortraining	78		Red	Color			0		Red.png	Red.png	30	1	436	0	0	0	0		0	0	0	0		0	0	0	0		0	0	0	0		0
5.0.11.0	win	091619	16:43:46	NH_A_80	1	1	blockedtask_colortraining	4	blockedtask_colortraining	81		Red	Color			0		Red.png	Red.png	30	1	458	0	0	0	0		0	0	0	0		0	0	0	0		0	0	0	0		0
5.0.11.0	win	091619	16:43:46	NH_A_80	1	1	blockedtask_colortraining	4	blockedtask_colortraining	84		Green	Color			0		Green.png	Green.png	38	1	400	0	0	0	0		0	0	0	0		0	0	0	0		0	0	0	0		0
5.0.11.0	win	091619	16:43:46	NH_A_80	1	1	blockedtask_colortraining	4	blockedtask_colortraining	87		Red	Color			0		Red.png	Red.png	30	1	390	0	0	0	0		0	0	0	0		0	0	0	0		0	0	0	0		0
5.0.11.0	win	091619	16:43:46	NH_A_80	1	1	blockedtask_colortraining	4	blockedtask_colortraining	90		Green	Color			0		Green.png	Green.png	38	1	606	0	0	0	0		0	0	0	0		0	0	0	0		0	0	0	0		0
5.0.11.0	win	091619	16:43:46	NH_A_80	1	1	blockedtask_colortraining	4	blockedtask_colortraining	93		Green	Color			0		Green.png	Green.png	38	1	590	0	0	0	0		0	0	0	0		0	0	0	0		0	0	0	0		0
5.0.11.0	win	091619	16:43:46	NH_A_80	1	1	blockedtask_colortraining	4	blockedtask_colortraining	96		Red	Color			0		Red.png	Red.png	30	1	430	0	0	0	0		0	0	0	0		0	0	0	0		0	0	0	0		0
5.0.11.0	win	091619	16:43:46	NH_A_80	1	1	blockedtask_colorshapetraining	5	BlockedPracticeInstruct	1		Red	Color			0		SC_Blocked_ColorShapeTraining.htm	Red.png	57	0	18995	0	0	0	0		0	0	0	0		0	0	0	0		0	0	0	0		0
5.0.11.0	win	091619	16:43:46	NH_A_80	1	1	blockedtask_colorshapetraining	5	blockedtask_colorshapetraining	3	Circle		Shape			0		Circle.png	Circle.png	30	1	731	0	0	0	0		0	0	0	0		0	0	0	0		0	0	0	0		0
5.0.11.0	win	091619	16:43:46	NH_A_80	1	1	blockedtask_colorshapetraining	5	blockedtask_colorshapetraining	6	Triangle		Shape			0		Triangle.png	Triangle.png	38	1	725	0	0	0	0		0	0	0	0		0	0	0	0		0	0	0	0		0
5.0.11.0	win	091619	16:43:46	NH_A_80	1	1	blockedtask_colorshapetraining	5	blockedtask_colorshapetraining	9	Circle		Shape			0		Circle.png	Circle.png	30	1	576	0	0	0	0		0	0	0	0		0	0	0	0		0	0	0	0		0
5.0.11.0	win	091619	16:43:46	NH_A_80	1	1	blockedtask_colorshapetraining	5	blockedtask_colorshapetraining	12		Green	Color			0		Green.png	Green.png	38	1	784	0	0	0	0		0	0	0	0		0	0	0	0		0	0	0	0		0
5.0.11.0	win	091619	16:43:46	NH_A_80	1	1	blockedtask_colorshapetraining	5	blockedtask_colorshapetraining	15	Triangle		Shape			0		Triangle.png	Triangle.png	38	1	584	0	0	0	0		0	0	0	0		0	0	0	0		0	0	0	0		0
5.0.11.0	win	091619	16:43:46	NH_A_80	1	1	blockedtask_colorshapetraining	5	blockedtask_colorshapetraining	18	Circle		Shape			0		Circle.png	Circle.png	30	1	537	0	0	0	0		0	0	0	0		0	0	0	0		0	0	0	0		0
5.0.11.0	win	091619	16:43:46	NH_A_80	1	1	blockedtask_colorshapetraining	5	blockedtask_colorshapetraining	21		Green	Color			0		Green.png	Green.png	38	1	475	0	0	0	0		0	0	0	0		0	0	0	0		0	0	0	0		0
5.0.11.0	win	091619	16:43:46	NH_A_80	1	1	blockedtask_colorshapetraining	5	blockedtask_colorshapetraining	24		Red	Color			0		Red.png	Red.png	30	1	447	0	0	0	0		0	0	0	0		0	0	0	0		0	0	0	0		0
5.0.11.0	win	091619	16:43:46	NH_A_80	1	1	blockedtask_colorshapetraining	5	blockedtask_colorshapetraining	27		Green	Color			0		Green.png	Green.png	38	1	436	0	0	0	0		0	0	0	0		0	0	0	0		0	0	0	0		0
5.0.11.0	win	091619	16:43:46	NH_A_80	1	1	blockedtask_colorshapetraining	5	blockedtask_colorshapetraining	30	Circle		Shape			0		Circle.png	Circle.png	30	1	523	0	0	0	0		0	0	0	0		0	0	0	0		0	0	0	0		0
5.0.11.0	win	091619	16:43:46	NH_A_80	1	1	blockedtask_colorshapetraining	5	blockedtask_colorshapetraining	33	Triangle		Shape			0		Triangle.png	Triangle.png	38	1	525	0	0	0	0		0	0	0	0		0	0	0	0		0	0	0	0		0
5.0.11.0	win	091619	16:43:46	NH_A_80	1	1	blockedtask_colorshapetraining	5	blockedtask_colorshapetraining	36	Triangle		Shape			0		Triangle.png	Triangle.png	38	1	448	0	0	0	0		0	0	0	0		0	0	0	0		0	0	0	0		0
5.0.11.0	win	091619	16:43:46	NH_A_80	1	1	blockedtask_colorshapetraining	5	blockedtask_colorshapetraining	39	Circle		Shape			0		Circle.png	Circle.png	30	1	533	0	0	0	0		0	0	0	0		0	0	0	0		0	0	0	0		0
5.0.11.0	win	091619	16:43:46	NH_A_80	1	1	blockedtask_colorshapetraining	5	blockedtask_colorshapetraining	42		Red	Color			0		Red.png	Red.png	30	1	503	0	0	0	0		0	0	0	0		0	0	0	0		0	0	0	0		0
5.0.11.0	win	091619	16:43:46	NH_A_80	1	1	blockedtask_colorshapetraining	5	blockedtask_colorshapetraining	45		Green	Color			0		Green.png	Green.png	38	1	507	0	0	0	0		0	0	0	0		0	0	0	0		0	0	0	0		0
5.0.11.0	win	091619	16:43:46	NH_A_80	1	1	blockedtask_colorshapetraining	5	blockedtask_colorshapetraining	48		Red	Color			0		Red.png	Red.png	30	1	638	0	0	0	0		0	0	0	0		0	0	0	0		0	0	0	0		0
5.0.11.0	win	091619	16:43:46	NH_A_80	1	1	blockedtask_colorshapetraining	5	blockedtask_colorshapetraining	51	Triangle		Shape			0		Triangle.png	Triangle.png	38	1	492	0	0	0	0		0	0	0	0		0	0	0	0		0	0	0	0		0
5.0.11.0	win	091619	16:43:46	NH_A_80	1	1	blockedtask_colorshapetraining	5	blockedtask_colorshapetraining	54	Circle		Shape			0		Circle.png	Circle.png	30	1	464	0	0	0	0		0	0	0	0		0	0	0	0		0	0	0	0		0
5.0.11.0	win	091619	16:43:46	NH_A_80	1	1	blockedtask_colorshapetraining	5	blockedtask_colorshapetraining	57		Green	Color			0		Green.png	Green.png	38	1	853	0	0	0	0		0	0	0	0		0	0	0	0		0	0	0	0		0
5.0.11.0	win	091619	16:43:46	NH_A_80	1	1	blockedtask_colorshapetraining	5	blockedtask_colorshapetraining	60		Red	Color			0		Red.png	Red.png	30	1	442	0	0	0	0		0	0	0	0		0	0	0	0		0	0	0	0		0
5.0.11.0	win	091619	16:43:46	NH_A_80	1	1	blockedtask_colorshapetraining	5	blockedtask_colorshapetraining	63		Green	Color			0		Green.png	Green.png	38	1	480	0	0	0	0		0	0	0	0		0	0	0	0		0	0	0	0		0
5.0.11.0	win	091619	16:43:46	NH_A_80	1	1	blockedtask_colorshapetraining	5	blockedtask_colorshapetraining	66		Red	Color			0		Red.png	Red.png	30	1	437	0	0	0	0		0	0	0	0		0	0	0	0		0	0	0	0		0
5.0.11.0	win	091619	16:43:46	NH_A_80	1	1	blockedtask_colorshapetraining	5	blockedtask_colorshapetraining	69	Circle		Shape			0		Circle.png	Circle.png	30	1	523	0	0	0	0		0	0	0	0		0	0	0	0		0	0	0	0		0
5.0.11.0	win	091619	16:43:46	NH_A_80	1	1	blockedtask_colorshapetraining	5	blockedtask_colorshapetraining	72		Red	Color			0		Red.png	Red.png	30	1	1438	0	0	0	0		0	0	0	0		0	0	0	0		0	0	0	0		0
5.0.11.0	win	091619	16:43:46	NH_A_80	1	1	blockedtask_colorshapetraining	5	blockedtask_colorshapetraining	75		Red	Color			0		Red.png	Red.png	30	1	556	0	0	0	0		0	0	0	0		0	0	0	0		0	0	0	0		0
5.0.11.0	win	091619	16:43:46	NH_A_80	1	1	blockedtask_colorshapetraining	5	blockedtask_colorshapetraining	78	Triangle		Shape			0		Triangle.png	Triangle.png	38	1	525	0	0	0	0		0	0	0	0		0	0	0	0		0	0	0	0		0
5.0.11.0	win	091619	16:43:46	NH_A_80	1	1	blockedtask_colorshapetraining	5	blockedtask_colorshapetraining	81		Green	Color			0		Green.png	Green.png	38	1	576	0	0	0	0		0	0	0	0		0	0	0	0		0	0	0	0		0
5.0.11.0	win	091619	16:43:46	NH_A_80	1	1	blockedtask_colorshapetraining	5	blockedtask_colorshapetraining	84	Triangle		Shape			0		Triangle.png	Triangle.png	38	1	480	0	0	0	0		0	0	0	0		0	0	0	0		0	0	0	0		0
5.0.11.0	win	091619	16:43:46	NH_A_80	1	1	blockedtask_colorshapetraining	5	blockedtask_colorshapetraining	87		Green	Color			0		Green.png	Green.png	38	1	692	0	0	0	0		0	0	0	0		0	0	0	0		0	0	0	0		0
5.0.11.0	win	091619	16:43:46	NH_A_80	1	1	blockedtask_colorshapetraining	5	blockedtask_colorshapetraining	90	Circle		Shape			0		Circle.png	Circle.png	30	1	464	0	0	0	0		0	0	0	0		0	0	0	0		0	0	0	0		0
5.0.11.0	win	091619	16:43:46	NH_A_80	1	1	blockedtask_colorshapetraining	5	blockedtask_colorshapetraining	93		Red	Color			0		Red.png	Red.png	30	1	566	0	0	0	0		0	0	0	0		0	0	0	0		0	0	0	0		0
5.0.11.0	win	091619	16:43:46	NH_A_80	1	1	blockedtask_colorshapetraining	5	blockedtask_colorshapetraining	96	Triangle		Shape			0		Triangle.png	Triangle.png	38	1	678	0	0	0	0		0	0	0	0		0	0	0	0		0	0	0	0		0
5.0.11.0	win	091619	16:43:46	NH_A_80	1	1	blockedtask_bivalentshapetraining	6	BlockedPracticeInstruct	1	Triangle		Shape			0		SC_Blocked_BivalentShapeTraining.htm	Triangle.png	57	0	19585	0	0	0	0		0	0	0	0		0	0	0	0		0	0	0	0		0
5.0.11.0	win	091619	16:43:46	NH_A_80	1	1	blockedtask_bivalentshapetraining	6	blockedtask_bivalentshapetraining	3	Triangle	Green	Shape			0		TriangleGreen.png	TriangleGreen.png	38	1	1617	0	0	0	0		0	0	0	0		0	0	0	0		0	0	0	0		0
5.0.11.0	win	091619	16:43:46	NH_A_80	1	1	blockedtask_bivalentshapetraining	6	blockedtask_bivalentshapetraining	6	Circle	Green	Shape			0		CircleGreen.png	CircleGreen.png	30	1	1209	0	0	0	0		0	0	0	0		0	0	0	0		0	0	0	0		0
5.0.11.0	win	091619	16:43:46	NH_A_80	1	1	blockedtask_bivalentshapetraining	6	blockedtask_bivalentshapetraining	9	Triangle	Green	Shape			0		TriangleGreen.png	TriangleGreen.png	38	1	528	0	0	0	0		0	0	0	0		0	0	0	0		0	0	0	0		0
5.0.11.0	win	091619	16:43:46	NH_A_80	1	1	blockedtask_bivalentshapetraining	6	blockedtask_bivalentshapetraining	12	Circle	Red	Shape			0		CircleRed.png	CircleRed.png	30	1	915	0	0	0	0		0	0	0	0		0	0	0	0		0	0	0	0		0
5.0.11.0	win	091619	16:43:46	NH_A_80	1	1	blockedtask_bivalentshapetraining	6	blockedtask_bivalentshapetraining	15	Circle	Red	Shape			0		CircleRed.png	CircleRed.png	30	1	454	0	0	0	0		0	0	0	0		0	0	0	0		0	0	0	0		0
5.0.11.0	win	091619	16:43:46	NH_A_80	1	1	blockedtask_bivalentshapetraining	6	blockedtask_bivalentshapetraining	18	Circle	Red	Shape			0		CircleRed.png	CircleRed.png	30	1	426	0	0	0	0		0	0	0	0		0	0	0	0		0	0	0	0		0
5.0.11.0	win	091619	16:43:46	NH_A_80	1	1	blockedtask_bivalentshapetraining	6	blockedtask_bivalentshapetraining	21	Circle	Green	Shape			0		CircleGreen.png	CircleGreen.png	30	1	545	0	0	0	0		0	0	0	0		0	0	0	0		0	0	0	0		0
5.0.11.0	win	091619	16:43:46	NH_A_80	1	1	blockedtask_bivalentshapetraining	6	blockedtask_bivalentshapetraining	24	Triangle	Green	Shape			0		TriangleGreen.png	TriangleGreen.png	38	1	515	0	0	0	0		0	0	0	0		0	0	0	0		0	0	0	0		0
5.0.11.0	win	091619	16:43:46	NH_A_80	1	1	blockedtask_bivalentshapetraining	6	blockedtask_bivalentshapetraining	27	Circle	Green	Shape			0		CircleGreen.png	CircleGreen.png	30	1	550	0	0	0	0		0	0	0	0		0	0	0	0		0	0	0	0		0
5.0.11.0	win	091619	16:43:46	NH_A_80	1	1	blockedtask_bivalentshapetraining	6	blockedtask_bivalentshapetraining	30	Triangle	Red	Shape			0		TriangleRed.png	TriangleRed.png	38	1	471	0	0	0	0		0	0	0	0		0	0	0	0		0	0	0	0		0
5.0.11.0	win	091619	16:43:46	NH_A_80	1	1	blockedtask_bivalentshapetraining	6	blockedtask_bivalentshapetraining	33	Triangle	Green	Shape			0		TriangleGreen.png	TriangleGreen.png	38	1	940	0	0	0	0		0	0	0	0		0	0	0	0		0	0	0	0		0
5.0.11.0	win	091619	16:43:46	NH_A_80	1	1	blockedtask_bivalentshapetraining	6	blockedtask_bivalentshapetraining	36	Triangle	Red	Shape			0		TriangleRed.png	TriangleRed.png	38	1	478	0	0	0	0		0	0	0	0		0	0	0	0		0	0	0	0		0
5.0.11.0	win	091619	16:43:46	NH_A_80	1	1	blockedtask_bivalentshapetraining	6	blockedtask_bivalentshapetraining	39	Triangle	Green	Shape			0		TriangleGreen.png	TriangleGreen.png	38	1	402	0	0	0	0		0	0	0	0		0	0	0	0		0	0	0	0		0
5.0.11.0	win	091619	16:43:46	NH_A_80	1	1	blockedtask_bivalentshapetraining	6	blockedtask_bivalentshapetraining	42	Triangle	Red	Shape			0		TriangleRed.png	TriangleRed.png	38	1	554	0	0	0	0		0	0	0	0		0	0	0	0		0	0	0	0		0
5.0.11.0	win	091619	16:43:46	NH_A_80	1	1	blockedtask_bivalentshapetraining	6	blockedtask_bivalentshapetraining	45	Circle	Green	Shape			0		CircleGreen.png	CircleGreen.png	30	1	571	0	0	0	0		0	0	0	0		0	0	0	0		0	0	0	0		0
5.0.11.0	win	091619	16:43:46	NH_A_80	1	1	blockedtask_bivalentshapetraining	6	blockedtask_bivalentshapetraining	48	Circle	Red	Shape			0		CircleRed.png	CircleRed.png	30	1	396	0	0	0	0		0	0	0	0		0	0	0	0		0	0	0	0		0
5.0.11.0	win	091619	16:43:46	NH_A_80	1	1	blockedtask_bivalentshapetraining	6	blockedtask_bivalentshapetraining	51	Triangle	Red	Shape			0		TriangleRed.png	TriangleRed.png	38	1	596	0	0	0	0		0	0	0	0		0	0	0	0		0	0	0	0		0
5.0.11.0	win	091619	16:43:46	NH_A_80	1	1	blockedtask_bivalentshapetraining	6	blockedtask_bivalentshapetraining	54	Circle	Green	Shape			0		CircleGreen.png	CircleGreen.png	30	1	500	0	0	0	0		0	0	0	0		0	0	0	0		0	0	0	0		0
5.0.11.0	win	091619	16:43:46	NH_A_80	1	1	blockedtask_bivalentshapetraining	6	blockedtask_bivalentshapetraining	57	Triangle	Green	Shape			0		TriangleGreen.png	TriangleGreen.png	38	1	471	0	0	0	0		0	0	0	0		0	0	0	0		0	0	0	0		0
5.0.11.0	win	091619	16:43:46	NH_A_80	1	1	blockedtask_bivalentshapetraining	6	blockedtask_bivalentshapetraining	60	Triangle	Red	Shape			0		TriangleRed.png	TriangleRed.png	38	1	556	0	0	0	0		0	0	0	0		0	0	0	0		0	0	0	0		0
5.0.11.0	win	091619	16:43:46	NH_A_80	1	1	blockedtask_bivalentshapetraining	6	blockedtask_bivalentshapetraining	63	Triangle	Red	Shape			0		TriangleRed.png	TriangleRed.png	38	1	445	0	0	0	0		0	0	0	0		0	0	0	0		0	0	0	0		0
5.0.11.0	win	091619	16:43:46	NH_A_80	1	1	blockedtask_bivalentshapetraining	6	blockedtask_bivalentshapetraining	66	Circle	Red	Shape			0		CircleRed.png	CircleRed.png	30	1	451	0	0	0	0		0	0	0	0		0	0	0	0		0	0	0	0		0
5.0.11.0	win	091619	16:43:46	NH_A_80	1	1	blockedtask_bivalentshapetraining	6	blockedtask_bivalentshapetraining	69	Circle	Red	Shape			0		CircleRed.png	CircleRed.png	30	1	584	0	0	0	0		0	0	0	0		0	0	0	0		0	0	0	0		0
5.0.11.0	win	091619	16:43:46	NH_A_80	1	1	blockedtask_bivalentshapetraining	6	blockedtask_bivalentshapetraining	72	Triangle	Red	Shape			0		TriangleRed.png	TriangleRed.png	38	1	488	0	0	0	0		0	0	0	0		0	0	0	0		0	0	0	0		0
5.0.11.0	win	091619	16:43:46	NH_A_80	1	1	blockedtask_bivalentshapetraining	6	blockedtask_bivalentshapetraining	75	Triangle	Green	Shape			0		TriangleGreen.png	TriangleGreen.png	38	1	652	0	0	0	0		0	0	0	0		0	0	0	0		0	0	0	0		0
5.0.11.0	win	091619	16:43:46	NH_A_80	1	1	blockedtask_bivalentshapetraining	6	blockedtask_bivalentshapetraining	78	Triangle	Red	Shape			0		TriangleRed.png	TriangleRed.png	38	1	474	0	0	0	0		0	0	0	0		0	0	0	0		0	0	0	0		0
5.0.11.0	win	091619	16:43:46	NH_A_80	1	1	blockedtask_bivalentshapetraining	6	blockedtask_bivalentshapetraining	81	Circle	Green	Shape			0		CircleGreen.png	CircleGreen.png	30	1	398	0	0	0	0		0	0	0	0		0	0	0	0		0	0	0	0		0
5.0.11.0	win	091619	16:43:46	NH_A_80	1	1	blockedtask_bivalentshapetraining	6	blockedtask_bivalentshapetraining	84	Circle	Green	Shape			0		CircleGreen.png	CircleGreen.png	30	1	406	0	0	0	0		0	0	0	0		0	0	0	0		0	0	0	0		0
5.0.11.0	win	091619	16:43:46	NH_A_80	1	1	blockedtask_bivalentshapetraining	6	blockedtask_bivalentshapetraining	87	Circle	Red	Shape			0		CircleRed.png	CircleRed.png	30	1	797	0	0	0	0		0	0	0	0		0	0	0	0		0	0	0	0		0
5.0.11.0	win	091619	16:43:46	NH_A_80	1	1	blockedtask_bivalentshapetraining	6	blockedtask_bivalentshapetraining	90	Circle	Green	Shape			0		CircleGreen.png	CircleGreen.png	30	1	485	0	0	0	0		0	0	0	0		0	0	0	0		0	0	0	0		0
5.0.11.0	win	091619	16:43:46	NH_A_80	1	1	blockedtask_bivalentshapetraining	6	blockedtask_bivalentshapetraining	93	Circle	Red	Shape			0		CircleRed.png	CircleRed.png	30	1	537	0	0	0	0		0	0	0	0		0	0	0	0		0	0	0	0		0
5.0.11.0	win	091619	16:43:46	NH_A_80	1	1	blockedtask_bivalentshapetraining	6	blockedtask_bivalentshapetraining	96	Triangle	Green	Shape			0		TriangleGreen.png	TriangleGreen.png	38	1	539	0	0	0	0		0	0	0	0		0	0	0	0		0	0	0	0		0
5.0.11.0	win	091619	16:43:46	NH_A_80	1	1	blockedtask_bivalentcolortraining	7	BlockedPracticeInstruct	1	Triangle	Green	Shape			0		SC_Blocked_BivalentColorTraining.htm	TriangleGreen.png	57	0	18860	0	0	0	0		0	0	0	0		0	0	0	0		0	0	0	0		0
5.0.11.0	win	091619	16:43:46	NH_A_80	1	1	blockedtask_bivalentcolortraining	7	blockedtask_bivalentcolortraining	3	Triangle	Red	Color			0		TriangleRed.png	TriangleRed.png	30	1	841	0	0	0	0		0	0	0	0		0	0	0	0		0	0	0	0		0
5.0.11.0	win	091619	16:43:46	NH_A_80	1	1	blockedtask_bivalentcolortraining	7	blockedtask_bivalentcolortraining	6	Triangle	Green	Color			0		TriangleGreen.png	TriangleGreen.png	38	1	1231	0	0	0	0		0	0	0	0		0	0	0	0		0	0	0	0		0
5.0.11.0	win	091619	16:43:46	NH_A_80	1	1	blockedtask_bivalentcolortraining	7	blockedtask_bivalentcolortraining	9	Triangle	Green	Color			0		TriangleGreen.png	TriangleGreen.png	38	1	437	0	0	0	0		0	0	0	0		0	0	0	0		0	0	0	0		0
5.0.11.0	win	091619	16:43:46	NH_A_80	1	1	blockedtask_bivalentcolortraining	7	blockedtask_bivalentcolortraining	12	Circle	Green	Color			0		CircleGreen.png	CircleGreen.png	38	1	395	0	0	0	0		0	0	0	0		0	0	0	0		0	0	0	0		0
5.0.11.0	win	091619	16:43:46	NH_A_80	1	1	blockedtask_bivalentcolortraining	7	blockedtask_bivalentcolortraining	15	Circle	Green	Color			0		CircleGreen.png	CircleGreen.png	38	1	419	0	0	0	0		0	0	0	0		0	0	0	0		0	0	0	0		0
5.0.11.0	win	091619	16:43:46	NH_A_80	1	1	blockedtask_bivalentcolortraining	7	blockedtask_bivalentcolortraining	18	Triangle	Red	Color			0		TriangleRed.png	TriangleRed.png	30	1	442	0	0	0	0		0	0	0	0		0	0	0	0		0	0	0	0		0
5.0.11.0	win	091619	16:43:46	NH_A_80	1	1	blockedtask_bivalentcolortraining	7	blockedtask_bivalentcolortraining	21	Circle	Green	Color			0		CircleGreen.png	CircleGreen.png	38	1	448	0	0	0	0		0	0	0	0		0	0	0	0		0	0	0	0		0
5.0.11.0	win	091619	16:43:46	NH_A_80	1	1	blockedtask_bivalentcolortraining	7	blockedtask_bivalentcolortraining	24	Circle	Green	Color			0		CircleGreen.png	CircleGreen.png	38	1	373	0	0	0	0		0	0	0	0		0	0	0	0		0	0	0	0		0
5.0.11.0	win	091619	16:43:46	NH_A_80	1	1	blockedtask_bivalentcolortraining	7	blockedtask_bivalentcolortraining	27	Triangle	Green	Color			0		TriangleGreen.png	TriangleGreen.png	38	1	350	0	0	0	0		0	0	0	0		0	0	0	0		0	0	0	0		0
5.0.11.0	win	091619	16:43:46	NH_A_80	1	1	blockedtask_bivalentcolortraining	7	blockedtask_bivalentcolortraining	30	Circle	Green	Color			0		CircleGreen.png	CircleGreen.png	38	1	375	0	0	0	0		0	0	0	0		0	0	0	0		0	0	0	0		0
5.0.11.0	win	091619	16:43:46	NH_A_80	1	1	blockedtask_bivalentcolortraining	7	blockedtask_bivalentcolortraining	33	Triangle	Green	Color			0		TriangleGreen.png	TriangleGreen.png	38	1	384	0	0	0	0		0	0	0	0		0	0	0	0		0	0	0	0		0
5.0.11.0	win	091619	16:43:46	NH_A_80	1	1	blockedtask_bivalentcolortraining	7	blockedtask_bivalentcolortraining	36	Circle	Red	Color			0		CircleRed.png	CircleRed.png	30	1	424	0	0	0	0		0	0	0	0		0	0	0	0		0	0	0	0		0
5.0.11.0	win	091619	16:43:46	NH_A_80	1	1	blockedtask_bivalentcolortraining	7	blockedtask_bivalentcolortraining	39	Circle	Red	Color			0		CircleRed.png	CircleRed.png	30	1	446	0	0	0	0		0	0	0	0		0	0	0	0		0	0	0	0		0
5.0.11.0	win	091619	16:43:46	NH_A_80	1	1	blockedtask_bivalentcolortraining	7	blockedtask_bivalentcolortraining	42	Circle	Red	Color			0		CircleRed.png	CircleRed.png	30	1	468	0	0	0	0		0	0	0	0		0	0	0	0		0	0	0	0		0
5.0.11.0	win	091619	16:43:46	NH_A_80	1	1	blockedtask_bivalentcolortraining	7	blockedtask_bivalentcolortraining	45	Circle	Red	Color			0		CircleRed.png	CircleRed.png	30	1	441	0	0	0	0		0	0	0	0		0	0	0	0		0	0	0	0		0
5.0.11.0	win	091619	16:43:46	NH_A_80	1	1	blockedtask_bivalentcolortraining	7	blockedtask_bivalentcolortraining	48	Triangle	Red	Color			0		TriangleRed.png	TriangleRed.png	30	1	399	0	0	0	0		0	0	0	0		0	0	0	0		0	0	0	0		0
5.0.11.0	win	091619	16:43:46	NH_A_80	1	1	blockedtask_bivalentcolortraining	7	blockedtask_bivalentcolortraining	51	Circle	Red	Color			0		CircleRed.png	CircleRed.png	30	1	422	0	0	0	0		0	0	0	0		0	0	0	0		0	0	0	0		0
5.0.11.0	win	091619	16:43:46	NH_A_80	1	1	blockedtask_bivalentcolortraining	7	blockedtask_bivalentcolortraining	54	Triangle	Red	Color			0		TriangleRed.png	TriangleRed.png	30	1	461	0	0	0	0		0	0	0	0		0	0	0	0		0	0	0	0		0
5.0.11.0	win	091619	16:43:46	NH_A_80	1	1	blockedtask_bivalentcolortraining	7	blockedtask_bivalentcolortraining	57	Circle	Red	Color			0		CircleRed.png	CircleRed.png	30	1	403	0	0	0	0		0	0	0	0		0	0	0	0		0	0	0	0		0
5.0.11.0	win	091619	16:43:46	NH_A_80	1	1	blockedtask_bivalentcolortraining	7	blockedtask_bivalentcolortraining	60	Circle	Green	Color			0		CircleGreen.png	CircleGreen.png	38	1	394	0	0	0	0		0	0	0	0		0	0	0	0		0	0	0	0		0
5.0.11.0	win	091619	16:43:46	NH_A_80	1	1	blockedtask_bivalentcolortraining	7	blockedtask_bivalentcolortraining	63	Triangle	Green	Color			0		TriangleGreen.png	TriangleGreen.png	38	1	370	0	0	0	0		0	0	0	0		0	0	0	0		0	0	0	0		0
5.0.11.0	win	091619	16:43:46	NH_A_80	1	1	blockedtask_bivalentcolortraining	7	blockedtask_bivalentcolortraining	66	Triangle	Green	Color			0		TriangleGreen.png	TriangleGreen.png	38	1	378	0	0	0	0		0	0	0	0		0	0	0	0		0	0	0	0		0
5.0.11.0	win	091619	16:43:46	NH_A_80	1	1	blockedtask_bivalentcolortraining	7	blockedtask_bivalentcolortraining	69	Triangle	Red	Color			0		TriangleRed.png	TriangleRed.png	30	1	387	0	0	0	0		0	0	0	0		0	0	0	0		0	0	0	0		0
5.0.11.0	win	091619	16:43:46	NH_A_80	1	1	blockedtask_bivalentcolortraining	7	blockedtask_bivalentcolortraining	72	Circle	Red	Color			0		CircleRed.png	CircleRed.png	30	1	428	0	0	0	0		0	0	0	0		0	0	0	0		0	0	0	0		0
5.0.11.0	win	091619	16:43:46	NH_A_80	1	1	blockedtask_bivalentcolortraining	7	blockedtask_bivalentcolortraining	75	Triangle	Green	Color			0		TriangleGreen.png	TriangleGreen.png	38	1	370	0	0	0	0		0	0	0	0		0	0	0	0		0	0	0	0		0
5.0.11.0	win	091619	16:43:46	NH_A_80	1	1	blockedtask_bivalentcolortraining	7	blockedtask_bivalentcolortraining	78	Triangle	Red	Color			0		TriangleRed.png	TriangleRed.png	30	1	442	0	0	0	0		0	0	0	0		0	0	0	0		0	0	0	0		0
5.0.11.0	win	091619	16:43:46	NH_A_80	1	1	blockedtask_bivalentcolortraining	7	blockedtask_bivalentcolortraining	81	Circle	Green	Color			0		CircleGreen.png	CircleGreen.png	38	1	464	0	0	0	0		0	0	0	0		0	0	0	0		0	0	0	0		0
5.0.11.0	win	091619	16:43:46	NH_A_80	1	1	blockedtask_bivalentcolortraining	7	blockedtask_bivalentcolortraining	84	Circle	Red	Color			0		CircleRed.png	CircleRed.png	30	1	581	0	0	0	0		0	0	0	0		0	0	0	0		0	0	0	0		0
5.0.11.0	win	091619	16:43:46	NH_A_80	1	1	blockedtask_bivalentcolortraining	7	blockedtask_bivalentcolortraining	87	Triangle	Red	Color			0		TriangleRed.png	TriangleRed.png	30	1	421	0	0	0	0		0	0	0	0		0	0	0	0		0	0	0	0		0
5.0.11.0	win	091619	16:43:46	NH_A_80	1	1	blockedtask_bivalentcolortraining	7	blockedtask_bivalentcolortraining	90	Triangle	Red	Color			0		TriangleRed.png	TriangleRed.png	30	1	412	0	0	0	0		0	0	0	0		0	0	0	0		0	0	0	0		0
5.0.11.0	win	091619	16:43:46	NH_A_80	1	1	blockedtask_bivalentcolortraining	7	blockedtask_bivalentcolortraining	93	Triangle	Green	Color			0		TriangleGreen.png	TriangleGreen.png	38	1	419	0	0	0	0		0	0	0	0		0	0	0	0		0	0	0	0		0
5.0.11.0	win	091619	16:43:46	NH_A_80	1	1	blockedtask_bivalentcolortraining	7	blockedtask_bivalentcolortraining	96	Circle	Green	Color			0		CircleGreen.png	CircleGreen.png	38	1	314	0	0	0	0		0	0	0	0		0	0	0	0		0	0	0	0		0
5.0.11.0	win	091619	16:43:46	NH_A_80	1	1	blocked_testintro	8	BlockedPracticeInstruct	1	Circle	Green	Color			0		SC_Blocked_TestIntro.htm	CircleGreen.png	57	0	21669	0	0	0	0		0	0	0	0		0	0	0	0		0	0	0	0		0
5.0.11.0	win	091619	16:43:46	NH_A_80	1	1	blocked_shape	9	BlockedTestInstruct	1	Circle	Green	Color			0		SC_Blocked_BivalentShapeTest.htm	CircleGreen.png	57	0	6271	0	0	0	0		0	0	0	0		0	0	0	0		0	0	0	0		0
5.0.11.0	win	091619	16:43:46	NH_A_80	1	1	blocked_shape	9	blockedtask_bivalentshapetest	3	Triangle	Red	Shape			0		TriangleRed.png	TriangleRed.png	38	1	3588	0	0	0	0		1	1	3588	100	3588	0	0	0	0		0	0	0	0		0
5.0.11.0	win	091619	16:43:46	NH_A_80	1	1	blocked_shape	9	blockedtask_bivalentshapetest	6	Circle	Red	Shape			0		CircleRed.png	CircleRed.png	30	1	2125	0	0	0	0		2	2	5713	100	2856.5	0	0	0	0		0	0	0	0		0
5.0.11.0	win	091619	16:43:46	NH_A_80	1	1	blocked_shape	9	blockedtask_bivalentshapetest	9	Triangle	Green	Shape			0		TriangleGreen.png	TriangleGreen.png	38	1	751	0	0	0	0		3	3	6464	100	2154.6666666666665150842	0	0	0	0		0	0	0	0		0
5.0.11.0	win	091619	16:43:46	NH_A_80	1	1	blocked_shape	9	blockedtask_bivalentshapetest	12	Circle	Green	Shape			0		CircleGreen.png	CircleGreen.png	30	1	841	0	0	0	0		4	4	7305	100	1826.25	0	0	0	0		0	0	0	0		0
5.0.11.0	win	091619	16:43:46	NH_A_80	1	1	blocked_shape	9	blockedtask_bivalentshapetest	15	Triangle	Red	Shape			0		TriangleRed.png	TriangleRed.png	38	1	526	0	0	0	0		5	5	7831	100	1566.2000000000000454747	0	0	0	0		0	0	0	0		0
5.0.11.0	win	091619	16:43:46	NH_A_80	1	1	blocked_shape	9	blockedtask_bivalentshapetest	18	Circle	Green	Shape			0		CircleGreen.png	CircleGreen.png	30	1	529	0	0	0	0		6	6	8360	100	1393.3333333333332575421	0	0	0	0		0	0	0	0		0
5.0.11.0	win	091619	16:43:46	NH_A_80	1	1	blocked_shape	9	blockedtask_bivalentshapetest	21	Triangle	Green	Shape			0		TriangleGreen.png	TriangleGreen.png	38	1	468	0	0	0	0		7	7	8828	100	1261.1428571428571103752	0	0	0	0		0	0	0	0		0
5.0.11.0	win	091619	16:43:46	NH_A_80	1	1	blocked_shape	9	blockedtask_bivalentshapetest	24	Triangle	Red	Shape			0		TriangleRed.png	TriangleRed.png	38	1	424	0	0	0	0		8	8	9252	100	1156.5	0	0	0	0		0	0	0	0		0
5.0.11.0	win	091619	16:43:46	NH_A_80	1	1	blocked_shape	9	blockedtask_bivalentshapetest	27	Triangle	Red	Shape			0		TriangleRed.png	TriangleRed.png	38	1	383	0	0	0	0		9	9	9635	100	1070.5555555555556566105	0	0	0	0		0	0	0	0		0
5.0.11.0	win	091619	16:43:46	NH_A_80	1	1	blocked_shape	9	blockedtask_bivalentshapetest	30	Circle	Red	Shape			0		CircleRed.png	CircleRed.png	30	1	455	0	0	0	0		10	10	10090	100	1009	0	0	0	0		0	0	0	0		0
5.0.11.0	win	091619	16:43:46	NH_A_80	1	1	blocked_shape	9	blockedtask_bivalentshapetest	33	Circle	Red	Shape			0		CircleRed.png	CircleRed.png	30	1	413	0	0	0	0		11	11	10503	100	954.8181818181818698577	0	0	0	0		0	0	0	0		0
5.0.11.0	win	091619	16:43:46	NH_A_80	1	1	blocked_shape	9	blockedtask_bivalentshapetest	36	Triangle	Green	Shape			0		TriangleGreen.png	TriangleGreen.png	38	1	500	0	0	0	0		12	12	11003	100	916.9166666666666287711	0	0	0	0		0	0	0	0		0
5.0.11.0	win	091619	16:43:46	NH_A_80	1	1	blocked_shape	9	blockedtask_bivalentshapetest	39	Circle	Red	Shape			0		CircleRed.png	CircleRed.png	30	1	439	0	0	0	0		13	13	11442	100	880.1538461538461888267	0	0	0	0		0	0	0	0		0
5.0.11.0	win	091619	16:43:46	NH_A_80	1	1	blocked_shape	9	blockedtask_bivalentshapetest	42	Circle	Green	Shape			0		CircleGreen.png	CircleGreen.png	30	1	445	0	0	0	0		14	14	11887	100	849.0714285714285551876	0	0	0	0		0	0	0	0		0
5.0.11.0	win	091619	16:43:46	NH_A_80	1	1	blocked_shape	9	blockedtask_bivalentshapetest	45	Triangle	Green	Shape			0		TriangleGreen.png	TriangleGreen.png	38	1	451	0	0	0	0		15	15	12338	100	822.5333333333333030168	0	0	0	0		0	0	0	0		0
5.0.11.0	win	091619	16:43:46	NH_A_80	1	1	blocked_shape	9	blockedtask_bivalentshapetest	48	Triangle	Red	Shape			0		TriangleRed.png	TriangleRed.png	38	1	2360	0	0	0	0		16	16	14698	100	918.625	0	0	0	0		0	0	0	0		0
5.0.11.0	win	091619	16:43:46	NH_A_80	1	1	blocked_shape	9	blockedtask_bivalentshapetest	51	Triangle	Green	Shape			0		TriangleGreen.png	TriangleGreen.png	38	1	530	0	0	0	0		17	17	15228	100	895.7647058823529278015	0	0	0	0		0	0	0	0		0
5.0.11.0	win	091619	16:43:46	NH_A_80	1	1	blocked_shape	9	blockedtask_bivalentshapetest	54	Triangle	Green	Shape			0		TriangleGreen.png	TriangleGreen.png	38	1	453	0	0	0	0		18	18	15681	100	871.1666666666666287711	0	0	0	0		0	0	0	0		0
5.0.11.0	win	091619	16:43:46	NH_A_80	1	1	blocked_shape	9	blockedtask_bivalentshapetest	57	Circle	Green	Shape			0		CircleGreen.png	CircleGreen.png	30	1	522	0	0	0	0		19	19	16203	100	852.7894736842105203323	0	0	0	0		0	0	0	0		0
5.0.11.0	win	091619	16:43:46	NH_A_80	1	1	blocked_shape	9	blockedtask_bivalentshapetest	60	Triangle	Green	Shape			0		TriangleGreen.png	TriangleGreen.png	38	1	476	0	0	0	0		20	20	16679	100	833.9500000000000454747	0	0	0	0		0	0	0	0		0
5.0.11.0	win	091619	16:43:46	NH_A_80	1	1	blocked_shape	9	blockedtask_bivalentshapetest	63	Triangle	Red	Shape			0		TriangleRed.png	TriangleRed.png	38	1	418	0	0	0	0		21	21	17097	100	814.1428571428571103752	0	0	0	0		0	0	0	0		0
5.0.11.0	win	091619	16:43:46	NH_A_80	1	1	blocked_shape	9	blockedtask_bivalentshapetest	66	Circle	Red	Shape			0		CircleRed.png	CircleRed.png	30	1	392	0	0	0	0		22	22	17489	100	794.9545454545454958861	0	0	0	0		0	0	0	0		0
5.0.11.0	win	091619	16:43:46	NH_A_80	1	1	blocked_shape	9	blockedtask_bivalentshapetest	69	Circle	Red	Shape			0		CircleRed.png	CircleRed.png	30	1	352	0	0	0	0		23	23	17841	100	775.695652173913003935	0	0	0	0		0	0	0	0		0
5.0.11.0	win	091619	16:43:46	NH_A_80	1	1	blocked_shape	9	blockedtask_bivalentshapetest	72	Triangle	Red	Shape			0		TriangleRed.png	TriangleRed.png	38	1	409	0	0	0	0		24	24	18250	100	760.4166666666666287711	0	0	0	0		0	0	0	0		0
5.0.11.0	win	091619	16:43:46	NH_A_80	1	1	blocked_shape	9	blockedtask_bivalentshapetest	75	Triangle	Red	Shape			0		TriangleRed.png	TriangleRed.png	38	1	480	0	0	0	0		25	25	18730	100	749.2000000000000454747	0	0	0	0		0	0	0	0		0
5.0.11.0	win	091619	16:43:46	NH_A_80	1	1	blocked_shape	9	blockedtask_bivalentshapetest	78	Circle	Green	Shape			0		CircleGreen.png	CircleGreen.png	30	1	534	0	0	0	0		26	26	19264	100	740.9230769230769055866	0	0	0	0		0	0	0	0		0
5.0.11.0	win	091619	16:43:46	NH_A_80	1	1	blocked_shape	9	blockedtask_bivalentshapetest	81	Triangle	Green	Shape			0		TriangleGreen.png	TriangleGreen.png	38	1	424	0	0	0	0		27	27	19688	100	729.1851851851852188702	0	0	0	0		0	0	0	0		0
5.0.11.0	win	091619	16:43:46	NH_A_80	1	1	blocked_shape	9	blockedtask_bivalentshapetest	84	Circle	Green	Shape			0		CircleGreen.png	CircleGreen.png	30	1	462	0	0	0	0		28	28	20150	100	719.6428571428571103752	0	0	0	0		0	0	0	0		0
5.0.11.0	win	091619	16:43:46	NH_A_80	1	1	blocked_shape	9	blockedtask_bivalentshapetest	87	Circle	Red	Shape			0		CircleRed.png	CircleRed.png	30	1	515	0	0	0	0		29	29	20665	100	712.5862068965517437391	0	0	0	0		0	0	0	0		0
5.0.11.0	win	091619	16:43:46	NH_A_80	1	1	blocked_shape	9	blockedtask_bivalentshapetest	90	Circle	Red	Shape			0		CircleRed.png	CircleRed.png	30	1	470	0	0	0	0		30	30	21135	100	704.5	0	0	0	0		0	0	0	0		0
5.0.11.0	win	091619	16:43:46	NH_A_80	1	1	blocked_shape	9	blockedtask_bivalentshapetest	93	Circle	Green	Shape			0		CircleGreen.png	CircleGreen.png	30	1	427	0	0	0	0		31	31	21562	100	695.5483870967741495406	0	0	0	0		0	0	0	0		0
5.0.11.0	win	091619	16:43:46	NH_A_80	1	1	blocked_shape	9	blockedtask_bivalentshapetest	96	Triangle	Red	Shape			0		TriangleRed.png	TriangleRed.png	38	1	465	0	0	0	0		32	32	22027	100	688.34375	0	0	0	0		0	0	0	0		0
5.0.11.0	win	091619	16:43:46	NH_A_80	1	1	blocked_shape	9	blockedtask_bivalentshapetest	99	Circle	Green	Shape			0		CircleGreen.png	CircleGreen.png	30	1	486	0	0	0	0		33	33	22513	100	682.2121212121212465718	0	0	0	0		0	0	0	0		0
5.0.11.0	win	091619	16:43:46	NH_A_80	1	1	blocked_shape	9	blockedtask_bivalentshapetest	102	Circle	Red	Shape			0		CircleRed.png	CircleRed.png	30	1	442	0	0	0	0		34	34	22955	100	675.1470588235293917023	0	0	0	0		0	0	0	0		0
5.0.11.0	win	091619	16:43:46	NH_A_80	1	1	blocked_shape	9	blockedtask_bivalentshapetest	105	Triangle	Red	Shape			0		TriangleRed.png	TriangleRed.png	38	1	448	0	0	0	0		35	35	23403	100	668.6571428571428441501	0	0	0	0		0	0	0	0		0
5.0.11.0	win	091619	16:43:46	NH_A_80	1	1	blocked_shape	9	blockedtask_bivalentshapetest	108	Triangle	Green	Shape			0		TriangleGreen.png	TriangleGreen.png	38	1	453	0	0	0	0		36	36	23856	100	662.6666666666666287711	0	0	0	0		0	0	0	0		0
5.0.11.0	win	091619	16:43:46	NH_A_80	1	1	blocked_shape	9	blockedtask_bivalentshapetest	111	Triangle	Red	Shape			0		TriangleRed.png	TriangleRed.png	38	1	491	0	0	0	0		37	37	24347	100	658.0270270270269747925	0	0	0	0		0	0	0	0		0
5.0.11.0	win	091619	16:43:46	NH_A_80	1	1	blocked_shape	9	blockedtask_bivalentshapetest	114	Triangle	Green	Shape			0		TriangleGreen.png	TriangleGreen.png	38	1	479	0	0	0	0		38	38	24826	100	653.3157894736841626582	0	0	0	0		0	0	0	0		0
5.0.11.0	win	091619	16:43:46	NH_A_80	1	1	blocked_shape	9	blockedtask_bivalentshapetest	117	Triangle	Green	Shape			0		TriangleGreen.png	TriangleGreen.png	38	1	451	0	0	0	0		39	39	25277	100	648.1282051282050815644	0	0	0	0		0	0	0	0		0
5.0.11.0	win	091619	16:43:46	NH_A_80	1	1	blocked_shape	9	blockedtask_bivalentshapetest	120	Triangle	Green	Shape			0		TriangleGreen.png	TriangleGreen.png	38	1	536	0	0	0	0		40	40	25813	100	645.3250000000000454747	0	0	0	0		0	0	0	0		0
5.0.11.0	win	091619	16:43:46	NH_A_80	1	1	blocked_shape	9	blockedtask_bivalentshapetest	123	Circle	Red	Shape			0		CircleRed.png	CircleRed.png	30	1	410	0	0	0	0		41	41	26223	100	639.5853658536585726324	0	0	0	0		0	0	0	0		0
5.0.11.0	win	091619	16:43:46	NH_A_80	1	1	blocked_shape	9	blockedtask_bivalentshapetest	126	Circle	Red	Shape			0		CircleRed.png	CircleRed.png	30	1	450	0	0	0	0		42	42	26673	100	635.0714285714285551876	0	0	0	0		0	0	0	0		0
5.0.11.0	win	091619	16:43:46	NH_A_80	1	1	blocked_shape	9	blockedtask_bivalentshapetest	129	Triangle	Green	Shape			0		TriangleGreen.png	TriangleGreen.png	38	1	551	0	0	0	0		43	43	27224	100	633.1162790697674154217	0	0	0	0		0	0	0	0		0
5.0.11.0	win	091619	16:43:46	NH_A_80	1	1	blocked_shape	9	blockedtask_bivalentshapetest	132	Triangle	Green	Shape			0		TriangleGreen.png	TriangleGreen.png	38	1	505	0	0	0	0		44	44	27729	100	630.2045454545454958861	0	0	0	0		0	0	0	0		0
5.0.11.0	win	091619	16:43:46	NH_A_80	1	1	blocked_shape	9	blockedtask_bivalentshapetest	135	Triangle	Red	Shape			0		TriangleRed.png	TriangleRed.png	38	1	620	0	0	0	0		45	45	28349	100	629.9777777777777600932	0	0	0	0		0	0	0	0		0
5.0.11.0	win	091619	16:43:46	NH_A_80	1	1	blocked_shape	9	blockedtask_bivalentshapetest	138	Triangle	Red	Shape			0		TriangleRed.png	TriangleRed.png	38	1	426	0	0	0	0		46	46	28775	100	625.5434782608696195894	0	0	0	0		0	0	0	0		0
5.0.11.0	win	091619	16:43:46	NH_A_80	1	1	blocked_shape	9	blockedtask_bivalentshapetest	141	Circle	Green	Shape			0		CircleGreen.png	CircleGreen.png	30	1	449	0	0	0	0		47	47	29224	100	621.7872340425532229347	0	0	0	0		0	0	0	0		0
5.0.11.0	win	091619	16:43:46	NH_A_80	1	1	blocked_shape	9	blockedtask_bivalentshapetest	144	Circle	Red	Shape			0		CircleRed.png	CircleRed.png	30	1	407	0	0	0	0		48	48	29631	100	617.3125	0	0	0	0		0	0	0	0		0
5.0.11.0	win	091619	16:43:46	NH_A_80	1	1	blocked_shape	9	blockedtask_bivalentshapetest	147	Triangle	Green	Shape			0		TriangleGreen.png	TriangleGreen.png	38	1	494	0	0	0	0		49	49	30125	100	614.7959183673469851783	0	0	0	0		0	0	0	0		0
5.0.11.0	win	091619	16:43:46	NH_A_80	1	1	blocked_shape	9	blockedtask_bivalentshapetest	150	Circle	Green	Shape			0		CircleGreen.png	CircleGreen.png	30	1	482	0	0	0	0		50	50	30607	100	612.1399999999999863576	0	0	0	0		0	0	0	0		0
5.0.11.0	win	091619	16:43:46	NH_A_80	1	1	blocked_shape	9	blockedtask_bivalentshapetest	153	Circle	Green	Shape			0		CircleGreen.png	CircleGreen.png	30	1	390	0	0	0	0		51	51	30997	100	607.7843137254901648703	0	0	0	0		0	0	0	0		0
5.0.11.0	win	091619	16:43:46	NH_A_80	1	1	blocked_shape	9	blockedtask_bivalentshapetest	156	Circle	Green	Shape			0		CircleGreen.png	CircleGreen.png	30	1	430	0	0	0	0		52	52	31427	100	604.36538461538464162	0	0	0	0		0	0	0	0		0
5.0.11.0	win	091619	16:43:46	NH_A_80	1	1	blocked_shape	9	blockedtask_bivalentshapetest	159	Circle	Red	Shape			0		CircleRed.png	CircleRed.png	30	1	421	0	0	0	0		53	53	31848	100	600.9056603773584583905	0	0	0	0		0	0	0	0		0
5.0.11.0	win	091619	16:43:46	NH_A_80	1	1	blocked_shape	9	blockedtask_bivalentshapetest	162	Triangle	Red	Shape			0		TriangleRed.png	TriangleRed.png	38	1	459	0	0	0	0		54	54	32307	100	598.2777777777778283053	0	0	0	0		0	0	0	0		0
5.0.11.0	win	091619	16:43:46	NH_A_80	1	1	blocked_shape	9	blockedtask_bivalentshapetest	165	Triangle	Red	Shape			0		TriangleRed.png	TriangleRed.png	38	1	448	0	0	0	0		55	55	32755	100	595.5454545454545041139	0	0	0	0		0	0	0	0		0
5.0.11.0	win	091619	16:43:46	NH_A_80	1	1	blocked_shape	9	blockedtask_bivalentshapetest	168	Circle	Green	Shape			0		CircleGreen.png	CircleGreen.png	30	1	422	0	0	0	0		56	56	33177	100	592.4464285714285551876	0	0	0	0		0	0	0	0		0
5.0.11.0	win	091619	16:43:46	NH_A_80	1	1	blocked_shape	9	blockedtask_bivalentshapetest	171	Triangle	Green	Shape			0		TriangleGreen.png	TriangleGreen.png	38	1	604	0	0	0	0		57	57	33781	100	592.6491228070175338871	0	0	0	0		0	0	0	0		0
5.0.11.0	win	091619	16:43:46	NH_A_80	1	1	blocked_shape	9	blockedtask_bivalentshapetest	174	Circle	Green	Shape			0		CircleGreen.png	CircleGreen.png	30	1	460	0	0	0	0		58	58	34241	100	590.3620689655172100174	0	0	0	0		0	0	0	0		0
5.0.11.0	win	091619	16:43:46	NH_A_80	1	1	blocked_shape	9	blockedtask_bivalentshapetest	177	Circle	Green	Shape			0		CircleGreen.png	CircleGreen.png	30	1	481	0	0	0	0		59	59	34722	100	588.5084745762711690986	0	0	0	0		0	0	0	0		0
5.0.11.0	win	091619	16:43:46	NH_A_80	1	1	blocked_shape	9	blockedtask_bivalentshapetest	180	Circle	Green	Shape			0		CircleGreen.png	CircleGreen.png	30	1	405	0	0	0	0		60	60	35127	100	585.4500000000000454747	0	0	0	0		0	0	0	0		0
5.0.11.0	win	091619	16:43:46	NH_A_80	1	1	blocked_shape	9	blockedtask_bivalentshapetest	183	Triangle	Green	Shape			0		TriangleGreen.png	TriangleGreen.png	38	1	476	0	0	0	0		61	61	35603	100	583.6557377049180104223	0	0	0	0		0	0	0	0		0
5.0.11.0	win	091619	16:43:46	NH_A_80	1	1	blocked_shape	9	blockedtask_bivalentshapetest	186	Circle	Green	Shape			0		CircleGreen.png	CircleGreen.png	30	1	577	0	0	0	0		62	62	36180	100	583.5483870967741495406	0	0	0	0		0	0	0	0		0
5.0.11.0	win	091619	16:43:46	NH_A_80	1	1	blocked_shape	9	blockedtask_bivalentshapetest	189	Triangle	Green	Shape			0		TriangleGreen.png	TriangleGreen.png	38	1	530	0	0	0	0		63	63	36710	100	582.6984126984126532989	0	0	0	0		0	0	0	0		0
5.0.11.0	win	091619	16:43:46	NH_A_80	1	1	blocked_shape	9	blockedtask_bivalentshapetest	192	Triangle	Red	Shape			0		TriangleRed.png	TriangleRed.png	38	1	628	0	0	0	0		64	64	37338	100	583.40625	0	0	0	0		0	0	0	0		0
5.0.11.0	win	091619	16:43:46	NH_A_80	1	1	blocked_shape	9	blockedtask_bivalentshapetest	195	Circle	Red	Shape			0		CircleRed.png	CircleRed.png	30	1	627	0	0	0	0		65	65	37965	100	584.0769230769230944134	0	0	0	0		0	0	0	0		0
5.0.11.0	win	091619	16:43:46	NH_A_80	1	1	blocked_shape	9	blockedtask_bivalentshapetest	198	Triangle	Red	Shape			0		TriangleRed.png	TriangleRed.png	38	1	562	0	0	0	0		66	66	38527	100	583.7424242424242493144	0	0	0	0		0	0	0	0		0
5.0.11.0	win	091619	16:43:46	NH_A_80	1	1	blocked_shape	9	blockedtask_bivalentshapetest	201	Circle	Green	Shape			0		CircleGreen.png	CircleGreen.png	30	1	531	0	0	0	0		67	67	39058	100	582.9552238805970318936	0	0	0	0		0	0	0	0		0
5.0.11.0	win	091619	16:43:46	NH_A_80	1	1	blocked_shape	9	blockedtask_bivalentshapetest	204	Triangle	Green	Shape			0		TriangleGreen.png	TriangleGreen.png	38	1	917	0	0	0	0		68	68	39975	100	587.8676470588235360992	0	0	0	0		0	0	0	0		0
5.0.11.0	win	091619	16:43:46	NH_A_80	1	1	blocked_shape	9	blockedtask_bivalentshapetest	207	Circle	Red	Shape			0		CircleRed.png	CircleRed.png	30	1	472	0	0	0	0		69	69	40447	100	586.1884057971014954092	0	0	0	0		0	0	0	0		0
5.0.11.0	win	091619	16:43:46	NH_A_80	1	1	blocked_shape	9	blockedtask_bivalentshapetest	210	Circle	Red	Shape			0		CircleRed.png	CircleRed.png	30	1	396	0	0	0	0		70	70	40843	100	583.4714285714285324502	0	0	0	0		0	0	0	0		0
5.0.11.0	win	091619	16:43:46	NH_A_80	1	1	blocked_shape	9	blockedtask_bivalentshapetest	213	Circle	Red	Shape			0		CircleRed.png	CircleRed.png	30	1	356	0	0	0	0		71	71	41199	100	580.2676056338028729442	0	0	0	0		0	0	0	0		0
5.0.11.0	win	091619	16:43:46	NH_A_80	1	1	blocked_shape	9	blockedtask_bivalentshapetest	216	Triangle	Green	Shape			0		TriangleGreen.png	TriangleGreen.png	38	1	478	0	0	0	0		72	72	41677	100	578.8472222222221716947	0	0	0	0		0	0	0	0		0
5.0.11.0	win	091619	16:43:46	NH_A_80	1	1	blocked_shape	9	blockedtask_bivalentshapetest	219	Triangle	Red	Shape			0		TriangleRed.png	TriangleRed.png	38	1	466	0	0	0	0		73	73	42143	100	577.3013698630137469081	0	0	0	0		0	0	0	0		0
5.0.11.0	win	091619	16:43:46	NH_A_80	1	1	blocked_shape	9	blockedtask_bivalentshapetest	222	Circle	Red	Shape			0		CircleRed.png	CircleRed.png	30	1	407	0	0	0	0		74	74	42550	100	575	0	0	0	0		0	0	0	0		0
5.0.11.0	win	091619	16:43:46	NH_A_80	1	1	blocked_shape	9	blockedtask_bivalentshapetest	225	Triangle	Red	Shape			0		TriangleRed.png	TriangleRed.png	38	1	542	0	0	0	0		75	75	43092	100	574.5599999999999454303	0	0	0	0		0	0	0	0		0
5.0.11.0	win	091619	16:43:46	NH_A_80	1	1	blocked_shape	9	blockedtask_bivalentshapetest	228	Triangle	Red	Shape			0		TriangleRed.png	TriangleRed.png	30	0	528	0	0	0	0		75	76	43092	98.6842105263157804984	574.5599999999999454303	0	0	0	0		0	0	0	0		0
5.0.11.0	win	091619	16:43:46	NH_A_80	1	1	blocked_shape	9	blockedtask_bivalentshapetest	231	Circle	Green	Shape			0		CircleGreen.png	CircleGreen.png	30	1	1139	0	0	0	0		76	77	44231	98.7012987012986968693	581.9868421052631219936	0	0	0	0		0	0	0	0		0
5.0.11.0	win	091619	16:43:46	NH_A_80	1	1	blocked_shape	9	blockedtask_bivalentshapetest	234	Circle	Green	Shape			0		CircleGreen.png	CircleGreen.png	30	1	574	0	0	0	0		77	78	44805	98.7179487179487296089	581.8831168831168270117	0	0	0	0		0	0	0	0		0
5.0.11.0	win	091619	16:43:46	NH_A_80	1	1	blocked_shape	9	blockedtask_bivalentshapetest	237	Circle	Red	Shape			0		CircleRed.png	CircleRed.png	30	1	510	0	0	0	0		78	79	45315	98.7341772151898737775	580.9615384615384527933	0	0	0	0		0	0	0	0		0
5.0.11.0	win	091619	16:43:46	NH_A_80	1	1	blocked_shape	9	blockedtask_bivalentshapetest	240	Circle	Red	Shape			0		CircleRed.png	CircleRed.png	30	1	465	0	0	0	0		79	80	45780	98.75	579.4936708860759608797	0	0	0	0		0	0	0	0		0
5.0.11.0	win	091619	16:43:46	NH_A_80	1	1	blocked_color	10	BlockedTestInstruct	1	Circle	Red	Shape			0		SC_Blocked_BivalentColorTest.htm	CircleRed.png	57	0	7364	0	0	0	0		0	0	0	0		0	0	0	0		0	0	0	0		0
5.0.11.0	win	091619	16:43:46	NH_A_80	1	1	blocked_color	10	blockedtask_bivalentcolortest	3	Triangle	Green	Color			0		TriangleGreen.png	TriangleGreen.png	38	1	1070	1	1	1070	100	1070	0	0	0	0		0	0	0	0		0	0	0	0		0
5.0.11.0	win	091619	16:43:46	NH_A_80	1	1	blocked_color	10	blockedtask_bivalentcolortest	6	Circle	Green	Color			0		CircleGreen.png	CircleGreen.png	38	1	555	2	2	1625	100	812.5	0	0	0	0		0	0	0	0		0	0	0	0		0
5.0.11.0	win	091619	16:43:46	NH_A_80	1	1	blocked_color	10	blockedtask_bivalentcolortest	9	Triangle	Red	Color			0		TriangleRed.png	TriangleRed.png	30	1	492	3	3	2117	100	705.6666666666666287711	0	0	0	0		0	0	0	0		0	0	0	0		0
5.0.11.0	win	091619	16:43:46	NH_A_80	1	1	blocked_color	10	blockedtask_bivalentcolortest	12	Circle	Green	Color			0		CircleGreen.png	CircleGreen.png	38	1	480	4	4	2597	100	649.25	0	0	0	0		0	0	0	0		0	0	0	0		0
5.0.11.0	win	091619	16:43:46	NH_A_80	1	1	blocked_color	10	blockedtask_bivalentcolortest	15	Circle	Red	Color			0		CircleRed.png	CircleRed.png	30	1	453	5	5	3050	100	610	0	0	0	0		0	0	0	0		0	0	0	0		0
5.0.11.0	win	091619	16:43:46	NH_A_80	1	1	blocked_color	10	blockedtask_bivalentcolortest	18	Triangle	Red	Color			0		TriangleRed.png	TriangleRed.png	30	1	394	6	6	3444	100	574	0	0	0	0		0	0	0	0		0	0	0	0		0
5.0.11.0	win	091619	16:43:46	NH_A_80	1	1	blocked_color	10	blockedtask_bivalentcolortest	21	Triangle	Green	Color			0		TriangleGreen.png	TriangleGreen.png	38	1	498	7	7	3942	100	563.1428571428571103752	0	0	0	0		0	0	0	0		0	0	0	0		0
5.0.11.0	win	091619	16:43:46	NH_A_80	1	1	blocked_color	10	blockedtask_bivalentcolortest	24	Circle	Red	Color			0		CircleRed.png	CircleRed.png	30	1	389	8	8	4331	100	541.375	0	0	0	0		0	0	0	0		0	0	0	0		0
5.0.11.0	win	091619	16:43:46	NH_A_80	1	1	blocked_color	10	blockedtask_bivalentcolortest	27	Triangle	Green	Color			0		TriangleGreen.png	TriangleGreen.png	38	1	445	9	9	4776	100	530.6666666666666287711	0	0	0	0		0	0	0	0		0	0	0	0		0
5.0.11.0	win	091619	16:43:46	NH_A_80	1	1	blocked_color	10	blockedtask_bivalentcolortest	30	Triangle	Green	Color			0		TriangleGreen.png	TriangleGreen.png	38	1	451	10	10	5227	100	522.7000000000000454747	0	0	0	0		0	0	0	0		0	0	0	0		0
5.0.11.0	win	091619	16:43:46	NH_A_80	1	1	blocked_color	10	blockedtask_bivalentcolortest	33	Circle	Red	Color			0		CircleRed.png	CircleRed.png	30	1	600	11	11	5827	100	529.7272727272727479431	0	0	0	0		0	0	0	0		0	0	0	0		0
5.0.11.0	win	091619	16:43:46	NH_A_80	1	1	blocked_color	10	blockedtask_bivalentcolortest	36	Circle	Red	Color			0		CircleRed.png	CircleRed.png	30	1	440	12	12	6267	100	522.25	0	0	0	0		0	0	0	0		0	0	0	0		0
5.0.11.0	win	091619	16:43:46	NH_A_80	1	1	blocked_color	10	blockedtask_bivalentcolortest	39	Triangle	Red	Color			0		TriangleRed.png	TriangleRed.png	30	1	462	13	13	6729	100	517.61538461538464162	0	0	0	0		0	0	0	0		0	0	0	0		0
5.0.11.0	win	091619	16:43:46	NH_A_80	1	1	blocked_color	10	blockedtask_bivalentcolortest	42	Circle	Red	Color			0		CircleRed.png	CircleRed.png	30	1	419	14	14	7148	100	510.5714285714285551876	0	0	0	0		0	0	0	0		0	0	0	0		0
5.0.11.0	win	091619	16:43:46	NH_A_80	1	1	blocked_color	10	blockedtask_bivalentcolortest	45	Circle	Red	Color			0		CircleRed.png	CircleRed.png	30	1	394	15	15	7542	100	502.8000000000000113687	0	0	0	0		0	0	0	0		0	0	0	0		0
5.0.11.0	win	091619	16:43:46	NH_A_80	1	1	blocked_color	10	blockedtask_bivalentcolortest	48	Triangle	Green	Color			0		TriangleGreen.png	TriangleGreen.png	38	1	402	16	16	7944	100	496.5	0	0	0	0		0	0	0	0		0	0	0	0		0
5.0.11.0	win	091619	16:43:46	NH_A_80	1	1	blocked_color	10	blockedtask_bivalentcolortest	51	Triangle	Green	Color			0		TriangleGreen.png	TriangleGreen.png	38	1	521	17	17	8465	100	497.9411764705882319504	0	0	0	0		0	0	0	0		0	0	0	0		0
5.0.11.0	win	091619	16:43:46	NH_A_80	1	1	blocked_color	10	blockedtask_bivalentcolortest	54	Triangle	Red	Color			0		TriangleRed.png	TriangleRed.png	30	1	508	18	18	8973	100	498.5	0	0	0	0		0	0	0	0		0	0	0	0		0
5.0.11.0	win	091619	16:43:46	NH_A_80	1	1	blocked_color	10	blockedtask_bivalentcolortest	57	Circle	Green	Color			0		CircleGreen.png	CircleGreen.png	38	1	431	19	19	9404	100	494.9473684210526585048	0	0	0	0		0	0	0	0		0	0	0	0		0
5.0.11.0	win	091619	16:43:46	NH_A_80	1	1	blocked_color	10	blockedtask_bivalentcolortest	60	Circle	Red	Color			0		CircleRed.png	CircleRed.png	30	1	453	20	20	9857	100	492.8500000000000227374	0	0	0	0		0	0	0	0		0	0	0	0		0
5.0.11.0	win	091619	16:43:46	NH_A_80	1	1	blocked_color	10	blockedtask_bivalentcolortest	63	Circle	Red	Color			0		CircleRed.png	CircleRed.png	30	1	442	21	21	10299	100	490.4285714285714448124	0	0	0	0		0	0	0	0		0	0	0	0		0
5.0.11.0	win	091619	16:43:46	NH_A_80	1	1	blocked_color	10	blockedtask_bivalentcolortest	66	Triangle	Red	Color			0		TriangleRed.png	TriangleRed.png	30	1	481	22	22	10780	100	490	0	0	0	0		0	0	0	0		0	0	0	0		0
5.0.11.0	win	091619	16:43:46	NH_A_80	1	1	blocked_color	10	blockedtask_bivalentcolortest	69	Triangle	Red	Color			0		TriangleRed.png	TriangleRed.png	30	1	453	23	23	11233	100	488.3913043478260647134	0	0	0	0		0	0	0	0		0	0	0	0		0
5.0.11.0	win	091619	16:43:46	NH_A_80	1	1	blocked_color	10	blockedtask_bivalentcolortest	72	Triangle	Green	Color			0		TriangleGreen.png	TriangleGreen.png	38	1	395	24	24	11628	100	484.5	0	0	0	0		0	0	0	0		0	0	0	0		0
5.0.11.0	win	091619	16:43:46	NH_A_80	1	1	blocked_color	10	blockedtask_bivalentcolortest	75	Circle	Red	Color			0		CircleRed.png	CircleRed.png	30	1	435	25	25	12063	100	482.5199999999999818101	0	0	0	0		0	0	0	0		0	0	0	0		0
5.0.11.0	win	091619	16:43:46	NH_A_80	1	1	blocked_color	10	blockedtask_bivalentcolortest	78	Circle	Green	Color			0		CircleGreen.png	CircleGreen.png	38	1	617	26	26	12680	100	487.69230769230767919	0	0	0	0		0	0	0	0		0	0	0	0		0
5.0.11.0	win	091619	16:43:46	NH_A_80	1	1	blocked_color	10	blockedtask_bivalentcolortest	81	Triangle	Green	Color			0		TriangleGreen.png	TriangleGreen.png	38	1	471	27	27	13151	100	487.0740740740740761794	0	0	0	0		0	0	0	0		0	0	0	0		0
5.0.11.0	win	091619	16:43:46	NH_A_80	1	1	blocked_color	10	blockedtask_bivalentcolortest	84	Triangle	Green	Color			0		TriangleGreen.png	TriangleGreen.png	38	1	428	28	28	13579	100	484.9642857142857224062	0	0	0	0		0	0	0	0		0	0	0	0		0
5.0.11.0	win	091619	16:43:46	NH_A_80	1	1	blocked_color	10	blockedtask_bivalentcolortest	87	Triangle	Red	Color			0		TriangleRed.png	TriangleRed.png	30	1	642	29	29	14221	100	490.3793103448275587652	0	0	0	0		0	0	0	0		0	0	0	0		0
5.0.11.0	win	091619	16:43:46	NH_A_80	1	1	blocked_color	10	blockedtask_bivalentcolortest	90	Triangle	Green	Color			0		TriangleGreen.png	TriangleGreen.png	38	1	432	30	30	14653	100	488.4333333333333371229	0	0	0	0		0	0	0	0		0	0	0	0		0
5.0.11.0	win	091619	16:43:46	NH_A_80	1	1	blocked_color	10	blockedtask_bivalentcolortest	93	Circle	Green	Color			0		CircleGreen.png	CircleGreen.png	38	1	391	31	31	15044	100	485.2903225806451814606	0	0	0	0		0	0	0	0		0	0	0	0		0
5.0.11.0	win	091619	16:43:46	NH_A_80	1	1	blocked_color	10	blockedtask_bivalentcolortest	96	Circle	Green	Color			0		CircleGreen.png	CircleGreen.png	38	1	382	32	32	15426	100	482.0625	0	0	0	0		0	0	0	0		0	0	0	0		0
5.0.11.0	win	091619	16:43:46	NH_A_80	1	1	blocked_color	10	blockedtask_bivalentcolortest	99	Triangle	Red	Color			0		TriangleRed.png	TriangleRed.png	30	1	454	33	33	15880	100	481.2121212121211897284	0	0	0	0		0	0	0	0		0	0	0	0		0
5.0.11.0	win	091619	16:43:46	NH_A_80	1	1	blocked_color	10	blockedtask_bivalentcolortest	102	Triangle	Red	Color			0		TriangleRed.png	TriangleRed.png	30	1	460	34	34	16340	100	480.5882352941176236527	0	0	0	0		0	0	0	0		0	0	0	0		0
5.0.11.0	win	091619	16:43:46	NH_A_80	1	1	blocked_color	10	blockedtask_bivalentcolortest	105	Triangle	Red	Color			0		TriangleRed.png	TriangleRed.png	30	1	385	35	35	16725	100	477.8571428571428327814	0	0	0	0		0	0	0	0		0	0	0	0		0
5.0.11.0	win	091619	16:43:46	NH_A_80	1	1	blocked_color	10	blockedtask_bivalentcolortest	108	Triangle	Green	Color			0		TriangleGreen.png	TriangleGreen.png	38	1	473	36	36	17198	100	477.7222222222222285382	0	0	0	0		0	0	0	0		0	0	0	0		0
5.0.11.0	win	091619	16:43:46	NH_A_80	1	1	blocked_color	10	blockedtask_bivalentcolortest	111	Circle	Green	Color			0		CircleGreen.png	CircleGreen.png	38	1	478	37	37	17676	100	477.7297297297297404839	0	0	0	0		0	0	0	0		0	0	0	0		0
5.0.11.0	win	091619	16:43:46	NH_A_80	1	1	blocked_color	10	blockedtask_bivalentcolortest	114	Circle	Red	Color			0		CircleRed.png	CircleRed.png	30	1	610	38	38	18286	100	481.2105263157894796677	0	0	0	0		0	0	0	0		0	0	0	0		0
5.0.11.0	win	091619	16:43:46	NH_A_80	1	1	blocked_color	10	blockedtask_bivalentcolortest	117	Triangle	Green	Color			0		TriangleGreen.png	TriangleGreen.png	38	1	498	39	39	18784	100	481.6410256410256351955	0	0	0	0		0	0	0	0		0	0	0	0		0
5.0.11.0	win	091619	16:43:46	NH_A_80	1	1	blocked_color	10	blockedtask_bivalentcolortest	120	Circle	Green	Color			0		CircleGreen.png	CircleGreen.png	38	1	469	40	40	19253	100	481.3249999999999886313	0	0	0	0		0	0	0	0		0	0	0	0		0
5.0.11.0	win	091619	16:43:46	NH_A_80	1	1	blocked_color	10	blockedtask_bivalentcolortest	123	Triangle	Green	Color			0		TriangleGreen.png	TriangleGreen.png	38	1	506	41	41	19759	100	481.9268292682926926318	0	0	0	0		0	0	0	0		0	0	0	0		0
5.0.11.0	win	091619	16:43:46	NH_A_80	1	1	blocked_color	10	blockedtask_bivalentcolortest	126	Triangle	Red	Color			0		TriangleRed.png	TriangleRed.png	30	1	493	42	42	20252	100	482.1904761904762040103	0	0	0	0		0	0	0	0		0	0	0	0		0
5.0.11.0	win	091619	16:43:46	NH_A_80	1	1	blocked_color	10	blockedtask_bivalentcolortest	129	Circle	Green	Color			0		CircleGreen.png	CircleGreen.png	38	1	465	43	43	20717	100	481.7906976744185953976	0	0	0	0		0	0	0	0		0	0	0	0		0
5.0.11.0	win	091619	16:43:46	NH_A_80	1	1	blocked_color	10	blockedtask_bivalentcolortest	132	Circle	Red	Color			0		CircleRed.png	CircleRed.png	30	1	422	44	44	21139	100	480.4318181818181869858	0	0	0	0		0	0	0	0		0	0	0	0		0
5.0.11.0	win	091619	16:43:46	NH_A_80	1	1	blocked_color	10	blockedtask_bivalentcolortest	135	Triangle	Red	Color			0		TriangleRed.png	TriangleRed.png	30	1	460	45	45	21599	100	479.9777777777777600932	0	0	0	0		0	0	0	0		0	0	0	0		0
5.0.11.0	win	091619	16:43:46	NH_A_80	1	1	blocked_color	10	blockedtask_bivalentcolortest	138	Circle	Green	Color			0		CircleGreen.png	CircleGreen.png	38	1	418	46	46	22017	100	478.6304347826086882378	0	0	0	0		0	0	0	0		0	0	0	0		0
5.0.11.0	win	091619	16:43:46	NH_A_80	1	1	blocked_color	10	blockedtask_bivalentcolortest	141	Triangle	Red	Color			0		TriangleRed.png	TriangleRed.png	30	1	440	47	47	22457	100	477.8085106382978892725	0	0	0	0		0	0	0	0		0	0	0	0		0
5.0.11.0	win	091619	16:43:46	NH_A_80	1	1	blocked_color	10	blockedtask_bivalentcolortest	144	Triangle	Green	Color			0		TriangleGreen.png	TriangleGreen.png	38	1	447	48	48	22904	100	477.1666666666666856145	0	0	0	0		0	0	0	0		0	0	0	0		0
5.0.11.0	win	091619	16:43:46	NH_A_80	1	1	blocked_color	10	blockedtask_bivalentcolortest	147	Triangle	Red	Color			0		TriangleRed.png	TriangleRed.png	30	1	437	49	49	23341	100	476.3469387755101820403	0	0	0	0		0	0	0	0		0	0	0	0		0
5.0.11.0	win	091619	16:43:46	NH_A_80	1	1	blocked_color	10	blockedtask_bivalentcolortest	150	Circle	Green	Color			0		CircleGreen.png	CircleGreen.png	38	1	427	50	50	23768	100	475.3600000000000136424	0	0	0	0		0	0	0	0		0	0	0	0		0
5.0.11.0	win	091619	16:43:46	NH_A_80	1	1	blocked_color	10	blockedtask_bivalentcolortest	153	Circle	Red	Color			0		CircleRed.png	CircleRed.png	38	0	433	50	51	23768	98.0392156862745025592	475.3600000000000136424	0	0	0	0		0	0	0	0		0	0	0	0		0
5.0.11.0	win	091619	16:43:46	NH_A_80	1	1	blocked_color	10	blockedtask_bivalentcolortest	156	Circle	Red	Color			0		CircleRed.png	CircleRed.png	30	1	743	51	52	24511	98.0769230769230659917	480.6078431372549175649	0	0	0	0		0	0	0	0		0	0	0	0		0
5.0.11.0	win	091619	16:43:46	NH_A_80	1	1	blocked_color	10	blockedtask_bivalentcolortest	159	Triangle	Red	Color			0		TriangleRed.png	TriangleRed.png	30	1	513	52	53	25024	98.1132075471698072988	481.2307692307692263967	0	0	0	0		0	0	0	0		0	0	0	0		0
5.0.11.0	win	091619	16:43:46	NH_A_80	1	1	blocked_color	10	blockedtask_bivalentcolortest	162	Circle	Red	Color			0		CircleRed.png	CircleRed.png	30	1	500	53	54	25524	98.1481481481481523588	481.5849056603773306051	0	0	0	0		0	0	0	0		0	0	0	0		0
5.0.11.0	win	091619	16:43:46	NH_A_80	1	1	blocked_color	10	blockedtask_bivalentcolortest	165	Circle	Green	Color			0		CircleGreen.png	CircleGreen.png	38	1	520	54	55	26044	98.1818181818181869858	482.2962962962963047175	0	0	0	0		0	0	0	0		0	0	0	0		0
5.0.11.0	win	091619	16:43:46	NH_A_80	1	1	blocked_color	10	blockedtask_bivalentcolortest	168	Circle	Red	Color			0		CircleRed.png	CircleRed.png	30	1	474	55	56	26518	98.2142857142857081953	482.1454545454545268512	0	0	0	0		0	0	0	0		0	0	0	0		0
5.0.11.0	win	091619	16:43:46	NH_A_80	1	1	blocked_color	10	blockedtask_bivalentcolortest	171	Triangle	Green	Color			0		TriangleGreen.png	TriangleGreen.png	38	1	511	56	57	27029	98.2456140350877120682	482.6607142857142775938	0	0	0	0		0	0	0	0		0	0	0	0		0
5.0.11.0	win	091619	16:43:46	NH_A_80	1	1	blocked_color	10	blockedtask_bivalentcolortest	174	Circle	Red	Color			0		CircleRed.png	CircleRed.png	30	1	578	57	58	27607	98.2758620689655089109	484.3333333333333143855	0	0	0	0		0	0	0	0		0	0	0	0		0
5.0.11.0	win	091619	16:43:46	NH_A_80	1	1	blocked_color	10	blockedtask_bivalentcolortest	177	Circle	Red	Color			0		CircleRed.png	CircleRed.png	30	1	467	58	59	28074	98.3050847457627128279	484.0344827586206974956	0	0	0	0		0	0	0	0		0	0	0	0		0
5.0.11.0	win	091619	16:43:46	NH_A_80	1	1	blocked_color	10	blockedtask_bivalentcolortest	180	Circle	Red	Color			0		CircleRed.png	CircleRed.png	30	1	632	59	60	28706	98.3333333333333285964	486.5423728813559591799	0	0	0	0		0	0	0	0		0	0	0	0		0
5.0.11.0	win	091619	16:43:46	NH_A_80	1	1	blocked_color	10	blockedtask_bivalentcolortest	183	Triangle	Green	Color			0		TriangleGreen.png	TriangleGreen.png	38	1	422	60	61	29128	98.3606557377049171009	485.4666666666666401397	0	0	0	0		0	0	0	0		0	0	0	0		0
5.0.11.0	win	091619	16:43:46	NH_A_80	1	1	blocked_color	10	blockedtask_bivalentcolortest	186	Triangle	Green	Color			0		TriangleGreen.png	TriangleGreen.png	38	1	493	61	62	29621	98.387096774193551596	485.5901639344262434861	0	0	0	0		0	0	0	0		0	0	0	0		0
5.0.11.0	win	091619	16:43:46	NH_A_80	1	1	blocked_color	10	blockedtask_bivalentcolortest	189	Circle	Green	Color			0		CircleGreen.png	CircleGreen.png	38	1	528	62	63	30149	98.4126984126984041268	486.2741935483870747703	0	0	0	0		0	0	0	0		0	0	0	0		0
5.0.11.0	win	091619	16:43:46	NH_A_80	1	1	blocked_color	10	blockedtask_bivalentcolortest	192	Triangle	Red	Color			0		TriangleRed.png	TriangleRed.png	30	1	467	63	64	30616	98.4375	485.9682539682539754722	0	0	0	0		0	0	0	0		0	0	0	0		0
5.0.11.0	win	091619	16:43:46	NH_A_80	1	1	blocked_color	10	blockedtask_bivalentcolortest	195	Circle	Green	Color			0		CircleGreen.png	CircleGreen.png	38	1	536	64	65	31152	98.4615384615384670042	486.75	0	0	0	0		0	0	0	0		0	0	0	0		0
5.0.11.0	win	091619	16:43:46	NH_A_80	1	1	blocked_color	10	blockedtask_bivalentcolortest	198	Circle	Red	Color			0		CircleRed.png	CircleRed.png	30	1	490	65	66	31642	98.4848484848484844179	486.8000000000000113687	0	0	0	0		0	0	0	0		0	0	0	0		0
5.0.11.0	win	091619	16:43:46	NH_A_80	1	1	blocked_color	10	blockedtask_bivalentcolortest	201	Triangle	Red	Color			0		TriangleRed.png	TriangleRed.png	30	1	494	66	67	32136	98.507462686567166088	486.9090909090909349288	0	0	0	0		0	0	0	0		0	0	0	0		0
5.0.11.0	win	091619	16:43:46	NH_A_80	1	1	blocked_color	10	blockedtask_bivalentcolortest	204	Circle	Green	Color			0		CircleGreen.png	CircleGreen.png	38	1	466	67	68	32602	98.5294117647058840248	486.5970149253731165118	0	0	0	0		0	0	0	0		0	0	0	0		0
5.0.11.0	win	091619	16:43:46	NH_A_80	1	1	blocked_color	10	blockedtask_bivalentcolortest	207	Triangle	Red	Color			0		TriangleRed.png	TriangleRed.png	30	1	486	68	69	33088	98.5507246376811707478	486.5882352941176236527	0	0	0	0		0	0	0	0		0	0	0	0		0
5.0.11.0	win	091619	16:43:46	NH_A_80	1	1	blocked_color	10	blockedtask_bivalentcolortest	210	Circle	Red	Color			0		CircleRed.png	CircleRed.png	30	1	507	69	70	33595	98.5714285714285836093	486.8840579710144993442	0	0	0	0		0	0	0	0		0	0	0	0		0
5.0.11.0	win	091619	16:43:46	NH_A_80	1	1	blocked_color	10	blockedtask_bivalentcolortest	213	Circle	Green	Color			0		CircleGreen.png	CircleGreen.png	38	1	510	70	71	34105	98.5915492957746550928	487.2142857142857224062	0	0	0	0		0	0	0	0		0	0	0	0		0
5.0.11.0	win	091619	16:43:46	NH_A_80	1	1	blocked_color	10	blockedtask_bivalentcolortest	216	Triangle	Red	Color			0		TriangleRed.png	TriangleRed.png	30	1	465	71	72	34570	98.6111111111111142691	486.9014084507042525729	0	0	0	0		0	0	0	0		0	0	0	0		0
5.0.11.0	win	091619	16:43:46	NH_A_80	1	1	blocked_color	10	blockedtask_bivalentcolortest	219	Triangle	Red	Color			0		TriangleRed.png	TriangleRed.png	30	1	486	72	73	35056	98.6301369863013661643	486.8888888888889141526	0	0	0	0		0	0	0	0		0	0	0	0		0
5.0.11.0	win	091619	16:43:46	NH_A_80	1	1	blocked_color	10	blockedtask_bivalentcolortest	222	Triangle	Green	Color			0		TriangleGreen.png	TriangleGreen.png	30	0	442	72	74	35056	97.2972972972973053629	486.8888888888889141526	0	0	0	0		0	0	0	0		0	0	0	0		0
5.0.11.0	win	091619	16:43:46	NH_A_80	1	1	blocked_color	10	blockedtask_bivalentcolortest	225	Circle	Green	Color			0		CircleGreen.png	CircleGreen.png	38	1	928	73	75	35984	97.3333333333333428072	492.9315068493150420181	0	0	0	0		0	0	0	0		0	0	0	0		0
5.0.11.0	win	091619	16:43:46	NH_A_80	1	1	blocked_color	10	blockedtask_bivalentcolortest	228	Circle	Green	Color			0		CircleGreen.png	CircleGreen.png	38	1	482	74	76	36466	97.3684210526315752077	492.7837837837838037558	0	0	0	0		0	0	0	0		0	0	0	0		0
5.0.11.0	win	091619	16:43:46	NH_A_80	1	1	blocked_color	10	blockedtask_bivalentcolortest	231	Triangle	Green	Color			0		TriangleGreen.png	TriangleGreen.png	38	1	343	75	77	36809	97.4025974025974079495	490.7866666666666901619	0	0	0	0		0	0	0	0		0	0	0	0		0
5.0.11.0	win	091619	16:43:46	NH_A_80	1	1	blocked_color	10	blockedtask_bivalentcolortest	234	Triangle	Green	Color			0		TriangleGreen.png	TriangleGreen.png	38	1	465	76	78	37274	97.4358974358974307961	490.4473684210526585048	0	0	0	0		0	0	0	0		0	0	0	0		0
5.0.11.0	win	091619	16:43:46	NH_A_80	1	1	blocked_color	10	blockedtask_bivalentcolortest	237	Circle	Green	Color			0		CircleGreen.png	CircleGreen.png	38	1	389	77	79	37663	97.468354430379747555	489.1298701298701416817	0	0	0	0		0	0	0	0		0	0	0	0		0
5.0.11.0	win	091619	16:43:46	NH_A_80	1	1	blocked_color	10	blockedtask_bivalentcolortest	240	Circle	Green	Color			0		CircleGreen.png	CircleGreen.png	38	1	365	78	80	38028	97.5	487.5384615384615472067	0	0	0	0		0	0	0	0		0	0	0	0		0
5.0.11.0	win	091619	16:43:46	NH_A_80	1	1	mixedintro	11	MixedIntroInstruct	1	Circle	Green	Color			0		SC_MixedIntro1.htm	CircleGreen.png	57	0	78087	78	80	38028	97.5	487.5384615384615472067	0	0	0	0		0	0	0	0		0	0	0	0		0
5.0.11.0	win	091619	16:43:46	NH_A_80	1	1	mixedintro	11	MixedIntroInstruct	2	Circle	Green	Color			0		SC_MixedIntro2.htm	CircleGreen.png	57	0	3699	78	80	38028	97.5	487.5384615384615472067	0	0	0	0		0	0	0	0		0	0	0	0		0
5.0.11.0	win	091619	16:43:46	NH_A_80	1	1	mixed_practiceWord	12	MixedPracticeInstruct	1	Circle	Green	Color	Word		200		SC_Mixed_WordTraining.htm	CircleGreen.png	57	0	17118	0	0	0	0		0	0	0	0		0	0	0	0		0	0	0	0		0
5.0.11.0	win	091619	16:43:46	NH_A_80	1	1	mixed_practiceWord	12	mixed_firsttask	2	Circle	Green	Color	Word	firsttrial	200	Inconsistent	COLOR	CircleGreen.png	38	1	1598	0	0	0	0		0	0	0	0		0	0	0	0		0	0	0	0		0
5.0.11.0	win	091619	16:43:46	NH_A_80	1	1	mixed_practiceWord	12	mixed_shift	5	Circle	Red	Shape	Word	Shift	200	Consistent	SHAPE	CircleRed.png	30	1	1389	0	0	0	0		1	1	1389	100	1389	0	0	0	0		1	1	1389	100	1389	1389
5.0.11.0	win	091619	16:43:46	NH_A_80	1	1	mixed_practiceWord	12	mixed_shift	8	Circle	Green	Color	Word	Shift	200	Inconsistent	COLOR	CircleGreen.png	38	1	868	1	1	868	100	868	1	1	1389	100	1389	0	0	0	0		2	2	2257	100	1128.5	1128.5
5.0.11.0	win	091619	16:43:46	NH_A_80	1	1	mixed_practiceWord	12	mixed_shift	11	Triangle	Green	Shape	Word	Shift	200	Consistent	SHAPE	TriangleGreen.png	38	1	2590	1	1	868	100	868	2	2	3979	100	1989.5	0	0	0	0		3	3	4847	100	1615.6666666666667424579	1615.6666666666667424579
5.0.11.0	win	091619	16:43:46	NH_A_80	1	1	mixed_practiceWord	12	mixed_repeat	14	Triangle	Red	Shape	Word	Repeat	200	Inconsistent	SHAPE	TriangleRed.png	38	1	1381	1	1	868	100	868	3	3	5360	100	1786.6666666666667424579	1	1	1381	100	1381	3	3	4847	100	1615.6666666666667424579	234.6666666666667424579
5.0.11.0	win	091619	16:43:46	NH_A_80	1	1	mixed_practiceWord	12	mixed_shift	17	Circle	Red	Color	Word	Shift	200	Consistent	COLOR	CircleRed.png	30	1	716	2	2	1584	100	792	3	3	5360	100	1786.6666666666667424579	1	1	1381	100	1381	4	4	5563	100	1390.75	9.75
5.0.11.0	win	091619	16:43:46	NH_A_80	1	1	mixed_practiceWord	12	mixed_repeat	20	Triangle	Red	Color	Word	Repeat	200	Inconsistent	COLOR	TriangleRed.png	30	1	1454	3	3	3038	100	1012.6666666666666287711	3	3	5360	100	1786.6666666666667424579	2	2	2835	100	1417.5	4	4	5563	100	1390.75	-26.75
5.0.11.0	win	091619	16:43:46	NH_A_80	1	1	mixed_practiceWord	12	mixed_repeat	23	Circle	Green	Color	Word	Repeat	200	Inconsistent	COLOR	CircleGreen.png	38	1	1249	4	4	4287	100	1071.75	3	3	5360	100	1786.6666666666667424579	3	3	4084	100	1361.3333333333332575421	4	4	5563	100	1390.75	29.4166666666667424579
5.0.11.0	win	091619	16:43:46	NH_A_80	1	1	mixed_practiceWord	12	mixed_shift	26	Circle	Green	Shape	Word	Shift	200	Inconsistent	SHAPE	CircleGreen.png	30	1	1437	4	4	4287	100	1071.75	4	4	6797	100	1699.25	3	3	4084	100	1361.3333333333332575421	5	5	7000	100	1400	38.6666666666667424579
5.0.11.0	win	091619	16:43:46	NH_A_80	1	1	mixed_practiceWord	12	mixed_shift	29	Triangle	Red	Color	Word	Shift	200	Inconsistent	COLOR	TriangleRed.png	30	1	3170	5	5	7457	100	1491.4000000000000909495	4	4	6797	100	1699.25	3	3	4084	100	1361.3333333333332575421	6	6	10170	100	1695	333.6666666666667424579
5.0.11.0	win	091619	16:43:46	NH_A_80	1	1	mixed_practiceWord	12	mixed_repeat	32	Triangle	Red	Color	Word	Repeat	200	Inconsistent	COLOR	TriangleRed.png	30	1	497	6	6	7954	100	1325.6666666666667424579	4	4	6797	100	1699.25	4	4	4581	100	1145.25	6	6	10170	100	1695	549.75
5.0.11.0	win	091619	16:43:46	NH_A_80	1	1	mixed_practiceWord	12	mixed_repeat	35	Triangle	Red	Color	Word	Repeat	200	Inconsistent	COLOR	TriangleRed.png	30	1	459	7	7	8413	100	1201.8571428571428896248	4	4	6797	100	1699.25	5	5	5040	100	1008	6	6	10170	100	1695	687
5.0.11.0	win	091619	16:43:46	NH_A_80	1	1	mixed_practiceWord	12	mixed_repeat	38	Circle	Green	Color	Word	Repeat	200	Inconsistent	COLOR	CircleGreen.png	38	1	871	8	8	9284	100	1160.5	4	4	6797	100	1699.25	6	6	5911	100	985.1666666666666287711	6	6	10170	100	1695	709.8333333333333712289
5.0.11.0	win	091619	16:43:46	NH_A_80	1	1	mixed_practiceWord	12	mixed_repeat	41	Circle	Green	Color	Word	Repeat	200	Inconsistent	COLOR	CircleGreen.png	38	1	515	9	9	9799	100	1088.7777777777778283053	4	4	6797	100	1699.25	7	7	6426	100	918	6	6	10170	100	1695	777
5.0.11.0	win	091619	16:43:46	NH_A_80	1	1	mixed_practiceWord	12	mixed_repeat	44	Circle	Red	Color	Word	Repeat	200	Consistent	COLOR	CircleRed.png	30	1	668	10	10	10467	100	1046.7000000000000454747	4	4	6797	100	1699.25	8	8	7094	100	886.75	6	6	10170	100	1695	808.25
5.0.11.0	win	091619	16:43:46	NH_A_80	1	1	mixed_practiceWord	12	mixed_shift	47	Triangle	Green	Shape	Word	Shift	200	Consistent	SHAPE	TriangleGreen.png	38	1	911	10	10	10467	100	1046.7000000000000454747	5	5	7708	100	1541.5999999999999090505	8	8	7094	100	886.75	7	7	11081	100	1583	696.25
5.0.11.0	win	091619	16:43:46	NH_A_80	1	1	mixed_practiceWord	12	mixed_repeat	50	Circle	Green	Shape	Word	Repeat	200	Inconsistent	SHAPE	CircleGreen.png	30	1	761	10	10	10467	100	1046.7000000000000454747	6	6	8469	100	1411.5	9	9	7855	100	872.7777777777778283053	7	7	11081	100	1583	710.2222222222221716947
5.0.11.0	win	091619	16:43:46	NH_A_80	1	1	mixed_practiceWord	12	mixed_repeat	53	Circle	Red	Shape	Word	Repeat	200	Consistent	SHAPE	CircleRed.png	30	1	985	10	10	10467	100	1046.7000000000000454747	7	7	9454	100	1350.5714285714286688744	10	10	8840	100	884	7	7	11081	100	1583	699
5.0.11.0	win	091619	16:43:46	NH_A_80	1	1	mixed_practiceWord	12	mixed_repeat	56	Circle	Green	Shape	Word	Repeat	200	Inconsistent	SHAPE	CircleGreen.png	30	1	1328	10	10	10467	100	1046.7000000000000454747	8	8	10782	100	1347.75	11	11	10168	100	924.3636363636363739715	7	7	11081	100	1583	658.6363636363636260285
5.0.11.0	win	091619	16:43:46	NH_A_80	1	1	mixed_practiceWord	12	mixed_shift	59	Triangle	Green	Color	Word	Shift	200	Consistent	COLOR	TriangleGreen.png	38	1	857	11	11	11324	100	1029.4545454545454958861	8	8	10782	100	1347.75	11	11	10168	100	924.3636363636363739715	8	8	11938	100	1492.25	567.8863636363636260285
5.0.11.0	win	091619	16:43:46	NH_A_80	1	1	mixed_practiceWord	12	mixed_shift	62	Triangle	Green	Shape	Word	Shift	200	Consistent	SHAPE	TriangleGreen.png	38	1	869	11	11	11324	100	1029.4545454545454958861	9	9	11651	100	1294.5555555555556566105	11	11	10168	100	924.3636363636363739715	9	9	12807	100	1423	498.6363636363636260285
5.0.11.0	win	091619	16:43:46	NH_A_80	1	1	mixed_practiceWord	12	mixed_shift	65	Circle	Red	Color	Word	Shift	200	Consistent	COLOR	CircleRed.png	30	1	705	12	12	12029	100	1002.4166666666666287711	9	9	11651	100	1294.5555555555556566105	11	11	10168	100	924.3636363636363739715	10	10	13512	100	1351.2000000000000454747	426.8363636363636715032
5.0.11.0	win	091619	16:43:46	NH_A_80	1	1	mixed_practiceWord	12	mixed_shift	68	Circle	Green	Shape	Word	Shift	200	Inconsistent	SHAPE	CircleGreen.png	30	1	2611	12	12	12029	100	1002.4166666666666287711	10	10	14262	100	1426.2000000000000454747	11	11	10168	100	924.3636363636363739715	11	11	16123	100	1465.7272727272727479431	541.3636363636363739715
5.0.11.0	win	091619	16:43:46	NH_A_80	1	1	mixed_practiceWord	12	mixed_repeat	71	Triangle	Red	Shape	Word	Repeat	200	Inconsistent	SHAPE	TriangleRed.png	38	1	1481	12	12	12029	100	1002.4166666666666287711	11	11	15743	100	1431.1818181818182438292	12	12	11649	100	970.75	11	11	16123	100	1465.7272727272727479431	494.9772727272727479431
5.0.11.0	win	091619	16:43:46	NH_A_80	1	1	mixed_practiceWord	12	mixed_repeat	74	Circle	Red	Shape	Word	Repeat	200	Consistent	SHAPE	CircleRed.png	30	1	955	12	12	12029	100	1002.4166666666666287711	12	12	16698	100	1391.5	13	13	12604	100	969.5384615384615472067	11	11	16123	100	1465.7272727272727479431	496.1888111888112007364
5.0.11.0	win	091619	16:43:46	NH_A_80	1	1	mixed_practiceWord	12	mixed_shift	77	Triangle	Green	Color	Word	Shift	200	Consistent	COLOR	TriangleGreen.png	38	1	1427	13	13	13456	100	1035.0769230769230944134	12	12	16698	100	1391.5	13	13	12604	100	969.5384615384615472067	12	12	17550	100	1462.5	492.9615384615384527933
5.0.11.0	win	091619	16:43:46	NH_A_80	1	1	mixed_practiceWord	12	mixed_repeat	80	Circle	Green	Color	Word	Repeat	200	Inconsistent	COLOR	CircleGreen.png	38	1	2313	14	14	15769	100	1126.3571428571428896248	12	12	16698	100	1391.5	14	14	14917	100	1065.5	12	12	17550	100	1462.5	397
5.0.11.0	win	091619	16:43:46	NH_A_80	1	1	mixed_practiceWord	12	mixed_repeat	83	Triangle	Green	Color	Word	Repeat	200	Consistent	COLOR	TriangleGreen.png	38	1	923	15	15	16692	100	1112.7999999999999545253	12	12	16698	100	1391.5	15	15	15840	100	1056	12	12	17550	100	1462.5	406.5
5.0.11.0	win	091619	16:43:46	NH_A_80	1	1	mixed_practiceWord	12	mixed_repeat	86	Triangle	Green	Color	Word	Repeat	200	Consistent	COLOR	TriangleGreen.png	38	1	484	16	16	17176	100	1073.5	12	12	16698	100	1391.5	16	16	16324	100	1020.25	12	12	17550	100	1462.5	442.25
5.0.11.0	win	091619	16:43:46	NH_A_80	1	1	mixed_practiceWord	12	mixed_shift	89	Triangle	Red	Shape	Word	Shift	200	Inconsistent	SHAPE	TriangleRed.png	38	1	1215	16	16	17176	100	1073.5	13	13	17913	100	1377.9230769230769055866	16	16	16324	100	1020.25	13	13	18765	100	1443.4615384615385664802	423.2115384615385664802
5.0.11.0	win	091619	16:43:46	NH_A_80	1	1	mixed_practiceWord	12	mixed_shift	92	Triangle	Red	Color	Word	Shift	200	Inconsistent	COLOR	TriangleRed.png	30	1	2156	17	17	19332	100	1137.1764705882353609923	13	13	17913	100	1377.9230769230769055866	16	16	16324	100	1020.25	14	14	20921	100	1494.3571428571428896248	474.1071428571428896248
5.0.11.0	win	091619	16:43:46	NH_A_80	1	1	mixed_practiceWord	12	mixed_repeat	95	Triangle	Green	Color	Word	Repeat	200	Consistent	COLOR	TriangleGreen.png	38	1	804	18	18	20136	100	1118.6666666666667424579	13	13	17913	100	1377.9230769230769055866	17	17	17128	100	1007.5294117647058556031	14	14	20921	100	1494.3571428571428896248	486.8277310924370340217
5.0.11.0	win	091619	16:43:46	NH_A_80	1	1	mixed_practiceWord	12	mixed_repeat	98	Triangle	Red	Color	Word	Repeat	200	Inconsistent	COLOR	TriangleRed.png	30	1	994	19	19	21130	100	1112.1052631578947966773	13	13	17913	100	1377.9230769230769055866	18	18	18122	100	1006.7777777777778283053	14	14	20921	100	1494.3571428571428896248	487.5793650793650613195
5.0.11.0	win	091619	16:43:46	NH_A_80	1	1	mixed_practiceWord	12	mixed_shift	101	Triangle	Red	Shape	Word	Shift	200	Inconsistent	SHAPE	TriangleRed.png	38	1	1369	19	19	21130	100	1112.1052631578947966773	14	14	19282	100	1377.2857142857142207504	18	18	18122	100	1006.7777777777778283053	15	15	22290	100	1486	479.2222222222221716947
5.0.11.0	win	091619	16:43:46	NH_A_80	1	1	mixed_practiceWord	12	mixed_shift	104	Triangle	Green	Color	Word	Shift	200	Consistent	COLOR	TriangleGreen.png	38	1	2144	20	20	23274	100	1163.7000000000000454747	14	14	19282	100	1377.2857142857142207504	18	18	18122	100	1006.7777777777778283053	16	16	24434	100	1527.125	520.3472222222221716947
5.0.11.0	win	091619	16:43:46	NH_A_80	1	1	mixed_practiceWord	12	mixed_repeat	107	Circle	Red	Color	Word	Repeat	200	Consistent	COLOR	CircleRed.png	30	1	809	21	21	24083	100	1146.8095238095238528331	14	14	19282	100	1377.2857142857142207504	19	19	18931	100	996.3684210526315609968	16	16	24434	100	1527.125	530.7565789473684390032
5.0.11.0	win	091619	16:43:46	NH_A_80	1	1	mixed_practiceWord	12	mixed_shift	110	Circle	Red	Shape	Word	Shift	200	Consistent	SHAPE	CircleRed.png	30	1	1175	21	21	24083	100	1146.8095238095238528331	15	15	20457	100	1363.7999999999999545253	19	19	18931	100	996.3684210526315609968	17	17	25609	100	1506.4117647058824331907	510.0433436532508721939
5.0.11.0	win	091619	16:43:46	NH_A_80	1	1	mixed_practiceWord	12	mixed_shift	113	Circle	Red	Color	Word	Shift	200	Consistent	COLOR	CircleRed.png	30	1	934	22	22	25017	100	1137.1363636363637397153	15	15	20457	100	1363.7999999999999545253	19	19	18931	100	996.3684210526315609968	18	18	26543	100	1474.6111111111110858474	478.2426900584795248506
5.0.11.0	win	091619	16:43:46	NH_A_80	1	1	mixed_practiceWord	12	mixed_shift	116	Triangle	Green	Shape	Word	Shift	200	Consistent	SHAPE	TriangleGreen.png	38	1	927	22	22	25017	100	1137.1363636363637397153	16	16	21384	100	1336.5	19	19	18931	100	996.3684210526315609968	19	19	27470	100	1445.7894736842106340191	449.4210526315790730223
5.0.11.0	win	091619	16:43:46	NH_A_80	1	1	mixed_practiceWord	12	mixed_shift	119	Circle	Red	Color	Word	Shift	200	Consistent	COLOR	CircleRed.png	30	1	952	23	23	25969	100	1129.0869565217392391787	16	16	21384	100	1336.5	19	19	18931	100	996.3684210526315609968	20	20	28422	100	1421.0999999999999090505	424.7315789473683480537
5.0.11.0	win	091619	16:43:46	NH_A_80	1	1	mixed_practiceWord	12	mixed_shift	122	Circle	Red	Shape	Word	Shift	200	Consistent	SHAPE	CircleRed.png	30	1	992	23	23	25969	100	1129.0869565217392391787	17	17	22376	100	1316.2352941176470721985	19	19	18931	100	996.3684210526315609968	21	21	29414	100	1400.6666666666667424579	404.2982456140351814611
5.0.11.0	win	091619	16:43:46	NH_A_80	1	1	mixed_practiceWord	12	mixed_shift	125	Triangle	Green	Color	Word	Shift	200	Consistent	COLOR	TriangleGreen.png	38	1	1111	24	24	27080	100	1128.3333333333332575421	17	17	22376	100	1316.2352941176470721985	19	19	18931	100	996.3684210526315609968	22	22	30525	100	1387.5	391.1315789473684390032
5.0.11.0	win	091619	16:43:46	NH_A_80	1	1	mixed_practiceWord	12	mixed_repeat	128	Circle	Green	Color	Word	Repeat	200	Inconsistent	COLOR	CircleGreen.png	38	1	1801	25	25	28881	100	1155.2400000000000090949	17	17	22376	100	1316.2352941176470721985	20	20	20732	100	1036.5999999999999090505	22	22	30525	100	1387.5	350.9000000000000909495
5.0.11.0	win	091619	16:43:46	NH_A_80	1	1	mixed_practiceWord	12	mixed_shift	131	Triangle	Green	Shape	Word	Shift	200	Consistent	SHAPE	TriangleGreen.png	38	1	815	25	25	28881	100	1155.2400000000000090949	18	18	23191	100	1288.3888888888889141526	20	20	20732	100	1036.5999999999999090505	23	23	31340	100	1362.60869565217399213	326.0086956521740830794
5.0.11.0	win	091619	16:43:46	NH_A_80	1	1	mixed_practiceWord	12	mixed_repeat	134	Circle	Red	Shape	Word	Repeat	200	Consistent	SHAPE	CircleRed.png	30	1	940	25	25	28881	100	1155.2400000000000090949	19	19	24131	100	1270.0526315789472846518	21	21	21672	100	1032	23	23	31340	100	1362.60869565217399213	330.60869565217399213
5.0.11.0	win	091619	16:43:46	NH_A_80	1	1	mixed_practiceWord	12	mixed_repeat	137	Triangle	Red	Shape	Word	Repeat	200	Inconsistent	SHAPE	TriangleRed.png	38	1	789	25	25	28881	100	1155.2400000000000090949	20	20	24920	100	1246	22	22	22461	100	1020.9545454545454958861	23	23	31340	100	1362.60869565217399213	341.6541501976284962439
5.0.11.0	win	091619	16:43:46	NH_A_80	1	1	mixed_practiceWord	12	mixed_repeat	140	Circle	Green	Shape	Word	Repeat	200	Inconsistent	SHAPE	CircleGreen.png	30	1	3379	25	25	28881	100	1155.2400000000000090949	21	21	28299	100	1347.5714285714286688744	23	23	25840	100	1123.4782608695652470487	23	23	31340	100	1362.60869565217399213	239.1304347826087450812
5.0.11.0	win	091619	16:43:46	NH_A_80	1	1	mixed_practiceWord	12	mixed_repeat	143	Circle	Green	Shape	Word	Repeat	200	Inconsistent	SHAPE	CircleGreen.png	30	1	875	25	25	28881	100	1155.2400000000000090949	22	22	29174	100	1326.0909090909090082278	24	24	26715	100	1113.125	23	23	31340	100	1362.60869565217399213	249.48369565217399213
5.0.11.0	win	091619	16:43:46	NH_A_80	1	1	mixed_practiceWord	12	mixed_shift	146	Triangle	Red	Color	Word	Shift	200	Inconsistent	COLOR	TriangleRed.png	30	1	1398	26	26	30279	100	1164.5769230769230944134	22	22	29174	100	1326.0909090909090082278	24	24	26715	100	1113.125	24	24	32738	100	1364.0833333333332575421	250.9583333333332575421
5.0.11.0	win	091619	16:43:46	NH_A_80	1	1	mixed_testintro	13	MixedPracticeInstruct	1	Triangle	Red	Color	Word	Shift	200	Inconsistent	SC_Mixed_TestIntro.htm	TriangleRed.png	57	0	17317	26	26	30279	100	1164.5769230769230944134	22	22	29174	100	1326.0909090909090082278	24	24	26715	100	1113.125	24	24	32738	100	1364.0833333333332575421	250.9583333333332575421
5.0.11.0	win	091619	16:43:46	NH_A_80	1	1	mixed_Word_shortCSI	14	MixedTestInstruct	1	Triangle	Red	Color	Word	Shift	200	Inconsistent	SC_Mixed_WordTest.htm	TriangleRed.png	57	0	14367	0	0	0	0		0	0	0	0		0	0	0	0		0	0	0	0		0
5.0.11.0	win	091619	16:43:46	NH_A_80	1	1	mixed_Word_shortCSI	14	mixed_firsttask	2	Triangle	Red	Shape	Word	firsttrial	200	Inconsistent	SHAPE	TriangleRed.png	38	1	1910	0	0	0	0		0	0	0	0		0	0	0	0		0	0	0	0		0
5.0.11.0	win	091619	16:43:46	NH_A_80	1	1	mixed_Word_shortCSI	14	mixed_repeat	5	Circle	Red	Shape	Word	Repeat	200	Consistent	SHAPE	CircleRed.png	30	1	744	0	0	0	0		1	1	744	100	744	1	1	744	100	744	0	0	0	0		-744
5.0.11.0	win	091619	16:43:46	NH_A_80	1	1	mixed_Word_shortCSI	14	mixed_shift	8	Triangle	Red	Color	Word	Shift	200	Inconsistent	COLOR	TriangleRed.png	30	1	873	1	1	873	100	873	1	1	744	100	744	1	1	744	100	744	1	1	873	100	873	129
5.0.11.0	win	091619	16:43:46	NH_A_80	1	1	mixed_Word_shortCSI	14	mixed_shift	11	Circle	Green	Shape	Word	Shift	200	Inconsistent	SHAPE	CircleGreen.png	30	1	1141	1	1	873	100	873	2	2	1885	100	942.5	1	1	744	100	744	2	2	2014	100	1007	263
5.0.11.0	win	091619	16:43:46	NH_A_80	1	1	mixed_Word_shortCSI	14	mixed_repeat	14	Circle	Green	Shape	Word	Repeat	200	Inconsistent	SHAPE	CircleGreen.png	30	1	501	1	1	873	100	873	3	3	2386	100	795.3333333333333712289	2	2	1245	100	622.5	2	2	2014	100	1007	384.5
5.0.11.0	win	091619	16:43:46	NH_A_80	1	1	mixed_Word_shortCSI	14	mixed_repeat	17	Circle	Green	Shape	Word	Repeat	200	Inconsistent	SHAPE	CircleGreen.png	30	1	399	1	1	873	100	873	4	4	2785	100	696.25	3	3	1644	100	548	2	2	2014	100	1007	459
5.0.11.0	win	091619	16:43:46	NH_A_80	1	1	mixed_Word_shortCSI	14	mixed_shift	20	Circle	Green	Color	Word	Shift	200	Inconsistent	COLOR	CircleGreen.png	38	1	1405	2	2	2278	100	1139	4	4	2785	100	696.25	3	3	1644	100	548	3	3	3419	100	1139.6666666666667424579	591.6666666666667424579
5.0.11.0	win	091619	16:43:46	NH_A_80	1	1	mixed_Word_shortCSI	14	mixed_shift	23	Triangle	Red	Shape	Word	Shift	200	Inconsistent	SHAPE	TriangleRed.png	38	1	995	2	2	2278	100	1139	5	5	3780	100	756	3	3	1644	100	548	4	4	4414	100	1103.5	555.5
5.0.11.0	win	091619	16:43:46	NH_A_80	1	1	mixed_Word_shortCSI	14	mixed_repeat	26	Circle	Green	Shape	Word	Repeat	200	Inconsistent	SHAPE	CircleGreen.png	30	1	1978	2	2	2278	100	1139	6	6	5758	100	959.6666666666666287711	4	4	3622	100	905.5	4	4	4414	100	1103.5	198
5.0.11.0	win	091619	16:43:46	NH_A_80	1	1	mixed_Word_shortCSI	14	mixed_repeat	29	Circle	Red	Shape	Word	Repeat	200	Consistent	SHAPE	CircleRed.png	30	1	857	2	2	2278	100	1139	7	7	6615	100	945	5	5	4479	100	895.7999999999999545253	4	4	4414	100	1103.5	207.7000000000000454747
5.0.11.0	win	091619	16:43:46	NH_A_80	1	1	mixed_Word_shortCSI	14	mixed_repeat	32	Triangle	Red	Shape	Word	Repeat	200	Inconsistent	SHAPE	TriangleRed.png	38	1	789	2	2	2278	100	1139	8	8	7404	100	925.5	6	6	5268	100	878	4	4	4414	100	1103.5	225.5
5.0.11.0	win	091619	16:43:46	NH_A_80	1	1	mixed_Word_shortCSI	14	mixed_shift	35	Triangle	Green	Color	Word	Shift	200	Consistent	COLOR	TriangleGreen.png	38	1	2404	3	3	4682	100	1560.6666666666667424579	8	8	7404	100	925.5	6	6	5268	100	878	5	5	6818	100	1363.5999999999999090505	485.5999999999999090505
5.0.11.0	win	091619	16:43:46	NH_A_80	1	1	mixed_Word_shortCSI	14	mixed_repeat	38	Circle	Green	Color	Word	Repeat	200	Inconsistent	COLOR	CircleGreen.png	38	1	466	4	4	5148	100	1287	8	8	7404	100	925.5	7	7	5734	100	819.1428571428571103752	5	5	6818	100	1363.5999999999999090505	544.4571428571427986753
5.0.11.0	win	091619	16:43:46	NH_A_80	1	1	mixed_Word_shortCSI	14	mixed_shift	41	Circle	Green	Shape	Word	Shift	200	Inconsistent	SHAPE	CircleGreen.png	30	1	1213	4	4	5148	100	1287	9	9	8617	100	957.4444444444444570763	7	7	5734	100	819.1428571428571103752	6	6	8031	100	1338.5	519.3571428571428896248
5.0.11.0	win	091619	16:43:46	NH_A_80	1	1	mixed_Word_shortCSI	14	mixed_shift	44	Triangle	Green	Color	Word	Shift	200	Consistent	COLOR	TriangleGreen.png	38	1	1228	5	5	6376	100	1275.2000000000000454747	9	9	8617	100	957.4444444444444570763	7	7	5734	100	819.1428571428571103752	7	7	9259	100	1322.7142857142857792496	503.5714285714286688744
5.0.11.0	win	091619	16:43:46	NH_A_80	1	1	mixed_Word_shortCSI	14	mixed_shift	47	Circle	Red	Shape	Word	Shift	200	Consistent	SHAPE	CircleRed.png	30	1	2552	5	5	6376	100	1275.2000000000000454747	10	10	11169	100	1116.9000000000000909495	7	7	5734	100	819.1428571428571103752	8	8	11811	100	1476.375	657.2321428571428896248
5.0.11.0	win	091619	16:43:46	NH_A_80	1	1	mixed_Word_shortCSI	14	mixed_shift	50	Circle	Green	Color	Word	Shift	200	Inconsistent	COLOR	CircleGreen.png	38	1	849	6	6	7225	100	1204.1666666666667424579	10	10	11169	100	1116.9000000000000909495	7	7	5734	100	819.1428571428571103752	9	9	12660	100	1406.6666666666667424579	587.5238095238096320827
5.0.11.0	win	091619	16:43:46	NH_A_80	1	1	mixed_Word_shortCSI	14	mixed_shift	53	Triangle	Red	Shape	Word	Shift	200	Inconsistent	SHAPE	TriangleRed.png	38	1	1533	6	6	7225	100	1204.1666666666667424579	11	11	12702	100	1154.7272727272727479431	7	7	5734	100	819.1428571428571103752	10	10	14193	100	1419.2999999999999545253	600.1571428571428441501
5.0.11.0	win	091619	16:43:46	NH_A_80	1	1	mixed_Word_shortCSI	14	mixed_shift	56	Triangle	Red	Color	Word	Shift	200	Inconsistent	COLOR	TriangleRed.png	30	1	1165	7	7	8390	100	1198.5714285714286688744	11	11	12702	100	1154.7272727272727479431	7	7	5734	100	819.1428571428571103752	11	11	15358	100	1396.1818181818182438292	577.038961038961133454
5.0.11.0	win	091619	16:43:46	NH_A_80	1	1	mixed_Word_shortCSI	14	mixed_repeat	59	Circle	Red	Color	Word	Repeat	200	Consistent	COLOR	CircleRed.png	30	1	621	8	8	9011	100	1126.375	11	11	12702	100	1154.7272727272727479431	8	8	6355	100	794.375	11	11	15358	100	1396.1818181818182438292	601.8068181818182438292
5.0.11.0	win	091619	16:43:46	NH_A_80	1	1	mixed_Word_shortCSI	14	mixed_repeat	62	Circle	Green	Color	Word	Repeat	200	Inconsistent	COLOR	CircleGreen.png	38	1	674	9	9	9685	100	1076.1111111111110858474	11	11	12702	100	1154.7272727272727479431	9	9	7029	100	781	11	11	15358	100	1396.1818181818182438292	615.1818181818182438292
5.0.11.0	win	091619	16:43:46	NH_A_80	1	1	mixed_Word_shortCSI	14	mixed_repeat	65	Triangle	Green	Color	Word	Repeat	200	Consistent	COLOR	TriangleGreen.png	38	1	981	10	10	10666	100	1066.5999999999999090505	11	11	12702	100	1154.7272727272727479431	10	10	8010	100	801	11	11	15358	100	1396.1818181818182438292	595.1818181818182438292
5.0.11.0	win	091619	16:43:46	NH_A_80	1	1	mixed_Word_shortCSI	14	mixed_shift	68	Circle	Green	Shape	Word	Shift	200	Inconsistent	SHAPE	CircleGreen.png	30	1	924	10	10	10666	100	1066.5999999999999090505	12	12	13626	100	1135.5	10	10	8010	100	801	12	12	16282	100	1356.8333333333332575421	555.8333333333332575421
5.0.11.0	win	091619	16:43:46	NH_A_80	1	1	mixed_Word_shortCSI	14	mixed_repeat	71	Circle	Green	Shape	Word	Repeat	200	Inconsistent	SHAPE	CircleGreen.png	30	1	646	10	10	10666	100	1066.5999999999999090505	13	13	14272	100	1097.8461538461538111733	11	11	8656	100	786.9090909090908780854	12	12	16282	100	1356.8333333333332575421	569.9242424242423794567
5.0.11.0	win	091619	16:43:46	NH_A_80	1	1	mixed_Word_shortCSI	14	mixed_repeat	74	Triangle	Green	Shape	Word	Repeat	200	Consistent	SHAPE	TriangleGreen.png	38	1	730	10	10	10666	100	1066.5999999999999090505	14	14	15002	100	1071.5714285714286688744	12	12	9386	100	782.1666666666666287711	12	12	16282	100	1356.8333333333332575421	574.6666666666666287711
5.0.11.0	win	091619	16:43:46	NH_A_80	1	1	mixed_Word_shortCSI	14	mixed_shift	77	Triangle	Green	Color	Word	Shift	200	Consistent	COLOR	TriangleGreen.png	38	1	1643	11	11	12309	100	1119	14	14	15002	100	1071.5714285714286688744	12	12	9386	100	782.1666666666666287711	13	13	17925	100	1378.8461538461538111733	596.6794871794871824022
5.0.11.0	win	091619	16:43:46	NH_A_80	1	1	mixed_Word_shortCSI	14	mixed_shift	80	Triangle	Red	Shape	Word	Shift	200	Inconsistent	SHAPE	TriangleRed.png	38	1	1912	11	11	12309	100	1119	15	15	16914	100	1127.5999999999999090505	12	12	9386	100	782.1666666666666287711	14	14	19837	100	1416.9285714285713311256	634.7619047619047023545
5.0.11.0	win	091619	16:43:46	NH_A_80	1	1	mixed_Word_shortCSI	14	mixed_repeat	83	Circle	Green	Shape	Word	Repeat	200	Inconsistent	SHAPE	CircleGreen.png	30	1	1866	11	11	12309	100	1119	16	16	18780	100	1173.75	13	13	11252	100	865.5384615384615472067	14	14	19837	100	1416.9285714285713311256	551.3901098901097839189
5.0.11.0	win	091619	16:43:46	NH_A_80	1	1	mixed_Word_shortCSI	14	mixed_shift	86	Triangle	Red	Color	Word	Shift	200	Inconsistent	COLOR	TriangleRed.png	30	1	861	12	12	13170	100	1097.5	16	16	18780	100	1173.75	13	13	11252	100	865.5384615384615472067	15	15	20698	100	1379.866666666666560559	514.3282051282050133523
5.0.11.0	win	091619	16:43:46	NH_A_80	1	1	mixed_Word_shortCSI	14	mixed_repeat	89	Circle	Green	Color	Word	Repeat	200	Inconsistent	COLOR	CircleGreen.png	38	1	1609	13	13	14779	100	1136.8461538461538111733	16	16	18780	100	1173.75	14	14	12861	100	918.6428571428571103752	15	15	20698	100	1379.866666666666560559	461.2238095238094501838
5.0.11.0	win	091619	16:43:46	NH_A_80	1	1	mixed_Word_shortCSI	14	mixed_shift	92	Circle	Green	Shape	Word	Shift	200	Inconsistent	SHAPE	CircleGreen.png	30	1	1112	13	13	14779	100	1136.8461538461538111733	17	17	19892	100	1170.1176470588234224124	14	14	12861	100	918.6428571428571103752	16	16	21810	100	1363.125	444.4821428571428896248
5.0.11.0	win	091619	16:43:46	NH_A_80	1	1	mixed_Word_shortCSI	14	mixed_shift	95	Triangle	Red	Color	Word	Shift	200	Inconsistent	COLOR	TriangleRed.png	30	1	1497	14	14	16276	100	1162.5714285714286688744	17	17	19892	100	1170.1176470588234224124	14	14	12861	100	918.6428571428571103752	17	17	23307	100	1371	452.3571428571428896248
5.0.11.0	win	091619	16:43:46	NH_A_80	1	1	mixed_Word_shortCSI	14	mixed_shift	98	Triangle	Green	Shape	Word	Shift	200	Consistent	SHAPE	TriangleGreen.png	38	1	1131	14	14	16276	100	1162.5714285714286688744	18	18	21023	100	1167.9444444444443433895	14	14	12861	100	918.6428571428571103752	18	18	24438	100	1357.6666666666667424579	439.0238095238096320827
5.0.11.0	win	091619	16:43:46	NH_A_80	1	1	mixed_Word_shortCSI	14	mixed_repeat	101	Circle	Red	Shape	Word	Repeat	200	Consistent	SHAPE	CircleRed.png	30	1	1420	14	14	16276	100	1162.5714285714286688744	19	19	22443	100	1181.2105263157893659809	15	15	14281	100	952.0666666666667197205	18	18	24438	100	1357.6666666666667424579	405.6000000000000227374
5.0.11.0	win	091619	16:43:46	NH_A_80	1	1	mixed_Word_shortCSI	14	mixed_repeat	104	Circle	Red	Shape	Word	Repeat	200	Consistent	SHAPE	CircleRed.png	30	1	577	14	14	16276	100	1162.5714285714286688744	20	20	23020	100	1151	16	16	14858	100	928.625	18	18	24438	100	1357.6666666666667424579	429.0416666666667424579
5.0.11.0	win	091619	16:43:46	NH_A_80	1	1	mixed_Word_shortCSI	14	mixed_repeat	107	Triangle	Green	Shape	Word	Repeat	200	Consistent	SHAPE	TriangleGreen.png	38	1	953	14	14	16276	100	1162.5714285714286688744	21	21	23973	100	1141.5714285714286688744	17	17	15811	100	930.0588235294117112062	18	18	24438	100	1357.6666666666667424579	427.6078431372550312517
5.0.11.0	win	091619	16:43:46	NH_A_80	1	1	mixed_Word_shortCSI	14	mixed_repeat	110	Triangle	Green	Shape	Word	Repeat	200	Consistent	SHAPE	TriangleGreen.png	38	1	769	14	14	16276	100	1162.5714285714286688744	22	22	24742	100	1124.6363636363637397153	18	18	16580	100	921.1111111111110858474	18	18	24438	100	1357.6666666666667424579	436.5555555555556566105
5.0.11.0	win	091619	16:43:46	NH_A_80	1	1	mixed_Word_shortCSI	14	mixed_shift	113	Triangle	Green	Color	Word	Shift	200	Consistent	COLOR	TriangleGreen.png	38	1	976	15	15	17252	100	1150.133333333333439441	22	22	24742	100	1124.6363636363637397153	18	18	16580	100	921.1111111111110858474	19	19	25414	100	1337.5789473684210406645	416.4678362573099548172
5.0.11.0	win	091619	16:43:46	NH_A_80	1	1	mixed_Word_shortCSI	14	mixed_shift	116	Triangle	Red	Shape	Word	Shift	200	Inconsistent	SHAPE	TriangleRed.png	38	1	839	15	15	17252	100	1150.133333333333439441	23	23	25581	100	1112.2173913043477568863	18	18	16580	100	921.1111111111110858474	20	20	26253	100	1312.6500000000000909495	391.5388888888890051021
5.0.11.0	win	091619	16:43:46	NH_A_80	1	1	mixed_Word_shortCSI	14	mixed_shift	119	Circle	Green	Color	Word	Shift	200	Inconsistent	COLOR	CircleGreen.png	30	0	1412	15	16	17252	93.75	1150.133333333333439441	23	23	25581	100	1112.2173913043477568863	18	18	16580	100	921.1111111111110858474	20	21	26253	95.2380952380952265912	1312.6500000000000909495	391.5388888888890051021
5.0.11.0	win	091619	16:43:46	NH_A_80	1	1	mixed_Word_shortCSI	14	mixed_shift	122	Triangle	Green	Shape	Word	Shift	200	Consistent	SHAPE	TriangleGreen.png	38	1	858	15	16	17252	93.75	1150.133333333333439441	24	24	26439	100	1101.625	18	18	16580	100	921.1111111111110858474	21	22	27111	95.4545454545454532536	1291	369.8888888888889141526
5.0.11.0	win	091619	16:43:46	NH_A_80	1	1	mixed_Word_shortCSI	14	mixed_shift	125	Triangle	Red	Color	Word	Shift	200	Inconsistent	COLOR	TriangleRed.png	30	1	2310	16	17	19562	94.1176470588235218884	1222.625	24	24	26439	100	1101.625	18	18	16580	100	921.1111111111110858474	22	23	29421	95.6521739130434838216	1337.3181818181817561708	416.2070707070706703234
5.0.11.0	win	091619	16:43:46	NH_A_80	1	1	mixed_Word_shortCSI	14	mixed_repeat	128	Triangle	Red	Color	Word	Repeat	200	Inconsistent	COLOR	TriangleRed.png	30	1	1336	17	18	20898	94.4444444444444428655	1229.2941176470587834046	24	24	26439	100	1101.625	19	19	17916	100	942.9473684210526016614	22	23	29421	95.6521739130434838216	1337.3181818181817561708	394.3708133971291545095
5.0.11.0	win	091619	16:43:46	NH_A_80	1	1	mixed_Word_shortCSI	14	mixed_shift	131	Circle	Red	Shape	Word	Shift	200	Consistent	SHAPE	CircleRed.png	30	1	945	17	18	20898	94.4444444444444428655	1229.2941176470587834046	25	25	27384	100	1095.3599999999998999556	19	19	17916	100	942.9473684210526016614	23	24	30366	95.8333333333333428072	1320.2608695652174901625	377.3135011441648885011
5.0.11.0	win	091619	16:43:46	NH_A_80	1	1	mixed_Word_shortCSI	14	mixed_repeat	134	Triangle	Red	Shape	Word	Repeat	200	Inconsistent	SHAPE	TriangleRed.png	38	1	825	17	18	20898	94.4444444444444428655	1229.2941176470587834046	26	26	28209	100	1084.9615384615385664802	20	20	18741	100	937.0499999999999545253	23	24	30366	95.8333333333333428072	1320.2608695652174901625	383.2108695652175356372
5.0.11.0	win	091619	16:43:46	NH_A_80	1	1	mixed_Word_shortCSI	14	mixed_shift	137	Circle	Green	Color	Word	Shift	200	Inconsistent	COLOR	CircleGreen.png	30	0	1207	17	19	20898	89.4736842105263150415	1229.2941176470587834046	26	26	28209	100	1084.9615384615385664802	20	20	18741	100	937.0499999999999545253	23	25	30366	92	1320.2608695652174901625	383.2108695652175356372
5.0.11.0	win	091619	16:43:46	NH_A_80	1	1	mixed_Word_shortCSI	14	mixed_repeat	140	Triangle	Red	Color	Word	Repeat	200	Inconsistent	COLOR	TriangleRed.png	30	1	3029	18	20	23927	90	1329.2777777777778283053	26	26	28209	100	1084.9615384615385664802	21	21	21770	100	1036.6666666666667424579	23	25	30366	92	1320.2608695652174901625	283.5942028985507477046
5.0.11.0	win	091619	16:43:46	NH_A_80	1	1	mixed_Word_shortCSI	14	mixed_shift	143	Triangle	Red	Shape	Word	Shift	200	Inconsistent	SHAPE	TriangleRed.png	38	1	2218	18	20	23927	90	1329.2777777777778283053	27	27	30427	100	1126.9259259259258669772	21	21	21770	100	1036.6666666666667424579	24	26	32584	92.3076923076923065992	1357.6666666666667424579	321
5.0.11.0	win	091619	16:43:46	NH_A_80	1	1	mixed_Word_shortCSI	14	mixed_shift	146	Circle	Red	Color	Word	Shift	200	Consistent	COLOR	CircleRed.png	30	1	1487	19	21	25414	90.4761904761904816041	1337.5789473684210406645	27	27	30427	100	1126.9259259259258669772	21	21	21770	100	1036.6666666666667424579	25	27	34071	92.5925925925925952242	1362.8399999999999181455	326.1733333333331756876
5.0.11.0	win	091619	16:43:46	NH_A_80	1	1	mixed_Word_shortCSI	14	mixed_shift	149	Circle	Red	Shape	Word	Shift	200	Consistent	SHAPE	CircleRed.png	30	1	946	19	21	25414	90.4761904761904816041	1337.5789473684210406645	28	28	31373	100	1120.4642857142857792496	21	21	21770	100	1036.6666666666667424579	26	28	35017	92.8571428571428612031	1346.8076923076923776534	310.1410256410256351955
5.0.11.0	win	091619	16:43:46	NH_A_80	1	1	mixed_Word_shortCSI	14	mixed_repeat	152	Circle	Red	Shape	Word	Repeat	200	Consistent	SHAPE	CircleRed.png	30	1	650	19	21	25414	90.4761904761904816041	1337.5789473684210406645	29	29	32023	100	1104.2413793103448824695	22	22	22420	100	1019.0909090909091219146	26	28	35017	92.8571428571428612031	1346.8076923076923776534	327.7167832167832557388
5.0.11.0	win	091619	16:43:46	NH_A_80	1	1	mixed_Word_shortCSI	14	mixed_shift	155	Triangle	Red	Color	Word	Shift	200	Inconsistent	COLOR	TriangleRed.png	30	1	1199	20	22	26613	90.9090909090909065071	1330.6500000000000909495	29	29	32023	100	1104.2413793103448824695	22	22	22420	100	1019.0909090909091219146	27	29	36216	93.1034482758620640652	1341.3333333333332575421	322.2424242424241356275
5.0.11.0	win	091619	16:43:46	NH_A_80	1	1	mixed_Word_shortCSI	14	mixed_repeat	158	Triangle	Green	Color	Word	Repeat	200	Consistent	COLOR	TriangleGreen.png	38	1	973	21	23	27586	91.3043478260869534324	1313.6190476190477056662	29	29	32023	100	1104.2413793103448824695	23	23	23393	100	1017.0869565217391254919	27	29	36216	93.1034482758620640652	1341.3333333333332575421	324.2463768115941320502
5.0.11.0	win	091619	16:43:46	NH_A_80	1	1	mixed_Word_shortCSI	14	mixed_shift	161	Triangle	Green	Shape	Word	Shift	200	Consistent	SHAPE	TriangleGreen.png	38	1	772	21	23	27586	91.3043478260869534324	1313.6190476190477056662	30	30	32795	100	1093.1666666666667424579	23	23	23393	100	1017.0869565217391254919	28	30	36988	93.3333333333333285964	1321	303.9130434782608745081
5.0.11.0	win	091619	16:43:46	NH_A_80	1	1	mixed_Word_shortCSI	14	mixed_shift	164	Circle	Green	Color	Word	Shift	200	Inconsistent	COLOR	CircleGreen.png	38	1	883	22	24	28469	91.6666666666666571928	1294.0454545454545041139	30	30	32795	100	1093.1666666666667424579	23	23	23393	100	1017.0869565217391254919	29	31	37871	93.5483870967741921731	1305.8965517241379075131	288.8095952023987820212
5.0.11.0	win	091619	16:43:46	NH_A_80	1	1	mixed_Word_shortCSI	14	mixed_repeat	167	Triangle	Red	Color	Word	Repeat	200	Inconsistent	COLOR	TriangleRed.png	30	1	654	23	25	29123	92	1266.2173913043477568863	30	30	32795	100	1093.1666666666667424579	24	24	24047	100	1001.9583333333333712289	29	31	37871	93.5483870967741921731	1305.8965517241379075131	303.9382183908045362841
5.0.11.0	win	091619	16:43:46	NH_A_80	1	1	mixed_Word_shortCSI	14	mixed_shift	170	Circle	Green	Shape	Word	Shift	200	Inconsistent	SHAPE	CircleGreen.png	30	1	978	23	25	29123	92	1266.2173913043477568863	31	31	33773	100	1089.4516129032258504594	24	24	24047	100	1001.9583333333333712289	30	32	38849	93.75	1294.9666666666666969832	293.0083333333333257542
5.0.11.0	win	091619	16:43:46	NH_A_80	1	1	mixed_Word_shortCSI	14	mixed_shift	173	Circle	Green	Color	Word	Shift	200	Inconsistent	COLOR	CircleGreen.png	38	1	1321	24	26	30444	92.3076923076923065992	1268.5	31	31	33773	100	1089.4516129032258504594	24	24	24047	100	1001.9583333333333712289	31	33	40170	93.9393939393939376714	1295.806451612903174464	293.8481182795698032351
5.0.11.0	win	091619	16:43:46	NH_A_80	1	1	mixed_Word_shortCSI	14	mixed_repeat	176	Triangle	Green	Color	Word	Repeat	200	Consistent	COLOR	TriangleGreen.png	38	1	851	25	27	31295	92.5925925925925952242	1251.7999999999999545253	31	31	33773	100	1089.4516129032258504594	25	25	24898	100	995.9199999999999590727	31	33	40170	93.9393939393939376714	1295.806451612903174464	299.8864516129032153913
5.0.11.0	win	091619	16:43:46	NH_A_80	1	1	mixed_Word_shortCSI	14	mixed_shift	179	Circle	Green	Shape	Word	Shift	200	Inconsistent	SHAPE	CircleGreen.png	30	1	1471	25	27	31295	92.5925925925925952242	1251.7999999999999545253	32	32	35244	100	1101.375	25	25	24898	100	995.9199999999999590727	32	34	41641	94.1176470588235218884	1301.28125	305.3612500000000409273
5.0.11.0	win	091619	16:43:46	NH_A_80	1	1	mixed_Word_shortCSI	14	mixed_repeat	182	Triangle	Red	Shape	Word	Repeat	200	Inconsistent	SHAPE	TriangleRed.png	38	1	2514	25	27	31295	92.5925925925925952242	1251.7999999999999545253	33	33	37758	100	1144.1818181818182438292	26	26	27412	100	1054.3076923076923776534	32	34	41641	94.1176470588235218884	1301.28125	246.9735576923076223466
5.0.11.0	win	091619	16:43:46	NH_A_80	1	1	mixed_Word_shortCSI	14	mixed_repeat	185	Triangle	Green	Shape	Word	Repeat	200	Consistent	SHAPE	TriangleGreen.png	38	1	2059	25	27	31295	92.5925925925925952242	1251.7999999999999545253	34	34	39817	100	1171.0882352941175668093	27	27	29471	100	1091.5185185185184764123	32	34	41641	94.1176470588235218884	1301.28125	209.7627314814815235877
5.0.11.0	win	091619	16:43:46	NH_A_80	1	1	mixed_Word_shortCSI	14	mixed_shift	188	Circle	Red	Color	Word	Shift	200	Consistent	COLOR	CircleRed.png	30	1	615	26	28	31910	92.8571428571428612031	1227.3076923076923776534	34	34	39817	100	1171.0882352941175668093	27	27	29471	100	1091.5185185185184764123	33	35	42256	94.2857142857142775938	1280.4848484848484986287	188.9663299663300222164
5.0.11.0	win	091619	16:43:46	NH_A_80	1	1	mixed_Word_shortCSI	14	mixed_repeat	191	Triangle	Red	Color	Word	Repeat	200	Inconsistent	COLOR	TriangleRed.png	30	1	861	27	29	32771	93.1034482758620640652	1213.740740740740648107	34	34	39817	100	1171.0882352941175668093	28	28	30332	100	1083.2857142857142207504	33	35	42256	94.2857142857142775938	1280.4848484848484986287	197.1991341991342778783
5.0.11.0	win	091619	16:43:46	NH_A_80	1	1	mixed_Word_shortCSI	14	mixed_shift	194	Circle	Red	Shape	Word	Shift	200	Consistent	SHAPE	CircleRed.png	30	1	857	27	29	32771	93.1034482758620640652	1213.740740740740648107	35	35	40674	100	1162.1142857142856428254	28	28	30332	100	1083.2857142857142207504	34	36	43113	94.4444444444444428655	1268.0294117647058556031	184.7436974789916348527
5.0.11.0	win	091619	16:43:46	NH_A_80	1	1	mixed_Word_shortCSI	14	mixed_shift	197	Triangle	Red	Color	Word	Shift	200	Inconsistent	COLOR	TriangleRed.png	30	1	837	28	30	33608	93.3333333333333285964	1200.2857142857142207504	35	35	40674	100	1162.1142857142856428254	28	28	30332	100	1083.2857142857142207504	35	37	43950	94.594594594594596515	1255.7142857142857792496	172.4285714285715584992
5.0.11.0	win	091619	16:43:46	NH_A_80	1	1	mixed_Word_shortCSI	14	mixed_repeat	200	Triangle	Green	Color	Word	Repeat	200	Consistent	COLOR	TriangleGreen.png	38	1	785	29	31	34393	93.5483870967741921731	1185.9655172413793025044	35	35	40674	100	1162.1142857142856428254	29	29	31117	100	1073	35	37	43950	94.594594594594596515	1255.7142857142857792496	182.7142857142857792496
5.0.11.0	win	091619	16:43:46	NH_A_80	1	1	mixed_Word_shortCSI	14	mixed_shift	203	Circle	Green	Shape	Word	Shift	200	Inconsistent	SHAPE	CircleGreen.png	30	1	1008	29	31	34393	93.5483870967741921731	1185.9655172413793025044	36	36	41682	100	1157.8333333333332575421	29	29	31117	100	1073	36	38	44958	94.7368421052631504153	1248.8333333333332575421	175.8333333333332575421
5.0.11.0	win	091619	16:43:46	NH_A_80	1	1	mixed_Word_shortCSI	14	mixed_repeat	206	Triangle	Green	Shape	Word	Repeat	200	Consistent	SHAPE	TriangleGreen.png	38	1	710	29	31	34393	93.5483870967741921731	1185.9655172413793025044	37	37	42392	100	1145.7297297297297973273	30	30	31827	100	1060.9000000000000909495	36	38	44958	94.7368421052631504153	1248.8333333333332575421	187.9333333333331665926
5.0.11.0	win	091619	16:43:46	NH_A_80	1	1	mixed_Word_shortCSI	14	mixed_repeat	209	Circle	Red	Shape	Word	Repeat	200	Consistent	SHAPE	CircleRed.png	30	1	1736	29	31	34393	93.5483870967741921731	1185.9655172413793025044	38	38	44128	100	1161.2631578947368780064	31	31	33563	100	1082.6774193548387756891	36	38	44958	94.7368421052631504153	1248.8333333333332575421	166.155913978494481853
5.0.11.0	win	091619	16:43:46	NH_A_80	1	1	mixed_Word_shortCSI	14	mixed_shift	212	Circle	Red	Color	Word	Shift	200	Consistent	COLOR	CircleRed.png	30	1	2257	30	32	36650	93.75	1221.6666666666667424579	38	38	44128	100	1161.2631578947368780064	31	31	33563	100	1082.6774193548387756891	37	39	47215	94.8717948717948615922	1276.0810810810810380644	193.4036617262422623753
5.0.11.0	win	091619	16:43:46	NH_A_80	1	1	mixed_Word_shortCSI	14	mixed_shift	215	Circle	Red	Shape	Word	Shift	200	Consistent	SHAPE	CircleRed.png	30	1	1237	30	32	36650	93.75	1221.6666666666667424579	39	39	45365	100	1163.2051282051281759777	31	31	33563	100	1082.6774193548387756891	38	40	48452	95	1275.0526315789472846518	192.3752122241085089627
5.0.11.0	win	091619	16:43:46	NH_A_80	1	1	mixed_Word_shortCSI	14	mixed_repeat	218	Triangle	Green	Shape	Word	Repeat	200	Consistent	SHAPE	TriangleGreen.png	38	1	722	30	32	36650	93.75	1221.6666666666667424579	40	40	46087	100	1152.1749999999999545253	32	32	34285	100	1071.40625	38	40	48452	95	1275.0526315789472846518	203.6463815789472846518
5.0.11.0	win	091619	16:43:46	NH_A_80	1	1	mixed_Word_shortCSI	14	mixed_repeat	221	Circle	Green	Shape	Word	Repeat	200	Inconsistent	SHAPE	CircleGreen.png	38	0	1043	30	32	36650	93.75	1221.6666666666667424579	40	41	46087	97.5609756097560989474	1152.1749999999999545253	32	33	34285	96.9696969696969688357	1071.40625	38	40	48452	95	1275.0526315789472846518	203.6463815789472846518
5.0.11.0	win	091619	16:43:46	NH_A_80	1	1	mixed_Word_shortCSI	14	mixed_shift	224	Circle	Red	Color	Word	Shift	200	Consistent	COLOR	CircleRed.png	30	1	3752	31	33	40402	93.9393939393939376714	1303.2903225806451246171	40	41	46087	97.5609756097560989474	1152.1749999999999545253	32	33	34285	96.9696969696969688357	1071.40625	39	41	52204	95.1219512195121978948	1338.5641025641025407822	267.1578525641025407822
5.0.11.0	win	091619	16:43:46	NH_A_80	1	1	mixed_Word_shortCSI	14	mixed_shift	227	Triangle	Green	Shape	Word	Shift	200	Consistent	SHAPE	TriangleGreen.png	38	1	1023	31	33	40402	93.9393939393939376714	1303.2903225806451246171	41	42	47110	97.619047619047620401	1149.0243902439024168416	32	33	34285	96.9696969696969688357	1071.40625	40	42	53227	95.2380952380952265912	1330.6749999999999545253	259.2687499999999545253
5.0.11.0	win	091619	16:43:46	NH_A_80	1	1	mixed_Word_shortCSI	14	mixed_shift	230	Circle	Green	Color	Word	Shift	200	Inconsistent	COLOR	CircleGreen.png	38	1	853	32	34	41255	94.1176470588235218884	1289.21875	41	42	47110	97.619047619047620401	1149.0243902439024168416	32	33	34285	96.9696969696969688357	1071.40625	41	43	54080	95.3488372093023315301	1319.0243902439024168416	247.6181402439024168416
5.0.11.0	win	091619	16:43:46	NH_A_80	1	1	mixed_Word_shortCSI	14	mixed_shift	233	Circle	Green	Shape	Word	Shift	200	Inconsistent	SHAPE	CircleGreen.png	30	1	1089	32	34	41255	94.1176470588235218884	1289.21875	42	43	48199	97.6744186046511515542	1147.5952380952380735835	32	33	34285	96.9696969696969688357	1071.40625	42	44	55169	95.4545454545454532536	1313.5476190476190367917	242.1413690476190367917
5.0.11.0	win	091619	16:43:46	NH_A_80	1	1	mixed_Word_shortCSI	14	mixed_repeat	236	Circle	Red	Shape	Word	Repeat	200	Consistent	SHAPE	CircleRed.png	30	1	867	32	34	41255	94.1176470588235218884	1289.21875	43	44	49066	97.7272727272727337322	1141.069767441860449253	33	34	35152	97.0588235294117680496	1065.2121212121212465718	42	44	55169	95.4545454545454532536	1313.5476190476190367917	248.33549783549779022
5.0.11.0	win	091619	16:43:46	NH_A_80	1	1	mixed_Word_shortCSI	14	mixed_repeat	239	Circle	Green	Shape	Word	Repeat	200	Inconsistent	SHAPE	CircleGreen.png	30	1	783	32	34	41255	94.1176470588235218884	1289.21875	44	45	49849	97.7777777777777714618	1132.9318181818182438292	34	35	35935	97.1428571428571387969	1056.9117647058824331907	42	44	55169	95.4545454545454532536	1313.5476190476190367917	256.635854341736603601
5.0.11.0	win	091619	16:43:46	NH_A_80	1	1	mixed_Word_shortCSI	14	mixed_repeat	242	Triangle	Green	Shape	Word	Repeat	200	Consistent	SHAPE	TriangleGreen.png	38	1	781	32	34	41255	94.1176470588235218884	1289.21875	45	46	50630	97.8260869565217348054	1125.1111111111110858474	35	36	36716	97.2222222222222143273	1049.0285714285714675498	42	44	55169	95.4545454545454532536	1313.5476190476190367917	264.519047619047569242
5.0.11.0	win	091619	16:43:46	NH_A_80	1	1	mixed_Word_shortCSI	14	Rest	244	Triangle	Green	Shape	Word	Repeat	200	Consistent	Take a break for 60 s	TriangleGreen.png	0	0	59984	32	34	41255	94.1176470588235218884	1289.21875	45	46	50630	97.8260869565217348054	1125.1111111111110858474	35	36	36716	97.2222222222222143273	1049.0285714285714675498	42	44	55169	95.4545454545454532536	1313.5476190476190367917	264.519047619047569242
5.0.11.0	win	091619	16:43:46	NH_A_80	1	1	mixed_Word_shortCSI	14	mixed_repeat	246	Circle	Red	Shape	Word	Repeat	200	Consistent	SHAPE	CircleRed.png	30	1	2938	32	34	41255	94.1176470588235218884	1289.21875	46	47	53568	97.8723404255319167078	1164.5217391304347529513	36	37	39654	97.2972972972973053629	1101.5	42	44	55169	95.4545454545454532536	1313.5476190476190367917	212.0476190476190367917
5.0.11.0	win	091619	16:43:46	NH_A_80	1	1	mixed_Word_shortCSI	14	mixed_repeat	249	Circle	Red	Shape	Word	Repeat	200	Consistent	SHAPE	CircleRed.png	30	1	1283	32	34	41255	94.1176470588235218884	1289.21875	47	48	54851	97.9166666666666571928	1167.0425531914893326757	37	38	40937	97.3684210526315752077	1106.4054054054054176959	42	44	55169	95.4545454545454532536	1313.5476190476190367917	207.1422136422136190959
5.0.11.0	win	091619	16:43:46	NH_A_80	1	1	mixed_Word_shortCSI	14	mixed_shift	252	Triangle	Green	Color	Word	Shift	200	Consistent	COLOR	TriangleGreen.png	38	1	829	33	35	42084	94.2857142857142775938	1275.2727272727272520569	47	48	54851	97.9166666666666571928	1167.0425531914893326757	37	38	40937	97.3684210526315752077	1106.4054054054054176959	43	45	55998	95.5555555555555571345	1302.279069767441797012	195.8736643620363793161
5.0.11.0	win	091619	16:43:46	NH_A_80	1	1	mixed_Word_shortCSI	14	mixed_shift	255	Circle	Green	Shape	Word	Shift	200	Inconsistent	SHAPE	CircleGreen.png	30	1	1691	33	35	42084	94.2857142857142775938	1275.2727272727272520569	48	49	56542	97.9591836734693828248	1177.9583333333332575421	37	38	40937	97.3684210526315752077	1106.4054054054054176959	44	46	57689	95.6521739130434838216	1311.1136363636362602847	204.7082309582308425888
5.0.11.0	win	091619	16:43:46	NH_A_80	1	1	mixed_Word_shortCSI	14	mixed_shift	258	Triangle	Green	Color	Word	Shift	200	Consistent	COLOR	TriangleGreen.png	38	1	933	34	36	43017	94.4444444444444428655	1265.2058823529412165954	48	49	56542	97.9591836734693828248	1177.9583333333332575421	37	38	40937	97.3684210526315752077	1106.4054054054054176959	45	47	58622	95.7446808510638334155	1302.7111111111112222716	196.3057057057058045757
5.0.11.0	win	091619	16:43:46	NH_A_80	1	1	mixed_Word_shortCSI	14	mixed_repeat	261	Triangle	Green	Color	Word	Repeat	200	Consistent	COLOR	TriangleGreen.png	38	1	734	35	37	43751	94.594594594594596515	1250.0285714285714675498	48	49	56542	97.9591836734693828248	1177.9583333333332575421	38	39	41671	97.4358974358974307961	1096.6052631578947966773	45	47	58622	95.7446808510638334155	1302.7111111111112222716	206.1058479532164255943
5.0.11.0	win	091619	16:43:46	NH_A_80	1	1	mixed_Word_shortCSI	14	mixed_shift	264	Triangle	Red	Shape	Word	Shift	200	Inconsistent	SHAPE	TriangleRed.png	38	1	975	35	37	43751	94.594594594594596515	1250.0285714285714675498	49	50	57517	98	1173.8163265306122866605	38	39	41671	97.4358974358974307961	1096.6052631578947966773	46	48	59597	95.8333333333333428072	1295.5869565217392391787	198.9816933638444425014
5.0.11.0	win	091619	16:43:46	NH_A_80	1	1	mixed_Word_shortCSI	14	mixed_repeat	267	Triangle	Green	Shape	Word	Repeat	200	Consistent	SHAPE	TriangleGreen.png	38	1	1158	35	37	43751	94.594594594594596515	1250.0285714285714675498	50	51	58675	98.0392156862745025592	1173.5	39	40	42829	97.5	1098.1794871794870687154	46	48	59597	95.8333333333333428072	1295.5869565217392391787	197.4074693422521704633
5.0.11.0	win	091619	16:43:46	NH_A_80	1	1	mixed_Word_shortCSI	14	mixed_repeat	270	Triangle	Red	Shape	Word	Repeat	200	Inconsistent	SHAPE	TriangleRed.png	38	1	774	35	37	43751	94.594594594594596515	1250.0285714285714675498	51	52	59449	98.0769230769230659917	1165.6666666666667424579	40	41	43603	97.5609756097560989474	1090.0750000000000454747	46	48	59597	95.8333333333333428072	1295.5869565217392391787	205.511956521739193704
5.0.11.0	win	091619	16:43:46	NH_A_80	1	1	mixed_Word_shortCSI	14	mixed_repeat	273	Circle	Red	Shape	Word	Repeat	200	Consistent	SHAPE	CircleRed.png	30	1	901	35	37	43751	94.594594594594596515	1250.0285714285714675498	52	53	60350	98.1132075471698072988	1160.5769230769230944134	41	42	44504	97.619047619047620401	1085.4634146341463747376	46	48	59597	95.8333333333333428072	1295.5869565217392391787	210.1235418875928644411
5.0.11.0	win	091619	16:43:46	NH_A_80	1	1	mixed_Word_shortCSI	14	mixed_shift	276	Triangle	Red	Color	Word	Shift	200	Inconsistent	COLOR	TriangleRed.png	30	1	1024	36	38	44775	94.7368421052631504153	1243.75	52	53	60350	98.1132075471698072988	1160.5769230769230944134	41	42	44504	97.619047619047620401	1085.4634146341463747376	47	49	60621	95.9183673469387656496	1289.8085106382977755857	204.3450960041514008481
5.0.11.0	win	091619	16:43:46	NH_A_80	1	1	mixed_Word_shortCSI	14	mixed_repeat	279	Circle	Green	Color	Word	Repeat	200	Inconsistent	COLOR	CircleGreen.png	38	1	868	37	39	45643	94.8717948717948615922	1233.5945945945945823041	52	53	60350	98.1132075471698072988	1160.5769230769230944134	42	43	45372	97.6744186046511515542	1080.2857142857142207504	47	49	60621	95.9183673469387656496	1289.8085106382977755857	209.5227963525835548353
5.0.11.0	win	091619	16:43:46	NH_A_80	1	1	mixed_Word_shortCSI	14	mixed_repeat	282	Circle	Red	Color	Word	Repeat	200	Consistent	COLOR	CircleRed.png	30	1	2848	38	40	48491	95	1276.0789473684210406645	52	53	60350	98.1132075471698072988	1160.5769230769230944134	43	44	48220	97.7272727272727337322	1121.3953488372092124337	47	49	60621	95.9183673469387656496	1289.8085106382977755857	168.413161801088563152
5.0.11.0	win	091619	16:43:46	NH_A_80	1	1	mixed_Word_shortCSI	14	mixed_shift	285	Circle	Red	Shape	Word	Shift	200	Consistent	SHAPE	CircleRed.png	30	1	1356	38	40	48491	95	1276.0789473684210406645	53	54	61706	98.1481481481481523588	1164.2641509433963165066	43	44	48220	97.7272727272727337322	1121.3953488372092124337	48	50	61977	96	1291.1875	169.7921511627907875663
5.0.11.0	win	091619	16:43:46	NH_A_80	1	1	mixed_Word_shortCSI	14	mixed_repeat	288	Triangle	Green	Shape	Word	Repeat	200	Consistent	SHAPE	TriangleGreen.png	38	1	676	38	40	48491	95	1276.0789473684210406645	54	55	62382	98.1818181818181869858	1155.2222222222221716947	44	45	48896	97.7777777777777714618	1111.2727272727272520569	48	50	61977	96	1291.1875	179.9147727272727479431
5.0.11.0	win	091619	16:43:46	NH_A_80	1	1	mixed_Word_shortCSI	14	mixed_repeat	291	Triangle	Red	Shape	Word	Repeat	200	Inconsistent	SHAPE	TriangleRed.png	38	1	648	38	40	48491	95	1276.0789473684210406645	55	56	63030	98.2142857142857081953	1146	45	46	49544	97.8260869565217348054	1100.97777777777787378	48	50	61977	96	1291.1875	190.20972222222212622
5.0.11.0	win	091619	16:43:46	NH_A_80	1	1	mixed_Word_shortCSI	14	mixed_shift	294	Circle	Green	Color	Word	Shift	200	Inconsistent	COLOR	CircleGreen.png	38	1	1291	39	41	49782	95.1219512195121978948	1276.4615384615385664802	55	56	63030	98.2142857142857081953	1146	45	46	49544	97.8260869565217348054	1100.97777777777787378	49	51	63268	96.0784313725490193292	1291.1836734693877133395	190.2058956916098395595
5.0.11.0	win	091619	16:43:46	NH_A_80	1	1	mixed_Word_shortCSI	14	mixed_repeat	297	Circle	Green	Color	Word	Repeat	200	Inconsistent	COLOR	CircleGreen.png	38	1	694	40	42	50476	95.2380952380952265912	1261.9000000000000909495	55	56	63030	98.2142857142857081953	1146	46	47	50238	97.8723404255319167078	1092.1304347826087450812	49	51	63268	96.0784313725490193292	1291.1836734693877133395	199.0532386867789682583
5.0.11.0	win	091619	16:43:46	NH_A_80	1	1	mixed_Word_shortCSI	14	mixed_shift	300	Triangle	Green	Shape	Word	Shift	200	Consistent	SHAPE	TriangleGreen.png	38	1	937	40	42	50476	95.2380952380952265912	1261.9000000000000909495	56	57	63967	98.2456140350877120682	1142.2678571428571103752	46	47	50238	97.8723404255319167078	1092.1304347826087450812	50	52	64205	96.153846153846160405	1284.0999999999999090505	191.9695652173911639693
5.0.11.0	win	091619	16:43:46	NH_A_80	1	1	mixed_Word_shortCSI	14	mixed_repeat	303	Circle	Red	Shape	Word	Repeat	200	Consistent	SHAPE	CircleRed.png	30	1	1105	40	42	50476	95.2380952380952265912	1261.9000000000000909495	57	58	65072	98.2758620689655089109	1141.6140350877192304324	47	48	51343	97.9166666666666571928	1092.4042553191488877928	50	52	64205	96.153846153846160405	1284.0999999999999090505	191.6957446808510212577
5.0.11.0	win	091619	16:43:46	NH_A_80	1	1	mixed_Word_shortCSI	14	mixed_repeat	306	Triangle	Red	Shape	Word	Repeat	200	Inconsistent	SHAPE	TriangleRed.png	38	1	739	40	42	50476	95.2380952380952265912	1261.9000000000000909495	58	59	65811	98.3050847457627128279	1134.6724137931034874782	48	49	52082	97.9591836734693828248	1085.0416666666667424579	50	52	64205	96.153846153846160405	1284.0999999999999090505	199.0583333333331665926
5.0.11.0	win	091619	16:43:46	NH_A_80	1	1	mixed_Word_shortCSI	14	mixed_repeat	309	Triangle	Red	Shape	Word	Repeat	200	Inconsistent	SHAPE	TriangleRed.png	38	1	900	40	42	50476	95.2380952380952265912	1261.9000000000000909495	59	60	66711	98.3333333333333285964	1130.6949152542372303287	49	50	52982	98	1081.2653061224489192682	50	52	64205	96.153846153846160405	1284.0999999999999090505	202.8346938775509897823
5.0.11.0	win	091619	16:43:46	NH_A_80	1	1	mixed_Word_shortCSI	14	mixed_repeat	312	Triangle	Green	Shape	Word	Repeat	200	Consistent	SHAPE	TriangleGreen.png	38	1	638	40	42	50476	95.2380952380952265912	1261.9000000000000909495	60	61	67349	98.3606557377049171009	1122.4833333333333484916	50	51	53620	98.0392156862745025592	1072.4000000000000909495	50	52	64205	96.153846153846160405	1284.0999999999999090505	211.6999999999998181011
5.0.11.0	win	091619	16:43:46	NH_A_80	1	1	mixed_Word_shortCSI	14	mixed_shift	315	Triangle	Green	Color	Word	Shift	200	Consistent	COLOR	TriangleGreen.png	38	1	1123	41	43	51599	95.3488372093023315301	1258.5121951219512084208	60	61	67349	98.3606557377049171009	1122.4833333333333484916	50	51	53620	98.0392156862745025592	1072.4000000000000909495	51	53	65328	96.2264150943396288085	1280.9411764705882887938	208.5411764705881978443
5.0.11.0	win	091619	16:43:46	NH_A_80	1	1	mixed_Word_shortCSI	14	mixed_repeat	318	Triangle	Red	Color	Word	Repeat	200	Inconsistent	COLOR	TriangleRed.png	30	1	804	42	44	52403	95.4545454545454532536	1247.6904761904761471669	60	61	67349	98.3606557377049171009	1122.4833333333333484916	51	52	54424	98.0769230769230659917	1067.1372549019608868548	51	53	65328	96.2264150943396288085	1280.9411764705882887938	213.803921568627401939
5.0.11.0	win	091619	16:43:46	NH_A_80	1	1	mixed_Word_shortCSI	14	mixed_repeat	321	Circle	Green	Color	Word	Repeat	200	Inconsistent	COLOR	CircleGreen.png	38	1	1250	43	45	53653	95.5555555555555571345	1247.7441860465116860723	60	61	67349	98.3606557377049171009	1122.4833333333333484916	52	53	55674	98.1132075471698072988	1070.6538461538461888267	51	53	65328	96.2264150943396288085	1280.9411764705882887938	210.2873303167420999671
5.0.11.0	win	091619	16:43:46	NH_A_80	1	1	mixed_Word_shortCSI	14	mixed_shift	324	Circle	Red	Shape	Word	Shift	200	Consistent	SHAPE	CircleRed.png	30	1	766	43	45	53653	95.5555555555555571345	1247.7441860465116860723	61	62	68115	98.387096774193551596	1116.6393442622950260557	52	53	55674	98.1132075471698072988	1070.6538461538461888267	52	54	66094	96.2962962962962905067	1271.0384615384614335198	200.3846153846152446931
5.0.11.0	win	091619	16:43:46	NH_A_80	1	1	mixed_Word_shortCSI	14	mixed_shift	327	Circle	Red	Color	Word	Shift	200	Consistent	COLOR	CircleRed.png	30	1	1469	44	46	55122	95.6521739130434838216	1252.7727272727272520569	61	62	68115	98.387096774193551596	1116.6393442622950260557	52	53	55674	98.1132075471698072988	1070.6538461538461888267	53	55	67563	96.3636363636363597607	1274.7735849056603001372	204.1197387518141113105
5.0.11.0	win	091619	16:43:46	NH_A_80	1	1	mixed_Word_shortCSI	14	mixed_repeat	330	Circle	Green	Color	Word	Repeat	200	Inconsistent	COLOR	CircleGreen.png	38	1	1105	45	47	56227	95.7446808510638334155	1249.4888888888888232032	61	62	68115	98.387096774193551596	1116.6393442622950260557	53	54	56779	98.1481481481481523588	1071.3018867924529331503	53	55	67563	96.3636363636363597607	1274.7735849056603001372	203.4716981132073669869
5.0.11.0	win	091619	16:43:46	NH_A_80	1	1	mixed_Word_shortCSI	14	mixed_shift	333	Circle	Red	Shape	Word	Shift	200	Consistent	SHAPE	CircleRed.png	30	1	1123	45	47	56227	95.7446808510638334155	1249.4888888888888232032	62	63	69238	98.4126984126984041268	1116.7419354838709750766	53	54	56779	98.1481481481481523588	1071.3018867924529331503	54	56	68686	96.4285714285714306016	1271.9629629629630471754	200.6610761705101140251
5.0.11.0	win	091619	16:43:46	NH_A_80	1	1	mixed_Word_shortCSI	14	mixed_shift	336	Triangle	Red	Color	Word	Shift	200	Inconsistent	COLOR	TriangleRed.png	30	1	932	46	48	57159	95.8333333333333428072	1242.5869565217392391787	62	63	69238	98.4126984126984041268	1116.7419354838709750766	53	54	56779	98.1481481481481523588	1071.3018867924529331503	55	57	69618	96.4912280701754383472	1265.7818181818181528797	194.4799313893652197294
5.0.11.0	win	091619	16:43:46	NH_A_80	1	1	mixed_Word_shortCSI	14	mixed_shift	339	Circle	Red	Shape	Word	Shift	200	Consistent	SHAPE	CircleRed.png	30	1	973	46	48	57159	95.8333333333333428072	1242.5869565217392391787	63	64	70211	98.4375	1114.4603174603173556534	53	54	56779	98.1481481481481523588	1071.3018867924529331503	56	58	70591	96.5517241379310320326	1260.5535714285713311256	189.2516846361183979752
5.0.11.0	win	091619	16:43:46	NH_A_80	1	1	mixed_Word_shortCSI	14	mixed_shift	342	Circle	Red	Color	Word	Shift	200	Consistent	COLOR	CircleRed.png	30	1	1092	47	49	58251	95.9183673469387656496	1239.382978723404221455	63	64	70211	98.4375	1114.4603174603173556534	53	54	56779	98.1481481481481523588	1071.3018867924529331503	57	59	71683	96.6101694915254256557	1257.5964912280701355485	186.2946044356172023981
5.0.11.0	win	091619	16:43:46	NH_A_80	1	1	mixed_Word_shortCSI	14	mixed_repeat	345	Circle	Red	Color	Word	Repeat	200	Consistent	COLOR	CircleRed.png	30	1	1047	48	50	59298	96	1235.375	63	64	70211	98.4375	1114.4603174603173556534	54	55	57826	98.1818181818181869858	1070.8518518518519613281	57	59	71683	96.6101694915254256557	1257.5964912280701355485	186.7446393762181742204
5.0.11.0	win	091619	16:43:46	NH_A_80	1	1	mixed_Word_shortCSI	14	mixed_repeat	348	Triangle	Red	Color	Word	Repeat	200	Inconsistent	COLOR	TriangleRed.png	30	1	907	49	51	60205	96.0784313725490193292	1228.6734693877551762853	63	64	70211	98.4375	1114.4603174603173556534	55	56	58733	98.2142857142857081953	1067.8727272727271611075	57	59	71683	96.6101694915254256557	1257.5964912280701355485	189.723763955342974441
5.0.11.0	win	091619	16:43:46	NH_A_80	1	1	mixed_Word_shortCSI	14	mixed_repeat	351	Circle	Red	Color	Word	Repeat	200	Consistent	COLOR	CircleRed.png	30	1	661	50	52	60866	96.153846153846160405	1217.3199999999999363354	63	64	70211	98.4375	1114.4603174603173556534	56	57	59394	98.2456140350877120682	1060.6071428571428896248	57	59	71683	96.6101694915254256557	1257.5964912280701355485	196.9893483709272459237
5.0.11.0	win	091619	16:43:46	NH_A_80	1	1	mixed_Word_shortCSI	14	mixed_repeat	354	Circle	Green	Color	Word	Repeat	200	Inconsistent	COLOR	CircleGreen.png	38	1	745	51	53	61611	96.2264150943396288085	1208.0588235294117112062	63	64	70211	98.4375	1114.4603174603173556534	57	58	60139	98.2758620689655089109	1055.0701754385963795357	57	59	71683	96.6101694915254256557	1257.5964912280701355485	202.5263157894737560127
5.0.11.0	win	091619	16:43:46	NH_A_80	1	1	mixed_Word_shortCSI	14	mixed_shift	357	Triangle	Green	Shape	Word	Shift	200	Consistent	SHAPE	TriangleGreen.png	38	1	954	51	53	61611	96.2264150943396288085	1208.0588235294117112062	64	65	71165	98.4615384615384670042	1111.953125	57	58	60139	98.2758620689655089109	1055.0701754385963795357	58	60	72637	96.6666666666666714036	1252.3620689655172100174	197.2918935269208304817
5.0.11.0	win	091619	16:43:46	NH_A_80	1	1	mixed_Word_shortCSI	14	mixed_shift	360	Triangle	Green	Color	Word	Shift	200	Consistent	COLOR	TriangleGreen.png	38	1	1234	52	54	62845	96.2962962962962905067	1208.5576923076923776534	64	65	71165	98.4615384615384670042	1111.953125	57	58	60139	98.2758620689655089109	1055.0701754385963795357	59	61	73871	96.7213114754098342019	1252.0508474576270145917	196.980672019030635056
5.0.11.0	win	091619	16:43:46	NH_A_80	1	1	mixed_Word_shortCSI	14	mixed_shift	363	Triangle	Green	Shape	Word	Shift	200	Consistent	SHAPE	TriangleGreen.png	38	1	735	52	54	62845	96.2962962962962905067	1208.5576923076923776534	65	66	71900	98.4848484848484844179	1106.1538461538461888267	57	58	60139	98.2758620689655089109	1055.0701754385963795357	60	62	74606	96.774193548387103192	1243.4333333333333939663	188.3631578947370144306
5.0.11.0	win	091619	16:43:46	NH_A_80	1	1	mixed_Word_shortCSI	14	mixed_repeat	366	Triangle	Green	Shape	Word	Repeat	200	Consistent	SHAPE	TriangleGreen.png	38	1	895	52	54	62845	96.2962962962962905067	1208.5576923076923776534	66	67	72795	98.507462686567166088	1102.9545454545454958861	58	59	61034	98.3050847457627128279	1052.3103448275862774608	60	62	74606	96.774193548387103192	1243.4333333333333939663	191.1229885057471165055
5.0.11.0	win	091619	16:43:46	NH_A_80	1	1	mixed_Word_shortCSI	14	mixed_shift	369	Circle	Red	Color	Word	Shift	200	Consistent	COLOR	CircleRed.png	30	1	986	53	55	63831	96.3636363636363597607	1204.3584905660377444292	66	67	72795	98.507462686567166088	1102.9545454545454958861	58	59	61034	98.3050847457627128279	1052.3103448275862774608	61	63	75592	96.8253968253968224644	1239.2131147540983420186	186.9027699265120645578
5.0.11.0	win	091619	16:43:46	NH_A_80	1	1	mixed_Word_shortCSI	14	mixed_repeat	372	Circle	Green	Color	Word	Repeat	200	Inconsistent	COLOR	CircleGreen.png	38	1	1057	54	56	64888	96.4285714285714306016	1201.6296296296295622597	66	67	72795	98.507462686567166088	1102.9545454545454958861	59	60	62091	98.3333333333333285964	1052.3898305084746880311	61	63	75592	96.8253968253968224644	1239.2131147540983420186	186.8232842456236539874
5.0.11.0	win	091619	16:43:46	NH_A_80	1	1	mixed_Word_shortCSI	14	mixed_shift	375	Triangle	Red	Shape	Word	Shift	200	Inconsistent	SHAPE	TriangleRed.png	38	1	901	54	56	64888	96.4285714285714306016	1201.6296296296295622597	67	68	73696	98.5294117647058840248	1099.9402985074627849826	59	60	62091	98.3333333333333285964	1052.3898305084746880311	62	64	76493	96.875	1233.7580645161290249234	181.3682340076543368923
5.0.11.0	win	091619	16:43:46	NH_A_80	1	1	mixed_Word_shortCSI	14	mixed_repeat	378	Circle	Red	Shape	Word	Repeat	200	Consistent	SHAPE	CircleRed.png	30	1	991	54	56	64888	96.4285714285714306016	1201.6296296296295622597	68	69	74687	98.5507246376811707478	1098.3382352941175668093	60	61	63082	98.3606557377049171009	1051.366666666666560559	62	64	76493	96.875	1233.7580645161290249234	182.3913978494624643645
5.0.11.0	win	091619	16:43:46	NH_A_80	1	1	mixed_Word_shortCSI	14	mixed_shift	381	Triangle	Green	Color	Word	Shift	200	Consistent	COLOR	TriangleGreen.png	38	1	2229	55	57	67117	96.4912280701754383472	1220.309090909090855348	68	69	74687	98.5507246376811707478	1098.3382352941175668093	60	61	63082	98.3606557377049171009	1051.366666666666560559	63	65	78722	96.9230769230769197975	1249.5555555555556566105	198.1888888888890960516
5.0.11.0	win	091619	16:43:46	NH_A_80	1	1	mixed_Word_shortCSI	14	mixed_repeat	384	Circle	Green	Color	Word	Repeat	200	Inconsistent	COLOR	CircleGreen.png	38	1	1387	56	58	68504	96.5517241379310320326	1223.2857142857142207504	68	69	74687	98.5507246376811707478	1098.3382352941175668093	61	62	64469	98.387096774193551596	1056.8688524590163524408	63	65	78722	96.9230769230769197975	1249.5555555555556566105	192.6867030965393041697
5.0.11.0	win	091619	16:43:46	NH_A_80	1	1	mixed_Word_shortCSI	14	mixed_repeat	387	Triangle	Red	Color	Word	Repeat	200	Inconsistent	COLOR	TriangleRed.png	30	1	689	57	59	69193	96.6101694915254256557	1213.9122807017542982067	68	69	74687	98.5507246376811707478	1098.3382352941175668093	62	63	65158	98.4126984126984041268	1050.9354838709678006126	63	65	78722	96.9230769230769197975	1249.5555555555556566105	198.620071684587855998
5.0.11.0	win	091619	16:43:46	NH_A_80	1	1	mixed_Word_shortCSI	14	mixed_repeat	390	Triangle	Green	Color	Word	Repeat	200	Consistent	COLOR	TriangleGreen.png	38	1	1012	58	60	70205	96.6666666666666714036	1210.4310344827586050087	68	69	74687	98.5507246376811707478	1098.3382352941175668093	63	64	66170	98.4375	1050.3174603174602452782	63	65	78722	96.9230769230769197975	1249.5555555555556566105	199.2380952380954113323
5.0.11.0	win	091619	16:43:46	NH_A_80	1	1	mixed_Word_shortCSI	14	mixed_repeat	393	Triangle	Green	Color	Word	Repeat	200	Consistent	COLOR	TriangleGreen.png	38	1	650	59	61	70855	96.7213114754098342019	1200.9322033898304198374	68	69	74687	98.5507246376811707478	1098.3382352941175668093	64	65	66820	98.4615384615384670042	1044.0625	63	65	78722	96.9230769230769197975	1249.5555555555556566105	205.4930555555556566105
5.0.11.0	win	091619	16:43:46	NH_A_80	1	1	mixed_Word_shortCSI	14	mixed_repeat	396	Circle	Red	Color	Word	Repeat	200	Consistent	COLOR	CircleRed.png	30	1	1390	60	62	72245	96.774193548387103192	1204.0833333333332575421	68	69	74687	98.5507246376811707478	1098.3382352941175668093	65	66	68210	98.4848484848484844179	1049.3846153846154720668	63	65	78722	96.9230769230769197975	1249.5555555555556566105	200.1709401709401845437
5.0.11.0	win	091619	16:43:46	NH_A_80	1	1	mixed_Word_shortCSI	14	mixed_shift	399	Triangle	Green	Shape	Word	Shift	200	Consistent	SHAPE	TriangleGreen.png	38	1	661	60	62	72245	96.774193548387103192	1204.0833333333332575421	69	70	75348	98.5714285714285836093	1092	65	66	68210	98.4848484848484844179	1049.3846153846154720668	64	66	79383	96.9696969696969688357	1240.359375	190.9747596153845279332
5.0.11.0	win	091619	16:43:46	NH_A_80	1	1	mixed_Word_shortCSI	14	mixed_shift	402	Circle	Green	Color	Word	Shift	200	Inconsistent	COLOR	CircleGreen.png	38	1	985	61	63	73230	96.8253968253968224644	1200.4918032786886215035	69	70	75348	98.5714285714285836093	1092	65	66	68210	98.4848484848484844179	1049.3846153846154720668	65	67	80368	97.0149253731343321761	1236.4307692307693287148	187.046153846153856648
5.0.11.0	win	091619	16:43:46	NH_A_80	1	1	mixed_Word_shortCSI	14	mixed_repeat	405	Triangle	Red	Color	Word	Repeat	200	Inconsistent	COLOR	TriangleRed.png	30	1	735	62	64	73965	96.875	1192.9838709677419501531	69	70	75348	98.5714285714285836093	1092	66	67	68945	98.507462686567166088	1044.6212121212120109703	65	67	80368	97.0149253731343321761	1236.4307692307693287148	191.8095571095573177445
5.0.11.0	win	091619	16:43:46	NH_A_80	1	1	mixed_Word_shortCSI	14	mixed_shift	408	Circle	Red	Shape	Word	Shift	200	Consistent	SHAPE	CircleRed.png	30	1	944	62	64	73965	96.875	1192.9838709677419501531	70	71	76292	98.5915492957746550928	1089.8857142857143571746	66	67	68945	98.507462686567166088	1044.6212121212120109703	66	68	81312	97.0588235294117680496	1232	187.3787878787879890297
5.0.11.0	win	091619	16:43:46	NH_A_80	1	1	mixed_Word_shortCSI	14	mixed_shift	411	Triangle	Red	Color	Word	Shift	200	Inconsistent	COLOR	TriangleRed.png	30	1	825	63	65	74790	96.9230769230769197975	1187.1428571428571103752	70	71	76292	98.5915492957746550928	1089.8857142857143571746	66	67	68945	98.507462686567166088	1044.6212121212120109703	67	69	82137	97.1014492753623130739	1225.925373134328310698	181.3041610131162997277
5.0.11.0	win	091619	16:43:46	NH_A_80	1	1	mixed_Word_shortCSI	14	mixed_repeat	414	Circle	Red	Color	Word	Repeat	200	Consistent	COLOR	CircleRed.png	30	1	646	64	66	75436	96.9696969696969688357	1178.6875	70	71	76292	98.5915492957746550928	1089.8857142857143571746	67	68	69591	98.5294117647058840248	1038.6716417910447489703	67	69	82137	97.1014492753623130739	1225.925373134328310698	187.2537313432835617277
5.0.11.0	win	091619	16:43:46	NH_A_80	1	1	mixed_Word_shortCSI	14	mixed_shift	417	Triangle	Red	Shape	Word	Shift	200	Inconsistent	SHAPE	TriangleRed.png	38	1	1515	64	66	75436	96.9696969696969688357	1178.6875	71	72	77807	98.6111111111111142691	1095.873239436619769549	67	68	69591	98.5294117647058840248	1038.6716417910447489703	68	70	83652	97.1428571428571387969	1230.1764705882353609923	191.504828797190612022
5.0.11.0	win	091619	16:43:46	NH_A_80	1	1	mixed_Word_shortCSI	14	mixed_repeat	420	Triangle	Green	Shape	Word	Repeat	200	Consistent	SHAPE	TriangleGreen.png	38	1	716	64	66	75436	96.9696969696969688357	1178.6875	72	73	78523	98.6301369863013661643	1090.5972222222221716947	68	69	70307	98.5507246376811707478	1033.9264705882353609923	68	70	83652	97.1428571428571387969	1230.1764705882353609923	196.25
5.0.11.0	win	091619	16:43:46	NH_A_80	1	1	mixed_Word_shortCSI	14	mixed_shift	423	Triangle	Red	Color	Word	Shift	200	Inconsistent	COLOR	TriangleRed.png	30	1	733	65	67	76169	97.0149253731343321761	1171.8307692307691922906	72	73	78523	98.6301369863013661643	1090.5972222222221716947	68	69	70307	98.5507246376811707478	1033.9264705882353609923	69	71	84385	97.1830985915492959748	1222.9710144927535111492	189.0445439045181501569
5.0.11.0	win	091619	16:43:46	NH_A_80	1	1	mixed_Word_shortCSI	14	mixed_repeat	426	Circle	Green	Color	Word	Repeat	200	Inconsistent	COLOR	CircleGreen.png	38	1	702	66	68	76871	97.0588235294117680496	1164.7121212121212465718	72	73	78523	98.6301369863013661643	1090.5972222222221716947	69	70	71009	98.5714285714285836093	1029.1159420289855006558	69	71	84385	97.1830985915492959748	1222.9710144927535111492	193.8550724637680104934
5.0.11.0	win	091619	16:43:46	NH_A_80	1	1	mixed_Word_shortCSI	14	mixed_shift	429	Triangle	Green	Shape	Word	Shift	200	Consistent	SHAPE	TriangleGreen.png	38	1	1280	66	68	76871	97.0588235294117680496	1164.7121212121212465718	73	74	79803	98.648648648648645576	1093.191780821917745925	69	70	71009	98.5714285714285836093	1029.1159420289855006558	70	72	85665	97.2222222222222143273	1223.7857142857142207504	194.6697722567287200945
5.0.11.0	win	091619	16:43:46	NH_A_80	1	1	mixed_Word_shortCSI	14	mixed_repeat	432	Triangle	Green	Shape	Word	Repeat	200	Consistent	SHAPE	TriangleGreen.png	38	1	683	66	68	76871	97.0588235294117680496	1164.7121212121212465718	74	75	80486	98.6666666666666714036	1087.6486486486487592629	70	71	71692	98.5915492957746550928	1024.171428571428577925	70	72	85665	97.2222222222222143273	1223.7857142857142207504	199.6142857142856428254
5.0.11.0	win	091619	16:43:46	NH_A_80	1	1	mixed_Word_shortCSI	14	mixed_repeat	435	Circle	Red	Shape	Word	Repeat	200	Consistent	SHAPE	CircleRed.png	30	1	990	66	68	76871	97.0588235294117680496	1164.7121212121212465718	75	76	81476	98.6842105263157804984	1086.3466666666665787488	71	72	72682	98.6111111111111142691	1023.6901408450704593633	70	72	85665	97.2222222222222143273	1223.7857142857142207504	200.095573440643761387
5.0.11.0	win	091619	16:43:46	NH_A_80	1	1	mixed_Word_shortCSI	14	mixed_shift	438	Triangle	Green	Color	Word	Shift	200	Consistent	COLOR	TriangleGreen.png	38	1	837	67	69	77708	97.1014492753623130739	1159.8208955223881275742	75	76	81476	98.6842105263157804984	1086.3466666666665787488	71	72	72682	98.6111111111111142691	1023.6901408450704593633	71	73	86502	97.2602739726027465395	1218.3380281690140236606	194.6478873239435642972
5.0.11.0	win	091619	16:43:46	NH_A_80	1	1	mixed_Word_shortCSI	14	mixed_shift	441	Triangle	Red	Shape	Word	Shift	200	Inconsistent	SHAPE	TriangleRed.png	30	0	801	67	69	77708	97.1014492753623130739	1159.8208955223881275742	75	77	81476	97.4025974025974079495	1086.3466666666665787488	71	72	72682	98.6111111111111142691	1023.6901408450704593633	71	74	86502	95.9459459459459367281	1218.3380281690140236606	194.6478873239435642972
5.0.11.0	win	091619	16:43:46	NH_A_80	1	1	mixed_Word_shortCSI	14	mixed_repeat	444	Triangle	Red	Shape	Word	Repeat	200	Inconsistent	SHAPE	TriangleRed.png	38	1	751	67	69	77708	97.1014492753623130739	1159.8208955223881275742	76	78	82227	97.4358974358974307961	1081.9342105263158373418	72	73	73433	98.6301369863013661643	1019.9027777777778283053	71	74	86502	95.9459459459459367281	1218.3380281690140236606	198.4352503912361953553
5.0.11.0	win	091619	16:43:46	NH_A_80	1	1	mixed_Word_shortCSI	14	mixed_repeat	447	Triangle	Red	Shape	Word	Repeat	200	Inconsistent	SHAPE	TriangleRed.png	38	1	751	67	69	77708	97.1014492753623130739	1159.8208955223881275742	77	79	82978	97.468354430379747555	1077.6363636363637397153	73	74	74184	98.648648648648645576	1016.2191780821917745925	71	74	86502	95.9459459459459367281	1218.3380281690140236606	202.1188500868222490681
5.0.11.0	win	091619	16:43:46	NH_A_80	1	1	mixed_Word_shortCSI	14	mixed_repeat	450	Circle	Red	Shape	Word	Repeat	200	Consistent	SHAPE	CircleRed.png	30	1	831	67	69	77708	97.1014492753623130739	1159.8208955223881275742	78	80	83809	97.5	1074.4743589743588927377	74	75	75015	98.6666666666666714036	1013.7162162162162530876	71	74	86502	95.9459459459459367281	1218.3380281690140236606	204.6218119527977705729
5.0.11.0	win	091619	16:43:46	NH_A_80	1	1	mixed_Word_shortCSI	14	mixed_shift	453	Circle	Green	Color	Word	Shift	200	Inconsistent	COLOR	CircleGreen.png	38	1	1100	68	70	78808	97.1428571428571387969	1158.9411764705882887938	78	80	83809	97.5	1074.4743589743588927377	74	75	75015	98.6666666666666714036	1013.7162162162162530876	72	75	87602	96	1216.6944444444443433895	202.9782282282280903019
5.0.11.0	win	091619	16:43:46	NH_A_80	1	1	mixed_Word_shortCSI	14	mixed_repeat	456	Circle	Red	Color	Word	Repeat	200	Consistent	COLOR	CircleRed.png	30	1	622	69	71	79430	97.1830985915492959748	1151.1594202898550065584	78	80	83809	97.5	1074.4743589743588927377	75	76	75637	98.6842105263157804984	1008.4933333333333393966	72	75	87602	96	1216.6944444444443433895	208.2011111111110039928
5.0.11.0	win	091619	16:43:46	NH_A_80	1	1	mixed_Word_shortCSI	14	mixed_shift	459	Triangle	Red	Shape	Word	Shift	200	Inconsistent	SHAPE	TriangleRed.png	38	1	851	69	71	79430	97.1830985915492959748	1151.1594202898550065584	79	81	84660	97.5308641975308603378	1071.645569620253127141	75	76	75637	98.6842105263157804984	1008.4933333333333393966	73	76	88453	96.0526315789473699169	1211.684931506849352445	203.1915981735160130484
5.0.11.0	win	091619	16:43:46	NH_A_80	1	1	mixed_Word_shortCSI	14	mixed_shift	462	Circle	Red	Color	Word	Shift	200	Consistent	COLOR	CircleRed.png	30	1	591	70	72	80021	97.2222222222222143273	1143.1571428571428441501	79	81	84660	97.5308641975308603378	1071.645569620253127141	75	76	75637	98.6842105263157804984	1008.4933333333333393966	74	77	89044	96.1038961038961048189	1203.2972972972972911521	194.8039639639639517554
5.0.11.0	win	091619	16:43:46	NH_A_80	1	1	mixed_Word_shortCSI	14	mixed_repeat	465	Circle	Red	Color	Word	Repeat	200	Consistent	COLOR	CircleRed.png	30	1	566	71	73	80587	97.2602739726027465395	1135.0281690140845967107	79	81	84660	97.5308641975308603378	1071.645569620253127141	76	77	76203	98.7012987012986968693	1002.6710526315789593355	74	77	89044	96.1038961038961048189	1203.2972972972972911521	200.6262446657183318166
5.0.11.0	win	091619	16:43:46	NH_A_80	1	1	mixed_Word_shortCSI	14	mixed_repeat	468	Triangle	Green	Color	Word	Repeat	200	Consistent	COLOR	TriangleGreen.png	38	1	622	72	74	81209	97.2972972972973053629	1127.9027777777778283053	79	81	84660	97.5308641975308603378	1071.645569620253127141	77	78	76825	98.7179487179487296089	997.7272727272727479431	74	77	89044	96.1038961038961048189	1203.2972972972972911521	205.570024570024543209
5.0.11.0	win	091619	16:43:46	NH_A_80	1	1	mixed_Word_shortCSI	14	mixed_repeat	471	Circle	Green	Color	Word	Repeat	200	Inconsistent	COLOR	CircleGreen.png	38	1	931	73	75	82140	97.3333333333333428072	1125.2054794520547602588	79	81	84660	97.5308641975308603378	1071.645569620253127141	78	79	77756	98.7341772151898737775	996.8717948717949184356	74	77	89044	96.1038961038961048189	1203.2972972972972911521	206.4255024255023727164
5.0.11.0	win	091619	16:43:46	NH_A_80	1	1	mixed_Word_shortCSI	14	mixed_shift	474	Triangle	Red	Shape	Word	Shift	200	Inconsistent	SHAPE	TriangleRed.png	38	1	939	73	75	82140	97.3333333333333428072	1125.2054794520547602588	80	82	85599	97.5609756097560989474	1069.9874999999999545253	78	79	77756	98.7341772151898737775	996.8717948717949184356	75	78	89983	96.153846153846160405	1199.7733333333333121118	202.9015384615383936762
5.0.11.0	win	091619	16:43:46	NH_A_80	1	1	mixed_Word_shortCSI	14	mixed_shift	477	Triangle	Red	Color	Word	Shift	200	Inconsistent	COLOR	TriangleRed.png	30	1	1604	74	76	83744	97.3684210526315752077	1131.6756756756756203686	80	82	85599	97.5609756097560989474	1069.9874999999999545253	78	79	77756	98.7341772151898737775	996.8717948717949184356	76	79	91587	96.2025316455696213325	1205.0921052631579186709	208.2203103913630002353
5.0.11.0	win	091619	16:43:46	NH_A_80	1	1	mixed_Word_shortCSI	14	mixed_shift	480	Circle	Green	Shape	Word	Shift	200	Inconsistent	SHAPE	CircleGreen.png	30	1	2066	74	76	83744	97.3684210526315752077	1131.6756756756756203686	81	83	87665	97.5903614457831309892	1082.2839506172840629006	78	79	77756	98.7341772151898737775	996.8717948717949184356	77	80	93653	96.25	1216.2727272727272520569	219.4009324009323336213
5.0.11.0	win	091619	16:43:46	NH_A_80	1	1	mixed_Word_shortCSI	14	mixed_repeat	483	Circle	Green	Shape	Word	Repeat	200	Inconsistent	SHAPE	CircleGreen.png	30	1	526	74	76	83744	97.3684210526315752077	1131.6756756756756203686	82	84	88191	97.619047619047620401	1075.5	79	80	78282	98.75	990.9113924050633386287	77	80	93653	96.25	1216.2727272727272520569	225.3613348676639134283
