# Supplementary material for: Serial Recall Predicts Vocoded Sentence Recognition Across Spectral Resolutions
Source: J Speech Lang Hear Res. 2020 Mar 26;63(4):1282–98. doi: 10.1044/2020_JSLHR-19-00319 (PMC7242981; doi:10.1044/2020_JSLHR-19-00319)
Supplement: Supplemental Material S1 [file JSLHR-63-1282-s001.zip › Supplemental Material/EF Tasks/colorshapetask/Experiment Results/NH_A_81/colorshapetask_raw_NH_A_81_2019-09-19-15-31-57-193.iqdat]

build	computer.platform	date	time	subject	group	values.group	blockcode	blocknum	trialcode	trialnum	values.shape	values.color	values.categorizationtask	values.mixed_cuetask	values.mixed_shifttask	values.csi	values.responsekeymapping	stimulusitem1	values.stimulus	response	correct	latency	values.count_corrcolor	values.count_color	values.sumrt_corrcolor	expressions.percentcorrect_color	expressions.meanrt_color	values.count_corrshape	values.count_shape	values.sumrt_corrshape	expressions.percentcorrect_shape	expressions.meanrt_shape	values.count_corrrepeat	values.count_repeat	values.sumrt_corrrepeat	expressions.percentcorrect_repeat	expressions.meanrt_repeat	values.count_corrshift	values.count_shift	values.sumrt_corrshift	expressions.percentcorrect_shift	expressions.meanrt_shift	expressions.switchcost
5.0.11.0	win	091919	10:31:57	NH_A_81	1	1	generalintro	1	GeneralIntro	1						0		SC_GeneralIntro.htm		57	0	20237	0	0	0	0		0	0	0	0		0	0	0	0		0	0	0	0		0
5.0.11.0	win	091919	10:31:57	NH_A_81	1	1	blockedintro	2	BlockedIntro	1						0		SC_BlockedIntro1.htm		57	0	37410	0	0	0	0		0	0	0	0		0	0	0	0		0	0	0	0		0
5.0.11.0	win	091919	10:31:57	NH_A_81	1	1	blockedintro	2	BlockedIntro	2						0		SC_BlockedIntro2.htm		57	0	3802	0	0	0	0		0	0	0	0		0	0	0	0		0	0	0	0		0
5.0.11.0	win	091919	10:31:57	NH_A_81	1	1	blockedtask_shapetraining	3	BlockedPracticeInstruct	1						0		SC_Blocked_ShapeTraining.htm		57	0	5456	0	0	0	0		0	0	0	0		0	0	0	0		0	0	0	0		0
5.0.11.0	win	091919	10:31:57	NH_A_81	1	1	blockedtask_shapetraining	3	blockedtask_shapetraining	3	Circle		Shape			0		Circle.png	Circle.png	30	1	645	0	0	0	0		0	0	0	0		0	0	0	0		0	0	0	0		0
5.0.11.0	win	091919	10:31:57	NH_A_81	1	1	blockedtask_shapetraining	3	blockedtask_shapetraining	6	Circle		Shape			0		Circle.png	Circle.png	30	1	674	0	0	0	0		0	0	0	0		0	0	0	0		0	0	0	0		0
5.0.11.0	win	091919	10:31:57	NH_A_81	1	1	blockedtask_shapetraining	3	blockedtask_shapetraining	9	Triangle		Shape			0		Triangle.png	Triangle.png	38	1	511	0	0	0	0		0	0	0	0		0	0	0	0		0	0	0	0		0
5.0.11.0	win	091919	10:31:57	NH_A_81	1	1	blockedtask_shapetraining	3	blockedtask_shapetraining	12	Circle		Shape			0		Circle.png	Circle.png	30	1	546	0	0	0	0		0	0	0	0		0	0	0	0		0	0	0	0		0
5.0.11.0	win	091919	10:31:57	NH_A_81	1	1	blockedtask_shapetraining	3	blockedtask_shapetraining	15	Circle		Shape			0		Circle.png	Circle.png	30	1	628	0	0	0	0		0	0	0	0		0	0	0	0		0	0	0	0		0
5.0.11.0	win	091919	10:31:57	NH_A_81	1	1	blockedtask_shapetraining	3	blockedtask_shapetraining	18	Circle		Shape			0		Circle.png	Circle.png	30	1	579	0	0	0	0		0	0	0	0		0	0	0	0		0	0	0	0		0
5.0.11.0	win	091919	10:31:57	NH_A_81	1	1	blockedtask_shapetraining	3	blockedtask_shapetraining	21	Circle		Shape			0		Circle.png	Circle.png	30	1	468	0	0	0	0		0	0	0	0		0	0	0	0		0	0	0	0		0
5.0.11.0	win	091919	10:31:57	NH_A_81	1	1	blockedtask_shapetraining	3	blockedtask_shapetraining	24	Triangle		Shape			0		Triangle.png	Triangle.png	38	1	424	0	0	0	0		0	0	0	0		0	0	0	0		0	0	0	0		0
5.0.11.0	win	091919	10:31:57	NH_A_81	1	1	blockedtask_shapetraining	3	blockedtask_shapetraining	27	Triangle		Shape			0		Triangle.png	Triangle.png	38	1	479	0	0	0	0		0	0	0	0		0	0	0	0		0	0	0	0		0
5.0.11.0	win	091919	10:31:57	NH_A_81	1	1	blockedtask_shapetraining	3	blockedtask_shapetraining	30	Circle		Shape			0		Circle.png	Circle.png	30	1	500	0	0	0	0		0	0	0	0		0	0	0	0		0	0	0	0		0
5.0.11.0	win	091919	10:31:57	NH_A_81	1	1	blockedtask_shapetraining	3	blockedtask_shapetraining	33	Triangle		Shape			0		Triangle.png	Triangle.png	38	1	375	0	0	0	0		0	0	0	0		0	0	0	0		0	0	0	0		0
5.0.11.0	win	091919	10:31:57	NH_A_81	1	1	blockedtask_shapetraining	3	blockedtask_shapetraining	36	Circle		Shape			0		Circle.png	Circle.png	30	1	416	0	0	0	0		0	0	0	0		0	0	0	0		0	0	0	0		0
5.0.11.0	win	091919	10:31:57	NH_A_81	1	1	blockedtask_shapetraining	3	blockedtask_shapetraining	39	Circle		Shape			0		Circle.png	Circle.png	30	1	630	0	0	0	0		0	0	0	0		0	0	0	0		0	0	0	0		0
5.0.11.0	win	091919	10:31:57	NH_A_81	1	1	blockedtask_shapetraining	3	blockedtask_shapetraining	42	Triangle		Shape			0		Triangle.png	Triangle.png	38	1	437	0	0	0	0		0	0	0	0		0	0	0	0		0	0	0	0		0
5.0.11.0	win	091919	10:31:57	NH_A_81	1	1	blockedtask_shapetraining	3	blockedtask_shapetraining	45	Triangle		Shape			0		Triangle.png	Triangle.png	38	1	555	0	0	0	0		0	0	0	0		0	0	0	0		0	0	0	0		0
5.0.11.0	win	091919	10:31:57	NH_A_81	1	1	blockedtask_shapetraining	3	blockedtask_shapetraining	48	Triangle		Shape			0		Triangle.png	Triangle.png	38	1	412	0	0	0	0		0	0	0	0		0	0	0	0		0	0	0	0		0
5.0.11.0	win	091919	10:31:57	NH_A_81	1	1	blockedtask_shapetraining	3	blockedtask_shapetraining	51	Circle		Shape			0		Circle.png	Circle.png	30	1	451	0	0	0	0		0	0	0	0		0	0	0	0		0	0	0	0		0
5.0.11.0	win	091919	10:31:57	NH_A_81	1	1	blockedtask_shapetraining	3	blockedtask_shapetraining	54	Triangle		Shape			0		Triangle.png	Triangle.png	38	1	504	0	0	0	0		0	0	0	0		0	0	0	0		0	0	0	0		0
5.0.11.0	win	091919	10:31:57	NH_A_81	1	1	blockedtask_shapetraining	3	blockedtask_shapetraining	57	Triangle		Shape			0		Triangle.png	Triangle.png	38	1	380	0	0	0	0		0	0	0	0		0	0	0	0		0	0	0	0		0
5.0.11.0	win	091919	10:31:57	NH_A_81	1	1	blockedtask_shapetraining	3	blockedtask_shapetraining	60	Circle		Shape			0		Circle.png	Circle.png	30	1	421	0	0	0	0		0	0	0	0		0	0	0	0		0	0	0	0		0
5.0.11.0	win	091919	10:31:57	NH_A_81	1	1	blockedtask_shapetraining	3	blockedtask_shapetraining	63	Triangle		Shape			0		Triangle.png	Triangle.png	38	1	556	0	0	0	0		0	0	0	0		0	0	0	0		0	0	0	0		0
5.0.11.0	win	091919	10:31:57	NH_A_81	1	1	blockedtask_shapetraining	3	blockedtask_shapetraining	66	Triangle		Shape			0		Triangle.png	Triangle.png	30	0	572	0	0	0	0		0	0	0	0		0	0	0	0		0	0	0	0		0
5.0.11.0	win	091919	10:31:57	NH_A_81	1	1	blockedtask_shapetraining	3	blockedtask_shapetraining	69	Triangle		Shape			0		Triangle.png	Triangle.png	38	1	629	0	0	0	0		0	0	0	0		0	0	0	0		0	0	0	0		0
5.0.11.0	win	091919	10:31:57	NH_A_81	1	1	blockedtask_shapetraining	3	blockedtask_shapetraining	72	Triangle		Shape			0		Triangle.png	Triangle.png	38	1	708	0	0	0	0		0	0	0	0		0	0	0	0		0	0	0	0		0
5.0.11.0	win	091919	10:31:57	NH_A_81	1	1	blockedtask_shapetraining	3	blockedtask_shapetraining	75	Triangle		Shape			0		Triangle.png	Triangle.png	38	1	447	0	0	0	0		0	0	0	0		0	0	0	0		0	0	0	0		0
5.0.11.0	win	091919	10:31:57	NH_A_81	1	1	blockedtask_shapetraining	3	blockedtask_shapetraining	78	Triangle		Shape			0		Triangle.png	Triangle.png	38	1	436	0	0	0	0		0	0	0	0		0	0	0	0		0	0	0	0		0
5.0.11.0	win	091919	10:31:57	NH_A_81	1	1	blockedtask_shapetraining	3	blockedtask_shapetraining	81	Circle		Shape			0		Circle.png	Circle.png	30	1	539	0	0	0	0		0	0	0	0		0	0	0	0		0	0	0	0		0
5.0.11.0	win	091919	10:31:57	NH_A_81	1	1	blockedtask_shapetraining	3	blockedtask_shapetraining	84	Circle		Shape			0		Circle.png	Circle.png	30	1	509	0	0	0	0		0	0	0	0		0	0	0	0		0	0	0	0		0
5.0.11.0	win	091919	10:31:57	NH_A_81	1	1	blockedtask_shapetraining	3	blockedtask_shapetraining	87	Circle		Shape			0		Circle.png	Circle.png	30	1	480	0	0	0	0		0	0	0	0		0	0	0	0		0	0	0	0		0
5.0.11.0	win	091919	10:31:57	NH_A_81	1	1	blockedtask_shapetraining	3	blockedtask_shapetraining	90	Triangle		Shape			0		Triangle.png	Triangle.png	38	1	389	0	0	0	0		0	0	0	0		0	0	0	0		0	0	0	0		0
5.0.11.0	win	091919	10:31:57	NH_A_81	1	1	blockedtask_shapetraining	3	blockedtask_shapetraining	93	Circle		Shape			0		Circle.png	Circle.png	30	1	445	0	0	0	0		0	0	0	0		0	0	0	0		0	0	0	0		0
5.0.11.0	win	091919	10:31:57	NH_A_81	1	1	blockedtask_shapetraining	3	blockedtask_shapetraining	96	Circle		Shape			0		Circle.png	Circle.png	30	1	563	0	0	0	0		0	0	0	0		0	0	0	0		0	0	0	0		0
5.0.11.0	win	091919	10:31:57	NH_A_81	1	1	blockedtask_colortraining	4	BlockedPracticeInstruct	1	Circle		Shape			0		SC_Blocked_ColorTraining.htm	Circle.png	57	0	5283	0	0	0	0		0	0	0	0		0	0	0	0		0	0	0	0		0
5.0.11.0	win	091919	10:31:57	NH_A_81	1	1	blockedtask_colortraining	4	blockedtask_colortraining	3		Green	Color			0		Green.png	Green.png	30	0	2128	0	0	0	0		0	0	0	0		0	0	0	0		0	0	0	0		0
5.0.11.0	win	091919	10:31:57	NH_A_81	1	1	blockedtask_colortraining	4	blockedtask_colortraining	6		Red	Color			0		Red.png	Red.png	38	0	1466	0	0	0	0		0	0	0	0		0	0	0	0		0	0	0	0		0
5.0.11.0	win	091919	10:31:57	NH_A_81	1	1	blockedtask_colortraining	4	blockedtask_colortraining	9		Green	Color			0		Green.png	Green.png	38	1	1071	0	0	0	0		0	0	0	0		0	0	0	0		0	0	0	0		0
5.0.11.0	win	091919	10:31:57	NH_A_81	1	1	blockedtask_colortraining	4	blockedtask_colortraining	12		Green	Color			0		Green.png	Green.png	38	1	700	0	0	0	0		0	0	0	0		0	0	0	0		0	0	0	0		0
5.0.11.0	win	091919	10:31:57	NH_A_81	1	1	blockedtask_colortraining	4	blockedtask_colortraining	15		Red	Color			0		Red.png	Red.png	30	1	391	0	0	0	0		0	0	0	0		0	0	0	0		0	0	0	0		0
5.0.11.0	win	091919	10:31:57	NH_A_81	1	1	blockedtask_colortraining	4	blockedtask_colortraining	18		Red	Color			0		Red.png	Red.png	30	1	479	0	0	0	0		0	0	0	0		0	0	0	0		0	0	0	0		0
5.0.11.0	win	091919	10:31:57	NH_A_81	1	1	blockedtask_colortraining	4	blockedtask_colortraining	21		Red	Color			0		Red.png	Red.png	30	1	531	0	0	0	0		0	0	0	0		0	0	0	0		0	0	0	0		0
5.0.11.0	win	091919	10:31:57	NH_A_81	1	1	blockedtask_colortraining	4	blockedtask_colortraining	24		Red	Color			0		Red.png	Red.png	30	1	470	0	0	0	0		0	0	0	0		0	0	0	0		0	0	0	0		0
5.0.11.0	win	091919	10:31:57	NH_A_81	1	1	blockedtask_colortraining	4	blockedtask_colortraining	27		Green	Color			0		Green.png	Green.png	38	1	634	0	0	0	0		0	0	0	0		0	0	0	0		0	0	0	0		0
5.0.11.0	win	091919	10:31:57	NH_A_81	1	1	blockedtask_colortraining	4	blockedtask_colortraining	30		Red	Color			0		Red.png	Red.png	30	1	760	0	0	0	0		0	0	0	0		0	0	0	0		0	0	0	0		0
5.0.11.0	win	091919	10:31:57	NH_A_81	1	1	blockedtask_colortraining	4	blockedtask_colortraining	33		Green	Color			0		Green.png	Green.png	38	1	482	0	0	0	0		0	0	0	0		0	0	0	0		0	0	0	0		0
5.0.11.0	win	091919	10:31:57	NH_A_81	1	1	blockedtask_colortraining	4	blockedtask_colortraining	36		Red	Color			0		Red.png	Red.png	30	1	549	0	0	0	0		0	0	0	0		0	0	0	0		0	0	0	0		0
5.0.11.0	win	091919	10:31:57	NH_A_81	1	1	blockedtask_colortraining	4	blockedtask_colortraining	39		Red	Color			0		Red.png	Red.png	30	1	679	0	0	0	0		0	0	0	0		0	0	0	0		0	0	0	0		0
5.0.11.0	win	091919	10:31:57	NH_A_81	1	1	blockedtask_colortraining	4	blockedtask_colortraining	42		Red	Color			0		Red.png	Red.png	30	1	531	0	0	0	0		0	0	0	0		0	0	0	0		0	0	0	0		0
5.0.11.0	win	091919	10:31:57	NH_A_81	1	1	blockedtask_colortraining	4	blockedtask_colortraining	45		Green	Color			0		Green.png	Green.png	38	1	502	0	0	0	0		0	0	0	0		0	0	0	0		0	0	0	0		0
5.0.11.0	win	091919	10:31:57	NH_A_81	1	1	blockedtask_colortraining	4	blockedtask_colortraining	48		Green	Color			0		Green.png	Green.png	38	1	441	0	0	0	0		0	0	0	0		0	0	0	0		0	0	0	0		0
5.0.11.0	win	091919	10:31:57	NH_A_81	1	1	blockedtask_colortraining	4	blockedtask_colortraining	51		Green	Color			0		Green.png	Green.png	38	1	511	0	0	0	0		0	0	0	0		0	0	0	0		0	0	0	0		0
5.0.11.0	win	091919	10:31:57	NH_A_81	1	1	blockedtask_colortraining	4	blockedtask_colortraining	54		Green	Color			0		Green.png	Green.png	38	1	418	0	0	0	0		0	0	0	0		0	0	0	0		0	0	0	0		0
5.0.11.0	win	091919	10:31:57	NH_A_81	1	1	blockedtask_colortraining	4	blockedtask_colortraining	57		Green	Color			0		Green.png	Green.png	38	1	457	0	0	0	0		0	0	0	0		0	0	0	0		0	0	0	0		0
5.0.11.0	win	091919	10:31:57	NH_A_81	1	1	blockedtask_colortraining	4	blockedtask_colortraining	60		Green	Color			0		Green.png	Green.png	38	1	414	0	0	0	0		0	0	0	0		0	0	0	0		0	0	0	0		0
5.0.11.0	win	091919	10:31:57	NH_A_81	1	1	blockedtask_colortraining	4	blockedtask_colortraining	63		Red	Color			0		Red.png	Red.png	30	1	469	0	0	0	0		0	0	0	0		0	0	0	0		0	0	0	0		0
5.0.11.0	win	091919	10:31:57	NH_A_81	1	1	blockedtask_colortraining	4	blockedtask_colortraining	66		Green	Color			0		Green.png	Green.png	38	1	553	0	0	0	0		0	0	0	0		0	0	0	0		0	0	0	0		0
5.0.11.0	win	091919	10:31:57	NH_A_81	1	1	blockedtask_colortraining	4	blockedtask_colortraining	69		Red	Color			0		Red.png	Red.png	30	1	666	0	0	0	0		0	0	0	0		0	0	0	0		0	0	0	0		0
5.0.11.0	win	091919	10:31:57	NH_A_81	1	1	blockedtask_colortraining	4	blockedtask_colortraining	72		Red	Color			0		Red.png	Red.png	38	0	391	0	0	0	0		0	0	0	0		0	0	0	0		0	0	0	0		0
5.0.11.0	win	091919	10:31:57	NH_A_81	1	1	blockedtask_colortraining	4	blockedtask_colortraining	75		Red	Color			0		Red.png	Red.png	30	1	759	0	0	0	0		0	0	0	0		0	0	0	0		0	0	0	0		0
5.0.11.0	win	091919	10:31:57	NH_A_81	1	1	blockedtask_colortraining	4	blockedtask_colortraining	78		Green	Color			0		Green.png	Green.png	38	1	416	0	0	0	0		0	0	0	0		0	0	0	0		0	0	0	0		0
5.0.11.0	win	091919	10:31:57	NH_A_81	1	1	blockedtask_colortraining	4	blockedtask_colortraining	81		Green	Color			0		Green.png	Green.png	38	1	679	0	0	0	0		0	0	0	0		0	0	0	0		0	0	0	0		0
5.0.11.0	win	091919	10:31:57	NH_A_81	1	1	blockedtask_colortraining	4	blockedtask_colortraining	84		Green	Color			0		Green.png	Green.png	38	1	500	0	0	0	0		0	0	0	0		0	0	0	0		0	0	0	0		0
5.0.11.0	win	091919	10:31:57	NH_A_81	1	1	blockedtask_colortraining	4	blockedtask_colortraining	87		Red	Color			0		Red.png	Red.png	30	1	503	0	0	0	0		0	0	0	0		0	0	0	0		0	0	0	0		0
5.0.11.0	win	091919	10:31:57	NH_A_81	1	1	blockedtask_colortraining	4	blockedtask_colortraining	90		Red	Color			0		Red.png	Red.png	30	1	571	0	0	0	0		0	0	0	0		0	0	0	0		0	0	0	0		0
5.0.11.0	win	091919	10:31:57	NH_A_81	1	1	blockedtask_colortraining	4	blockedtask_colortraining	93		Green	Color			0		Green.png	Green.png	38	1	492	0	0	0	0		0	0	0	0		0	0	0	0		0	0	0	0		0
5.0.11.0	win	091919	10:31:57	NH_A_81	1	1	blockedtask_colortraining	4	blockedtask_colortraining	96		Red	Color			0		Red.png	Red.png	30	1	1024	0	0	0	0		0	0	0	0		0	0	0	0		0	0	0	0		0
5.0.11.0	win	091919	10:31:57	NH_A_81	1	1	blockedtask_colorshapetraining	5	BlockedPracticeInstruct	1		Red	Color			0		SC_Blocked_ColorShapeTraining.htm	Red.png	57	0	20701	0	0	0	0		0	0	0	0		0	0	0	0		0	0	0	0		0
5.0.11.0	win	091919	10:31:57	NH_A_81	1	1	blockedtask_colorshapetraining	5	blockedtask_colorshapetraining	3		Red	Color			0		Red.png	Red.png	30	1	1280	0	0	0	0		0	0	0	0		0	0	0	0		0	0	0	0		0
5.0.11.0	win	091919	10:31:57	NH_A_81	1	1	blockedtask_colorshapetraining	5	blockedtask_colorshapetraining	6		Red	Color			0		Red.png	Red.png	30	1	677	0	0	0	0		0	0	0	0		0	0	0	0		0	0	0	0		0
5.0.11.0	win	091919	10:31:57	NH_A_81	1	1	blockedtask_colorshapetraining	5	blockedtask_colorshapetraining	9		Green	Color			0		Green.png	Green.png	38	1	690	0	0	0	0		0	0	0	0		0	0	0	0		0	0	0	0		0
5.0.11.0	win	091919	10:31:57	NH_A_81	1	1	blockedtask_colorshapetraining	5	blockedtask_colorshapetraining	12		Green	Color			0		Green.png	Green.png	38	1	605	0	0	0	0		0	0	0	0		0	0	0	0		0	0	0	0		0
5.0.11.0	win	091919	10:31:57	NH_A_81	1	1	blockedtask_colorshapetraining	5	blockedtask_colorshapetraining	15		Green	Color			0		Green.png	Green.png	38	1	541	0	0	0	0		0	0	0	0		0	0	0	0		0	0	0	0		0
5.0.11.0	win	091919	10:31:57	NH_A_81	1	1	blockedtask_colorshapetraining	5	blockedtask_colorshapetraining	18		Red	Color			0		Red.png	Red.png	30	1	671	0	0	0	0		0	0	0	0		0	0	0	0		0	0	0	0		0
5.0.11.0	win	091919	10:31:57	NH_A_81	1	1	blockedtask_colorshapetraining	5	blockedtask_colorshapetraining	21	Triangle		Shape			0		Triangle.png	Triangle.png	38	1	972	0	0	0	0		0	0	0	0		0	0	0	0		0	0	0	0		0
5.0.11.0	win	091919	10:31:57	NH_A_81	1	1	blockedtask_colorshapetraining	5	blockedtask_colorshapetraining	24	Circle		Shape			0		Circle.png	Circle.png	30	1	556	0	0	0	0		0	0	0	0		0	0	0	0		0	0	0	0		0
5.0.11.0	win	091919	10:31:57	NH_A_81	1	1	blockedtask_colorshapetraining	5	blockedtask_colorshapetraining	27	Circle		Shape			0		Circle.png	Circle.png	30	1	526	0	0	0	0		0	0	0	0		0	0	0	0		0	0	0	0		0
5.0.11.0	win	091919	10:31:57	NH_A_81	1	1	blockedtask_colorshapetraining	5	blockedtask_colorshapetraining	30		Green	Color			0		Green.png	Green.png	38	1	1216	0	0	0	0		0	0	0	0		0	0	0	0		0	0	0	0		0
5.0.11.0	win	091919	10:31:57	NH_A_81	1	1	blockedtask_colorshapetraining	5	blockedtask_colorshapetraining	33	Triangle		Shape			0		Triangle.png	Triangle.png	38	1	695	0	0	0	0		0	0	0	0		0	0	0	0		0	0	0	0		0
5.0.11.0	win	091919	10:31:57	NH_A_81	1	1	blockedtask_colorshapetraining	5	blockedtask_colorshapetraining	36		Red	Color			0		Red.png	Red.png	30	1	675	0	0	0	0		0	0	0	0		0	0	0	0		0	0	0	0		0
5.0.11.0	win	091919	10:31:57	NH_A_81	1	1	blockedtask_colorshapetraining	5	blockedtask_colorshapetraining	39	Triangle		Shape			0		Triangle.png	Triangle.png	38	1	640	0	0	0	0		0	0	0	0		0	0	0	0		0	0	0	0		0
5.0.11.0	win	091919	10:31:57	NH_A_81	1	1	blockedtask_colorshapetraining	5	blockedtask_colorshapetraining	42	Triangle		Shape			0		Triangle.png	Triangle.png	38	1	477	0	0	0	0		0	0	0	0		0	0	0	0		0	0	0	0		0
5.0.11.0	win	091919	10:31:57	NH_A_81	1	1	blockedtask_colorshapetraining	5	blockedtask_colorshapetraining	45		Red	Color			0		Red.png	Red.png	30	1	610	0	0	0	0		0	0	0	0		0	0	0	0		0	0	0	0		0
5.0.11.0	win	091919	10:31:57	NH_A_81	1	1	blockedtask_colorshapetraining	5	blockedtask_colorshapetraining	48		Green	Color			0		Green.png	Green.png	38	1	721	0	0	0	0		0	0	0	0		0	0	0	0		0	0	0	0		0
5.0.11.0	win	091919	10:31:57	NH_A_81	1	1	blockedtask_colorshapetraining	5	blockedtask_colorshapetraining	51	Circle		Shape			0		Circle.png	Circle.png	30	1	764	0	0	0	0		0	0	0	0		0	0	0	0		0	0	0	0		0
5.0.11.0	win	091919	10:31:57	NH_A_81	1	1	blockedtask_colorshapetraining	5	blockedtask_colorshapetraining	54		Red	Color			0		Red.png	Red.png	30	1	1333	0	0	0	0		0	0	0	0		0	0	0	0		0	0	0	0		0
5.0.11.0	win	091919	10:31:57	NH_A_81	1	1	blockedtask_colorshapetraining	5	blockedtask_colorshapetraining	57	Circle		Shape			0		Circle.png	Circle.png	30	1	742	0	0	0	0		0	0	0	0		0	0	0	0		0	0	0	0		0
5.0.11.0	win	091919	10:31:57	NH_A_81	1	1	blockedtask_colorshapetraining	5	blockedtask_colorshapetraining	60	Circle		Shape			0		Circle.png	Circle.png	30	1	801	0	0	0	0		0	0	0	0		0	0	0	0		0	0	0	0		0
5.0.11.0	win	091919	10:31:57	NH_A_81	1	1	blockedtask_colorshapetraining	5	blockedtask_colorshapetraining	63		Green	Color			0		Green.png	Green.png	38	1	840	0	0	0	0		0	0	0	0		0	0	0	0		0	0	0	0		0
5.0.11.0	win	091919	10:31:57	NH_A_81	1	1	blockedtask_colorshapetraining	5	blockedtask_colorshapetraining	66	Triangle		Shape			0		Triangle.png	Triangle.png	38	1	510	0	0	0	0		0	0	0	0		0	0	0	0		0	0	0	0		0
5.0.11.0	win	091919	10:31:57	NH_A_81	1	1	blockedtask_colorshapetraining	5	blockedtask_colorshapetraining	69	Triangle		Shape			0		Triangle.png	Triangle.png	38	1	449	0	0	0	0		0	0	0	0		0	0	0	0		0	0	0	0		0
5.0.11.0	win	091919	10:31:57	NH_A_81	1	1	blockedtask_colorshapetraining	5	blockedtask_colorshapetraining	72	Circle		Shape			0		Circle.png	Circle.png	30	1	711	0	0	0	0		0	0	0	0		0	0	0	0		0	0	0	0		0
5.0.11.0	win	091919	10:31:57	NH_A_81	1	1	blockedtask_colorshapetraining	5	blockedtask_colorshapetraining	75		Red	Color			0		Red.png	Red.png	30	1	1122	0	0	0	0		0	0	0	0		0	0	0	0		0	0	0	0		0
5.0.11.0	win	091919	10:31:57	NH_A_81	1	1	blockedtask_colorshapetraining	5	blockedtask_colorshapetraining	78	Triangle		Shape			0		Triangle.png	Triangle.png	38	1	525	0	0	0	0		0	0	0	0		0	0	0	0		0	0	0	0		0
5.0.11.0	win	091919	10:31:57	NH_A_81	1	1	blockedtask_colorshapetraining	5	blockedtask_colorshapetraining	81	Triangle		Shape			0		Triangle.png	Triangle.png	38	1	448	0	0	0	0		0	0	0	0		0	0	0	0		0	0	0	0		0
5.0.11.0	win	091919	10:31:57	NH_A_81	1	1	blockedtask_colorshapetraining	5	blockedtask_colorshapetraining	84	Circle		Shape			0		Circle.png	Circle.png	30	1	581	0	0	0	0		0	0	0	0		0	0	0	0		0	0	0	0		0
5.0.11.0	win	091919	10:31:57	NH_A_81	1	1	blockedtask_colorshapetraining	5	blockedtask_colorshapetraining	87		Green	Color			0		Green.png	Green.png	38	1	756	0	0	0	0		0	0	0	0		0	0	0	0		0	0	0	0		0
5.0.11.0	win	091919	10:31:57	NH_A_81	1	1	blockedtask_colorshapetraining	5	blockedtask_colorshapetraining	90		Green	Color			0		Green.png	Green.png	38	1	606	0	0	0	0		0	0	0	0		0	0	0	0		0	0	0	0		0
5.0.11.0	win	091919	10:31:57	NH_A_81	1	1	blockedtask_colorshapetraining	5	blockedtask_colorshapetraining	93		Red	Color			0		Red.png	Red.png	30	1	1149	0	0	0	0		0	0	0	0		0	0	0	0		0	0	0	0		0
5.0.11.0	win	091919	10:31:57	NH_A_81	1	1	blockedtask_colorshapetraining	5	blockedtask_colorshapetraining	96	Circle		Shape			0		Circle.png	Circle.png	30	1	1543	0	0	0	0		0	0	0	0		0	0	0	0		0	0	0	0		0
5.0.11.0	win	091919	10:31:57	NH_A_81	1	1	blockedtask_bivalentshapetraining	6	BlockedPracticeInstruct	1	Circle		Shape			0		SC_Blocked_BivalentShapeTraining.htm	Circle.png	57	0	6080	0	0	0	0		0	0	0	0		0	0	0	0		0	0	0	0		0
5.0.11.0	win	091919	10:31:57	NH_A_81	1	1	blockedtask_bivalentshapetraining	6	blockedtask_bivalentshapetraining	3	Triangle	Green	Shape			0		TriangleGreen.png	TriangleGreen.png	38	1	2508	0	0	0	0		0	0	0	0		0	0	0	0		0	0	0	0		0
5.0.11.0	win	091919	10:31:57	NH_A_81	1	1	blockedtask_bivalentshapetraining	6	blockedtask_bivalentshapetraining	6	Triangle	Red	Shape			0		TriangleRed.png	TriangleRed.png	30	0	864	0	0	0	0		0	0	0	0		0	0	0	0		0	0	0	0		0
5.0.11.0	win	091919	10:31:57	NH_A_81	1	1	blockedtask_bivalentshapetraining	6	blockedtask_bivalentshapetraining	9	Circle	Red	Shape			0		CircleRed.png	CircleRed.png	30	1	2588	0	0	0	0		0	0	0	0		0	0	0	0		0	0	0	0		0
5.0.11.0	win	091919	10:31:57	NH_A_81	1	1	blockedtask_bivalentshapetraining	6	blockedtask_bivalentshapetraining	12	Triangle	Green	Shape			0		TriangleGreen.png	TriangleGreen.png	38	1	1469	0	0	0	0		0	0	0	0		0	0	0	0		0	0	0	0		0
5.0.11.0	win	091919	10:31:57	NH_A_81	1	1	blockedtask_bivalentshapetraining	6	blockedtask_bivalentshapetraining	15	Triangle	Red	Shape			0		TriangleRed.png	TriangleRed.png	38	1	921	0	0	0	0		0	0	0	0		0	0	0	0		0	0	0	0		0
5.0.11.0	win	091919	10:31:57	NH_A_81	1	1	blockedtask_bivalentshapetraining	6	blockedtask_bivalentshapetraining	18	Triangle	Green	Shape			0		TriangleGreen.png	TriangleGreen.png	38	1	716	0	0	0	0		0	0	0	0		0	0	0	0		0	0	0	0		0
5.0.11.0	win	091919	10:31:57	NH_A_81	1	1	blockedtask_bivalentshapetraining	6	blockedtask_bivalentshapetraining	21	Circle	Red	Shape			0		CircleRed.png	CircleRed.png	30	1	807	0	0	0	0		0	0	0	0		0	0	0	0		0	0	0	0		0
5.0.11.0	win	091919	10:31:57	NH_A_81	1	1	blockedtask_bivalentshapetraining	6	blockedtask_bivalentshapetraining	24	Triangle	Green	Shape			0		TriangleGreen.png	TriangleGreen.png	38	1	1086	0	0	0	0		0	0	0	0		0	0	0	0		0	0	0	0		0
5.0.11.0	win	091919	10:31:57	NH_A_81	1	1	blockedtask_bivalentshapetraining	6	blockedtask_bivalentshapetraining	27	Circle	Red	Shape			0		CircleRed.png	CircleRed.png	30	1	842	0	0	0	0		0	0	0	0		0	0	0	0		0	0	0	0		0
5.0.11.0	win	091919	10:31:57	NH_A_81	1	1	blockedtask_bivalentshapetraining	6	blockedtask_bivalentshapetraining	30	Circle	Red	Shape			0		CircleRed.png	CircleRed.png	30	1	656	0	0	0	0		0	0	0	0		0	0	0	0		0	0	0	0		0
5.0.11.0	win	091919	10:31:57	NH_A_81	1	1	blockedtask_bivalentshapetraining	6	blockedtask_bivalentshapetraining	33	Triangle	Red	Shape			0		TriangleRed.png	TriangleRed.png	38	1	717	0	0	0	0		0	0	0	0		0	0	0	0		0	0	0	0		0
5.0.11.0	win	091919	10:31:57	NH_A_81	1	1	blockedtask_bivalentshapetraining	6	blockedtask_bivalentshapetraining	36	Circle	Green	Shape			0		CircleGreen.png	CircleGreen.png	30	1	664	0	0	0	0		0	0	0	0		0	0	0	0		0	0	0	0		0
5.0.11.0	win	091919	10:31:57	NH_A_81	1	1	blockedtask_bivalentshapetraining	6	blockedtask_bivalentshapetraining	39	Circle	Green	Shape			0		CircleGreen.png	CircleGreen.png	30	1	581	0	0	0	0		0	0	0	0		0	0	0	0		0	0	0	0		0
5.0.11.0	win	091919	10:31:57	NH_A_81	1	1	blockedtask_bivalentshapetraining	6	blockedtask_bivalentshapetraining	42	Circle	Red	Shape			0		CircleRed.png	CircleRed.png	30	1	1237	0	0	0	0		0	0	0	0		0	0	0	0		0	0	0	0		0
5.0.11.0	win	091919	10:31:57	NH_A_81	1	1	blockedtask_bivalentshapetraining	6	blockedtask_bivalentshapetraining	45	Triangle	Green	Shape			0		TriangleGreen.png	TriangleGreen.png	38	1	603	0	0	0	0		0	0	0	0		0	0	0	0		0	0	0	0		0
5.0.11.0	win	091919	10:31:57	NH_A_81	1	1	blockedtask_bivalentshapetraining	6	blockedtask_bivalentshapetraining	48	Circle	Red	Shape			0		CircleRed.png	CircleRed.png	30	1	682	0	0	0	0		0	0	0	0		0	0	0	0		0	0	0	0		0
5.0.11.0	win	091919	10:31:57	NH_A_81	1	1	blockedtask_bivalentshapetraining	6	blockedtask_bivalentshapetraining	51	Circle	Red	Shape			0		CircleRed.png	CircleRed.png	30	1	726	0	0	0	0		0	0	0	0		0	0	0	0		0	0	0	0		0
5.0.11.0	win	091919	10:31:57	NH_A_81	1	1	blockedtask_bivalentshapetraining	6	blockedtask_bivalentshapetraining	54	Circle	Green	Shape			0		CircleGreen.png	CircleGreen.png	30	1	1473	0	0	0	0		0	0	0	0		0	0	0	0		0	0	0	0		0
5.0.11.0	win	091919	10:31:57	NH_A_81	1	1	blockedtask_bivalentshapetraining	6	blockedtask_bivalentshapetraining	57	Circle	Green	Shape			0		CircleGreen.png	CircleGreen.png	30	1	590	0	0	0	0		0	0	0	0		0	0	0	0		0	0	0	0		0
5.0.11.0	win	091919	10:31:57	NH_A_81	1	1	blockedtask_bivalentshapetraining	6	blockedtask_bivalentshapetraining	60	Circle	Green	Shape			0		CircleGreen.png	CircleGreen.png	30	1	430	0	0	0	0		0	0	0	0		0	0	0	0		0	0	0	0		0
5.0.11.0	win	091919	10:31:57	NH_A_81	1	1	blockedtask_bivalentshapetraining	6	blockedtask_bivalentshapetraining	63	Triangle	Red	Shape			0		TriangleRed.png	TriangleRed.png	38	1	516	0	0	0	0		0	0	0	0		0	0	0	0		0	0	0	0		0
5.0.11.0	win	091919	10:31:57	NH_A_81	1	1	blockedtask_bivalentshapetraining	6	blockedtask_bivalentshapetraining	66	Triangle	Red	Shape			0		TriangleRed.png	TriangleRed.png	38	1	471	0	0	0	0		0	0	0	0		0	0	0	0		0	0	0	0		0
5.0.11.0	win	091919	10:31:57	NH_A_81	1	1	blockedtask_bivalentshapetraining	6	blockedtask_bivalentshapetraining	69	Circle	Red	Shape			0		CircleRed.png	CircleRed.png	30	1	795	0	0	0	0		0	0	0	0		0	0	0	0		0	0	0	0		0
5.0.11.0	win	091919	10:31:57	NH_A_81	1	1	blockedtask_bivalentshapetraining	6	blockedtask_bivalentshapetraining	72	Triangle	Green	Shape			0		TriangleGreen.png	TriangleGreen.png	38	1	708	0	0	0	0		0	0	0	0		0	0	0	0		0	0	0	0		0
5.0.11.0	win	091919	10:31:57	NH_A_81	1	1	blockedtask_bivalentshapetraining	6	blockedtask_bivalentshapetraining	75	Triangle	Red	Shape			0		TriangleRed.png	TriangleRed.png	38	1	575	0	0	0	0		0	0	0	0		0	0	0	0		0	0	0	0		0
5.0.11.0	win	091919	10:31:57	NH_A_81	1	1	blockedtask_bivalentshapetraining	6	blockedtask_bivalentshapetraining	78	Triangle	Green	Shape			0		TriangleGreen.png	TriangleGreen.png	38	1	496	0	0	0	0		0	0	0	0		0	0	0	0		0	0	0	0		0
5.0.11.0	win	091919	10:31:57	NH_A_81	1	1	blockedtask_bivalentshapetraining	6	blockedtask_bivalentshapetraining	81	Triangle	Red	Shape			0		TriangleRed.png	TriangleRed.png	38	1	499	0	0	0	0		0	0	0	0		0	0	0	0		0	0	0	0		0
5.0.11.0	win	091919	10:31:57	NH_A_81	1	1	blockedtask_bivalentshapetraining	6	blockedtask_bivalentshapetraining	84	Circle	Green	Shape			0		CircleGreen.png	CircleGreen.png	30	1	1079	0	0	0	0		0	0	0	0		0	0	0	0		0	0	0	0		0
5.0.11.0	win	091919	10:31:57	NH_A_81	1	1	blockedtask_bivalentshapetraining	6	blockedtask_bivalentshapetraining	87	Triangle	Red	Shape			0		TriangleRed.png	TriangleRed.png	38	1	820	0	0	0	0		0	0	0	0		0	0	0	0		0	0	0	0		0
5.0.11.0	win	091919	10:31:57	NH_A_81	1	1	blockedtask_bivalentshapetraining	6	blockedtask_bivalentshapetraining	90	Triangle	Green	Shape			0		TriangleGreen.png	TriangleGreen.png	38	1	538	0	0	0	0		0	0	0	0		0	0	0	0		0	0	0	0		0
5.0.11.0	win	091919	10:31:57	NH_A_81	1	1	blockedtask_bivalentshapetraining	6	blockedtask_bivalentshapetraining	93	Circle	Green	Shape			0		CircleGreen.png	CircleGreen.png	30	1	524	0	0	0	0		0	0	0	0		0	0	0	0		0	0	0	0		0
5.0.11.0	win	091919	10:31:57	NH_A_81	1	1	blockedtask_bivalentshapetraining	6	blockedtask_bivalentshapetraining	96	Circle	Green	Shape			0		CircleGreen.png	CircleGreen.png	30	1	671	0	0	0	0		0	0	0	0		0	0	0	0		0	0	0	0		0
5.0.11.0	win	091919	10:31:57	NH_A_81	1	1	blockedtask_bivalentcolortraining	7	BlockedPracticeInstruct	1	Circle	Green	Shape			0		SC_Blocked_BivalentColorTraining.htm	CircleGreen.png	57	0	23850	0	0	0	0		0	0	0	0		0	0	0	0		0	0	0	0		0
5.0.11.0	win	091919	10:31:57	NH_A_81	1	1	blockedtask_bivalentcolortraining	7	blockedtask_bivalentcolortraining	3	Triangle	Green	Color			0		TriangleGreen.png	TriangleGreen.png	38	1	1184	0	0	0	0		0	0	0	0		0	0	0	0		0	0	0	0		0
5.0.11.0	win	091919	10:31:57	NH_A_81	1	1	blockedtask_bivalentcolortraining	7	blockedtask_bivalentcolortraining	6	Triangle	Red	Color			0		TriangleRed.png	TriangleRed.png	30	1	552	0	0	0	0		0	0	0	0		0	0	0	0		0	0	0	0		0
5.0.11.0	win	091919	10:31:57	NH_A_81	1	1	blockedtask_bivalentcolortraining	7	blockedtask_bivalentcolortraining	9	Circle	Red	Color			0		CircleRed.png	CircleRed.png	30	1	697	0	0	0	0		0	0	0	0		0	0	0	0		0	0	0	0		0
5.0.11.0	win	091919	10:31:57	NH_A_81	1	1	blockedtask_bivalentcolortraining	7	blockedtask_bivalentcolortraining	12	Circle	Red	Color			0		CircleRed.png	CircleRed.png	30	1	502	0	0	0	0		0	0	0	0		0	0	0	0		0	0	0	0		0
5.0.11.0	win	091919	10:31:57	NH_A_81	1	1	blockedtask_bivalentcolortraining	7	blockedtask_bivalentcolortraining	15	Triangle	Red	Color			0		TriangleRed.png	TriangleRed.png	30	1	441	0	0	0	0		0	0	0	0		0	0	0	0		0	0	0	0		0
5.0.11.0	win	091919	10:31:57	NH_A_81	1	1	blockedtask_bivalentcolortraining	7	blockedtask_bivalentcolortraining	18	Circle	Red	Color			0		CircleRed.png	CircleRed.png	30	1	479	0	0	0	0		0	0	0	0		0	0	0	0		0	0	0	0		0
5.0.11.0	win	091919	10:31:57	NH_A_81	1	1	blockedtask_bivalentcolortraining	7	blockedtask_bivalentcolortraining	21	Triangle	Green	Color			0		TriangleGreen.png	TriangleGreen.png	38	1	516	0	0	0	0		0	0	0	0		0	0	0	0		0	0	0	0		0
5.0.11.0	win	091919	10:31:57	NH_A_81	1	1	blockedtask_bivalentcolortraining	7	blockedtask_bivalentcolortraining	24	Triangle	Green	Color			0		TriangleGreen.png	TriangleGreen.png	38	1	438	0	0	0	0		0	0	0	0		0	0	0	0		0	0	0	0		0
5.0.11.0	win	091919	10:31:57	NH_A_81	1	1	blockedtask_bivalentcolortraining	7	blockedtask_bivalentcolortraining	27	Circle	Green	Color			0		CircleGreen.png	CircleGreen.png	38	1	412	0	0	0	0		0	0	0	0		0	0	0	0		0	0	0	0		0
5.0.11.0	win	091919	10:31:57	NH_A_81	1	1	blockedtask_bivalentcolortraining	7	blockedtask_bivalentcolortraining	30	Triangle	Red	Color			0		TriangleRed.png	TriangleRed.png	30	1	500	0	0	0	0		0	0	0	0		0	0	0	0		0	0	0	0		0
5.0.11.0	win	091919	10:31:57	NH_A_81	1	1	blockedtask_bivalentcolortraining	7	blockedtask_bivalentcolortraining	33	Circle	Green	Color			0		CircleGreen.png	CircleGreen.png	38	1	455	0	0	0	0		0	0	0	0		0	0	0	0		0	0	0	0		0
5.0.11.0	win	091919	10:31:57	NH_A_81	1	1	blockedtask_bivalentcolortraining	7	blockedtask_bivalentcolortraining	36	Triangle	Green	Color			0		TriangleGreen.png	TriangleGreen.png	38	1	556	0	0	0	0		0	0	0	0		0	0	0	0		0	0	0	0		0
5.0.11.0	win	091919	10:31:57	NH_A_81	1	1	blockedtask_bivalentcolortraining	7	blockedtask_bivalentcolortraining	39	Circle	Red	Color			0		CircleRed.png	CircleRed.png	30	1	717	0	0	0	0		0	0	0	0		0	0	0	0		0	0	0	0		0
5.0.11.0	win	091919	10:31:57	NH_A_81	1	1	blockedtask_bivalentcolortraining	7	blockedtask_bivalentcolortraining	42	Triangle	Green	Color			0		TriangleGreen.png	TriangleGreen.png	38	1	584	0	0	0	0		0	0	0	0		0	0	0	0		0	0	0	0		0
5.0.11.0	win	091919	10:31:57	NH_A_81	1	1	blockedtask_bivalentcolortraining	7	blockedtask_bivalentcolortraining	45	Circle	Green	Color			0		CircleGreen.png	CircleGreen.png	38	1	824	0	0	0	0		0	0	0	0		0	0	0	0		0	0	0	0		0
5.0.11.0	win	091919	10:31:57	NH_A_81	1	1	blockedtask_bivalentcolortraining	7	blockedtask_bivalentcolortraining	48	Triangle	Green	Color			0		TriangleGreen.png	TriangleGreen.png	38	1	398	0	0	0	0		0	0	0	0		0	0	0	0		0	0	0	0		0
5.0.11.0	win	091919	10:31:57	NH_A_81	1	1	blockedtask_bivalentcolortraining	7	blockedtask_bivalentcolortraining	51	Triangle	Green	Color			0		TriangleGreen.png	TriangleGreen.png	38	1	518	0	0	0	0		0	0	0	0		0	0	0	0		0	0	0	0		0
5.0.11.0	win	091919	10:31:57	NH_A_81	1	1	blockedtask_bivalentcolortraining	7	blockedtask_bivalentcolortraining	54	Circle	Red	Color			0		CircleRed.png	CircleRed.png	30	1	601	0	0	0	0		0	0	0	0		0	0	0	0		0	0	0	0		0
5.0.11.0	win	091919	10:31:57	NH_A_81	1	1	blockedtask_bivalentcolortraining	7	blockedtask_bivalentcolortraining	57	Triangle	Red	Color			0		TriangleRed.png	TriangleRed.png	30	1	616	0	0	0	0		0	0	0	0		0	0	0	0		0	0	0	0		0
5.0.11.0	win	091919	10:31:57	NH_A_81	1	1	blockedtask_bivalentcolortraining	7	blockedtask_bivalentcolortraining	60	Circle	Green	Color			0		CircleGreen.png	CircleGreen.png	38	1	519	0	0	0	0		0	0	0	0		0	0	0	0		0	0	0	0		0
5.0.11.0	win	091919	10:31:57	NH_A_81	1	1	blockedtask_bivalentcolortraining	7	blockedtask_bivalentcolortraining	63	Triangle	Red	Color			0		TriangleRed.png	TriangleRed.png	30	1	1626	0	0	0	0		0	0	0	0		0	0	0	0		0	0	0	0		0
5.0.11.0	win	091919	10:31:57	NH_A_81	1	1	blockedtask_bivalentcolortraining	7	blockedtask_bivalentcolortraining	66	Circle	Red	Color			0		CircleRed.png	CircleRed.png	30	1	592	0	0	0	0		0	0	0	0		0	0	0	0		0	0	0	0		0
5.0.11.0	win	091919	10:31:57	NH_A_81	1	1	blockedtask_bivalentcolortraining	7	blockedtask_bivalentcolortraining	69	Triangle	Green	Color			0		TriangleGreen.png	TriangleGreen.png	38	1	512	0	0	0	0		0	0	0	0		0	0	0	0		0	0	0	0		0
5.0.11.0	win	091919	10:31:57	NH_A_81	1	1	blockedtask_bivalentcolortraining	7	blockedtask_bivalentcolortraining	72	Circle	Red	Color			0		CircleRed.png	CircleRed.png	30	1	564	0	0	0	0		0	0	0	0		0	0	0	0		0	0	0	0		0
5.0.11.0	win	091919	10:31:57	NH_A_81	1	1	blockedtask_bivalentcolortraining	7	blockedtask_bivalentcolortraining	75	Circle	Green	Color			0		CircleGreen.png	CircleGreen.png	38	1	373	0	0	0	0		0	0	0	0		0	0	0	0		0	0	0	0		0
5.0.11.0	win	091919	10:31:57	NH_A_81	1	1	blockedtask_bivalentcolortraining	7	blockedtask_bivalentcolortraining	78	Circle	Red	Color			0		CircleRed.png	CircleRed.png	30	1	413	0	0	0	0		0	0	0	0		0	0	0	0		0	0	0	0		0
5.0.11.0	win	091919	10:31:57	NH_A_81	1	1	blockedtask_bivalentcolortraining	7	blockedtask_bivalentcolortraining	81	Circle	Green	Color			0		CircleGreen.png	CircleGreen.png	38	1	533	0	0	0	0		0	0	0	0		0	0	0	0		0	0	0	0		0
5.0.11.0	win	091919	10:31:57	NH_A_81	1	1	blockedtask_bivalentcolortraining	7	blockedtask_bivalentcolortraining	84	Circle	Green	Color			0		CircleGreen.png	CircleGreen.png	38	1	583	0	0	0	0		0	0	0	0		0	0	0	0		0	0	0	0		0
5.0.11.0	win	091919	10:31:57	NH_A_81	1	1	blockedtask_bivalentcolortraining	7	blockedtask_bivalentcolortraining	87	Triangle	Red	Color			0		TriangleRed.png	TriangleRed.png	30	1	439	0	0	0	0		0	0	0	0		0	0	0	0		0	0	0	0		0
5.0.11.0	win	091919	10:31:57	NH_A_81	1	1	blockedtask_bivalentcolortraining	7	blockedtask_bivalentcolortraining	90	Triangle	Red	Color			0		TriangleRed.png	TriangleRed.png	30	1	429	0	0	0	0		0	0	0	0		0	0	0	0		0	0	0	0		0
5.0.11.0	win	091919	10:31:57	NH_A_81	1	1	blockedtask_bivalentcolortraining	7	blockedtask_bivalentcolortraining	93	Triangle	Red	Color			0		TriangleRed.png	TriangleRed.png	30	1	451	0	0	0	0		0	0	0	0		0	0	0	0		0	0	0	0		0
5.0.11.0	win	091919	10:31:57	NH_A_81	1	1	blockedtask_bivalentcolortraining	7	blockedtask_bivalentcolortraining	96	Circle	Green	Color			0		CircleGreen.png	CircleGreen.png	38	1	473	0	0	0	0		0	0	0	0		0	0	0	0		0	0	0	0		0
5.0.11.0	win	091919	10:31:57	NH_A_81	1	1	blocked_testintro	8	BlockedPracticeInstruct	1	Circle	Green	Color			0		SC_Blocked_TestIntro.htm	CircleGreen.png	57	0	26429	0	0	0	0		0	0	0	0		0	0	0	0		0	0	0	0		0
5.0.11.0	win	091919	10:31:57	NH_A_81	1	1	blocked_color	9	BlockedTestInstruct	1	Circle	Green	Color			0		SC_Blocked_BivalentColorTest.htm	CircleGreen.png	57	0	8345	0	0	0	0		0	0	0	0		0	0	0	0		0	0	0	0		0
5.0.11.0	win	091919	10:31:57	NH_A_81	1	1	blocked_color	9	blockedtask_bivalentcolortest	3	Triangle	Red	Color			0		TriangleRed.png	TriangleRed.png	30	1	684	1	1	684	100	684	0	0	0	0		0	0	0	0		0	0	0	0		0
5.0.11.0	win	091919	10:31:57	NH_A_81	1	1	blocked_color	9	blockedtask_bivalentcolortest	6	Triangle	Green	Color			0		TriangleGreen.png	TriangleGreen.png	38	1	360	2	2	1044	100	522	0	0	0	0		0	0	0	0		0	0	0	0		0
5.0.11.0	win	091919	10:31:57	NH_A_81	1	1	blocked_color	9	blockedtask_bivalentcolortest	9	Circle	Red	Color			0		CircleRed.png	CircleRed.png	30	1	449	3	3	1493	100	497.6666666666666856145	0	0	0	0		0	0	0	0		0	0	0	0		0
5.0.11.0	win	091919	10:31:57	NH_A_81	1	1	blocked_color	9	blockedtask_bivalentcolortest	12	Triangle	Green	Color			0		TriangleGreen.png	TriangleGreen.png	38	1	390	4	4	1883	100	470.75	0	0	0	0		0	0	0	0		0	0	0	0		0
5.0.11.0	win	091919	10:31:57	NH_A_81	1	1	blocked_color	9	blockedtask_bivalentcolortest	15	Circle	Red	Color			0		CircleRed.png	CircleRed.png	30	1	414	5	5	2297	100	459.3999999999999772626	0	0	0	0		0	0	0	0		0	0	0	0		0
5.0.11.0	win	091919	10:31:57	NH_A_81	1	1	blocked_color	9	blockedtask_bivalentcolortest	18	Triangle	Green	Color			0		TriangleGreen.png	TriangleGreen.png	38	1	453	6	6	2750	100	458.3333333333333143855	0	0	0	0		0	0	0	0		0	0	0	0		0
5.0.11.0	win	091919	10:31:57	NH_A_81	1	1	blocked_color	9	blockedtask_bivalentcolortest	21	Triangle	Green	Color			0		TriangleGreen.png	TriangleGreen.png	38	1	506	7	7	3256	100	465.1428571428571672186	0	0	0	0		0	0	0	0		0	0	0	0		0
5.0.11.0	win	091919	10:31:57	NH_A_81	1	1	blocked_color	9	blockedtask_bivalentcolortest	24	Circle	Red	Color			0		CircleRed.png	CircleRed.png	30	1	430	8	8	3686	100	460.75	0	0	0	0		0	0	0	0		0	0	0	0		0
5.0.11.0	win	091919	10:31:57	NH_A_81	1	1	blocked_color	9	blockedtask_bivalentcolortest	27	Circle	Red	Color			0		CircleRed.png	CircleRed.png	30	1	500	9	9	4186	100	465.1111111111110858474	0	0	0	0		0	0	0	0		0	0	0	0		0
5.0.11.0	win	091919	10:31:57	NH_A_81	1	1	blocked_color	9	blockedtask_bivalentcolortest	30	Triangle	Red	Color			0		TriangleRed.png	TriangleRed.png	30	1	663	10	10	4849	100	484.8999999999999772626	0	0	0	0		0	0	0	0		0	0	0	0		0
5.0.11.0	win	091919	10:31:57	NH_A_81	1	1	blocked_color	9	blockedtask_bivalentcolortest	33	Circle	Green	Color			0		CircleGreen.png	CircleGreen.png	38	1	725	11	11	5574	100	506.7272727272727479431	0	0	0	0		0	0	0	0		0	0	0	0		0
5.0.11.0	win	091919	10:31:57	NH_A_81	1	1	blocked_color	9	blockedtask_bivalentcolortest	36	Circle	Green	Color			0		CircleGreen.png	CircleGreen.png	38	1	816	12	12	6390	100	532.5	0	0	0	0		0	0	0	0		0	0	0	0		0
5.0.11.0	win	091919	10:31:57	NH_A_81	1	1	blocked_color	9	blockedtask_bivalentcolortest	39	Circle	Green	Color			0		CircleGreen.png	CircleGreen.png	38	1	486	13	13	6876	100	528.9230769230769055866	0	0	0	0		0	0	0	0		0	0	0	0		0
5.0.11.0	win	091919	10:31:57	NH_A_81	1	1	blocked_color	9	blockedtask_bivalentcolortest	42	Circle	Green	Color			0		CircleGreen.png	CircleGreen.png	38	1	378	14	14	7254	100	518.1428571428571103752	0	0	0	0		0	0	0	0		0	0	0	0		0
5.0.11.0	win	091919	10:31:57	NH_A_81	1	1	blocked_color	9	blockedtask_bivalentcolortest	45	Triangle	Green	Color			0		TriangleGreen.png	TriangleGreen.png	38	1	403	15	15	7657	100	510.4666666666666401397	0	0	0	0		0	0	0	0		0	0	0	0		0
5.0.11.0	win	091919	10:31:57	NH_A_81	1	1	blocked_color	9	blockedtask_bivalentcolortest	48	Circle	Green	Color			0		CircleGreen.png	CircleGreen.png	38	1	490	16	16	8147	100	509.1875	0	0	0	0		0	0	0	0		0	0	0	0		0
5.0.11.0	win	091919	10:31:57	NH_A_81	1	1	blocked_color	9	blockedtask_bivalentcolortest	51	Circle	Red	Color			0		CircleRed.png	CircleRed.png	30	1	462	17	17	8609	100	506.4117647058823763473	0	0	0	0		0	0	0	0		0	0	0	0		0
5.0.11.0	win	091919	10:31:57	NH_A_81	1	1	blocked_color	9	blockedtask_bivalentcolortest	54	Triangle	Red	Color			0		TriangleRed.png	TriangleRed.png	30	1	388	18	18	8997	100	499.8333333333333143855	0	0	0	0		0	0	0	0		0	0	0	0		0
5.0.11.0	win	091919	10:31:57	NH_A_81	1	1	blocked_color	9	blockedtask_bivalentcolortest	57	Triangle	Red	Color			0		TriangleRed.png	TriangleRed.png	30	1	444	19	19	9441	100	496.8947368421052601661	0	0	0	0		0	0	0	0		0	0	0	0		0
5.0.11.0	win	091919	10:31:57	NH_A_81	1	1	blocked_color	9	blockedtask_bivalentcolortest	60	Triangle	Red	Color			0		TriangleRed.png	TriangleRed.png	30	1	385	20	20	9826	100	491.3000000000000113687	0	0	0	0		0	0	0	0		0	0	0	0		0
5.0.11.0	win	091919	10:31:57	NH_A_81	1	1	blocked_color	9	blockedtask_bivalentcolortest	63	Circle	Red	Color			0		CircleRed.png	CircleRed.png	30	1	554	21	21	10380	100	494.2857142857142775938	0	0	0	0		0	0	0	0		0	0	0	0		0
5.0.11.0	win	091919	10:31:57	NH_A_81	1	1	blocked_color	9	blockedtask_bivalentcolortest	66	Triangle	Red	Color			0		TriangleRed.png	TriangleRed.png	30	1	363	22	22	10743	100	488.3181818181818130142	0	0	0	0		0	0	0	0		0	0	0	0		0
5.0.11.0	win	091919	10:31:57	NH_A_81	1	1	blocked_color	9	blockedtask_bivalentcolortest	69	Circle	Red	Color			0		CircleRed.png	CircleRed.png	30	1	404	23	23	11147	100	484.6521739130434980325	0	0	0	0		0	0	0	0		0	0	0	0		0
5.0.11.0	win	091919	10:31:57	NH_A_81	1	1	blocked_color	9	blockedtask_bivalentcolortest	72	Triangle	Green	Color			0		TriangleGreen.png	TriangleGreen.png	38	1	524	24	24	11671	100	486.2916666666666856145	0	0	0	0		0	0	0	0		0	0	0	0		0
5.0.11.0	win	091919	10:31:57	NH_A_81	1	1	blocked_color	9	blockedtask_bivalentcolortest	75	Triangle	Green	Color			0		TriangleGreen.png	TriangleGreen.png	38	1	382	25	25	12053	100	482.1200000000000045475	0	0	0	0		0	0	0	0		0	0	0	0		0
5.0.11.0	win	091919	10:31:57	NH_A_81	1	1	blocked_color	9	blockedtask_bivalentcolortest	78	Triangle	Green	Color			0		TriangleGreen.png	TriangleGreen.png	38	1	390	26	26	12443	100	478.5769230769230944134	0	0	0	0		0	0	0	0		0	0	0	0		0
5.0.11.0	win	091919	10:31:57	NH_A_81	1	1	blocked_color	9	blockedtask_bivalentcolortest	81	Circle	Red	Color			0		CircleRed.png	CircleRed.png	30	1	526	27	27	12969	100	480.3333333333333143855	0	0	0	0		0	0	0	0		0	0	0	0		0
5.0.11.0	win	091919	10:31:57	NH_A_81	1	1	blocked_color	9	blockedtask_bivalentcolortest	84	Circle	Red	Color			0		CircleRed.png	CircleRed.png	30	1	465	28	28	13434	100	479.7857142857142775938	0	0	0	0		0	0	0	0		0	0	0	0		0
5.0.11.0	win	091919	10:31:57	NH_A_81	1	1	blocked_color	9	blockedtask_bivalentcolortest	87	Circle	Green	Color			0		CircleGreen.png	CircleGreen.png	38	1	485	29	29	13919	100	479.9655172413793025044	0	0	0	0		0	0	0	0		0	0	0	0		0
5.0.11.0	win	091919	10:31:57	NH_A_81	1	1	blocked_color	9	blockedtask_bivalentcolortest	90	Triangle	Green	Color			0		TriangleGreen.png	TriangleGreen.png	38	1	393	30	30	14312	100	477.0666666666666628771	0	0	0	0		0	0	0	0		0	0	0	0		0
5.0.11.0	win	091919	10:31:57	NH_A_81	1	1	blocked_color	9	blockedtask_bivalentcolortest	93	Circle	Green	Color			0		CircleGreen.png	CircleGreen.png	38	1	434	31	31	14746	100	475.6774193548387188457	0	0	0	0		0	0	0	0		0	0	0	0		0
5.0.11.0	win	091919	10:31:57	NH_A_81	1	1	blocked_color	9	blockedtask_bivalentcolortest	96	Triangle	Green	Color			0		TriangleGreen.png	TriangleGreen.png	38	1	903	32	32	15649	100	489.03125	0	0	0	0		0	0	0	0		0	0	0	0		0
5.0.11.0	win	091919	10:31:57	NH_A_81	1	1	blocked_color	9	blockedtask_bivalentcolortest	99	Circle	Green	Color			0		CircleGreen.png	CircleGreen.png	38	1	395	33	33	16044	100	486.1818181818181869858	0	0	0	0		0	0	0	0		0	0	0	0		0
5.0.11.0	win	091919	10:31:57	NH_A_81	1	1	blocked_color	9	blockedtask_bivalentcolortest	102	Circle	Green	Color			0		CircleGreen.png	CircleGreen.png	38	1	339	34	34	16383	100	481.8529411764706082977	0	0	0	0		0	0	0	0		0	0	0	0		0
5.0.11.0	win	091919	10:31:57	NH_A_81	1	1	blocked_color	9	blockedtask_bivalentcolortest	105	Circle	Red	Color			0		CircleRed.png	CircleRed.png	30	1	429	35	35	16812	100	480.3428571428571558499	0	0	0	0		0	0	0	0		0	0	0	0		0
5.0.11.0	win	091919	10:31:57	NH_A_81	1	1	blocked_color	9	blockedtask_bivalentcolortest	108	Circle	Green	Color			0		CircleGreen.png	CircleGreen.png	38	1	467	36	36	17279	100	479.9722222222222285382	0	0	0	0		0	0	0	0		0	0	0	0		0
5.0.11.0	win	091919	10:31:57	NH_A_81	1	1	blocked_color	9	blockedtask_bivalentcolortest	111	Circle	Green	Color			0		CircleGreen.png	CircleGreen.png	38	1	392	37	37	17671	100	477.5945945945945823041	0	0	0	0		0	0	0	0		0	0	0	0		0
5.0.11.0	win	091919	10:31:57	NH_A_81	1	1	blocked_color	9	blockedtask_bivalentcolortest	114	Triangle	Green	Color			0		TriangleGreen.png	TriangleGreen.png	38	1	400	38	38	18071	100	475.5526315789473414952	0	0	0	0		0	0	0	0		0	0	0	0		0
5.0.11.0	win	091919	10:31:57	NH_A_81	1	1	blocked_color	9	blockedtask_bivalentcolortest	117	Circle	Green	Color			0		CircleGreen.png	CircleGreen.png	38	1	392	39	39	18463	100	473.4102564102564087989	0	0	0	0		0	0	0	0		0	0	0	0		0
5.0.11.0	win	091919	10:31:57	NH_A_81	1	1	blocked_color	9	blockedtask_bivalentcolortest	120	Triangle	Red	Color			0		TriangleRed.png	TriangleRed.png	30	1	431	40	40	18894	100	472.3500000000000227374	0	0	0	0		0	0	0	0		0	0	0	0		0
5.0.11.0	win	091919	10:31:57	NH_A_81	1	1	blocked_color	9	blockedtask_bivalentcolortest	123	Triangle	Green	Color			0		TriangleGreen.png	TriangleGreen.png	38	1	422	41	41	19316	100	471.1219512195121978948	0	0	0	0		0	0	0	0		0	0	0	0		0
5.0.11.0	win	091919	10:31:57	NH_A_81	1	1	blocked_color	9	blockedtask_bivalentcolortest	126	Triangle	Green	Color			0		TriangleGreen.png	TriangleGreen.png	38	1	412	42	42	19728	100	469.7142857142857224062	0	0	0	0		0	0	0	0		0	0	0	0		0
5.0.11.0	win	091919	10:31:57	NH_A_81	1	1	blocked_color	9	blockedtask_bivalentcolortest	129	Circle	Red	Color			0		CircleRed.png	CircleRed.png	30	1	388	43	43	20116	100	467.8139534883720784819	0	0	0	0		0	0	0	0		0	0	0	0		0
5.0.11.0	win	091919	10:31:57	NH_A_81	1	1	blocked_color	9	blockedtask_bivalentcolortest	132	Triangle	Red	Color			0		TriangleRed.png	TriangleRed.png	30	1	540	44	44	20656	100	469.4545454545454390427	0	0	0	0		0	0	0	0		0	0	0	0		0
5.0.11.0	win	091919	10:31:57	NH_A_81	1	1	blocked_color	9	blockedtask_bivalentcolortest	135	Circle	Red	Color			0		CircleRed.png	CircleRed.png	30	1	461	45	45	21117	100	469.2666666666666515084	0	0	0	0		0	0	0	0		0	0	0	0		0
5.0.11.0	win	091919	10:31:57	NH_A_81	1	1	blocked_color	9	blockedtask_bivalentcolortest	138	Triangle	Green	Color			0		TriangleGreen.png	TriangleGreen.png	38	1	386	46	46	21503	100	467.4565217391304372541	0	0	0	0		0	0	0	0		0	0	0	0		0
5.0.11.0	win	091919	10:31:57	NH_A_81	1	1	blocked_color	9	blockedtask_bivalentcolortest	141	Circle	Green	Color			0		CircleGreen.png	CircleGreen.png	38	1	459	47	47	21962	100	467.2765957446808329223	0	0	0	0		0	0	0	0		0	0	0	0		0
5.0.11.0	win	091919	10:31:57	NH_A_81	1	1	blocked_color	9	blockedtask_bivalentcolortest	144	Triangle	Red	Color			0		TriangleRed.png	TriangleRed.png	30	1	416	48	48	22378	100	466.2083333333333143855	0	0	0	0		0	0	0	0		0	0	0	0		0
5.0.11.0	win	091919	10:31:57	NH_A_81	1	1	blocked_color	9	blockedtask_bivalentcolortest	147	Triangle	Red	Color			0		TriangleRed.png	TriangleRed.png	30	1	423	49	49	22801	100	465.3265306122448805581	0	0	0	0		0	0	0	0		0	0	0	0		0
5.0.11.0	win	091919	10:31:57	NH_A_81	1	1	blocked_color	9	blockedtask_bivalentcolortest	150	Triangle	Red	Color			0		TriangleRed.png	TriangleRed.png	30	1	302	50	50	23103	100	462.0600000000000022737	0	0	0	0		0	0	0	0		0	0	0	0		0
5.0.11.0	win	091919	10:31:57	NH_A_81	1	1	blocked_color	9	blockedtask_bivalentcolortest	153	Circle	Red	Color			0		CircleRed.png	CircleRed.png	30	1	360	51	51	23463	100	460.0588235294117680496	0	0	0	0		0	0	0	0		0	0	0	0		0
5.0.11.0	win	091919	10:31:57	NH_A_81	1	1	blocked_color	9	blockedtask_bivalentcolortest	156	Circle	Green	Color			0		CircleGreen.png	CircleGreen.png	38	1	322	52	52	23785	100	457.4038461538461319833	0	0	0	0		0	0	0	0		0	0	0	0		0
5.0.11.0	win	091919	10:31:57	NH_A_81	1	1	blocked_color	9	blockedtask_bivalentcolortest	159	Circle	Red	Color			0		CircleRed.png	CircleRed.png	30	1	429	53	53	24214	100	456.8679245283018985901	0	0	0	0		0	0	0	0		0	0	0	0		0
5.0.11.0	win	091919	10:31:57	NH_A_81	1	1	blocked_color	9	blockedtask_bivalentcolortest	162	Triangle	Green	Color			0		TriangleGreen.png	TriangleGreen.png	38	1	340	54	54	24554	100	454.7037037037036952825	0	0	0	0		0	0	0	0		0	0	0	0		0
5.0.11.0	win	091919	10:31:57	NH_A_81	1	1	blocked_color	9	blockedtask_bivalentcolortest	165	Circle	Red	Color			0		CircleRed.png	CircleRed.png	30	1	366	55	55	24920	100	453.0909090909090650712	0	0	0	0		0	0	0	0		0	0	0	0		0
5.0.11.0	win	091919	10:31:57	NH_A_81	1	1	blocked_color	9	blockedtask_bivalentcolortest	168	Triangle	Red	Color			0		TriangleRed.png	TriangleRed.png	30	1	390	56	56	25310	100	451.9642857142857224062	0	0	0	0		0	0	0	0		0	0	0	0		0
5.0.11.0	win	091919	10:31:57	NH_A_81	1	1	blocked_color	9	blockedtask_bivalentcolortest	171	Circle	Green	Color			0		CircleGreen.png	CircleGreen.png	38	1	318	57	57	25628	100	449.6140350877192872758	0	0	0	0		0	0	0	0		0	0	0	0		0
5.0.11.0	win	091919	10:31:57	NH_A_81	1	1	blocked_color	9	blockedtask_bivalentcolortest	174	Triangle	Red	Color			0		TriangleRed.png	TriangleRed.png	30	1	425	58	58	26053	100	449.1896551724137793826	0	0	0	0		0	0	0	0		0	0	0	0		0
5.0.11.0	win	091919	10:31:57	NH_A_81	1	1	blocked_color	9	blockedtask_bivalentcolortest	177	Triangle	Red	Color			0		TriangleRed.png	TriangleRed.png	30	1	400	59	59	26453	100	448.3559322033898411064	0	0	0	0		0	0	0	0		0	0	0	0		0
5.0.11.0	win	091919	10:31:57	NH_A_81	1	1	blocked_color	9	blockedtask_bivalentcolortest	180	Triangle	Green	Color			0		TriangleGreen.png	TriangleGreen.png	38	1	470	60	60	26923	100	448.7166666666666401397	0	0	0	0		0	0	0	0		0	0	0	0		0
5.0.11.0	win	091919	10:31:57	NH_A_81	1	1	blocked_color	9	blockedtask_bivalentcolortest	183	Circle	Green	Color			0		CircleGreen.png	CircleGreen.png	38	1	396	61	61	27319	100	447.8524590163934249176	0	0	0	0		0	0	0	0		0	0	0	0		0
5.0.11.0	win	091919	10:31:57	NH_A_81	1	1	blocked_color	9	blockedtask_bivalentcolortest	186	Triangle	Green	Color			0		TriangleGreen.png	TriangleGreen.png	38	1	436	62	62	27755	100	447.6612903225806689989	0	0	0	0		0	0	0	0		0	0	0	0		0
5.0.11.0	win	091919	10:31:57	NH_A_81	1	1	blocked_color	9	blockedtask_bivalentcolortest	189	Triangle	Red	Color			0		TriangleRed.png	TriangleRed.png	30	1	457	63	63	28212	100	447.8095238095237959897	0	0	0	0		0	0	0	0		0	0	0	0		0
5.0.11.0	win	091919	10:31:57	NH_A_81	1	1	blocked_color	9	blockedtask_bivalentcolortest	192	Circle	Green	Color			0		CircleGreen.png	CircleGreen.png	30	0	415	63	64	28212	98.4375	447.8095238095237959897	0	0	0	0		0	0	0	0		0	0	0	0		0
5.0.11.0	win	091919	10:31:57	NH_A_81	1	1	blocked_color	9	blockedtask_bivalentcolortest	195	Circle	Green	Color			0		CircleGreen.png	CircleGreen.png	38	1	789	64	65	29001	98.4615384615384670042	453.140625	0	0	0	0		0	0	0	0		0	0	0	0		0
5.0.11.0	win	091919	10:31:57	NH_A_81	1	1	blocked_color	9	blockedtask_bivalentcolortest	198	Triangle	Green	Color			0		TriangleGreen.png	TriangleGreen.png	38	1	382	65	66	29383	98.4848484848484844179	452.046153846153856648	0	0	0	0		0	0	0	0		0	0	0	0		0
5.0.11.0	win	091919	10:31:57	NH_A_81	1	1	blocked_color	9	blockedtask_bivalentcolortest	201	Circle	Green	Color			0		CircleGreen.png	CircleGreen.png	38	1	342	66	67	29725	98.507462686567166088	450.3787878787878753428	0	0	0	0		0	0	0	0		0	0	0	0		0
5.0.11.0	win	091919	10:31:57	NH_A_81	1	1	blocked_color	9	blockedtask_bivalentcolortest	204	Triangle	Red	Color			0		TriangleRed.png	TriangleRed.png	30	1	415	67	68	30140	98.5294117647058840248	449.8507462686567350829	0	0	0	0		0	0	0	0		0	0	0	0		0
5.0.11.0	win	091919	10:31:57	NH_A_81	1	1	blocked_color	9	blockedtask_bivalentcolortest	207	Circle	Red	Color			0		CircleRed.png	CircleRed.png	30	1	742	68	69	30882	98.5507246376811707478	454.1470588235293917023	0	0	0	0		0	0	0	0		0	0	0	0		0
5.0.11.0	win	091919	10:31:57	NH_A_81	1	1	blocked_color	9	blockedtask_bivalentcolortest	210	Triangle	Red	Color			0		TriangleRed.png	TriangleRed.png	30	1	416	69	70	31298	98.5714285714285836093	453.5942028985507477046	0	0	0	0		0	0	0	0		0	0	0	0		0
5.0.11.0	win	091919	10:31:57	NH_A_81	1	1	blocked_color	9	blockedtask_bivalentcolortest	213	Circle	Red	Color			0		CircleRed.png	CircleRed.png	30	1	519	70	71	31817	98.5915492957746550928	454.5285714285714107064	0	0	0	0		0	0	0	0		0	0	0	0		0
5.0.11.0	win	091919	10:31:57	NH_A_81	1	1	blocked_color	9	blockedtask_bivalentcolortest	216	Triangle	Red	Color			0		TriangleRed.png	TriangleRed.png	30	1	457	71	72	32274	98.6111111111111142691	454.5633802816901152255	0	0	0	0		0	0	0	0		0	0	0	0		0
5.0.11.0	win	091919	10:31:57	NH_A_81	1	1	blocked_color	9	blockedtask_bivalentcolortest	219	Circle	Green	Color			0		CircleGreen.png	CircleGreen.png	38	1	399	72	73	32673	98.6301369863013661643	453.7916666666666856145	0	0	0	0		0	0	0	0		0	0	0	0		0
5.0.11.0	win	091919	10:31:57	NH_A_81	1	1	blocked_color	9	blockedtask_bivalentcolortest	222	Circle	Red	Color			0		CircleRed.png	CircleRed.png	30	1	694	73	74	33367	98.648648648648645576	457.0821917808219154722	0	0	0	0		0	0	0	0		0	0	0	0		0
5.0.11.0	win	091919	10:31:57	NH_A_81	1	1	blocked_color	9	blockedtask_bivalentcolortest	225	Triangle	Red	Color			0		TriangleRed.png	TriangleRed.png	30	1	1250	74	75	34617	98.6666666666666714036	467.7972972972972911521	0	0	0	0		0	0	0	0		0	0	0	0		0
5.0.11.0	win	091919	10:31:57	NH_A_81	1	1	blocked_color	9	blockedtask_bivalentcolortest	228	Triangle	Green	Color			0		TriangleGreen.png	TriangleGreen.png	38	1	567	75	76	35184	98.6842105263157804984	469.1200000000000045475	0	0	0	0		0	0	0	0		0	0	0	0		0
5.0.11.0	win	091919	10:31:57	NH_A_81	1	1	blocked_color	9	blockedtask_bivalentcolortest	231	Triangle	Red	Color			0		TriangleRed.png	TriangleRed.png	30	1	568	76	77	35752	98.7012987012986968693	470.4210526315789593355	0	0	0	0		0	0	0	0		0	0	0	0		0
5.0.11.0	win	091919	10:31:57	NH_A_81	1	1	blocked_color	9	blockedtask_bivalentcolortest	234	Circle	Red	Color			0		CircleRed.png	CircleRed.png	30	1	553	77	78	36305	98.7179487179487296089	471.4935064935065156533	0	0	0	0		0	0	0	0		0	0	0	0		0
5.0.11.0	win	091919	10:31:57	NH_A_81	1	1	blocked_color	9	blockedtask_bivalentcolortest	237	Circle	Red	Color			0		CircleRed.png	CircleRed.png	30	1	426	78	79	36731	98.7341772151898737775	470.9102564102564087989	0	0	0	0		0	0	0	0		0	0	0	0		0
5.0.11.0	win	091919	10:31:57	NH_A_81	1	1	blocked_color	9	blockedtask_bivalentcolortest	240	Triangle	Green	Color			0		TriangleGreen.png	TriangleGreen.png	38	1	433	79	80	37164	98.75	470.4303797468354559896	0	0	0	0		0	0	0	0		0	0	0	0		0
5.0.11.0	win	091919	10:31:57	NH_A_81	1	1	blocked_shape	10	BlockedTestInstruct	1	Triangle	Green	Color			0		SC_Blocked_BivalentShapeTest.htm	TriangleGreen.png	57	0	12248	0	0	0	0		0	0	0	0		0	0	0	0		0	0	0	0		0
5.0.11.0	win	091919	10:31:57	NH_A_81	1	1	blocked_shape	10	blockedtask_bivalentshapetest	3	Circle	Green	Shape			0		CircleGreen.png	CircleGreen.png	30	1	750	0	0	0	0		1	1	750	100	750	0	0	0	0		0	0	0	0		0
5.0.11.0	win	091919	10:31:57	NH_A_81	1	1	blocked_shape	10	blockedtask_bivalentshapetest	6	Triangle	Red	Shape			0		TriangleRed.png	TriangleRed.png	38	1	455	0	0	0	0		2	2	1205	100	602.5	0	0	0	0		0	0	0	0		0
5.0.11.0	win	091919	10:31:57	NH_A_81	1	1	blocked_shape	10	blockedtask_bivalentshapetest	9	Circle	Red	Shape			0		CircleRed.png	CircleRed.png	30	1	717	0	0	0	0		3	3	1922	100	640.6666666666666287711	0	0	0	0		0	0	0	0		0
5.0.11.0	win	091919	10:31:57	NH_A_81	1	1	blocked_shape	10	blockedtask_bivalentshapetest	12	Triangle	Red	Shape			0		TriangleRed.png	TriangleRed.png	38	1	376	0	0	0	0		4	4	2298	100	574.5	0	0	0	0		0	0	0	0		0
5.0.11.0	win	091919	10:31:57	NH_A_81	1	1	blocked_shape	10	blockedtask_bivalentshapetest	15	Triangle	Green	Shape			0		TriangleGreen.png	TriangleGreen.png	38	1	560	0	0	0	0		5	5	2858	100	571.6000000000000227374	0	0	0	0		0	0	0	0		0
5.0.11.0	win	091919	10:31:57	NH_A_81	1	1	blocked_shape	10	blockedtask_bivalentshapetest	18	Triangle	Red	Shape			0		TriangleRed.png	TriangleRed.png	38	1	386	0	0	0	0		6	6	3244	100	540.6666666666666287711	0	0	0	0		0	0	0	0		0
5.0.11.0	win	091919	10:31:57	NH_A_81	1	1	blocked_shape	10	blockedtask_bivalentshapetest	21	Triangle	Green	Shape			0		TriangleGreen.png	TriangleGreen.png	38	1	474	0	0	0	0		7	7	3718	100	531.1428571428571103752	0	0	0	0		0	0	0	0		0
5.0.11.0	win	091919	10:31:57	NH_A_81	1	1	blocked_shape	10	blockedtask_bivalentshapetest	24	Circle	Green	Shape			0		CircleGreen.png	CircleGreen.png	30	1	478	0	0	0	0		8	8	4196	100	524.5	0	0	0	0		0	0	0	0		0
5.0.11.0	win	091919	10:31:57	NH_A_81	1	1	blocked_shape	10	blockedtask_bivalentshapetest	27	Circle	Red	Shape			0		CircleRed.png	CircleRed.png	30	1	563	0	0	0	0		9	9	4759	100	528.7777777777778283053	0	0	0	0		0	0	0	0		0
5.0.11.0	win	091919	10:31:57	NH_A_81	1	1	blocked_shape	10	blockedtask_bivalentshapetest	30	Triangle	Red	Shape			0		TriangleRed.png	TriangleRed.png	38	1	548	0	0	0	0		10	10	5307	100	530.7000000000000454747	0	0	0	0		0	0	0	0		0
5.0.11.0	win	091919	10:31:57	NH_A_81	1	1	blocked_shape	10	blockedtask_bivalentshapetest	33	Triangle	Green	Shape			0		TriangleGreen.png	TriangleGreen.png	38	1	774	0	0	0	0		11	11	6081	100	552.8181818181818698577	0	0	0	0		0	0	0	0		0
5.0.11.0	win	091919	10:31:57	NH_A_81	1	1	blocked_shape	10	blockedtask_bivalentshapetest	36	Triangle	Green	Shape			0		TriangleGreen.png	TriangleGreen.png	38	1	558	0	0	0	0		12	12	6639	100	553.25	0	0	0	0		0	0	0	0		0
5.0.11.0	win	091919	10:31:57	NH_A_81	1	1	blocked_shape	10	blockedtask_bivalentshapetest	39	Triangle	Green	Shape			0		TriangleGreen.png	TriangleGreen.png	38	1	496	0	0	0	0		13	13	7135	100	548.8461538461538111733	0	0	0	0		0	0	0	0		0
5.0.11.0	win	091919	10:31:57	NH_A_81	1	1	blocked_shape	10	blockedtask_bivalentshapetest	42	Circle	Green	Shape			0		CircleGreen.png	CircleGreen.png	30	1	468	0	0	0	0		14	14	7603	100	543.0714285714285551876	0	0	0	0		0	0	0	0		0
5.0.11.0	win	091919	10:31:57	NH_A_81	1	1	blocked_shape	10	blockedtask_bivalentshapetest	45	Circle	Red	Shape			0		CircleRed.png	CircleRed.png	30	1	392	0	0	0	0		15	15	7995	100	533	0	0	0	0		0	0	0	0		0
5.0.11.0	win	091919	10:31:57	NH_A_81	1	1	blocked_shape	10	blockedtask_bivalentshapetest	48	Triangle	Green	Shape			0		TriangleGreen.png	TriangleGreen.png	38	1	416	0	0	0	0		16	16	8411	100	525.6875	0	0	0	0		0	0	0	0		0
5.0.11.0	win	091919	10:31:57	NH_A_81	1	1	blocked_shape	10	blockedtask_bivalentshapetest	51	Triangle	Red	Shape			0		TriangleRed.png	TriangleRed.png	38	1	407	0	0	0	0		17	17	8818	100	518.7058823529412165954	0	0	0	0		0	0	0	0		0
5.0.11.0	win	091919	10:31:57	NH_A_81	1	1	blocked_shape	10	blockedtask_bivalentshapetest	54	Circle	Red	Shape			0		CircleRed.png	CircleRed.png	30	1	414	0	0	0	0		18	18	9232	100	512.8888888888889141526	0	0	0	0		0	0	0	0		0
5.0.11.0	win	091919	10:31:57	NH_A_81	1	1	blocked_shape	10	blockedtask_bivalentshapetest	57	Circle	Red	Shape			0		CircleRed.png	CircleRed.png	30	1	373	0	0	0	0		19	19	9605	100	505.5263157894736991693	0	0	0	0		0	0	0	0		0
5.0.11.0	win	091919	10:31:57	NH_A_81	1	1	blocked_shape	10	blockedtask_bivalentshapetest	60	Triangle	Red	Shape			0		TriangleRed.png	TriangleRed.png	38	1	414	0	0	0	0		20	20	10019	100	500.9499999999999886313	0	0	0	0		0	0	0	0		0
5.0.11.0	win	091919	10:31:57	NH_A_81	1	1	blocked_shape	10	blockedtask_bivalentshapetest	63	Triangle	Green	Shape			0		TriangleGreen.png	TriangleGreen.png	38	1	469	0	0	0	0		21	21	10488	100	499.4285714285714448124	0	0	0	0		0	0	0	0		0
5.0.11.0	win	091919	10:31:57	NH_A_81	1	1	blocked_shape	10	blockedtask_bivalentshapetest	66	Circle	Green	Shape			0		CircleGreen.png	CircleGreen.png	30	1	409	0	0	0	0		22	22	10897	100	495.3181818181818130142	0	0	0	0		0	0	0	0		0
5.0.11.0	win	091919	10:31:57	NH_A_81	1	1	blocked_shape	10	blockedtask_bivalentshapetest	69	Triangle	Red	Shape			0		TriangleRed.png	TriangleRed.png	38	1	481	0	0	0	0		23	23	11378	100	494.6956521739130607784	0	0	0	0		0	0	0	0		0
5.0.11.0	win	091919	10:31:57	NH_A_81	1	1	blocked_shape	10	blockedtask_bivalentshapetest	72	Circle	Red	Shape			0		CircleRed.png	CircleRed.png	30	1	469	0	0	0	0		24	24	11847	100	493.625	0	0	0	0		0	0	0	0		0
5.0.11.0	win	091919	10:31:57	NH_A_81	1	1	blocked_shape	10	blockedtask_bivalentshapetest	75	Circle	Red	Shape			0		CircleRed.png	CircleRed.png	30	1	553	0	0	0	0		25	25	12400	100	496	0	0	0	0		0	0	0	0		0
5.0.11.0	win	091919	10:31:57	NH_A_81	1	1	blocked_shape	10	blockedtask_bivalentshapetest	78	Triangle	Red	Shape			0		TriangleRed.png	TriangleRed.png	38	1	571	0	0	0	0		26	26	12971	100	498.88461538461535838	0	0	0	0		0	0	0	0		0
5.0.11.0	win	091919	10:31:57	NH_A_81	1	1	blocked_shape	10	blockedtask_bivalentshapetest	81	Triangle	Red	Shape			0		TriangleRed.png	TriangleRed.png	38	1	396	0	0	0	0		27	27	13367	100	495.0740740740740761794	0	0	0	0		0	0	0	0		0
5.0.11.0	win	091919	10:31:57	NH_A_81	1	1	blocked_shape	10	blockedtask_bivalentshapetest	84	Circle	Red	Shape			0		CircleRed.png	CircleRed.png	30	1	548	0	0	0	0		28	28	13915	100	496.9642857142857224062	0	0	0	0		0	0	0	0		0
5.0.11.0	win	091919	10:31:57	NH_A_81	1	1	blocked_shape	10	blockedtask_bivalentshapetest	87	Triangle	Green	Shape			0		TriangleGreen.png	TriangleGreen.png	38	1	389	0	0	0	0		29	29	14304	100	493.2413793103448256261	0	0	0	0		0	0	0	0		0
5.0.11.0	win	091919	10:31:57	NH_A_81	1	1	blocked_shape	10	blockedtask_bivalentshapetest	90	Triangle	Red	Shape			0		TriangleRed.png	TriangleRed.png	38	1	477	0	0	0	0		30	30	14781	100	492.6999999999999886313	0	0	0	0		0	0	0	0		0
5.0.11.0	win	091919	10:31:57	NH_A_81	1	1	blocked_shape	10	blockedtask_bivalentshapetest	93	Circle	Red	Shape			0		CircleRed.png	CircleRed.png	30	1	402	0	0	0	0		31	31	15183	100	489.7741935483870747703	0	0	0	0		0	0	0	0		0
5.0.11.0	win	091919	10:31:57	NH_A_81	1	1	blocked_shape	10	blockedtask_bivalentshapetest	96	Circle	Green	Shape			0		CircleGreen.png	CircleGreen.png	30	1	520	0	0	0	0		32	32	15703	100	490.71875	0	0	0	0		0	0	0	0		0
5.0.11.0	win	091919	10:31:57	NH_A_81	1	1	blocked_shape	10	blockedtask_bivalentshapetest	99	Triangle	Green	Shape			0		TriangleGreen.png	TriangleGreen.png	38	1	475	0	0	0	0		33	33	16178	100	490.2424242424242493144	0	0	0	0		0	0	0	0		0
5.0.11.0	win	091919	10:31:57	NH_A_81	1	1	blocked_shape	10	blockedtask_bivalentshapetest	102	Triangle	Red	Shape			0		TriangleRed.png	TriangleRed.png	38	1	416	0	0	0	0		34	34	16594	100	488.0588235294117680496	0	0	0	0		0	0	0	0		0
5.0.11.0	win	091919	10:31:57	NH_A_81	1	1	blocked_shape	10	blockedtask_bivalentshapetest	105	Circle	Red	Shape			0		CircleRed.png	CircleRed.png	30	1	583	0	0	0	0		35	35	17177	100	490.7714285714285438189	0	0	0	0		0	0	0	0		0
5.0.11.0	win	091919	10:31:57	NH_A_81	1	1	blocked_shape	10	blockedtask_bivalentshapetest	108	Circle	Red	Shape			0		CircleRed.png	CircleRed.png	30	1	359	0	0	0	0		36	36	17536	100	487.1111111111110858474	0	0	0	0		0	0	0	0		0
5.0.11.0	win	091919	10:31:57	NH_A_81	1	1	blocked_shape	10	blockedtask_bivalentshapetest	111	Circle	Green	Shape			0		CircleGreen.png	CircleGreen.png	30	1	528	0	0	0	0		37	37	18064	100	488.2162162162161962442	0	0	0	0		0	0	0	0		0
5.0.11.0	win	091919	10:31:57	NH_A_81	1	1	blocked_shape	10	blockedtask_bivalentshapetest	114	Circle	Green	Shape			0		CircleGreen.png	CircleGreen.png	30	1	450	0	0	0	0		38	38	18514	100	487.2105263157894796677	0	0	0	0		0	0	0	0		0
5.0.11.0	win	091919	10:31:57	NH_A_81	1	1	blocked_shape	10	blockedtask_bivalentshapetest	117	Triangle	Green	Shape			0		TriangleGreen.png	TriangleGreen.png	38	1	600	0	0	0	0		39	39	19114	100	490.1025641025640879889	0	0	0	0		0	0	0	0		0
5.0.11.0	win	091919	10:31:57	NH_A_81	1	1	blocked_shape	10	blockedtask_bivalentshapetest	120	Triangle	Green	Shape			0		TriangleGreen.png	TriangleGreen.png	38	1	552	0	0	0	0		40	40	19666	100	491.6499999999999772626	0	0	0	0		0	0	0	0		0
5.0.11.0	win	091919	10:31:57	NH_A_81	1	1	blocked_shape	10	blockedtask_bivalentshapetest	123	Circle	Green	Shape			0		CircleGreen.png	CircleGreen.png	30	1	441	0	0	0	0		41	41	20107	100	490.414634146341484211	0	0	0	0		0	0	0	0		0
5.0.11.0	win	091919	10:31:57	NH_A_81	1	1	blocked_shape	10	blockedtask_bivalentshapetest	126	Triangle	Red	Shape			0		TriangleRed.png	TriangleRed.png	38	1	591	0	0	0	0		42	42	20698	100	492.8095238095237959897	0	0	0	0		0	0	0	0		0
5.0.11.0	win	091919	10:31:57	NH_A_81	1	1	blocked_shape	10	blockedtask_bivalentshapetest	129	Circle	Green	Shape			0		CircleGreen.png	CircleGreen.png	30	1	495	0	0	0	0		43	43	21193	100	492.8604651162790446506	0	0	0	0		0	0	0	0		0
5.0.11.0	win	091919	10:31:57	NH_A_81	1	1	blocked_shape	10	blockedtask_bivalentshapetest	132	Triangle	Green	Shape			0		TriangleGreen.png	TriangleGreen.png	38	1	627	0	0	0	0		44	44	21820	100	495.9090909090909349288	0	0	0	0		0	0	0	0		0
5.0.11.0	win	091919	10:31:57	NH_A_81	1	1	blocked_shape	10	blockedtask_bivalentshapetest	135	Triangle	Green	Shape			0		TriangleGreen.png	TriangleGreen.png	38	1	466	0	0	0	0		45	45	22286	100	495.244444444444468445	0	0	0	0		0	0	0	0		0
5.0.11.0	win	091919	10:31:57	NH_A_81	1	1	blocked_shape	10	blockedtask_bivalentshapetest	138	Triangle	Red	Shape			0		TriangleRed.png	TriangleRed.png	38	1	422	0	0	0	0		46	46	22708	100	493.6521739130434980325	0	0	0	0		0	0	0	0		0
5.0.11.0	win	091919	10:31:57	NH_A_81	1	1	blocked_shape	10	blockedtask_bivalentshapetest	141	Circle	Green	Shape			0		CircleGreen.png	CircleGreen.png	30	1	429	0	0	0	0		47	47	23137	100	492.2765957446808329223	0	0	0	0		0	0	0	0		0
5.0.11.0	win	091919	10:31:57	NH_A_81	1	1	blocked_shape	10	blockedtask_bivalentshapetest	144	Circle	Green	Shape			0		CircleGreen.png	CircleGreen.png	30	1	436	0	0	0	0		48	48	23573	100	491.1041666666666856145	0	0	0	0		0	0	0	0		0
5.0.11.0	win	091919	10:31:57	NH_A_81	1	1	blocked_shape	10	blockedtask_bivalentshapetest	147	Triangle	Red	Shape			0		TriangleRed.png	TriangleRed.png	38	1	506	0	0	0	0		49	49	24079	100	491.4081632653061433302	0	0	0	0		0	0	0	0		0
5.0.11.0	win	091919	10:31:57	NH_A_81	1	1	blocked_shape	10	blockedtask_bivalentshapetest	150	Triangle	Green	Shape			0		TriangleGreen.png	TriangleGreen.png	38	1	605	0	0	0	0		50	50	24684	100	493.6800000000000068212	0	0	0	0		0	0	0	0		0
5.0.11.0	win	091919	10:31:57	NH_A_81	1	1	blocked_shape	10	blockedtask_bivalentshapetest	153	Circle	Green	Shape			0		CircleGreen.png	CircleGreen.png	30	1	492	0	0	0	0		51	51	25176	100	493.6470588235293917023	0	0	0	0		0	0	0	0		0
5.0.11.0	win	091919	10:31:57	NH_A_81	1	1	blocked_shape	10	blockedtask_bivalentshapetest	156	Triangle	Green	Shape			0		TriangleGreen.png	TriangleGreen.png	38	1	480	0	0	0	0		52	52	25656	100	493.38461538461535838	0	0	0	0		0	0	0	0		0
5.0.11.0	win	091919	10:31:57	NH_A_81	1	1	blocked_shape	10	blockedtask_bivalentshapetest	159	Triangle	Green	Shape			0		TriangleGreen.png	TriangleGreen.png	38	1	485	0	0	0	0		53	53	26141	100	493.2264150943396430193	0	0	0	0		0	0	0	0		0
5.0.11.0	win	091919	10:31:57	NH_A_81	1	1	blocked_shape	10	blockedtask_bivalentshapetest	162	Circle	Green	Shape			0		CircleGreen.png	CircleGreen.png	30	1	441	0	0	0	0		54	54	26582	100	492.2592592592592382061	0	0	0	0		0	0	0	0		0
5.0.11.0	win	091919	10:31:57	NH_A_81	1	1	blocked_shape	10	blockedtask_bivalentshapetest	165	Circle	Green	Shape			0		CircleGreen.png	CircleGreen.png	30	1	735	0	0	0	0		55	55	27317	100	496.672727272727286163	0	0	0	0		0	0	0	0		0
5.0.11.0	win	091919	10:31:57	NH_A_81	1	1	blocked_shape	10	blockedtask_bivalentshapetest	168	Circle	Green	Shape			0		CircleGreen.png	CircleGreen.png	30	1	505	0	0	0	0		56	56	27822	100	496.8214285714285551876	0	0	0	0		0	0	0	0		0
5.0.11.0	win	091919	10:31:57	NH_A_81	1	1	blocked_shape	10	blockedtask_bivalentshapetest	171	Circle	Green	Shape			0		CircleGreen.png	CircleGreen.png	30	1	524	0	0	0	0		57	57	28346	100	497.2982456140350677742	0	0	0	0		0	0	0	0		0
5.0.11.0	win	091919	10:31:57	NH_A_81	1	1	blocked_shape	10	blockedtask_bivalentshapetest	174	Circle	Red	Shape			0		CircleRed.png	CircleRed.png	30	1	479	0	0	0	0		58	58	28825	100	496.9827586206896512522	0	0	0	0		0	0	0	0		0
5.0.11.0	win	091919	10:31:57	NH_A_81	1	1	blocked_shape	10	blockedtask_bivalentshapetest	177	Triangle	Red	Shape			0		TriangleRed.png	TriangleRed.png	38	1	468	0	0	0	0		59	59	29293	100	496.4915254237288309014	0	0	0	0		0	0	0	0		0
5.0.11.0	win	091919	10:31:57	NH_A_81	1	1	blocked_shape	10	blockedtask_bivalentshapetest	180	Circle	Red	Shape			0		CircleRed.png	CircleRed.png	30	1	664	0	0	0	0		60	60	29957	100	499.2833333333333598603	0	0	0	0		0	0	0	0		0
5.0.11.0	win	091919	10:31:57	NH_A_81	1	1	blocked_shape	10	blockedtask_bivalentshapetest	183	Circle	Red	Shape			0		CircleRed.png	CircleRed.png	30	1	549	0	0	0	0		61	61	30506	100	500.098360655737678826	0	0	0	0		0	0	0	0		0
5.0.11.0	win	091919	10:31:57	NH_A_81	1	1	blocked_shape	10	blockedtask_bivalentshapetest	186	Triangle	Green	Shape			0		TriangleGreen.png	TriangleGreen.png	38	1	486	0	0	0	0		62	62	30992	100	499.8709677419354875383	0	0	0	0		0	0	0	0		0
5.0.11.0	win	091919	10:31:57	NH_A_81	1	1	blocked_shape	10	blockedtask_bivalentshapetest	189	Triangle	Red	Shape			0		TriangleRed.png	TriangleRed.png	38	1	442	0	0	0	0		63	63	31434	100	498.9523809523809632083	0	0	0	0		0	0	0	0		0
5.0.11.0	win	091919	10:31:57	NH_A_81	1	1	blocked_shape	10	blockedtask_bivalentshapetest	192	Circle	Green	Shape			0		CircleGreen.png	CircleGreen.png	30	1	432	0	0	0	0		64	64	31866	100	497.90625	0	0	0	0		0	0	0	0		0
5.0.11.0	win	091919	10:31:57	NH_A_81	1	1	blocked_shape	10	blockedtask_bivalentshapetest	195	Circle	Red	Shape			0		CircleRed.png	CircleRed.png	30	1	422	0	0	0	0		65	65	32288	100	496.738461538461535838	0	0	0	0		0	0	0	0		0
5.0.11.0	win	091919	10:31:57	NH_A_81	1	1	blocked_shape	10	blockedtask_bivalentshapetest	198	Circle	Red	Shape			0		CircleRed.png	CircleRed.png	30	1	525	0	0	0	0		66	66	32813	100	497.1666666666666856145	0	0	0	0		0	0	0	0		0
5.0.11.0	win	091919	10:31:57	NH_A_81	1	1	blocked_shape	10	blockedtask_bivalentshapetest	201	Circle	Green	Shape			0		CircleGreen.png	CircleGreen.png	30	1	432	0	0	0	0		67	67	33245	100	496.1940298507462898669	0	0	0	0		0	0	0	0		0
5.0.11.0	win	091919	10:31:57	NH_A_81	1	1	blocked_shape	10	blockedtask_bivalentshapetest	204	Circle	Red	Shape			0		CircleRed.png	CircleRed.png	30	1	342	0	0	0	0		68	68	33587	100	493.9264705882353041488	0	0	0	0		0	0	0	0		0
5.0.11.0	win	091919	10:31:57	NH_A_81	1	1	blocked_shape	10	blockedtask_bivalentshapetest	207	Triangle	Green	Shape			0		TriangleGreen.png	TriangleGreen.png	38	1	480	0	0	0	0		69	69	34067	100	493.7246376811594359424	0	0	0	0		0	0	0	0		0
5.0.11.0	win	091919	10:31:57	NH_A_81	1	1	blocked_shape	10	blockedtask_bivalentshapetest	210	Circle	Green	Shape			0		CircleGreen.png	CircleGreen.png	30	1	436	0	0	0	0		70	70	34503	100	492.8999999999999772626	0	0	0	0		0	0	0	0		0
5.0.11.0	win	091919	10:31:57	NH_A_81	1	1	blocked_shape	10	blockedtask_bivalentshapetest	213	Triangle	Green	Shape			0		TriangleGreen.png	TriangleGreen.png	38	1	474	0	0	0	0		71	71	34977	100	492.6338028169014364721	0	0	0	0		0	0	0	0		0
5.0.11.0	win	091919	10:31:57	NH_A_81	1	1	blocked_shape	10	blockedtask_bivalentshapetest	216	Circle	Green	Shape			0		CircleGreen.png	CircleGreen.png	30	1	495	0	0	0	0		72	72	35472	100	492.6666666666666856145	0	0	0	0		0	0	0	0		0
5.0.11.0	win	091919	10:31:57	NH_A_81	1	1	blocked_shape	10	blockedtask_bivalentshapetest	219	Triangle	Red	Shape			0		TriangleRed.png	TriangleRed.png	38	1	403	0	0	0	0		73	73	35875	100	491.438356164383549185	0	0	0	0		0	0	0	0		0
5.0.11.0	win	091919	10:31:57	NH_A_81	1	1	blocked_shape	10	blockedtask_bivalentshapetest	222	Triangle	Red	Shape			0		TriangleRed.png	TriangleRed.png	38	1	378	0	0	0	0		74	74	36253	100	489.9054054054054176959	0	0	0	0		0	0	0	0		0
5.0.11.0	win	091919	10:31:57	NH_A_81	1	1	blocked_shape	10	blockedtask_bivalentshapetest	225	Circle	Red	Shape			0		CircleRed.png	CircleRed.png	30	1	419	0	0	0	0		75	75	36672	100	488.9599999999999795364	0	0	0	0		0	0	0	0		0
5.0.11.0	win	091919	10:31:57	NH_A_81	1	1	blocked_shape	10	blockedtask_bivalentshapetest	228	Circle	Red	Shape			0		CircleRed.png	CircleRed.png	30	1	442	0	0	0	0		76	76	37114	100	488.3421052631579186709	0	0	0	0		0	0	0	0		0
5.0.11.0	win	091919	10:31:57	NH_A_81	1	1	blocked_shape	10	blockedtask_bivalentshapetest	231	Circle	Red	Shape			0		CircleRed.png	CircleRed.png	30	1	383	0	0	0	0		77	77	37497	100	486.9740259740259489263	0	0	0	0		0	0	0	0		0
5.0.11.0	win	091919	10:31:57	NH_A_81	1	1	blocked_shape	10	blockedtask_bivalentshapetest	234	Triangle	Red	Shape			0		TriangleRed.png	TriangleRed.png	38	1	487	0	0	0	0		78	78	37984	100	486.9743589743589495811	0	0	0	0		0	0	0	0		0
5.0.11.0	win	091919	10:31:57	NH_A_81	1	1	blocked_shape	10	blockedtask_bivalentshapetest	237	Triangle	Green	Shape			0		TriangleGreen.png	TriangleGreen.png	38	1	460	0	0	0	0		79	79	38444	100	486.6329113924050489004	0	0	0	0		0	0	0	0		0
5.0.11.0	win	091919	10:31:57	NH_A_81	1	1	blocked_shape	10	blockedtask_bivalentshapetest	240	Triangle	Red	Shape			0		TriangleRed.png	TriangleRed.png	38	1	369	0	0	0	0		80	80	38813	100	485.1625000000000227374	0	0	0	0		0	0	0	0		0
5.0.11.0	win	091919	10:31:57	NH_A_81	1	1	mixedintro	11	MixedIntroInstruct	1	Triangle	Red	Shape			0		SC_MixedIntro1.htm	TriangleRed.png	57	0	40739	0	0	0	0		80	80	38813	100	485.1625000000000227374	0	0	0	0		0	0	0	0		0
5.0.11.0	win	091919	10:31:57	NH_A_81	1	1	mixedintro	11	MixedIntroInstruct	2	Triangle	Red	Shape			0		SC_MixedIntro2.htm	TriangleRed.png	57	0	3541	0	0	0	0		80	80	38813	100	485.1625000000000227374	0	0	0	0		0	0	0	0		0
5.0.11.0	win	091919	10:31:57	NH_A_81	1	1	mixed_practiceWord	12	MixedPracticeInstruct	1	Triangle	Red	Shape	Word		200		SC_Mixed_WordTraining.htm	TriangleRed.png	57	0	5109	0	0	0	0		0	0	0	0		0	0	0	0		0	0	0	0		0
5.0.11.0	win	091919	10:31:57	NH_A_81	1	1	mixed_practiceWord	12	mixed_firsttask	2	Circle	Red	Color	Word	firsttrial	200	Consistent	COLOR	CircleRed.png	30	1	2231	0	0	0	0		0	0	0	0		0	0	0	0		0	0	0	0		0
5.0.11.0	win	091919	10:31:57	NH_A_81	1	1	mixed_practiceWord	12	mixed_repeat	5	Circle	Red	Color	Word	Repeat	200	Consistent	COLOR	CircleRed.png	30	1	1132	1	1	1132	100	1132	0	0	0	0		1	1	1132	100	1132	0	0	0	0		-1132
5.0.11.0	win	091919	10:31:57	NH_A_81	1	1	mixed_practiceWord	12	mixed_repeat	8	Triangle	Red	Color	Word	Repeat	200	Inconsistent	COLOR	TriangleRed.png	30	1	908	2	2	2040	100	1020	0	0	0	0		2	2	2040	100	1020	0	0	0	0		-1020
5.0.11.0	win	091919	10:31:57	NH_A_81	1	1	mixed_practiceWord	12	mixed_shift	11	Triangle	Red	Shape	Word	Shift	200	Inconsistent	SHAPE	TriangleRed.png	38	1	934	2	2	2040	100	1020	1	1	934	100	934	2	2	2040	100	1020	1	1	934	100	934	-86
5.0.11.0	win	091919	10:31:57	NH_A_81	1	1	mixed_practiceWord	12	mixed_repeat	14	Circle	Green	Shape	Word	Repeat	200	Inconsistent	SHAPE	CircleGreen.png	30	1	671	2	2	2040	100	1020	2	2	1605	100	802.5	3	3	2711	100	903.6666666666666287711	1	1	934	100	934	30.3333333333333712289
5.0.11.0	win	091919	10:31:57	NH_A_81	1	1	mixed_practiceWord	12	mixed_repeat	17	Circle	Green	Shape	Word	Repeat	200	Inconsistent	SHAPE	CircleGreen.png	30	1	1986	2	2	2040	100	1020	3	3	3591	100	1197	4	4	4697	100	1174.25	1	1	934	100	934	-240.25
5.0.11.0	win	091919	10:31:57	NH_A_81	1	1	mixed_practiceWord	12	mixed_shift	20	Triangle	Red	Color	Word	Shift	200	Inconsistent	COLOR	TriangleRed.png	38	0	881	2	3	2040	66.6666666666666571928	1020	3	3	3591	100	1197	4	4	4697	100	1174.25	1	2	934	50	934	-240.25
5.0.11.0	win	091919	10:31:57	NH_A_81	1	1	mixed_practiceWord	12	mixed_shift	23	Triangle	Green	Shape	Word	Shift	200	Consistent	SHAPE	TriangleGreen.png	38	1	963	2	3	2040	66.6666666666666571928	1020	4	4	4554	100	1138.5	4	4	4697	100	1174.25	2	3	1897	66.6666666666666571928	948.5	-225.75
5.0.11.0	win	091919	10:31:57	NH_A_81	1	1	mixed_practiceWord	12	mixed_shift	26	Triangle	Red	Color	Word	Shift	200	Inconsistent	COLOR	TriangleRed.png	30	1	1083	3	4	3123	75	1041	4	4	4554	100	1138.5	4	4	4697	100	1174.25	3	4	2980	75	993.3333333333333712289	-180.9166666666666287711
5.0.11.0	win	091919	10:31:57	NH_A_81	1	1	mixed_practiceWord	12	mixed_shift	29	Triangle	Red	Shape	Word	Shift	200	Inconsistent	SHAPE	TriangleRed.png	38	1	1150	3	4	3123	75	1041	5	5	5704	100	1140.7999999999999545253	4	4	4697	100	1174.25	4	5	4130	80	1032.5	-141.75
5.0.11.0	win	091919	10:31:57	NH_A_81	1	1	mixed_practiceWord	12	mixed_repeat	32	Triangle	Green	Shape	Word	Repeat	200	Consistent	SHAPE	TriangleGreen.png	38	1	654	3	4	3123	75	1041	6	6	6358	100	1059.6666666666667424579	5	5	5351	100	1070.2000000000000454747	4	5	4130	80	1032.5	-37.7000000000000454747
5.0.11.0	win	091919	10:31:57	NH_A_81	1	1	mixed_practiceWord	12	mixed_repeat	35	Triangle	Green	Shape	Word	Repeat	200	Consistent	SHAPE	TriangleGreen.png	38	1	546	3	4	3123	75	1041	7	7	6904	100	986.2857142857143344372	6	6	5897	100	982.8333333333333712289	4	5	4130	80	1032.5	49.6666666666666287711
5.0.11.0	win	091919	10:31:57	NH_A_81	1	1	mixed_practiceWord	12	mixed_repeat	38	Triangle	Green	Shape	Word	Repeat	200	Consistent	SHAPE	TriangleGreen.png	38	1	507	3	4	3123	75	1041	8	8	7411	100	926.375	7	7	6404	100	914.8571428571428896248	4	5	4130	80	1032.5	117.6428571428571103752
5.0.11.0	win	091919	10:31:57	NH_A_81	1	1	mixed_practiceWord	12	mixed_repeat	41	Triangle	Green	Shape	Word	Repeat	200	Consistent	SHAPE	TriangleGreen.png	38	1	517	3	4	3123	75	1041	9	9	7928	100	880.8888888888889141526	8	8	6921	100	865.125	4	5	4130	80	1032.5	167.375
5.0.11.0	win	091919	10:31:57	NH_A_81	1	1	mixed_practiceWord	12	mixed_shift	44	Triangle	Green	Color	Word	Shift	200	Consistent	COLOR	TriangleGreen.png	38	1	1439	4	5	4562	80	1140.5	9	9	7928	100	880.8888888888889141526	8	8	6921	100	865.125	5	6	5569	83.3333333333333428072	1113.7999999999999545253	248.6749999999999545253
5.0.11.0	win	091919	10:31:57	NH_A_81	1	1	mixed_practiceWord	12	mixed_shift	47	Triangle	Red	Shape	Word	Shift	200	Inconsistent	SHAPE	TriangleRed.png	38	1	1587	4	5	4562	80	1140.5	10	10	9515	100	951.5	8	8	6921	100	865.125	6	7	7156	85.7142857142857081953	1192.6666666666667424579	327.5416666666667424579
5.0.11.0	win	091919	10:31:57	NH_A_81	1	1	mixed_practiceWord	12	mixed_repeat	50	Triangle	Red	Shape	Word	Repeat	200	Inconsistent	SHAPE	TriangleRed.png	38	1	721	4	5	4562	80	1140.5	11	11	10236	100	930.5454545454545041139	9	9	7642	100	849.1111111111110858474	6	7	7156	85.7142857142857081953	1192.6666666666667424579	343.5555555555556566105
5.0.11.0	win	091919	10:31:57	NH_A_81	1	1	mixed_practiceWord	12	mixed_repeat	53	Circle	Red	Shape	Word	Repeat	200	Consistent	SHAPE	CircleRed.png	30	1	803	4	5	4562	80	1140.5	12	12	11039	100	919.9166666666666287711	10	10	8445	100	844.5	6	7	7156	85.7142857142857081953	1192.6666666666667424579	348.1666666666667424579
5.0.11.0	win	091919	10:31:57	NH_A_81	1	1	mixed_practiceWord	12	mixed_shift	56	Triangle	Red	Color	Word	Shift	200	Inconsistent	COLOR	TriangleRed.png	30	1	929	5	6	5491	83.3333333333333428072	1098.2000000000000454747	12	12	11039	100	919.9166666666666287711	10	10	8445	100	844.5	7	8	8085	87.5	1155	310.5
5.0.11.0	win	091919	10:31:57	NH_A_81	1	1	mixed_practiceWord	12	mixed_shift	59	Circle	Red	Shape	Word	Shift	200	Consistent	SHAPE	CircleRed.png	30	1	1003	5	6	5491	83.3333333333333428072	1098.2000000000000454747	13	13	12042	100	926.3076923076922639666	10	10	8445	100	844.5	8	9	9088	88.8888888888888857309	1136	291.5
5.0.11.0	win	091919	10:31:57	NH_A_81	1	1	mixed_practiceWord	12	mixed_repeat	62	Circle	Green	Shape	Word	Repeat	200	Inconsistent	SHAPE	CircleGreen.png	30	1	1760	5	6	5491	83.3333333333333428072	1098.2000000000000454747	14	14	13802	100	985.8571428571428896248	11	11	10205	100	927.7272727272727479431	8	9	9088	88.8888888888888857309	1136	208.2727272727272520569
5.0.11.0	win	091919	10:31:57	NH_A_81	1	1	mixed_practiceWord	12	mixed_repeat	65	Circle	Red	Shape	Word	Repeat	200	Consistent	SHAPE	CircleRed.png	30	1	585	5	6	5491	83.3333333333333428072	1098.2000000000000454747	15	15	14387	100	959.1333333333333257542	12	12	10790	100	899.1666666666666287711	8	9	9088	88.8888888888888857309	1136	236.8333333333333712289
5.0.11.0	win	091919	10:31:57	NH_A_81	1	1	mixed_practiceWord	12	mixed_repeat	68	Circle	Red	Shape	Word	Repeat	200	Consistent	SHAPE	CircleRed.png	30	1	479	5	6	5491	83.3333333333333428072	1098.2000000000000454747	16	16	14866	100	929.125	13	13	11269	100	866.8461538461538111733	8	9	9088	88.8888888888888857309	1136	269.1538461538461888267
5.0.11.0	win	091919	10:31:57	NH_A_81	1	1	mixed_practiceWord	12	mixed_repeat	71	Triangle	Green	Shape	Word	Repeat	200	Consistent	SHAPE	TriangleGreen.png	38	1	667	5	6	5491	83.3333333333333428072	1098.2000000000000454747	17	17	15533	100	913.7058823529412165954	14	14	11936	100	852.5714285714285551876	8	9	9088	88.8888888888888857309	1136	283.4285714285714448124
5.0.11.0	win	091919	10:31:57	NH_A_81	1	1	mixed_practiceWord	12	mixed_shift	74	Circle	Red	Color	Word	Shift	200	Consistent	COLOR	CircleRed.png	30	1	1613	6	7	7104	85.7142857142857081953	1184	17	17	15533	100	913.7058823529412165954	14	14	11936	100	852.5714285714285551876	9	10	10701	90	1189	336.4285714285714448124
5.0.11.0	win	091919	10:31:57	NH_A_81	1	1	mixed_practiceWord	12	mixed_repeat	77	Circle	Red	Color	Word	Repeat	200	Consistent	COLOR	CircleRed.png	30	1	747	7	8	7851	87.5	1121.5714285714286688744	17	17	15533	100	913.7058823529412165954	15	15	12683	100	845.5333333333333030168	9	10	10701	90	1189	343.4666666666666969832
5.0.11.0	win	091919	10:31:57	NH_A_81	1	1	mixed_practiceWord	12	mixed_repeat	80	Circle	Red	Color	Word	Repeat	200	Consistent	COLOR	CircleRed.png	30	1	587	8	9	8438	88.8888888888888857309	1054.75	17	17	15533	100	913.7058823529412165954	16	16	13270	100	829.375	9	10	10701	90	1189	359.625
5.0.11.0	win	091919	10:31:57	NH_A_81	1	1	mixed_practiceWord	12	mixed_shift	83	Triangle	Green	Shape	Word	Shift	200	Consistent	SHAPE	TriangleGreen.png	38	1	610	8	9	8438	88.8888888888888857309	1054.75	18	18	16143	100	896.8333333333333712289	16	16	13270	100	829.375	10	11	11311	90.9090909090909065071	1131.0999999999999090505	301.7249999999999090505
5.0.11.0	win	091919	10:31:57	NH_A_81	1	1	mixed_practiceWord	12	mixed_shift	86	Circle	Green	Color	Word	Shift	200	Inconsistent	COLOR	CircleGreen.png	38	1	952	9	10	9390	90	1043.3333333333332575421	18	18	16143	100	896.8333333333333712289	16	16	13270	100	829.375	11	12	12263	91.6666666666666571928	1114.8181818181817561708	285.4431818181817561708
5.0.11.0	win	091919	10:31:57	NH_A_81	1	1	mixed_practiceWord	12	mixed_repeat	89	Circle	Red	Color	Word	Repeat	200	Consistent	COLOR	CircleRed.png	30	1	1408	10	11	10798	90.9090909090909065071	1079.7999999999999545253	18	18	16143	100	896.8333333333333712289	17	17	14678	100	863.4117647058823195039	11	12	12263	91.6666666666666571928	1114.8181818181817561708	251.4064171122994366669
5.0.11.0	win	091919	10:31:57	NH_A_81	1	1	mixed_practiceWord	12	mixed_shift	92	Circle	Green	Shape	Word	Shift	200	Inconsistent	SHAPE	CircleGreen.png	30	1	566	10	11	10798	90.9090909090909065071	1079.7999999999999545253	19	19	16709	100	879.4210526315789593355	17	17	14678	100	863.4117647058823195039	12	13	12829	92.3076923076923065992	1069.0833333333332575421	205.6715686274509380382
5.0.11.0	win	091919	10:31:57	NH_A_81	1	1	mixed_practiceWord	12	mixed_repeat	95	Circle	Green	Shape	Word	Repeat	200	Inconsistent	SHAPE	CircleGreen.png	30	1	605	10	11	10798	90.9090909090909065071	1079.7999999999999545253	20	20	17314	100	865.7000000000000454747	18	18	15283	100	849.0555555555555429237	12	13	12829	92.3076923076923065992	1069.0833333333332575421	220.0277777777777146184
5.0.11.0	win	091919	10:31:57	NH_A_81	1	1	mixed_practiceWord	12	mixed_shift	98	Circle	Green	Color	Word	Shift	200	Inconsistent	COLOR	CircleGreen.png	30	0	531	10	12	10798	83.3333333333333428072	1079.7999999999999545253	20	20	17314	100	865.7000000000000454747	18	18	15283	100	849.0555555555555429237	12	14	12829	85.7142857142857081953	1069.0833333333332575421	220.0277777777777146184
5.0.11.0	win	091919	10:31:57	NH_A_81	1	1	mixed_practiceWord	12	mixed_repeat	101	Triangle	Red	Color	Word	Repeat	200	Inconsistent	COLOR	TriangleRed.png	30	1	883	11	13	11681	84.6153846153846131983	1061.9090909090909917722	20	20	17314	100	865.7000000000000454747	19	19	16166	100	850.8421052631579186709	12	14	12829	85.7142857142857081953	1069.0833333333332575421	218.2412280701753388712
5.0.11.0	win	091919	10:31:57	NH_A_81	1	1	mixed_practiceWord	12	mixed_repeat	104	Triangle	Green	Color	Word	Repeat	200	Consistent	COLOR	TriangleGreen.png	38	1	2079	12	14	13760	85.7142857142857081953	1146.6666666666667424579	20	20	17314	100	865.7000000000000454747	20	20	18245	100	912.25	12	14	12829	85.7142857142857081953	1069.0833333333332575421	156.8333333333332575421
5.0.11.0	win	091919	10:31:57	NH_A_81	1	1	mixed_practiceWord	12	mixed_repeat	107	Triangle	Green	Color	Word	Repeat	200	Consistent	COLOR	TriangleGreen.png	38	1	457	13	15	14217	86.6666666666666714036	1093.6153846153845279332	20	20	17314	100	865.7000000000000454747	21	21	18702	100	890.5714285714285551876	12	14	12829	85.7142857142857081953	1069.0833333333332575421	178.5119047619047023545
5.0.11.0	win	091919	10:31:57	NH_A_81	1	1	mixed_practiceWord	12	mixed_shift	110	Circle	Green	Shape	Word	Shift	200	Inconsistent	SHAPE	CircleGreen.png	30	1	917	13	15	14217	86.6666666666666714036	1093.6153846153845279332	21	21	18231	100	868.1428571428571103752	21	21	18702	100	890.5714285714285551876	13	15	13746	86.6666666666666714036	1057.3846153846154720668	166.8131868131869168792
5.0.11.0	win	091919	10:31:57	NH_A_81	1	1	mixed_practiceWord	12	mixed_shift	113	Circle	Red	Color	Word	Shift	200	Consistent	COLOR	CircleRed.png	30	1	1103	14	16	15320	87.5	1094.2857142857142207504	21	21	18231	100	868.1428571428571103752	21	21	18702	100	890.5714285714285551876	14	16	14849	87.5	1060.6428571428571103752	170.0714285714285551876
5.0.11.0	win	091919	10:31:57	NH_A_81	1	1	mixed_practiceWord	12	mixed_shift	116	Triangle	Red	Shape	Word	Shift	200	Inconsistent	SHAPE	TriangleRed.png	38	1	817	14	16	15320	87.5	1094.2857142857142207504	22	22	19048	100	865.8181818181818698577	21	21	18702	100	890.5714285714285551876	15	17	15666	88.2352941176470579876	1044.4000000000000909495	153.8285714285715357619
5.0.11.0	win	091919	10:31:57	NH_A_81	1	1	mixed_practiceWord	12	mixed_shift	119	Circle	Red	Color	Word	Shift	200	Consistent	COLOR	CircleRed.png	30	1	1023	15	17	16343	88.2352941176470579876	1089.5333333333333030168	22	22	19048	100	865.8181818181818698577	21	21	18702	100	890.5714285714285551876	16	18	16689	88.8888888888888857309	1043.0625	152.4910714285714448124
5.0.11.0	win	091919	10:31:57	NH_A_81	1	1	mixed_practiceWord	12	mixed_repeat	122	Triangle	Green	Color	Word	Repeat	200	Consistent	COLOR	TriangleGreen.png	38	1	948	16	18	17291	88.8888888888888857309	1080.6875	22	22	19048	100	865.8181818181818698577	22	22	19650	100	893.1818181818181301423	16	18	16689	88.8888888888888857309	1043.0625	149.8806818181818698577
5.0.11.0	win	091919	10:31:57	NH_A_81	1	1	mixed_practiceWord	12	mixed_shift	125	Circle	Red	Shape	Word	Shift	200	Consistent	SHAPE	CircleRed.png	30	1	2220	16	18	17291	88.8888888888888857309	1080.6875	23	23	21268	100	924.695652173913003935	22	22	19650	100	893.1818181818181301423	17	19	18909	89.4736842105263150415	1112.2941176470587834046	219.1122994652406532623
5.0.11.0	win	091919	10:31:57	NH_A_81	1	1	mixed_practiceWord	12	mixed_shift	128	Circle	Green	Color	Word	Shift	200	Inconsistent	COLOR	CircleGreen.png	30	0	689	16	19	17291	84.2105263157894654569	1080.6875	23	23	21268	100	924.695652173913003935	22	22	19650	100	893.1818181818181301423	17	20	18909	85	1112.2941176470587834046	219.1122994652406532623
5.0.11.0	win	091919	10:31:57	NH_A_81	1	1	mixed_practiceWord	12	mixed_shift	131	Triangle	Red	Shape	Word	Shift	200	Inconsistent	SHAPE	TriangleRed.png	38	1	715	16	19	17291	84.2105263157894654569	1080.6875	24	24	21983	100	915.9583333333333712289	22	22	19650	100	893.1818181818181301423	18	21	19624	85.7142857142857081953	1090.2222222222221716947	197.0404040404040415524
5.0.11.0	win	091919	10:31:57	NH_A_81	1	1	mixed_practiceWord	12	mixed_repeat	134	Circle	Green	Shape	Word	Repeat	200	Inconsistent	SHAPE	CircleGreen.png	30	1	1229	16	19	17291	84.2105263157894654569	1080.6875	25	25	23212	100	928.4800000000000181899	23	23	20879	100	907.7826086956521294269	18	21	19624	85.7142857142857081953	1090.2222222222221716947	182.4396135265700422678
5.0.11.0	win	091919	10:31:57	NH_A_81	1	1	mixed_practiceWord	12	mixed_shift	137	Triangle	Red	Color	Word	Shift	200	Inconsistent	COLOR	TriangleRed.png	30	1	810	17	20	18101	85	1064.7647058823529278015	25	25	23212	100	928.4800000000000181899	23	23	20879	100	907.7826086956521294269	19	22	20434	86.3636363636363597607	1075.4736842105262439873	167.6910755148741145604
5.0.11.0	win	091919	10:31:57	NH_A_81	1	1	mixed_practiceWord	12	mixed_shift	140	Circle	Green	Shape	Word	Shift	200	Inconsistent	SHAPE	CircleGreen.png	30	1	1497	17	20	18101	85	1064.7647058823529278015	26	26	24709	100	950.3461538461538111733	23	23	20879	100	907.7826086956521294269	20	23	21931	86.9565217391304372541	1096.5499999999999545253	188.7673913043478250984
5.0.11.0	win	091919	10:31:57	NH_A_81	1	1	mixed_practiceWord	12	mixed_shift	143	Circle	Green	Color	Word	Shift	200	Inconsistent	COLOR	CircleGreen.png	38	1	843	18	21	18944	85.7142857142857081953	1052.4444444444443433895	26	26	24709	100	950.3461538461538111733	23	23	20879	100	907.7826086956521294269	21	24	22774	87.5	1084.4761904761903679173	176.6935817805382384904
5.0.11.0	win	091919	10:31:57	NH_A_81	1	1	mixed_practiceWord	12	mixed_repeat	146	Triangle	Green	Color	Word	Repeat	200	Consistent	COLOR	TriangleGreen.png	38	1	1608	19	22	20552	86.3636363636363597607	1081.6842105263158373418	26	26	24709	100	950.3461538461538111733	24	24	22487	100	936.9583333333333712289	21	24	22774	87.5	1084.4761904761903679173	147.5178571428569966884
5.0.11.0	win	091919	10:31:57	NH_A_81	1	1	mixed_testintro	13	MixedPracticeInstruct	1	Triangle	Green	Color	Word	Repeat	200	Consistent	SC_Mixed_TestIntro.htm	TriangleGreen.png	57	0	6109	19	22	20552	86.3636363636363597607	1081.6842105263158373418	26	26	24709	100	950.3461538461538111733	24	24	22487	100	936.9583333333333712289	21	24	22774	87.5	1084.4761904761903679173	147.5178571428569966884
5.0.11.0	win	091919	10:31:57	NH_A_81	1	1	mixed_Word_shortCSI	14	MixedTestInstruct	1	Triangle	Green	Color	Word	Repeat	200	Consistent	SC_Mixed_WordTest.htm	TriangleGreen.png	57	0	3959	0	0	0	0		0	0	0	0		0	0	0	0		0	0	0	0		0
5.0.11.0	win	091919	10:31:57	NH_A_81	1	1	mixed_Word_shortCSI	14	mixed_firsttask	2	Circle	Red	Color	Word	firsttrial	200	Consistent	COLOR	CircleRed.png	30	1	848	0	0	0	0		0	0	0	0		0	0	0	0		0	0	0	0		0
5.0.11.0	win	091919	10:31:57	NH_A_81	1	1	mixed_Word_shortCSI	14	mixed_shift	5	Circle	Red	Shape	Word	Shift	200	Consistent	SHAPE	CircleRed.png	30	1	699	0	0	0	0		1	1	699	100	699	0	0	0	0		1	1	699	100	699	699
5.0.11.0	win	091919	10:31:57	NH_A_81	1	1	mixed_Word_shortCSI	14	mixed_repeat	8	Circle	Green	Shape	Word	Repeat	200	Inconsistent	SHAPE	CircleGreen.png	30	1	1246	0	0	0	0		2	2	1945	100	972.5	1	1	1246	100	1246	1	1	699	100	699	-547
5.0.11.0	win	091919	10:31:57	NH_A_81	1	1	mixed_Word_shortCSI	14	mixed_shift	11	Circle	Red	Color	Word	Shift	200	Consistent	COLOR	CircleRed.png	30	1	779	1	1	779	100	779	2	2	1945	100	972.5	1	1	1246	100	1246	2	2	1478	100	739	-507
5.0.11.0	win	091919	10:31:57	NH_A_81	1	1	mixed_Word_shortCSI	14	mixed_repeat	14	Circle	Green	Color	Word	Repeat	200	Inconsistent	COLOR	CircleGreen.png	38	1	1002	2	2	1781	100	890.5	2	2	1945	100	972.5	2	2	2248	100	1124	2	2	1478	100	739	-385
5.0.11.0	win	091919	10:31:57	NH_A_81	1	1	mixed_Word_shortCSI	14	mixed_shift	17	Triangle	Red	Shape	Word	Shift	200	Inconsistent	SHAPE	TriangleRed.png	38	1	608	2	2	1781	100	890.5	3	3	2553	100	851	2	2	2248	100	1124	3	3	2086	100	695.3333333333333712289	-428.6666666666666287711
5.0.11.0	win	091919	10:31:57	NH_A_81	1	1	mixed_Word_shortCSI	14	mixed_repeat	20	Circle	Green	Shape	Word	Repeat	200	Inconsistent	SHAPE	CircleGreen.png	30	1	822	2	2	1781	100	890.5	4	4	3375	100	843.75	3	3	3070	100	1023.3333333333333712289	3	3	2086	100	695.3333333333333712289	-328
5.0.11.0	win	091919	10:31:57	NH_A_81	1	1	mixed_Word_shortCSI	14	mixed_shift	23	Triangle	Green	Color	Word	Shift	200	Consistent	COLOR	TriangleGreen.png	38	1	1043	3	3	2824	100	941.3333333333333712289	4	4	3375	100	843.75	3	3	3070	100	1023.3333333333333712289	4	4	3129	100	782.25	-241.0833333333333712289
5.0.11.0	win	091919	10:31:57	NH_A_81	1	1	mixed_Word_shortCSI	14	mixed_repeat	26	Triangle	Green	Color	Word	Repeat	200	Consistent	COLOR	TriangleGreen.png	38	1	568	4	4	3392	100	848	4	4	3375	100	843.75	4	4	3638	100	909.5	4	4	3129	100	782.25	-127.25
5.0.11.0	win	091919	10:31:57	NH_A_81	1	1	mixed_Word_shortCSI	14	mixed_shift	29	Circle	Green	Shape	Word	Shift	200	Inconsistent	SHAPE	CircleGreen.png	30	1	1087	4	4	3392	100	848	5	5	4462	100	892.3999999999999772626	4	4	3638	100	909.5	5	5	4216	100	843.2000000000000454747	-66.2999999999999545253
5.0.11.0	win	091919	10:31:57	NH_A_81	1	1	mixed_Word_shortCSI	14	mixed_shift	32	Triangle	Green	Color	Word	Shift	200	Consistent	COLOR	TriangleGreen.png	38	1	1538	5	5	4930	100	986	5	5	4462	100	892.3999999999999772626	4	4	3638	100	909.5	6	6	5754	100	959	49.5
5.0.11.0	win	091919	10:31:57	NH_A_81	1	1	mixed_Word_shortCSI	14	mixed_repeat	35	Circle	Green	Color	Word	Repeat	200	Inconsistent	COLOR	CircleGreen.png	38	1	994	6	6	5924	100	987.3333333333333712289	5	5	4462	100	892.3999999999999772626	5	5	4632	100	926.3999999999999772626	6	6	5754	100	959	32.6000000000000227374
5.0.11.0	win	091919	10:31:57	NH_A_81	1	1	mixed_Word_shortCSI	14	mixed_shift	38	Triangle	Green	Shape	Word	Shift	200	Consistent	SHAPE	TriangleGreen.png	38	1	953	6	6	5924	100	987.3333333333333712289	6	6	5415	100	902.5	5	5	4632	100	926.3999999999999772626	7	7	6707	100	958.1428571428571103752	31.7428571428571331126
5.0.11.0	win	091919	10:31:57	NH_A_81	1	1	mixed_Word_shortCSI	14	mixed_repeat	41	Triangle	Green	Shape	Word	Repeat	200	Consistent	SHAPE	TriangleGreen.png	38	1	609	6	6	5924	100	987.3333333333333712289	7	7	6024	100	860.5714285714285551876	6	6	5241	100	873.5	7	7	6707	100	958.1428571428571103752	84.6428571428571103752
5.0.11.0	win	091919	10:31:57	NH_A_81	1	1	mixed_Word_shortCSI	14	mixed_shift	44	Triangle	Red	Color	Word	Shift	200	Inconsistent	COLOR	TriangleRed.png	30	1	807	7	7	6731	100	961.5714285714285551876	7	7	6024	100	860.5714285714285551876	6	6	5241	100	873.5	8	8	7514	100	939.25	65.75
5.0.11.0	win	091919	10:31:57	NH_A_81	1	1	mixed_Word_shortCSI	14	mixed_shift	47	Circle	Red	Shape	Word	Shift	200	Consistent	SHAPE	CircleRed.png	30	1	1189	7	7	6731	100	961.5714285714285551876	8	8	7213	100	901.625	6	6	5241	100	873.5	9	9	8703	100	967	93.5
5.0.11.0	win	091919	10:31:57	NH_A_81	1	1	mixed_Word_shortCSI	14	mixed_repeat	50	Circle	Green	Shape	Word	Repeat	200	Inconsistent	SHAPE	CircleGreen.png	30	1	1828	7	7	6731	100	961.5714285714285551876	9	9	9041	100	1004.5555555555555429237	7	7	7069	100	1009.8571428571428896248	9	9	8703	100	967	-42.8571428571428896248
5.0.11.0	win	091919	10:31:57	NH_A_81	1	1	mixed_Word_shortCSI	14	mixed_repeat	53	Triangle	Red	Shape	Word	Repeat	200	Inconsistent	SHAPE	TriangleRed.png	38	1	873	7	7	6731	100	961.5714285714285551876	10	10	9914	100	991.3999999999999772626	8	8	7942	100	992.75	9	9	8703	100	967	-25.75
5.0.11.0	win	091919	10:31:57	NH_A_81	1	1	mixed_Word_shortCSI	14	mixed_repeat	56	Triangle	Red	Shape	Word	Repeat	200	Inconsistent	SHAPE	TriangleRed.png	38	1	549	7	7	6731	100	961.5714285714285551876	11	11	10463	100	951.1818181818181301423	9	9	8491	100	943.4444444444444570763	9	9	8703	100	967	23.5555555555555429237
5.0.11.0	win	091919	10:31:57	NH_A_81	1	1	mixed_Word_shortCSI	14	mixed_repeat	59	Triangle	Green	Shape	Word	Repeat	200	Consistent	SHAPE	TriangleGreen.png	38	1	845	7	7	6731	100	961.5714285714285551876	12	12	11308	100	942.3333333333333712289	10	10	9336	100	933.6000000000000227374	9	9	8703	100	967	33.3999999999999772626
5.0.11.0	win	091919	10:31:57	NH_A_81	1	1	mixed_Word_shortCSI	14	mixed_shift	62	Circle	Red	Color	Word	Shift	200	Consistent	COLOR	CircleRed.png	30	1	713	8	8	7444	100	930.5	12	12	11308	100	942.3333333333333712289	10	10	9336	100	933.6000000000000227374	10	10	9416	100	941.6000000000000227374	8
5.0.11.0	win	091919	10:31:57	NH_A_81	1	1	mixed_Word_shortCSI	14	mixed_shift	65	Triangle	Red	Shape	Word	Shift	200	Inconsistent	SHAPE	TriangleRed.png	38	1	603	8	8	7444	100	930.5	13	13	11911	100	916.2307692307692832401	10	10	9336	100	933.6000000000000227374	11	11	10019	100	910.8181818181818698577	-22.7818181818181528797
5.0.11.0	win	091919	10:31:57	NH_A_81	1	1	mixed_Word_shortCSI	14	mixed_repeat	68	Triangle	Red	Shape	Word	Repeat	200	Inconsistent	SHAPE	TriangleRed.png	38	1	961	8	8	7444	100	930.5	14	14	12872	100	919.4285714285714448124	11	11	10297	100	936.0909090909091219146	11	11	10019	100	910.8181818181818698577	-25.2727272727272520569
5.0.11.0	win	091919	10:31:57	NH_A_81	1	1	mixed_Word_shortCSI	14	mixed_repeat	71	Triangle	Green	Shape	Word	Repeat	200	Consistent	SHAPE	TriangleGreen.png	38	1	649	8	8	7444	100	930.5	15	15	13521	100	901.3999999999999772626	12	12	10946	100	912.1666666666666287711	11	11	10019	100	910.8181818181818698577	-1.3484848484847589134
5.0.11.0	win	091919	10:31:57	NH_A_81	1	1	mixed_Word_shortCSI	14	mixed_shift	74	Triangle	Green	Color	Word	Shift	200	Consistent	COLOR	TriangleGreen.png	38	1	877	9	9	8321	100	924.5555555555555429237	15	15	13521	100	901.3999999999999772626	12	12	10946	100	912.1666666666666287711	12	12	10896	100	908	-4.1666666666666287711
5.0.11.0	win	091919	10:31:57	NH_A_81	1	1	mixed_Word_shortCSI	14	mixed_shift	77	Triangle	Red	Shape	Word	Shift	200	Inconsistent	SHAPE	TriangleRed.png	30	0	1065	9	9	8321	100	924.5555555555555429237	15	16	13521	93.75	901.3999999999999772626	12	12	10946	100	912.1666666666666287711	12	13	10896	92.3076923076923065992	908	-4.1666666666666287711
5.0.11.0	win	091919	10:31:57	NH_A_81	1	1	mixed_Word_shortCSI	14	mixed_shift	80	Circle	Red	Color	Word	Shift	200	Consistent	COLOR	CircleRed.png	30	1	1644	10	10	9965	100	996.5	15	16	13521	93.75	901.3999999999999772626	12	12	10946	100	912.1666666666666287711	13	14	12540	92.8571428571428612031	964.61538461538464162	52.448717948718012849
5.0.11.0	win	091919	10:31:57	NH_A_81	1	1	mixed_Word_shortCSI	14	mixed_repeat	83	Circle	Red	Color	Word	Repeat	200	Consistent	COLOR	CircleRed.png	30	1	1128	11	11	11093	100	1008.4545454545454958861	15	16	13521	93.75	901.3999999999999772626	13	13	12074	100	928.7692307692307167599	13	14	12540	92.8571428571428612031	964.61538461538464162	35.8461538461539248601
5.0.11.0	win	091919	10:31:57	NH_A_81	1	1	mixed_Word_shortCSI	14	mixed_repeat	86	Triangle	Red	Color	Word	Repeat	200	Inconsistent	COLOR	TriangleRed.png	30	1	1497	12	12	12590	100	1049.1666666666667424579	15	16	13521	93.75	901.3999999999999772626	14	14	13571	100	969.3571428571428896248	13	14	12540	92.8571428571428612031	964.61538461538464162	-4.7417582417582480048
5.0.11.0	win	091919	10:31:57	NH_A_81	1	1	mixed_Word_shortCSI	14	mixed_shift	89	Circle	Green	Shape	Word	Shift	200	Inconsistent	SHAPE	CircleGreen.png	30	1	1756	12	12	12590	100	1049.1666666666667424579	16	17	15277	94.1176470588235218884	954.8125	14	14	13571	100	969.3571428571428896248	14	15	14296	93.3333333333333285964	1021.1428571428571103752	51.7857142857142207504
5.0.11.0	win	091919	10:31:57	NH_A_81	1	1	mixed_Word_shortCSI	14	mixed_shift	92	Triangle	Red	Color	Word	Shift	200	Inconsistent	COLOR	TriangleRed.png	30	1	1316	13	13	13906	100	1069.6923076923076223466	16	17	15277	94.1176470588235218884	954.8125	14	14	13571	100	969.3571428571428896248	15	16	15612	93.75	1040.7999999999999545253	71.4428571428570649005
5.0.11.0	win	091919	10:31:57	NH_A_81	1	1	mixed_Word_shortCSI	14	mixed_repeat	95	Triangle	Red	Color	Word	Repeat	200	Inconsistent	COLOR	TriangleRed.png	30	1	1389	14	14	15295	100	1092.5	16	17	15277	94.1176470588235218884	954.8125	15	15	14960	100	997.3333333333333712289	15	16	15612	93.75	1040.7999999999999545253	43.4666666666665832963
5.0.11.0	win	091919	10:31:57	NH_A_81	1	1	mixed_Word_shortCSI	14	mixed_shift	98	Triangle	Red	Shape	Word	Shift	200	Inconsistent	SHAPE	TriangleRed.png	38	1	644	14	14	15295	100	1092.5	17	18	15921	94.4444444444444428655	936.5294117647058556031	15	15	14960	100	997.3333333333333712289	16	17	16256	94.1176470588235218884	1016	18.6666666666666287711
5.0.11.0	win	091919	10:31:57	NH_A_81	1	1	mixed_Word_shortCSI	14	mixed_shift	101	Triangle	Red	Color	Word	Shift	200	Inconsistent	COLOR	TriangleRed.png	30	1	952	15	15	16247	100	1083.133333333333439441	17	18	15921	94.4444444444444428655	936.5294117647058556031	15	15	14960	100	997.3333333333333712289	17	18	17208	94.4444444444444428655	1012.2352941176470721985	14.9019607843137009695
5.0.11.0	win	091919	10:31:57	NH_A_81	1	1	mixed_Word_shortCSI	14	mixed_shift	104	Triangle	Red	Shape	Word	Shift	200	Inconsistent	SHAPE	TriangleRed.png	38	1	785	15	15	16247	100	1083.133333333333439441	18	19	16706	94.7368421052631504153	928.1111111111110858474	15	15	14960	100	997.3333333333333712289	18	19	17993	94.7368421052631504153	999.6111111111110858474	2.2777777777777146184
5.0.11.0	win	091919	10:31:57	NH_A_81	1	1	mixed_Word_shortCSI	14	mixed_repeat	107	Circle	Red	Shape	Word	Repeat	200	Consistent	SHAPE	CircleRed.png	30	1	815	15	15	16247	100	1083.133333333333439441	19	20	17521	95	922.1578947368420813291	16	16	15775	100	985.9375	18	19	17993	94.7368421052631504153	999.6111111111110858474	13.6736111111110858474
5.0.11.0	win	091919	10:31:57	NH_A_81	1	1	mixed_Word_shortCSI	14	mixed_repeat	110	Circle	Green	Shape	Word	Repeat	200	Inconsistent	SHAPE	CircleGreen.png	30	1	845	15	15	16247	100	1083.133333333333439441	20	21	18366	95.2380952380952265912	918.2999999999999545253	17	17	16620	100	977.6470588235293917023	18	19	17993	94.7368421052631504153	999.6111111111110858474	21.964052287581694145
5.0.11.0	win	091919	10:31:57	NH_A_81	1	1	mixed_Word_shortCSI	14	mixed_shift	113	Triangle	Green	Color	Word	Shift	200	Consistent	COLOR	TriangleGreen.png	38	1	713	16	16	16960	100	1060	20	21	18366	95.2380952380952265912	918.2999999999999545253	17	17	16620	100	977.6470588235293917023	19	20	18706	95	984.5263157894736423259	6.8792569659442506236
5.0.11.0	win	091919	10:31:57	NH_A_81	1	1	mixed_Word_shortCSI	14	mixed_shift	116	Triangle	Green	Shape	Word	Shift	200	Consistent	SHAPE	TriangleGreen.png	38	1	795	16	16	16960	100	1060	21	22	19161	95.4545454545454532536	912.4285714285714448124	17	17	16620	100	977.6470588235293917023	20	21	19501	95.2380952380952265912	975.0499999999999545253	-2.5970588235294371771
5.0.11.0	win	091919	10:31:57	NH_A_81	1	1	mixed_Word_shortCSI	14	mixed_repeat	119	Circle	Green	Shape	Word	Repeat	200	Inconsistent	SHAPE	CircleGreen.png	30	1	745	16	16	16960	100	1060	22	23	19906	95.6521739130434838216	904.8181818181818698577	18	18	17365	100	964.7222222222221716947	20	21	19501	95.2380952380952265912	975.0499999999999545253	10.3277777777777828305
5.0.11.0	win	091919	10:31:57	NH_A_81	1	1	mixed_Word_shortCSI	14	mixed_repeat	122	Circle	Red	Shape	Word	Repeat	200	Consistent	SHAPE	CircleRed.png	30	1	1051	16	16	16960	100	1060	23	24	20957	95.8333333333333428072	911.1739130434782509838	19	19	18416	100	969.2631578947368780064	20	21	19501	95.2380952380952265912	975.0499999999999545253	5.7868421052630765189
5.0.11.0	win	091919	10:31:57	NH_A_81	1	1	mixed_Word_shortCSI	14	mixed_repeat	125	Circle	Green	Shape	Word	Repeat	200	Inconsistent	SHAPE	CircleGreen.png	30	1	2046	16	16	16960	100	1060	24	25	23003	96	958.4583333333333712289	20	20	20462	100	1023.1000000000000227374	20	21	19501	95.2380952380952265912	975.0499999999999545253	-48.0500000000000682121
5.0.11.0	win	091919	10:31:57	NH_A_81	1	1	mixed_Word_shortCSI	14	mixed_repeat	128	Circle	Green	Shape	Word	Repeat	200	Inconsistent	SHAPE	CircleGreen.png	30	1	827	16	16	16960	100	1060	25	26	23830	96.153846153846160405	953.2000000000000454747	21	21	21289	100	1013.7619047619048160414	20	21	19501	95.2380952380952265912	975.0499999999999545253	-38.7119047619048615161
5.0.11.0	win	091919	10:31:57	NH_A_81	1	1	mixed_Word_shortCSI	14	mixed_repeat	131	Triangle	Green	Shape	Word	Repeat	200	Consistent	SHAPE	TriangleGreen.png	38	1	616	16	16	16960	100	1060	26	27	24446	96.2962962962962905067	940.2307692307692832401	22	22	21905	100	995.6818181818181301423	20	21	19501	95.2380952380952265912	975.0499999999999545253	-20.6318181818181756171
5.0.11.0	win	091919	10:31:57	NH_A_81	1	1	mixed_Word_shortCSI	14	mixed_shift	134	Circle	Red	Color	Word	Shift	200	Consistent	COLOR	CircleRed.png	30	1	910	17	17	17870	100	1051.1764705882353609923	26	27	24446	96.2962962962962905067	940.2307692307692832401	22	22	21905	100	995.6818181818181301423	21	22	20411	95.4545454545454532536	971.9523809523809632083	-23.7294372294371669341
5.0.11.0	win	091919	10:31:57	NH_A_81	1	1	mixed_Word_shortCSI	14	mixed_shift	137	Triangle	Red	Shape	Word	Shift	200	Inconsistent	SHAPE	TriangleRed.png	38	1	904	17	17	17870	100	1051.1764705882353609923	27	28	25350	96.4285714285714306016	938.8888888888889141526	22	22	21905	100	995.6818181818181301423	22	23	21315	95.6521739130434838216	968.8636363636363739715	-26.8181818181817561708
5.0.11.0	win	091919	10:31:57	NH_A_81	1	1	mixed_Word_shortCSI	14	mixed_shift	140	Circle	Red	Color	Word	Shift	200	Consistent	COLOR	CircleRed.png	30	1	738	18	18	18608	100	1033.7777777777778283053	27	28	25350	96.4285714285714306016	938.8888888888889141526	22	22	21905	100	995.6818181818181301423	23	24	22053	95.8333333333333428072	958.8260869565217490162	-36.8557312252963811261
5.0.11.0	win	091919	10:31:57	NH_A_81	1	1	mixed_Word_shortCSI	14	mixed_shift	143	Circle	Red	Shape	Word	Shift	200	Consistent	SHAPE	CircleRed.png	30	1	1122	18	18	18608	100	1033.7777777777778283053	28	29	26472	96.5517241379310320326	945.4285714285714448124	22	22	21905	100	995.6818181818181301423	24	25	23175	96	965.625	-30.0568181818181301423
5.0.11.0	win	091919	10:31:57	NH_A_81	1	1	mixed_Word_shortCSI	14	mixed_shift	146	Circle	Red	Color	Word	Shift	200	Consistent	COLOR	CircleRed.png	30	1	820	19	19	19428	100	1022.5263157894736423259	28	29	26472	96.5517241379310320326	945.4285714285714448124	22	22	21905	100	995.6818181818181301423	25	26	23995	96.153846153846160405	959.7999999999999545253	-35.8818181818181756171
5.0.11.0	win	091919	10:31:57	NH_A_81	1	1	mixed_Word_shortCSI	14	mixed_shift	149	Triangle	Red	Shape	Word	Shift	200	Inconsistent	SHAPE	TriangleRed.png	38	1	785	19	19	19428	100	1022.5263157894736423259	29	30	27257	96.6666666666666714036	939.8965517241379075131	22	22	21905	100	995.6818181818181301423	26	27	24780	96.2962962962962905067	953.0769230769230944134	-42.604895104895035729
5.0.11.0	win	091919	10:31:57	NH_A_81	1	1	mixed_Word_shortCSI	14	mixed_repeat	152	Circle	Red	Shape	Word	Repeat	200	Consistent	SHAPE	CircleRed.png	30	1	768	19	19	19428	100	1022.5263157894736423259	30	31	28025	96.774193548387103192	934.1666666666666287711	23	23	22673	100	985.7826086956521294269	26	27	24780	96.2962962962962905067	953.0769230769230944134	-32.7056856187290350135
5.0.11.0	win	091919	10:31:57	NH_A_81	1	1	mixed_Word_shortCSI	14	mixed_shift	155	Triangle	Green	Color	Word	Shift	200	Consistent	COLOR	TriangleGreen.png	38	1	703	20	20	20131	100	1006.5499999999999545253	30	31	28025	96.774193548387103192	934.1666666666666287711	23	23	22673	100	985.7826086956521294269	27	28	25483	96.4285714285714306016	943.8148148148147811298	-41.9677938808373482971
5.0.11.0	win	091919	10:31:57	NH_A_81	1	1	mixed_Word_shortCSI	14	mixed_shift	158	Circle	Green	Shape	Word	Shift	200	Inconsistent	SHAPE	CircleGreen.png	30	1	737	20	20	20131	100	1006.5499999999999545253	31	32	28762	96.875	927.806451612903174464	23	23	22673	100	985.7826086956521294269	28	29	26220	96.5517241379310320326	936.4285714285714448124	-49.3540372670806846145
5.0.11.0	win	091919	10:31:57	NH_A_81	1	1	mixed_Word_shortCSI	14	mixed_repeat	161	Circle	Red	Shape	Word	Repeat	200	Consistent	SHAPE	CircleRed.png	30	1	1410	20	20	20131	100	1006.5499999999999545253	32	33	30172	96.9696969696969688357	942.875	24	24	24083	100	1003.4583333333333712289	28	29	26220	96.5517241379310320326	936.4285714285714448124	-67.0297619047619264165
5.0.11.0	win	091919	10:31:57	NH_A_81	1	1	mixed_Word_shortCSI	14	mixed_shift	164	Triangle	Green	Color	Word	Shift	200	Consistent	COLOR	TriangleGreen.png	38	1	840	21	21	20971	100	998.6190476190475919793	32	33	30172	96.9696969696969688357	942.875	24	24	24083	100	1003.4583333333333712289	29	30	27060	96.6666666666666714036	933.1034482758620924869	-70.354885057471278742
5.0.11.0	win	091919	10:31:57	NH_A_81	1	1	mixed_Word_shortCSI	14	mixed_shift	167	Circle	Green	Shape	Word	Shift	200	Inconsistent	SHAPE	CircleGreen.png	30	1	772	21	21	20971	100	998.6190476190475919793	33	34	30944	97.0588235294117680496	937.6969696969697452005	24	24	24083	100	1003.4583333333333712289	30	31	27832	96.774193548387103192	927.7333333333333484916	-75.7250000000000227374
5.0.11.0	win	091919	10:31:57	NH_A_81	1	1	mixed_Word_shortCSI	14	mixed_repeat	170	Triangle	Green	Shape	Word	Repeat	200	Consistent	SHAPE	TriangleGreen.png	38	1	596	21	21	20971	100	998.6190476190475919793	34	35	31540	97.1428571428571387969	927.6470588235293917023	25	25	24679	100	987.1599999999999681677	30	31	27832	96.774193548387103192	927.7333333333333484916	-59.4266666666666196761
5.0.11.0	win	091919	10:31:57	NH_A_81	1	1	mixed_Word_shortCSI	14	mixed_repeat	173	Triangle	Red	Shape	Word	Repeat	200	Inconsistent	SHAPE	TriangleRed.png	38	1	667	21	21	20971	100	998.6190476190475919793	35	36	32207	97.2222222222222143273	920.2000000000000454747	26	26	25346	100	974.8461538461538111733	30	31	27832	96.774193548387103192	927.7333333333333484916	-47.1128205128204626817
5.0.11.0	win	091919	10:31:57	NH_A_81	1	1	mixed_Word_shortCSI	14	mixed_repeat	176	Triangle	Red	Shape	Word	Repeat	200	Inconsistent	SHAPE	TriangleRed.png	38	1	462	21	21	20971	100	998.6190476190475919793	36	37	32669	97.2972972972973053629	907.4722222222221716947	27	27	25808	100	955.8518518518518476412	30	31	27832	96.774193548387103192	927.7333333333333484916	-28.1185185185184991496
5.0.11.0	win	091919	10:31:57	NH_A_81	1	1	mixed_Word_shortCSI	14	mixed_repeat	179	Triangle	Green	Shape	Word	Repeat	200	Consistent	SHAPE	TriangleGreen.png	38	1	586	21	21	20971	100	998.6190476190475919793	37	38	33255	97.3684210526315752077	898.7837837837837469124	28	28	26394	100	942.6428571428571103752	30	31	27832	96.774193548387103192	927.7333333333333484916	-14.9095238095237618836
5.0.11.0	win	091919	10:31:57	NH_A_81	1	1	mixed_Word_shortCSI	14	mixed_shift	182	Circle	Red	Color	Word	Shift	200	Consistent	COLOR	CircleRed.png	30	1	737	22	22	21708	100	986.7272727272727479431	37	38	33255	97.3684210526315752077	898.7837837837837469124	28	28	26394	100	942.6428571428571103752	31	32	28569	96.875	921.5806451612903629211	-21.0622119815667474541
5.0.11.0	win	091919	10:31:57	NH_A_81	1	1	mixed_Word_shortCSI	14	mixed_repeat	185	Triangle	Red	Color	Word	Repeat	200	Inconsistent	COLOR	TriangleRed.png	30	1	1169	23	23	22877	100	994.6521739130434980325	37	38	33255	97.3684210526315752077	898.7837837837837469124	29	29	27563	100	950.4482758620689537565	31	32	28569	96.875	921.5806451612903629211	-28.8676307007785908354
5.0.11.0	win	091919	10:31:57	NH_A_81	1	1	mixed_Word_shortCSI	14	mixed_shift	188	Circle	Red	Shape	Word	Shift	200	Consistent	SHAPE	CircleRed.png	30	1	848	23	23	22877	100	994.6521739130434980325	38	39	34103	97.4358974358974307961	897.4473684210526016614	29	29	27563	100	950.4482758620689537565	32	33	29417	96.9696969696969688357	919.28125	-31.1670258620689537565
5.0.11.0	win	091919	10:31:57	NH_A_81	1	1	mixed_Word_shortCSI	14	mixed_shift	191	Triangle	Red	Color	Word	Shift	200	Inconsistent	COLOR	TriangleRed.png	38	0	796	23	24	22877	95.8333333333333428072	994.6521739130434980325	38	39	34103	97.4358974358974307961	897.4473684210526016614	29	29	27563	100	950.4482758620689537565	32	34	29417	94.1176470588235218884	919.28125	-31.1670258620689537565
5.0.11.0	win	091919	10:31:57	NH_A_81	1	1	mixed_Word_shortCSI	14	mixed_repeat	194	Triangle	Red	Color	Word	Repeat	200	Inconsistent	COLOR	TriangleRed.png	30	1	1067	24	25	23944	96	997.6666666666666287711	38	39	34103	97.4358974358974307961	897.4473684210526016614	30	30	28630	100	954.3333333333333712289	32	34	29417	94.1176470588235218884	919.28125	-35.0520833333333712289
5.0.11.0	win	091919	10:31:57	NH_A_81	1	1	mixed_Word_shortCSI	14	mixed_shift	197	Circle	Red	Shape	Word	Shift	200	Consistent	SHAPE	CircleRed.png	30	1	814	24	25	23944	96	997.6666666666666287711	39	40	34917	97.5	895.3076923076922639666	30	30	28630	100	954.3333333333333712289	33	35	30231	94.2857142857142775938	916.0909090909091219146	-38.2424242424242493144
5.0.11.0	win	091919	10:31:57	NH_A_81	1	1	mixed_Word_shortCSI	14	mixed_repeat	200	Triangle	Red	Shape	Word	Repeat	200	Inconsistent	SHAPE	TriangleRed.png	38	1	1004	24	25	23944	96	997.6666666666666287711	40	41	35921	97.5609756097560989474	898.0249999999999772626	31	31	29634	100	955.9354838709676869257	33	35	30231	94.2857142857142775938	916.0909090909091219146	-39.8445747800585650111
5.0.11.0	win	091919	10:31:57	NH_A_81	1	1	mixed_Word_shortCSI	14	mixed_shift	203	Circle	Green	Color	Word	Shift	200	Inconsistent	COLOR	CircleGreen.png	30	0	929	24	26	23944	92.3076923076923065992	997.6666666666666287711	40	41	35921	97.5609756097560989474	898.0249999999999772626	31	31	29634	100	955.9354838709676869257	33	36	30231	91.6666666666666571928	916.0909090909091219146	-39.8445747800585650111
5.0.11.0	win	091919	10:31:57	NH_A_81	1	1	mixed_Word_shortCSI	14	mixed_repeat	206	Triangle	Red	Color	Word	Repeat	200	Inconsistent	COLOR	TriangleRed.png	30	1	1163	25	27	25107	92.5925925925925952242	1004.2799999999999727152	40	41	35921	97.5609756097560989474	898.0249999999999772626	32	32	30797	100	962.40625	33	36	30231	91.6666666666666571928	916.0909090909091219146	-46.3153409090908780854
5.0.11.0	win	091919	10:31:57	NH_A_81	1	1	mixed_Word_shortCSI	14	mixed_repeat	209	Circle	Red	Color	Word	Repeat	200	Consistent	COLOR	CircleRed.png	30	1	1195	26	28	26302	92.8571428571428612031	1011.61538461538464162	40	41	35921	97.5609756097560989474	898.0249999999999772626	33	33	31992	100	969.4545454545454958861	33	36	30231	91.6666666666666571928	916.0909090909091219146	-53.3636363636363739715
5.0.11.0	win	091919	10:31:57	NH_A_81	1	1	mixed_Word_shortCSI	14	mixed_repeat	212	Triangle	Green	Color	Word	Repeat	200	Consistent	COLOR	TriangleGreen.png	38	1	1130	27	29	27432	93.1034482758620640652	1016	40	41	35921	97.5609756097560989474	898.0249999999999772626	34	34	33122	100	974.1764705882352473054	33	36	30231	91.6666666666666571928	916.0909090909091219146	-58.0855614973261253908
5.0.11.0	win	091919	10:31:57	NH_A_81	1	1	mixed_Word_shortCSI	14	mixed_repeat	215	Circle	Red	Color	Word	Repeat	200	Consistent	COLOR	CircleRed.png	30	1	2027	28	30	29459	93.3333333333333285964	1052.1071428571428896248	40	41	35921	97.5609756097560989474	898.0249999999999772626	35	35	35149	100	1004.2571428571428668874	33	36	30231	91.6666666666666571928	916.0909090909091219146	-88.1662337662337449729
5.0.11.0	win	091919	10:31:57	NH_A_81	1	1	mixed_Word_shortCSI	14	mixed_shift	218	Circle	Red	Shape	Word	Shift	200	Consistent	SHAPE	CircleRed.png	30	1	1112	28	30	29459	93.3333333333333285964	1052.1071428571428896248	41	42	37033	97.619047619047620401	903.2439024390243957896	35	35	35149	100	1004.2571428571428668874	34	37	31343	91.8918918918919018779	921.8529411764706082977	-82.4042016806722585898
5.0.11.0	win	091919	10:31:57	NH_A_81	1	1	mixed_Word_shortCSI	14	mixed_repeat	221	Circle	Green	Shape	Word	Repeat	200	Inconsistent	SHAPE	CircleGreen.png	30	1	1931	28	30	29459	93.3333333333333285964	1052.1071428571428896248	42	43	38964	97.6744186046511515542	927.7142857142856655628	36	36	37080	100	1030	34	37	31343	91.8918918918919018779	921.8529411764706082977	-108.1470588235293917023
5.0.11.0	win	091919	10:31:57	NH_A_81	1	1	mixed_Word_shortCSI	14	mixed_shift	224	Triangle	Green	Color	Word	Shift	200	Consistent	COLOR	TriangleGreen.png	38	1	1003	29	31	30462	93.5483870967741921731	1050.4137931034483699477	42	43	38964	97.6744186046511515542	927.7142857142856655628	36	36	37080	100	1030	35	38	32346	92.1052631578947398339	924.171428571428577925	-105.828571428571422075
5.0.11.0	win	091919	10:31:57	NH_A_81	1	1	mixed_Word_shortCSI	14	mixed_shift	227	Circle	Red	Shape	Word	Shift	200	Consistent	SHAPE	CircleRed.png	30	1	577	29	31	30462	93.5483870967741921731	1050.4137931034483699477	43	44	39541	97.7272727272727337322	919.5581395348837077108	36	36	37080	100	1030	36	39	32923	92.3076923076923065992	914.5277777777778283053	-115.4722222222221716947
5.0.11.0	win	091919	10:31:57	NH_A_81	1	1	mixed_Word_shortCSI	14	mixed_shift	230	Triangle	Green	Color	Word	Shift	200	Consistent	COLOR	TriangleGreen.png	38	1	905	30	32	31367	93.75	1045.5666666666666060337	43	44	39541	97.7272727272727337322	919.5581395348837077108	36	36	37080	100	1030	37	40	33828	92.5	914.2702702702703163595	-115.7297297297296836405
5.0.11.0	win	091919	10:31:57	NH_A_81	1	1	mixed_Word_shortCSI	14	mixed_shift	233	Circle	Green	Shape	Word	Shift	200	Inconsistent	SHAPE	CircleGreen.png	30	1	898	30	32	31367	93.75	1045.5666666666666060337	44	45	40439	97.7777777777777714618	919.0681818181818698577	36	36	37080	100	1030	38	41	34726	92.6829268292682968422	913.8421052631579186709	-116.1578947368420813291
5.0.11.0	win	091919	10:31:57	NH_A_81	1	1	mixed_Word_shortCSI	14	mixed_repeat	236	Triangle	Green	Shape	Word	Repeat	200	Consistent	SHAPE	TriangleGreen.png	38	1	716	30	32	31367	93.75	1045.5666666666666060337	45	46	41155	97.8260869565217348054	914.5555555555555429237	37	37	37796	100	1021.5135135135135442397	38	41	34726	92.6829268292682968422	913.8421052631579186709	-107.6714082503556255688
5.0.11.0	win	091919	10:31:57	NH_A_81	1	1	mixed_Word_shortCSI	14	mixed_repeat	239	Circle	Red	Shape	Word	Repeat	200	Consistent	SHAPE	CircleRed.png	30	1	686	30	32	31367	93.75	1045.5666666666666060337	46	47	41841	97.8723404255319167078	909.5869565217391254919	38	38	38482	100	1012.6842105263158373418	38	41	34726	92.6829268292682968422	913.8421052631579186709	-98.8421052631579186709
5.0.11.0	win	091919	10:31:57	NH_A_81	1	1	mixed_Word_shortCSI	14	mixed_repeat	242	Circle	Red	Shape	Word	Repeat	200	Consistent	SHAPE	CircleRed.png	30	1	640	30	32	31367	93.75	1045.5666666666666060337	47	48	42481	97.9166666666666571928	903.8510638297872219482	39	39	39122	100	1003.1282051282050815644	38	41	34726	92.6829268292682968422	913.8421052631579186709	-89.2860998650471628935
5.0.11.0	win	091919	10:31:57	NH_A_81	1	1	mixed_Word_shortCSI	14	Rest	244	Circle	Red	Shape	Word	Repeat	200	Consistent	Take a break for 60 s	CircleRed.png	0	0	59984	30	32	31367	93.75	1045.5666666666666060337	47	48	42481	97.9166666666666571928	903.8510638297872219482	39	39	39122	100	1003.1282051282050815644	38	41	34726	92.6829268292682968422	913.8421052631579186709	-89.2860998650471628935
5.0.11.0	win	091919	10:31:57	NH_A_81	1	1	mixed_Word_shortCSI	14	mixed_repeat	246	Triangle	Red	Shape	Word	Repeat	200	Inconsistent	SHAPE	TriangleRed.png	38	1	867	30	32	31367	93.75	1045.5666666666666060337	48	49	43348	97.9591836734693828248	903.0833333333333712289	40	40	39989	100	999.7250000000000227374	38	41	34726	92.6829268292682968422	913.8421052631579186709	-85.8828947368421040665
5.0.11.0	win	091919	10:31:57	NH_A_81	1	1	mixed_Word_shortCSI	14	mixed_repeat	249	Circle	Red	Shape	Word	Repeat	200	Consistent	SHAPE	CircleRed.png	30	1	639	30	32	31367	93.75	1045.5666666666666060337	49	50	43987	98	897.6938775510203640806	41	41	40628	100	990.9268292682926357884	38	41	34726	92.6829268292682968422	913.8421052631579186709	-77.0847240051347171175
5.0.11.0	win	091919	10:31:57	NH_A_81	1	1	mixed_Word_shortCSI	14	mixed_repeat	252	Circle	Red	Shape	Word	Repeat	200	Consistent	SHAPE	CircleRed.png	30	1	675	30	32	31367	93.75	1045.5666666666666060337	50	51	44662	98.0392156862745025592	893.2400000000000090949	42	42	41303	100	983.4047619047619264165	38	41	34726	92.6829268292682968422	913.8421052631579186709	-69.5626566416040077456
5.0.11.0	win	091919	10:31:57	NH_A_81	1	1	mixed_Word_shortCSI	14	mixed_shift	255	Circle	Red	Color	Word	Shift	200	Consistent	COLOR	CircleRed.png	30	1	646	31	33	32013	93.9393939393939376714	1032.6774193548387756891	50	51	44662	98.0392156862745025592	893.2400000000000090949	42	42	41303	100	983.4047619047619264165	39	42	35372	92.8571428571428612031	906.9743589743590064245	-76.430402930402919992
5.0.11.0	win	091919	10:31:57	NH_A_81	1	1	mixed_Word_shortCSI	14	mixed_repeat	258	Circle	Green	Color	Word	Repeat	200	Inconsistent	COLOR	CircleGreen.png	38	1	827	32	34	32840	94.1176470588235218884	1026.25	50	51	44662	98.0392156862745025592	893.2400000000000090949	43	43	42130	100	979.7674418604651691567	39	42	35372	92.8571428571428612031	906.9743589743590064245	-72.7930828861061627322
5.0.11.0	win	091919	10:31:57	NH_A_81	1	1	mixed_Word_shortCSI	14	mixed_repeat	261	Triangle	Red	Color	Word	Repeat	200	Inconsistent	COLOR	TriangleRed.png	30	1	553	33	35	33393	94.2857142857142775938	1011.9090909090908780854	50	51	44662	98.0392156862745025592	893.2400000000000090949	44	44	42683	100	970.0681818181818698577	39	42	35372	92.8571428571428612031	906.9743589743590064245	-63.0938228438228634332
5.0.11.0	win	091919	10:31:57	NH_A_81	1	1	mixed_Word_shortCSI	14	mixed_repeat	264	Circle	Red	Color	Word	Repeat	200	Consistent	COLOR	CircleRed.png	30	1	672	34	36	34065	94.4444444444444428655	1001.9117647058823195039	50	51	44662	98.0392156862745025592	893.2400000000000090949	45	45	43355	100	963.4444444444444570763	39	42	35372	92.8571428571428612031	906.9743589743590064245	-56.4700854700854506518
5.0.11.0	win	091919	10:31:57	NH_A_81	1	1	mixed_Word_shortCSI	14	mixed_repeat	267	Circle	Green	Color	Word	Repeat	200	Inconsistent	COLOR	CircleGreen.png	38	1	756	35	37	34821	94.594594594594596515	994.8857142857142434877	50	51	44662	98.0392156862745025592	893.2400000000000090949	46	46	44111	100	958.9347826086956274594	39	42	35372	92.8571428571428612031	906.9743589743590064245	-51.9604236343366210349
5.0.11.0	win	091919	10:31:57	NH_A_81	1	1	mixed_Word_shortCSI	14	mixed_shift	270	Circle	Red	Shape	Word	Shift	200	Consistent	SHAPE	CircleRed.png	30	1	596	35	37	34821	94.594594594594596515	994.8857142857142434877	51	52	45258	98.0769230769230659917	887.4117647058823195039	46	46	44111	100	958.9347826086956274594	40	43	35968	93.0232558139534830843	899.2000000000000454747	-59.7347826086955819846
5.0.11.0	win	091919	10:31:57	NH_A_81	1	1	mixed_Word_shortCSI	14	mixed_shift	273	Circle	Red	Color	Word	Shift	200	Consistent	COLOR	CircleRed.png	30	1	747	36	38	35568	94.7368421052631504153	988	51	52	45258	98.0769230769230659917	887.4117647058823195039	46	46	44111	100	958.9347826086956274594	41	44	36715	93.1818181818181727749	895.4878048780487915792	-63.4469777306468358802
5.0.11.0	win	091919	10:31:57	NH_A_81	1	1	mixed_Word_shortCSI	14	mixed_shift	276	Triangle	Red	Shape	Word	Shift	200	Inconsistent	SHAPE	TriangleRed.png	38	1	699	36	38	35568	94.7368421052631504153	988	52	53	45957	98.1132075471698072988	883.7884615384615472067	46	46	44111	100	958.9347826086956274594	42	45	37414	93.3333333333333285964	890.8095238095238528331	-68.1252587991717746263
5.0.11.0	win	091919	10:31:57	NH_A_81	1	1	mixed_Word_shortCSI	14	mixed_shift	279	Circle	Green	Color	Word	Shift	200	Inconsistent	COLOR	CircleGreen.png	38	1	589	37	39	36157	94.8717948717948615922	977.2162162162162530876	52	53	45957	98.1132075471698072988	883.7884615384615472067	46	46	44111	100	958.9347826086956274594	43	46	38003	93.478260869565218627	883.790697674418652241	-75.1440849342769752184
5.0.11.0	win	091919	10:31:57	NH_A_81	1	1	mixed_Word_shortCSI	14	mixed_shift	282	Triangle	Green	Shape	Word	Shift	200	Consistent	SHAPE	TriangleGreen.png	38	1	644	37	39	36157	94.8717948717948615922	977.2162162162162530876	53	54	46601	98.1481481481481523588	879.2641509433962028197	46	46	44111	100	958.9347826086956274594	44	47	38647	93.6170212765957501233	878.3409090909091219146	-80.5938735177865055448
5.0.11.0	win	091919	10:31:57	NH_A_81	1	1	mixed_Word_shortCSI	14	mixed_repeat	285	Triangle	Green	Shape	Word	Repeat	200	Consistent	SHAPE	TriangleGreen.png	38	1	1017	37	39	36157	94.8717948717948615922	977.2162162162162530876	54	55	47618	98.1818181818181869858	881.8148148148147811298	47	47	45128	100	960.1702127659574443896	44	47	38647	93.6170212765957501233	878.3409090909091219146	-81.829303675048322475
5.0.11.0	win	091919	10:31:57	NH_A_81	1	1	mixed_Word_shortCSI	14	mixed_shift	288	Triangle	Red	Color	Word	Shift	200	Inconsistent	COLOR	TriangleRed.png	30	1	1310	38	40	37467	95	985.9736842105263576741	54	55	47618	98.1818181818181869858	881.8148148148147811298	47	47	45128	100	960.1702127659574443896	45	48	39957	93.75	887.9333333333332802795	-72.2368794326241641102
5.0.11.0	win	091919	10:31:57	NH_A_81	1	1	mixed_Word_shortCSI	14	mixed_repeat	291	Circle	Green	Color	Word	Repeat	200	Inconsistent	COLOR	CircleGreen.png	38	1	663	39	41	38130	95.1219512195121978948	977.6923076923077360334	54	55	47618	98.1818181818181869858	881.8148148148147811298	48	48	45791	100	953.9791666666666287711	45	48	39957	93.75	887.9333333333332802795	-66.0458333333333484916
5.0.11.0	win	091919	10:31:57	NH_A_81	1	1	mixed_Word_shortCSI	14	mixed_shift	294	Triangle	Green	Shape	Word	Shift	200	Consistent	SHAPE	TriangleGreen.png	38	1	1084	39	41	38130	95.1219512195121978948	977.6923076923077360334	55	56	48702	98.2142857142857081953	885.4909090909090991772	48	48	45791	100	953.9791666666666287711	46	49	41041	93.8775510204081626853	892.195652173913003935	-61.783514492753624836
5.0.11.0	win	091919	10:31:57	NH_A_81	1	1	mixed_Word_shortCSI	14	mixed_repeat	297	Circle	Red	Shape	Word	Repeat	200	Consistent	SHAPE	CircleRed.png	30	1	1374	39	41	38130	95.1219512195121978948	977.6923076923077360334	56	57	50076	98.2456140350877120682	894.2142857142856655628	49	49	47165	100	962.5510204081632537054	46	49	41041	93.8775510204081626853	892.195652173913003935	-70.3553682342502497704
5.0.11.0	win	091919	10:31:57	NH_A_81	1	1	mixed_Word_shortCSI	14	mixed_repeat	300	Triangle	Green	Shape	Word	Repeat	200	Consistent	SHAPE	TriangleGreen.png	38	1	566	39	41	38130	95.1219512195121978948	977.6923076923077360334	57	58	50642	98.2758620689655089109	888.4561403508771491033	50	50	47731	100	954.6200000000000045475	46	49	41041	93.8775510204081626853	892.195652173913003935	-62.4243478260870006125
5.0.11.0	win	091919	10:31:57	NH_A_81	1	1	mixed_Word_shortCSI	14	mixed_shift	303	Triangle	Green	Color	Word	Shift	200	Consistent	COLOR	TriangleGreen.png	38	1	685	40	42	38815	95.2380952380952265912	970.375	57	58	50642	98.2758620689655089109	888.4561403508771491033	50	50	47731	100	954.6200000000000045475	47	50	41726	94	887.7872340425532229347	-66.8327659574467816128
5.0.11.0	win	091919	10:31:57	NH_A_81	1	1	mixed_Word_shortCSI	14	mixed_repeat	306	Circle	Red	Color	Word	Repeat	200	Consistent	COLOR	CircleRed.png	30	1	543	41	43	39358	95.3488372093023315301	959.9512195121951663168	57	58	50642	98.2758620689655089109	888.4561403508771491033	51	51	48274	100	946.5490196078430926718	47	50	41726	94	887.7872340425532229347	-58.7617855652898697372
5.0.11.0	win	091919	10:31:57	NH_A_81	1	1	mixed_Word_shortCSI	14	mixed_shift	309	Circle	Green	Shape	Word	Shift	200	Inconsistent	SHAPE	CircleGreen.png	30	1	1433	41	43	39358	95.3488372093023315301	959.9512195121951663168	58	59	52075	98.3050847457627128279	897.8448275862068612696	51	51	48274	100	946.5490196078430926718	48	51	43159	94.1176470588235218884	899.1458333333333712289	-47.4031862745097214429
5.0.11.0	win	091919	10:31:57	NH_A_81	1	1	mixed_Word_shortCSI	14	mixed_repeat	312	Circle	Green	Shape	Word	Repeat	200	Inconsistent	SHAPE	CircleGreen.png	30	1	765	41	43	39358	95.3488372093023315301	959.9512195121951663168	59	60	52840	98.3333333333333285964	895.5932203389830874585	52	52	49039	100	943.0576923076922639666	48	51	43159	94.1176470588235218884	899.1458333333333712289	-43.9118589743588927377
5.0.11.0	win	091919	10:31:57	NH_A_81	1	1	mixed_Word_shortCSI	14	mixed_shift	315	Triangle	Green	Color	Word	Shift	200	Consistent	COLOR	TriangleGreen.png	38	1	636	42	44	39994	95.4545454545454532536	952.2380952380951839586	59	60	52840	98.3333333333333285964	895.5932203389830874585	52	52	49039	100	943.0576923076922639666	49	52	43795	94.2307692307692263967	893.7755102040816836961	-49.2821821036105802705
5.0.11.0	win	091919	10:31:57	NH_A_81	1	1	mixed_Word_shortCSI	14	mixed_repeat	318	Triangle	Red	Color	Word	Repeat	200	Inconsistent	COLOR	TriangleRed.png	30	1	673	43	45	40667	95.5555555555555571345	945.7441860465115723855	59	60	52840	98.3333333333333285964	895.5932203389830874585	53	53	49712	100	937.9622641509433833562	49	52	43795	94.2307692307692263967	893.7755102040816836961	-44.1867539468616996601
5.0.11.0	win	091919	10:31:57	NH_A_81	1	1	mixed_Word_shortCSI	14	mixed_repeat	321	Triangle	Red	Color	Word	Repeat	200	Inconsistent	COLOR	TriangleRed.png	30	1	1333	44	46	42000	95.6521739130434838216	954.5454545454545041139	59	60	52840	98.3333333333333285964	895.5932203389830874585	54	54	51045	100	945.2777777777778283053	49	52	43795	94.2307692307692263967	893.7755102040816836961	-51.5022675736961446091
5.0.11.0	win	091919	10:31:57	NH_A_81	1	1	mixed_Word_shortCSI	14	mixed_shift	324	Triangle	Red	Shape	Word	Shift	200	Inconsistent	SHAPE	TriangleRed.png	38	1	781	44	46	42000	95.6521739130434838216	954.5454545454545041139	60	61	53621	98.3606557377049171009	893.6833333333332802795	54	54	51045	100	945.2777777777778283053	50	53	44576	94.3396226415094361073	891.5199999999999818101	-53.7577777777778464952
5.0.11.0	win	091919	10:31:57	NH_A_81	1	1	mixed_Word_shortCSI	14	mixed_repeat	327	Triangle	Red	Shape	Word	Repeat	200	Inconsistent	SHAPE	TriangleRed.png	38	1	620	44	46	42000	95.6521739130434838216	954.5454545454545041139	61	62	54241	98.387096774193551596	889.1967213114753576519	55	55	51665	100	939.3636363636363739715	50	53	44576	94.3396226415094361073	891.5199999999999818101	-47.8436363636363921614
5.0.11.0	win	091919	10:31:57	NH_A_81	1	1	mixed_Word_shortCSI	14	mixed_repeat	330	Circle	Red	Shape	Word	Repeat	200	Consistent	SHAPE	CircleRed.png	30	1	673	44	46	42000	95.6521739130434838216	954.5454545454545041139	62	63	54914	98.4126984126984041268	885.7096774193548753829	56	56	52338	100	934.6071428571428896248	50	53	44576	94.3396226415094361073	891.5199999999999818101	-43.0871428571429078147
5.0.11.0	win	091919	10:31:57	NH_A_81	1	1	mixed_Word_shortCSI	14	mixed_repeat	333	Circle	Green	Shape	Word	Repeat	200	Inconsistent	SHAPE	CircleGreen.png	30	1	884	44	46	42000	95.6521739130434838216	954.5454545454545041139	63	64	55798	98.4375	885.682539682539641035	57	57	53222	100	933.7192982456140271097	50	53	44576	94.3396226415094361073	891.5199999999999818101	-42.1992982456140452996
5.0.11.0	win	091919	10:31:57	NH_A_81	1	1	mixed_Word_shortCSI	14	mixed_repeat	336	Triangle	Green	Shape	Word	Repeat	200	Consistent	SHAPE	TriangleGreen.png	38	1	591	44	46	42000	95.6521739130434838216	954.5454545454545041139	64	65	56389	98.4615384615384670042	881.078125	58	58	53813	100	927.810344827586163774	50	53	44576	94.3396226415094361073	891.5199999999999818101	-36.2903448275861819639
5.0.11.0	win	091919	10:31:57	NH_A_81	1	1	mixed_Word_shortCSI	14	mixed_repeat	339	Circle	Red	Shape	Word	Repeat	200	Consistent	SHAPE	CircleRed.png	30	1	629	44	46	42000	95.6521739130434838216	954.5454545454545041139	65	66	57018	98.4848484848484844179	877.2000000000000454747	59	59	54442	100	922.7457627118643586073	50	53	44576	94.3396226415094361073	891.5199999999999818101	-31.2257627118643767972
5.0.11.0	win	091919	10:31:57	NH_A_81	1	1	mixed_Word_shortCSI	14	mixed_repeat	342	Circle	Green	Shape	Word	Repeat	200	Inconsistent	SHAPE	CircleGreen.png	30	1	1035	44	46	42000	95.6521739130434838216	954.5454545454545041139	66	67	58053	98.507462686567166088	879.5909090909091219146	60	60	55477	100	924.6166666666666742458	50	53	44576	94.3396226415094361073	891.5199999999999818101	-33.0966666666666924357
5.0.11.0	win	091919	10:31:57	NH_A_81	1	1	mixed_Word_shortCSI	14	mixed_shift	345	Circle	Green	Color	Word	Shift	200	Inconsistent	COLOR	CircleGreen.png	38	1	816	45	47	42816	95.7446808510638334155	951.4666666666666969832	66	67	58053	98.507462686567166088	879.5909090909091219146	60	60	55477	100	924.6166666666666742458	51	54	45392	94.4444444444444428655	890.0392156862744741375	-34.5774509803922001083
5.0.11.0	win	091919	10:31:57	NH_A_81	1	1	mixed_Word_shortCSI	14	mixed_shift	348	Circle	Green	Shape	Word	Shift	200	Inconsistent	SHAPE	CircleGreen.png	30	1	893	45	47	42816	95.7446808510638334155	951.4666666666666969832	67	68	58946	98.5294117647058840248	879.7910447761194063787	60	60	55477	100	924.6166666666666742458	52	55	46285	94.5454545454545467464	890.0961538461538111733	-34.5205128205128630725
5.0.11.0	win	091919	10:31:57	NH_A_81	1	1	mixed_Word_shortCSI	14	mixed_shift	351	Circle	Red	Color	Word	Shift	200	Consistent	COLOR	CircleRed.png	30	1	856	46	48	43672	95.8333333333333428072	949.3913043478261215569	67	68	58946	98.5294117647058840248	879.7910447761194063787	60	60	55477	100	924.6166666666666742458	53	56	47141	94.6428571428571387969	889.4528301886792860387	-35.1638364779873882071
5.0.11.0	win	091919	10:31:57	NH_A_81	1	1	mixed_Word_shortCSI	14	mixed_shift	354	Triangle	Red	Shape	Word	Shift	200	Inconsistent	SHAPE	TriangleRed.png	38	1	1268	46	48	43672	95.8333333333333428072	949.3913043478261215569	68	69	60214	98.5507246376811707478	885.5	60	60	55477	100	924.6166666666666742458	54	57	48409	94.7368421052631504153	896.4629629629629334886	-28.1537037037037407572
5.0.11.0	win	091919	10:31:57	NH_A_81	1	1	mixed_Word_shortCSI	14	mixed_repeat	357	Circle	Red	Shape	Word	Repeat	200	Consistent	SHAPE	CircleRed.png	30	1	655	46	48	43672	95.8333333333333428072	949.3913043478261215569	69	70	60869	98.5714285714285836093	882.1594202898551202452	61	61	56132	100	920.1967213114753576519	54	57	48409	94.7368421052631504153	896.4629629629629334886	-23.7337583485124241633
5.0.11.0	win	091919	10:31:57	NH_A_81	1	1	mixed_Word_shortCSI	14	mixed_shift	360	Triangle	Red	Color	Word	Shift	200	Inconsistent	COLOR	TriangleRed.png	30	1	819	47	49	44491	95.9183673469387656496	946.617021276595778545	69	70	60869	98.5714285714285836093	882.1594202898551202452	61	61	56132	100	920.1967213114753576519	55	58	49228	94.8275862068965551543	895.0545454545454049367	-25.1421758569299527153
5.0.11.0	win	091919	10:31:57	NH_A_81	1	1	mixed_Word_shortCSI	14	mixed_repeat	363	Triangle	Green	Color	Word	Repeat	200	Consistent	COLOR	TriangleGreen.png	38	1	592	48	50	45083	96	939.2291666666666287711	69	70	60869	98.5714285714285836093	882.1594202898551202452	62	62	56724	100	914.903225806451587232	55	58	49228	94.8275862068965551543	895.0545454545454049367	-19.8486803519061822954
5.0.11.0	win	091919	10:31:57	NH_A_81	1	1	mixed_Word_shortCSI	14	mixed_repeat	366	Triangle	Green	Color	Word	Repeat	200	Consistent	COLOR	TriangleGreen.png	38	1	791	49	51	45874	96.0784313725490193292	936.2040816326530148217	69	70	60869	98.5714285714285836093	882.1594202898551202452	63	63	57515	100	912.9365079365079509444	55	58	49228	94.8275862068965551543	895.0545454545454049367	-17.8819624819625460077
5.0.11.0	win	091919	10:31:57	NH_A_81	1	1	mixed_Word_shortCSI	14	mixed_shift	369	Triangle	Green	Shape	Word	Shift	200	Consistent	SHAPE	TriangleGreen.png	38	1	1141	49	51	45874	96.0784313725490193292	936.2040816326530148217	70	71	62010	98.5915492957746550928	885.8571428571428896248	63	63	57515	100	912.9365079365079509444	56	59	50369	94.9152542372881384836	899.4464285714285551876	-13.4900793650793957568
5.0.11.0	win	091919	10:31:57	NH_A_81	1	1	mixed_Word_shortCSI	14	mixed_repeat	372	Triangle	Green	Shape	Word	Repeat	200	Consistent	SHAPE	TriangleGreen.png	38	1	1206	49	51	45874	96.0784313725490193292	936.2040816326530148217	71	72	63216	98.6111111111111142691	890.3661971830986203713	64	64	58721	100	917.515625	56	59	50369	94.9152542372881384836	899.4464285714285551876	-18.0691964285714448124
5.0.11.0	win	091919	10:31:57	NH_A_81	1	1	mixed_Word_shortCSI	14	mixed_repeat	375	Circle	Green	Shape	Word	Repeat	200	Inconsistent	SHAPE	CircleGreen.png	30	1	564	49	51	45874	96.0784313725490193292	936.2040816326530148217	72	73	63780	98.6301369863013661643	885.8333333333333712289	65	65	59285	100	912.0769230769230944134	56	59	50369	94.9152542372881384836	899.4464285714285551876	-12.6304945054945392258
5.0.11.0	win	091919	10:31:57	NH_A_81	1	1	mixed_Word_shortCSI	14	mixed_shift	378	Circle	Red	Color	Word	Shift	200	Consistent	COLOR	CircleRed.png	30	1	1084	50	52	46958	96.153846153846160405	939.1599999999999681677	72	73	63780	98.6301369863013661643	885.8333333333333712289	65	65	59285	100	912.0769230769230944134	57	60	51453	95	902.6842105263158373418	-9.3927125506072570715
5.0.11.0	win	091919	10:31:57	NH_A_81	1	1	mixed_Word_shortCSI	14	mixed_shift	381	Circle	Green	Shape	Word	Shift	200	Inconsistent	SHAPE	CircleGreen.png	30	1	1422	50	52	46958	96.153846153846160405	939.1599999999999681677	73	74	65202	98.648648648648645576	893.1780821917808452781	65	65	59285	100	912.0769230769230944134	58	61	52875	95.0819672131147513028	911.6379310344827899826	-0.4389920424403044308
5.0.11.0	win	091919	10:31:57	NH_A_81	1	1	mixed_Word_shortCSI	14	mixed_shift	384	Circle	Green	Color	Word	Shift	200	Inconsistent	COLOR	CircleGreen.png	38	1	1732	51	53	48690	96.2264150943396288085	954.7058823529412165954	73	74	65202	98.648648648648645576	893.1780821917808452781	65	65	59285	100	912.0769230769230944134	59	62	54607	95.161290322580654788	925.5423728813559591799	13.4654498044328647666
5.0.11.0	win	091919	10:31:57	NH_A_81	1	1	mixed_Word_shortCSI	14	mixed_repeat	387	Triangle	Green	Color	Word	Repeat	200	Consistent	COLOR	TriangleGreen.png	38	1	716	52	54	49406	96.2962962962962905067	950.11538461538464162	73	74	65202	98.648648648648645576	893.1780821917808452781	66	66	60001	100	909.1060606060606232859	59	62	54607	95.161290322580654788	925.5423728813559591799	16.436312275295335894
5.0.11.0	win	091919	10:31:57	NH_A_81	1	1	mixed_Word_shortCSI	14	mixed_repeat	390	Circle	Green	Color	Word	Repeat	200	Inconsistent	COLOR	CircleGreen.png	38	1	926	53	55	50332	96.3636363636363597607	949.6603773584905638927	73	74	65202	98.648648648648645576	893.1780821917808452781	67	67	60927	100	909.3582089552238585384	59	62	54607	95.161290322580654788	925.5423728813559591799	16.1841639261321006416
5.0.11.0	win	091919	10:31:57	NH_A_81	1	1	mixed_Word_shortCSI	14	mixed_shift	393	Triangle	Green	Shape	Word	Shift	200	Consistent	SHAPE	TriangleGreen.png	38	1	663	53	55	50332	96.3636363636363597607	949.6603773584905638927	74	75	65865	98.6666666666666714036	890.0675675675676075116	67	67	60927	100	909.3582089552238585384	60	63	55270	95.2380952380952265912	921.1666666666666287711	11.8084577114427702327
5.0.11.0	win	091919	10:31:57	NH_A_81	1	1	mixed_Word_shortCSI	14	mixed_repeat	396	Circle	Green	Shape	Word	Repeat	200	Inconsistent	SHAPE	CircleGreen.png	30	1	635	53	55	50332	96.3636363636363597607	949.6603773584905638927	75	76	66500	98.6842105263157804984	886.6666666666666287711	68	68	61562	100	905.3235294117647526946	60	63	55270	95.2380952380952265912	921.1666666666666287711	15.8431372549018760765
5.0.11.0	win	091919	10:31:57	NH_A_81	1	1	mixed_Word_shortCSI	14	mixed_shift	399	Triangle	Green	Color	Word	Shift	200	Consistent	COLOR	TriangleGreen.png	38	1	816	54	56	51148	96.4285714285714306016	947.1851851851852188702	75	76	66500	98.6842105263157804984	886.6666666666666287711	68	68	61562	100	905.3235294117647526946	61	64	56086	95.3125	919.4426229508196684037	14.1190935390549157091
5.0.11.0	win	091919	10:31:57	NH_A_81	1	1	mixed_Word_shortCSI	14	mixed_repeat	402	Circle	Green	Color	Word	Repeat	200	Inconsistent	COLOR	CircleGreen.png	38	1	1021	55	57	52169	96.4912280701754383472	948.5272727272727024683	75	76	66500	98.6842105263157804984	886.6666666666666287711	69	69	62583	100	907	61	64	56086	95.3125	919.4426229508196684037	12.4426229508196684037
5.0.11.0	win	091919	10:31:57	NH_A_81	1	1	mixed_Word_shortCSI	14	mixed_shift	405	Circle	Red	Shape	Word	Shift	200	Consistent	SHAPE	CircleRed.png	30	1	899	55	57	52169	96.4912280701754383472	948.5272727272727024683	76	77	67399	98.7012987012986968693	886.8289473684210406645	69	69	62583	100	907	62	65	56985	95.3846153846153868017	919.1129032258064626149	12.1129032258064626149
5.0.11.0	win	091919	10:31:57	NH_A_81	1	1	mixed_Word_shortCSI	14	mixed_shift	408	Circle	Green	Color	Word	Shift	200	Inconsistent	COLOR	CircleGreen.png	38	1	1149	56	58	53318	96.5517241379310320326	952.1071428571428896248	76	77	67399	98.7012987012986968693	886.8289473684210406645	69	69	62583	100	907	63	66	58134	95.4545454545454532536	922.7619047619048160414	15.7619047619048160414
5.0.11.0	win	091919	10:31:57	NH_A_81	1	1	mixed_Word_shortCSI	14	mixed_shift	411	Circle	Green	Shape	Word	Shift	200	Inconsistent	SHAPE	CircleGreen.png	30	1	748	56	58	53318	96.5517241379310320326	952.1071428571428896248	77	78	68147	98.7179487179487296089	885.0259740259740510737	69	69	62583	100	907	64	67	58882	95.5223880597014840532	920.03125	13.03125
5.0.11.0	win	091919	10:31:57	NH_A_81	1	1	mixed_Word_shortCSI	14	mixed_repeat	414	Triangle	Red	Shape	Word	Repeat	200	Inconsistent	SHAPE	TriangleRed.png	38	1	621	56	58	53318	96.5517241379310320326	952.1071428571428896248	78	79	68768	98.7341772151898737775	881.6410256410256351955	70	70	63204	100	902.9142857142857110375	64	67	58882	95.5223880597014840532	920.03125	17.1169642857142889625
5.0.11.0	win	091919	10:31:57	NH_A_81	1	1	mixed_Word_shortCSI	14	mixed_repeat	417	Triangle	Green	Shape	Word	Repeat	200	Consistent	SHAPE	TriangleGreen.png	38	1	961	56	58	53318	96.5517241379310320326	952.1071428571428896248	79	80	69729	98.75	882.645569620253127141	71	71	64165	100	903.7323943661971270558	64	67	58882	95.5223880597014840532	920.03125	16.2988556338028729442
5.0.11.0	win	091919	10:31:57	NH_A_81	1	1	mixed_Word_shortCSI	14	mixed_repeat	420	Circle	Green	Shape	Word	Repeat	200	Inconsistent	SHAPE	CircleGreen.png	30	1	506	56	58	53318	96.5517241379310320326	952.1071428571428896248	80	81	70235	98.7654320987654301689	877.9375	72	72	64671	100	898.2083333333333712289	64	67	58882	95.5223880597014840532	920.03125	21.8229166666666287711
5.0.11.0	win	091919	10:31:57	NH_A_81	1	1	mixed_Word_shortCSI	14	mixed_shift	423	Circle	Red	Color	Word	Shift	200	Consistent	COLOR	CircleRed.png	30	1	676	57	59	53994	96.6101694915254256557	947.2631578947368780064	80	81	70235	98.7654320987654301689	877.9375	72	72	64671	100	898.2083333333333712289	65	68	59558	95.5882352941176520744	916.2769230769230262013	18.0685897435896549723
5.0.11.0	win	091919	10:31:57	NH_A_81	1	1	mixed_Word_shortCSI	14	mixed_shift	426	Triangle	Green	Shape	Word	Shift	200	Consistent	SHAPE	TriangleGreen.png	38	1	599	57	59	53994	96.6101694915254256557	947.2631578947368780064	81	82	70834	98.7804878048780494737	874.4938271604938790915	72	72	64671	100	898.2083333333333712289	66	69	60157	95.6521739130434838216	911.4696969696969972574	13.2613636363636260285
5.0.11.0	win	091919	10:31:57	NH_A_81	1	1	mixed_Word_shortCSI	14	mixed_shift	429	Triangle	Red	Color	Word	Shift	200	Inconsistent	COLOR	TriangleRed.png	30	1	701	58	60	54695	96.6666666666666714036	943.0172413793103487478	81	82	70834	98.7804878048780494737	874.4938271604938790915	72	72	64671	100	898.2083333333333712289	67	70	60858	95.7142857142857224062	908.3283582089552510297	10.1200248756218798007
5.0.11.0	win	091919	10:31:57	NH_A_81	1	1	mixed_Word_shortCSI	14	mixed_shift	432	Triangle	Red	Shape	Word	Shift	200	Inconsistent	SHAPE	TriangleRed.png	38	1	879	58	60	54695	96.6666666666666714036	943.0172413793103487478	82	83	71713	98.7951807228915583892	874.5487804878048336832	72	72	64671	100	898.2083333333333712289	68	71	61737	95.7746478873239368568	907.8970588235293917023	9.6887254901960204734
5.0.11.0	win	091919	10:31:57	NH_A_81	1	1	mixed_Word_shortCSI	14	mixed_repeat	435	Circle	Green	Shape	Word	Repeat	200	Inconsistent	SHAPE	CircleGreen.png	30	1	651	58	60	54695	96.6666666666666714036	943.0172413793103487478	83	84	72364	98.8095238095238102005	871.855421686747035892	73	73	65322	100	894.8219178082191547219	68	71	61737	95.7746478873239368568	907.8970588235293917023	13.0751410153102369804
5.0.11.0	win	091919	10:31:57	NH_A_81	1	1	mixed_Word_shortCSI	14	mixed_repeat	438	Triangle	Green	Shape	Word	Repeat	200	Consistent	SHAPE	TriangleGreen.png	38	1	719	58	60	54695	96.6666666666666714036	943.0172413793103487478	84	85	73083	98.823529411764710062	870.0357142857143344372	74	74	66041	100	892.4459459459459367281	68	71	61737	95.7746478873239368568	907.8970588235293917023	15.4511128775834549742
5.0.11.0	win	091919	10:31:57	NH_A_81	1	1	mixed_Word_shortCSI	14	mixed_shift	441	Triangle	Green	Color	Word	Shift	200	Consistent	COLOR	TriangleGreen.png	38	1	1200	59	61	55895	96.7213114754098342019	947.3728813559322361471	84	85	73083	98.823529411764710062	870.0357142857143344372	74	74	66041	100	892.4459459459459367281	69	72	62937	95.8333333333333428072	912.1304347826087450812	19.6844888366628083531
5.0.11.0	win	091919	10:31:57	NH_A_81	1	1	mixed_Word_shortCSI	14	mixed_repeat	444	Triangle	Red	Color	Word	Repeat	200	Inconsistent	COLOR	TriangleRed.png	30	1	590	60	62	56485	96.774193548387103192	941.4166666666666287711	84	85	73083	98.823529411764710062	870.0357142857143344372	75	75	66631	100	888.4133333333332984694	69	72	62937	95.8333333333333428072	912.1304347826087450812	23.7171014492754466119
5.0.11.0	win	091919	10:31:57	NH_A_81	1	1	mixed_Word_shortCSI	14	mixed_repeat	447	Triangle	Green	Color	Word	Repeat	200	Consistent	COLOR	TriangleGreen.png	38	1	2084	61	63	58569	96.8253968253968224644	960.147540983606518239	84	85	73083	98.823529411764710062	870.0357142857143344372	76	76	68715	100	904.1447368421053170096	69	72	62937	95.8333333333333428072	912.1304347826087450812	7.9856979405034280717
5.0.11.0	win	091919	10:31:57	NH_A_81	1	1	mixed_Word_shortCSI	14	mixed_shift	450	Circle	Green	Shape	Word	Shift	200	Inconsistent	SHAPE	CircleGreen.png	30	1	575	61	63	58569	96.8253968253968224644	960.147540983606518239	85	86	73658	98.8372093023255757771	866.5647058823529960137	76	76	68715	100	904.1447368421053170096	70	73	63512	95.8904109589040984929	907.3142857142856883002	3.1695488721803712906
5.0.11.0	win	091919	10:31:57	NH_A_81	1	1	mixed_Word_shortCSI	14	mixed_shift	453	Triangle	Red	Color	Word	Shift	200	Inconsistent	COLOR	TriangleRed.png	30	1	1222	62	64	59791	96.875	964.3709677419354875383	85	86	73658	98.8372093023255757771	866.5647058823529960137	76	76	68715	100	904.1447368421053170096	71	74	64734	95.9459459459459367281	911.7464788732394254112	7.6017420311341084016
5.0.11.0	win	091919	10:31:57	NH_A_81	1	1	mixed_Word_shortCSI	14	mixed_shift	456	Circle	Red	Shape	Word	Shift	200	Consistent	SHAPE	CircleRed.png	30	1	1028	62	64	59791	96.875	964.3709677419354875383	86	87	74686	98.8505747126436773442	868.4418604651162922892	76	76	68715	100	904.1447368421053170096	72	75	65762	96	913.3611111111110858474	9.2163742690057688378
5.0.11.0	win	091919	10:31:57	NH_A_81	1	1	mixed_Word_shortCSI	14	mixed_shift	459	Circle	Green	Color	Word	Shift	200	Inconsistent	COLOR	CircleGreen.png	38	1	1225	63	65	61016	96.9230769230769197975	968.507936507936506132	86	87	74686	98.8505747126436773442	868.4418604651162922892	76	76	68715	100	904.1447368421053170096	73	76	66987	96.0526315789473699169	917.6301369863014087969	13.4854001441960917873
5.0.11.0	win	091919	10:31:57	NH_A_81	1	1	mixed_Word_shortCSI	14	mixed_repeat	462	Triangle	Green	Color	Word	Repeat	200	Consistent	COLOR	TriangleGreen.png	38	1	711	64	66	61727	96.9696969696969688357	964.484375	86	87	74686	98.8505747126436773442	868.4418604651162922892	77	77	69426	100	901.6363636363636260285	73	76	66987	96.0526315789473699169	917.6301369863014087969	15.9937733499377827684
5.0.11.0	win	091919	10:31:57	NH_A_81	1	1	mixed_Word_shortCSI	14	mixed_repeat	465	Triangle	Red	Color	Word	Repeat	200	Inconsistent	COLOR	TriangleRed.png	30	1	856	65	67	62583	97.0149253731343321761	962.8153846153845734079	86	87	74686	98.8505747126436773442	868.4418604651162922892	78	78	70282	100	901.0512820512821008379	73	76	66987	96.0526315789473699169	917.6301369863014087969	16.578854935019307959
5.0.11.0	win	091919	10:31:57	NH_A_81	1	1	mixed_Word_shortCSI	14	mixed_repeat	468	Triangle	Red	Color	Word	Repeat	200	Inconsistent	COLOR	TriangleRed.png	30	1	932	66	68	63515	97.0588235294117680496	962.3484848484848726002	86	87	74686	98.8505747126436773442	868.4418604651162922892	79	79	71214	100	901.4430379746835342303	73	76	66987	96.0526315789473699169	917.6301369863014087969	16.1870990116178745666
5.0.11.0	win	091919	10:31:57	NH_A_81	1	1	mixed_Word_shortCSI	14	mixed_shift	471	Triangle	Green	Shape	Word	Shift	200	Consistent	SHAPE	TriangleGreen.png	38	1	477	66	68	63515	97.0588235294117680496	962.3484848484848726002	87	88	75163	98.8636363636363597607	863.9425287356322087362	79	79	71214	100	901.4430379746835342303	74	77	67464	96.1038961038961048189	911.6756756756756203686	10.2326377009920861383
5.0.11.0	win	091919	10:31:57	NH_A_81	1	1	mixed_Word_shortCSI	14	mixed_repeat	474	Circle	Red	Shape	Word	Repeat	200	Consistent	SHAPE	CircleRed.png	30	1	584	66	68	63515	97.0588235294117680496	962.3484848484848726002	88	89	75747	98.8764044943820152866	860.7613636363636260285	80	80	71798	100	897.4750000000000227374	74	77	67464	96.1038961038961048189	911.6756756756756203686	14.2006756756755976312
5.0.11.0	win	091919	10:31:57	NH_A_81	1	1	mixed_Word_shortCSI	14	mixed_shift	477	Triangle	Red	Color	Word	Shift	200	Inconsistent	COLOR	TriangleRed.png	30	1	831	67	69	64346	97.1014492753623130739	960.3880597014925797339	88	89	75747	98.8764044943820152866	860.7613636363636260285	80	80	71798	100	897.4750000000000227374	75	78	68295	96.153846153846160405	910.6000000000000227374	13.125
5.0.11.0	win	091919	10:31:57	NH_A_81	1	1	mixed_Word_shortCSI	14	mixed_shift	480	Circle	Green	Shape	Word	Shift	200	Inconsistent	SHAPE	CircleGreen.png	30	1	876	67	69	64346	97.1014492753623130739	960.3880597014925797339	89	90	76623	98.8888888888888857309	860.9325842696629251805	80	80	71798	100	897.4750000000000227374	76	79	69171	96.2025316455696213325	910.1447368421053170096	12.6697368421052942722
5.0.11.0	win	091919	10:31:57	NH_A_81	1	1	mixed_Word_shortCSI	14	mixed_shift	483	Circle	Green	Color	Word	Shift	200	Inconsistent	COLOR	CircleGreen.png	38	1	807	68	70	65153	97.1428571428571387969	958.1323529411764639008	89	90	76623	98.8888888888888857309	860.9325842696629251805	80	80	71798	100	897.4750000000000227374	77	80	69978	96.25	908.8051948051947874774	11.33019480519476474
