# Supplementary material for: Serial Recall Predicts Vocoded Sentence Recognition Across Spectral Resolutions
Source: J Speech Lang Hear Res. 2020 Mar 26;63(4):1282–98. doi: 10.1044/2020_JSLHR-19-00319 (PMC7242981; doi:10.1044/2020_JSLHR-19-00319)
Supplement: Supplemental Material S1 [file JSLHR-63-1282-s001.zip › Supplemental Material/EF Tasks/colorshapetask/Experiment Results/NH_A_82/colorshapetask_raw_NH_A_82_2019-09-27-21-50-38-660.iqdat]

build	computer.platform	date	time	subject	group	values.group	blockcode	blocknum	trialcode	trialnum	values.shape	values.color	values.categorizationtask	values.mixed_cuetask	values.mixed_shifttask	values.csi	values.responsekeymapping	stimulusitem1	values.stimulus	response	correct	latency	values.count_corrcolor	values.count_color	values.sumrt_corrcolor	expressions.percentcorrect_color	expressions.meanrt_color	values.count_corrshape	values.count_shape	values.sumrt_corrshape	expressions.percentcorrect_shape	expressions.meanrt_shape	values.count_corrrepeat	values.count_repeat	values.sumrt_corrrepeat	expressions.percentcorrect_repeat	expressions.meanrt_repeat	values.count_corrshift	values.count_shift	values.sumrt_corrshift	expressions.percentcorrect_shift	expressions.meanrt_shift	expressions.switchcost
5.0.11.0	win	092719	16:50:38	NH_A_82	1	1	generalintro	1	GeneralIntro	1						0		SC_GeneralIntro.htm		57	0	263538	0	0	0	0		0	0	0	0		0	0	0	0		0	0	0	0		0
5.0.11.0	win	092719	16:50:38	NH_A_82	1	1	blockedintro	2	BlockedIntro	1						0		SC_BlockedIntro1.htm		57	0	26385	0	0	0	0		0	0	0	0		0	0	0	0		0	0	0	0		0
5.0.11.0	win	092719	16:50:38	NH_A_82	1	1	blockedintro	2	BlockedIntro	2						0		SC_BlockedIntro2.htm		57	0	4193	0	0	0	0		0	0	0	0		0	0	0	0		0	0	0	0		0
5.0.11.0	win	092719	16:50:38	NH_A_82	1	1	blockedtask_shapetraining	3	BlockedPracticeInstruct	1						0		SC_Blocked_ShapeTraining.htm		57	0	10919	0	0	0	0		0	0	0	0		0	0	0	0		0	0	0	0		0
5.0.11.0	win	092719	16:50:38	NH_A_82	1	1	blockedtask_shapetraining	3	blockedtask_shapetraining	3	Circle		Shape			0		Circle.png	Circle.png	30	1	754	0	0	0	0		0	0	0	0		0	0	0	0		0	0	0	0		0
5.0.11.0	win	092719	16:50:38	NH_A_82	1	1	blockedtask_shapetraining	3	blockedtask_shapetraining	6	Circle		Shape			0		Circle.png	Circle.png	30	1	475	0	0	0	0		0	0	0	0		0	0	0	0		0	0	0	0		0
5.0.11.0	win	092719	16:50:38	NH_A_82	1	1	blockedtask_shapetraining	3	blockedtask_shapetraining	9	Circle		Shape			0		Circle.png	Circle.png	30	1	368	0	0	0	0		0	0	0	0		0	0	0	0		0	0	0	0		0
5.0.11.0	win	092719	16:50:38	NH_A_82	1	1	blockedtask_shapetraining	3	blockedtask_shapetraining	12	Triangle		Shape			0		Triangle.png	Triangle.png	38	1	489	0	0	0	0		0	0	0	0		0	0	0	0		0	0	0	0		0
5.0.11.0	win	092719	16:50:38	NH_A_82	1	1	blockedtask_shapetraining	3	blockedtask_shapetraining	15	Triangle		Shape			0		Triangle.png	Triangle.png	38	1	412	0	0	0	0		0	0	0	0		0	0	0	0		0	0	0	0		0
5.0.11.0	win	092719	16:50:38	NH_A_82	1	1	blockedtask_shapetraining	3	blockedtask_shapetraining	18	Circle		Shape			0		Circle.png	Circle.png	30	1	372	0	0	0	0		0	0	0	0		0	0	0	0		0	0	0	0		0
5.0.11.0	win	092719	16:50:38	NH_A_82	1	1	blockedtask_shapetraining	3	blockedtask_shapetraining	21	Triangle		Shape			0		Triangle.png	Triangle.png	30	0	397	0	0	0	0		0	0	0	0		0	0	0	0		0	0	0	0		0
5.0.11.0	win	092719	16:50:38	NH_A_82	1	1	blockedtask_shapetraining	3	blockedtask_shapetraining	24	Triangle		Shape			0		Triangle.png	Triangle.png	30	0	620	0	0	0	0		0	0	0	0		0	0	0	0		0	0	0	0		0
5.0.11.0	win	092719	16:50:38	NH_A_82	1	1	blockedtask_shapetraining	3	blockedtask_shapetraining	27	Circle		Shape			0		Circle.png	Circle.png	30	1	419	0	0	0	0		0	0	0	0		0	0	0	0		0	0	0	0		0
5.0.11.0	win	092719	16:50:38	NH_A_82	1	1	blockedtask_shapetraining	3	blockedtask_shapetraining	30	Triangle		Shape			0		Triangle.png	Triangle.png	38	1	601	0	0	0	0		0	0	0	0		0	0	0	0		0	0	0	0		0
5.0.11.0	win	092719	16:50:38	NH_A_82	1	1	blockedtask_shapetraining	3	blockedtask_shapetraining	33	Circle		Shape			0		Circle.png	Circle.png	30	1	489	0	0	0	0		0	0	0	0		0	0	0	0		0	0	0	0		0
5.0.11.0	win	092719	16:50:38	NH_A_82	1	1	blockedtask_shapetraining	3	blockedtask_shapetraining	36	Triangle		Shape			0		Triangle.png	Triangle.png	38	1	461	0	0	0	0		0	0	0	0		0	0	0	0		0	0	0	0		0
5.0.11.0	win	092719	16:50:38	NH_A_82	1	1	blockedtask_shapetraining	3	blockedtask_shapetraining	39	Circle		Shape			0		Circle.png	Circle.png	30	1	418	0	0	0	0		0	0	0	0		0	0	0	0		0	0	0	0		0
5.0.11.0	win	092719	16:50:38	NH_A_82	1	1	blockedtask_shapetraining	3	blockedtask_shapetraining	42	Circle		Shape			0		Circle.png	Circle.png	30	1	601	0	0	0	0		0	0	0	0		0	0	0	0		0	0	0	0		0
5.0.11.0	win	092719	16:50:38	NH_A_82	1	1	blockedtask_shapetraining	3	blockedtask_shapetraining	45	Circle		Shape			0		Circle.png	Circle.png	30	1	456	0	0	0	0		0	0	0	0		0	0	0	0		0	0	0	0		0
5.0.11.0	win	092719	16:50:38	NH_A_82	1	1	blockedtask_shapetraining	3	blockedtask_shapetraining	48	Circle		Shape			0		Circle.png	Circle.png	30	1	461	0	0	0	0		0	0	0	0		0	0	0	0		0	0	0	0		0
5.0.11.0	win	092719	16:50:38	NH_A_82	1	1	blockedtask_shapetraining	3	blockedtask_shapetraining	51	Circle		Shape			0		Circle.png	Circle.png	30	1	387	0	0	0	0		0	0	0	0		0	0	0	0		0	0	0	0		0
5.0.11.0	win	092719	16:50:38	NH_A_82	1	1	blockedtask_shapetraining	3	blockedtask_shapetraining	54	Triangle		Shape			0		Triangle.png	Triangle.png	38	1	443	0	0	0	0		0	0	0	0		0	0	0	0		0	0	0	0		0
5.0.11.0	win	092719	16:50:38	NH_A_82	1	1	blockedtask_shapetraining	3	blockedtask_shapetraining	57	Circle		Shape			0		Circle.png	Circle.png	30	1	368	0	0	0	0		0	0	0	0		0	0	0	0		0	0	0	0		0
5.0.11.0	win	092719	16:50:38	NH_A_82	1	1	blockedtask_shapetraining	3	blockedtask_shapetraining	60	Triangle		Shape			0		Triangle.png	Triangle.png	38	1	410	0	0	0	0		0	0	0	0		0	0	0	0		0	0	0	0		0
5.0.11.0	win	092719	16:50:38	NH_A_82	1	1	blockedtask_shapetraining	3	blockedtask_shapetraining	63	Circle		Shape			0		Circle.png	Circle.png	30	1	417	0	0	0	0		0	0	0	0		0	0	0	0		0	0	0	0		0
5.0.11.0	win	092719	16:50:38	NH_A_82	1	1	blockedtask_shapetraining	3	blockedtask_shapetraining	66	Triangle		Shape			0		Triangle.png	Triangle.png	38	1	567	0	0	0	0		0	0	0	0		0	0	0	0		0	0	0	0		0
5.0.11.0	win	092719	16:50:38	NH_A_82	1	1	blockedtask_shapetraining	3	blockedtask_shapetraining	69	Triangle		Shape			0		Triangle.png	Triangle.png	38	1	536	0	0	0	0		0	0	0	0		0	0	0	0		0	0	0	0		0
5.0.11.0	win	092719	16:50:38	NH_A_82	1	1	blockedtask_shapetraining	3	blockedtask_shapetraining	72	Triangle		Shape			0		Triangle.png	Triangle.png	38	1	474	0	0	0	0		0	0	0	0		0	0	0	0		0	0	0	0		0
5.0.11.0	win	092719	16:50:38	NH_A_82	1	1	blockedtask_shapetraining	3	blockedtask_shapetraining	75	Triangle		Shape			0		Triangle.png	Triangle.png	38	1	414	0	0	0	0		0	0	0	0		0	0	0	0		0	0	0	0		0
5.0.11.0	win	092719	16:50:38	NH_A_82	1	1	blockedtask_shapetraining	3	blockedtask_shapetraining	78	Circle		Shape			0		Circle.png	Circle.png	30	1	501	0	0	0	0		0	0	0	0		0	0	0	0		0	0	0	0		0
5.0.11.0	win	092719	16:50:38	NH_A_82	1	1	blockedtask_shapetraining	3	blockedtask_shapetraining	81	Triangle		Shape			0		Triangle.png	Triangle.png	38	1	377	0	0	0	0		0	0	0	0		0	0	0	0		0	0	0	0		0
5.0.11.0	win	092719	16:50:38	NH_A_82	1	1	blockedtask_shapetraining	3	blockedtask_shapetraining	84	Circle		Shape			0		Circle.png	Circle.png	30	1	401	0	0	0	0		0	0	0	0		0	0	0	0		0	0	0	0		0
5.0.11.0	win	092719	16:50:38	NH_A_82	1	1	blockedtask_shapetraining	3	blockedtask_shapetraining	87	Triangle		Shape			0		Triangle.png	Triangle.png	38	1	489	0	0	0	0		0	0	0	0		0	0	0	0		0	0	0	0		0
5.0.11.0	win	092719	16:50:38	NH_A_82	1	1	blockedtask_shapetraining	3	blockedtask_shapetraining	90	Triangle		Shape			0		Triangle.png	Triangle.png	38	1	540	0	0	0	0		0	0	0	0		0	0	0	0		0	0	0	0		0
5.0.11.0	win	092719	16:50:38	NH_A_82	1	1	blockedtask_shapetraining	3	blockedtask_shapetraining	93	Triangle		Shape			0		Triangle.png	Triangle.png	38	1	398	0	0	0	0		0	0	0	0		0	0	0	0		0	0	0	0		0
5.0.11.0	win	092719	16:50:38	NH_A_82	1	1	blockedtask_shapetraining	3	blockedtask_shapetraining	96	Circle		Shape			0		Circle.png	Circle.png	30	1	566	0	0	0	0		0	0	0	0		0	0	0	0		0	0	0	0		0
5.0.11.0	win	092719	16:50:38	NH_A_82	1	1	blockedtask_colortraining	4	BlockedPracticeInstruct	1	Circle		Shape			0		SC_Blocked_ColorTraining.htm	Circle.png	57	0	6502	0	0	0	0		0	0	0	0		0	0	0	0		0	0	0	0		0
5.0.11.0	win	092719	16:50:38	NH_A_82	1	1	blockedtask_colortraining	4	blockedtask_colortraining	3		Red	Color			0		Red.png	Red.png	30	1	801	0	0	0	0		0	0	0	0		0	0	0	0		0	0	0	0		0
5.0.11.0	win	092719	16:50:38	NH_A_82	1	1	blockedtask_colortraining	4	blockedtask_colortraining	6		Red	Color			0		Red.png	Red.png	30	1	361	0	0	0	0		0	0	0	0		0	0	0	0		0	0	0	0		0
5.0.11.0	win	092719	16:50:38	NH_A_82	1	1	blockedtask_colortraining	4	blockedtask_colortraining	9		Green	Color			0		Green.png	Green.png	38	1	419	0	0	0	0		0	0	0	0		0	0	0	0		0	0	0	0		0
5.0.11.0	win	092719	16:50:38	NH_A_82	1	1	blockedtask_colortraining	4	blockedtask_colortraining	12		Green	Color			0		Green.png	Green.png	38	1	393	0	0	0	0		0	0	0	0		0	0	0	0		0	0	0	0		0
5.0.11.0	win	092719	16:50:38	NH_A_82	1	1	blockedtask_colortraining	4	blockedtask_colortraining	15		Red	Color			0		Red.png	Red.png	30	1	433	0	0	0	0		0	0	0	0		0	0	0	0		0	0	0	0		0
5.0.11.0	win	092719	16:50:38	NH_A_82	1	1	blockedtask_colortraining	4	blockedtask_colortraining	18		Green	Color			0		Green.png	Green.png	38	1	328	0	0	0	0		0	0	0	0		0	0	0	0		0	0	0	0		0
5.0.11.0	win	092719	16:50:38	NH_A_82	1	1	blockedtask_colortraining	4	blockedtask_colortraining	21		Red	Color			0		Red.png	Red.png	30	1	322	0	0	0	0		0	0	0	0		0	0	0	0		0	0	0	0		0
5.0.11.0	win	092719	16:50:38	NH_A_82	1	1	blockedtask_colortraining	4	blockedtask_colortraining	24		Red	Color			0		Red.png	Red.png	30	1	429	0	0	0	0		0	0	0	0		0	0	0	0		0	0	0	0		0
5.0.11.0	win	092719	16:50:38	NH_A_82	1	1	blockedtask_colortraining	4	blockedtask_colortraining	27		Green	Color			0		Green.png	Green.png	38	1	451	0	0	0	0		0	0	0	0		0	0	0	0		0	0	0	0		0
5.0.11.0	win	092719	16:50:38	NH_A_82	1	1	blockedtask_colortraining	4	blockedtask_colortraining	30		Green	Color			0		Green.png	Green.png	38	1	457	0	0	0	0		0	0	0	0		0	0	0	0		0	0	0	0		0
5.0.11.0	win	092719	16:50:38	NH_A_82	1	1	blockedtask_colortraining	4	blockedtask_colortraining	33		Red	Color			0		Red.png	Red.png	30	1	398	0	0	0	0		0	0	0	0		0	0	0	0		0	0	0	0		0
5.0.11.0	win	092719	16:50:38	NH_A_82	1	1	blockedtask_colortraining	4	blockedtask_colortraining	36		Green	Color			0		Green.png	Green.png	38	1	885	0	0	0	0		0	0	0	0		0	0	0	0		0	0	0	0		0
5.0.11.0	win	092719	16:50:38	NH_A_82	1	1	blockedtask_colortraining	4	blockedtask_colortraining	39		Red	Color			0		Red.png	Red.png	30	1	329	0	0	0	0		0	0	0	0		0	0	0	0		0	0	0	0		0
5.0.11.0	win	092719	16:50:38	NH_A_82	1	1	blockedtask_colortraining	4	blockedtask_colortraining	42		Green	Color			0		Green.png	Green.png	38	1	628	0	0	0	0		0	0	0	0		0	0	0	0		0	0	0	0		0
5.0.11.0	win	092719	16:50:38	NH_A_82	1	1	blockedtask_colortraining	4	blockedtask_colortraining	45		Green	Color			0		Green.png	Green.png	38	1	483	0	0	0	0		0	0	0	0		0	0	0	0		0	0	0	0		0
5.0.11.0	win	092719	16:50:38	NH_A_82	1	1	blockedtask_colortraining	4	blockedtask_colortraining	48		Red	Color			0		Red.png	Red.png	30	1	423	0	0	0	0		0	0	0	0		0	0	0	0		0	0	0	0		0
5.0.11.0	win	092719	16:50:38	NH_A_82	1	1	blockedtask_colortraining	4	blockedtask_colortraining	51		Green	Color			0		Green.png	Green.png	38	1	333	0	0	0	0		0	0	0	0		0	0	0	0		0	0	0	0		0
5.0.11.0	win	092719	16:50:38	NH_A_82	1	1	blockedtask_colortraining	4	blockedtask_colortraining	54		Green	Color			0		Green.png	Green.png	38	1	519	0	0	0	0		0	0	0	0		0	0	0	0		0	0	0	0		0
5.0.11.0	win	092719	16:50:38	NH_A_82	1	1	blockedtask_colortraining	4	blockedtask_colortraining	57		Green	Color			0		Green.png	Green.png	38	1	378	0	0	0	0		0	0	0	0		0	0	0	0		0	0	0	0		0
5.0.11.0	win	092719	16:50:38	NH_A_82	1	1	blockedtask_colortraining	4	blockedtask_colortraining	60		Red	Color			0		Red.png	Red.png	30	1	419	0	0	0	0		0	0	0	0		0	0	0	0		0	0	0	0		0
5.0.11.0	win	092719	16:50:38	NH_A_82	1	1	blockedtask_colortraining	4	blockedtask_colortraining	63		Green	Color			0		Green.png	Green.png	38	1	345	0	0	0	0		0	0	0	0		0	0	0	0		0	0	0	0		0
5.0.11.0	win	092719	16:50:38	NH_A_82	1	1	blockedtask_colortraining	4	blockedtask_colortraining	66		Red	Color			0		Red.png	Red.png	30	1	403	0	0	0	0		0	0	0	0		0	0	0	0		0	0	0	0		0
5.0.11.0	win	092719	16:50:38	NH_A_82	1	1	blockedtask_colortraining	4	blockedtask_colortraining	69		Red	Color			0		Red.png	Red.png	30	1	490	0	0	0	0		0	0	0	0		0	0	0	0		0	0	0	0		0
5.0.11.0	win	092719	16:50:38	NH_A_82	1	1	blockedtask_colortraining	4	blockedtask_colortraining	72		Green	Color			0		Green.png	Green.png	38	1	575	0	0	0	0		0	0	0	0		0	0	0	0		0	0	0	0		0
5.0.11.0	win	092719	16:50:38	NH_A_82	1	1	blockedtask_colortraining	4	blockedtask_colortraining	75		Red	Color			0		Red.png	Red.png	30	1	399	0	0	0	0		0	0	0	0		0	0	0	0		0	0	0	0		0
5.0.11.0	win	092719	16:50:38	NH_A_82	1	1	blockedtask_colortraining	4	blockedtask_colortraining	78		Red	Color			0		Red.png	Red.png	38	0	326	0	0	0	0		0	0	0	0		0	0	0	0		0	0	0	0		0
5.0.11.0	win	092719	16:50:38	NH_A_82	1	1	blockedtask_colortraining	4	blockedtask_colortraining	81		Green	Color			0		Green.png	Green.png	38	1	873	0	0	0	0		0	0	0	0		0	0	0	0		0	0	0	0		0
5.0.11.0	win	092719	16:50:38	NH_A_82	1	1	blockedtask_colortraining	4	blockedtask_colortraining	84		Green	Color			0		Green.png	Green.png	38	1	446	0	0	0	0		0	0	0	0		0	0	0	0		0	0	0	0		0
5.0.11.0	win	092719	16:50:38	NH_A_82	1	1	blockedtask_colortraining	4	blockedtask_colortraining	87		Green	Color			0		Green.png	Green.png	38	1	340	0	0	0	0		0	0	0	0		0	0	0	0		0	0	0	0		0
5.0.11.0	win	092719	16:50:38	NH_A_82	1	1	blockedtask_colortraining	4	blockedtask_colortraining	90		Red	Color			0		Red.png	Red.png	30	1	398	0	0	0	0		0	0	0	0		0	0	0	0		0	0	0	0		0
5.0.11.0	win	092719	16:50:38	NH_A_82	1	1	blockedtask_colortraining	4	blockedtask_colortraining	93		Red	Color			0		Red.png	Red.png	30	1	453	0	0	0	0		0	0	0	0		0	0	0	0		0	0	0	0		0
5.0.11.0	win	092719	16:50:38	NH_A_82	1	1	blockedtask_colortraining	4	blockedtask_colortraining	96		Red	Color			0		Red.png	Red.png	30	1	363	0	0	0	0		0	0	0	0		0	0	0	0		0	0	0	0		0
5.0.11.0	win	092719	16:50:38	NH_A_82	1	1	blockedtask_colorshapetraining	5	BlockedPracticeInstruct	1		Red	Color			0		SC_Blocked_ColorShapeTraining.htm	Red.png	57	0	22371	0	0	0	0		0	0	0	0		0	0	0	0		0	0	0	0		0
5.0.11.0	win	092719	16:50:38	NH_A_82	1	1	blockedtask_colorshapetraining	5	blockedtask_colorshapetraining	3	Triangle		Shape			0		Triangle.png	Triangle.png	30	0	1219	0	0	0	0		0	0	0	0		0	0	0	0		0	0	0	0		0
5.0.11.0	win	092719	16:50:38	NH_A_82	1	1	blockedtask_colorshapetraining	5	blockedtask_colorshapetraining	6	Circle		Shape			0		Circle.png	Circle.png	30	1	498	0	0	0	0		0	0	0	0		0	0	0	0		0	0	0	0		0
5.0.11.0	win	092719	16:50:38	NH_A_82	1	1	blockedtask_colorshapetraining	5	blockedtask_colorshapetraining	9	Triangle		Shape			0		Triangle.png	Triangle.png	38	1	518	0	0	0	0		0	0	0	0		0	0	0	0		0	0	0	0		0
5.0.11.0	win	092719	16:50:38	NH_A_82	1	1	blockedtask_colorshapetraining	5	blockedtask_colorshapetraining	12		Green	Color			0		Green.png	Green.png	38	1	1000	0	0	0	0		0	0	0	0		0	0	0	0		0	0	0	0		0
5.0.11.0	win	092719	16:50:38	NH_A_82	1	1	blockedtask_colorshapetraining	5	blockedtask_colorshapetraining	15		Red	Color			0		Red.png	Red.png	30	1	471	0	0	0	0		0	0	0	0		0	0	0	0		0	0	0	0		0
5.0.11.0	win	092719	16:50:38	NH_A_82	1	1	blockedtask_colorshapetraining	5	blockedtask_colorshapetraining	18		Red	Color			0		Red.png	Red.png	30	1	460	0	0	0	0		0	0	0	0		0	0	0	0		0	0	0	0		0
5.0.11.0	win	092719	16:50:38	NH_A_82	1	1	blockedtask_colorshapetraining	5	blockedtask_colorshapetraining	21		Red	Color			0		Red.png	Red.png	30	1	449	0	0	0	0		0	0	0	0		0	0	0	0		0	0	0	0		0
5.0.11.0	win	092719	16:50:38	NH_A_82	1	1	blockedtask_colorshapetraining	5	blockedtask_colorshapetraining	24		Green	Color			0		Green.png	Green.png	38	1	535	0	0	0	0		0	0	0	0		0	0	0	0		0	0	0	0		0
5.0.11.0	win	092719	16:50:38	NH_A_82	1	1	blockedtask_colorshapetraining	5	blockedtask_colorshapetraining	27	Triangle		Shape			0		Triangle.png	Triangle.png	38	1	761	0	0	0	0		0	0	0	0		0	0	0	0		0	0	0	0		0
5.0.11.0	win	092719	16:50:38	NH_A_82	1	1	blockedtask_colorshapetraining	5	blockedtask_colorshapetraining	30		Red	Color			0		Red.png	Red.png	38	0	514	0	0	0	0		0	0	0	0		0	0	0	0		0	0	0	0		0
5.0.11.0	win	092719	16:50:38	NH_A_82	1	1	blockedtask_colorshapetraining	5	blockedtask_colorshapetraining	33	Triangle		Shape			0		Triangle.png	Triangle.png	38	1	941	0	0	0	0		0	0	0	0		0	0	0	0		0	0	0	0		0
5.0.11.0	win	092719	16:50:38	NH_A_82	1	1	blockedtask_colorshapetraining	5	blockedtask_colorshapetraining	36		Green	Color			0		Green.png	Green.png	38	1	399	0	0	0	0		0	0	0	0		0	0	0	0		0	0	0	0		0
5.0.11.0	win	092719	16:50:38	NH_A_82	1	1	blockedtask_colorshapetraining	5	blockedtask_colorshapetraining	39		Green	Color			0		Green.png	Green.png	38	1	471	0	0	0	0		0	0	0	0		0	0	0	0		0	0	0	0		0
5.0.11.0	win	092719	16:50:38	NH_A_82	1	1	blockedtask_colorshapetraining	5	blockedtask_colorshapetraining	42	Triangle		Shape			0		Triangle.png	Triangle.png	38	1	699	0	0	0	0		0	0	0	0		0	0	0	0		0	0	0	0		0
5.0.11.0	win	092719	16:50:38	NH_A_82	1	1	blockedtask_colorshapetraining	5	blockedtask_colorshapetraining	45		Green	Color			0		Green.png	Green.png	38	1	599	0	0	0	0		0	0	0	0		0	0	0	0		0	0	0	0		0
5.0.11.0	win	092719	16:50:38	NH_A_82	1	1	blockedtask_colorshapetraining	5	blockedtask_colorshapetraining	48	Circle		Shape			0		Circle.png	Circle.png	30	1	598	0	0	0	0		0	0	0	0		0	0	0	0		0	0	0	0		0
5.0.11.0	win	092719	16:50:38	NH_A_82	1	1	blockedtask_colorshapetraining	5	blockedtask_colorshapetraining	51	Circle		Shape			0		Circle.png	Circle.png	30	1	565	0	0	0	0		0	0	0	0		0	0	0	0		0	0	0	0		0
5.0.11.0	win	092719	16:50:38	NH_A_82	1	1	blockedtask_colorshapetraining	5	blockedtask_colorshapetraining	54		Red	Color			0		Red.png	Red.png	30	1	374	0	0	0	0		0	0	0	0		0	0	0	0		0	0	0	0		0
5.0.11.0	win	092719	16:50:38	NH_A_82	1	1	blockedtask_colorshapetraining	5	blockedtask_colorshapetraining	57	Triangle		Shape			0		Triangle.png	Triangle.png	38	1	591	0	0	0	0		0	0	0	0		0	0	0	0		0	0	0	0		0
5.0.11.0	win	092719	16:50:38	NH_A_82	1	1	blockedtask_colorshapetraining	5	blockedtask_colorshapetraining	60	Circle		Shape			0		Circle.png	Circle.png	30	1	463	0	0	0	0		0	0	0	0		0	0	0	0		0	0	0	0		0
5.0.11.0	win	092719	16:50:38	NH_A_82	1	1	blockedtask_colorshapetraining	5	blockedtask_colorshapetraining	63	Circle		Shape			0		Circle.png	Circle.png	30	1	500	0	0	0	0		0	0	0	0		0	0	0	0		0	0	0	0		0
5.0.11.0	win	092719	16:50:38	NH_A_82	1	1	blockedtask_colorshapetraining	5	blockedtask_colorshapetraining	66	Triangle		Shape			0		Triangle.png	Triangle.png	38	1	487	0	0	0	0		0	0	0	0		0	0	0	0		0	0	0	0		0
5.0.11.0	win	092719	16:50:38	NH_A_82	1	1	blockedtask_colorshapetraining	5	blockedtask_colorshapetraining	69	Circle		Shape			0		Circle.png	Circle.png	30	1	363	0	0	0	0		0	0	0	0		0	0	0	0		0	0	0	0		0
5.0.11.0	win	092719	16:50:38	NH_A_82	1	1	blockedtask_colorshapetraining	5	blockedtask_colorshapetraining	72		Red	Color			0		Red.png	Red.png	30	1	1269	0	0	0	0		0	0	0	0		0	0	0	0		0	0	0	0		0
5.0.11.0	win	092719	16:50:38	NH_A_82	1	1	blockedtask_colorshapetraining	5	blockedtask_colorshapetraining	75		Green	Color			0		Green.png	Green.png	38	1	617	0	0	0	0		0	0	0	0		0	0	0	0		0	0	0	0		0
5.0.11.0	win	092719	16:50:38	NH_A_82	1	1	blockedtask_colorshapetraining	5	blockedtask_colorshapetraining	78	Circle		Shape			0		Circle.png	Circle.png	30	1	680	0	0	0	0		0	0	0	0		0	0	0	0		0	0	0	0		0
5.0.11.0	win	092719	16:50:38	NH_A_82	1	1	blockedtask_colorshapetraining	5	blockedtask_colorshapetraining	81	Triangle		Shape			0		Triangle.png	Triangle.png	38	1	612	0	0	0	0		0	0	0	0		0	0	0	0		0	0	0	0		0
5.0.11.0	win	092719	16:50:38	NH_A_82	1	1	blockedtask_colorshapetraining	5	blockedtask_colorshapetraining	84		Green	Color			0		Green.png	Green.png	38	1	996	0	0	0	0		0	0	0	0		0	0	0	0		0	0	0	0		0
5.0.11.0	win	092719	16:50:38	NH_A_82	1	1	blockedtask_colorshapetraining	5	blockedtask_colorshapetraining	87		Red	Color			0		Red.png	Red.png	30	1	452	0	0	0	0		0	0	0	0		0	0	0	0		0	0	0	0		0
5.0.11.0	win	092719	16:50:38	NH_A_82	1	1	blockedtask_colorshapetraining	5	blockedtask_colorshapetraining	90		Green	Color			0		Green.png	Green.png	38	1	617	0	0	0	0		0	0	0	0		0	0	0	0		0	0	0	0		0
5.0.11.0	win	092719	16:50:38	NH_A_82	1	1	blockedtask_colorshapetraining	5	blockedtask_colorshapetraining	93		Red	Color			0		Red.png	Red.png	30	1	872	0	0	0	0		0	0	0	0		0	0	0	0		0	0	0	0		0
5.0.11.0	win	092719	16:50:38	NH_A_82	1	1	blockedtask_colorshapetraining	5	blockedtask_colorshapetraining	96	Circle		Shape			0		Circle.png	Circle.png	30	1	732	0	0	0	0		0	0	0	0		0	0	0	0		0	0	0	0		0
5.0.11.0	win	092719	16:50:38	NH_A_82	1	1	blockedtask_bivalentshapetraining	6	BlockedPracticeInstruct	1	Circle		Shape			0		SC_Blocked_BivalentShapeTraining.htm	Circle.png	57	0	21350	0	0	0	0		0	0	0	0		0	0	0	0		0	0	0	0		0
5.0.11.0	win	092719	16:50:38	NH_A_82	1	1	blockedtask_bivalentshapetraining	6	blockedtask_bivalentshapetraining	3	Triangle	Red	Shape			0		TriangleRed.png	TriangleRed.png	30	0	688	0	0	0	0		0	0	0	0		0	0	0	0		0	0	0	0		0
5.0.11.0	win	092719	16:50:38	NH_A_82	1	1	blockedtask_bivalentshapetraining	6	blockedtask_bivalentshapetraining	6	Triangle	Green	Shape			0		TriangleGreen.png	TriangleGreen.png	38	1	1156	0	0	0	0		0	0	0	0		0	0	0	0		0	0	0	0		0
5.0.11.0	win	092719	16:50:38	NH_A_82	1	1	blockedtask_bivalentshapetraining	6	blockedtask_bivalentshapetraining	9	Triangle	Green	Shape			0		TriangleGreen.png	TriangleGreen.png	38	1	541	0	0	0	0		0	0	0	0		0	0	0	0		0	0	0	0		0
5.0.11.0	win	092719	16:50:38	NH_A_82	1	1	blockedtask_bivalentshapetraining	6	blockedtask_bivalentshapetraining	12	Triangle	Red	Shape			0		TriangleRed.png	TriangleRed.png	38	1	1375	0	0	0	0		0	0	0	0		0	0	0	0		0	0	0	0		0
5.0.11.0	win	092719	16:50:38	NH_A_82	1	1	blockedtask_bivalentshapetraining	6	blockedtask_bivalentshapetraining	15	Triangle	Green	Shape			0		TriangleGreen.png	TriangleGreen.png	38	1	496	0	0	0	0		0	0	0	0		0	0	0	0		0	0	0	0		0
5.0.11.0	win	092719	16:50:38	NH_A_82	1	1	blockedtask_bivalentshapetraining	6	blockedtask_bivalentshapetraining	18	Circle	Red	Shape			0		CircleRed.png	CircleRed.png	30	1	500	0	0	0	0		0	0	0	0		0	0	0	0		0	0	0	0		0
5.0.11.0	win	092719	16:50:38	NH_A_82	1	1	blockedtask_bivalentshapetraining	6	blockedtask_bivalentshapetraining	21	Triangle	Red	Shape			0		TriangleRed.png	TriangleRed.png	38	1	807	0	0	0	0		0	0	0	0		0	0	0	0		0	0	0	0		0
5.0.11.0	win	092719	16:50:38	NH_A_82	1	1	blockedtask_bivalentshapetraining	6	blockedtask_bivalentshapetraining	24	Circle	Red	Shape			0		CircleRed.png	CircleRed.png	30	1	735	0	0	0	0		0	0	0	0		0	0	0	0		0	0	0	0		0
5.0.11.0	win	092719	16:50:38	NH_A_82	1	1	blockedtask_bivalentshapetraining	6	blockedtask_bivalentshapetraining	27	Circle	Green	Shape			0		CircleGreen.png	CircleGreen.png	38	0	1017	0	0	0	0		0	0	0	0		0	0	0	0		0	0	0	0		0
5.0.11.0	win	092719	16:50:38	NH_A_82	1	1	blockedtask_bivalentshapetraining	6	blockedtask_bivalentshapetraining	30	Circle	Red	Shape			0		CircleRed.png	CircleRed.png	30	1	1887	0	0	0	0		0	0	0	0		0	0	0	0		0	0	0	0		0
5.0.11.0	win	092719	16:50:38	NH_A_82	1	1	blockedtask_bivalentshapetraining	6	blockedtask_bivalentshapetraining	33	Circle	Red	Shape			0		CircleRed.png	CircleRed.png	30	1	427	0	0	0	0		0	0	0	0		0	0	0	0		0	0	0	0		0
5.0.11.0	win	092719	16:50:38	NH_A_82	1	1	blockedtask_bivalentshapetraining	6	blockedtask_bivalentshapetraining	36	Circle	Green	Shape			0		CircleGreen.png	CircleGreen.png	30	1	706	0	0	0	0		0	0	0	0		0	0	0	0		0	0	0	0		0
5.0.11.0	win	092719	16:50:38	NH_A_82	1	1	blockedtask_bivalentshapetraining	6	blockedtask_bivalentshapetraining	39	Triangle	Green	Shape			0		TriangleGreen.png	TriangleGreen.png	38	1	717	0	0	0	0		0	0	0	0		0	0	0	0		0	0	0	0		0
5.0.11.0	win	092719	16:50:38	NH_A_82	1	1	blockedtask_bivalentshapetraining	6	blockedtask_bivalentshapetraining	42	Circle	Red	Shape			0		CircleRed.png	CircleRed.png	30	1	456	0	0	0	0		0	0	0	0		0	0	0	0		0	0	0	0		0
5.0.11.0	win	092719	16:50:38	NH_A_82	1	1	blockedtask_bivalentshapetraining	6	blockedtask_bivalentshapetraining	45	Triangle	Red	Shape			0		TriangleRed.png	TriangleRed.png	38	1	509	0	0	0	0		0	0	0	0		0	0	0	0		0	0	0	0		0
5.0.11.0	win	092719	16:50:38	NH_A_82	1	1	blockedtask_bivalentshapetraining	6	blockedtask_bivalentshapetraining	48	Circle	Red	Shape			0		CircleRed.png	CircleRed.png	30	1	416	0	0	0	0		0	0	0	0		0	0	0	0		0	0	0	0		0
5.0.11.0	win	092719	16:50:38	NH_A_82	1	1	blockedtask_bivalentshapetraining	6	blockedtask_bivalentshapetraining	51	Triangle	Green	Shape			0		TriangleGreen.png	TriangleGreen.png	38	1	439	0	0	0	0		0	0	0	0		0	0	0	0		0	0	0	0		0
5.0.11.0	win	092719	16:50:38	NH_A_82	1	1	blockedtask_bivalentshapetraining	6	blockedtask_bivalentshapetraining	54	Circle	Red	Shape			0		CircleRed.png	CircleRed.png	30	1	446	0	0	0	0		0	0	0	0		0	0	0	0		0	0	0	0		0
5.0.11.0	win	092719	16:50:38	NH_A_82	1	1	blockedtask_bivalentshapetraining	6	blockedtask_bivalentshapetraining	57	Circle	Green	Shape			0		CircleGreen.png	CircleGreen.png	30	1	579	0	0	0	0		0	0	0	0		0	0	0	0		0	0	0	0		0
5.0.11.0	win	092719	16:50:38	NH_A_82	1	1	blockedtask_bivalentshapetraining	6	blockedtask_bivalentshapetraining	60	Triangle	Green	Shape			0		TriangleGreen.png	TriangleGreen.png	38	1	500	0	0	0	0		0	0	0	0		0	0	0	0		0	0	0	0		0
5.0.11.0	win	092719	16:50:38	NH_A_82	1	1	blockedtask_bivalentshapetraining	6	blockedtask_bivalentshapetraining	63	Circle	Green	Shape			0		CircleGreen.png	CircleGreen.png	30	1	407	0	0	0	0		0	0	0	0		0	0	0	0		0	0	0	0		0
5.0.11.0	win	092719	16:50:38	NH_A_82	1	1	blockedtask_bivalentshapetraining	6	blockedtask_bivalentshapetraining	66	Triangle	Red	Shape			0		TriangleRed.png	TriangleRed.png	38	1	447	0	0	0	0		0	0	0	0		0	0	0	0		0	0	0	0		0
5.0.11.0	win	092719	16:50:38	NH_A_82	1	1	blockedtask_bivalentshapetraining	6	blockedtask_bivalentshapetraining	69	Circle	Green	Shape			0		CircleGreen.png	CircleGreen.png	30	1	469	0	0	0	0		0	0	0	0		0	0	0	0		0	0	0	0		0
5.0.11.0	win	092719	16:50:38	NH_A_82	1	1	blockedtask_bivalentshapetraining	6	blockedtask_bivalentshapetraining	72	Circle	Green	Shape			0		CircleGreen.png	CircleGreen.png	30	1	713	0	0	0	0		0	0	0	0		0	0	0	0		0	0	0	0		0
5.0.11.0	win	092719	16:50:38	NH_A_82	1	1	blockedtask_bivalentshapetraining	6	blockedtask_bivalentshapetraining	75	Triangle	Red	Shape			0		TriangleRed.png	TriangleRed.png	38	1	533	0	0	0	0		0	0	0	0		0	0	0	0		0	0	0	0		0
5.0.11.0	win	092719	16:50:38	NH_A_82	1	1	blockedtask_bivalentshapetraining	6	blockedtask_bivalentshapetraining	78	Triangle	Green	Shape			0		TriangleGreen.png	TriangleGreen.png	30	0	455	0	0	0	0		0	0	0	0		0	0	0	0		0	0	0	0		0
5.0.11.0	win	092719	16:50:38	NH_A_82	1	1	blockedtask_bivalentshapetraining	6	blockedtask_bivalentshapetraining	81	Circle	Red	Shape			0		CircleRed.png	CircleRed.png	30	1	1348	0	0	0	0		0	0	0	0		0	0	0	0		0	0	0	0		0
5.0.11.0	win	092719	16:50:38	NH_A_82	1	1	blockedtask_bivalentshapetraining	6	blockedtask_bivalentshapetraining	84	Circle	Green	Shape			0		CircleGreen.png	CircleGreen.png	30	1	901	0	0	0	0		0	0	0	0		0	0	0	0		0	0	0	0		0
5.0.11.0	win	092719	16:50:38	NH_A_82	1	1	blockedtask_bivalentshapetraining	6	blockedtask_bivalentshapetraining	87	Circle	Green	Shape			0		CircleGreen.png	CircleGreen.png	30	1	505	0	0	0	0		0	0	0	0		0	0	0	0		0	0	0	0		0
5.0.11.0	win	092719	16:50:38	NH_A_82	1	1	blockedtask_bivalentshapetraining	6	blockedtask_bivalentshapetraining	90	Triangle	Green	Shape			0		TriangleGreen.png	TriangleGreen.png	38	1	524	0	0	0	0		0	0	0	0		0	0	0	0		0	0	0	0		0
5.0.11.0	win	092719	16:50:38	NH_A_82	1	1	blockedtask_bivalentshapetraining	6	blockedtask_bivalentshapetraining	93	Triangle	Red	Shape			0		TriangleRed.png	TriangleRed.png	38	1	623	0	0	0	0		0	0	0	0		0	0	0	0		0	0	0	0		0
5.0.11.0	win	092719	16:50:38	NH_A_82	1	1	blockedtask_bivalentshapetraining	6	blockedtask_bivalentshapetraining	96	Triangle	Red	Shape			0		TriangleRed.png	TriangleRed.png	38	1	445	0	0	0	0		0	0	0	0		0	0	0	0		0	0	0	0		0
5.0.11.0	win	092719	16:50:38	NH_A_82	1	1	blockedtask_bivalentcolortraining	7	BlockedPracticeInstruct	1	Triangle	Red	Shape			0		SC_Blocked_BivalentColorTraining.htm	TriangleRed.png	57	0	13154	0	0	0	0		0	0	0	0		0	0	0	0		0	0	0	0		0
5.0.11.0	win	092719	16:50:38	NH_A_82	1	1	blockedtask_bivalentcolortraining	7	blockedtask_bivalentcolortraining	3	Triangle	Red	Color			0		TriangleRed.png	TriangleRed.png	30	1	1235	0	0	0	0		0	0	0	0		0	0	0	0		0	0	0	0		0
5.0.11.0	win	092719	16:50:38	NH_A_82	1	1	blockedtask_bivalentcolortraining	7	blockedtask_bivalentcolortraining	6	Triangle	Green	Color			0		TriangleGreen.png	TriangleGreen.png	38	1	473	0	0	0	0		0	0	0	0		0	0	0	0		0	0	0	0		0
5.0.11.0	win	092719	16:50:38	NH_A_82	1	1	blockedtask_bivalentcolortraining	7	blockedtask_bivalentcolortraining	9	Circle	Green	Color			0		CircleGreen.png	CircleGreen.png	38	1	510	0	0	0	0		0	0	0	0		0	0	0	0		0	0	0	0		0
5.0.11.0	win	092719	16:50:38	NH_A_82	1	1	blockedtask_bivalentcolortraining	7	blockedtask_bivalentcolortraining	12	Circle	Green	Color			0		CircleGreen.png	CircleGreen.png	38	1	402	0	0	0	0		0	0	0	0		0	0	0	0		0	0	0	0		0
5.0.11.0	win	092719	16:50:38	NH_A_82	1	1	blockedtask_bivalentcolortraining	7	blockedtask_bivalentcolortraining	15	Triangle	Red	Color			0		TriangleRed.png	TriangleRed.png	30	1	488	0	0	0	0		0	0	0	0		0	0	0	0		0	0	0	0		0
5.0.11.0	win	092719	16:50:38	NH_A_82	1	1	blockedtask_bivalentcolortraining	7	blockedtask_bivalentcolortraining	18	Triangle	Green	Color			0		TriangleGreen.png	TriangleGreen.png	38	1	364	0	0	0	0		0	0	0	0		0	0	0	0		0	0	0	0		0
5.0.11.0	win	092719	16:50:38	NH_A_82	1	1	blockedtask_bivalentcolortraining	7	blockedtask_bivalentcolortraining	21	Triangle	Red	Color			0		TriangleRed.png	TriangleRed.png	30	1	357	0	0	0	0		0	0	0	0		0	0	0	0		0	0	0	0		0
5.0.11.0	win	092719	16:50:38	NH_A_82	1	1	blockedtask_bivalentcolortraining	7	blockedtask_bivalentcolortraining	24	Triangle	Green	Color			0		TriangleGreen.png	TriangleGreen.png	38	1	447	0	0	0	0		0	0	0	0		0	0	0	0		0	0	0	0		0
5.0.11.0	win	092719	16:50:38	NH_A_82	1	1	blockedtask_bivalentcolortraining	7	blockedtask_bivalentcolortraining	27	Triangle	Green	Color			0		TriangleGreen.png	TriangleGreen.png	38	1	500	0	0	0	0		0	0	0	0		0	0	0	0		0	0	0	0		0
5.0.11.0	win	092719	16:50:38	NH_A_82	1	1	blockedtask_bivalentcolortraining	7	blockedtask_bivalentcolortraining	30	Triangle	Red	Color			0		TriangleRed.png	TriangleRed.png	30	1	376	0	0	0	0		0	0	0	0		0	0	0	0		0	0	0	0		0
5.0.11.0	win	092719	16:50:38	NH_A_82	1	1	blockedtask_bivalentcolortraining	7	blockedtask_bivalentcolortraining	33	Circle	Red	Color			0		CircleRed.png	CircleRed.png	30	1	432	0	0	0	0		0	0	0	0		0	0	0	0		0	0	0	0		0
5.0.11.0	win	092719	16:50:38	NH_A_82	1	1	blockedtask_bivalentcolortraining	7	blockedtask_bivalentcolortraining	36	Circle	Green	Color			0		CircleGreen.png	CircleGreen.png	38	1	454	0	0	0	0		0	0	0	0		0	0	0	0		0	0	0	0		0
5.0.11.0	win	092719	16:50:38	NH_A_82	1	1	blockedtask_bivalentcolortraining	7	blockedtask_bivalentcolortraining	39	Circle	Green	Color			0		CircleGreen.png	CircleGreen.png	38	1	1468	0	0	0	0		0	0	0	0		0	0	0	0		0	0	0	0		0
5.0.11.0	win	092719	16:50:38	NH_A_82	1	1	blockedtask_bivalentcolortraining	7	blockedtask_bivalentcolortraining	42	Circle	Green	Color			0		CircleGreen.png	CircleGreen.png	38	1	505	0	0	0	0		0	0	0	0		0	0	0	0		0	0	0	0		0
5.0.11.0	win	092719	16:50:38	NH_A_82	1	1	blockedtask_bivalentcolortraining	7	blockedtask_bivalentcolortraining	45	Circle	Red	Color			0		CircleRed.png	CircleRed.png	30	1	348	0	0	0	0		0	0	0	0		0	0	0	0		0	0	0	0		0
5.0.11.0	win	092719	16:50:38	NH_A_82	1	1	blockedtask_bivalentcolortraining	7	blockedtask_bivalentcolortraining	48	Triangle	Red	Color			0		TriangleRed.png	TriangleRed.png	30	1	517	0	0	0	0		0	0	0	0		0	0	0	0		0	0	0	0		0
5.0.11.0	win	092719	16:50:38	NH_A_82	1	1	blockedtask_bivalentcolortraining	7	blockedtask_bivalentcolortraining	51	Circle	Red	Color			0		CircleRed.png	CircleRed.png	30	1	360	0	0	0	0		0	0	0	0		0	0	0	0		0	0	0	0		0
5.0.11.0	win	092719	16:50:38	NH_A_82	1	1	blockedtask_bivalentcolortraining	7	blockedtask_bivalentcolortraining	54	Circle	Red	Color			0		CircleRed.png	CircleRed.png	30	1	369	0	0	0	0		0	0	0	0		0	0	0	0		0	0	0	0		0
5.0.11.0	win	092719	16:50:38	NH_A_82	1	1	blockedtask_bivalentcolortraining	7	blockedtask_bivalentcolortraining	57	Triangle	Green	Color			0		TriangleGreen.png	TriangleGreen.png	38	1	442	0	0	0	0		0	0	0	0		0	0	0	0		0	0	0	0		0
5.0.11.0	win	092719	16:50:38	NH_A_82	1	1	blockedtask_bivalentcolortraining	7	blockedtask_bivalentcolortraining	60	Triangle	Red	Color			0		TriangleRed.png	TriangleRed.png	30	1	448	0	0	0	0		0	0	0	0		0	0	0	0		0	0	0	0		0
5.0.11.0	win	092719	16:50:38	NH_A_82	1	1	blockedtask_bivalentcolortraining	7	blockedtask_bivalentcolortraining	63	Circle	Green	Color			0		CircleGreen.png	CircleGreen.png	38	1	310	0	0	0	0		0	0	0	0		0	0	0	0		0	0	0	0		0
5.0.11.0	win	092719	16:50:38	NH_A_82	1	1	blockedtask_bivalentcolortraining	7	blockedtask_bivalentcolortraining	66	Circle	Green	Color			0		CircleGreen.png	CircleGreen.png	30	0	385	0	0	0	0		0	0	0	0		0	0	0	0		0	0	0	0		0
5.0.11.0	win	092719	16:50:38	NH_A_82	1	1	blockedtask_bivalentcolortraining	7	blockedtask_bivalentcolortraining	69	Triangle	Red	Color			0		TriangleRed.png	TriangleRed.png	30	1	833	0	0	0	0		0	0	0	0		0	0	0	0		0	0	0	0		0
5.0.11.0	win	092719	16:50:38	NH_A_82	1	1	blockedtask_bivalentcolortraining	7	blockedtask_bivalentcolortraining	72	Circle	Red	Color			0		CircleRed.png	CircleRed.png	30	1	455	0	0	0	0		0	0	0	0		0	0	0	0		0	0	0	0		0
5.0.11.0	win	092719	16:50:38	NH_A_82	1	1	blockedtask_bivalentcolortraining	7	blockedtask_bivalentcolortraining	75	Circle	Red	Color			0		CircleRed.png	CircleRed.png	30	1	364	0	0	0	0		0	0	0	0		0	0	0	0		0	0	0	0		0
5.0.11.0	win	092719	16:50:38	NH_A_82	1	1	blockedtask_bivalentcolortraining	7	blockedtask_bivalentcolortraining	78	Circle	Red	Color			0		CircleRed.png	CircleRed.png	30	1	469	0	0	0	0		0	0	0	0		0	0	0	0		0	0	0	0		0
5.0.11.0	win	092719	16:50:38	NH_A_82	1	1	blockedtask_bivalentcolortraining	7	blockedtask_bivalentcolortraining	81	Triangle	Green	Color			0		TriangleGreen.png	TriangleGreen.png	38	1	457	0	0	0	0		0	0	0	0		0	0	0	0		0	0	0	0		0
5.0.11.0	win	092719	16:50:38	NH_A_82	1	1	blockedtask_bivalentcolortraining	7	blockedtask_bivalentcolortraining	84	Circle	Red	Color			0		CircleRed.png	CircleRed.png	30	1	415	0	0	0	0		0	0	0	0		0	0	0	0		0	0	0	0		0
5.0.11.0	win	092719	16:50:38	NH_A_82	1	1	blockedtask_bivalentcolortraining	7	blockedtask_bivalentcolortraining	87	Triangle	Red	Color			0		TriangleRed.png	TriangleRed.png	30	1	501	0	0	0	0		0	0	0	0		0	0	0	0		0	0	0	0		0
5.0.11.0	win	092719	16:50:38	NH_A_82	1	1	blockedtask_bivalentcolortraining	7	blockedtask_bivalentcolortraining	90	Triangle	Green	Color			0		TriangleGreen.png	TriangleGreen.png	38	1	345	0	0	0	0		0	0	0	0		0	0	0	0		0	0	0	0		0
5.0.11.0	win	092719	16:50:38	NH_A_82	1	1	blockedtask_bivalentcolortraining	7	blockedtask_bivalentcolortraining	93	Circle	Green	Color			0		CircleGreen.png	CircleGreen.png	38	1	403	0	0	0	0		0	0	0	0		0	0	0	0		0	0	0	0		0
5.0.11.0	win	092719	16:50:38	NH_A_82	1	1	blockedtask_bivalentcolortraining	7	blockedtask_bivalentcolortraining	96	Triangle	Green	Color			0		TriangleGreen.png	TriangleGreen.png	38	1	378	0	0	0	0		0	0	0	0		0	0	0	0		0	0	0	0		0
5.0.11.0	win	092719	16:50:38	NH_A_82	1	1	blocked_testintro	8	BlockedPracticeInstruct	1	Triangle	Green	Color			0		SC_Blocked_TestIntro.htm	TriangleGreen.png	57	0	25858	0	0	0	0		0	0	0	0		0	0	0	0		0	0	0	0		0
5.0.11.0	win	092719	16:50:38	NH_A_82	1	1	blocked_color	9	BlockedTestInstruct	1	Triangle	Green	Color			0		SC_Blocked_BivalentColorTest.htm	TriangleGreen.png	57	0	7109	0	0	0	0		0	0	0	0		0	0	0	0		0	0	0	0		0
5.0.11.0	win	092719	16:50:38	NH_A_82	1	1	blocked_color	9	blockedtask_bivalentcolortest	3	Circle	Green	Color			0		CircleGreen.png	CircleGreen.png	38	1	665	1	1	665	100	665	0	0	0	0		0	0	0	0		0	0	0	0		0
5.0.11.0	win	092719	16:50:38	NH_A_82	1	1	blocked_color	9	blockedtask_bivalentcolortest	6	Triangle	Green	Color			0		TriangleGreen.png	TriangleGreen.png	38	1	406	2	2	1071	100	535.5	0	0	0	0		0	0	0	0		0	0	0	0		0
5.0.11.0	win	092719	16:50:38	NH_A_82	1	1	blocked_color	9	blockedtask_bivalentcolortest	9	Circle	Red	Color			0		CircleRed.png	CircleRed.png	30	1	461	3	3	1532	100	510.6666666666666856145	0	0	0	0		0	0	0	0		0	0	0	0		0
5.0.11.0	win	092719	16:50:38	NH_A_82	1	1	blocked_color	9	blockedtask_bivalentcolortest	12	Triangle	Red	Color			0		TriangleRed.png	TriangleRed.png	30	1	402	4	4	1934	100	483.5	0	0	0	0		0	0	0	0		0	0	0	0		0
5.0.11.0	win	092719	16:50:38	NH_A_82	1	1	blocked_color	9	blockedtask_bivalentcolortest	15	Triangle	Green	Color			0		TriangleGreen.png	TriangleGreen.png	38	1	425	5	5	2359	100	471.8000000000000113687	0	0	0	0		0	0	0	0		0	0	0	0		0
5.0.11.0	win	092719	16:50:38	NH_A_82	1	1	blocked_color	9	blockedtask_bivalentcolortest	18	Circle	Green	Color			0		CircleGreen.png	CircleGreen.png	38	1	432	6	6	2791	100	465.1666666666666856145	0	0	0	0		0	0	0	0		0	0	0	0		0
5.0.11.0	win	092719	16:50:38	NH_A_82	1	1	blocked_color	9	blockedtask_bivalentcolortest	21	Circle	Green	Color			0		CircleGreen.png	CircleGreen.png	38	1	326	7	7	3117	100	445.2857142857142775938	0	0	0	0		0	0	0	0		0	0	0	0		0
5.0.11.0	win	092719	16:50:38	NH_A_82	1	1	blocked_color	9	blockedtask_bivalentcolortest	24	Circle	Green	Color			0		CircleGreen.png	CircleGreen.png	38	1	369	8	8	3486	100	435.75	0	0	0	0		0	0	0	0		0	0	0	0		0
5.0.11.0	win	092719	16:50:38	NH_A_82	1	1	blocked_color	9	blockedtask_bivalentcolortest	27	Triangle	Red	Color			0		TriangleRed.png	TriangleRed.png	30	1	393	9	9	3879	100	431	0	0	0	0		0	0	0	0		0	0	0	0		0
5.0.11.0	win	092719	16:50:38	NH_A_82	1	1	blocked_color	9	blockedtask_bivalentcolortest	30	Triangle	Green	Color			0		TriangleGreen.png	TriangleGreen.png	30	0	466	9	10	3879	90	431	0	0	0	0		0	0	0	0		0	0	0	0		0
5.0.11.0	win	092719	16:50:38	NH_A_82	1	1	blocked_color	9	blockedtask_bivalentcolortest	33	Triangle	Red	Color			0		TriangleRed.png	TriangleRed.png	30	1	550	10	11	4429	90.9090909090909065071	442.8999999999999772626	0	0	0	0		0	0	0	0		0	0	0	0		0
5.0.11.0	win	092719	16:50:38	NH_A_82	1	1	blocked_color	9	blockedtask_bivalentcolortest	36	Triangle	Green	Color			0		TriangleGreen.png	TriangleGreen.png	38	1	439	11	12	4868	91.6666666666666571928	442.5454545454545609573	0	0	0	0		0	0	0	0		0	0	0	0		0
5.0.11.0	win	092719	16:50:38	NH_A_82	1	1	blocked_color	9	blockedtask_bivalentcolortest	39	Triangle	Red	Color			0		TriangleRed.png	TriangleRed.png	30	1	446	12	13	5314	92.3076923076923065992	442.8333333333333143855	0	0	0	0		0	0	0	0		0	0	0	0		0
5.0.11.0	win	092719	16:50:38	NH_A_82	1	1	blocked_color	9	blockedtask_bivalentcolortest	42	Triangle	Green	Color			0		TriangleGreen.png	TriangleGreen.png	38	1	563	13	14	5877	92.8571428571428612031	452.0769230769230944134	0	0	0	0		0	0	0	0		0	0	0	0		0
5.0.11.0	win	092719	16:50:38	NH_A_82	1	1	blocked_color	9	blockedtask_bivalentcolortest	45	Triangle	Green	Color			0		TriangleGreen.png	TriangleGreen.png	38	1	485	14	15	6362	93.3333333333333285964	454.4285714285714448124	0	0	0	0		0	0	0	0		0	0	0	0		0
5.0.11.0	win	092719	16:50:38	NH_A_82	1	1	blocked_color	9	blockedtask_bivalentcolortest	48	Circle	Red	Color			0		CircleRed.png	CircleRed.png	30	1	472	15	16	6834	93.75	455.6000000000000227374	0	0	0	0		0	0	0	0		0	0	0	0		0
5.0.11.0	win	092719	16:50:38	NH_A_82	1	1	blocked_color	9	blockedtask_bivalentcolortest	51	Circle	Red	Color			0		CircleRed.png	CircleRed.png	30	1	510	16	17	7344	94.1176470588235218884	459	0	0	0	0		0	0	0	0		0	0	0	0		0
5.0.11.0	win	092719	16:50:38	NH_A_82	1	1	blocked_color	9	blockedtask_bivalentcolortest	54	Triangle	Red	Color			0		TriangleRed.png	TriangleRed.png	30	1	593	17	18	7937	94.4444444444444428655	466.8823529411764639008	0	0	0	0		0	0	0	0		0	0	0	0		0
5.0.11.0	win	092719	16:50:38	NH_A_82	1	1	blocked_color	9	blockedtask_bivalentcolortest	57	Triangle	Green	Color			0		TriangleGreen.png	TriangleGreen.png	38	1	433	18	19	8370	94.7368421052631504153	465	0	0	0	0		0	0	0	0		0	0	0	0		0
5.0.11.0	win	092719	16:50:38	NH_A_82	1	1	blocked_color	9	blockedtask_bivalentcolortest	60	Triangle	Green	Color			0		TriangleGreen.png	TriangleGreen.png	38	1	439	19	20	8809	95	463.6315789473684390032	0	0	0	0		0	0	0	0		0	0	0	0		0
5.0.11.0	win	092719	16:50:38	NH_A_82	1	1	blocked_color	9	blockedtask_bivalentcolortest	63	Triangle	Red	Color			0		TriangleRed.png	TriangleRed.png	30	1	477	20	21	9286	95.2380952380952265912	464.3000000000000113687	0	0	0	0		0	0	0	0		0	0	0	0		0
5.0.11.0	win	092719	16:50:38	NH_A_82	1	1	blocked_color	9	blockedtask_bivalentcolortest	66	Circle	Red	Color			0		CircleRed.png	CircleRed.png	30	1	465	21	22	9751	95.4545454545454532536	464.3333333333333143855	0	0	0	0		0	0	0	0		0	0	0	0		0
5.0.11.0	win	092719	16:50:38	NH_A_82	1	1	blocked_color	9	blockedtask_bivalentcolortest	69	Triangle	Green	Color			0		TriangleGreen.png	TriangleGreen.png	38	1	406	22	23	10157	95.6521739130434838216	461.6818181818181869858	0	0	0	0		0	0	0	0		0	0	0	0		0
5.0.11.0	win	092719	16:50:38	NH_A_82	1	1	blocked_color	9	blockedtask_bivalentcolortest	72	Circle	Red	Color			0		CircleRed.png	CircleRed.png	30	1	413	23	24	10570	95.8333333333333428072	459.5652173913043725406	0	0	0	0		0	0	0	0		0	0	0	0		0
5.0.11.0	win	092719	16:50:38	NH_A_82	1	1	blocked_color	9	blockedtask_bivalentcolortest	75	Circle	Green	Color			0		CircleGreen.png	CircleGreen.png	38	1	372	24	25	10942	96	455.9166666666666856145	0	0	0	0		0	0	0	0		0	0	0	0		0
5.0.11.0	win	092719	16:50:38	NH_A_82	1	1	blocked_color	9	blockedtask_bivalentcolortest	78	Circle	Green	Color			0		CircleGreen.png	CircleGreen.png	38	1	414	25	26	11356	96.153846153846160405	454.2400000000000090949	0	0	0	0		0	0	0	0		0	0	0	0		0
5.0.11.0	win	092719	16:50:38	NH_A_82	1	1	blocked_color	9	blockedtask_bivalentcolortest	81	Triangle	Red	Color			0		TriangleRed.png	TriangleRed.png	30	1	405	26	27	11761	96.2962962962962905067	452.3461538461538680167	0	0	0	0		0	0	0	0		0	0	0	0		0
5.0.11.0	win	092719	16:50:38	NH_A_82	1	1	blocked_color	9	blockedtask_bivalentcolortest	84	Triangle	Green	Color			0		TriangleGreen.png	TriangleGreen.png	38	1	508	27	28	12269	96.4285714285714306016	454.4074074074073905649	0	0	0	0		0	0	0	0		0	0	0	0		0
5.0.11.0	win	092719	16:50:38	NH_A_82	1	1	blocked_color	9	blockedtask_bivalentcolortest	87	Triangle	Green	Color			0		TriangleGreen.png	TriangleGreen.png	38	1	479	28	29	12748	96.5517241379310320326	455.2857142857142775938	0	0	0	0		0	0	0	0		0	0	0	0		0
5.0.11.0	win	092719	16:50:38	NH_A_82	1	1	blocked_color	9	blockedtask_bivalentcolortest	90	Triangle	Red	Color			0		TriangleRed.png	TriangleRed.png	30	1	580	29	30	13328	96.6666666666666714036	459.5862068965517437391	0	0	0	0		0	0	0	0		0	0	0	0		0
5.0.11.0	win	092719	16:50:38	NH_A_82	1	1	blocked_color	9	blockedtask_bivalentcolortest	93	Circle	Red	Color			0		CircleRed.png	CircleRed.png	30	1	677	30	31	14005	96.774193548387103192	466.8333333333333143855	0	0	0	0		0	0	0	0		0	0	0	0		0
5.0.11.0	win	092719	16:50:38	NH_A_82	1	1	blocked_color	9	blockedtask_bivalentcolortest	96	Triangle	Green	Color			0		TriangleGreen.png	TriangleGreen.png	38	1	433	31	32	14438	96.875	465.7419354838709750766	0	0	0	0		0	0	0	0		0	0	0	0		0
5.0.11.0	win	092719	16:50:38	NH_A_82	1	1	blocked_color	9	blockedtask_bivalentcolortest	99	Circle	Red	Color			0		CircleRed.png	CircleRed.png	30	1	423	32	33	14861	96.9696969696969688357	464.40625	0	0	0	0		0	0	0	0		0	0	0	0		0
5.0.11.0	win	092719	16:50:38	NH_A_82	1	1	blocked_color	9	blockedtask_bivalentcolortest	102	Circle	Green	Color			0		CircleGreen.png	CircleGreen.png	38	1	622	33	34	15483	97.0588235294117680496	469.1818181818181869858	0	0	0	0		0	0	0	0		0	0	0	0		0
5.0.11.0	win	092719	16:50:38	NH_A_82	1	1	blocked_color	9	blockedtask_bivalentcolortest	105	Circle	Red	Color			0		CircleRed.png	CircleRed.png	30	1	397	34	35	15880	97.1428571428571387969	467.0588235294117680496	0	0	0	0		0	0	0	0		0	0	0	0		0
5.0.11.0	win	092719	16:50:38	NH_A_82	1	1	blocked_color	9	blockedtask_bivalentcolortest	108	Triangle	Green	Color			0		TriangleGreen.png	TriangleGreen.png	38	1	469	35	36	16349	97.2222222222222143273	467.1142857142856996688	0	0	0	0		0	0	0	0		0	0	0	0		0
5.0.11.0	win	092719	16:50:38	NH_A_82	1	1	blocked_color	9	blockedtask_bivalentcolortest	111	Circle	Red	Color			0		CircleRed.png	CircleRed.png	30	1	457	36	37	16806	97.2972972972973053629	466.8333333333333143855	0	0	0	0		0	0	0	0		0	0	0	0		0
5.0.11.0	win	092719	16:50:38	NH_A_82	1	1	blocked_color	9	blockedtask_bivalentcolortest	114	Circle	Green	Color			0		CircleGreen.png	CircleGreen.png	38	1	671	37	38	17477	97.3684210526315752077	472.351351351351354424	0	0	0	0		0	0	0	0		0	0	0	0		0
5.0.11.0	win	092719	16:50:38	NH_A_82	1	1	blocked_color	9	blockedtask_bivalentcolortest	117	Circle	Red	Color			0		CircleRed.png	CircleRed.png	30	1	363	38	39	17840	97.4358974358974307961	469.4736842105263008307	0	0	0	0		0	0	0	0		0	0	0	0		0
5.0.11.0	win	092719	16:50:38	NH_A_82	1	1	blocked_color	9	blockedtask_bivalentcolortest	120	Triangle	Green	Color			0		TriangleGreen.png	TriangleGreen.png	38	1	565	39	40	18405	97.5	471.9230769230769055866	0	0	0	0		0	0	0	0		0	0	0	0		0
5.0.11.0	win	092719	16:50:38	NH_A_82	1	1	blocked_color	9	blockedtask_bivalentcolortest	123	Circle	Red	Color			0		CircleRed.png	CircleRed.png	30	1	373	40	41	18778	97.5609756097560989474	469.4499999999999886313	0	0	0	0		0	0	0	0		0	0	0	0		0
5.0.11.0	win	092719	16:50:38	NH_A_82	1	1	blocked_color	9	blockedtask_bivalentcolortest	126	Triangle	Red	Color			0		TriangleRed.png	TriangleRed.png	38	0	350	40	42	18778	95.2380952380952265912	469.4499999999999886313	0	0	0	0		0	0	0	0		0	0	0	0		0
5.0.11.0	win	092719	16:50:38	NH_A_82	1	1	blocked_color	9	blockedtask_bivalentcolortest	129	Circle	Red	Color			0		CircleRed.png	CircleRed.png	30	1	615	41	43	19393	95.3488372093023315301	473	0	0	0	0		0	0	0	0		0	0	0	0		0
5.0.11.0	win	092719	16:50:38	NH_A_82	1	1	blocked_color	9	blockedtask_bivalentcolortest	132	Circle	Green	Color			0		CircleGreen.png	CircleGreen.png	38	1	998	42	44	20391	95.4545454545454532536	485.5	0	0	0	0		0	0	0	0		0	0	0	0		0
5.0.11.0	win	092719	16:50:38	NH_A_82	1	1	blocked_color	9	blockedtask_bivalentcolortest	135	Circle	Red	Color			0		CircleRed.png	CircleRed.png	30	1	469	43	45	20860	95.5555555555555571345	485.1162790697674154217	0	0	0	0		0	0	0	0		0	0	0	0		0
5.0.11.0	win	092719	16:50:38	NH_A_82	1	1	blocked_color	9	blockedtask_bivalentcolortest	138	Triangle	Red	Color			0		TriangleRed.png	TriangleRed.png	30	1	410	44	46	21270	95.6521739130434838216	483.4090909090909349288	0	0	0	0		0	0	0	0		0	0	0	0		0
5.0.11.0	win	092719	16:50:38	NH_A_82	1	1	blocked_color	9	blockedtask_bivalentcolortest	141	Triangle	Red	Color			0		TriangleRed.png	TriangleRed.png	30	1	401	45	47	21671	95.7446808510638334155	481.5777777777777828305	0	0	0	0		0	0	0	0		0	0	0	0		0
5.0.11.0	win	092719	16:50:38	NH_A_82	1	1	blocked_color	9	blockedtask_bivalentcolortest	144	Circle	Red	Color			0		CircleRed.png	CircleRed.png	30	1	425	46	48	22096	95.8333333333333428072	480.3478260869565019675	0	0	0	0		0	0	0	0		0	0	0	0		0
5.0.11.0	win	092719	16:50:38	NH_A_82	1	1	blocked_color	9	blockedtask_bivalentcolortest	147	Triangle	Red	Color			0		TriangleRed.png	TriangleRed.png	30	1	351	47	49	22447	95.9183673469387656496	477.5957446808510553637	0	0	0	0		0	0	0	0		0	0	0	0		0
5.0.11.0	win	092719	16:50:38	NH_A_82	1	1	blocked_color	9	blockedtask_bivalentcolortest	150	Triangle	Green	Color			0		TriangleGreen.png	TriangleGreen.png	38	1	601	48	50	23048	96	480.1666666666666856145	0	0	0	0		0	0	0	0		0	0	0	0		0
5.0.11.0	win	092719	16:50:38	NH_A_82	1	1	blocked_color	9	blockedtask_bivalentcolortest	153	Circle	Red	Color			0		CircleRed.png	CircleRed.png	30	1	568	49	51	23616	96.0784313725490193292	481.9591836734693970357	0	0	0	0		0	0	0	0		0	0	0	0		0
5.0.11.0	win	092719	16:50:38	NH_A_82	1	1	blocked_color	9	blockedtask_bivalentcolortest	156	Circle	Green	Color			0		CircleGreen.png	CircleGreen.png	38	1	393	50	52	24009	96.153846153846160405	480.1800000000000068212	0	0	0	0		0	0	0	0		0	0	0	0		0
5.0.11.0	win	092719	16:50:38	NH_A_82	1	1	blocked_color	9	blockedtask_bivalentcolortest	159	Circle	Red	Color			0		CircleRed.png	CircleRed.png	30	1	1201	51	53	25210	96.2264150943396288085	494.3137254901960773168	0	0	0	0		0	0	0	0		0	0	0	0		0
5.0.11.0	win	092719	16:50:38	NH_A_82	1	1	blocked_color	9	blockedtask_bivalentcolortest	162	Circle	Red	Color			0		CircleRed.png	CircleRed.png	30	1	456	52	54	25666	96.2962962962962905067	493.5769230769230944134	0	0	0	0		0	0	0	0		0	0	0	0		0
5.0.11.0	win	092719	16:50:38	NH_A_82	1	1	blocked_color	9	blockedtask_bivalentcolortest	165	Triangle	Red	Color			0		TriangleRed.png	TriangleRed.png	30	1	365	53	55	26031	96.3636363636363597607	491.1509433962264097318	0	0	0	0		0	0	0	0		0	0	0	0		0
5.0.11.0	win	092719	16:50:38	NH_A_82	1	1	blocked_color	9	blockedtask_bivalentcolortest	168	Circle	Green	Color			0		CircleGreen.png	CircleGreen.png	38	1	1302	54	56	27333	96.4285714285714306016	506.1666666666666856145	0	0	0	0		0	0	0	0		0	0	0	0		0
5.0.11.0	win	092719	16:50:38	NH_A_82	1	1	blocked_color	9	blockedtask_bivalentcolortest	171	Triangle	Red	Color			0		TriangleRed.png	TriangleRed.png	30	1	825	55	57	28158	96.4912280701754383472	511.9636363636363398655	0	0	0	0		0	0	0	0		0	0	0	0		0
5.0.11.0	win	092719	16:50:38	NH_A_82	1	1	blocked_color	9	blockedtask_bivalentcolortest	174	Circle	Red	Color			0		CircleRed.png	CircleRed.png	30	1	416	56	58	28574	96.5517241379310320326	510.25	0	0	0	0		0	0	0	0		0	0	0	0		0
5.0.11.0	win	092719	16:50:38	NH_A_82	1	1	blocked_color	9	blockedtask_bivalentcolortest	177	Circle	Green	Color			0		CircleGreen.png	CircleGreen.png	38	1	727	57	59	29301	96.6101694915254256557	514.0526315789473983386	0	0	0	0		0	0	0	0		0	0	0	0		0
5.0.11.0	win	092719	16:50:38	NH_A_82	1	1	blocked_color	9	blockedtask_bivalentcolortest	180	Triangle	Red	Color			0		TriangleRed.png	TriangleRed.png	30	1	401	58	60	29702	96.6666666666666714036	512.1034482758620924869	0	0	0	0		0	0	0	0		0	0	0	0		0
5.0.11.0	win	092719	16:50:38	NH_A_82	1	1	blocked_color	9	blockedtask_bivalentcolortest	183	Circle	Green	Color			0		CircleGreen.png	CircleGreen.png	38	1	441	59	61	30143	96.7213114754098342019	510.8983050847457434429	0	0	0	0		0	0	0	0		0	0	0	0		0
5.0.11.0	win	092719	16:50:38	NH_A_82	1	1	blocked_color	9	blockedtask_bivalentcolortest	186	Triangle	Red	Color			0		TriangleRed.png	TriangleRed.png	30	1	303	60	62	30446	96.774193548387103192	507.4333333333333371229	0	0	0	0		0	0	0	0		0	0	0	0		0
5.0.11.0	win	092719	16:50:38	NH_A_82	1	1	blocked_color	9	blockedtask_bivalentcolortest	189	Triangle	Green	Color			0		TriangleGreen.png	TriangleGreen.png	38	1	1098	61	63	31544	96.8253968253968224644	517.1147540983606631926	0	0	0	0		0	0	0	0		0	0	0	0		0
5.0.11.0	win	092719	16:50:38	NH_A_82	1	1	blocked_color	9	blockedtask_bivalentcolortest	192	Circle	Green	Color			0		CircleGreen.png	CircleGreen.png	30	0	917	61	64	31544	95.3125	517.1147540983606631926	0	0	0	0		0	0	0	0		0	0	0	0		0
5.0.11.0	win	092719	16:50:38	NH_A_82	1	1	blocked_color	9	blockedtask_bivalentcolortest	195	Triangle	Green	Color			0		TriangleGreen.png	TriangleGreen.png	38	1	632	62	65	32176	95.3846153846153868017	518.9677419354839003063	0	0	0	0		0	0	0	0		0	0	0	0		0
5.0.11.0	win	092719	16:50:38	NH_A_82	1	1	blocked_color	9	blockedtask_bivalentcolortest	198	Circle	Green	Color			0		CircleGreen.png	CircleGreen.png	38	1	390	63	66	32566	95.4545454545454532536	516.9206349206349386805	0	0	0	0		0	0	0	0		0	0	0	0		0
5.0.11.0	win	092719	16:50:38	NH_A_82	1	1	blocked_color	9	blockedtask_bivalentcolortest	201	Triangle	Green	Color			0		TriangleGreen.png	TriangleGreen.png	38	1	526	64	67	33092	95.5223880597014840532	517.0625	0	0	0	0		0	0	0	0		0	0	0	0		0
5.0.11.0	win	092719	16:50:38	NH_A_82	1	1	blocked_color	9	blockedtask_bivalentcolortest	204	Circle	Green	Color			0		CircleGreen.png	CircleGreen.png	38	1	417	65	68	33509	95.5882352941176520744	515.523076923076928324	0	0	0	0		0	0	0	0		0	0	0	0		0
5.0.11.0	win	092719	16:50:38	NH_A_82	1	1	blocked_color	9	blockedtask_bivalentcolortest	207	Triangle	Red	Color			0		TriangleRed.png	TriangleRed.png	30	1	551	66	69	34060	95.6521739130434838216	516.0606060606060054852	0	0	0	0		0	0	0	0		0	0	0	0		0
5.0.11.0	win	092719	16:50:38	NH_A_82	1	1	blocked_color	9	blockedtask_bivalentcolortest	210	Triangle	Red	Color			0		TriangleRed.png	TriangleRed.png	30	1	521	67	70	34581	95.7142857142857224062	516.1343283582089043193	0	0	0	0		0	0	0	0		0	0	0	0		0
5.0.11.0	win	092719	16:50:38	NH_A_82	1	1	blocked_color	9	blockedtask_bivalentcolortest	213	Triangle	Green	Color			0		TriangleGreen.png	TriangleGreen.png	38	1	667	68	71	35248	95.7746478873239368568	518.3529411764706082977	0	0	0	0		0	0	0	0		0	0	0	0		0
5.0.11.0	win	092719	16:50:38	NH_A_82	1	1	blocked_color	9	blockedtask_bivalentcolortest	216	Circle	Red	Color			0		CircleRed.png	CircleRed.png	30	1	456	69	72	35704	95.8333333333333428072	517.4492753623188718848	0	0	0	0		0	0	0	0		0	0	0	0		0
5.0.11.0	win	092719	16:50:38	NH_A_82	1	1	blocked_color	9	blockedtask_bivalentcolortest	219	Circle	Green	Color			0		CircleGreen.png	CircleGreen.png	38	1	701	70	73	36405	95.8904109589040984929	520.0714285714285551876	0	0	0	0		0	0	0	0		0	0	0	0		0
5.0.11.0	win	092719	16:50:38	NH_A_82	1	1	blocked_color	9	blockedtask_bivalentcolortest	222	Triangle	Red	Color			0		TriangleRed.png	TriangleRed.png	30	1	361	71	74	36766	95.9459459459459367281	517.8309859154929881697	0	0	0	0		0	0	0	0		0	0	0	0		0
5.0.11.0	win	092719	16:50:38	NH_A_82	1	1	blocked_color	9	blockedtask_bivalentcolortest	225	Triangle	Green	Color			0		TriangleGreen.png	TriangleGreen.png	38	1	434	72	75	37200	96	516.6666666666666287711	0	0	0	0		0	0	0	0		0	0	0	0		0
5.0.11.0	win	092719	16:50:38	NH_A_82	1	1	blocked_color	9	blockedtask_bivalentcolortest	228	Triangle	Red	Color			0		TriangleRed.png	TriangleRed.png	30	1	536	73	76	37736	96.0526315789473699169	516.9315068493150420181	0	0	0	0		0	0	0	0		0	0	0	0		0
5.0.11.0	win	092719	16:50:38	NH_A_82	1	1	blocked_color	9	blockedtask_bivalentcolortest	231	Circle	Green	Color			0		CircleGreen.png	CircleGreen.png	38	1	810	74	77	38546	96.1038961038961048189	520.8918918918918734562	0	0	0	0		0	0	0	0		0	0	0	0		0
5.0.11.0	win	092719	16:50:38	NH_A_82	1	1	blocked_color	9	blockedtask_bivalentcolortest	234	Circle	Red	Color			0		CircleRed.png	CircleRed.png	38	0	625	74	78	38546	94.8717948717948615922	520.8918918918918734562	0	0	0	0		0	0	0	0		0	0	0	0		0
5.0.11.0	win	092719	16:50:38	NH_A_82	1	1	blocked_color	9	blockedtask_bivalentcolortest	237	Circle	Green	Color			0		CircleGreen.png	CircleGreen.png	38	1	960	75	79	39506	94.93670886075949511	526.7466666666666696983	0	0	0	0		0	0	0	0		0	0	0	0		0
5.0.11.0	win	092719	16:50:38	NH_A_82	1	1	blocked_color	9	blockedtask_bivalentcolortest	240	Circle	Green	Color			0		CircleGreen.png	CircleGreen.png	30	0	433	75	80	39506	93.75	526.7466666666666696983	0	0	0	0		0	0	0	0		0	0	0	0		0
5.0.11.0	win	092719	16:50:38	NH_A_82	1	1	blocked_shape	10	BlockedTestInstruct	1	Circle	Green	Color			0		SC_Blocked_BivalentShapeTest.htm	CircleGreen.png	57	0	9882	0	0	0	0		0	0	0	0		0	0	0	0		0	0	0	0		0
5.0.11.0	win	092719	16:50:38	NH_A_82	1	1	blocked_shape	10	blockedtask_bivalentshapetest	3	Circle	Red	Shape			0		CircleRed.png	CircleRed.png	30	1	798	0	0	0	0		1	1	798	100	798	0	0	0	0		0	0	0	0		0
5.0.11.0	win	092719	16:50:38	NH_A_82	1	1	blocked_shape	10	blockedtask_bivalentshapetest	6	Circle	Red	Shape			0		CircleRed.png	CircleRed.png	30	1	534	0	0	0	0		2	2	1332	100	666	0	0	0	0		0	0	0	0		0
5.0.11.0	win	092719	16:50:38	NH_A_82	1	1	blocked_shape	10	blockedtask_bivalentshapetest	9	Circle	Green	Shape			0		CircleGreen.png	CircleGreen.png	30	1	584	0	0	0	0		3	3	1916	100	638.6666666666666287711	0	0	0	0		0	0	0	0		0
5.0.11.0	win	092719	16:50:38	NH_A_82	1	1	blocked_shape	10	blockedtask_bivalentshapetest	12	Triangle	Green	Shape			0		TriangleGreen.png	TriangleGreen.png	38	1	536	0	0	0	0		4	4	2452	100	613	0	0	0	0		0	0	0	0		0
5.0.11.0	win	092719	16:50:38	NH_A_82	1	1	blocked_shape	10	blockedtask_bivalentshapetest	15	Triangle	Red	Shape			0		TriangleRed.png	TriangleRed.png	38	1	506	0	0	0	0		5	5	2958	100	591.6000000000000227374	0	0	0	0		0	0	0	0		0
5.0.11.0	win	092719	16:50:38	NH_A_82	1	1	blocked_shape	10	blockedtask_bivalentshapetest	18	Triangle	Red	Shape			0		TriangleRed.png	TriangleRed.png	38	1	397	0	0	0	0		6	6	3355	100	559.1666666666666287711	0	0	0	0		0	0	0	0		0
5.0.11.0	win	092719	16:50:38	NH_A_82	1	1	blocked_shape	10	blockedtask_bivalentshapetest	21	Circle	Red	Shape			0		CircleRed.png	CircleRed.png	30	1	725	0	0	0	0		7	7	4080	100	582.8571428571428896248	0	0	0	0		0	0	0	0		0
5.0.11.0	win	092719	16:50:38	NH_A_82	1	1	blocked_shape	10	blockedtask_bivalentshapetest	24	Circle	Red	Shape			0		CircleRed.png	CircleRed.png	30	1	656	0	0	0	0		8	8	4736	100	592	0	0	0	0		0	0	0	0		0
5.0.11.0	win	092719	16:50:38	NH_A_82	1	1	blocked_shape	10	blockedtask_bivalentshapetest	27	Circle	Red	Shape			0		CircleRed.png	CircleRed.png	30	1	414	0	0	0	0		9	9	5150	100	572.2222222222221716947	0	0	0	0		0	0	0	0		0
5.0.11.0	win	092719	16:50:38	NH_A_82	1	1	blocked_shape	10	blockedtask_bivalentshapetest	30	Triangle	Green	Shape			0		TriangleGreen.png	TriangleGreen.png	38	1	485	0	0	0	0		10	10	5635	100	563.5	0	0	0	0		0	0	0	0		0
5.0.11.0	win	092719	16:50:38	NH_A_82	1	1	blocked_shape	10	blockedtask_bivalentshapetest	33	Circle	Green	Shape			0		CircleGreen.png	CircleGreen.png	30	1	649	0	0	0	0		11	11	6284	100	571.2727272727272520569	0	0	0	0		0	0	0	0		0
5.0.11.0	win	092719	16:50:38	NH_A_82	1	1	blocked_shape	10	blockedtask_bivalentshapetest	36	Triangle	Green	Shape			0		TriangleGreen.png	TriangleGreen.png	38	1	406	0	0	0	0		12	12	6690	100	557.5	0	0	0	0		0	0	0	0		0
5.0.11.0	win	092719	16:50:38	NH_A_82	1	1	blocked_shape	10	blockedtask_bivalentshapetest	39	Circle	Red	Shape			0		CircleRed.png	CircleRed.png	30	1	493	0	0	0	0		13	13	7183	100	552.5384615384615472067	0	0	0	0		0	0	0	0		0
5.0.11.0	win	092719	16:50:38	NH_A_82	1	1	blocked_shape	10	blockedtask_bivalentshapetest	42	Circle	Red	Shape			0		CircleRed.png	CircleRed.png	30	1	545	0	0	0	0		14	14	7728	100	552	0	0	0	0		0	0	0	0		0
5.0.11.0	win	092719	16:50:38	NH_A_82	1	1	blocked_shape	10	blockedtask_bivalentshapetest	45	Triangle	Red	Shape			0		TriangleRed.png	TriangleRed.png	38	1	659	0	0	0	0		15	15	8387	100	559.1333333333333257542	0	0	0	0		0	0	0	0		0
5.0.11.0	win	092719	16:50:38	NH_A_82	1	1	blocked_shape	10	blockedtask_bivalentshapetest	48	Circle	Green	Shape			0		CircleGreen.png	CircleGreen.png	30	1	433	0	0	0	0		16	16	8820	100	551.25	0	0	0	0		0	0	0	0		0
5.0.11.0	win	092719	16:50:38	NH_A_82	1	1	blocked_shape	10	blockedtask_bivalentshapetest	51	Circle	Red	Shape			0		CircleRed.png	CircleRed.png	30	1	503	0	0	0	0		17	17	9323	100	548.4117647058823195039	0	0	0	0		0	0	0	0		0
5.0.11.0	win	092719	16:50:38	NH_A_82	1	1	blocked_shape	10	blockedtask_bivalentshapetest	54	Triangle	Red	Shape			0		TriangleRed.png	TriangleRed.png	38	1	842	0	0	0	0		18	18	10165	100	564.7222222222221716947	0	0	0	0		0	0	0	0		0
5.0.11.0	win	092719	16:50:38	NH_A_82	1	1	blocked_shape	10	blockedtask_bivalentshapetest	57	Circle	Green	Shape			0		CircleGreen.png	CircleGreen.png	30	1	640	0	0	0	0		19	19	10805	100	568.6842105263158373418	0	0	0	0		0	0	0	0		0
5.0.11.0	win	092719	16:50:38	NH_A_82	1	1	blocked_shape	10	blockedtask_bivalentshapetest	60	Circle	Green	Shape			0		CircleGreen.png	CircleGreen.png	38	0	382	0	0	0	0		19	20	10805	95	568.6842105263158373418	0	0	0	0		0	0	0	0		0
5.0.11.0	win	092719	16:50:38	NH_A_82	1	1	blocked_shape	10	blockedtask_bivalentshapetest	63	Triangle	Green	Shape			0		TriangleGreen.png	TriangleGreen.png	38	1	694	0	0	0	0		20	21	11499	95.2380952380952265912	574.9500000000000454747	0	0	0	0		0	0	0	0		0
5.0.11.0	win	092719	16:50:38	NH_A_82	1	1	blocked_shape	10	blockedtask_bivalentshapetest	66	Circle	Green	Shape			0		CircleGreen.png	CircleGreen.png	30	1	962	0	0	0	0		21	22	12461	95.4545454545454532536	593.3809523809524080207	0	0	0	0		0	0	0	0		0
5.0.11.0	win	092719	16:50:38	NH_A_82	1	1	blocked_shape	10	blockedtask_bivalentshapetest	69	Triangle	Green	Shape			0		TriangleGreen.png	TriangleGreen.png	38	1	2051	0	0	0	0		22	23	14512	95.6521739130434838216	659.6363636363636260285	0	0	0	0		0	0	0	0		0
5.0.11.0	win	092719	16:50:38	NH_A_82	1	1	blocked_shape	10	blockedtask_bivalentshapetest	72	Triangle	Red	Shape			0		TriangleRed.png	TriangleRed.png	38	1	584	0	0	0	0		23	24	15096	95.8333333333333428072	656.3478260869565019675	0	0	0	0		0	0	0	0		0
5.0.11.0	win	092719	16:50:38	NH_A_82	1	1	blocked_shape	10	blockedtask_bivalentshapetest	75	Circle	Red	Shape			0		CircleRed.png	CircleRed.png	30	1	504	0	0	0	0		24	25	15600	96	650	0	0	0	0		0	0	0	0		0
5.0.11.0	win	092719	16:50:38	NH_A_82	1	1	blocked_shape	10	blockedtask_bivalentshapetest	78	Circle	Red	Shape			0		CircleRed.png	CircleRed.png	30	1	508	0	0	0	0		25	26	16108	96.153846153846160405	644.3200000000000500222	0	0	0	0		0	0	0	0		0
5.0.11.0	win	092719	16:50:38	NH_A_82	1	1	blocked_shape	10	blockedtask_bivalentshapetest	81	Triangle	Green	Shape			0		TriangleGreen.png	TriangleGreen.png	38	1	480	0	0	0	0		26	27	16588	96.2962962962962905067	638	0	0	0	0		0	0	0	0		0
5.0.11.0	win	092719	16:50:38	NH_A_82	1	1	blocked_shape	10	blockedtask_bivalentshapetest	84	Circle	Green	Shape			0		CircleGreen.png	CircleGreen.png	30	1	548	0	0	0	0		27	28	17136	96.4285714285714306016	634.6666666666666287711	0	0	0	0		0	0	0	0		0
5.0.11.0	win	092719	16:50:38	NH_A_82	1	1	blocked_shape	10	blockedtask_bivalentshapetest	87	Triangle	Red	Shape			0		TriangleRed.png	TriangleRed.png	38	1	982	0	0	0	0		28	29	18118	96.5517241379310320326	647.0714285714285551876	0	0	0	0		0	0	0	0		0
5.0.11.0	win	092719	16:50:38	NH_A_82	1	1	blocked_shape	10	blockedtask_bivalentshapetest	90	Circle	Red	Shape			0		CircleRed.png	CircleRed.png	30	1	725	0	0	0	0		29	30	18843	96.6666666666666714036	649.7586206896551175305	0	0	0	0		0	0	0	0		0
5.0.11.0	win	092719	16:50:38	NH_A_82	1	1	blocked_shape	10	blockedtask_bivalentshapetest	93	Circle	Green	Shape			0		CircleGreen.png	CircleGreen.png	30	1	592	0	0	0	0		30	31	19435	96.774193548387103192	647.8333333333333712289	0	0	0	0		0	0	0	0		0
5.0.11.0	win	092719	16:50:38	NH_A_82	1	1	blocked_shape	10	blockedtask_bivalentshapetest	96	Circle	Red	Shape			0		CircleRed.png	CircleRed.png	30	1	416	0	0	0	0		31	32	19851	96.875	640.3548387096774376914	0	0	0	0		0	0	0	0		0
5.0.11.0	win	092719	16:50:38	NH_A_82	1	1	blocked_shape	10	blockedtask_bivalentshapetest	99	Triangle	Red	Shape			0		TriangleRed.png	TriangleRed.png	38	1	583	0	0	0	0		32	33	20434	96.9696969696969688357	638.5625	0	0	0	0		0	0	0	0		0
5.0.11.0	win	092719	16:50:38	NH_A_82	1	1	blocked_shape	10	blockedtask_bivalentshapetest	102	Circle	Red	Shape			0		CircleRed.png	CircleRed.png	30	1	535	0	0	0	0		33	34	20969	97.0588235294117680496	635.4242424242423794567	0	0	0	0		0	0	0	0		0
5.0.11.0	win	092719	16:50:38	NH_A_82	1	1	blocked_shape	10	blockedtask_bivalentshapetest	105	Circle	Red	Shape			0		CircleRed.png	CircleRed.png	30	1	729	0	0	0	0		34	35	21698	97.1428571428571387969	638.1764705882352473054	0	0	0	0		0	0	0	0		0
5.0.11.0	win	092719	16:50:38	NH_A_82	1	1	blocked_shape	10	blockedtask_bivalentshapetest	108	Triangle	Green	Shape			0		TriangleGreen.png	TriangleGreen.png	38	1	867	0	0	0	0		35	36	22565	97.2222222222222143273	644.7142857142856655628	0	0	0	0		0	0	0	0		0
5.0.11.0	win	092719	16:50:38	NH_A_82	1	1	blocked_shape	10	blockedtask_bivalentshapetest	111	Circle	Red	Shape			0		CircleRed.png	CircleRed.png	30	1	360	0	0	0	0		36	37	22925	97.2972972972973053629	636.8055555555555429237	0	0	0	0		0	0	0	0		0
5.0.11.0	win	092719	16:50:38	NH_A_82	1	1	blocked_shape	10	blockedtask_bivalentshapetest	114	Circle	Red	Shape			0		CircleRed.png	CircleRed.png	30	1	353	0	0	0	0		37	38	23278	97.3684210526315752077	629.1351351351351013363	0	0	0	0		0	0	0	0		0
5.0.11.0	win	092719	16:50:38	NH_A_82	1	1	blocked_shape	10	blockedtask_bivalentshapetest	117	Triangle	Green	Shape			0		TriangleGreen.png	TriangleGreen.png	38	1	491	0	0	0	0		38	39	23769	97.4358974358974307961	625.5	0	0	0	0		0	0	0	0		0
5.0.11.0	win	092719	16:50:38	NH_A_82	1	1	blocked_shape	10	blockedtask_bivalentshapetest	120	Triangle	Green	Shape			0		TriangleGreen.png	TriangleGreen.png	38	1	815	0	0	0	0		39	40	24584	97.5	630.3589743589743648045	0	0	0	0		0	0	0	0		0
5.0.11.0	win	092719	16:50:38	NH_A_82	1	1	blocked_shape	10	blockedtask_bivalentshapetest	123	Circle	Green	Shape			0		CircleGreen.png	CircleGreen.png	30	1	629	0	0	0	0		40	41	25213	97.5609756097560989474	630.3250000000000454747	0	0	0	0		0	0	0	0		0
5.0.11.0	win	092719	16:50:38	NH_A_82	1	1	blocked_shape	10	blockedtask_bivalentshapetest	126	Circle	Green	Shape			0		CircleGreen.png	CircleGreen.png	30	1	772	0	0	0	0		41	42	25985	97.619047619047620401	633.780487804878021052	0	0	0	0		0	0	0	0		0
5.0.11.0	win	092719	16:50:38	NH_A_82	1	1	blocked_shape	10	blockedtask_bivalentshapetest	129	Circle	Green	Shape			0		CircleGreen.png	CircleGreen.png	30	1	525	0	0	0	0		42	43	26510	97.6744186046511515542	631.1904761904761471669	0	0	0	0		0	0	0	0		0
5.0.11.0	win	092719	16:50:38	NH_A_82	1	1	blocked_shape	10	blockedtask_bivalentshapetest	132	Triangle	Green	Shape			0		TriangleGreen.png	TriangleGreen.png	38	1	591	0	0	0	0		43	44	27101	97.7272727272727337322	630.2558139534884276145	0	0	0	0		0	0	0	0		0
5.0.11.0	win	092719	16:50:38	NH_A_82	1	1	blocked_shape	10	blockedtask_bivalentshapetest	135	Circle	Green	Shape			0		CircleGreen.png	CircleGreen.png	30	1	383	0	0	0	0		44	45	27484	97.7777777777777714618	624.6363636363636260285	0	0	0	0		0	0	0	0		0
5.0.11.0	win	092719	16:50:38	NH_A_82	1	1	blocked_shape	10	blockedtask_bivalentshapetest	138	Triangle	Red	Shape			0		TriangleRed.png	TriangleRed.png	38	1	2007	0	0	0	0		45	46	29491	97.8260869565217348054	655.3555555555556111358	0	0	0	0		0	0	0	0		0
5.0.11.0	win	092719	16:50:38	NH_A_82	1	1	blocked_shape	10	blockedtask_bivalentshapetest	141	Circle	Red	Shape			0		CircleRed.png	CircleRed.png	30	1	718	0	0	0	0		46	47	30209	97.8723404255319167078	656.7173913043478705731	0	0	0	0		0	0	0	0		0
5.0.11.0	win	092719	16:50:38	NH_A_82	1	1	blocked_shape	10	blockedtask_bivalentshapetest	144	Triangle	Green	Shape			0		TriangleGreen.png	TriangleGreen.png	38	1	729	0	0	0	0		47	48	30938	97.9166666666666571928	658.2553191489362234279	0	0	0	0		0	0	0	0		0
5.0.11.0	win	092719	16:50:38	NH_A_82	1	1	blocked_shape	10	blockedtask_bivalentshapetest	147	Circle	Green	Shape			0		CircleGreen.png	CircleGreen.png	30	1	420	0	0	0	0		48	49	31358	97.9591836734693828248	653.2916666666666287711	0	0	0	0		0	0	0	0		0
5.0.11.0	win	092719	16:50:38	NH_A_82	1	1	blocked_shape	10	blockedtask_bivalentshapetest	150	Triangle	Green	Shape			0		TriangleGreen.png	TriangleGreen.png	38	1	635	0	0	0	0		49	50	31993	98	652.9183673469387940713	0	0	0	0		0	0	0	0		0
5.0.11.0	win	092719	16:50:38	NH_A_82	1	1	blocked_shape	10	blockedtask_bivalentshapetest	153	Triangle	Green	Shape			0		TriangleGreen.png	TriangleGreen.png	38	1	617	0	0	0	0		50	51	32610	98.0392156862745025592	652.2000000000000454747	0	0	0	0		0	0	0	0		0
5.0.11.0	win	092719	16:50:38	NH_A_82	1	1	blocked_shape	10	blockedtask_bivalentshapetest	156	Triangle	Red	Shape			0		TriangleRed.png	TriangleRed.png	38	1	551	0	0	0	0		51	52	33161	98.0769230769230659917	650.2156862745098351297	0	0	0	0		0	0	0	0		0
5.0.11.0	win	092719	16:50:38	NH_A_82	1	1	blocked_shape	10	blockedtask_bivalentshapetest	159	Triangle	Green	Shape			0		TriangleGreen.png	TriangleGreen.png	38	1	569	0	0	0	0		52	53	33730	98.1132075471698072988	648.6538461538461888267	0	0	0	0		0	0	0	0		0
5.0.11.0	win	092719	16:50:38	NH_A_82	1	1	blocked_shape	10	blockedtask_bivalentshapetest	162	Triangle	Red	Shape			0		TriangleRed.png	TriangleRed.png	38	1	521	0	0	0	0		53	54	34251	98.1481481481481523588	646.2452830188678944978	0	0	0	0		0	0	0	0		0
5.0.11.0	win	092719	16:50:38	NH_A_82	1	1	blocked_shape	10	blockedtask_bivalentshapetest	165	Triangle	Red	Shape			0		TriangleRed.png	TriangleRed.png	38	1	444	0	0	0	0		54	55	34695	98.1818181818181869858	642.5	0	0	0	0		0	0	0	0		0
5.0.11.0	win	092719	16:50:38	NH_A_82	1	1	blocked_shape	10	blockedtask_bivalentshapetest	168	Triangle	Red	Shape			0		TriangleRed.png	TriangleRed.png	38	1	386	0	0	0	0		55	56	35081	98.2142857142857081953	637.8363636363636715032	0	0	0	0		0	0	0	0		0
5.0.11.0	win	092719	16:50:38	NH_A_82	1	1	blocked_shape	10	blockedtask_bivalentshapetest	171	Circle	Green	Shape			0		CircleGreen.png	CircleGreen.png	30	1	682	0	0	0	0		56	57	35763	98.2456140350877120682	638.625	0	0	0	0		0	0	0	0		0
5.0.11.0	win	092719	16:50:38	NH_A_82	1	1	blocked_shape	10	blockedtask_bivalentshapetest	174	Triangle	Red	Shape			0		TriangleRed.png	TriangleRed.png	38	1	518	0	0	0	0		57	58	36281	98.2758620689655089109	636.508771929824547442	0	0	0	0		0	0	0	0		0
5.0.11.0	win	092719	16:50:38	NH_A_82	1	1	blocked_shape	10	blockedtask_bivalentshapetest	177	Circle	Green	Shape			0		CircleGreen.png	CircleGreen.png	30	1	473	0	0	0	0		58	59	36754	98.3050847457627128279	633.689655172413836226	0	0	0	0		0	0	0	0		0
5.0.11.0	win	092719	16:50:38	NH_A_82	1	1	blocked_shape	10	blockedtask_bivalentshapetest	180	Circle	Red	Shape			0		CircleRed.png	CircleRed.png	30	1	542	0	0	0	0		59	60	37296	98.3333333333333285964	632.1355932203389329516	0	0	0	0		0	0	0	0		0
5.0.11.0	win	092719	16:50:38	NH_A_82	1	1	blocked_shape	10	blockedtask_bivalentshapetest	183	Circle	Green	Shape			0		CircleGreen.png	CircleGreen.png	38	0	416	0	0	0	0		59	61	37296	96.7213114754098342019	632.1355932203389329516	0	0	0	0		0	0	0	0		0
5.0.11.0	win	092719	16:50:38	NH_A_82	1	1	blocked_shape	10	blockedtask_bivalentshapetest	186	Triangle	Green	Shape			0		TriangleGreen.png	TriangleGreen.png	38	1	502	0	0	0	0		60	62	37798	96.774193548387103192	629.9666666666666969832	0	0	0	0		0	0	0	0		0
5.0.11.0	win	092719	16:50:38	NH_A_82	1	1	blocked_shape	10	blockedtask_bivalentshapetest	189	Triangle	Red	Shape			0		TriangleRed.png	TriangleRed.png	38	1	601	0	0	0	0		61	63	38399	96.8253968253968224644	629.4918032786885078167	0	0	0	0		0	0	0	0		0
5.0.11.0	win	092719	16:50:38	NH_A_82	1	1	blocked_shape	10	blockedtask_bivalentshapetest	192	Triangle	Green	Shape			0		TriangleGreen.png	TriangleGreen.png	38	1	1145	0	0	0	0		62	64	39544	96.875	637.806451612903174464	0	0	0	0		0	0	0	0		0
5.0.11.0	win	092719	16:50:38	NH_A_82	1	1	blocked_shape	10	blockedtask_bivalentshapetest	195	Triangle	Green	Shape			0		TriangleGreen.png	TriangleGreen.png	38	1	563	0	0	0	0		63	65	40107	96.9230769230769197975	636.6190476190475919793	0	0	0	0		0	0	0	0		0
5.0.11.0	win	092719	16:50:38	NH_A_82	1	1	blocked_shape	10	blockedtask_bivalentshapetest	198	Triangle	Red	Shape			0		TriangleRed.png	TriangleRed.png	38	1	468	0	0	0	0		64	66	40575	96.9696969696969688357	633.984375	0	0	0	0		0	0	0	0		0
5.0.11.0	win	092719	16:50:38	NH_A_82	1	1	blocked_shape	10	blockedtask_bivalentshapetest	201	Triangle	Green	Shape			0		TriangleGreen.png	TriangleGreen.png	38	1	585	0	0	0	0		65	67	41160	97.0149253731343321761	633.2307692307692832401	0	0	0	0		0	0	0	0		0
5.0.11.0	win	092719	16:50:38	NH_A_82	1	1	blocked_shape	10	blockedtask_bivalentshapetest	204	Circle	Green	Shape			0		CircleGreen.png	CircleGreen.png	30	1	1113	0	0	0	0		66	68	42273	97.0588235294117680496	640.5	0	0	0	0		0	0	0	0		0
5.0.11.0	win	092719	16:50:38	NH_A_82	1	1	blocked_shape	10	blockedtask_bivalentshapetest	207	Circle	Green	Shape			0		CircleGreen.png	CircleGreen.png	30	1	644	0	0	0	0		67	69	42917	97.1014492753623130739	640.5522388059702052487	0	0	0	0		0	0	0	0		0
5.0.11.0	win	092719	16:50:38	NH_A_82	1	1	blocked_shape	10	blockedtask_bivalentshapetest	210	Triangle	Red	Shape			0		TriangleRed.png	TriangleRed.png	38	1	450	0	0	0	0		68	70	43367	97.1428571428571387969	637.75	0	0	0	0		0	0	0	0		0
5.0.11.0	win	092719	16:50:38	NH_A_82	1	1	blocked_shape	10	blockedtask_bivalentshapetest	213	Triangle	Red	Shape			0		TriangleRed.png	TriangleRed.png	38	1	471	0	0	0	0		69	71	43838	97.1830985915492959748	635.3333333333333712289	0	0	0	0		0	0	0	0		0
5.0.11.0	win	092719	16:50:38	NH_A_82	1	1	blocked_shape	10	blockedtask_bivalentshapetest	216	Circle	Green	Shape			0		CircleGreen.png	CircleGreen.png	30	1	508	0	0	0	0		70	72	44346	97.2222222222222143273	633.5142857142857337749	0	0	0	0		0	0	0	0		0
5.0.11.0	win	092719	16:50:38	NH_A_82	1	1	blocked_shape	10	blockedtask_bivalentshapetest	219	Triangle	Red	Shape			0		TriangleRed.png	TriangleRed.png	38	1	479	0	0	0	0		71	73	44825	97.2602739726027465395	631.3380281690141373474	0	0	0	0		0	0	0	0		0
5.0.11.0	win	092719	16:50:38	NH_A_82	1	1	blocked_shape	10	blockedtask_bivalentshapetest	222	Circle	Green	Shape			0		CircleGreen.png	CircleGreen.png	30	1	372	0	0	0	0		72	74	45197	97.2972972972973053629	627.7361111111110858474	0	0	0	0		0	0	0	0		0
5.0.11.0	win	092719	16:50:38	NH_A_82	1	1	blocked_shape	10	blockedtask_bivalentshapetest	225	Triangle	Red	Shape			0		TriangleRed.png	TriangleRed.png	38	1	461	0	0	0	0		73	75	45658	97.3333333333333428072	625.4520547945205635187	0	0	0	0		0	0	0	0		0
5.0.11.0	win	092719	16:50:38	NH_A_82	1	1	blocked_shape	10	blockedtask_bivalentshapetest	228	Triangle	Green	Shape			0		TriangleGreen.png	TriangleGreen.png	38	1	578	0	0	0	0		74	76	46236	97.3684210526315752077	624.8108108108108353917	0	0	0	0		0	0	0	0		0
5.0.11.0	win	092719	16:50:38	NH_A_82	1	1	blocked_shape	10	blockedtask_bivalentshapetest	231	Triangle	Red	Shape			0		TriangleRed.png	TriangleRed.png	38	1	515	0	0	0	0		75	77	46751	97.4025974025974079495	623.3466666666666924357	0	0	0	0		0	0	0	0		0
5.0.11.0	win	092719	16:50:38	NH_A_82	1	1	blocked_shape	10	blockedtask_bivalentshapetest	234	Triangle	Green	Shape			0		TriangleGreen.png	TriangleGreen.png	38	1	485	0	0	0	0		76	78	47236	97.4358974358974307961	621.5263157894736423259	0	0	0	0		0	0	0	0		0
5.0.11.0	win	092719	16:50:38	NH_A_82	1	1	blocked_shape	10	blockedtask_bivalentshapetest	237	Circle	Red	Shape			0		CircleRed.png	CircleRed.png	30	1	633	0	0	0	0		77	79	47869	97.468354430379747555	621.6753246753246457956	0	0	0	0		0	0	0	0		0
5.0.11.0	win	092719	16:50:38	NH_A_82	1	1	blocked_shape	10	blockedtask_bivalentshapetest	240	Circle	Red	Shape			0		CircleRed.png	CircleRed.png	30	1	503	0	0	0	0		78	80	48372	97.5	620.1538461538461888267	0	0	0	0		0	0	0	0		0
5.0.11.0	win	092719	16:50:38	NH_A_82	1	1	mixedintro	11	MixedIntroInstruct	1	Circle	Red	Shape			0		SC_MixedIntro1.htm	CircleRed.png	57	0	19291	0	0	0	0		78	80	48372	97.5	620.1538461538461888267	0	0	0	0		0	0	0	0		0
5.0.11.0	win	092719	16:50:38	NH_A_82	1	1	mixedintro	11	MixedIntroInstruct	2	Circle	Red	Shape			0		SC_MixedIntro2.htm	CircleRed.png	57	0	4950	0	0	0	0		78	80	48372	97.5	620.1538461538461888267	0	0	0	0		0	0	0	0		0
5.0.11.0	win	092719	16:50:38	NH_A_82	1	1	mixed_practiceWord	12	MixedPracticeInstruct	1	Circle	Red	Shape	Word		200		SC_Mixed_WordTraining.htm	CircleRed.png	57	0	10046	0	0	0	0		0	0	0	0		0	0	0	0		0	0	0	0		0
5.0.11.0	win	092719	16:50:38	NH_A_82	1	1	mixed_practiceWord	12	mixed_firsttask	2	Triangle	Green	Shape	Word	firsttrial	200	Consistent	SHAPE	TriangleGreen.png	38	1	1611	0	0	0	0		0	0	0	0		0	0	0	0		0	0	0	0		0
5.0.11.0	win	092719	16:50:38	NH_A_82	1	1	mixed_practiceWord	12	mixed_repeat	5	Circle	Green	Shape	Word	Repeat	200	Inconsistent	SHAPE	CircleGreen.png	38	0	393	0	0	0	0		0	1	0	0		0	1	0	0		0	0	0	0		0
5.0.11.0	win	092719	16:50:38	NH_A_82	1	1	mixed_practiceWord	12	mixed_shift	8	Triangle	Green	Color	Word	Shift	200	Consistent	COLOR	TriangleGreen.png	38	1	1007	1	1	1007	100	1007	0	1	0	0		0	1	0	0		1	1	1007	100	1007	1007
5.0.11.0	win	092719	16:50:38	NH_A_82	1	1	mixed_practiceWord	12	mixed_repeat	11	Triangle	Red	Color	Word	Repeat	200	Inconsistent	COLOR	TriangleRed.png	30	1	1269	2	2	2276	100	1138	0	1	0	0		1	2	1269	50	1269	1	1	1007	100	1007	-262
5.0.11.0	win	092719	16:50:38	NH_A_82	1	1	mixed_practiceWord	12	mixed_repeat	14	Triangle	Red	Color	Word	Repeat	200	Inconsistent	COLOR	TriangleRed.png	30	1	609	3	3	2885	100	961.6666666666666287711	0	1	0	0		2	3	1878	66.6666666666666571928	939	1	1	1007	100	1007	68
5.0.11.0	win	092719	16:50:38	NH_A_82	1	1	mixed_practiceWord	12	mixed_repeat	17	Triangle	Red	Color	Word	Repeat	200	Inconsistent	COLOR	TriangleRed.png	30	1	423	4	4	3308	100	827	0	1	0	0		3	4	2301	75	767	1	1	1007	100	1007	240
5.0.11.0	win	092719	16:50:38	NH_A_82	1	1	mixed_practiceWord	12	mixed_repeat	20	Triangle	Red	Color	Word	Repeat	200	Inconsistent	COLOR	TriangleRed.png	30	1	388	5	5	3696	100	739.2000000000000454747	0	1	0	0		4	5	2689	80	672.25	1	1	1007	100	1007	334.75
5.0.11.0	win	092719	16:50:38	NH_A_82	1	1	mixed_practiceWord	12	mixed_shift	23	Triangle	Red	Shape	Word	Shift	200	Inconsistent	SHAPE	TriangleRed.png	38	1	1475	5	5	3696	100	739.2000000000000454747	1	2	1475	50	1475	4	5	2689	80	672.25	2	2	2482	100	1241	568.75
5.0.11.0	win	092719	16:50:38	NH_A_82	1	1	mixed_practiceWord	12	mixed_shift	26	Circle	Red	Color	Word	Shift	200	Consistent	COLOR	CircleRed.png	30	1	566	6	6	4262	100	710.3333333333333712289	1	2	1475	50	1475	4	5	2689	80	672.25	3	3	3048	100	1016	343.75
5.0.11.0	win	092719	16:50:38	NH_A_82	1	1	mixed_practiceWord	12	mixed_shift	29	Circle	Green	Shape	Word	Shift	200	Inconsistent	SHAPE	CircleGreen.png	30	1	1421	6	6	4262	100	710.3333333333333712289	2	3	2896	66.6666666666666571928	1448	4	5	2689	80	672.25	4	4	4469	100	1117.25	445
5.0.11.0	win	092719	16:50:38	NH_A_82	1	1	mixed_practiceWord	12	mixed_repeat	32	Triangle	Red	Shape	Word	Repeat	200	Inconsistent	SHAPE	TriangleRed.png	38	1	1667	6	6	4262	100	710.3333333333333712289	3	4	4563	75	1521	5	6	4356	83.3333333333333428072	871.2000000000000454747	4	4	4469	100	1117.25	246.0499999999999545253
5.0.11.0	win	092719	16:50:38	NH_A_82	1	1	mixed_practiceWord	12	mixed_shift	35	Circle	Red	Color	Word	Shift	200	Consistent	COLOR	CircleRed.png	30	1	1342	7	7	5604	100	800.5714285714285551876	3	4	4563	75	1521	5	6	4356	83.3333333333333428072	871.2000000000000454747	5	5	5811	100	1162.2000000000000454747	291
5.0.11.0	win	092719	16:50:38	NH_A_82	1	1	mixed_practiceWord	12	mixed_shift	38	Circle	Green	Shape	Word	Shift	200	Inconsistent	SHAPE	CircleGreen.png	38	0	1318	7	7	5604	100	800.5714285714285551876	3	5	4563	60	1521	5	6	4356	83.3333333333333428072	871.2000000000000454747	5	6	5811	83.3333333333333428072	1162.2000000000000454747	291
5.0.11.0	win	092719	16:50:38	NH_A_82	1	1	mixed_practiceWord	12	mixed_shift	41	Circle	Red	Color	Word	Shift	200	Consistent	COLOR	CircleRed.png	30	1	2024	8	8	7628	100	953.5	3	5	4563	60	1521	5	6	4356	83.3333333333333428072	871.2000000000000454747	6	7	7835	85.7142857142857081953	1305.8333333333332575421	434.6333333333332120674
5.0.11.0	win	092719	16:50:38	NH_A_82	1	1	mixed_practiceWord	12	mixed_repeat	44	Circle	Green	Color	Word	Repeat	200	Inconsistent	COLOR	CircleGreen.png	38	1	757	9	9	8385	100	931.6666666666666287711	3	5	4563	60	1521	6	7	5113	85.7142857142857081953	852.1666666666666287711	6	7	7835	85.7142857142857081953	1305.8333333333332575421	453.6666666666666287711
5.0.11.0	win	092719	16:50:38	NH_A_82	1	1	mixed_practiceWord	12	mixed_shift	47	Triangle	Red	Shape	Word	Shift	200	Inconsistent	SHAPE	TriangleRed.png	38	1	1958	9	9	8385	100	931.6666666666666287711	4	6	6521	66.6666666666666571928	1630.25	6	7	5113	85.7142857142857081953	852.1666666666666287711	7	8	9793	87.5	1399	546.8333333333333712289
5.0.11.0	win	092719	16:50:38	NH_A_82	1	1	mixed_practiceWord	12	mixed_repeat	50	Triangle	Green	Shape	Word	Repeat	200	Consistent	SHAPE	TriangleGreen.png	38	1	870	9	9	8385	100	931.6666666666666287711	5	7	7391	71.4285714285714306016	1478.2000000000000454747	7	8	5983	87.5	854.7142857142856655628	7	8	9793	87.5	1399	544.2857142857143344372
5.0.11.0	win	092719	16:50:38	NH_A_82	1	1	mixed_practiceWord	12	mixed_shift	53	Triangle	Green	Color	Word	Shift	200	Consistent	COLOR	TriangleGreen.png	38	1	1425	10	10	9810	100	981	5	7	7391	71.4285714285714306016	1478.2000000000000454747	7	8	5983	87.5	854.7142857142856655628	8	9	11218	88.8888888888888857309	1402.25	547.5357142857143344372
5.0.11.0	win	092719	16:50:38	NH_A_82	1	1	mixed_practiceWord	12	mixed_shift	56	Circle	Green	Shape	Word	Shift	200	Inconsistent	SHAPE	CircleGreen.png	30	1	1494	10	10	9810	100	981	6	8	8885	75	1480.8333333333332575421	7	8	5983	87.5	854.7142857142856655628	9	10	12712	90	1412.4444444444443433895	557.7301587301586778267
5.0.11.0	win	092719	16:50:38	NH_A_82	1	1	mixed_practiceWord	12	mixed_shift	59	Triangle	Red	Color	Word	Shift	200	Inconsistent	COLOR	TriangleRed.png	38	0	841	10	11	9810	90.9090909090909065071	981	6	8	8885	75	1480.8333333333332575421	7	8	5983	87.5	854.7142857142856655628	9	11	12712	81.8181818181818272251	1412.4444444444443433895	557.7301587301586778267
5.0.11.0	win	092719	16:50:38	NH_A_82	1	1	mixed_practiceWord	12	mixed_repeat	62	Circle	Green	Color	Word	Repeat	200	Inconsistent	COLOR	CircleGreen.png	38	1	3581	11	12	13391	91.6666666666666571928	1217.3636363636362602847	6	8	8885	75	1480.8333333333332575421	8	9	9564	88.8888888888888857309	1195.5	9	11	12712	81.8181818181818272251	1412.4444444444443433895	216.9444444444443433895
5.0.11.0	win	092719	16:50:38	NH_A_82	1	1	mixed_practiceWord	12	mixed_repeat	65	Circle	Green	Color	Word	Repeat	200	Inconsistent	COLOR	CircleGreen.png	38	1	668	12	13	14059	92.3076923076923065992	1171.5833333333332575421	6	8	8885	75	1480.8333333333332575421	9	10	10232	90	1136.8888888888889141526	9	11	12712	81.8181818181818272251	1412.4444444444443433895	275.5555555555554292368
5.0.11.0	win	092719	16:50:38	NH_A_82	1	1	mixed_practiceWord	12	mixed_repeat	68	Triangle	Green	Color	Word	Repeat	200	Consistent	COLOR	TriangleGreen.png	38	1	863	13	14	14922	92.8571428571428612031	1147.8461538461538111733	6	8	8885	75	1480.8333333333332575421	10	11	11095	90.9090909090909065071	1109.5	9	11	12712	81.8181818181818272251	1412.4444444444443433895	302.9444444444443433895
5.0.11.0	win	092719	16:50:38	NH_A_82	1	1	mixed_practiceWord	12	mixed_shift	71	Circle	Red	Shape	Word	Shift	200	Consistent	SHAPE	CircleRed.png	30	1	683	13	14	14922	92.8571428571428612031	1147.8461538461538111733	7	9	9568	77.7777777777777856727	1366.8571428571428896248	10	11	11095	90.9090909090909065071	1109.5	10	12	13395	83.3333333333333428072	1339.5	230
5.0.11.0	win	092719	16:50:38	NH_A_82	1	1	mixed_practiceWord	12	mixed_repeat	74	Circle	Red	Shape	Word	Repeat	200	Consistent	SHAPE	CircleRed.png	30	1	1214	13	14	14922	92.8571428571428612031	1147.8461538461538111733	8	10	10782	80	1347.75	11	12	12309	91.6666666666666571928	1119	10	12	13395	83.3333333333333428072	1339.5	220.5
5.0.11.0	win	092719	16:50:38	NH_A_82	1	1	mixed_practiceWord	12	mixed_repeat	77	Triangle	Red	Shape	Word	Repeat	200	Inconsistent	SHAPE	TriangleRed.png	38	1	1067	13	14	14922	92.8571428571428612031	1147.8461538461538111733	9	11	11849	81.8181818181818272251	1316.5555555555556566105	12	13	13376	92.3076923076923065992	1114.6666666666667424579	10	12	13395	83.3333333333333428072	1339.5	224.8333333333332575421
5.0.11.0	win	092719	16:50:38	NH_A_82	1	1	mixed_practiceWord	12	mixed_shift	80	Triangle	Red	Color	Word	Shift	200	Inconsistent	COLOR	TriangleRed.png	30	1	2207	14	15	17129	93.3333333333333285964	1223.5	9	11	11849	81.8181818181818272251	1316.5555555555556566105	12	13	13376	92.3076923076923065992	1114.6666666666667424579	11	13	15602	84.6153846153846131983	1418.3636363636362602847	303.6969696969695178268
5.0.11.0	win	092719	16:50:38	NH_A_82	1	1	mixed_practiceWord	12	mixed_shift	83	Triangle	Green	Shape	Word	Shift	200	Consistent	SHAPE	TriangleGreen.png	38	1	1589	14	15	17129	93.3333333333333285964	1223.5	10	12	13438	83.3333333333333428072	1343.7999999999999545253	12	13	13376	92.3076923076923065992	1114.6666666666667424579	12	14	17191	85.7142857142857081953	1432.5833333333332575421	317.9166666666665150842
5.0.11.0	win	092719	16:50:38	NH_A_82	1	1	mixed_practiceWord	12	mixed_repeat	86	Circle	Red	Shape	Word	Repeat	200	Consistent	SHAPE	CircleRed.png	30	1	707	14	15	17129	93.3333333333333285964	1223.5	11	13	14145	84.6153846153846131983	1285.9090909090909917722	13	14	14083	92.8571428571428612031	1083.3076923076923776534	12	14	17191	85.7142857142857081953	1432.5833333333332575421	349.2756410256408798887
5.0.11.0	win	092719	16:50:38	NH_A_82	1	1	mixed_practiceWord	12	mixed_repeat	89	Triangle	Red	Shape	Word	Repeat	200	Inconsistent	SHAPE	TriangleRed.png	38	1	2005	14	15	17129	93.3333333333333285964	1223.5	12	14	16150	85.7142857142857081953	1345.8333333333332575421	14	15	16088	93.3333333333333285964	1149.1428571428571103752	12	14	17191	85.7142857142857081953	1432.5833333333332575421	283.4404761904761471669
5.0.11.0	win	092719	16:50:38	NH_A_82	1	1	mixed_practiceWord	12	mixed_shift	92	Circle	Green	Color	Word	Shift	200	Inconsistent	COLOR	CircleGreen.png	38	1	1716	15	16	18845	93.75	1256.3333333333332575421	12	14	16150	85.7142857142857081953	1345.8333333333332575421	14	15	16088	93.3333333333333285964	1149.1428571428571103752	13	15	18907	86.6666666666666714036	1454.3846153846154720668	305.2417582417583616916
5.0.11.0	win	092719	16:50:38	NH_A_82	1	1	mixed_practiceWord	12	mixed_repeat	95	Circle	Green	Color	Word	Repeat	200	Inconsistent	COLOR	CircleGreen.png	38	1	749	16	17	19594	94.1176470588235218884	1224.625	12	14	16150	85.7142857142857081953	1345.8333333333332575421	15	16	16837	93.75	1122.4666666666666969832	13	15	18907	86.6666666666666714036	1454.3846153846154720668	331.9179487179487750836
5.0.11.0	win	092719	16:50:38	NH_A_82	1	1	mixed_practiceWord	12	mixed_repeat	98	Triangle	Green	Color	Word	Repeat	200	Consistent	COLOR	TriangleGreen.png	38	1	413	17	18	20007	94.4444444444444428655	1176.8823529411765775876	12	14	16150	85.7142857142857081953	1345.8333333333332575421	16	17	17250	94.1176470588235218884	1078.125	13	15	18907	86.6666666666666714036	1454.3846153846154720668	376.2596153846154720668
5.0.11.0	win	092719	16:50:38	NH_A_82	1	1	mixed_practiceWord	12	mixed_shift	101	Triangle	Red	Shape	Word	Shift	200	Inconsistent	SHAPE	TriangleRed.png	30	0	443	17	18	20007	94.4444444444444428655	1176.8823529411765775876	12	15	16150	80	1345.8333333333332575421	16	17	17250	94.1176470588235218884	1078.125	13	16	18907	81.25	1454.3846153846154720668	376.2596153846154720668
5.0.11.0	win	092719	16:50:38	NH_A_82	1	1	mixed_practiceWord	12	mixed_shift	104	Triangle	Green	Color	Word	Shift	200	Consistent	COLOR	TriangleGreen.png	38	1	4639	18	19	24646	94.7368421052631504153	1369.2222222222221716947	12	15	16150	80	1345.8333333333332575421	16	17	17250	94.1176470588235218884	1078.125	14	17	23546	82.352941176470579876	1681.8571428571428896248	603.7321428571428896248
5.0.11.0	win	092719	16:50:38	NH_A_82	1	1	mixed_practiceWord	12	mixed_shift	107	Circle	Red	Shape	Word	Shift	200	Consistent	SHAPE	CircleRed.png	30	1	1124	18	19	24646	94.7368421052631504153	1369.2222222222221716947	13	16	17274	81.25	1328.7692307692307167599	16	17	17250	94.1176470588235218884	1078.125	15	18	24670	83.3333333333333428072	1644.6666666666667424579	566.5416666666667424579
5.0.11.0	win	092719	16:50:38	NH_A_82	1	1	mixed_practiceWord	12	mixed_repeat	110	Circle	Red	Shape	Word	Repeat	200	Consistent	SHAPE	CircleRed.png	30	1	901	18	19	24646	94.7368421052631504153	1369.2222222222221716947	14	17	18175	82.352941176470579876	1298.2142857142857792496	17	18	18151	94.4444444444444428655	1067.7058823529412165954	15	18	24670	83.3333333333333428072	1644.6666666666667424579	576.9607843137255258625
5.0.11.0	win	092719	16:50:38	NH_A_82	1	1	mixed_practiceWord	12	mixed_repeat	113	Triangle	Green	Shape	Word	Repeat	200	Consistent	SHAPE	TriangleGreen.png	38	1	3407	18	19	24646	94.7368421052631504153	1369.2222222222221716947	15	18	21582	83.3333333333333428072	1438.7999999999999545253	18	19	21558	94.7368421052631504153	1197.6666666666667424579	15	18	24670	83.3333333333333428072	1644.6666666666667424579	447
5.0.11.0	win	092719	16:50:38	NH_A_82	1	1	mixed_practiceWord	12	mixed_repeat	116	Triangle	Green	Shape	Word	Repeat	200	Consistent	SHAPE	TriangleGreen.png	38	1	1285	18	19	24646	94.7368421052631504153	1369.2222222222221716947	16	19	22867	84.2105263157894654569	1429.1875	19	20	22843	95	1202.2631578947368780064	15	18	24670	83.3333333333333428072	1644.6666666666667424579	442.4035087719298644515
5.0.11.0	win	092719	16:50:38	NH_A_82	1	1	mixed_practiceWord	12	mixed_shift	119	Circle	Green	Color	Word	Shift	200	Inconsistent	COLOR	CircleGreen.png	38	1	896	19	20	25542	95	1344.3157894736841626582	16	19	22867	84.2105263157894654569	1429.1875	19	20	22843	95	1202.2631578947368780064	16	19	25566	84.2105263157894654569	1597.875	395.6118421052631219936
5.0.11.0	win	092719	16:50:38	NH_A_82	1	1	mixed_practiceWord	12	mixed_shift	122	Circle	Red	Shape	Word	Shift	200	Consistent	SHAPE	CircleRed.png	30	1	1707	19	20	25542	95	1344.3157894736841626582	17	20	24574	85	1445.5294117647058556031	19	20	22843	95	1202.2631578947368780064	17	20	27273	85	1604.2941176470587834046	402.0309597523219053983
5.0.11.0	win	092719	16:50:38	NH_A_82	1	1	mixed_practiceWord	12	mixed_shift	125	Triangle	Green	Color	Word	Shift	200	Consistent	COLOR	TriangleGreen.png	38	1	645	20	21	26187	95.2380952380952265912	1309.3499999999999090505	17	20	24574	85	1445.5294117647058556031	19	20	22843	95	1202.2631578947368780064	18	21	27918	85.7142857142857081953	1551	348.7368421052631219936
5.0.11.0	win	092719	16:50:38	NH_A_82	1	1	mixed_practiceWord	12	mixed_shift	128	Circle	Red	Shape	Word	Shift	200	Consistent	SHAPE	CircleRed.png	30	1	1049	20	21	26187	95.2380952380952265912	1309.3499999999999090505	18	21	25623	85.7142857142857081953	1423.5	19	20	22843	95	1202.2631578947368780064	19	22	28967	86.3636363636363597607	1524.5789473684210406645	322.3157894736841626582
5.0.11.0	win	092719	16:50:38	NH_A_82	1	1	mixed_practiceWord	12	mixed_repeat	131	Triangle	Green	Shape	Word	Repeat	200	Consistent	SHAPE	TriangleGreen.png	38	1	941	20	21	26187	95.2380952380952265912	1309.3499999999999090505	19	22	26564	86.3636363636363597607	1398.1052631578947966773	20	21	23784	95.2380952380952265912	1189.2000000000000454747	19	22	28967	86.3636363636363597607	1524.5789473684210406645	335.3789473684209951898
5.0.11.0	win	092719	16:50:38	NH_A_82	1	1	mixed_practiceWord	12	mixed_repeat	134	Circle	Green	Shape	Word	Repeat	200	Inconsistent	SHAPE	CircleGreen.png	38	0	854	20	21	26187	95.2380952380952265912	1309.3499999999999090505	19	23	26564	82.6086956521739068648	1398.1052631578947966773	20	22	23784	90.9090909090909065071	1189.2000000000000454747	19	22	28967	86.3636363636363597607	1524.5789473684210406645	335.3789473684209951898
5.0.11.0	win	092719	16:50:38	NH_A_82	1	1	mixed_practiceWord	12	mixed_shift	137	Circle	Red	Color	Word	Shift	200	Consistent	COLOR	CircleRed.png	30	1	4170	21	22	30357	95.4545454545454532536	1445.5714285714286688744	19	23	26564	82.6086956521739068648	1398.1052631578947966773	20	22	23784	90.9090909090909065071	1189.2000000000000454747	20	23	33137	86.9565217391304372541	1656.8499999999999090505	467.6499999999998635758
5.0.11.0	win	092719	16:50:38	NH_A_82	1	1	mixed_practiceWord	12	mixed_repeat	140	Triangle	Green	Color	Word	Repeat	200	Consistent	COLOR	TriangleGreen.png	38	1	834	22	23	31191	95.6521739130434838216	1417.7727272727272520569	19	23	26564	82.6086956521739068648	1398.1052631578947966773	21	23	24618	91.3043478260869534324	1172.2857142857142207504	20	23	33137	86.9565217391304372541	1656.8499999999999090505	484.5642857142856883002
5.0.11.0	win	092719	16:50:38	NH_A_82	1	1	mixed_practiceWord	12	mixed_shift	143	Circle	Red	Shape	Word	Shift	200	Consistent	SHAPE	CircleRed.png	30	1	1150	22	23	31191	95.6521739130434838216	1417.7727272727272520569	20	24	27714	83.3333333333333428072	1385.7000000000000454747	21	23	24618	91.3043478260869534324	1172.2857142857142207504	21	24	34287	87.5	1632.7142857142857792496	460.4285714285715584992
5.0.11.0	win	092719	16:50:38	NH_A_82	1	1	mixed_practiceWord	12	mixed_repeat	146	Circle	Green	Shape	Word	Repeat	200	Inconsistent	SHAPE	CircleGreen.png	30	1	1902	22	23	31191	95.6521739130434838216	1417.7727272727272520569	21	25	29616	84	1410.2857142857142207504	22	24	26520	91.6666666666666571928	1205.4545454545454958861	21	24	34287	87.5	1632.7142857142857792496	427.2597402597402833635
5.0.11.0	win	092719	16:50:38	NH_A_82	1	1	mixed_testintro	13	MixedPracticeInstruct	1	Circle	Green	Shape	Word	Repeat	200	Inconsistent	SC_Mixed_TestIntro.htm	CircleGreen.png	57	0	10009	22	23	31191	95.6521739130434838216	1417.7727272727272520569	21	25	29616	84	1410.2857142857142207504	22	24	26520	91.6666666666666571928	1205.4545454545454958861	21	24	34287	87.5	1632.7142857142857792496	427.2597402597402833635
5.0.11.0	win	092719	16:50:38	NH_A_82	1	1	mixed_Word_shortCSI	14	MixedTestInstruct	1	Circle	Green	Shape	Word	Repeat	200	Inconsistent	SC_Mixed_WordTest.htm	CircleGreen.png	57	0	8807	0	0	0	0		0	0	0	0		0	0	0	0		0	0	0	0		0
5.0.11.0	win	092719	16:50:38	NH_A_82	1	1	mixed_Word_shortCSI	14	mixed_firsttask	2	Triangle	Green	Color	Word	firsttrial	200	Consistent	COLOR	TriangleGreen.png	38	1	1245	0	0	0	0		0	0	0	0		0	0	0	0		0	0	0	0		0
5.0.11.0	win	092719	16:50:38	NH_A_82	1	1	mixed_Word_shortCSI	14	mixed_repeat	5	Triangle	Red	Color	Word	Repeat	200	Inconsistent	COLOR	TriangleRed.png	30	1	762	1	1	762	100	762	0	0	0	0		1	1	762	100	762	0	0	0	0		-762
5.0.11.0	win	092719	16:50:38	NH_A_82	1	1	mixed_Word_shortCSI	14	mixed_repeat	8	Triangle	Green	Color	Word	Repeat	200	Consistent	COLOR	TriangleGreen.png	38	1	601	2	2	1363	100	681.5	0	0	0	0		2	2	1363	100	681.5	0	0	0	0		-681.5
5.0.11.0	win	092719	16:50:38	NH_A_82	1	1	mixed_Word_shortCSI	14	mixed_repeat	11	Triangle	Red	Color	Word	Repeat	200	Inconsistent	COLOR	TriangleRed.png	38	0	480	2	3	1363	66.6666666666666571928	681.5	0	0	0	0		2	3	1363	66.6666666666666571928	681.5	0	0	0	0		-681.5
5.0.11.0	win	092719	16:50:38	NH_A_82	1	1	mixed_Word_shortCSI	14	mixed_repeat	14	Triangle	Red	Color	Word	Repeat	200	Inconsistent	COLOR	TriangleRed.png	30	1	1451	3	4	2814	75	938	0	0	0	0		3	4	2814	75	938	0	0	0	0		-938
5.0.11.0	win	092719	16:50:38	NH_A_82	1	1	mixed_Word_shortCSI	14	mixed_shift	17	Triangle	Green	Shape	Word	Shift	200	Consistent	SHAPE	TriangleGreen.png	38	1	991	3	4	2814	75	938	1	1	991	100	991	3	4	2814	75	938	1	1	991	100	991	53
5.0.11.0	win	092719	16:50:38	NH_A_82	1	1	mixed_Word_shortCSI	14	mixed_repeat	20	Triangle	Red	Shape	Word	Repeat	200	Inconsistent	SHAPE	TriangleRed.png	38	1	742	3	4	2814	75	938	2	2	1733	100	866.5	4	5	3556	80	889	1	1	991	100	991	102
5.0.11.0	win	092719	16:50:38	NH_A_82	1	1	mixed_Word_shortCSI	14	mixed_shift	23	Triangle	Red	Color	Word	Shift	200	Inconsistent	COLOR	TriangleRed.png	30	1	870	4	5	3684	80	921	2	2	1733	100	866.5	4	5	3556	80	889	2	2	1861	100	930.5	41.5
5.0.11.0	win	092719	16:50:38	NH_A_82	1	1	mixed_Word_shortCSI	14	mixed_repeat	26	Triangle	Green	Color	Word	Repeat	200	Consistent	COLOR	TriangleGreen.png	38	1	833	5	6	4517	83.3333333333333428072	903.3999999999999772626	2	2	1733	100	866.5	5	6	4389	83.3333333333333428072	877.7999999999999545253	2	2	1861	100	930.5	52.7000000000000454747
5.0.11.0	win	092719	16:50:38	NH_A_82	1	1	mixed_Word_shortCSI	14	mixed_repeat	29	Circle	Red	Color	Word	Repeat	200	Consistent	COLOR	CircleRed.png	30	1	590	6	7	5107	85.7142857142857081953	851.1666666666666287711	2	2	1733	100	866.5	6	7	4979	85.7142857142857081953	829.8333333333333712289	2	2	1861	100	930.5	100.6666666666666287711
5.0.11.0	win	092719	16:50:38	NH_A_82	1	1	mixed_Word_shortCSI	14	mixed_repeat	32	Triangle	Red	Color	Word	Repeat	200	Inconsistent	COLOR	TriangleRed.png	30	1	789	7	8	5896	87.5	842.2857142857143344372	2	2	1733	100	866.5	7	8	5768	87.5	824	2	2	1861	100	930.5	106.5
5.0.11.0	win	092719	16:50:38	NH_A_82	1	1	mixed_Word_shortCSI	14	mixed_shift	35	Circle	Green	Shape	Word	Shift	200	Inconsistent	SHAPE	CircleGreen.png	30	1	915	7	8	5896	87.5	842.2857142857143344372	3	3	2648	100	882.6666666666666287711	7	8	5768	87.5	824	3	3	2776	100	925.3333333333333712289	101.3333333333333712289
5.0.11.0	win	092719	16:50:38	NH_A_82	1	1	mixed_Word_shortCSI	14	mixed_shift	38	Circle	Green	Color	Word	Shift	200	Inconsistent	COLOR	CircleGreen.png	30	0	1181	7	9	5896	77.7777777777777856727	842.2857142857143344372	3	3	2648	100	882.6666666666666287711	7	8	5768	87.5	824	3	4	2776	75	925.3333333333333712289	101.3333333333333712289
5.0.11.0	win	092719	16:50:38	NH_A_82	1	1	mixed_Word_shortCSI	14	mixed_repeat	41	Triangle	Red	Color	Word	Repeat	200	Inconsistent	COLOR	TriangleRed.png	30	1	1451	8	10	7347	80	918.375	3	3	2648	100	882.6666666666666287711	8	9	7219	88.8888888888888857309	902.375	3	4	2776	75	925.3333333333333712289	22.9583333333333712289
5.0.11.0	win	092719	16:50:38	NH_A_82	1	1	mixed_Word_shortCSI	14	mixed_repeat	44	Triangle	Green	Color	Word	Repeat	200	Consistent	COLOR	TriangleGreen.png	38	1	783	9	11	8130	81.8181818181818272251	903.3333333333333712289	3	3	2648	100	882.6666666666666287711	9	10	8002	90	889.1111111111110858474	3	4	2776	75	925.3333333333333712289	36.2222222222222853816
5.0.11.0	win	092719	16:50:38	NH_A_82	1	1	mixed_Word_shortCSI	14	mixed_repeat	47	Triangle	Green	Color	Word	Repeat	200	Consistent	COLOR	TriangleGreen.png	38	1	734	10	12	8864	83.3333333333333428072	886.3999999999999772626	3	3	2648	100	882.6666666666666287711	10	11	8736	90.9090909090909065071	873.6000000000000227374	3	4	2776	75	925.3333333333333712289	51.7333333333333484916
5.0.11.0	win	092719	16:50:38	NH_A_82	1	1	mixed_Word_shortCSI	14	mixed_repeat	50	Triangle	Green	Color	Word	Repeat	200	Consistent	COLOR	TriangleGreen.png	38	1	799	11	13	9663	84.6153846153846131983	878.4545454545454958861	3	3	2648	100	882.6666666666666287711	11	12	9535	91.6666666666666571928	866.8181818181818698577	3	4	2776	75	925.3333333333333712289	58.5151515151515013713
5.0.11.0	win	092719	16:50:38	NH_A_82	1	1	mixed_Word_shortCSI	14	mixed_repeat	53	Circle	Red	Color	Word	Repeat	200	Consistent	COLOR	CircleRed.png	30	1	1069	12	14	10732	85.7142857142857081953	894.3333333333333712289	3	3	2648	100	882.6666666666666287711	12	13	10604	92.3076923076923065992	883.6666666666666287711	3	4	2776	75	925.3333333333333712289	41.6666666666667424579
5.0.11.0	win	092719	16:50:38	NH_A_82	1	1	mixed_Word_shortCSI	14	mixed_repeat	56	Triangle	Red	Color	Word	Repeat	200	Inconsistent	COLOR	TriangleRed.png	30	1	608	13	15	11340	86.6666666666666714036	872.3076923076922639666	3	3	2648	100	882.6666666666666287711	13	14	11212	92.8571428571428612031	862.4615384615384527933	3	4	2776	75	925.3333333333333712289	62.8717948717949184356
5.0.11.0	win	092719	16:50:38	NH_A_82	1	1	mixed_Word_shortCSI	14	mixed_shift	59	Circle	Green	Shape	Word	Shift	200	Inconsistent	SHAPE	CircleGreen.png	30	1	1494	13	15	11340	86.6666666666666714036	872.3076923076922639666	4	4	4142	100	1035.5	13	14	11212	92.8571428571428612031	862.4615384615384527933	4	5	4270	80	1067.5	205.0384615384615472067
5.0.11.0	win	092719	16:50:38	NH_A_82	1	1	mixed_Word_shortCSI	14	mixed_repeat	62	Circle	Green	Shape	Word	Repeat	200	Inconsistent	SHAPE	CircleGreen.png	30	1	585	13	15	11340	86.6666666666666714036	872.3076923076922639666	5	5	4727	100	945.3999999999999772626	14	15	11797	93.3333333333333285964	842.6428571428571103752	4	5	4270	80	1067.5	224.8571428571428896248
5.0.11.0	win	092719	16:50:38	NH_A_82	1	1	mixed_Word_shortCSI	14	mixed_shift	65	Triangle	Green	Color	Word	Shift	200	Consistent	COLOR	TriangleGreen.png	38	1	991	14	16	12331	87.5	880.7857142857143344372	5	5	4727	100	945.3999999999999772626	14	15	11797	93.3333333333333285964	842.6428571428571103752	5	6	5261	83.3333333333333428072	1052.2000000000000454747	209.5571428571429350995
5.0.11.0	win	092719	16:50:38	NH_A_82	1	1	mixed_Word_shortCSI	14	mixed_repeat	68	Triangle	Green	Color	Word	Repeat	200	Consistent	COLOR	TriangleGreen.png	38	1	630	15	17	12961	88.2352941176470579876	864.0666666666667197205	5	5	4727	100	945.3999999999999772626	15	16	12427	93.75	828.4666666666666969832	5	6	5261	83.3333333333333428072	1052.2000000000000454747	223.7333333333333484916
5.0.11.0	win	092719	16:50:38	NH_A_82	1	1	mixed_Word_shortCSI	14	mixed_repeat	71	Triangle	Red	Color	Word	Repeat	200	Inconsistent	COLOR	TriangleRed.png	30	1	1499	16	18	14460	88.8888888888888857309	903.75	5	5	4727	100	945.3999999999999772626	16	17	13926	94.1176470588235218884	870.375	5	6	5261	83.3333333333333428072	1052.2000000000000454747	181.8250000000000454747
5.0.11.0	win	092719	16:50:38	NH_A_82	1	1	mixed_Word_shortCSI	14	mixed_repeat	74	Circle	Red	Color	Word	Repeat	200	Consistent	COLOR	CircleRed.png	30	1	637	17	19	15097	89.4736842105263150415	888.0588235294117112062	5	5	4727	100	945.3999999999999772626	17	18	14563	94.4444444444444428655	856.6470588235293917023	5	6	5261	83.3333333333333428072	1052.2000000000000454747	195.5529411764706537724
5.0.11.0	win	092719	16:50:38	NH_A_82	1	1	mixed_Word_shortCSI	14	mixed_repeat	77	Triangle	Red	Color	Word	Repeat	200	Inconsistent	COLOR	TriangleRed.png	30	1	722	18	20	15819	90	878.8333333333333712289	5	5	4727	100	945.3999999999999772626	18	19	15285	94.7368421052631504153	849.1666666666666287711	5	6	5261	83.3333333333333428072	1052.2000000000000454747	203.0333333333334167037
5.0.11.0	win	092719	16:50:38	NH_A_82	1	1	mixed_Word_shortCSI	14	mixed_shift	80	Circle	Green	Shape	Word	Shift	200	Inconsistent	SHAPE	CircleGreen.png	30	1	1011	18	20	15819	90	878.8333333333333712289	6	6	5738	100	956.3333333333333712289	18	19	15285	94.7368421052631504153	849.1666666666666287711	6	7	6272	85.7142857142857081953	1045.3333333333332575421	196.1666666666666287711
5.0.11.0	win	092719	16:50:38	NH_A_82	1	1	mixed_Word_shortCSI	14	mixed_repeat	83	Triangle	Red	Shape	Word	Repeat	200	Inconsistent	SHAPE	TriangleRed.png	38	1	617	18	20	15819	90	878.8333333333333712289	7	7	6355	100	907.8571428571428896248	19	20	15902	95	836.9473684210526016614	6	7	6272	85.7142857142857081953	1045.3333333333332575421	208.3859649122806558807
5.0.11.0	win	092719	16:50:38	NH_A_82	1	1	mixed_Word_shortCSI	14	mixed_shift	86	Triangle	Green	Color	Word	Shift	200	Consistent	COLOR	TriangleGreen.png	38	1	1103	19	21	16922	90.4761904761904816041	890.6315789473684390032	7	7	6355	100	907.8571428571428896248	19	20	15902	95	836.9473684210526016614	7	8	7375	87.5	1053.5714285714286688744	216.6240601503760672131
5.0.11.0	win	092719	16:50:38	NH_A_82	1	1	mixed_Word_shortCSI	14	mixed_shift	89	Circle	Green	Shape	Word	Shift	200	Inconsistent	SHAPE	CircleGreen.png	30	1	2225	19	21	16922	90.4761904761904816041	890.6315789473684390032	8	8	8580	100	1072.5	19	20	15902	95	836.9473684210526016614	8	9	9600	88.8888888888888857309	1200	363.0526315789473983386
5.0.11.0	win	092719	16:50:38	NH_A_82	1	1	mixed_Word_shortCSI	14	mixed_shift	92	Triangle	Red	Color	Word	Shift	200	Inconsistent	COLOR	TriangleRed.png	30	1	1894	20	22	18816	90.9090909090909065071	940.7999999999999545253	8	8	8580	100	1072.5	19	20	15902	95	836.9473684210526016614	9	10	11494	90	1277.1111111111110858474	440.163742690058484186
5.0.11.0	win	092719	16:50:38	NH_A_82	1	1	mixed_Word_shortCSI	14	mixed_shift	95	Triangle	Green	Shape	Word	Shift	200	Consistent	SHAPE	TriangleGreen.png	38	1	3753	20	22	18816	90.9090909090909065071	940.7999999999999545253	9	9	12333	100	1370.3333333333332575421	19	20	15902	95	836.9473684210526016614	10	11	15247	90.9090909090909065071	1524.7000000000000454747	687.7526315789474438134
5.0.11.0	win	092719	16:50:38	NH_A_82	1	1	mixed_Word_shortCSI	14	mixed_shift	98	Triangle	Red	Color	Word	Shift	200	Inconsistent	COLOR	TriangleRed.png	30	1	2273	21	23	21089	91.3043478260869534324	1004.2380952380951839586	9	9	12333	100	1370.3333333333332575421	19	20	15902	95	836.9473684210526016614	11	12	17520	91.6666666666666571928	1592.7272727272727479431	755.7799043062201462817
5.0.11.0	win	092719	16:50:38	NH_A_82	1	1	mixed_Word_shortCSI	14	mixed_repeat	101	Triangle	Red	Color	Word	Repeat	200	Inconsistent	COLOR	TriangleRed.png	30	1	548	22	24	21637	91.6666666666666571928	983.5	9	9	12333	100	1370.3333333333332575421	20	21	16450	95.2380952380952265912	822.5	11	12	17520	91.6666666666666571928	1592.7272727272727479431	770.2272727272727479431
5.0.11.0	win	092719	16:50:38	NH_A_82	1	1	mixed_Word_shortCSI	14	mixed_shift	104	Triangle	Green	Shape	Word	Shift	200	Consistent	SHAPE	TriangleGreen.png	38	1	1516	22	24	21637	91.6666666666666571928	983.5	10	10	13849	100	1384.9000000000000909495	20	21	16450	95.2380952380952265912	822.5	12	13	19036	92.3076923076923065992	1586.3333333333332575421	763.8333333333332575421
5.0.11.0	win	092719	16:50:38	NH_A_82	1	1	mixed_Word_shortCSI	14	mixed_repeat	107	Circle	Green	Shape	Word	Repeat	200	Inconsistent	SHAPE	CircleGreen.png	30	1	605	22	24	21637	91.6666666666666571928	983.5	11	11	14454	100	1314	21	22	17055	95.4545454545454532536	812.1428571428571103752	12	13	19036	92.3076923076923065992	1586.3333333333332575421	774.1904761904761471669
5.0.11.0	win	092719	16:50:38	NH_A_82	1	1	mixed_Word_shortCSI	14	mixed_repeat	110	Circle	Green	Shape	Word	Repeat	200	Inconsistent	SHAPE	CircleGreen.png	30	1	595	22	24	21637	91.6666666666666571928	983.5	12	12	15049	100	1254.0833333333332575421	22	23	17650	95.6521739130434838216	802.2727272727272520569	12	13	19036	92.3076923076923065992	1586.3333333333332575421	784.0606060606060054852
5.0.11.0	win	092719	16:50:38	NH_A_82	1	1	mixed_Word_shortCSI	14	mixed_repeat	113	Circle	Green	Shape	Word	Repeat	200	Inconsistent	SHAPE	CircleGreen.png	30	1	602	22	24	21637	91.6666666666666571928	983.5	13	13	15651	100	1203.9230769230769055866	23	24	18252	95.8333333333333428072	793.5652173913043725406	12	13	19036	92.3076923076923065992	1586.3333333333332575421	792.7681159420288850015
5.0.11.0	win	092719	16:50:38	NH_A_82	1	1	mixed_Word_shortCSI	14	mixed_shift	116	Circle	Green	Color	Word	Shift	200	Inconsistent	COLOR	CircleGreen.png	38	1	2784	23	25	24421	92	1061.7826086956522431137	13	13	15651	100	1203.9230769230769055866	23	24	18252	95.8333333333333428072	793.5652173913043725406	13	14	21820	92.8571428571428612031	1678.4615384615385664802	884.8963210702341939395
5.0.11.0	win	092719	16:50:38	NH_A_82	1	1	mixed_Word_shortCSI	14	mixed_shift	119	Triangle	Green	Shape	Word	Shift	200	Consistent	SHAPE	TriangleGreen.png	38	1	1807	23	25	24421	92	1061.7826086956522431137	14	14	17458	100	1247	23	24	18252	95.8333333333333428072	793.5652173913043725406	14	15	23627	93.3333333333333285964	1687.6428571428571103752	894.0776397515527378346
5.0.11.0	win	092719	16:50:38	NH_A_82	1	1	mixed_Word_shortCSI	14	mixed_repeat	122	Circle	Red	Shape	Word	Repeat	200	Consistent	SHAPE	CircleRed.png	30	1	613	23	25	24421	92	1061.7826086956522431137	15	15	18071	100	1204.7333333333333484916	24	25	18865	96	786.0416666666666287711	14	15	23627	93.3333333333333285964	1687.6428571428571103752	901.6011904761904816041
5.0.11.0	win	092719	16:50:38	NH_A_82	1	1	mixed_Word_shortCSI	14	mixed_shift	125	Triangle	Green	Color	Word	Shift	200	Consistent	COLOR	TriangleGreen.png	38	1	731	24	26	25152	92.3076923076923065992	1048	15	15	18071	100	1204.7333333333333484916	24	25	18865	96	786.0416666666666287711	15	16	24358	93.75	1623.866666666666560559	837.8249999999999317879
5.0.11.0	win	092719	16:50:38	NH_A_82	1	1	mixed_Word_shortCSI	14	mixed_shift	128	Triangle	Green	Shape	Word	Shift	200	Consistent	SHAPE	TriangleGreen.png	38	1	1131	24	26	25152	92.3076923076923065992	1048	16	16	19202	100	1200.125	24	25	18865	96	786.0416666666666287711	16	17	25489	94.1176470588235218884	1593.0625	807.0208333333333712289
5.0.11.0	win	092719	16:50:38	NH_A_82	1	1	mixed_Word_shortCSI	14	mixed_repeat	131	Triangle	Red	Shape	Word	Repeat	200	Inconsistent	SHAPE	TriangleRed.png	38	1	1020	24	26	25152	92.3076923076923065992	1048	17	17	20222	100	1189.5294117647058556031	25	26	19885	96.153846153846160405	795.3999999999999772626	16	17	25489	94.1176470588235218884	1593.0625	797.6625000000000227374
5.0.11.0	win	092719	16:50:38	NH_A_82	1	1	mixed_Word_shortCSI	14	mixed_repeat	134	Triangle	Green	Shape	Word	Repeat	200	Consistent	SHAPE	TriangleGreen.png	38	1	738	24	26	25152	92.3076923076923065992	1048	18	18	20960	100	1164.4444444444443433895	26	27	20623	96.2962962962962905067	793.1923076923077360334	16	17	25489	94.1176470588235218884	1593.0625	799.8701923076922639666
5.0.11.0	win	092719	16:50:38	NH_A_82	1	1	mixed_Word_shortCSI	14	mixed_repeat	137	Circle	Green	Shape	Word	Repeat	200	Inconsistent	SHAPE	CircleGreen.png	30	1	1490	24	26	25152	92.3076923076923065992	1048	19	19	22450	100	1181.5789473684210406645	27	28	22113	96.4285714285714306016	819	16	17	25489	94.1176470588235218884	1593.0625	774.0625
5.0.11.0	win	092719	16:50:38	NH_A_82	1	1	mixed_Word_shortCSI	14	mixed_repeat	140	Circle	Red	Shape	Word	Repeat	200	Consistent	SHAPE	CircleRed.png	30	1	773	24	26	25152	92.3076923076923065992	1048	20	20	23223	100	1161.1500000000000909495	28	29	22886	96.5517241379310320326	817.3571428571428896248	16	17	25489	94.1176470588235218884	1593.0625	775.7053571428571103752
5.0.11.0	win	092719	16:50:38	NH_A_82	1	1	mixed_Word_shortCSI	14	mixed_repeat	143	Triangle	Green	Shape	Word	Repeat	200	Consistent	SHAPE	TriangleGreen.png	38	1	1108	24	26	25152	92.3076923076923065992	1048	21	21	24331	100	1158.6190476190477056662	29	30	23994	96.6666666666666714036	827.3793103448275587652	16	17	25489	94.1176470588235218884	1593.0625	765.6831896551724412348
5.0.11.0	win	092719	16:50:38	NH_A_82	1	1	mixed_Word_shortCSI	14	mixed_repeat	146	Triangle	Green	Shape	Word	Repeat	200	Consistent	SHAPE	TriangleGreen.png	38	1	1670	24	26	25152	92.3076923076923065992	1048	22	22	26001	100	1181.8636363636362602847	30	31	25664	96.774193548387103192	855.4666666666666969832	16	17	25489	94.1176470588235218884	1593.0625	737.5958333333333030168
5.0.11.0	win	092719	16:50:38	NH_A_82	1	1	mixed_Word_shortCSI	14	mixed_shift	149	Triangle	Green	Color	Word	Shift	200	Consistent	COLOR	TriangleGreen.png	38	1	753	25	27	25905	92.5925925925925952242	1036.2000000000000454747	22	22	26001	100	1181.8636363636362602847	30	31	25664	96.774193548387103192	855.4666666666666969832	17	18	26242	94.4444444444444428655	1543.6470588235295053892	688.180392156862808406
5.0.11.0	win	092719	16:50:38	NH_A_82	1	1	mixed_Word_shortCSI	14	mixed_repeat	152	Circle	Red	Color	Word	Repeat	200	Consistent	COLOR	CircleRed.png	30	1	3473	26	28	29378	92.8571428571428612031	1129.9230769230769055866	22	22	26001	100	1181.8636363636362602847	31	32	29137	96.875	939.903225806451587232	17	18	26242	94.4444444444444428655	1543.6470588235295053892	603.7438330170779181572
5.0.11.0	win	092719	16:50:38	NH_A_82	1	1	mixed_Word_shortCSI	14	mixed_repeat	155	Circle	Green	Color	Word	Repeat	200	Inconsistent	COLOR	CircleGreen.png	38	1	1476	27	29	30854	93.1034482758620640652	1142.740740740740648107	22	22	26001	100	1181.8636363636362602847	32	33	30613	96.9696969696969688357	956.65625	17	18	26242	94.4444444444444428655	1543.6470588235295053892	586.9908088235295053892
5.0.11.0	win	092719	16:50:38	NH_A_82	1	1	mixed_Word_shortCSI	14	mixed_shift	158	Triangle	Green	Shape	Word	Shift	200	Consistent	SHAPE	TriangleGreen.png	38	1	696	27	29	30854	93.1034482758620640652	1142.740740740740648107	23	23	26697	100	1160.7391304347825098375	32	33	30613	96.9696969696969688357	956.65625	18	19	26938	94.7368421052631504153	1496.5555555555556566105	539.8993055555556566105
5.0.11.0	win	092719	16:50:38	NH_A_82	1	1	mixed_Word_shortCSI	14	mixed_repeat	161	Triangle	Green	Shape	Word	Repeat	200	Consistent	SHAPE	TriangleGreen.png	38	1	411	27	29	30854	93.1034482758620640652	1142.740740740740648107	24	24	27108	100	1129.5	33	34	31024	97.0588235294117680496	940.1212121212121246572	18	19	26938	94.7368421052631504153	1496.5555555555556566105	556.4343434343435319533
5.0.11.0	win	092719	16:50:38	NH_A_82	1	1	mixed_Word_shortCSI	14	mixed_shift	164	Triangle	Red	Color	Word	Shift	200	Inconsistent	COLOR	TriangleRed.png	30	1	1305	28	30	32159	93.3333333333333285964	1148.5357142857142207504	24	24	27108	100	1129.5	33	34	31024	97.0588235294117680496	940.1212121212121246572	19	20	28243	95	1486.4736842105262439873	546.3524720893141193301
5.0.11.0	win	092719	16:50:38	NH_A_82	1	1	mixed_Word_shortCSI	14	mixed_repeat	167	Triangle	Red	Color	Word	Repeat	200	Inconsistent	COLOR	TriangleRed.png	30	1	563	29	31	32722	93.5483870967741921731	1128.3448275862069749564	24	24	27108	100	1129.5	34	35	31587	97.1428571428571387969	929.0294117647058556031	19	20	28243	95	1486.4736842105262439873	557.4442724458203883842
5.0.11.0	win	092719	16:50:38	NH_A_82	1	1	mixed_Word_shortCSI	14	mixed_repeat	170	Circle	Red	Color	Word	Repeat	200	Consistent	COLOR	CircleRed.png	30	1	955	30	32	33677	93.75	1122.5666666666666060337	24	24	27108	100	1129.5	35	36	32542	97.2222222222222143273	929.7714285714286006623	19	20	28243	95	1486.4736842105262439873	556.7022556390976433249
5.0.11.0	win	092719	16:50:38	NH_A_82	1	1	mixed_Word_shortCSI	14	mixed_shift	173	Circle	Red	Shape	Word	Shift	200	Consistent	SHAPE	CircleRed.png	30	1	899	30	32	33677	93.75	1122.5666666666666060337	25	25	28007	100	1120.2799999999999727152	35	36	32542	97.2222222222222143273	929.7714285714286006623	20	21	29142	95.2380952380952265912	1457.0999999999999090505	527.3285714285713083882
5.0.11.0	win	092719	16:50:38	NH_A_82	1	1	mixed_Word_shortCSI	14	mixed_shift	176	Triangle	Green	Color	Word	Shift	200	Consistent	COLOR	TriangleGreen.png	38	1	797	31	33	34474	93.9393939393939376714	1112.0645161290321993874	25	25	28007	100	1120.2799999999999727152	35	36	32542	97.2222222222222143273	929.7714285714286006623	21	22	29939	95.4545454545454532536	1425.6666666666667424579	495.8952380952381417956
5.0.11.0	win	092719	16:50:38	NH_A_82	1	1	mixed_Word_shortCSI	14	mixed_shift	179	Triangle	Red	Shape	Word	Shift	200	Inconsistent	SHAPE	TriangleRed.png	38	1	1179	31	33	34474	93.9393939393939376714	1112.0645161290321993874	26	26	29186	100	1122.5384615384614335198	35	36	32542	97.2222222222222143273	929.7714285714286006623	22	23	31118	95.6521739130434838216	1414.4545454545454958861	484.6831168831168952238
5.0.11.0	win	092719	16:50:38	NH_A_82	1	1	mixed_Word_shortCSI	14	mixed_repeat	182	Triangle	Red	Shape	Word	Repeat	200	Inconsistent	SHAPE	TriangleRed.png	38	1	506	31	33	34474	93.9393939393939376714	1112.0645161290321993874	27	27	29692	100	1099.7037037037036952825	36	37	33048	97.2972972972973053629	918	22	23	31118	95.6521739130434838216	1414.4545454545454958861	496.4545454545454958861
5.0.11.0	win	092719	16:50:38	NH_A_82	1	1	mixed_Word_shortCSI	14	mixed_shift	185	Triangle	Red	Color	Word	Shift	200	Inconsistent	COLOR	TriangleRed.png	38	0	516	31	34	34474	91.176470588235289938	1112.0645161290321993874	27	27	29692	100	1099.7037037037036952825	36	37	33048	97.2972972972973053629	918	22	24	31118	91.6666666666666571928	1414.4545454545454958861	496.4545454545454958861
5.0.11.0	win	092719	16:50:38	NH_A_82	1	1	mixed_Word_shortCSI	14	mixed_repeat	188	Circle	Red	Color	Word	Repeat	200	Consistent	COLOR	CircleRed.png	30	1	1229	32	35	35703	91.4285714285714306016	1115.71875	27	27	29692	100	1099.7037037037036952825	37	38	34277	97.3684210526315752077	926.4054054054054176959	22	24	31118	91.6666666666666571928	1414.4545454545454958861	488.0491400491400781902
5.0.11.0	win	092719	16:50:38	NH_A_82	1	1	mixed_Word_shortCSI	14	mixed_shift	191	Triangle	Green	Shape	Word	Shift	200	Consistent	SHAPE	TriangleGreen.png	38	1	1499	32	35	35703	91.4285714285714306016	1115.71875	28	28	31191	100	1113.9642857142857792496	37	38	34277	97.3684210526315752077	926.4054054054054176959	23	25	32617	92	1418.1304347826087450812	491.7250293772033273854
5.0.11.0	win	092719	16:50:38	NH_A_82	1	1	mixed_Word_shortCSI	14	mixed_shift	194	Circle	Red	Color	Word	Shift	200	Consistent	COLOR	CircleRed.png	30	1	2045	33	36	37748	91.6666666666666571928	1143.8787878787879890297	28	28	31191	100	1113.9642857142857792496	37	38	34277	97.3684210526315752077	926.4054054054054176959	24	26	34662	92.3076923076923065992	1444.25	517.8445945945945823041
5.0.11.0	win	092719	16:50:38	NH_A_82	1	1	mixed_Word_shortCSI	14	mixed_shift	197	Circle	Green	Shape	Word	Shift	200	Inconsistent	SHAPE	CircleGreen.png	38	0	1145	33	36	37748	91.6666666666666571928	1143.8787878787879890297	28	29	31191	96.5517241379310320326	1113.9642857142857792496	37	38	34277	97.3684210526315752077	926.4054054054054176959	24	27	34662	88.8888888888888857309	1444.25	517.8445945945945823041
5.0.11.0	win	092719	16:50:38	NH_A_82	1	1	mixed_Word_shortCSI	14	mixed_shift	200	Circle	Green	Color	Word	Shift	200	Inconsistent	COLOR	CircleGreen.png	38	1	1578	34	37	39326	91.8918918918919018779	1156.6470588235295053892	28	29	31191	96.5517241379310320326	1113.9642857142857792496	37	38	34277	97.3684210526315752077	926.4054054054054176959	25	28	36240	89.2857142857142918047	1449.5999999999999090505	523.1945945945944913547
5.0.11.0	win	092719	16:50:38	NH_A_82	1	1	mixed_Word_shortCSI	14	mixed_repeat	203	Triangle	Red	Color	Word	Repeat	200	Inconsistent	COLOR	TriangleRed.png	30	1	2265	35	38	41591	92.1052631578947398339	1188.3142857142856883002	28	29	31191	96.5517241379310320326	1113.9642857142857792496	38	39	36542	97.4358974358974307961	961.6315789473684390032	25	28	36240	89.2857142857142918047	1449.5999999999999090505	487.9684210526314700473
5.0.11.0	win	092719	16:50:38	NH_A_82	1	1	mixed_Word_shortCSI	14	mixed_shift	206	Circle	Green	Shape	Word	Shift	200	Inconsistent	SHAPE	CircleGreen.png	30	1	765	35	38	41591	92.1052631578947398339	1188.3142857142856883002	29	30	31956	96.6666666666666714036	1101.9310344827586050087	38	39	36542	97.4358974358974307961	961.6315789473684390032	26	29	37005	89.6551724137931103087	1423.2692307692307167599	461.6376518218622777567
5.0.11.0	win	092719	16:50:38	NH_A_82	1	1	mixed_Word_shortCSI	14	mixed_shift	209	Triangle	Green	Color	Word	Shift	200	Consistent	COLOR	TriangleGreen.png	38	1	1548	36	39	43139	92.3076923076923065992	1198.3055555555556566105	29	30	31956	96.6666666666666714036	1101.9310344827586050087	38	39	36542	97.4358974358974307961	961.6315789473684390032	27	30	38553	90	1427.8888888888889141526	466.2573099415204751494
5.0.11.0	win	092719	16:50:38	NH_A_82	1	1	mixed_Word_shortCSI	14	mixed_repeat	212	Triangle	Red	Color	Word	Repeat	200	Inconsistent	COLOR	TriangleRed.png	30	1	764	37	40	43903	92.5	1186.5675675675674938248	29	30	31956	96.6666666666666714036	1101.9310344827586050087	39	40	37306	97.5	956.5641025641025407822	27	30	38553	90	1427.8888888888889141526	471.3247863247863733704
5.0.11.0	win	092719	16:50:38	NH_A_82	1	1	mixed_Word_shortCSI	14	mixed_repeat	215	Triangle	Red	Color	Word	Repeat	200	Inconsistent	COLOR	TriangleRed.png	30	1	1195	38	41	45098	92.6829268292682968422	1186.7894736842106340191	29	30	31956	96.6666666666666714036	1101.9310344827586050087	40	41	38501	97.5609756097560989474	962.5249999999999772626	27	30	38553	90	1427.8888888888889141526	465.36388888888893689
5.0.11.0	win	092719	16:50:38	NH_A_82	1	1	mixed_Word_shortCSI	14	mixed_shift	218	Circle	Red	Shape	Word	Shift	200	Consistent	SHAPE	CircleRed.png	30	1	1482	38	41	45098	92.6829268292682968422	1186.7894736842106340191	30	31	33438	96.774193548387103192	1114.5999999999999090505	40	41	38501	97.5609756097560989474	962.5249999999999772626	28	31	40035	90.3225806451612811543	1429.8214285714286688744	467.2964285714286916118
5.0.11.0	win	092719	16:50:38	NH_A_82	1	1	mixed_Word_shortCSI	14	mixed_shift	221	Circle	Green	Color	Word	Shift	200	Inconsistent	COLOR	CircleGreen.png	38	1	3613	39	42	48711	92.8571428571428612031	1249	30	31	33438	96.774193548387103192	1114.5999999999999090505	40	41	38501	97.5609756097560989474	962.5249999999999772626	29	32	43648	90.625	1505.1034482758620924869	542.5784482758621152243
5.0.11.0	win	092719	16:50:38	NH_A_82	1	1	mixed_Word_shortCSI	14	mixed_shift	224	Circle	Red	Shape	Word	Shift	200	Consistent	SHAPE	CircleRed.png	30	1	923	39	42	48711	92.8571428571428612031	1249	31	32	34361	96.875	1108.4193548387097507657	40	41	38501	97.5609756097560989474	962.5249999999999772626	30	33	44571	90.9090909090909065071	1485.7000000000000454747	523.1750000000000682121
5.0.11.0	win	092719	16:50:38	NH_A_82	1	1	mixed_Word_shortCSI	14	mixed_repeat	227	Circle	Green	Shape	Word	Repeat	200	Inconsistent	SHAPE	CircleGreen.png	30	1	1668	39	42	48711	92.8571428571428612031	1249	32	33	36029	96.9696969696969688357	1125.90625	41	42	40169	97.619047619047620401	979.7317073170731873688	30	33	44571	90.9090909090909065071	1485.7000000000000454747	505.9682926829268581059
5.0.11.0	win	092719	16:50:38	NH_A_82	1	1	mixed_Word_shortCSI	14	mixed_repeat	230	Circle	Red	Shape	Word	Repeat	200	Consistent	SHAPE	CircleRed.png	30	1	511	39	42	48711	92.8571428571428612031	1249	33	34	36540	97.0588235294117680496	1107.2727272727272520569	42	43	40680	97.6744186046511515542	968.5714285714285551876	30	33	44571	90.9090909090909065071	1485.7000000000000454747	517.1285714285714902871
5.0.11.0	win	092719	16:50:38	NH_A_82	1	1	mixed_Word_shortCSI	14	mixed_repeat	233	Circle	Red	Shape	Word	Repeat	200	Consistent	SHAPE	CircleRed.png	30	1	441	39	42	48711	92.8571428571428612031	1249	34	35	36981	97.1428571428571387969	1087.6764705882353609923	43	44	41121	97.7272727272727337322	956.3023255813953937832	30	33	44571	90.9090909090909065071	1485.7000000000000454747	529.3976744186046516916
5.0.11.0	win	092719	16:50:38	NH_A_82	1	1	mixed_Word_shortCSI	14	mixed_shift	236	Circle	Red	Color	Word	Shift	200	Consistent	COLOR	CircleRed.png	30	1	710	40	43	49421	93.0232558139534830843	1235.5250000000000909495	34	35	36981	97.1428571428571387969	1087.6764705882353609923	43	44	41121	97.7272727272727337322	956.3023255813953937832	31	34	45281	91.176470588235289938	1460.6774193548387756891	504.375093773443381906
5.0.11.0	win	092719	16:50:38	NH_A_82	1	1	mixed_Word_shortCSI	14	mixed_repeat	239	Triangle	Green	Color	Word	Repeat	200	Consistent	COLOR	TriangleGreen.png	38	1	840	41	44	50261	93.1818181818181727749	1225.878048780487915792	34	35	36981	97.1428571428571387969	1087.6764705882353609923	44	45	41961	97.7777777777777714618	953.6590909090908780854	31	34	45281	91.176470588235289938	1460.6774193548387756891	507.0183284457478976037
5.0.11.0	win	092719	16:50:38	NH_A_82	1	1	mixed_Word_shortCSI	14	mixed_shift	242	Circle	Green	Shape	Word	Shift	200	Inconsistent	SHAPE	CircleGreen.png	30	1	965	41	44	50261	93.1818181818181727749	1225.878048780487915792	35	36	37946	97.2222222222222143273	1084.171428571428577925	44	45	41961	97.7777777777777714618	953.6590909090908780854	32	35	46246	91.4285714285714306016	1445.1875	491.5284090909091219146
5.0.11.0	win	092719	16:50:38	NH_A_82	1	1	mixed_Word_shortCSI	14	Rest	244	Circle	Green	Shape	Word	Shift	200	Inconsistent	Take a break for 60 s	CircleGreen.png	0	0	59984	41	44	50261	93.1818181818181727749	1225.878048780487915792	35	36	37946	97.2222222222222143273	1084.171428571428577925	44	45	41961	97.7777777777777714618	953.6590909090908780854	32	35	46246	91.4285714285714306016	1445.1875	491.5284090909091219146
5.0.11.0	win	092719	16:50:38	NH_A_82	1	1	mixed_Word_shortCSI	14	mixed_shift	246	Circle	Green	Color	Word	Shift	200	Inconsistent	COLOR	CircleGreen.png	38	1	1546	42	45	51807	93.3333333333333285964	1233.5	35	36	37946	97.2222222222222143273	1084.171428571428577925	44	45	41961	97.7777777777777714618	953.6590909090908780854	33	36	47792	91.6666666666666571928	1448.2424242424242493144	494.5833333333333712289
5.0.11.0	win	092719	16:50:38	NH_A_82	1	1	mixed_Word_shortCSI	14	mixed_shift	249	Triangle	Green	Shape	Word	Shift	200	Consistent	SHAPE	TriangleGreen.png	38	1	1131	42	45	51807	93.3333333333333285964	1233.5	36	37	39077	97.2972972972973053629	1085.4722222222221716947	44	45	41961	97.7777777777777714618	953.6590909090908780854	34	37	48923	91.8918918918919018779	1438.9117647058824331907	485.2526737967915551053
5.0.11.0	win	092719	16:50:38	NH_A_82	1	1	mixed_Word_shortCSI	14	mixed_shift	252	Circle	Red	Color	Word	Shift	200	Consistent	COLOR	CircleRed.png	30	1	747	43	46	52554	93.478260869565218627	1222.1860465116278646747	36	37	39077	97.2972972972973053629	1085.4722222222221716947	44	45	41961	97.7777777777777714618	953.6590909090908780854	35	38	49670	92.1052631578947398339	1419.1428571428571103752	465.4837662337662322898
5.0.11.0	win	092719	16:50:38	NH_A_82	1	1	mixed_Word_shortCSI	14	mixed_repeat	255	Circle	Green	Color	Word	Repeat	200	Inconsistent	COLOR	CircleGreen.png	38	1	620	44	47	53174	93.6170212765957501233	1208.5	36	37	39077	97.2972972972973053629	1085.4722222222221716947	45	46	42581	97.8260869565217348054	946.2444444444444116016	35	38	49670	92.1052631578947398339	1419.1428571428571103752	472.8984126984126987736
5.0.11.0	win	092719	16:50:38	NH_A_82	1	1	mixed_Word_shortCSI	14	mixed_shift	258	Circle	Red	Shape	Word	Shift	200	Consistent	SHAPE	CircleRed.png	30	1	753	44	47	53174	93.6170212765957501233	1208.5	37	38	39830	97.3684210526315752077	1076.4864864864864557603	45	46	42581	97.8260869565217348054	946.2444444444444116016	36	39	50423	92.3076923076923065992	1400.6388888888889141526	454.3944444444445025511
5.0.11.0	win	092719	16:50:38	NH_A_82	1	1	mixed_Word_shortCSI	14	mixed_shift	261	Circle	Green	Color	Word	Shift	200	Inconsistent	COLOR	CircleGreen.png	38	1	609	45	48	53783	93.75	1195.1777777777776918811	37	38	39830	97.3684210526315752077	1076.4864864864864557603	45	46	42581	97.8260869565217348054	946.2444444444444116016	37	40	51032	92.5	1379.243243243243341567	432.9987987987989299654
5.0.11.0	win	092719	16:50:38	NH_A_82	1	1	mixed_Word_shortCSI	14	mixed_repeat	264	Circle	Green	Color	Word	Repeat	200	Inconsistent	COLOR	CircleGreen.png	38	1	487	46	49	54270	93.8775510204081626853	1179.7826086956522431137	37	38	39830	97.3684210526315752077	1076.4864864864864557603	46	47	43068	97.8723404255319167078	936.2608695652173764756	37	40	51032	92.5	1379.243243243243341567	442.9823736780259650914
5.0.11.0	win	092719	16:50:38	NH_A_82	1	1	mixed_Word_shortCSI	14	mixed_shift	267	Triangle	Green	Shape	Word	Shift	200	Consistent	SHAPE	TriangleGreen.png	38	1	1058	46	49	54270	93.8775510204081626853	1179.7826086956522431137	38	39	40888	97.4358974358974307961	1076	46	47	43068	97.8723404255319167078	936.2608695652173764756	38	41	52090	92.6829268292682968422	1370.7894736842106340191	434.5286041189932575435
5.0.11.0	win	092719	16:50:38	NH_A_82	1	1	mixed_Word_shortCSI	14	mixed_repeat	270	Triangle	Green	Shape	Word	Repeat	200	Consistent	SHAPE	TriangleGreen.png	38	1	533	46	49	54270	93.8775510204081626853	1179.7826086956522431137	39	40	41421	97.5	1062.0769230769230944134	47	48	43601	97.9166666666666571928	927.6808510638297775586	38	41	52090	92.6829268292682968422	1370.7894736842106340191	443.1086226203808564605
5.0.11.0	win	092719	16:50:38	NH_A_82	1	1	mixed_Word_shortCSI	14	mixed_repeat	273	Circle	Red	Shape	Word	Repeat	200	Consistent	SHAPE	CircleRed.png	30	1	1102	46	49	54270	93.8775510204081626853	1179.7826086956522431137	40	41	42523	97.5609756097560989474	1063.0750000000000454747	48	49	44703	97.9591836734693828248	931.3125	38	41	52090	92.6829268292682968422	1370.7894736842106340191	439.4769736842106340191
5.0.11.0	win	092719	16:50:38	NH_A_82	1	1	mixed_Word_shortCSI	14	mixed_repeat	276	Triangle	Red	Shape	Word	Repeat	200	Inconsistent	SHAPE	TriangleRed.png	38	1	1664	46	49	54270	93.8775510204081626853	1179.7826086956522431137	41	42	44187	97.619047619047620401	1077.7317073170731873688	49	50	46367	98	946.265306122449032955	38	41	52090	92.6829268292682968422	1370.7894736842106340191	424.5241675617616010641
5.0.11.0	win	092719	16:50:38	NH_A_82	1	1	mixed_Word_shortCSI	14	mixed_repeat	279	Circle	Green	Shape	Word	Repeat	200	Inconsistent	SHAPE	CircleGreen.png	30	1	731	46	49	54270	93.8775510204081626853	1179.7826086956522431137	42	43	44918	97.6744186046511515542	1069.4761904761903679173	50	51	47098	98.0392156862745025592	941.9600000000000363798	38	41	52090	92.6829268292682968422	1370.7894736842106340191	428.8294736842105976393
5.0.11.0	win	092719	16:50:38	NH_A_82	1	1	mixed_Word_shortCSI	14	mixed_shift	282	Circle	Red	Color	Word	Shift	200	Consistent	COLOR	CircleRed.png	30	1	1468	47	50	55738	94	1185.9148936170213346486	42	43	44918	97.6744186046511515542	1069.4761904761903679173	50	51	47098	98.0392156862745025592	941.9600000000000363798	39	42	53558	92.8571428571428612031	1373.2820512820512703911	431.3220512820512340113
5.0.11.0	win	092719	16:50:38	NH_A_82	1	1	mixed_Word_shortCSI	14	mixed_repeat	285	Circle	Green	Color	Word	Repeat	200	Inconsistent	COLOR	CircleGreen.png	38	1	687	48	51	56425	94.1176470588235218884	1175.5208333333332575421	42	43	44918	97.6744186046511515542	1069.4761904761903679173	51	52	47785	98.0769230769230659917	936.9607843137255258625	39	42	53558	92.8571428571428612031	1373.2820512820512703911	436.3212669683257445286
5.0.11.0	win	092719	16:50:38	NH_A_82	1	1	mixed_Word_shortCSI	14	mixed_repeat	288	Circle	Green	Color	Word	Repeat	200	Inconsistent	COLOR	CircleGreen.png	38	1	498	49	52	56923	94.2307692307692263967	1161.6938775510204777675	42	43	44918	97.6744186046511515542	1069.4761904761903679173	52	53	48283	98.1132075471698072988	928.5192307692307167599	39	42	53558	92.8571428571428612031	1373.2820512820512703911	444.7628205128205536312
5.0.11.0	win	092719	16:50:38	NH_A_82	1	1	mixed_Word_shortCSI	14	mixed_repeat	291	Circle	Green	Color	Word	Repeat	200	Inconsistent	COLOR	CircleGreen.png	38	1	396	50	53	57319	94.3396226415094361073	1146.3800000000001091394	42	43	44918	97.6744186046511515542	1069.4761904761903679173	53	54	48679	98.1481481481481523588	918.4716981132075943606	39	42	53558	92.8571428571428612031	1373.2820512820512703911	454.8103531688436760305
5.0.11.0	win	092719	16:50:38	NH_A_82	1	1	mixed_Word_shortCSI	14	mixed_shift	294	Circle	Green	Shape	Word	Shift	200	Inconsistent	SHAPE	CircleGreen.png	30	1	939	50	53	57319	94.3396226415094361073	1146.3800000000001091394	43	44	45857	97.7272727272727337322	1066.4418604651161786023	53	54	48679	98.1481481481481523588	918.4716981132075943606	40	43	54497	93.0232558139534830843	1362.4249999999999545253	443.9533018867923601647
5.0.11.0	win	092719	16:50:38	NH_A_82	1	1	mixed_Word_shortCSI	14	mixed_repeat	297	Circle	Red	Shape	Word	Repeat	200	Consistent	SHAPE	CircleRed.png	30	1	996	50	53	57319	94.3396226415094361073	1146.3800000000001091394	44	45	46853	97.7777777777777714618	1064.8409090909090082278	54	55	49675	98.1818181818181869858	919.9074074074073905649	40	43	54497	93.0232558139534830843	1362.4249999999999545253	442.5175925925925639604
5.0.11.0	win	092719	16:50:38	NH_A_82	1	1	mixed_Word_shortCSI	14	mixed_repeat	300	Circle	Red	Shape	Word	Repeat	200	Consistent	SHAPE	CircleRed.png	30	1	410	50	53	57319	94.3396226415094361073	1146.3800000000001091394	45	46	47263	97.8260869565217348054	1050.2888888888887777284	55	56	50085	98.2142857142857081953	910.6363636363636260285	40	43	54497	93.0232558139534830843	1362.4249999999999545253	451.7886363636363284968
5.0.11.0	win	092719	16:50:38	NH_A_82	1	1	mixed_Word_shortCSI	14	mixed_shift	303	Triangle	Red	Color	Word	Shift	200	Inconsistent	COLOR	TriangleRed.png	30	1	1528	51	54	58847	94.4444444444444428655	1153.8627450980391131452	45	46	47263	97.8260869565217348054	1050.2888888888887777284	55	56	50085	98.2142857142857081953	910.6363636363636260285	41	44	56025	93.1818181818181727749	1366.4634146341463747376	455.8270509977827487091
5.0.11.0	win	092719	16:50:38	NH_A_82	1	1	mixed_Word_shortCSI	14	mixed_shift	306	Triangle	Red	Shape	Word	Shift	200	Inconsistent	SHAPE	TriangleRed.png	38	1	1209	51	54	58847	94.4444444444444428655	1153.8627450980391131452	46	47	48472	97.8723404255319167078	1053.7391304347825098375	55	56	50085	98.2142857142857081953	910.6363636363636260285	42	45	57234	93.3333333333333285964	1362.7142857142857792496	452.0779220779221532212
5.0.11.0	win	092719	16:50:38	NH_A_82	1	1	mixed_Word_shortCSI	14	mixed_repeat	309	Triangle	Green	Shape	Word	Repeat	200	Consistent	SHAPE	TriangleGreen.png	38	1	583	51	54	58847	94.4444444444444428655	1153.8627450980391131452	47	48	49055	97.9166666666666571928	1043.7234042553191102343	56	57	50668	98.2456140350877120682	904.7857142857143344372	42	45	57234	93.3333333333333285964	1362.7142857142857792496	457.9285714285714448124
5.0.11.0	win	092719	16:50:38	NH_A_82	1	1	mixed_Word_shortCSI	14	mixed_shift	312	Circle	Red	Color	Word	Shift	200	Consistent	COLOR	CircleRed.png	30	1	2046	52	55	60893	94.5454545454545467464	1171.0192307692307167599	47	48	49055	97.9166666666666571928	1043.7234042553191102343	56	57	50668	98.2456140350877120682	904.7857142857143344372	43	46	59280	93.478260869565218627	1378.6046511627907875663	473.8189368770764531291
5.0.11.0	win	092719	16:50:38	NH_A_82	1	1	mixed_Word_shortCSI	14	mixed_repeat	315	Triangle	Red	Color	Word	Repeat	200	Inconsistent	COLOR	TriangleRed.png	30	1	763	53	56	61656	94.6428571428571387969	1163.3207547169811277854	47	48	49055	97.9166666666666571928	1043.7234042553191102343	57	58	51431	98.2758620689655089109	902.2982456140350677742	43	46	59280	93.478260869565218627	1378.6046511627907875663	476.3064055487557197921
5.0.11.0	win	092719	16:50:38	NH_A_82	1	1	mixed_Word_shortCSI	14	mixed_repeat	318	Circle	Red	Color	Word	Repeat	200	Consistent	COLOR	CircleRed.png	30	1	363	54	57	62019	94.7368421052631504153	1148.5	47	48	49055	97.9166666666666571928	1043.7234042553191102343	58	59	51794	98.3050847457627128279	893	43	46	59280	93.478260869565218627	1378.6046511627907875663	485.6046511627907875663
5.0.11.0	win	092719	16:50:38	NH_A_82	1	1	mixed_Word_shortCSI	14	mixed_shift	321	Triangle	Green	Shape	Word	Shift	200	Consistent	SHAPE	TriangleGreen.png	38	1	699	54	57	62019	94.7368421052631504153	1148.5	48	49	49754	97.9591836734693828248	1036.5416666666667424579	58	59	51794	98.3050847457627128279	893	44	47	59979	93.6170212765957501233	1363.1590909090909917722	470.1590909090909917722
5.0.11.0	win	092719	16:50:38	NH_A_82	1	1	mixed_Word_shortCSI	14	mixed_repeat	324	Triangle	Red	Shape	Word	Repeat	200	Inconsistent	SHAPE	TriangleRed.png	38	1	717	54	57	62019	94.7368421052631504153	1148.5	49	50	50471	98	1030.0204081632653014822	59	60	52511	98.3333333333333285964	890.0169491525423381972	44	47	59979	93.6170212765957501233	1363.1590909090909917722	473.142141756548653575
5.0.11.0	win	092719	16:50:38	NH_A_82	1	1	mixed_Word_shortCSI	14	mixed_shift	327	Circle	Red	Color	Word	Shift	200	Consistent	COLOR	CircleRed.png	30	1	782	55	58	62801	94.8275862068965551543	1141.8363636363635578164	49	50	50471	98	1030.0204081632653014822	59	60	52511	98.3333333333333285964	890.0169491525423381972	45	48	60761	93.75	1350.2444444444445252884	460.2274952919021870912
5.0.11.0	win	092719	16:50:38	NH_A_82	1	1	mixed_Word_shortCSI	14	mixed_shift	330	Triangle	Red	Shape	Word	Shift	200	Inconsistent	SHAPE	TriangleRed.png	38	1	2653	55	58	62801	94.8275862068965551543	1141.8363636363635578164	50	51	53124	98.0392156862745025592	1062.4800000000000181899	59	60	52511	98.3333333333333285964	890.0169491525423381972	46	49	63414	93.8775510204081626853	1378.5652173913042588538	488.5482682387619206565
5.0.11.0	win	092719	16:50:38	NH_A_82	1	1	mixed_Word_shortCSI	14	mixed_shift	333	Circle	Green	Color	Word	Shift	200	Inconsistent	COLOR	CircleGreen.png	30	0	673	55	59	62801	93.2203389830508371006	1141.8363636363635578164	50	51	53124	98.0392156862745025592	1062.4800000000000181899	59	60	52511	98.3333333333333285964	890.0169491525423381972	46	50	63414	92	1378.5652173913042588538	488.5482682387619206565
5.0.11.0	win	092719	16:50:38	NH_A_82	1	1	mixed_Word_shortCSI	14	mixed_shift	336	Triangle	Red	Shape	Word	Shift	200	Inconsistent	SHAPE	TriangleRed.png	38	1	1909	55	59	62801	93.2203389830508371006	1141.8363636363635578164	51	52	55033	98.0769230769230659917	1079.0784313725489482749	59	60	52511	98.3333333333333285964	890.0169491525423381972	47	51	65323	92.1568627450980386584	1389.851063829787335635	499.8341146772449974378
5.0.11.0	win	092719	16:50:38	NH_A_82	1	1	mixed_Word_shortCSI	14	mixed_repeat	339	Triangle	Red	Shape	Word	Repeat	200	Inconsistent	SHAPE	TriangleRed.png	38	1	790	55	59	62801	93.2203389830508371006	1141.8363636363635578164	52	53	55823	98.1132075471698072988	1073.5192307692307167599	60	61	53301	98.3606557377049171009	888.3500000000000227374	47	51	65323	92.1568627450980386584	1389.851063829787335635	501.5010638297873128977
5.0.11.0	win	092719	16:50:38	NH_A_82	1	1	mixed_Word_shortCSI	14	mixed_repeat	342	Circle	Red	Shape	Word	Repeat	200	Consistent	SHAPE	CircleRed.png	30	1	565	55	59	62801	93.2203389830508371006	1141.8363636363635578164	53	54	56388	98.1481481481481523588	1063.9245283018867667124	61	62	53866	98.387096774193551596	883.049180327868839413	47	51	65323	92.1568627450980386584	1389.851063829787335635	506.8018835019184962221
5.0.11.0	win	092719	16:50:38	NH_A_82	1	1	mixed_Word_shortCSI	14	mixed_repeat	345	Circle	Green	Shape	Word	Repeat	200	Inconsistent	SHAPE	CircleGreen.png	30	1	796	55	59	62801	93.2203389830508371006	1141.8363636363635578164	54	55	57184	98.1818181818181869858	1058.9629629629630471754	62	63	54662	98.4126984126984041268	881.6451612903225623086	47	51	65323	92.1568627450980386584	1389.851063829787335635	508.2059025394647733265
5.0.11.0	win	092719	16:50:38	NH_A_82	1	1	mixed_Word_shortCSI	14	mixed_shift	348	Circle	Green	Color	Word	Shift	200	Inconsistent	COLOR	CircleGreen.png	38	1	1227	56	60	64028	93.3333333333333285964	1143.3571428571428896248	54	55	57184	98.1818181818181869858	1058.9629629629630471754	62	63	54662	98.4126984126984041268	881.6451612903225623086	48	52	66550	92.3076923076923065992	1386.4583333333332575421	504.8131720430106952335
5.0.11.0	win	092719	16:50:38	NH_A_82	1	1	mixed_Word_shortCSI	14	mixed_shift	351	Circle	Red	Shape	Word	Shift	200	Consistent	SHAPE	CircleRed.png	30	1	1928	56	60	64028	93.3333333333333285964	1143.3571428571428896248	55	56	59112	98.2142857142857081953	1074.7636363636363512342	62	63	54662	98.4126984126984041268	881.6451612903225623086	49	53	68478	92.4528301886792434061	1397.5102040816327644279	515.8650427913102021193
5.0.11.0	win	092719	16:50:38	NH_A_82	1	1	mixed_Word_shortCSI	14	mixed_shift	354	Triangle	Red	Color	Word	Shift	200	Inconsistent	COLOR	TriangleRed.png	30	1	1337	57	61	65365	93.4426229508196826146	1146.7543859649122168776	55	56	59112	98.2142857142857081953	1074.7636363636363512342	62	63	54662	98.4126984126984041268	881.6451612903225623086	50	54	69815	92.5925925925925952242	1396.2999999999999545253	514.6548387096773922167
5.0.11.0	win	092719	16:50:38	NH_A_82	1	1	mixed_Word_shortCSI	14	mixed_repeat	357	Circle	Red	Color	Word	Repeat	200	Consistent	COLOR	CircleRed.png	30	1	434	58	62	65799	93.5483870967741921731	1134.4655172413793025044	55	56	59112	98.2142857142857081953	1074.7636363636363512342	63	64	55096	98.4375	874.5396825396825306598	50	54	69815	92.5925925925925952242	1396.2999999999999545253	521.7603174603174238655
5.0.11.0	win	092719	16:50:38	NH_A_82	1	1	mixed_Word_shortCSI	14	mixed_shift	360	Circle	Green	Shape	Word	Shift	200	Inconsistent	SHAPE	CircleGreen.png	30	1	3311	58	62	65799	93.5483870967741921731	1134.4655172413793025044	56	57	62423	98.2456140350877120682	1114.6964285714286688744	63	64	55096	98.4375	874.5396825396825306598	51	55	73126	92.7272727272727195214	1433.8431372549018760765	559.3034547152193454167
5.0.11.0	win	092719	16:50:38	NH_A_82	1	1	mixed_Word_shortCSI	14	mixed_shift	363	Circle	Green	Color	Word	Shift	200	Inconsistent	COLOR	CircleGreen.png	38	1	825	59	63	66624	93.6507936507936449289	1129.2203389830508513114	56	57	62423	98.2456140350877120682	1114.6964285714286688744	63	64	55096	98.4375	874.5396825396825306598	52	56	73951	92.8571428571428612031	1422.1346153846154720668	547.594932844932941407
5.0.11.0	win	092719	16:50:38	NH_A_82	1	1	mixed_Word_shortCSI	14	mixed_shift	366	Triangle	Red	Shape	Word	Shift	200	Inconsistent	SHAPE	TriangleRed.png	38	1	1638	59	63	66624	93.6507936507936449289	1129.2203389830508513114	57	58	64061	98.2758620689655089109	1123.8771929824561084388	63	64	55096	98.4375	874.5396825396825306598	53	57	75589	92.9824561403508766944	1426.207547169811277854	551.6678646301287471942
5.0.11.0	win	092719	16:50:38	NH_A_82	1	1	mixed_Word_shortCSI	14	mixed_repeat	369	Triangle	Green	Shape	Word	Repeat	200	Consistent	SHAPE	TriangleGreen.png	38	1	1203	59	63	66624	93.6507936507936449289	1129.2203389830508513114	58	59	65264	98.3050847457627128279	1125.2413793103448824695	64	65	56299	98.4615384615384670042	879.671875	53	57	75589	92.9824561403508766944	1426.207547169811277854	546.535672169811277854
5.0.11.0	win	092719	16:50:38	NH_A_82	1	1	mixed_Word_shortCSI	14	mixed_shift	372	Circle	Red	Color	Word	Shift	200	Consistent	COLOR	CircleRed.png	30	1	2033	60	64	68657	93.75	1144.2833333333333030168	58	59	65264	98.3050847457627128279	1125.2413793103448824695	64	65	56299	98.4615384615384670042	879.671875	54	58	77622	93.1034482758620640652	1437.4444444444443433895	557.7725694444443433895
5.0.11.0	win	092719	16:50:38	NH_A_82	1	1	mixed_Word_shortCSI	14	mixed_shift	375	Circle	Green	Shape	Word	Shift	200	Inconsistent	SHAPE	CircleGreen.png	38	0	2285	60	64	68657	93.75	1144.2833333333333030168	58	60	65264	96.6666666666666714036	1125.2413793103448824695	64	65	56299	98.4615384615384670042	879.671875	54	59	77622	91.5254237288135641393	1437.4444444444443433895	557.7725694444443433895
5.0.11.0	win	092719	16:50:38	NH_A_82	1	1	mixed_Word_shortCSI	14	mixed_repeat	378	Triangle	Red	Shape	Word	Repeat	200	Inconsistent	SHAPE	TriangleRed.png	38	1	960	60	64	68657	93.75	1144.2833333333333030168	59	61	66224	96.7213114754098342019	1122.4406779661017026228	65	66	57259	98.4848484848484844179	880.907692307692286704	54	59	77622	91.5254237288135641393	1437.4444444444443433895	556.5367521367520566855
5.0.11.0	win	092719	16:50:38	NH_A_82	1	1	mixed_Word_shortCSI	14	mixed_repeat	381	Triangle	Green	Shape	Word	Repeat	200	Consistent	SHAPE	TriangleGreen.png	38	1	2248	60	64	68657	93.75	1144.2833333333333030168	60	62	68472	96.774193548387103192	1141.2000000000000454747	66	67	59507	98.507462686567166088	901.6212121212121246572	54	59	77622	91.5254237288135641393	1437.4444444444443433895	535.8232323232322187323
5.0.11.0	win	092719	16:50:38	NH_A_82	1	1	mixed_Word_shortCSI	14	mixed_repeat	384	Circle	Red	Shape	Word	Repeat	200	Consistent	SHAPE	CircleRed.png	30	1	685	60	64	68657	93.75	1144.2833333333333030168	61	63	69157	96.8253968253968224644	1133.7213114754099478887	67	68	60192	98.5294117647058840248	898.3880597014925797339	54	59	77622	91.5254237288135641393	1437.4444444444443433895	539.0563847429517636556
5.0.11.0	win	092719	16:50:38	NH_A_82	1	1	mixed_Word_shortCSI	14	mixed_shift	387	Circle	Green	Color	Word	Shift	200	Inconsistent	COLOR	CircleGreen.png	38	1	1151	61	65	69808	93.846153846153839595	1144.3934426229507153039	61	63	69157	96.8253968253968224644	1133.7213114754099478887	67	68	60192	98.5294117647058840248	898.3880597014925797339	55	60	78773	91.6666666666666571928	1432.2363636363636487658	533.8483039348710690319
5.0.11.0	win	092719	16:50:38	NH_A_82	1	1	mixed_Word_shortCSI	14	mixed_shift	390	Circle	Red	Shape	Word	Shift	200	Consistent	SHAPE	CircleRed.png	30	1	1167	61	65	69808	93.846153846153839595	1144.3934426229507153039	62	64	70324	96.875	1134.2580645161290249234	67	68	60192	98.5294117647058840248	898.3880597014925797339	56	61	79940	91.8032786885245855046	1427.5	529.1119402985074202661
5.0.11.0	win	092719	16:50:38	NH_A_82	1	1	mixed_Word_shortCSI	14	mixed_repeat	393	Triangle	Green	Shape	Word	Repeat	200	Consistent	SHAPE	TriangleGreen.png	38	1	703	61	65	69808	93.846153846153839595	1144.3934426229507153039	63	65	71027	96.9230769230769197975	1127.4126984126983188617	68	69	60895	98.5507246376811707478	895.5147058823529278015	56	61	79940	91.8032786885245855046	1427.5	531.9852941176470721985
5.0.11.0	win	092719	16:50:38	NH_A_82	1	1	mixed_Word_shortCSI	14	mixed_repeat	396	Triangle	Red	Shape	Word	Repeat	200	Inconsistent	SHAPE	TriangleRed.png	38	1	528	61	65	69808	93.846153846153839595	1144.3934426229507153039	64	66	71555	96.9696969696969688357	1118.046875	69	70	61423	98.5714285714285836093	890.1884057971014954092	56	61	79940	91.8032786885245855046	1427.5	537.3115942028985045908
5.0.11.0	win	092719	16:50:38	NH_A_82	1	1	mixed_Word_shortCSI	14	mixed_repeat	399	Triangle	Red	Shape	Word	Repeat	200	Inconsistent	SHAPE	TriangleRed.png	38	1	458	61	65	69808	93.846153846153839595	1144.3934426229507153039	65	67	72013	97.0149253731343321761	1107.8923076923076678213	70	71	61881	98.5915492957746550928	884.0142857142857337749	56	61	79940	91.8032786885245855046	1427.5	543.4857142857142662251
5.0.11.0	win	092719	16:50:38	NH_A_82	1	1	mixed_Word_shortCSI	14	mixed_shift	402	Circle	Red	Color	Word	Shift	200	Consistent	COLOR	CircleRed.png	30	1	533	62	66	70341	93.9393939393939376714	1134.5322580645160996937	65	67	72013	97.0149253731343321761	1107.8923076923076678213	70	71	61881	98.5915492957746550928	884.0142857142857337749	57	62	80473	91.9354838709677437691	1411.807017543859728903	527.7927318295739951282
5.0.11.0	win	092719	16:50:38	NH_A_82	1	1	mixed_Word_shortCSI	14	mixed_shift	405	Triangle	Green	Shape	Word	Shift	200	Consistent	SHAPE	TriangleGreen.png	38	1	542	62	66	70341	93.9393939393939376714	1134.5322580645160996937	66	68	72555	97.0588235294117680496	1099.3181818181817561708	70	71	61881	98.5915492957746550928	884.0142857142857337749	58	63	81015	92.0634920634920632665	1396.8103448275862774608	512.7960591133005436859
5.0.11.0	win	092719	16:50:38	NH_A_82	1	1	mixed_Word_shortCSI	14	mixed_repeat	408	Circle	Red	Shape	Word	Repeat	200	Consistent	SHAPE	CircleRed.png	30	1	759	62	66	70341	93.9393939393939376714	1134.5322580645160996937	67	69	73314	97.1014492753623130739	1094.2388059701493148168	71	72	62640	98.6111111111111142691	882.2535211267605745888	58	63	81015	92.0634920634920632665	1396.8103448275862774608	514.556823700825702872
5.0.11.0	win	092719	16:50:38	NH_A_82	1	1	mixed_Word_shortCSI	14	mixed_repeat	411	Circle	Green	Shape	Word	Repeat	200	Inconsistent	SHAPE	CircleGreen.png	38	0	647	62	66	70341	93.9393939393939376714	1134.5322580645160996937	67	70	73314	95.7142857142857224062	1094.2388059701493148168	71	73	62640	97.2602739726027465395	882.2535211267605745888	58	63	81015	92.0634920634920632665	1396.8103448275862774608	514.556823700825702872
5.0.11.0	win	092719	16:50:38	NH_A_82	1	1	mixed_Word_shortCSI	14	mixed_shift	414	Triangle	Red	Color	Word	Shift	200	Inconsistent	COLOR	TriangleRed.png	30	1	1563	63	67	71904	94.0298507462686643521	1141.3333333333332575421	67	70	73314	95.7142857142857224062	1094.2388059701493148168	71	73	62640	97.2602739726027465395	882.2535211267605745888	59	64	82578	92.1875	1399.6271186440678775398	517.3735975173073029509
5.0.11.0	win	092719	16:50:38	NH_A_82	1	1	mixed_Word_shortCSI	14	mixed_repeat	417	Circle	Red	Color	Word	Repeat	200	Consistent	COLOR	CircleRed.png	30	1	4715	64	68	76619	94.1176470588235218884	1197.171875	67	70	73314	95.7142857142857224062	1094.2388059701493148168	72	74	67355	97.2972972972973053629	935.4861111111110858474	59	64	82578	92.1875	1399.6271186440678775398	464.1410075329567916924
5.0.11.0	win	092719	16:50:38	NH_A_82	1	1	mixed_Word_shortCSI	14	mixed_shift	420	Circle	Red	Shape	Word	Shift	200	Consistent	SHAPE	CircleRed.png	38	0	988	64	68	76619	94.1176470588235218884	1197.171875	67	71	73314	94.3661971830985919496	1094.2388059701493148168	72	74	67355	97.2972972972973053629	935.4861111111110858474	59	65	82578	90.7692307692307736033	1399.6271186440678775398	464.1410075329567916924
5.0.11.0	win	092719	16:50:38	NH_A_82	1	1	mixed_Word_shortCSI	14	mixed_shift	423	Triangle	Green	Color	Word	Shift	200	Consistent	COLOR	TriangleGreen.png	38	1	4483	65	69	81102	94.2028985507246403586	1247.7230769230768601119	67	71	73314	94.3661971830985919496	1094.2388059701493148168	72	74	67355	97.2972972972973053629	935.4861111111110858474	60	66	87061	90.9090909090909065071	1451.0166666666666515084	515.5305555555555656611
5.0.11.0	win	092719	16:50:38	NH_A_82	1	1	mixed_Word_shortCSI	14	mixed_shift	426	Triangle	Green	Shape	Word	Shift	200	Consistent	SHAPE	TriangleGreen.png	38	1	2653	65	69	81102	94.2028985507246403586	1247.7230769230768601119	68	72	75967	94.4444444444444428655	1117.1617647058824331907	72	74	67355	97.2972972972973053629	935.4861111111110858474	61	67	89714	91.0447761194029823173	1470.7213114754099478887	535.2352003642988620413
5.0.11.0	win	092719	16:50:38	NH_A_82	1	1	mixed_Word_shortCSI	14	mixed_shift	429	Triangle	Red	Color	Word	Shift	200	Inconsistent	COLOR	TriangleRed.png	30	1	1169	66	70	82271	94.2857142857142775938	1246.5303030303030027426	68	72	75967	94.4444444444444428655	1117.1617647058824331907	72	74	67355	97.2972972972973053629	935.4861111111110858474	62	68	90883	91.176470588235289938	1465.8548387096773240046	530.3687275985662381572
5.0.11.0	win	092719	16:50:38	NH_A_82	1	1	mixed_Word_shortCSI	14	mixed_shift	432	Circle	Red	Shape	Word	Shift	200	Consistent	SHAPE	CircleRed.png	30	1	834	66	70	82271	94.2857142857142775938	1246.5303030303030027426	69	73	76801	94.520547945205478868	1113.0579710144927503279	72	74	67355	97.2972972972973053629	935.4861111111110858474	63	69	91717	91.3043478260869534324	1455.825396825396865097	520.3392857142857792496
5.0.11.0	win	092719	16:50:38	NH_A_82	1	1	mixed_Word_shortCSI	14	mixed_repeat	435	Triangle	Green	Shape	Word	Repeat	200	Consistent	SHAPE	TriangleGreen.png	38	1	702	66	70	82271	94.2857142857142775938	1246.5303030303030027426	70	74	77503	94.594594594594596515	1107.1857142857143116998	73	75	68057	97.3333333333333428072	932.2876712328767325744	63	69	91717	91.3043478260869534324	1455.825396825396865097	523.5377255925201325226
5.0.11.0	win	092719	16:50:38	NH_A_82	1	1	mixed_Word_shortCSI	14	mixed_repeat	438	Circle	Red	Shape	Word	Repeat	200	Consistent	SHAPE	CircleRed.png	30	1	607	66	70	82271	94.2857142857142775938	1246.5303030303030027426	71	75	78110	94.6666666666666714036	1100.1408450704225288064	74	76	68664	97.3684210526315752077	927.8918918918918734562	63	69	91717	91.3043478260869534324	1455.825396825396865097	527.9335049335049916408
5.0.11.0	win	092719	16:50:38	NH_A_82	1	1	mixed_Word_shortCSI	14	mixed_repeat	441	Triangle	Green	Shape	Word	Repeat	200	Consistent	SHAPE	TriangleGreen.png	38	1	869	66	70	82271	94.2857142857142775938	1246.5303030303030027426	72	76	78979	94.7368421052631504153	1096.9305555555556566105	75	77	69533	97.4025974025974079495	927.1066666666666833407	63	69	91717	91.3043478260869534324	1455.825396825396865097	528.7187301587301817563
5.0.11.0	win	092719	16:50:38	NH_A_82	1	1	mixed_Word_shortCSI	14	mixed_repeat	444	Circle	Green	Shape	Word	Repeat	200	Inconsistent	SHAPE	CircleGreen.png	30	1	593	66	70	82271	94.2857142857142775938	1246.5303030303030027426	73	77	79572	94.8051948051948016882	1090.0273972602740286675	76	78	70126	97.4358974358974307961	922.7105263157894796677	63	69	91717	91.3043478260869534324	1455.825396825396865097	533.1148705096073854293
5.0.11.0	win	092719	16:50:38	NH_A_82	1	1	mixed_Word_shortCSI	14	mixed_shift	447	Triangle	Red	Color	Word	Shift	200	Inconsistent	COLOR	TriangleRed.png	30	1	744	67	71	83015	94.3661971830985919496	1239.0298507462687211955	73	77	79572	94.8051948051948016882	1090.0273972602740286675	76	78	70126	97.4358974358974307961	922.7105263157894796677	64	70	92461	91.4285714285714306016	1444.703125	521.9925986842105203323
5.0.11.0	win	092719	16:50:38	NH_A_82	1	1	mixed_Word_shortCSI	14	mixed_shift	450	Circle	Green	Shape	Word	Shift	200	Inconsistent	SHAPE	CircleGreen.png	30	1	744	67	71	83015	94.3661971830985919496	1239.0298507462687211955	74	78	80316	94.8717948717948615922	1085.3513513513512407371	76	78	70126	97.4358974358974307961	922.7105263157894796677	65	71	93205	91.5492957746478879244	1433.9230769230769055866	511.2125506072874259189
5.0.11.0	win	092719	16:50:38	NH_A_82	1	1	mixed_Word_shortCSI	14	mixed_shift	453	Circle	Green	Color	Word	Shift	200	Inconsistent	COLOR	CircleGreen.png	38	1	729	68	72	83744	94.4444444444444428655	1231.5294117647058556031	74	78	80316	94.8717948717948615922	1085.3513513513512407371	76	78	70126	97.4358974358974307961	922.7105263157894796677	66	72	93934	91.6666666666666571928	1423.2424242424242493144	500.5318979266347696466
5.0.11.0	win	092719	16:50:38	NH_A_82	1	1	mixed_Word_shortCSI	14	mixed_shift	456	Circle	Red	Shape	Word	Shift	200	Consistent	SHAPE	CircleRed.png	30	1	1242	68	72	83744	94.4444444444444428655	1231.5294117647058556031	75	79	81558	94.93670886075949511	1087.4400000000000545697	76	78	70126	97.4358974358974307961	922.7105263157894796677	67	73	95176	91.7808219178082254075	1420.537313432835844651	497.8267871170463649833
5.0.11.0	win	092719	16:50:38	NH_A_82	1	1	mixed_Word_shortCSI	14	mixed_shift	459	Circle	Red	Color	Word	Shift	200	Consistent	COLOR	CircleRed.png	30	1	903	69	73	84647	94.520547945205478868	1226.7681159420289986883	75	79	81558	94.93670886075949511	1087.4400000000000545697	76	78	70126	97.4358974358974307961	922.7105263157894796677	68	74	96079	91.8918918918919018779	1412.9264705882353609923	490.2159442724458813245
5.0.11.0	win	092719	16:50:38	NH_A_82	1	1	mixed_Word_shortCSI	14	mixed_shift	462	Circle	Red	Shape	Word	Shift	200	Consistent	SHAPE	CircleRed.png	30	1	1073	69	73	84647	94.520547945205478868	1226.7681159420289986883	76	80	82631	95	1087.25	76	78	70126	97.4358974358974307961	922.7105263157894796677	69	75	97152	92	1408	485.2894736842105203323
5.0.11.0	win	092719	16:50:38	NH_A_82	1	1	mixed_Word_shortCSI	14	mixed_repeat	465	Circle	Green	Shape	Word	Repeat	200	Inconsistent	SHAPE	CircleGreen.png	30	1	804	69	73	84647	94.520547945205478868	1226.7681159420289986883	77	81	83435	95.0617283950617348864	1083.5714285714286688744	77	79	70930	97.468354430379747555	921.1688311688311614489	69	75	97152	92	1408	486.8311688311688385511
5.0.11.0	win	092719	16:50:38	NH_A_82	1	1	mixed_Word_shortCSI	14	mixed_repeat	468	Circle	Red	Shape	Word	Repeat	200	Consistent	SHAPE	CircleRed.png	30	1	738	69	73	84647	94.520547945205478868	1226.7681159420289986883	78	82	84173	95.1219512195121978948	1079.1410256410256351955	78	80	71668	97.5	918.8205128205128175978	69	75	97152	92	1408	489.1794871794871824022
5.0.11.0	win	092719	16:50:38	NH_A_82	1	1	mixed_Word_shortCSI	14	mixed_shift	471	Triangle	Green	Color	Word	Shift	200	Consistent	COLOR	TriangleGreen.png	38	1	1107	70	74	85754	94.594594594594596515	1225.0571428571429350995	78	82	84173	95.1219512195121978948	1079.1410256410256351955	78	80	71668	97.5	918.8205128205128175978	70	76	98259	92.1052631578947398339	1403.7000000000000454747	484.879487179487227877
5.0.11.0	win	092719	16:50:38	NH_A_82	1	1	mixed_Word_shortCSI	14	mixed_shift	474	Triangle	Green	Shape	Word	Shift	200	Consistent	SHAPE	TriangleGreen.png	38	1	757	70	74	85754	94.594594594594596515	1225.0571428571429350995	79	83	84930	95.1807228915662619784	1075.0632911392406185769	78	80	71668	97.5	918.8205128205128175978	71	77	99016	92.2077922077922096378	1394.5915492957747119362	475.7710364752618943385
5.0.11.0	win	092719	16:50:38	NH_A_82	1	1	mixed_Word_shortCSI	14	mixed_shift	477	Triangle	Red	Color	Word	Shift	200	Inconsistent	COLOR	TriangleRed.png	30	1	629	71	75	86383	94.6666666666666714036	1216.6619718309859763394	79	83	84930	95.1807228915662619784	1075.0632911392406185769	78	80	71668	97.5	918.8205128205128175978	72	78	99645	92.3076923076923065992	1383.9583333333332575421	465.1378205128204399443
5.0.11.0	win	092719	16:50:38	NH_A_82	1	1	mixed_Word_shortCSI	14	mixed_shift	480	Circle	Green	Shape	Word	Shift	200	Inconsistent	SHAPE	CircleGreen.png	30	1	1338	71	75	86383	94.6666666666666714036	1216.6619718309859763394	80	84	86268	95.2380952380952265912	1078.3499999999999090505	78	80	71668	97.5	918.8205128205128175978	73	79	100983	92.4050632911392426649	1383.3287671232876618888	464.508254302774844291
5.0.11.0	win	092719	16:50:38	NH_A_82	1	1	mixed_Word_shortCSI	14	mixed_shift	483	Triangle	Green	Color	Word	Shift	200	Consistent	COLOR	TriangleGreen.png	38	1	1011	72	76	87394	94.7368421052631504153	1213.8055555555556566105	80	84	86268	95.2380952380952265912	1078.3499999999999090505	78	80	71668	97.5	918.8205128205128175978	74	80	101994	92.5	1378.2972972972972911521	459.4767844767844735543
