# Supplementary material for: Serial Recall Predicts Vocoded Sentence Recognition Across Spectral Resolutions
Source: J Speech Lang Hear Res. 2020 Mar 26;63(4):1282–98. doi: 10.1044/2020_JSLHR-19-00319 (PMC7242981; doi:10.1044/2020_JSLHR-19-00319)
Supplement: Supplemental Material S1 [file JSLHR-63-1282-s001.zip › Supplemental Material/EF Tasks/colorshapetask/Experiment Results/NH_A_83/colorshapetask_raw_NH_A_83_2019-10-03-19-05-00-950.iqdat]

build	computer.platform	date	time	subject	group	values.group	blockcode	blocknum	trialcode	trialnum	values.shape	values.color	values.categorizationtask	values.mixed_cuetask	values.mixed_shifttask	values.csi	values.responsekeymapping	stimulusitem1	values.stimulus	response	correct	latency	values.count_corrcolor	values.count_color	values.sumrt_corrcolor	expressions.percentcorrect_color	expressions.meanrt_color	values.count_corrshape	values.count_shape	values.sumrt_corrshape	expressions.percentcorrect_shape	expressions.meanrt_shape	values.count_corrrepeat	values.count_repeat	values.sumrt_corrrepeat	expressions.percentcorrect_repeat	expressions.meanrt_repeat	values.count_corrshift	values.count_shift	values.sumrt_corrshift	expressions.percentcorrect_shift	expressions.meanrt_shift	expressions.switchcost
5.0.11.0	win	100319	14:05:00	NH_A_83	1	1	generalintro	1	GeneralIntro	1						0		SC_GeneralIntro.htm		57	0	61140	0	0	0	0		0	0	0	0		0	0	0	0		0	0	0	0		0
5.0.11.0	win	100319	14:05:00	NH_A_83	1	1	blockedintro	2	BlockedIntro	1						0		SC_BlockedIntro1.htm		57	0	37493	0	0	0	0		0	0	0	0		0	0	0	0		0	0	0	0		0
5.0.11.0	win	100319	14:05:00	NH_A_83	1	1	blockedintro	2	BlockedIntro	2						0		SC_BlockedIntro2.htm		57	0	5289	0	0	0	0		0	0	0	0		0	0	0	0		0	0	0	0		0
5.0.11.0	win	100319	14:05:00	NH_A_83	1	1	blockedtask_shapetraining	3	BlockedPracticeInstruct	1						0		SC_Blocked_ShapeTraining.htm		57	0	9683	0	0	0	0		0	0	0	0		0	0	0	0		0	0	0	0		0
5.0.11.0	win	100319	14:05:00	NH_A_83	1	1	blockedtask_shapetraining	3	blockedtask_shapetraining	3	Circle		Shape			0		Circle.png	Circle.png	30	1	975	0	0	0	0		0	0	0	0		0	0	0	0		0	0	0	0		0
5.0.11.0	win	100319	14:05:00	NH_A_83	1	1	blockedtask_shapetraining	3	blockedtask_shapetraining	6	Triangle		Shape			0		Triangle.png	Triangle.png	38	1	751	0	0	0	0		0	0	0	0		0	0	0	0		0	0	0	0		0
5.0.11.0	win	100319	14:05:00	NH_A_83	1	1	blockedtask_shapetraining	3	blockedtask_shapetraining	9	Triangle		Shape			0		Triangle.png	Triangle.png	38	1	585	0	0	0	0		0	0	0	0		0	0	0	0		0	0	0	0		0
5.0.11.0	win	100319	14:05:00	NH_A_83	1	1	blockedtask_shapetraining	3	blockedtask_shapetraining	12	Circle		Shape			0		Circle.png	Circle.png	30	1	505	0	0	0	0		0	0	0	0		0	0	0	0		0	0	0	0		0
5.0.11.0	win	100319	14:05:00	NH_A_83	1	1	blockedtask_shapetraining	3	blockedtask_shapetraining	15	Triangle		Shape			0		Triangle.png	Triangle.png	38	1	492	0	0	0	0		0	0	0	0		0	0	0	0		0	0	0	0		0
5.0.11.0	win	100319	14:05:00	NH_A_83	1	1	blockedtask_shapetraining	3	blockedtask_shapetraining	18	Circle		Shape			0		Circle.png	Circle.png	30	1	480	0	0	0	0		0	0	0	0		0	0	0	0		0	0	0	0		0
5.0.11.0	win	100319	14:05:00	NH_A_83	1	1	blockedtask_shapetraining	3	blockedtask_shapetraining	21	Triangle		Shape			0		Triangle.png	Triangle.png	38	1	436	0	0	0	0		0	0	0	0		0	0	0	0		0	0	0	0		0
5.0.11.0	win	100319	14:05:00	NH_A_83	1	1	blockedtask_shapetraining	3	blockedtask_shapetraining	24	Triangle		Shape			0		Triangle.png	Triangle.png	38	1	874	0	0	0	0		0	0	0	0		0	0	0	0		0	0	0	0		0
5.0.11.0	win	100319	14:05:00	NH_A_83	1	1	blockedtask_shapetraining	3	blockedtask_shapetraining	27	Circle		Shape			0		Circle.png	Circle.png	30	1	399	0	0	0	0		0	0	0	0		0	0	0	0		0	0	0	0		0
5.0.11.0	win	100319	14:05:00	NH_A_83	1	1	blockedtask_shapetraining	3	blockedtask_shapetraining	30	Triangle		Shape			0		Triangle.png	Triangle.png	38	1	566	0	0	0	0		0	0	0	0		0	0	0	0		0	0	0	0		0
5.0.11.0	win	100319	14:05:00	NH_A_83	1	1	blockedtask_shapetraining	3	blockedtask_shapetraining	33	Circle		Shape			0		Circle.png	Circle.png	30	1	439	0	0	0	0		0	0	0	0		0	0	0	0		0	0	0	0		0
5.0.11.0	win	100319	14:05:00	NH_A_83	1	1	blockedtask_shapetraining	3	blockedtask_shapetraining	36	Triangle		Shape			0		Triangle.png	Triangle.png	38	1	461	0	0	0	0		0	0	0	0		0	0	0	0		0	0	0	0		0
5.0.11.0	win	100319	14:05:00	NH_A_83	1	1	blockedtask_shapetraining	3	blockedtask_shapetraining	39	Circle		Shape			0		Circle.png	Circle.png	30	1	530	0	0	0	0		0	0	0	0		0	0	0	0		0	0	0	0		0
5.0.11.0	win	100319	14:05:00	NH_A_83	1	1	blockedtask_shapetraining	3	blockedtask_shapetraining	42	Triangle		Shape			0		Triangle.png	Triangle.png	38	1	420	0	0	0	0		0	0	0	0		0	0	0	0		0	0	0	0		0
5.0.11.0	win	100319	14:05:00	NH_A_83	1	1	blockedtask_shapetraining	3	blockedtask_shapetraining	45	Circle		Shape			0		Circle.png	Circle.png	30	1	427	0	0	0	0		0	0	0	0		0	0	0	0		0	0	0	0		0
5.0.11.0	win	100319	14:05:00	NH_A_83	1	1	blockedtask_shapetraining	3	blockedtask_shapetraining	48	Circle		Shape			0		Circle.png	Circle.png	30	1	513	0	0	0	0		0	0	0	0		0	0	0	0		0	0	0	0		0
5.0.11.0	win	100319	14:05:00	NH_A_83	1	1	blockedtask_shapetraining	3	blockedtask_shapetraining	51	Triangle		Shape			0		Triangle.png	Triangle.png	38	1	437	0	0	0	0		0	0	0	0		0	0	0	0		0	0	0	0		0
5.0.11.0	win	100319	14:05:00	NH_A_83	1	1	blockedtask_shapetraining	3	blockedtask_shapetraining	54	Triangle		Shape			0		Triangle.png	Triangle.png	38	1	443	0	0	0	0		0	0	0	0		0	0	0	0		0	0	0	0		0
5.0.11.0	win	100319	14:05:00	NH_A_83	1	1	blockedtask_shapetraining	3	blockedtask_shapetraining	57	Triangle		Shape			0		Triangle.png	Triangle.png	38	1	401	0	0	0	0		0	0	0	0		0	0	0	0		0	0	0	0		0
5.0.11.0	win	100319	14:05:00	NH_A_83	1	1	blockedtask_shapetraining	3	blockedtask_shapetraining	60	Triangle		Shape			0		Triangle.png	Triangle.png	38	1	392	0	0	0	0		0	0	0	0		0	0	0	0		0	0	0	0		0
5.0.11.0	win	100319	14:05:00	NH_A_83	1	1	blockedtask_shapetraining	3	blockedtask_shapetraining	63	Circle		Shape			0		Circle.png	Circle.png	30	1	432	0	0	0	0		0	0	0	0		0	0	0	0		0	0	0	0		0
5.0.11.0	win	100319	14:05:00	NH_A_83	1	1	blockedtask_shapetraining	3	blockedtask_shapetraining	66	Circle		Shape			0		Circle.png	Circle.png	30	1	486	0	0	0	0		0	0	0	0		0	0	0	0		0	0	0	0		0
5.0.11.0	win	100319	14:05:00	NH_A_83	1	1	blockedtask_shapetraining	3	blockedtask_shapetraining	69	Circle		Shape			0		Circle.png	Circle.png	30	1	410	0	0	0	0		0	0	0	0		0	0	0	0		0	0	0	0		0
5.0.11.0	win	100319	14:05:00	NH_A_83	1	1	blockedtask_shapetraining	3	blockedtask_shapetraining	72	Triangle		Shape			0		Triangle.png	Triangle.png	38	1	465	0	0	0	0		0	0	0	0		0	0	0	0		0	0	0	0		0
5.0.11.0	win	100319	14:05:00	NH_A_83	1	1	blockedtask_shapetraining	3	blockedtask_shapetraining	75	Circle		Shape			0		Circle.png	Circle.png	30	1	470	0	0	0	0		0	0	0	0		0	0	0	0		0	0	0	0		0
5.0.11.0	win	100319	14:05:00	NH_A_83	1	1	blockedtask_shapetraining	3	blockedtask_shapetraining	78	Triangle		Shape			0		Triangle.png	Triangle.png	38	1	395	0	0	0	0		0	0	0	0		0	0	0	0		0	0	0	0		0
5.0.11.0	win	100319	14:05:00	NH_A_83	1	1	blockedtask_shapetraining	3	blockedtask_shapetraining	81	Triangle		Shape			0		Triangle.png	Triangle.png	38	1	483	0	0	0	0		0	0	0	0		0	0	0	0		0	0	0	0		0
5.0.11.0	win	100319	14:05:00	NH_A_83	1	1	blockedtask_shapetraining	3	blockedtask_shapetraining	84	Triangle		Shape			0		Triangle.png	Triangle.png	38	1	503	0	0	0	0		0	0	0	0		0	0	0	0		0	0	0	0		0
5.0.11.0	win	100319	14:05:00	NH_A_83	1	1	blockedtask_shapetraining	3	blockedtask_shapetraining	87	Circle		Shape			0		Circle.png	Circle.png	30	1	506	0	0	0	0		0	0	0	0		0	0	0	0		0	0	0	0		0
5.0.11.0	win	100319	14:05:00	NH_A_83	1	1	blockedtask_shapetraining	3	blockedtask_shapetraining	90	Circle		Shape			0		Circle.png	Circle.png	30	1	397	0	0	0	0		0	0	0	0		0	0	0	0		0	0	0	0		0
5.0.11.0	win	100319	14:05:00	NH_A_83	1	1	blockedtask_shapetraining	3	blockedtask_shapetraining	93	Circle		Shape			0		Circle.png	Circle.png	30	1	341	0	0	0	0		0	0	0	0		0	0	0	0		0	0	0	0		0
5.0.11.0	win	100319	14:05:00	NH_A_83	1	1	blockedtask_shapetraining	3	blockedtask_shapetraining	96	Circle		Shape			0		Circle.png	Circle.png	30	1	367	0	0	0	0		0	0	0	0		0	0	0	0		0	0	0	0		0
5.0.11.0	win	100319	14:05:00	NH_A_83	1	1	blockedtask_colortraining	4	BlockedPracticeInstruct	1	Circle		Shape			0		SC_Blocked_ColorTraining.htm	Circle.png	57	0	100199	0	0	0	0		0	0	0	0		0	0	0	0		0	0	0	0		0
5.0.11.0	win	100319	14:05:00	NH_A_83	1	1	blockedtask_colortraining	4	blockedtask_colortraining	3		Green	Color			0		Green.png	Green.png	38	1	847	0	0	0	0		0	0	0	0		0	0	0	0		0	0	0	0		0
5.0.11.0	win	100319	14:05:00	NH_A_83	1	1	blockedtask_colortraining	4	blockedtask_colortraining	6		Red	Color			0		Red.png	Red.png	30	1	516	0	0	0	0		0	0	0	0		0	0	0	0		0	0	0	0		0
5.0.11.0	win	100319	14:05:00	NH_A_83	1	1	blockedtask_colortraining	4	blockedtask_colortraining	9		Green	Color			0		Green.png	Green.png	38	1	551	0	0	0	0		0	0	0	0		0	0	0	0		0	0	0	0		0
5.0.11.0	win	100319	14:05:00	NH_A_83	1	1	blockedtask_colortraining	4	blockedtask_colortraining	12		Green	Color			0		Green.png	Green.png	38	1	504	0	0	0	0		0	0	0	0		0	0	0	0		0	0	0	0		0
5.0.11.0	win	100319	14:05:00	NH_A_83	1	1	blockedtask_colortraining	4	blockedtask_colortraining	15		Red	Color			0		Red.png	Red.png	30	1	363	0	0	0	0		0	0	0	0		0	0	0	0		0	0	0	0		0
5.0.11.0	win	100319	14:05:00	NH_A_83	1	1	blockedtask_colortraining	4	blockedtask_colortraining	18		Red	Color			0		Red.png	Red.png	30	1	356	0	0	0	0		0	0	0	0		0	0	0	0		0	0	0	0		0
5.0.11.0	win	100319	14:05:00	NH_A_83	1	1	blockedtask_colortraining	4	blockedtask_colortraining	21		Red	Color			0		Red.png	Red.png	30	1	301	0	0	0	0		0	0	0	0		0	0	0	0		0	0	0	0		0
5.0.11.0	win	100319	14:05:00	NH_A_83	1	1	blockedtask_colortraining	4	blockedtask_colortraining	24		Red	Color			0		Red.png	Red.png	30	1	313	0	0	0	0		0	0	0	0		0	0	0	0		0	0	0	0		0
5.0.11.0	win	100319	14:05:00	NH_A_83	1	1	blockedtask_colortraining	4	blockedtask_colortraining	27		Red	Color			0		Red.png	Red.png	30	1	292	0	0	0	0		0	0	0	0		0	0	0	0		0	0	0	0		0
5.0.11.0	win	100319	14:05:00	NH_A_83	1	1	blockedtask_colortraining	4	blockedtask_colortraining	30		Green	Color			0		Green.png	Green.png	38	1	448	0	0	0	0		0	0	0	0		0	0	0	0		0	0	0	0		0
5.0.11.0	win	100319	14:05:00	NH_A_83	1	1	blockedtask_colortraining	4	blockedtask_colortraining	33		Red	Color			0		Red.png	Red.png	30	1	405	0	0	0	0		0	0	0	0		0	0	0	0		0	0	0	0		0
5.0.11.0	win	100319	14:05:00	NH_A_83	1	1	blockedtask_colortraining	4	blockedtask_colortraining	36		Red	Color			0		Red.png	Red.png	30	1	461	0	0	0	0		0	0	0	0		0	0	0	0		0	0	0	0		0
5.0.11.0	win	100319	14:05:00	NH_A_83	1	1	blockedtask_colortraining	4	blockedtask_colortraining	39		Red	Color			0		Red.png	Red.png	30	1	322	0	0	0	0		0	0	0	0		0	0	0	0		0	0	0	0		0
5.0.11.0	win	100319	14:05:00	NH_A_83	1	1	blockedtask_colortraining	4	blockedtask_colortraining	42		Green	Color			0		Green.png	Green.png	38	1	413	0	0	0	0		0	0	0	0		0	0	0	0		0	0	0	0		0
5.0.11.0	win	100319	14:05:00	NH_A_83	1	1	blockedtask_colortraining	4	blockedtask_colortraining	45		Red	Color			0		Red.png	Red.png	30	1	388	0	0	0	0		0	0	0	0		0	0	0	0		0	0	0	0		0
5.0.11.0	win	100319	14:05:00	NH_A_83	1	1	blockedtask_colortraining	4	blockedtask_colortraining	48		Green	Color			0		Green.png	Green.png	30	0	332	0	0	0	0		0	0	0	0		0	0	0	0		0	0	0	0		0
5.0.11.0	win	100319	14:05:00	NH_A_83	1	1	blockedtask_colortraining	4	blockedtask_colortraining	51		Green	Color			0		Green.png	Green.png	38	1	862	0	0	0	0		0	0	0	0		0	0	0	0		0	0	0	0		0
5.0.11.0	win	100319	14:05:00	NH_A_83	1	1	blockedtask_colortraining	4	blockedtask_colortraining	54		Green	Color			0		Green.png	Green.png	38	1	500	0	0	0	0		0	0	0	0		0	0	0	0		0	0	0	0		0
5.0.11.0	win	100319	14:05:00	NH_A_83	1	1	blockedtask_colortraining	4	blockedtask_colortraining	57		Green	Color			0		Green.png	Green.png	38	1	375	0	0	0	0		0	0	0	0		0	0	0	0		0	0	0	0		0
5.0.11.0	win	100319	14:05:00	NH_A_83	1	1	blockedtask_colortraining	4	blockedtask_colortraining	60		Green	Color			0		Green.png	Green.png	38	1	351	0	0	0	0		0	0	0	0		0	0	0	0		0	0	0	0		0
5.0.11.0	win	100319	14:05:00	NH_A_83	1	1	blockedtask_colortraining	4	blockedtask_colortraining	63		Red	Color			0		Red.png	Red.png	30	1	553	0	0	0	0		0	0	0	0		0	0	0	0		0	0	0	0		0
5.0.11.0	win	100319	14:05:00	NH_A_83	1	1	blockedtask_colortraining	4	blockedtask_colortraining	66		Green	Color			0		Green.png	Green.png	38	1	650	0	0	0	0		0	0	0	0		0	0	0	0		0	0	0	0		0
5.0.11.0	win	100319	14:05:00	NH_A_83	1	1	blockedtask_colortraining	4	blockedtask_colortraining	69		Green	Color			0		Green.png	Green.png	38	1	455	0	0	0	0		0	0	0	0		0	0	0	0		0	0	0	0		0
5.0.11.0	win	100319	14:05:00	NH_A_83	1	1	blockedtask_colortraining	4	blockedtask_colortraining	72		Green	Color			0		Green.png	Green.png	38	1	925	0	0	0	0		0	0	0	0		0	0	0	0		0	0	0	0		0
5.0.11.0	win	100319	14:05:00	NH_A_83	1	1	blockedtask_colortraining	4	blockedtask_colortraining	75		Red	Color			0		Red.png	Red.png	30	1	591	0	0	0	0		0	0	0	0		0	0	0	0		0	0	0	0		0
5.0.11.0	win	100319	14:05:00	NH_A_83	1	1	blockedtask_colortraining	4	blockedtask_colortraining	78		Red	Color			0		Red.png	Red.png	30	1	512	0	0	0	0		0	0	0	0		0	0	0	0		0	0	0	0		0
5.0.11.0	win	100319	14:05:00	NH_A_83	1	1	blockedtask_colortraining	4	blockedtask_colortraining	81		Red	Color			0		Red.png	Red.png	30	1	403	0	0	0	0		0	0	0	0		0	0	0	0		0	0	0	0		0
5.0.11.0	win	100319	14:05:00	NH_A_83	1	1	blockedtask_colortraining	4	blockedtask_colortraining	84		Green	Color			0		Green.png	Green.png	38	1	666	0	0	0	0		0	0	0	0		0	0	0	0		0	0	0	0		0
5.0.11.0	win	100319	14:05:00	NH_A_83	1	1	blockedtask_colortraining	4	blockedtask_colortraining	87		Green	Color			0		Green.png	Green.png	38	1	455	0	0	0	0		0	0	0	0		0	0	0	0		0	0	0	0		0
5.0.11.0	win	100319	14:05:00	NH_A_83	1	1	blockedtask_colortraining	4	blockedtask_colortraining	90		Red	Color			0		Red.png	Red.png	30	1	396	0	0	0	0		0	0	0	0		0	0	0	0		0	0	0	0		0
5.0.11.0	win	100319	14:05:00	NH_A_83	1	1	blockedtask_colortraining	4	blockedtask_colortraining	93		Green	Color			0		Green.png	Green.png	38	1	373	0	0	0	0		0	0	0	0		0	0	0	0		0	0	0	0		0
5.0.11.0	win	100319	14:05:00	NH_A_83	1	1	blockedtask_colortraining	4	blockedtask_colortraining	96		Red	Color			0		Red.png	Red.png	30	1	397	0	0	0	0		0	0	0	0		0	0	0	0		0	0	0	0		0
5.0.11.0	win	100319	14:05:00	NH_A_83	1	1	blockedtask_colorshapetraining	5	BlockedPracticeInstruct	1		Red	Color			0		SC_Blocked_ColorShapeTraining.htm	Red.png	57	0	17683	0	0	0	0		0	0	0	0		0	0	0	0		0	0	0	0		0
5.0.11.0	win	100319	14:05:00	NH_A_83	1	1	blockedtask_colorshapetraining	5	blockedtask_colorshapetraining	3		Green	Color			0		Green.png	Green.png	38	1	2080	0	0	0	0		0	0	0	0		0	0	0	0		0	0	0	0		0
5.0.11.0	win	100319	14:05:00	NH_A_83	1	1	blockedtask_colorshapetraining	5	blockedtask_colorshapetraining	6		Green	Color			0		Green.png	Green.png	38	1	1332	0	0	0	0		0	0	0	0		0	0	0	0		0	0	0	0		0
5.0.11.0	win	100319	14:05:00	NH_A_83	1	1	blockedtask_colorshapetraining	5	blockedtask_colorshapetraining	9		Red	Color			0		Red.png	Red.png	30	1	4278	0	0	0	0		0	0	0	0		0	0	0	0		0	0	0	0		0
5.0.11.0	win	100319	14:05:00	NH_A_83	1	1	blockedtask_colorshapetraining	5	blockedtask_colorshapetraining	12		Red	Color			0		Red.png	Red.png	30	1	819	0	0	0	0		0	0	0	0		0	0	0	0		0	0	0	0		0
5.0.11.0	win	100319	14:05:00	NH_A_83	1	1	blockedtask_colorshapetraining	5	blockedtask_colorshapetraining	15	Circle		Shape			0		Circle.png	Circle.png	30	1	2809	0	0	0	0		0	0	0	0		0	0	0	0		0	0	0	0		0
5.0.11.0	win	100319	14:05:00	NH_A_83	1	1	blockedtask_colorshapetraining	5	blockedtask_colorshapetraining	18		Green	Color			0		Green.png	Green.png	38	1	2641	0	0	0	0		0	0	0	0		0	0	0	0		0	0	0	0		0
5.0.11.0	win	100319	14:05:00	NH_A_83	1	1	blockedtask_colorshapetraining	5	blockedtask_colorshapetraining	21	Triangle		Shape			0		Triangle.png	Triangle.png	38	1	1519	0	0	0	0		0	0	0	0		0	0	0	0		0	0	0	0		0
5.0.11.0	win	100319	14:05:00	NH_A_83	1	1	blockedtask_colorshapetraining	5	blockedtask_colorshapetraining	24	Circle		Shape			0		Circle.png	Circle.png	30	1	729	0	0	0	0		0	0	0	0		0	0	0	0		0	0	0	0		0
5.0.11.0	win	100319	14:05:00	NH_A_83	1	1	blockedtask_colorshapetraining	5	blockedtask_colorshapetraining	27	Triangle		Shape			0		Triangle.png	Triangle.png	38	1	708	0	0	0	0		0	0	0	0		0	0	0	0		0	0	0	0		0
5.0.11.0	win	100319	14:05:00	NH_A_83	1	1	blockedtask_colorshapetraining	5	blockedtask_colorshapetraining	30	Circle		Shape			0		Circle.png	Circle.png	30	1	511	0	0	0	0		0	0	0	0		0	0	0	0		0	0	0	0		0
5.0.11.0	win	100319	14:05:00	NH_A_83	1	1	blockedtask_colorshapetraining	5	blockedtask_colorshapetraining	33	Triangle		Shape			0		Triangle.png	Triangle.png	38	1	515	0	0	0	0		0	0	0	0		0	0	0	0		0	0	0	0		0
5.0.11.0	win	100319	14:05:00	NH_A_83	1	1	blockedtask_colorshapetraining	5	blockedtask_colorshapetraining	36		Green	Color			0		Green.png	Green.png	38	1	1045	0	0	0	0		0	0	0	0		0	0	0	0		0	0	0	0		0
5.0.11.0	win	100319	14:05:00	NH_A_83	1	1	blockedtask_colorshapetraining	5	blockedtask_colorshapetraining	39	Triangle		Shape			0		Triangle.png	Triangle.png	38	1	1379	0	0	0	0		0	0	0	0		0	0	0	0		0	0	0	0		0
5.0.11.0	win	100319	14:05:00	NH_A_83	1	1	blockedtask_colorshapetraining	5	blockedtask_colorshapetraining	42		Green	Color			0		Green.png	Green.png	38	1	580	0	0	0	0		0	0	0	0		0	0	0	0		0	0	0	0		0
5.0.11.0	win	100319	14:05:00	NH_A_83	1	1	blockedtask_colorshapetraining	5	blockedtask_colorshapetraining	45		Green	Color			0		Green.png	Green.png	38	1	580	0	0	0	0		0	0	0	0		0	0	0	0		0	0	0	0		0
5.0.11.0	win	100319	14:05:00	NH_A_83	1	1	blockedtask_colorshapetraining	5	blockedtask_colorshapetraining	48		Green	Color			0		Green.png	Green.png	38	1	404	0	0	0	0		0	0	0	0		0	0	0	0		0	0	0	0		0
5.0.11.0	win	100319	14:05:00	NH_A_83	1	1	blockedtask_colorshapetraining	5	blockedtask_colorshapetraining	51		Red	Color			0		Red.png	Red.png	30	1	811	0	0	0	0		0	0	0	0		0	0	0	0		0	0	0	0		0
5.0.11.0	win	100319	14:05:00	NH_A_83	1	1	blockedtask_colorshapetraining	5	blockedtask_colorshapetraining	54	Triangle		Shape			0		Triangle.png	Triangle.png	38	1	1603	0	0	0	0		0	0	0	0		0	0	0	0		0	0	0	0		0
5.0.11.0	win	100319	14:05:00	NH_A_83	1	1	blockedtask_colorshapetraining	5	blockedtask_colorshapetraining	57	Triangle		Shape			0		Triangle.png	Triangle.png	38	1	538	0	0	0	0		0	0	0	0		0	0	0	0		0	0	0	0		0
5.0.11.0	win	100319	14:05:00	NH_A_83	1	1	blockedtask_colorshapetraining	5	blockedtask_colorshapetraining	60		Red	Color			0		Red.png	Red.png	30	1	764	0	0	0	0		0	0	0	0		0	0	0	0		0	0	0	0		0
5.0.11.0	win	100319	14:05:00	NH_A_83	1	1	blockedtask_colorshapetraining	5	blockedtask_colorshapetraining	63	Circle		Shape			0		Circle.png	Circle.png	30	1	1205	0	0	0	0		0	0	0	0		0	0	0	0		0	0	0	0		0
5.0.11.0	win	100319	14:05:00	NH_A_83	1	1	blockedtask_colorshapetraining	5	blockedtask_colorshapetraining	66		Red	Color			0		Red.png	Red.png	30	1	653	0	0	0	0		0	0	0	0		0	0	0	0		0	0	0	0		0
5.0.11.0	win	100319	14:05:00	NH_A_83	1	1	blockedtask_colorshapetraining	5	blockedtask_colorshapetraining	69	Triangle		Shape			0		Triangle.png	Triangle.png	38	1	505	0	0	0	0		0	0	0	0		0	0	0	0		0	0	0	0		0
5.0.11.0	win	100319	14:05:00	NH_A_83	1	1	blockedtask_colorshapetraining	5	blockedtask_colorshapetraining	72		Red	Color			0		Red.png	Red.png	30	1	621	0	0	0	0		0	0	0	0		0	0	0	0		0	0	0	0		0
5.0.11.0	win	100319	14:05:00	NH_A_83	1	1	blockedtask_colorshapetraining	5	blockedtask_colorshapetraining	75		Green	Color			0		Green.png	Green.png	38	1	971	0	0	0	0		0	0	0	0		0	0	0	0		0	0	0	0		0
5.0.11.0	win	100319	14:05:00	NH_A_83	1	1	blockedtask_colorshapetraining	5	blockedtask_colorshapetraining	78		Red	Color			0		Red.png	Red.png	30	1	908	0	0	0	0		0	0	0	0		0	0	0	0		0	0	0	0		0
5.0.11.0	win	100319	14:05:00	NH_A_83	1	1	blockedtask_colorshapetraining	5	blockedtask_colorshapetraining	81	Circle		Shape			0		Circle.png	Circle.png	30	1	991	0	0	0	0		0	0	0	0		0	0	0	0		0	0	0	0		0
5.0.11.0	win	100319	14:05:00	NH_A_83	1	1	blockedtask_colorshapetraining	5	blockedtask_colorshapetraining	84	Triangle		Shape			0		Triangle.png	Triangle.png	38	1	719	0	0	0	0		0	0	0	0		0	0	0	0		0	0	0	0		0
5.0.11.0	win	100319	14:05:00	NH_A_83	1	1	blockedtask_colorshapetraining	5	blockedtask_colorshapetraining	87	Circle		Shape			0		Circle.png	Circle.png	30	1	1034	0	0	0	0		0	0	0	0		0	0	0	0		0	0	0	0		0
5.0.11.0	win	100319	14:05:00	NH_A_83	1	1	blockedtask_colorshapetraining	5	blockedtask_colorshapetraining	90	Circle		Shape			0		Circle.png	Circle.png	30	1	472	0	0	0	0		0	0	0	0		0	0	0	0		0	0	0	0		0
5.0.11.0	win	100319	14:05:00	NH_A_83	1	1	blockedtask_colorshapetraining	5	blockedtask_colorshapetraining	93		Red	Color			0		Red.png	Red.png	30	1	989	0	0	0	0		0	0	0	0		0	0	0	0		0	0	0	0		0
5.0.11.0	win	100319	14:05:00	NH_A_83	1	1	blockedtask_colorshapetraining	5	blockedtask_colorshapetraining	96	Circle		Shape			0		Circle.png	Circle.png	30	1	1853	0	0	0	0		0	0	0	0		0	0	0	0		0	0	0	0		0
5.0.11.0	win	100319	14:05:00	NH_A_83	1	1	blockedtask_bivalentshapetraining	6	BlockedPracticeInstruct	1	Circle		Shape			0		SC_Blocked_BivalentShapeTraining.htm	Circle.png	57	0	16840	0	0	0	0		0	0	0	0		0	0	0	0		0	0	0	0		0
5.0.11.0	win	100319	14:05:00	NH_A_83	1	1	blockedtask_bivalentshapetraining	6	blockedtask_bivalentshapetraining	3	Triangle	Red	Shape			0		TriangleRed.png	TriangleRed.png	38	1	4646	0	0	0	0		0	0	0	0		0	0	0	0		0	0	0	0		0
5.0.11.0	win	100319	14:05:00	NH_A_83	1	1	blockedtask_bivalentshapetraining	6	blockedtask_bivalentshapetraining	6	Circle	Red	Shape			0		CircleRed.png	CircleRed.png	30	1	740	0	0	0	0		0	0	0	0		0	0	0	0		0	0	0	0		0
5.0.11.0	win	100319	14:05:00	NH_A_83	1	1	blockedtask_bivalentshapetraining	6	blockedtask_bivalentshapetraining	9	Triangle	Green	Shape			0		TriangleGreen.png	TriangleGreen.png	38	1	894	0	0	0	0		0	0	0	0		0	0	0	0		0	0	0	0		0
5.0.11.0	win	100319	14:05:00	NH_A_83	1	1	blockedtask_bivalentshapetraining	6	blockedtask_bivalentshapetraining	12	Circle	Red	Shape			0		CircleRed.png	CircleRed.png	30	1	578	0	0	0	0		0	0	0	0		0	0	0	0		0	0	0	0		0
5.0.11.0	win	100319	14:05:00	NH_A_83	1	1	blockedtask_bivalentshapetraining	6	blockedtask_bivalentshapetraining	15	Circle	Green	Shape			0		CircleGreen.png	CircleGreen.png	30	1	611	0	0	0	0		0	0	0	0		0	0	0	0		0	0	0	0		0
5.0.11.0	win	100319	14:05:00	NH_A_83	1	1	blockedtask_bivalentshapetraining	6	blockedtask_bivalentshapetraining	18	Triangle	Green	Shape			0		TriangleGreen.png	TriangleGreen.png	38	1	482	0	0	0	0		0	0	0	0		0	0	0	0		0	0	0	0		0
5.0.11.0	win	100319	14:05:00	NH_A_83	1	1	blockedtask_bivalentshapetraining	6	blockedtask_bivalentshapetraining	21	Circle	Red	Shape			0		CircleRed.png	CircleRed.png	30	1	470	0	0	0	0		0	0	0	0		0	0	0	0		0	0	0	0		0
5.0.11.0	win	100319	14:05:00	NH_A_83	1	1	blockedtask_bivalentshapetraining	6	blockedtask_bivalentshapetraining	24	Triangle	Red	Shape			0		TriangleRed.png	TriangleRed.png	38	1	491	0	0	0	0		0	0	0	0		0	0	0	0		0	0	0	0		0
5.0.11.0	win	100319	14:05:00	NH_A_83	1	1	blockedtask_bivalentshapetraining	6	blockedtask_bivalentshapetraining	27	Circle	Green	Shape			0		CircleGreen.png	CircleGreen.png	30	1	383	0	0	0	0		0	0	0	0		0	0	0	0		0	0	0	0		0
5.0.11.0	win	100319	14:05:00	NH_A_83	1	1	blockedtask_bivalentshapetraining	6	blockedtask_bivalentshapetraining	30	Circle	Green	Shape			0		CircleGreen.png	CircleGreen.png	30	1	423	0	0	0	0		0	0	0	0		0	0	0	0		0	0	0	0		0
5.0.11.0	win	100319	14:05:00	NH_A_83	1	1	blockedtask_bivalentshapetraining	6	blockedtask_bivalentshapetraining	33	Circle	Green	Shape			0		CircleGreen.png	CircleGreen.png	30	1	365	0	0	0	0		0	0	0	0		0	0	0	0		0	0	0	0		0
5.0.11.0	win	100319	14:05:00	NH_A_83	1	1	blockedtask_bivalentshapetraining	6	blockedtask_bivalentshapetraining	36	Circle	Red	Shape			0		CircleRed.png	CircleRed.png	30	1	422	0	0	0	0		0	0	0	0		0	0	0	0		0	0	0	0		0
5.0.11.0	win	100319	14:05:00	NH_A_83	1	1	blockedtask_bivalentshapetraining	6	blockedtask_bivalentshapetraining	39	Triangle	Green	Shape			0		TriangleGreen.png	TriangleGreen.png	38	1	637	0	0	0	0		0	0	0	0		0	0	0	0		0	0	0	0		0
5.0.11.0	win	100319	14:05:00	NH_A_83	1	1	blockedtask_bivalentshapetraining	6	blockedtask_bivalentshapetraining	42	Triangle	Green	Shape			0		TriangleGreen.png	TriangleGreen.png	38	1	491	0	0	0	0		0	0	0	0		0	0	0	0		0	0	0	0		0
5.0.11.0	win	100319	14:05:00	NH_A_83	1	1	blockedtask_bivalentshapetraining	6	blockedtask_bivalentshapetraining	45	Triangle	Green	Shape			0		TriangleGreen.png	TriangleGreen.png	38	1	415	0	0	0	0		0	0	0	0		0	0	0	0		0	0	0	0		0
5.0.11.0	win	100319	14:05:00	NH_A_83	1	1	blockedtask_bivalentshapetraining	6	blockedtask_bivalentshapetraining	48	Triangle	Green	Shape			0		TriangleGreen.png	TriangleGreen.png	38	1	454	0	0	0	0		0	0	0	0		0	0	0	0		0	0	0	0		0
5.0.11.0	win	100319	14:05:00	NH_A_83	1	1	blockedtask_bivalentshapetraining	6	blockedtask_bivalentshapetraining	51	Circle	Green	Shape			0		CircleGreen.png	CircleGreen.png	30	1	539	0	0	0	0		0	0	0	0		0	0	0	0		0	0	0	0		0
5.0.11.0	win	100319	14:05:00	NH_A_83	1	1	blockedtask_bivalentshapetraining	6	blockedtask_bivalentshapetraining	54	Circle	Red	Shape			0		CircleRed.png	CircleRed.png	30	1	509	0	0	0	0		0	0	0	0		0	0	0	0		0	0	0	0		0
5.0.11.0	win	100319	14:05:00	NH_A_83	1	1	blockedtask_bivalentshapetraining	6	blockedtask_bivalentshapetraining	57	Circle	Red	Shape			0		CircleRed.png	CircleRed.png	30	1	384	0	0	0	0		0	0	0	0		0	0	0	0		0	0	0	0		0
5.0.11.0	win	100319	14:05:00	NH_A_83	1	1	blockedtask_bivalentshapetraining	6	blockedtask_bivalentshapetraining	60	Triangle	Red	Shape			0		TriangleRed.png	TriangleRed.png	38	1	568	0	0	0	0		0	0	0	0		0	0	0	0		0	0	0	0		0
5.0.11.0	win	100319	14:05:00	NH_A_83	1	1	blockedtask_bivalentshapetraining	6	blockedtask_bivalentshapetraining	63	Triangle	Green	Shape			0		TriangleGreen.png	TriangleGreen.png	38	1	473	0	0	0	0		0	0	0	0		0	0	0	0		0	0	0	0		0
5.0.11.0	win	100319	14:05:00	NH_A_83	1	1	blockedtask_bivalentshapetraining	6	blockedtask_bivalentshapetraining	66	Circle	Green	Shape			0		CircleGreen.png	CircleGreen.png	30	1	445	0	0	0	0		0	0	0	0		0	0	0	0		0	0	0	0		0
5.0.11.0	win	100319	14:05:00	NH_A_83	1	1	blockedtask_bivalentshapetraining	6	blockedtask_bivalentshapetraining	69	Triangle	Red	Shape			0		TriangleRed.png	TriangleRed.png	38	1	484	0	0	0	0		0	0	0	0		0	0	0	0		0	0	0	0		0
5.0.11.0	win	100319	14:05:00	NH_A_83	1	1	blockedtask_bivalentshapetraining	6	blockedtask_bivalentshapetraining	72	Circle	Green	Shape			0		CircleGreen.png	CircleGreen.png	30	1	503	0	0	0	0		0	0	0	0		0	0	0	0		0	0	0	0		0
5.0.11.0	win	100319	14:05:00	NH_A_83	1	1	blockedtask_bivalentshapetraining	6	blockedtask_bivalentshapetraining	75	Circle	Green	Shape			0		CircleGreen.png	CircleGreen.png	30	1	523	0	0	0	0		0	0	0	0		0	0	0	0		0	0	0	0		0
5.0.11.0	win	100319	14:05:00	NH_A_83	1	1	blockedtask_bivalentshapetraining	6	blockedtask_bivalentshapetraining	78	Triangle	Red	Shape			0		TriangleRed.png	TriangleRed.png	38	1	493	0	0	0	0		0	0	0	0		0	0	0	0		0	0	0	0		0
5.0.11.0	win	100319	14:05:00	NH_A_83	1	1	blockedtask_bivalentshapetraining	6	blockedtask_bivalentshapetraining	81	Triangle	Red	Shape			0		TriangleRed.png	TriangleRed.png	38	1	657	0	0	0	0		0	0	0	0		0	0	0	0		0	0	0	0		0
5.0.11.0	win	100319	14:05:00	NH_A_83	1	1	blockedtask_bivalentshapetraining	6	blockedtask_bivalentshapetraining	84	Circle	Red	Shape			0		CircleRed.png	CircleRed.png	30	1	703	0	0	0	0		0	0	0	0		0	0	0	0		0	0	0	0		0
5.0.11.0	win	100319	14:05:00	NH_A_83	1	1	blockedtask_bivalentshapetraining	6	blockedtask_bivalentshapetraining	87	Triangle	Red	Shape			0		TriangleRed.png	TriangleRed.png	38	1	570	0	0	0	0		0	0	0	0		0	0	0	0		0	0	0	0		0
5.0.11.0	win	100319	14:05:00	NH_A_83	1	1	blockedtask_bivalentshapetraining	6	blockedtask_bivalentshapetraining	90	Triangle	Red	Shape			0		TriangleRed.png	TriangleRed.png	38	1	699	0	0	0	0		0	0	0	0		0	0	0	0		0	0	0	0		0
5.0.11.0	win	100319	14:05:00	NH_A_83	1	1	blockedtask_bivalentshapetraining	6	blockedtask_bivalentshapetraining	93	Circle	Red	Shape			0		CircleRed.png	CircleRed.png	30	1	534	0	0	0	0		0	0	0	0		0	0	0	0		0	0	0	0		0
5.0.11.0	win	100319	14:05:00	NH_A_83	1	1	blockedtask_bivalentshapetraining	6	blockedtask_bivalentshapetraining	96	Triangle	Green	Shape			0		TriangleGreen.png	TriangleGreen.png	38	1	632	0	0	0	0		0	0	0	0		0	0	0	0		0	0	0	0		0
5.0.11.0	win	100319	14:05:00	NH_A_83	1	1	blockedtask_bivalentcolortraining	7	BlockedPracticeInstruct	1	Triangle	Green	Shape			0		SC_Blocked_BivalentColorTraining.htm	TriangleGreen.png	57	0	8934	0	0	0	0		0	0	0	0		0	0	0	0		0	0	0	0		0
5.0.11.0	win	100319	14:05:00	NH_A_83	1	1	blockedtask_bivalentcolortraining	7	blockedtask_bivalentcolortraining	3	Circle	Green	Color			0		CircleGreen.png	CircleGreen.png	38	1	2448	0	0	0	0		0	0	0	0		0	0	0	0		0	0	0	0		0
5.0.11.0	win	100319	14:05:00	NH_A_83	1	1	blockedtask_bivalentcolortraining	7	blockedtask_bivalentcolortraining	6	Triangle	Red	Color			0		TriangleRed.png	TriangleRed.png	30	1	485	0	0	0	0		0	0	0	0		0	0	0	0		0	0	0	0		0
5.0.11.0	win	100319	14:05:00	NH_A_83	1	1	blockedtask_bivalentcolortraining	7	blockedtask_bivalentcolortraining	9	Circle	Green	Color			0		CircleGreen.png	CircleGreen.png	38	1	730	0	0	0	0		0	0	0	0		0	0	0	0		0	0	0	0		0
5.0.11.0	win	100319	14:05:00	NH_A_83	1	1	blockedtask_bivalentcolortraining	7	blockedtask_bivalentcolortraining	12	Circle	Red	Color			0		CircleRed.png	CircleRed.png	30	1	740	0	0	0	0		0	0	0	0		0	0	0	0		0	0	0	0		0
5.0.11.0	win	100319	14:05:00	NH_A_83	1	1	blockedtask_bivalentcolortraining	7	blockedtask_bivalentcolortraining	15	Triangle	Green	Color			0		TriangleGreen.png	TriangleGreen.png	38	1	606	0	0	0	0		0	0	0	0		0	0	0	0		0	0	0	0		0
5.0.11.0	win	100319	14:05:00	NH_A_83	1	1	blockedtask_bivalentcolortraining	7	blockedtask_bivalentcolortraining	18	Circle	Red	Color			0		CircleRed.png	CircleRed.png	30	1	493	0	0	0	0		0	0	0	0		0	0	0	0		0	0	0	0		0
5.0.11.0	win	100319	14:05:00	NH_A_83	1	1	blockedtask_bivalentcolortraining	7	blockedtask_bivalentcolortraining	21	Triangle	Green	Color			0		TriangleGreen.png	TriangleGreen.png	38	1	561	0	0	0	0		0	0	0	0		0	0	0	0		0	0	0	0		0
5.0.11.0	win	100319	14:05:00	NH_A_83	1	1	blockedtask_bivalentcolortraining	7	blockedtask_bivalentcolortraining	24	Triangle	Green	Color			0		TriangleGreen.png	TriangleGreen.png	38	1	499	0	0	0	0		0	0	0	0		0	0	0	0		0	0	0	0		0
5.0.11.0	win	100319	14:05:00	NH_A_83	1	1	blockedtask_bivalentcolortraining	7	blockedtask_bivalentcolortraining	27	Triangle	Red	Color			0		TriangleRed.png	TriangleRed.png	30	1	358	0	0	0	0		0	0	0	0		0	0	0	0		0	0	0	0		0
5.0.11.0	win	100319	14:05:00	NH_A_83	1	1	blockedtask_bivalentcolortraining	7	blockedtask_bivalentcolortraining	30	Triangle	Red	Color			0		TriangleRed.png	TriangleRed.png	30	1	352	0	0	0	0		0	0	0	0		0	0	0	0		0	0	0	0		0
5.0.11.0	win	100319	14:05:00	NH_A_83	1	1	blockedtask_bivalentcolortraining	7	blockedtask_bivalentcolortraining	33	Triangle	Red	Color			0		TriangleRed.png	TriangleRed.png	30	1	297	0	0	0	0		0	0	0	0		0	0	0	0		0	0	0	0		0
5.0.11.0	win	100319	14:05:00	NH_A_83	1	1	blockedtask_bivalentcolortraining	7	blockedtask_bivalentcolortraining	36	Circle	Red	Color			0		CircleRed.png	CircleRed.png	30	1	292	0	0	0	0		0	0	0	0		0	0	0	0		0	0	0	0		0
5.0.11.0	win	100319	14:05:00	NH_A_83	1	1	blockedtask_bivalentcolortraining	7	blockedtask_bivalentcolortraining	39	Triangle	Green	Color			0		TriangleGreen.png	TriangleGreen.png	38	1	400	0	0	0	0		0	0	0	0		0	0	0	0		0	0	0	0		0
5.0.11.0	win	100319	14:05:00	NH_A_83	1	1	blockedtask_bivalentcolortraining	7	blockedtask_bivalentcolortraining	42	Circle	Red	Color			0		CircleRed.png	CircleRed.png	30	1	567	0	0	0	0		0	0	0	0		0	0	0	0		0	0	0	0		0
5.0.11.0	win	100319	14:05:00	NH_A_83	1	1	blockedtask_bivalentcolortraining	7	blockedtask_bivalentcolortraining	45	Triangle	Green	Color			0		TriangleGreen.png	TriangleGreen.png	38	1	536	0	0	0	0		0	0	0	0		0	0	0	0		0	0	0	0		0
5.0.11.0	win	100319	14:05:00	NH_A_83	1	1	blockedtask_bivalentcolortraining	7	blockedtask_bivalentcolortraining	48	Circle	Green	Color			0		CircleGreen.png	CircleGreen.png	38	1	522	0	0	0	0		0	0	0	0		0	0	0	0		0	0	0	0		0
5.0.11.0	win	100319	14:05:00	NH_A_83	1	1	blockedtask_bivalentcolortraining	7	blockedtask_bivalentcolortraining	51	Triangle	Green	Color			0		TriangleGreen.png	TriangleGreen.png	38	1	445	0	0	0	0		0	0	0	0		0	0	0	0		0	0	0	0		0
5.0.11.0	win	100319	14:05:00	NH_A_83	1	1	blockedtask_bivalentcolortraining	7	blockedtask_bivalentcolortraining	54	Triangle	Green	Color			0		TriangleGreen.png	TriangleGreen.png	38	1	355	0	0	0	0		0	0	0	0		0	0	0	0		0	0	0	0		0
5.0.11.0	win	100319	14:05:00	NH_A_83	1	1	blockedtask_bivalentcolortraining	7	blockedtask_bivalentcolortraining	57	Circle	Green	Color			0		CircleGreen.png	CircleGreen.png	38	1	428	0	0	0	0		0	0	0	0		0	0	0	0		0	0	0	0		0
5.0.11.0	win	100319	14:05:00	NH_A_83	1	1	blockedtask_bivalentcolortraining	7	blockedtask_bivalentcolortraining	60	Circle	Red	Color			0		CircleRed.png	CircleRed.png	30	1	467	0	0	0	0		0	0	0	0		0	0	0	0		0	0	0	0		0
5.0.11.0	win	100319	14:05:00	NH_A_83	1	1	blockedtask_bivalentcolortraining	7	blockedtask_bivalentcolortraining	63	Circle	Red	Color			0		CircleRed.png	CircleRed.png	30	1	583	0	0	0	0		0	0	0	0		0	0	0	0		0	0	0	0		0
5.0.11.0	win	100319	14:05:00	NH_A_83	1	1	blockedtask_bivalentcolortraining	7	blockedtask_bivalentcolortraining	66	Triangle	Red	Color			0		TriangleRed.png	TriangleRed.png	30	1	312	0	0	0	0		0	0	0	0		0	0	0	0		0	0	0	0		0
5.0.11.0	win	100319	14:05:00	NH_A_83	1	1	blockedtask_bivalentcolortraining	7	blockedtask_bivalentcolortraining	69	Triangle	Red	Color			0		TriangleRed.png	TriangleRed.png	30	1	371	0	0	0	0		0	0	0	0		0	0	0	0		0	0	0	0		0
5.0.11.0	win	100319	14:05:00	NH_A_83	1	1	blockedtask_bivalentcolortraining	7	blockedtask_bivalentcolortraining	72	Triangle	Red	Color			0		TriangleRed.png	TriangleRed.png	30	1	379	0	0	0	0		0	0	0	0		0	0	0	0		0	0	0	0		0
5.0.11.0	win	100319	14:05:00	NH_A_83	1	1	blockedtask_bivalentcolortraining	7	blockedtask_bivalentcolortraining	75	Circle	Red	Color			0		CircleRed.png	CircleRed.png	30	1	341	0	0	0	0		0	0	0	0		0	0	0	0		0	0	0	0		0
5.0.11.0	win	100319	14:05:00	NH_A_83	1	1	blockedtask_bivalentcolortraining	7	blockedtask_bivalentcolortraining	78	Circle	Green	Color			0		CircleGreen.png	CircleGreen.png	38	1	510	0	0	0	0		0	0	0	0		0	0	0	0		0	0	0	0		0
5.0.11.0	win	100319	14:05:00	NH_A_83	1	1	blockedtask_bivalentcolortraining	7	blockedtask_bivalentcolortraining	81	Circle	Green	Color			0		CircleGreen.png	CircleGreen.png	38	1	434	0	0	0	0		0	0	0	0		0	0	0	0		0	0	0	0		0
5.0.11.0	win	100319	14:05:00	NH_A_83	1	1	blockedtask_bivalentcolortraining	7	blockedtask_bivalentcolortraining	84	Circle	Green	Color			0		CircleGreen.png	CircleGreen.png	38	1	327	0	0	0	0		0	0	0	0		0	0	0	0		0	0	0	0		0
5.0.11.0	win	100319	14:05:00	NH_A_83	1	1	blockedtask_bivalentcolortraining	7	blockedtask_bivalentcolortraining	87	Circle	Green	Color			0		CircleGreen.png	CircleGreen.png	38	1	403	0	0	0	0		0	0	0	0		0	0	0	0		0	0	0	0		0
5.0.11.0	win	100319	14:05:00	NH_A_83	1	1	blockedtask_bivalentcolortraining	7	blockedtask_bivalentcolortraining	90	Triangle	Green	Color			0		TriangleGreen.png	TriangleGreen.png	38	1	441	0	0	0	0		0	0	0	0		0	0	0	0		0	0	0	0		0
5.0.11.0	win	100319	14:05:00	NH_A_83	1	1	blockedtask_bivalentcolortraining	7	blockedtask_bivalentcolortraining	93	Triangle	Red	Color			0		TriangleRed.png	TriangleRed.png	30	1	416	0	0	0	0		0	0	0	0		0	0	0	0		0	0	0	0		0
5.0.11.0	win	100319	14:05:00	NH_A_83	1	1	blockedtask_bivalentcolortraining	7	blockedtask_bivalentcolortraining	96	Circle	Red	Color			0		CircleRed.png	CircleRed.png	30	1	406	0	0	0	0		0	0	0	0		0	0	0	0		0	0	0	0		0
5.0.11.0	win	100319	14:05:00	NH_A_83	1	1	blocked_testintro	8	BlockedPracticeInstruct	1	Circle	Red	Color			0		SC_Blocked_TestIntro.htm	CircleRed.png	57	0	21740	0	0	0	0		0	0	0	0		0	0	0	0		0	0	0	0		0
5.0.11.0	win	100319	14:05:00	NH_A_83	1	1	blocked_shape	9	BlockedTestInstruct	1	Circle	Red	Color			0		SC_Blocked_BivalentShapeTest.htm	CircleRed.png	57	0	6709	0	0	0	0		0	0	0	0		0	0	0	0		0	0	0	0		0
5.0.11.0	win	100319	14:05:00	NH_A_83	1	1	blocked_shape	9	blockedtask_bivalentshapetest	3	Circle	Red	Shape			0		CircleRed.png	CircleRed.png	30	1	792	0	0	0	0		1	1	792	100	792	0	0	0	0		0	0	0	0		0
5.0.11.0	win	100319	14:05:00	NH_A_83	1	1	blocked_shape	9	blockedtask_bivalentshapetest	6	Circle	Red	Shape			0		CircleRed.png	CircleRed.png	30	1	432	0	0	0	0		2	2	1224	100	612	0	0	0	0		0	0	0	0		0
5.0.11.0	win	100319	14:05:00	NH_A_83	1	1	blocked_shape	9	blockedtask_bivalentshapetest	9	Triangle	Green	Shape			0		TriangleGreen.png	TriangleGreen.png	38	1	422	0	0	0	0		3	3	1646	100	548.6666666666666287711	0	0	0	0		0	0	0	0		0
5.0.11.0	win	100319	14:05:00	NH_A_83	1	1	blocked_shape	9	blockedtask_bivalentshapetest	12	Triangle	Green	Shape			0		TriangleGreen.png	TriangleGreen.png	38	1	445	0	0	0	0		4	4	2091	100	522.75	0	0	0	0		0	0	0	0		0
5.0.11.0	win	100319	14:05:00	NH_A_83	1	1	blocked_shape	9	blockedtask_bivalentshapetest	15	Circle	Red	Shape			0		CircleRed.png	CircleRed.png	30	1	419	0	0	0	0		5	5	2510	100	502	0	0	0	0		0	0	0	0		0
5.0.11.0	win	100319	14:05:00	NH_A_83	1	1	blocked_shape	9	blockedtask_bivalentshapetest	18	Circle	Red	Shape			0		CircleRed.png	CircleRed.png	30	1	362	0	0	0	0		6	6	2872	100	478.6666666666666856145	0	0	0	0		0	0	0	0		0
5.0.11.0	win	100319	14:05:00	NH_A_83	1	1	blocked_shape	9	blockedtask_bivalentshapetest	21	Circle	Green	Shape			0		CircleGreen.png	CircleGreen.png	38	0	483	0	0	0	0		6	7	2872	85.7142857142857081953	478.6666666666666856145	0	0	0	0		0	0	0	0		0
5.0.11.0	win	100319	14:05:00	NH_A_83	1	1	blocked_shape	9	blockedtask_bivalentshapetest	24	Triangle	Green	Shape			0		TriangleGreen.png	TriangleGreen.png	38	1	1815	0	0	0	0		7	8	4687	87.5	669.5714285714285551876	0	0	0	0		0	0	0	0		0
5.0.11.0	win	100319	14:05:00	NH_A_83	1	1	blocked_shape	9	blockedtask_bivalentshapetest	27	Triangle	Red	Shape			0		TriangleRed.png	TriangleRed.png	38	1	533	0	0	0	0		8	9	5220	88.8888888888888857309	652.5	0	0	0	0		0	0	0	0		0
5.0.11.0	win	100319	14:05:00	NH_A_83	1	1	blocked_shape	9	blockedtask_bivalentshapetest	30	Triangle	Green	Shape			0		TriangleGreen.png	TriangleGreen.png	38	1	503	0	0	0	0		9	10	5723	90	635.8888888888889141526	0	0	0	0		0	0	0	0		0
5.0.11.0	win	100319	14:05:00	NH_A_83	1	1	blocked_shape	9	blockedtask_bivalentshapetest	33	Triangle	Red	Shape			0		TriangleRed.png	TriangleRed.png	38	1	587	0	0	0	0		10	11	6310	90.9090909090909065071	631	0	0	0	0		0	0	0	0		0
5.0.11.0	win	100319	14:05:00	NH_A_83	1	1	blocked_shape	9	blockedtask_bivalentshapetest	36	Circle	Red	Shape			0		CircleRed.png	CircleRed.png	30	1	827	0	0	0	0		11	12	7137	91.6666666666666571928	648.8181818181818698577	0	0	0	0		0	0	0	0		0
5.0.11.0	win	100319	14:05:00	NH_A_83	1	1	blocked_shape	9	blockedtask_bivalentshapetest	39	Circle	Green	Shape			0		CircleGreen.png	CircleGreen.png	30	1	578	0	0	0	0		12	13	7715	92.3076923076923065992	642.9166666666666287711	0	0	0	0		0	0	0	0		0
5.0.11.0	win	100319	14:05:00	NH_A_83	1	1	blocked_shape	9	blockedtask_bivalentshapetest	42	Circle	Green	Shape			0		CircleGreen.png	CircleGreen.png	30	1	466	0	0	0	0		13	14	8181	92.8571428571428612031	629.3076923076922639666	0	0	0	0		0	0	0	0		0
5.0.11.0	win	100319	14:05:00	NH_A_83	1	1	blocked_shape	9	blockedtask_bivalentshapetest	45	Circle	Green	Shape			0		CircleGreen.png	CircleGreen.png	30	1	391	0	0	0	0		14	15	8572	93.3333333333333285964	612.2857142857143344372	0	0	0	0		0	0	0	0		0
5.0.11.0	win	100319	14:05:00	NH_A_83	1	1	blocked_shape	9	blockedtask_bivalentshapetest	48	Circle	Red	Shape			0		CircleRed.png	CircleRed.png	30	1	511	0	0	0	0		15	16	9083	93.75	605.5333333333333030168	0	0	0	0		0	0	0	0		0
5.0.11.0	win	100319	14:05:00	NH_A_83	1	1	blocked_shape	9	blockedtask_bivalentshapetest	51	Triangle	Green	Shape			0		TriangleGreen.png	TriangleGreen.png	38	1	626	0	0	0	0		16	17	9709	94.1176470588235218884	606.8125	0	0	0	0		0	0	0	0		0
5.0.11.0	win	100319	14:05:00	NH_A_83	1	1	blocked_shape	9	blockedtask_bivalentshapetest	54	Circle	Green	Shape			0		CircleGreen.png	CircleGreen.png	30	1	641	0	0	0	0		17	18	10350	94.4444444444444428655	608.8235294117647526946	0	0	0	0		0	0	0	0		0
5.0.11.0	win	100319	14:05:00	NH_A_83	1	1	blocked_shape	9	blockedtask_bivalentshapetest	57	Triangle	Green	Shape			0		TriangleGreen.png	TriangleGreen.png	38	1	927	0	0	0	0		18	19	11277	94.7368421052631504153	626.5	0	0	0	0		0	0	0	0		0
5.0.11.0	win	100319	14:05:00	NH_A_83	1	1	blocked_shape	9	blockedtask_bivalentshapetest	60	Triangle	Red	Shape			0		TriangleRed.png	TriangleRed.png	38	1	753	0	0	0	0		19	20	12030	95	633.1578947368420813291	0	0	0	0		0	0	0	0		0
5.0.11.0	win	100319	14:05:00	NH_A_83	1	1	blocked_shape	9	blockedtask_bivalentshapetest	63	Circle	Red	Shape			0		CircleRed.png	CircleRed.png	30	1	587	0	0	0	0		20	21	12617	95.2380952380952265912	630.8500000000000227374	0	0	0	0		0	0	0	0		0
5.0.11.0	win	100319	14:05:00	NH_A_83	1	1	blocked_shape	9	blockedtask_bivalentshapetest	66	Triangle	Red	Shape			0		TriangleRed.png	TriangleRed.png	38	1	667	0	0	0	0		21	22	13284	95.4545454545454532536	632.5714285714285551876	0	0	0	0		0	0	0	0		0
5.0.11.0	win	100319	14:05:00	NH_A_83	1	1	blocked_shape	9	blockedtask_bivalentshapetest	69	Circle	Red	Shape			0		CircleRed.png	CircleRed.png	30	1	503	0	0	0	0		22	23	13787	95.6521739130434838216	626.6818181818181301423	0	0	0	0		0	0	0	0		0
5.0.11.0	win	100319	14:05:00	NH_A_83	1	1	blocked_shape	9	blockedtask_bivalentshapetest	72	Circle	Green	Shape			0		CircleGreen.png	CircleGreen.png	30	1	475	0	0	0	0		23	24	14262	95.8333333333333428072	620.0869565217391254919	0	0	0	0		0	0	0	0		0
5.0.11.0	win	100319	14:05:00	NH_A_83	1	1	blocked_shape	9	blockedtask_bivalentshapetest	75	Triangle	Green	Shape			0		TriangleGreen.png	TriangleGreen.png	38	1	543	0	0	0	0		24	25	14805	96	616.875	0	0	0	0		0	0	0	0		0
5.0.11.0	win	100319	14:05:00	NH_A_83	1	1	blocked_shape	9	blockedtask_bivalentshapetest	78	Triangle	Red	Shape			0		TriangleRed.png	TriangleRed.png	38	1	785	0	0	0	0		25	26	15590	96.153846153846160405	623.6000000000000227374	0	0	0	0		0	0	0	0		0
5.0.11.0	win	100319	14:05:00	NH_A_83	1	1	blocked_shape	9	blockedtask_bivalentshapetest	81	Circle	Green	Shape			0		CircleGreen.png	CircleGreen.png	30	1	473	0	0	0	0		26	27	16063	96.2962962962962905067	617.8076923076922639666	0	0	0	0		0	0	0	0		0
5.0.11.0	win	100319	14:05:00	NH_A_83	1	1	blocked_shape	9	blockedtask_bivalentshapetest	84	Triangle	Red	Shape			0		TriangleRed.png	TriangleRed.png	38	1	622	0	0	0	0		27	28	16685	96.4285714285714306016	617.9629629629629334886	0	0	0	0		0	0	0	0		0
5.0.11.0	win	100319	14:05:00	NH_A_83	1	1	blocked_shape	9	blockedtask_bivalentshapetest	87	Triangle	Green	Shape			0		TriangleGreen.png	TriangleGreen.png	38	1	493	0	0	0	0		28	29	17178	96.5517241379310320326	613.5	0	0	0	0		0	0	0	0		0
5.0.11.0	win	100319	14:05:00	NH_A_83	1	1	blocked_shape	9	blockedtask_bivalentshapetest	90	Circle	Red	Shape			0		CircleRed.png	CircleRed.png	30	1	481	0	0	0	0		29	30	17659	96.6666666666666714036	608.9310344827586050087	0	0	0	0		0	0	0	0		0
5.0.11.0	win	100319	14:05:00	NH_A_83	1	1	blocked_shape	9	blockedtask_bivalentshapetest	93	Triangle	Red	Shape			0		TriangleRed.png	TriangleRed.png	38	1	565	0	0	0	0		30	31	18224	96.774193548387103192	607.4666666666666969832	0	0	0	0		0	0	0	0		0
5.0.11.0	win	100319	14:05:00	NH_A_83	1	1	blocked_shape	9	blockedtask_bivalentshapetest	96	Triangle	Red	Shape			0		TriangleRed.png	TriangleRed.png	38	1	437	0	0	0	0		31	32	18661	96.875	601.9677419354839003063	0	0	0	0		0	0	0	0		0
5.0.11.0	win	100319	14:05:00	NH_A_83	1	1	blocked_shape	9	blockedtask_bivalentshapetest	99	Triangle	Green	Shape			0		TriangleGreen.png	TriangleGreen.png	38	1	443	0	0	0	0		32	33	19104	96.9696969696969688357	597	0	0	0	0		0	0	0	0		0
5.0.11.0	win	100319	14:05:00	NH_A_83	1	1	blocked_shape	9	blockedtask_bivalentshapetest	102	Circle	Red	Shape			0		CircleRed.png	CircleRed.png	30	1	402	0	0	0	0		33	34	19506	97.0588235294117680496	591.0909090909091219146	0	0	0	0		0	0	0	0		0
5.0.11.0	win	100319	14:05:00	NH_A_83	1	1	blocked_shape	9	blockedtask_bivalentshapetest	105	Triangle	Red	Shape			0		TriangleRed.png	TriangleRed.png	38	1	521	0	0	0	0		34	35	20027	97.1428571428571387969	589.0294117647058556031	0	0	0	0		0	0	0	0		0
5.0.11.0	win	100319	14:05:00	NH_A_83	1	1	blocked_shape	9	blockedtask_bivalentshapetest	108	Triangle	Green	Shape			0		TriangleGreen.png	TriangleGreen.png	38	1	411	0	0	0	0		35	36	20438	97.2222222222222143273	583.9428571428571785873	0	0	0	0		0	0	0	0		0
5.0.11.0	win	100319	14:05:00	NH_A_83	1	1	blocked_shape	9	blockedtask_bivalentshapetest	111	Triangle	Red	Shape			0		TriangleRed.png	TriangleRed.png	38	1	339	0	0	0	0		36	37	20777	97.2972972972973053629	577.1388888888889141526	0	0	0	0		0	0	0	0		0
5.0.11.0	win	100319	14:05:00	NH_A_83	1	1	blocked_shape	9	blockedtask_bivalentshapetest	114	Triangle	Red	Shape			0		TriangleRed.png	TriangleRed.png	38	1	397	0	0	0	0		37	38	21174	97.3684210526315752077	572.2702702702703163595	0	0	0	0		0	0	0	0		0
5.0.11.0	win	100319	14:05:00	NH_A_83	1	1	blocked_shape	9	blockedtask_bivalentshapetest	117	Triangle	Green	Shape			0		TriangleGreen.png	TriangleGreen.png	38	1	501	0	0	0	0		38	39	21675	97.4358974358974307961	570.3947368421053170096	0	0	0	0		0	0	0	0		0
5.0.11.0	win	100319	14:05:00	NH_A_83	1	1	blocked_shape	9	blockedtask_bivalentshapetest	120	Circle	Red	Shape			0		CircleRed.png	CircleRed.png	30	1	456	0	0	0	0		39	40	22131	97.5	567.4615384615384527933	0	0	0	0		0	0	0	0		0
5.0.11.0	win	100319	14:05:00	NH_A_83	1	1	blocked_shape	9	blockedtask_bivalentshapetest	123	Circle	Green	Shape			0		CircleGreen.png	CircleGreen.png	30	1	381	0	0	0	0		40	41	22512	97.5609756097560989474	562.7999999999999545253	0	0	0	0		0	0	0	0		0
5.0.11.0	win	100319	14:05:00	NH_A_83	1	1	blocked_shape	9	blockedtask_bivalentshapetest	126	Triangle	Green	Shape			0		TriangleGreen.png	TriangleGreen.png	38	1	581	0	0	0	0		41	42	23093	97.619047619047620401	563.2439024390243957896	0	0	0	0		0	0	0	0		0
5.0.11.0	win	100319	14:05:00	NH_A_83	1	1	blocked_shape	9	blockedtask_bivalentshapetest	129	Circle	Red	Shape			0		CircleRed.png	CircleRed.png	30	1	405	0	0	0	0		42	43	23498	97.6744186046511515542	559.4761904761904816041	0	0	0	0		0	0	0	0		0
5.0.11.0	win	100319	14:05:00	NH_A_83	1	1	blocked_shape	9	blockedtask_bivalentshapetest	132	Triangle	Green	Shape			0		TriangleGreen.png	TriangleGreen.png	38	1	509	0	0	0	0		43	44	24007	97.7272727272727337322	558.3023255813953937832	0	0	0	0		0	0	0	0		0
5.0.11.0	win	100319	14:05:00	NH_A_83	1	1	blocked_shape	9	blockedtask_bivalentshapetest	135	Circle	Red	Shape			0		CircleRed.png	CircleRed.png	30	1	432	0	0	0	0		44	45	24439	97.7777777777777714618	555.4318181818181301423	0	0	0	0		0	0	0	0		0
5.0.11.0	win	100319	14:05:00	NH_A_83	1	1	blocked_shape	9	blockedtask_bivalentshapetest	138	Circle	Green	Shape			0		CircleGreen.png	CircleGreen.png	30	1	518	0	0	0	0		45	46	24957	97.8260869565217348054	554.6000000000000227374	0	0	0	0		0	0	0	0		0
5.0.11.0	win	100319	14:05:00	NH_A_83	1	1	blocked_shape	9	blockedtask_bivalentshapetest	141	Triangle	Green	Shape			0		TriangleGreen.png	TriangleGreen.png	38	1	505	0	0	0	0		46	47	25462	97.8723404255319167078	553.5217391304347529513	0	0	0	0		0	0	0	0		0
5.0.11.0	win	100319	14:05:00	NH_A_83	1	1	blocked_shape	9	blockedtask_bivalentshapetest	144	Circle	Red	Shape			0		CircleRed.png	CircleRed.png	30	1	477	0	0	0	0		47	48	25939	97.9166666666666571928	551.8936170212765546239	0	0	0	0		0	0	0	0		0
5.0.11.0	win	100319	14:05:00	NH_A_83	1	1	blocked_shape	9	blockedtask_bivalentshapetest	147	Circle	Green	Shape			0		CircleGreen.png	CircleGreen.png	30	1	577	0	0	0	0		48	49	26516	97.9591836734693828248	552.4166666666666287711	0	0	0	0		0	0	0	0		0
5.0.11.0	win	100319	14:05:00	NH_A_83	1	1	blocked_shape	9	blockedtask_bivalentshapetest	150	Circle	Green	Shape			0		CircleGreen.png	CircleGreen.png	30	1	417	0	0	0	0		49	50	26933	98	549.6530612244897611163	0	0	0	0		0	0	0	0		0
5.0.11.0	win	100319	14:05:00	NH_A_83	1	1	blocked_shape	9	blockedtask_bivalentshapetest	153	Circle	Green	Shape			0		CircleGreen.png	CircleGreen.png	30	1	456	0	0	0	0		50	51	27389	98.0392156862745025592	547.7799999999999727152	0	0	0	0		0	0	0	0		0
5.0.11.0	win	100319	14:05:00	NH_A_83	1	1	blocked_shape	9	blockedtask_bivalentshapetest	156	Circle	Red	Shape			0		CircleRed.png	CircleRed.png	30	1	477	0	0	0	0		51	52	27866	98.0769230769230659917	546.3921568627450824351	0	0	0	0		0	0	0	0		0
5.0.11.0	win	100319	14:05:00	NH_A_83	1	1	blocked_shape	9	blockedtask_bivalentshapetest	159	Circle	Green	Shape			0		CircleGreen.png	CircleGreen.png	30	1	370	0	0	0	0		52	53	28236	98.1132075471698072988	543	0	0	0	0		0	0	0	0		0
5.0.11.0	win	100319	14:05:00	NH_A_83	1	1	blocked_shape	9	blockedtask_bivalentshapetest	162	Circle	Green	Shape			0		CircleGreen.png	CircleGreen.png	30	1	491	0	0	0	0		53	54	28727	98.1481481481481523588	542.0188679245283083219	0	0	0	0		0	0	0	0		0
5.0.11.0	win	100319	14:05:00	NH_A_83	1	1	blocked_shape	9	blockedtask_bivalentshapetest	165	Triangle	Red	Shape			0		TriangleRed.png	TriangleRed.png	38	1	735	0	0	0	0		54	55	29462	98.1818181818181869858	545.5925925925926094351	0	0	0	0		0	0	0	0		0
5.0.11.0	win	100319	14:05:00	NH_A_83	1	1	blocked_shape	9	blockedtask_bivalentshapetest	168	Triangle	Red	Shape			0		TriangleRed.png	TriangleRed.png	38	1	425	0	0	0	0		55	56	29887	98.2142857142857081953	543.3999999999999772626	0	0	0	0		0	0	0	0		0
5.0.11.0	win	100319	14:05:00	NH_A_83	1	1	blocked_shape	9	blockedtask_bivalentshapetest	171	Triangle	Green	Shape			0		TriangleGreen.png	TriangleGreen.png	38	1	448	0	0	0	0		56	57	30335	98.2456140350877120682	541.6964285714285551876	0	0	0	0		0	0	0	0		0
5.0.11.0	win	100319	14:05:00	NH_A_83	1	1	blocked_shape	9	blockedtask_bivalentshapetest	174	Circle	Green	Shape			0		CircleGreen.png	CircleGreen.png	30	1	533	0	0	0	0		57	58	30868	98.2758620689655089109	541.5438596491228508967	0	0	0	0		0	0	0	0		0
5.0.11.0	win	100319	14:05:00	NH_A_83	1	1	blocked_shape	9	blockedtask_bivalentshapetest	177	Circle	Red	Shape			0		CircleRed.png	CircleRed.png	30	1	487	0	0	0	0		58	59	31355	98.3050847457627128279	540.6034482758620924869	0	0	0	0		0	0	0	0		0
5.0.11.0	win	100319	14:05:00	NH_A_83	1	1	blocked_shape	9	blockedtask_bivalentshapetest	180	Circle	Green	Shape			0		CircleGreen.png	CircleGreen.png	30	1	411	0	0	0	0		59	60	31766	98.3333333333333285964	538.4067796610169125415	0	0	0	0		0	0	0	0		0
5.0.11.0	win	100319	14:05:00	NH_A_83	1	1	blocked_shape	9	blockedtask_bivalentshapetest	183	Triangle	Green	Shape			0		TriangleGreen.png	TriangleGreen.png	38	1	530	0	0	0	0		60	61	32296	98.3606557377049171009	538.2666666666666515084	0	0	0	0		0	0	0	0		0
5.0.11.0	win	100319	14:05:00	NH_A_83	1	1	blocked_shape	9	blockedtask_bivalentshapetest	186	Circle	Red	Shape			0		CircleRed.png	CircleRed.png	30	1	581	0	0	0	0		61	62	32877	98.387096774193551596	538.9672131147541449536	0	0	0	0		0	0	0	0		0
5.0.11.0	win	100319	14:05:00	NH_A_83	1	1	blocked_shape	9	blockedtask_bivalentshapetest	189	Triangle	Green	Shape			0		TriangleGreen.png	TriangleGreen.png	38	1	661	0	0	0	0		62	63	33538	98.4126984126984041268	540.9354838709676869257	0	0	0	0		0	0	0	0		0
5.0.11.0	win	100319	14:05:00	NH_A_83	1	1	blocked_shape	9	blockedtask_bivalentshapetest	192	Triangle	Green	Shape			0		TriangleGreen.png	TriangleGreen.png	38	1	578	0	0	0	0		63	64	34116	98.4375	541.5238095238095183959	0	0	0	0		0	0	0	0		0
5.0.11.0	win	100319	14:05:00	NH_A_83	1	1	blocked_shape	9	blockedtask_bivalentshapetest	195	Triangle	Red	Shape			0		TriangleRed.png	TriangleRed.png	38	1	499	0	0	0	0		64	65	34615	98.4615384615384670042	540.859375	0	0	0	0		0	0	0	0		0
5.0.11.0	win	100319	14:05:00	NH_A_83	1	1	blocked_shape	9	blockedtask_bivalentshapetest	198	Circle	Red	Shape			0		CircleRed.png	CircleRed.png	30	1	598	0	0	0	0		65	66	35213	98.4848484848484844179	541.7384615384615926814	0	0	0	0		0	0	0	0		0
5.0.11.0	win	100319	14:05:00	NH_A_83	1	1	blocked_shape	9	blockedtask_bivalentshapetest	201	Triangle	Red	Shape			0		TriangleRed.png	TriangleRed.png	38	1	677	0	0	0	0		66	67	35890	98.507462686567166088	543.7878787878787534282	0	0	0	0		0	0	0	0		0
5.0.11.0	win	100319	14:05:00	NH_A_83	1	1	blocked_shape	9	blockedtask_bivalentshapetest	204	Circle	Green	Shape			0		CircleGreen.png	CircleGreen.png	30	1	499	0	0	0	0		67	68	36389	98.5294117647058840248	543.1194029850746574084	0	0	0	0		0	0	0	0		0
5.0.11.0	win	100319	14:05:00	NH_A_83	1	1	blocked_shape	9	blockedtask_bivalentshapetest	207	Triangle	Red	Shape			0		TriangleRed.png	TriangleRed.png	38	1	661	0	0	0	0		68	69	37050	98.5507246376811707478	544.8529411764706082977	0	0	0	0		0	0	0	0		0
5.0.11.0	win	100319	14:05:00	NH_A_83	1	1	blocked_shape	9	blockedtask_bivalentshapetest	210	Triangle	Red	Shape			0		TriangleRed.png	TriangleRed.png	30	0	387	0	0	0	0		68	70	37050	97.1428571428571387969	544.8529411764706082977	0	0	0	0		0	0	0	0		0
5.0.11.0	win	100319	14:05:00	NH_A_83	1	1	blocked_shape	9	blockedtask_bivalentshapetest	213	Circle	Green	Shape			0		CircleGreen.png	CircleGreen.png	30	1	811	0	0	0	0		69	71	37861	97.1830985915492959748	548.7101449275362483604	0	0	0	0		0	0	0	0		0
5.0.11.0	win	100319	14:05:00	NH_A_83	1	1	blocked_shape	9	blockedtask_bivalentshapetest	216	Circle	Red	Shape			0		CircleRed.png	CircleRed.png	30	1	562	0	0	0	0		70	72	38423	97.2222222222222143273	548.8999999999999772626	0	0	0	0		0	0	0	0		0
5.0.11.0	win	100319	14:05:00	NH_A_83	1	1	blocked_shape	9	blockedtask_bivalentshapetest	219	Triangle	Red	Shape			0		TriangleRed.png	TriangleRed.png	38	1	724	0	0	0	0		71	73	39147	97.2602739726027465395	551.3661971830986203713	0	0	0	0		0	0	0	0		0
5.0.11.0	win	100319	14:05:00	NH_A_83	1	1	blocked_shape	9	blockedtask_bivalentshapetest	222	Triangle	Red	Shape			0		TriangleRed.png	TriangleRed.png	38	1	942	0	0	0	0		72	74	40089	97.2972972972973053629	556.7916666666666287711	0	0	0	0		0	0	0	0		0
5.0.11.0	win	100319	14:05:00	NH_A_83	1	1	blocked_shape	9	blockedtask_bivalentshapetest	225	Triangle	Green	Shape			0		TriangleGreen.png	TriangleGreen.png	38	1	368	0	0	0	0		73	75	40457	97.3333333333333428072	554.2054794520547602588	0	0	0	0		0	0	0	0		0
5.0.11.0	win	100319	14:05:00	NH_A_83	1	1	blocked_shape	9	blockedtask_bivalentshapetest	228	Circle	Green	Shape			0		CircleGreen.png	CircleGreen.png	30	1	409	0	0	0	0		74	76	40866	97.3684210526315752077	552.2432432432432278802	0	0	0	0		0	0	0	0		0
5.0.11.0	win	100319	14:05:00	NH_A_83	1	1	blocked_shape	9	blockedtask_bivalentshapetest	231	Triangle	Green	Shape			0		TriangleGreen.png	TriangleGreen.png	38	1	512	0	0	0	0		75	77	41378	97.4025974025974079495	551.7066666666667060781	0	0	0	0		0	0	0	0		0
5.0.11.0	win	100319	14:05:00	NH_A_83	1	1	blocked_shape	9	blockedtask_bivalentshapetest	234	Triangle	Red	Shape			0		TriangleRed.png	TriangleRed.png	38	1	516	0	0	0	0		76	78	41894	97.4358974358974307961	551.2368421052631219936	0	0	0	0		0	0	0	0		0
5.0.11.0	win	100319	14:05:00	NH_A_83	1	1	blocked_shape	9	blockedtask_bivalentshapetest	237	Circle	Red	Shape			0		CircleRed.png	CircleRed.png	30	1	470	0	0	0	0		77	79	42364	97.468354430379747555	550.1818181818181301423	0	0	0	0		0	0	0	0		0
5.0.11.0	win	100319	14:05:00	NH_A_83	1	1	blocked_shape	9	blockedtask_bivalentshapetest	240	Circle	Green	Shape			0		CircleGreen.png	CircleGreen.png	30	1	459	0	0	0	0		78	80	42823	97.5	549.0128205128205536312	0	0	0	0		0	0	0	0		0
5.0.11.0	win	100319	14:05:00	NH_A_83	1	1	blocked_color	10	BlockedTestInstruct	1	Circle	Green	Shape			0		SC_Blocked_BivalentColorTest.htm	CircleGreen.png	57	0	10658	0	0	0	0		0	0	0	0		0	0	0	0		0	0	0	0		0
5.0.11.0	win	100319	14:05:00	NH_A_83	1	1	blocked_color	10	blockedtask_bivalentcolortest	3	Circle	Red	Color			0		CircleRed.png	CircleRed.png	30	1	727	1	1	727	100	727	0	0	0	0		0	0	0	0		0	0	0	0		0
5.0.11.0	win	100319	14:05:00	NH_A_83	1	1	blocked_color	10	blockedtask_bivalentcolortest	6	Circle	Red	Color			0		CircleRed.png	CircleRed.png	30	1	386	2	2	1113	100	556.5	0	0	0	0		0	0	0	0		0	0	0	0		0
5.0.11.0	win	100319	14:05:00	NH_A_83	1	1	blocked_color	10	blockedtask_bivalentcolortest	9	Circle	Red	Color			0		CircleRed.png	CircleRed.png	30	1	330	3	3	1443	100	481	0	0	0	0		0	0	0	0		0	0	0	0		0
5.0.11.0	win	100319	14:05:00	NH_A_83	1	1	blocked_color	10	blockedtask_bivalentcolortest	12	Triangle	Red	Color			0		TriangleRed.png	TriangleRed.png	30	1	325	4	4	1768	100	442	0	0	0	0		0	0	0	0		0	0	0	0		0
5.0.11.0	win	100319	14:05:00	NH_A_83	1	1	blocked_color	10	blockedtask_bivalentcolortest	15	Triangle	Green	Color			0		TriangleGreen.png	TriangleGreen.png	38	1	511	5	5	2279	100	455.8000000000000113687	0	0	0	0		0	0	0	0		0	0	0	0		0
5.0.11.0	win	100319	14:05:00	NH_A_83	1	1	blocked_color	10	blockedtask_bivalentcolortest	18	Triangle	Green	Color			0		TriangleGreen.png	TriangleGreen.png	38	1	371	6	6	2650	100	441.6666666666666856145	0	0	0	0		0	0	0	0		0	0	0	0		0
5.0.11.0	win	100319	14:05:00	NH_A_83	1	1	blocked_color	10	blockedtask_bivalentcolortest	21	Circle	Green	Color			0		CircleGreen.png	CircleGreen.png	38	1	299	7	7	2949	100	421.2857142857142775938	0	0	0	0		0	0	0	0		0	0	0	0		0
5.0.11.0	win	100319	14:05:00	NH_A_83	1	1	blocked_color	10	blockedtask_bivalentcolortest	24	Circle	Red	Color			0		CircleRed.png	CircleRed.png	30	1	407	8	8	3356	100	419.5	0	0	0	0		0	0	0	0		0	0	0	0		0
5.0.11.0	win	100319	14:05:00	NH_A_83	1	1	blocked_color	10	blockedtask_bivalentcolortest	27	Circle	Red	Color			0		CircleRed.png	CircleRed.png	30	1	350	9	9	3706	100	411.7777777777777714618	0	0	0	0		0	0	0	0		0	0	0	0		0
5.0.11.0	win	100319	14:05:00	NH_A_83	1	1	blocked_color	10	blockedtask_bivalentcolortest	30	Circle	Red	Color			0		CircleRed.png	CircleRed.png	30	1	295	10	10	4001	100	400.1000000000000227374	0	0	0	0		0	0	0	0		0	0	0	0		0
5.0.11.0	win	100319	14:05:00	NH_A_83	1	1	blocked_color	10	blockedtask_bivalentcolortest	33	Triangle	Red	Color			0		TriangleRed.png	TriangleRed.png	30	1	292	11	11	4293	100	390.2727272727272520569	0	0	0	0		0	0	0	0		0	0	0	0		0
5.0.11.0	win	100319	14:05:00	NH_A_83	1	1	blocked_color	10	blockedtask_bivalentcolortest	36	Triangle	Green	Color			0		TriangleGreen.png	TriangleGreen.png	38	1	415	12	12	4708	100	392.3333333333333143855	0	0	0	0		0	0	0	0		0	0	0	0		0
5.0.11.0	win	100319	14:05:00	NH_A_83	1	1	blocked_color	10	blockedtask_bivalentcolortest	39	Triangle	Red	Color			0		TriangleRed.png	TriangleRed.png	30	1	406	13	13	5114	100	393.38461538461535838	0	0	0	0		0	0	0	0		0	0	0	0		0
5.0.11.0	win	100319	14:05:00	NH_A_83	1	1	blocked_color	10	blockedtask_bivalentcolortest	42	Circle	Red	Color			0		CircleRed.png	CircleRed.png	30	1	445	14	14	5559	100	397.0714285714285551876	0	0	0	0		0	0	0	0		0	0	0	0		0
5.0.11.0	win	100319	14:05:00	NH_A_83	1	1	blocked_color	10	blockedtask_bivalentcolortest	45	Circle	Green	Color			0		CircleGreen.png	CircleGreen.png	38	1	404	15	15	5963	100	397.5333333333333598603	0	0	0	0		0	0	0	0		0	0	0	0		0
5.0.11.0	win	100319	14:05:00	NH_A_83	1	1	blocked_color	10	blockedtask_bivalentcolortest	48	Circle	Green	Color			0		CircleGreen.png	CircleGreen.png	38	1	363	16	16	6326	100	395.375	0	0	0	0		0	0	0	0		0	0	0	0		0
5.0.11.0	win	100319	14:05:00	NH_A_83	1	1	blocked_color	10	blockedtask_bivalentcolortest	51	Circle	Green	Color			0		CircleGreen.png	CircleGreen.png	38	1	420	17	17	6746	100	396.8235294117646958512	0	0	0	0		0	0	0	0		0	0	0	0		0
5.0.11.0	win	100319	14:05:00	NH_A_83	1	1	blocked_color	10	blockedtask_bivalentcolortest	54	Triangle	Green	Color			0		TriangleGreen.png	TriangleGreen.png	38	1	379	18	18	7125	100	395.8333333333333143855	0	0	0	0		0	0	0	0		0	0	0	0		0
5.0.11.0	win	100319	14:05:00	NH_A_83	1	1	blocked_color	10	blockedtask_bivalentcolortest	57	Triangle	Red	Color			0		TriangleRed.png	TriangleRed.png	30	1	451	19	19	7576	100	398.736842105263178837	0	0	0	0		0	0	0	0		0	0	0	0		0
5.0.11.0	win	100319	14:05:00	NH_A_83	1	1	blocked_color	10	blockedtask_bivalentcolortest	60	Circle	Green	Color			0		CircleGreen.png	CircleGreen.png	38	1	553	20	20	8129	100	406.4499999999999886313	0	0	0	0		0	0	0	0		0	0	0	0		0
5.0.11.0	win	100319	14:05:00	NH_A_83	1	1	blocked_color	10	blockedtask_bivalentcolortest	63	Circle	Red	Color			0		CircleRed.png	CircleRed.png	30	1	362	21	21	8491	100	404.3333333333333143855	0	0	0	0		0	0	0	0		0	0	0	0		0
5.0.11.0	win	100319	14:05:00	NH_A_83	1	1	blocked_color	10	blockedtask_bivalentcolortest	66	Circle	Red	Color			0		CircleRed.png	CircleRed.png	30	1	387	22	22	8878	100	403.5454545454545609573	0	0	0	0		0	0	0	0		0	0	0	0		0
5.0.11.0	win	100319	14:05:00	NH_A_83	1	1	blocked_color	10	blockedtask_bivalentcolortest	69	Circle	Red	Color			0		CircleRed.png	CircleRed.png	30	1	379	23	23	9257	100	402.4782608695651902053	0	0	0	0		0	0	0	0		0	0	0	0		0
5.0.11.0	win	100319	14:05:00	NH_A_83	1	1	blocked_color	10	blockedtask_bivalentcolortest	72	Circle	Red	Color			0		CircleRed.png	CircleRed.png	30	1	356	24	24	9613	100	400.5416666666666856145	0	0	0	0		0	0	0	0		0	0	0	0		0
5.0.11.0	win	100319	14:05:00	NH_A_83	1	1	blocked_color	10	blockedtask_bivalentcolortest	75	Circle	Red	Color			0		CircleRed.png	CircleRed.png	30	1	333	25	25	9946	100	397.8399999999999749889	0	0	0	0		0	0	0	0		0	0	0	0		0
5.0.11.0	win	100319	14:05:00	NH_A_83	1	1	blocked_color	10	blockedtask_bivalentcolortest	78	Circle	Green	Color			0		CircleGreen.png	CircleGreen.png	38	1	519	26	26	10465	100	402.5	0	0	0	0		0	0	0	0		0	0	0	0		0
5.0.11.0	win	100319	14:05:00	NH_A_83	1	1	blocked_color	10	blockedtask_bivalentcolortest	81	Triangle	Red	Color			0		TriangleRed.png	TriangleRed.png	30	1	698	27	27	11163	100	413.4444444444444570763	0	0	0	0		0	0	0	0		0	0	0	0		0
5.0.11.0	win	100319	14:05:00	NH_A_83	1	1	blocked_color	10	blockedtask_bivalentcolortest	84	Circle	Red	Color			0		CircleRed.png	CircleRed.png	30	1	485	28	28	11648	100	416	0	0	0	0		0	0	0	0		0	0	0	0		0
5.0.11.0	win	100319	14:05:00	NH_A_83	1	1	blocked_color	10	blockedtask_bivalentcolortest	87	Triangle	Red	Color			0		TriangleRed.png	TriangleRed.png	30	1	313	29	29	11961	100	412.4482758620689537565	0	0	0	0		0	0	0	0		0	0	0	0		0
5.0.11.0	win	100319	14:05:00	NH_A_83	1	1	blocked_color	10	blockedtask_bivalentcolortest	90	Circle	Green	Color			0		CircleGreen.png	CircleGreen.png	38	1	485	30	30	12446	100	414.8666666666666742458	0	0	0	0		0	0	0	0		0	0	0	0		0
5.0.11.0	win	100319	14:05:00	NH_A_83	1	1	blocked_color	10	blockedtask_bivalentcolortest	93	Triangle	Green	Color			0		TriangleGreen.png	TriangleGreen.png	38	1	345	31	31	12791	100	412.6129032258064626149	0	0	0	0		0	0	0	0		0	0	0	0		0
5.0.11.0	win	100319	14:05:00	NH_A_83	1	1	blocked_color	10	blockedtask_bivalentcolortest	96	Triangle	Green	Color			0		TriangleGreen.png	TriangleGreen.png	38	1	339	32	32	13130	100	410.3125	0	0	0	0		0	0	0	0		0	0	0	0		0
5.0.11.0	win	100319	14:05:00	NH_A_83	1	1	blocked_color	10	blockedtask_bivalentcolortest	99	Circle	Red	Color			0		CircleRed.png	CircleRed.png	30	1	685	33	33	13815	100	418.6363636363636260285	0	0	0	0		0	0	0	0		0	0	0	0		0
5.0.11.0	win	100319	14:05:00	NH_A_83	1	1	blocked_color	10	blockedtask_bivalentcolortest	102	Triangle	Red	Color			0		TriangleRed.png	TriangleRed.png	30	1	377	34	34	14192	100	417.4117647058823763473	0	0	0	0		0	0	0	0		0	0	0	0		0
5.0.11.0	win	100319	14:05:00	NH_A_83	1	1	blocked_color	10	blockedtask_bivalentcolortest	105	Triangle	Green	Color			0		TriangleGreen.png	TriangleGreen.png	38	1	545	35	35	14737	100	421.0571428571428782561	0	0	0	0		0	0	0	0		0	0	0	0		0
5.0.11.0	win	100319	14:05:00	NH_A_83	1	1	blocked_color	10	blockedtask_bivalentcolortest	108	Triangle	Red	Color			0		TriangleRed.png	TriangleRed.png	30	1	387	36	36	15124	100	420.1111111111110858474	0	0	0	0		0	0	0	0		0	0	0	0		0
5.0.11.0	win	100319	14:05:00	NH_A_83	1	1	blocked_color	10	blockedtask_bivalentcolortest	111	Circle	Green	Color			0		CircleGreen.png	CircleGreen.png	38	1	475	37	37	15599	100	421.5945945945945823041	0	0	0	0		0	0	0	0		0	0	0	0		0
5.0.11.0	win	100319	14:05:00	NH_A_83	1	1	blocked_color	10	blockedtask_bivalentcolortest	114	Triangle	Red	Color			0		TriangleRed.png	TriangleRed.png	30	1	480	38	38	16079	100	423.1315789473684390032	0	0	0	0		0	0	0	0		0	0	0	0		0
5.0.11.0	win	100319	14:05:00	NH_A_83	1	1	blocked_color	10	blockedtask_bivalentcolortest	117	Triangle	Red	Color			0		TriangleRed.png	TriangleRed.png	30	1	485	39	39	16564	100	424.7179487179487296089	0	0	0	0		0	0	0	0		0	0	0	0		0
5.0.11.0	win	100319	14:05:00	NH_A_83	1	1	blocked_color	10	blockedtask_bivalentcolortest	120	Triangle	Red	Color			0		TriangleRed.png	TriangleRed.png	30	1	361	40	40	16925	100	423.125	0	0	0	0		0	0	0	0		0	0	0	0		0
5.0.11.0	win	100319	14:05:00	NH_A_83	1	1	blocked_color	10	blockedtask_bivalentcolortest	123	Triangle	Green	Color			0		TriangleGreen.png	TriangleGreen.png	38	1	578	41	41	17503	100	426.9024390243902189468	0	0	0	0		0	0	0	0		0	0	0	0		0
5.0.11.0	win	100319	14:05:00	NH_A_83	1	1	blocked_color	10	blockedtask_bivalentcolortest	126	Triangle	Green	Color			0		TriangleGreen.png	TriangleGreen.png	38	1	435	42	42	17938	100	427.0952380952380735835	0	0	0	0		0	0	0	0		0	0	0	0		0
5.0.11.0	win	100319	14:05:00	NH_A_83	1	1	blocked_color	10	blockedtask_bivalentcolortest	129	Circle	Red	Color			0		CircleRed.png	CircleRed.png	30	1	489	43	43	18427	100	428.5348837209302246265	0	0	0	0		0	0	0	0		0	0	0	0		0
5.0.11.0	win	100319	14:05:00	NH_A_83	1	1	blocked_color	10	blockedtask_bivalentcolortest	132	Circle	Green	Color			0		CircleGreen.png	CircleGreen.png	38	1	621	44	44	19048	100	432.9090909090909349288	0	0	0	0		0	0	0	0		0	0	0	0		0
5.0.11.0	win	100319	14:05:00	NH_A_83	1	1	blocked_color	10	blockedtask_bivalentcolortest	135	Triangle	Red	Color			0		TriangleRed.png	TriangleRed.png	30	1	555	45	45	19603	100	435.6222222222222058008	0	0	0	0		0	0	0	0		0	0	0	0		0
5.0.11.0	win	100319	14:05:00	NH_A_83	1	1	blocked_color	10	blockedtask_bivalentcolortest	138	Triangle	Red	Color			0		TriangleRed.png	TriangleRed.png	30	1	445	46	46	20048	100	435.8260869565217490162	0	0	0	0		0	0	0	0		0	0	0	0		0
5.0.11.0	win	100319	14:05:00	NH_A_83	1	1	blocked_color	10	blockedtask_bivalentcolortest	141	Circle	Green	Color			0		CircleGreen.png	CircleGreen.png	38	1	643	47	47	20691	100	440.2340425531915002466	0	0	0	0		0	0	0	0		0	0	0	0		0
5.0.11.0	win	100319	14:05:00	NH_A_83	1	1	blocked_color	10	blockedtask_bivalentcolortest	144	Triangle	Green	Color			0		TriangleGreen.png	TriangleGreen.png	38	1	641	48	48	21332	100	444.4166666666666856145	0	0	0	0		0	0	0	0		0	0	0	0		0
5.0.11.0	win	100319	14:05:00	NH_A_83	1	1	blocked_color	10	blockedtask_bivalentcolortest	147	Triangle	Green	Color			0		TriangleGreen.png	TriangleGreen.png	38	1	463	49	49	21795	100	444.7959183673469283349	0	0	0	0		0	0	0	0		0	0	0	0		0
5.0.11.0	win	100319	14:05:00	NH_A_83	1	1	blocked_color	10	blockedtask_bivalentcolortest	150	Circle	Red	Color			0		CircleRed.png	CircleRed.png	30	1	564	50	50	22359	100	447.1800000000000068212	0	0	0	0		0	0	0	0		0	0	0	0		0
5.0.11.0	win	100319	14:05:00	NH_A_83	1	1	blocked_color	10	blockedtask_bivalentcolortest	153	Circle	Green	Color			0		CircleGreen.png	CircleGreen.png	38	1	581	51	51	22940	100	449.8039215686274587824	0	0	0	0		0	0	0	0		0	0	0	0		0
5.0.11.0	win	100319	14:05:00	NH_A_83	1	1	blocked_color	10	blockedtask_bivalentcolortest	156	Circle	Red	Color			0		CircleRed.png	CircleRed.png	30	1	613	52	52	23553	100	452.94230769230767919	0	0	0	0		0	0	0	0		0	0	0	0		0
5.0.11.0	win	100319	14:05:00	NH_A_83	1	1	blocked_color	10	blockedtask_bivalentcolortest	159	Triangle	Green	Color			0		TriangleGreen.png	TriangleGreen.png	38	1	628	53	53	24181	100	456.2452830188679513412	0	0	0	0		0	0	0	0		0	0	0	0		0
5.0.11.0	win	100319	14:05:00	NH_A_83	1	1	blocked_color	10	blockedtask_bivalentcolortest	162	Circle	Green	Color			0		CircleGreen.png	CircleGreen.png	38	1	627	54	54	24808	100	459.4074074074073905649	0	0	0	0		0	0	0	0		0	0	0	0		0
5.0.11.0	win	100319	14:05:00	NH_A_83	1	1	blocked_color	10	blockedtask_bivalentcolortest	165	Circle	Red	Color			0		CircleRed.png	CircleRed.png	30	1	561	55	55	25369	100	461.2545454545454504114	0	0	0	0		0	0	0	0		0	0	0	0		0
5.0.11.0	win	100319	14:05:00	NH_A_83	1	1	blocked_color	10	blockedtask_bivalentcolortest	168	Triangle	Green	Color			0		TriangleGreen.png	TriangleGreen.png	38	1	595	56	56	25964	100	463.6428571428571672186	0	0	0	0		0	0	0	0		0	0	0	0		0
5.0.11.0	win	100319	14:05:00	NH_A_83	1	1	blocked_color	10	blockedtask_bivalentcolortest	171	Triangle	Green	Color			0		TriangleGreen.png	TriangleGreen.png	38	1	435	57	57	26399	100	463.1403508771929864452	0	0	0	0		0	0	0	0		0	0	0	0		0
5.0.11.0	win	100319	14:05:00	NH_A_83	1	1	blocked_color	10	blockedtask_bivalentcolortest	174	Circle	Green	Color			0		CircleGreen.png	CircleGreen.png	38	1	521	58	58	26920	100	464.1379310344827331392	0	0	0	0		0	0	0	0		0	0	0	0		0
5.0.11.0	win	100319	14:05:00	NH_A_83	1	1	blocked_color	10	blockedtask_bivalentcolortest	177	Circle	Red	Color			0		CircleRed.png	CircleRed.png	30	1	524	59	59	27444	100	465.1525423728813279922	0	0	0	0		0	0	0	0		0	0	0	0		0
5.0.11.0	win	100319	14:05:00	NH_A_83	1	1	blocked_color	10	blockedtask_bivalentcolortest	180	Circle	Green	Color			0		CircleGreen.png	CircleGreen.png	38	1	766	60	60	28210	100	470.1666666666666856145	0	0	0	0		0	0	0	0		0	0	0	0		0
5.0.11.0	win	100319	14:05:00	NH_A_83	1	1	blocked_color	10	blockedtask_bivalentcolortest	183	Circle	Green	Color			0		CircleGreen.png	CircleGreen.png	38	1	551	61	61	28761	100	471.4918032786885078167	0	0	0	0		0	0	0	0		0	0	0	0		0
5.0.11.0	win	100319	14:05:00	NH_A_83	1	1	blocked_color	10	blockedtask_bivalentcolortest	186	Triangle	Red	Color			0		TriangleRed.png	TriangleRed.png	30	1	456	62	62	29217	100	471.2419354838709750766	0	0	0	0		0	0	0	0		0	0	0	0		0
5.0.11.0	win	100319	14:05:00	NH_A_83	1	1	blocked_color	10	blockedtask_bivalentcolortest	189	Triangle	Red	Color			0		TriangleRed.png	TriangleRed.png	30	1	542	63	63	29759	100	472.3650793650793389133	0	0	0	0		0	0	0	0		0	0	0	0		0
5.0.11.0	win	100319	14:05:00	NH_A_83	1	1	blocked_color	10	blockedtask_bivalentcolortest	192	Circle	Green	Color			0		CircleGreen.png	CircleGreen.png	38	1	703	64	64	30462	100	475.96875	0	0	0	0		0	0	0	0		0	0	0	0		0
5.0.11.0	win	100319	14:05:00	NH_A_83	1	1	blocked_color	10	blockedtask_bivalentcolortest	195	Triangle	Green	Color			0		TriangleGreen.png	TriangleGreen.png	38	1	443	65	65	30905	100	475.4615384615384527933	0	0	0	0		0	0	0	0		0	0	0	0		0
5.0.11.0	win	100319	14:05:00	NH_A_83	1	1	blocked_color	10	blockedtask_bivalentcolortest	198	Triangle	Red	Color			0		TriangleRed.png	TriangleRed.png	30	1	433	66	66	31338	100	474.8181818181818130142	0	0	0	0		0	0	0	0		0	0	0	0		0
5.0.11.0	win	100319	14:05:00	NH_A_83	1	1	blocked_color	10	blockedtask_bivalentcolortest	201	Triangle	Red	Color			0		TriangleRed.png	TriangleRed.png	30	1	519	67	67	31857	100	475.4776119402985159468	0	0	0	0		0	0	0	0		0	0	0	0		0
5.0.11.0	win	100319	14:05:00	NH_A_83	1	1	blocked_color	10	blockedtask_bivalentcolortest	204	Circle	Green	Color			0		CircleGreen.png	CircleGreen.png	38	1	522	68	68	32379	100	476.1617647058823763473	0	0	0	0		0	0	0	0		0	0	0	0		0
5.0.11.0	win	100319	14:05:00	NH_A_83	1	1	blocked_color	10	blockedtask_bivalentcolortest	207	Triangle	Red	Color			0		TriangleRed.png	TriangleRed.png	30	1	460	69	69	32839	100	475.9275362318840620901	0	0	0	0		0	0	0	0		0	0	0	0		0
5.0.11.0	win	100319	14:05:00	NH_A_83	1	1	blocked_color	10	blockedtask_bivalentcolortest	210	Circle	Green	Color			0		CircleGreen.png	CircleGreen.png	38	1	561	70	70	33400	100	477.1428571428571672186	0	0	0	0		0	0	0	0		0	0	0	0		0
5.0.11.0	win	100319	14:05:00	NH_A_83	1	1	blocked_color	10	blockedtask_bivalentcolortest	213	Triangle	Red	Color			0		TriangleRed.png	TriangleRed.png	30	1	595	71	71	33995	100	478.8028169014084483024	0	0	0	0		0	0	0	0		0	0	0	0		0
5.0.11.0	win	100319	14:05:00	NH_A_83	1	1	blocked_color	10	blockedtask_bivalentcolortest	216	Triangle	Red	Color			0		TriangleRed.png	TriangleRed.png	30	1	499	72	72	34494	100	479.0833333333333143855	0	0	0	0		0	0	0	0		0	0	0	0		0
5.0.11.0	win	100319	14:05:00	NH_A_83	1	1	blocked_color	10	blockedtask_bivalentcolortest	219	Triangle	Green	Color			0		TriangleGreen.png	TriangleGreen.png	38	1	535	73	73	35029	100	479.8493150684931265459	0	0	0	0		0	0	0	0		0	0	0	0		0
5.0.11.0	win	100319	14:05:00	NH_A_83	1	1	blocked_color	10	blockedtask_bivalentcolortest	222	Triangle	Green	Color			0		TriangleGreen.png	TriangleGreen.png	38	1	440	74	74	35469	100	479.3108108108108353917	0	0	0	0		0	0	0	0		0	0	0	0		0
5.0.11.0	win	100319	14:05:00	NH_A_83	1	1	blocked_color	10	blockedtask_bivalentcolortest	225	Triangle	Green	Color			0		TriangleGreen.png	TriangleGreen.png	38	1	446	75	75	35915	100	478.8666666666666742458	0	0	0	0		0	0	0	0		0	0	0	0		0
5.0.11.0	win	100319	14:05:00	NH_A_83	1	1	blocked_color	10	blockedtask_bivalentcolortest	228	Circle	Red	Color			0		CircleRed.png	CircleRed.png	30	1	452	76	76	36367	100	478.513157894736821163	0	0	0	0		0	0	0	0		0	0	0	0		0
5.0.11.0	win	100319	14:05:00	NH_A_83	1	1	blocked_color	10	blockedtask_bivalentcolortest	231	Triangle	Green	Color			0		TriangleGreen.png	TriangleGreen.png	38	1	553	77	77	36920	100	479.4805194805194901164	0	0	0	0		0	0	0	0		0	0	0	0		0
5.0.11.0	win	100319	14:05:00	NH_A_83	1	1	blocked_color	10	blockedtask_bivalentcolortest	234	Circle	Green	Color			0		CircleGreen.png	CircleGreen.png	38	1	555	78	78	37475	100	480.4487179487179560056	0	0	0	0		0	0	0	0		0	0	0	0		0
5.0.11.0	win	100319	14:05:00	NH_A_83	1	1	blocked_color	10	blockedtask_bivalentcolortest	237	Circle	Green	Color			0		CircleGreen.png	CircleGreen.png	38	1	556	79	79	38031	100	481.4050632911392426649	0	0	0	0		0	0	0	0		0	0	0	0		0
5.0.11.0	win	100319	14:05:00	NH_A_83	1	1	blocked_color	10	blockedtask_bivalentcolortest	240	Triangle	Green	Color			0		TriangleGreen.png	TriangleGreen.png	38	1	717	80	80	38748	100	484.3500000000000227374	0	0	0	0		0	0	0	0		0	0	0	0		0
5.0.11.0	win	100319	14:05:00	NH_A_83	1	1	mixedintro	11	MixedIntroInstruct	1	Triangle	Green	Color			0		SC_MixedIntro1.htm	TriangleGreen.png	57	0	42545	80	80	38748	100	484.3500000000000227374	0	0	0	0		0	0	0	0		0	0	0	0		0
5.0.11.0	win	100319	14:05:00	NH_A_83	1	1	mixedintro	11	MixedIntroInstruct	2	Triangle	Green	Color			0		SC_MixedIntro2.htm	TriangleGreen.png	57	0	5291	80	80	38748	100	484.3500000000000227374	0	0	0	0		0	0	0	0		0	0	0	0		0
5.0.11.0	win	100319	14:05:00	NH_A_83	1	1	mixed_practiceWord	12	MixedPracticeInstruct	1	Triangle	Green	Color	Word		200		SC_Mixed_WordTraining.htm	TriangleGreen.png	57	0	14821	0	0	0	0		0	0	0	0		0	0	0	0		0	0	0	0		0
5.0.11.0	win	100319	14:05:00	NH_A_83	1	1	mixed_practiceWord	12	mixed_firsttask	2	Circle	Red	Color	Word	firsttrial	200	Consistent	COLOR	CircleRed.png	30	1	3282	0	0	0	0		0	0	0	0		0	0	0	0		0	0	0	0		0
5.0.11.0	win	100319	14:05:00	NH_A_83	1	1	mixed_practiceWord	12	mixed_repeat	5	Triangle	Red	Color	Word	Repeat	200	Inconsistent	COLOR	TriangleRed.png	30	1	1405	1	1	1405	100	1405	0	0	0	0		1	1	1405	100	1405	0	0	0	0		-1405
5.0.11.0	win	100319	14:05:00	NH_A_83	1	1	mixed_practiceWord	12	mixed_shift	8	Triangle	Red	Shape	Word	Shift	200	Inconsistent	SHAPE	TriangleRed.png	38	1	1267	1	1	1405	100	1405	1	1	1267	100	1267	1	1	1405	100	1405	1	1	1267	100	1267	-138
5.0.11.0	win	100319	14:05:00	NH_A_83	1	1	mixed_practiceWord	12	mixed_repeat	11	Triangle	Red	Shape	Word	Repeat	200	Inconsistent	SHAPE	TriangleRed.png	38	1	974	1	1	1405	100	1405	2	2	2241	100	1120.5	2	2	2379	100	1189.5	1	1	1267	100	1267	77.5
5.0.11.0	win	100319	14:05:00	NH_A_83	1	1	mixed_practiceWord	12	mixed_repeat	14	Triangle	Red	Shape	Word	Repeat	200	Inconsistent	SHAPE	TriangleRed.png	38	1	774	1	1	1405	100	1405	3	3	3015	100	1005	3	3	3153	100	1051	1	1	1267	100	1267	216
5.0.11.0	win	100319	14:05:00	NH_A_83	1	1	mixed_practiceWord	12	mixed_shift	17	Triangle	Green	Color	Word	Shift	200	Consistent	COLOR	TriangleGreen.png	38	1	1893	2	2	3298	100	1649	3	3	3015	100	1005	3	3	3153	100	1051	2	2	3160	100	1580	529
5.0.11.0	win	100319	14:05:00	NH_A_83	1	1	mixed_practiceWord	12	mixed_repeat	20	Circle	Red	Color	Word	Repeat	200	Consistent	COLOR	CircleRed.png	30	1	2504	3	3	5802	100	1934	3	3	3015	100	1005	4	4	5657	100	1414.25	2	2	3160	100	1580	165.75
5.0.11.0	win	100319	14:05:00	NH_A_83	1	1	mixed_practiceWord	12	mixed_shift	23	Circle	Red	Shape	Word	Shift	200	Consistent	SHAPE	CircleRed.png	30	1	1410	3	3	5802	100	1934	4	4	4425	100	1106.25	4	4	5657	100	1414.25	3	3	4570	100	1523.3333333333332575421	109.0833333333332575421
5.0.11.0	win	100319	14:05:00	NH_A_83	1	1	mixed_practiceWord	12	mixed_shift	26	Triangle	Red	Color	Word	Shift	200	Inconsistent	COLOR	TriangleRed.png	30	1	2120	4	4	7922	100	1980.5	4	4	4425	100	1106.25	4	4	5657	100	1414.25	4	4	6690	100	1672.5	258.25
5.0.11.0	win	100319	14:05:00	NH_A_83	1	1	mixed_practiceWord	12	mixed_repeat	29	Circle	Green	Color	Word	Repeat	200	Inconsistent	COLOR	CircleGreen.png	38	1	2785	5	5	10707	100	2141.4000000000000909495	4	4	4425	100	1106.25	5	5	8442	100	1688.4000000000000909495	4	4	6690	100	1672.5	-15.9000000000000909495
5.0.11.0	win	100319	14:05:00	NH_A_83	1	1	mixed_practiceWord	12	mixed_repeat	32	Triangle	Red	Color	Word	Repeat	200	Inconsistent	COLOR	TriangleRed.png	30	1	1232	6	6	11939	100	1989.8333333333332575421	4	4	4425	100	1106.25	6	6	9674	100	1612.3333333333332575421	4	4	6690	100	1672.5	60.1666666666667424579
5.0.11.0	win	100319	14:05:00	NH_A_83	1	1	mixed_practiceWord	12	mixed_shift	35	Circle	Green	Shape	Word	Shift	200	Inconsistent	SHAPE	CircleGreen.png	30	1	2669	6	6	11939	100	1989.8333333333332575421	5	5	7094	100	1418.7999999999999545253	6	6	9674	100	1612.3333333333332575421	5	5	9359	100	1871.7999999999999545253	259.4666666666666969832
5.0.11.0	win	100319	14:05:00	NH_A_83	1	1	mixed_practiceWord	12	mixed_repeat	38	Circle	Red	Shape	Word	Repeat	200	Consistent	SHAPE	CircleRed.png	30	1	5584	6	6	11939	100	1989.8333333333332575421	6	6	12678	100	2113	7	7	15258	100	2179.7142857142857792496	5	5	9359	100	1871.7999999999999545253	-307.9142857142858247244
5.0.11.0	win	100319	14:05:00	NH_A_83	1	1	mixed_practiceWord	12	mixed_repeat	41	Triangle	Green	Shape	Word	Repeat	200	Consistent	SHAPE	TriangleGreen.png	38	1	1294	6	6	11939	100	1989.8333333333332575421	7	7	13972	100	1996	8	8	16552	100	2069	5	5	9359	100	1871.7999999999999545253	-197.2000000000000454747
5.0.11.0	win	100319	14:05:00	NH_A_83	1	1	mixed_practiceWord	12	mixed_repeat	44	Triangle	Green	Shape	Word	Repeat	200	Consistent	SHAPE	TriangleGreen.png	38	1	425	6	6	11939	100	1989.8333333333332575421	8	8	14397	100	1799.625	9	9	16977	100	1886.3333333333332575421	5	5	9359	100	1871.7999999999999545253	-14.5333333333333030168
5.0.11.0	win	100319	14:05:00	NH_A_83	1	1	mixed_practiceWord	12	mixed_shift	47	Circle	Green	Color	Word	Shift	200	Inconsistent	COLOR	CircleGreen.png	38	1	1190	7	7	13129	100	1875.5714285714286688744	8	8	14397	100	1799.625	9	9	16977	100	1886.3333333333332575421	6	6	10549	100	1758.1666666666667424579	-128.1666666666665150842
5.0.11.0	win	100319	14:05:00	NH_A_83	1	1	mixed_practiceWord	12	mixed_shift	50	Circle	Red	Shape	Word	Shift	200	Consistent	SHAPE	CircleRed.png	30	1	1621	7	7	13129	100	1875.5714285714286688744	9	9	16018	100	1779.7777777777778283053	9	9	16977	100	1886.3333333333332575421	7	7	12170	100	1738.5714285714286688744	-147.7619047619045886677
5.0.11.0	win	100319	14:05:00	NH_A_83	1	1	mixed_practiceWord	12	mixed_shift	53	Triangle	Green	Color	Word	Shift	200	Consistent	COLOR	TriangleGreen.png	38	1	1346	8	8	14475	100	1809.375	9	9	16018	100	1779.7777777777778283053	9	9	16977	100	1886.3333333333332575421	8	8	13516	100	1689.5	-196.8333333333332575421
5.0.11.0	win	100319	14:05:00	NH_A_83	1	1	mixed_practiceWord	12	mixed_shift	56	Circle	Green	Shape	Word	Shift	200	Inconsistent	SHAPE	CircleGreen.png	30	1	1914	8	8	14475	100	1809.375	10	10	17932	100	1793.2000000000000454747	9	9	16977	100	1886.3333333333332575421	9	9	15430	100	1714.4444444444443433895	-171.8888888888889141526
5.0.11.0	win	100319	14:05:00	NH_A_83	1	1	mixed_practiceWord	12	mixed_repeat	59	Circle	Red	Shape	Word	Repeat	200	Consistent	SHAPE	CircleRed.png	30	1	1308	8	8	14475	100	1809.375	11	11	19240	100	1749.0909090909090082278	10	10	18285	100	1828.5	9	9	15430	100	1714.4444444444443433895	-114.0555555555556566105
5.0.11.0	win	100319	14:05:00	NH_A_83	1	1	mixed_practiceWord	12	mixed_shift	62	Circle	Red	Color	Word	Shift	200	Consistent	COLOR	CircleRed.png	30	1	1446	9	9	15921	100	1769	11	11	19240	100	1749.0909090909090082278	10	10	18285	100	1828.5	10	10	16876	100	1687.5999999999999090505	-140.9000000000000909495
5.0.11.0	win	100319	14:05:00	NH_A_83	1	1	mixed_practiceWord	12	mixed_shift	65	Triangle	Green	Shape	Word	Shift	200	Consistent	SHAPE	TriangleGreen.png	38	1	1098	9	9	15921	100	1769	12	12	20338	100	1694.8333333333332575421	10	10	18285	100	1828.5	11	11	17974	100	1634	-194.5
5.0.11.0	win	100319	14:05:00	NH_A_83	1	1	mixed_practiceWord	12	mixed_shift	68	Triangle	Green	Color	Word	Shift	200	Consistent	COLOR	TriangleGreen.png	38	1	556	10	10	16477	100	1647.7000000000000454747	12	12	20338	100	1694.8333333333332575421	10	10	18285	100	1828.5	12	12	18530	100	1544.1666666666667424579	-284.3333333333332575421
5.0.11.0	win	100319	14:05:00	NH_A_83	1	1	mixed_practiceWord	12	mixed_repeat	71	Triangle	Red	Color	Word	Repeat	200	Inconsistent	COLOR	TriangleRed.png	30	1	1300	11	11	17777	100	1616.0909090909090082278	12	12	20338	100	1694.8333333333332575421	11	11	19585	100	1780.4545454545454958861	12	12	18530	100	1544.1666666666667424579	-236.2878787878787534282
5.0.11.0	win	100319	14:05:00	NH_A_83	1	1	mixed_practiceWord	12	mixed_repeat	74	Circle	Green	Color	Word	Repeat	200	Inconsistent	COLOR	CircleGreen.png	38	1	1822	12	12	19599	100	1633.25	12	12	20338	100	1694.8333333333332575421	12	12	21407	100	1783.9166666666667424579	12	12	18530	100	1544.1666666666667424579	-239.75
5.0.11.0	win	100319	14:05:00	NH_A_83	1	1	mixed_practiceWord	12	mixed_repeat	77	Triangle	Red	Color	Word	Repeat	200	Inconsistent	COLOR	TriangleRed.png	30	1	1732	13	13	21331	100	1640.8461538461538111733	12	12	20338	100	1694.8333333333332575421	13	13	23139	100	1779.9230769230769055866	12	12	18530	100	1544.1666666666667424579	-235.7564102564101631287
5.0.11.0	win	100319	14:05:00	NH_A_83	1	1	mixed_practiceWord	12	mixed_repeat	80	Circle	Red	Color	Word	Repeat	200	Consistent	COLOR	CircleRed.png	30	1	732	14	14	22063	100	1575.9285714285713311256	12	12	20338	100	1694.8333333333332575421	14	14	23871	100	1705.0714285714286688744	12	12	18530	100	1544.1666666666667424579	-160.9047619047619264165
5.0.11.0	win	100319	14:05:00	NH_A_83	1	1	mixed_practiceWord	12	mixed_shift	83	Triangle	Red	Shape	Word	Shift	200	Inconsistent	SHAPE	TriangleRed.png	38	1	669	14	14	22063	100	1575.9285714285713311256	13	13	21007	100	1615.9230769230769055866	14	14	23871	100	1705.0714285714286688744	13	13	19199	100	1476.8461538461538111733	-228.2252747252748577012
5.0.11.0	win	100319	14:05:00	NH_A_83	1	1	mixed_practiceWord	12	mixed_repeat	86	Circle	Red	Shape	Word	Repeat	200	Consistent	SHAPE	CircleRed.png	30	1	816	14	14	22063	100	1575.9285714285713311256	14	14	21823	100	1558.7857142857142207504	15	15	24687	100	1645.7999999999999545253	13	13	19199	100	1476.8461538461538111733	-168.953846153846143352
5.0.11.0	win	100319	14:05:00	NH_A_83	1	1	mixed_practiceWord	12	mixed_shift	89	Triangle	Green	Color	Word	Shift	200	Consistent	COLOR	TriangleGreen.png	38	1	1198	15	15	23261	100	1550.7333333333333484916	14	14	21823	100	1558.7857142857142207504	15	15	24687	100	1645.7999999999999545253	14	14	20397	100	1456.9285714285713311256	-188.8714285714286233997
5.0.11.0	win	100319	14:05:00	NH_A_83	1	1	mixed_practiceWord	12	mixed_repeat	92	Circle	Red	Color	Word	Repeat	200	Consistent	COLOR	CircleRed.png	30	1	1532	16	16	24793	100	1549.5625	14	14	21823	100	1558.7857142857142207504	16	16	26219	100	1638.6875	14	14	20397	100	1456.9285714285713311256	-181.7589285714286688744
5.0.11.0	win	100319	14:05:00	NH_A_83	1	1	mixed_practiceWord	12	mixed_shift	95	Triangle	Green	Shape	Word	Shift	200	Consistent	SHAPE	TriangleGreen.png	38	1	716	16	16	24793	100	1549.5625	15	15	22539	100	1502.5999999999999090505	16	16	26219	100	1638.6875	15	15	21113	100	1407.5333333333333030168	-231.1541666666666969832
5.0.11.0	win	100319	14:05:00	NH_A_83	1	1	mixed_practiceWord	12	mixed_shift	98	Triangle	Green	Color	Word	Shift	200	Consistent	COLOR	TriangleGreen.png	38	1	1150	17	17	25943	100	1526.0588235294117112062	15	15	22539	100	1502.5999999999999090505	16	16	26219	100	1638.6875	16	16	22263	100	1391.4375	-247.25
5.0.11.0	win	100319	14:05:00	NH_A_83	1	1	mixed_practiceWord	12	mixed_shift	101	Circle	Green	Shape	Word	Shift	200	Inconsistent	SHAPE	CircleGreen.png	30	1	1054	17	17	25943	100	1526.0588235294117112062	16	16	23593	100	1474.5625	16	16	26219	100	1638.6875	17	17	23317	100	1371.5882352941175668093	-267.0992647058824331907
5.0.11.0	win	100319	14:05:00	NH_A_83	1	1	mixed_practiceWord	12	mixed_shift	104	Circle	Red	Color	Word	Shift	200	Consistent	COLOR	CircleRed.png	30	1	2114	18	18	28057	100	1558.7222222222221716947	16	16	23593	100	1474.5625	16	16	26219	100	1638.6875	18	18	25431	100	1412.8333333333332575421	-225.8541666666667424579
5.0.11.0	win	100319	14:05:00	NH_A_83	1	1	mixed_practiceWord	12	mixed_shift	107	Circle	Green	Shape	Word	Shift	200	Inconsistent	SHAPE	CircleGreen.png	30	1	2011	18	18	28057	100	1558.7222222222221716947	17	17	25604	100	1506.1176470588234224124	16	16	26219	100	1638.6875	19	19	27442	100	1444.3157894736841626582	-194.3717105263158373418
5.0.11.0	win	100319	14:05:00	NH_A_83	1	1	mixed_practiceWord	12	mixed_shift	110	Circle	Green	Color	Word	Shift	200	Inconsistent	COLOR	CircleGreen.png	38	1	1689	19	19	29746	100	1565.5789473684210406645	17	17	25604	100	1506.1176470588234224124	16	16	26219	100	1638.6875	20	20	29131	100	1456.5499999999999545253	-182.1375000000000454747
5.0.11.0	win	100319	14:05:00	NH_A_83	1	1	mixed_practiceWord	12	mixed_shift	113	Triangle	Green	Shape	Word	Shift	200	Consistent	SHAPE	TriangleGreen.png	38	1	1556	19	19	29746	100	1565.5789473684210406645	18	18	27160	100	1508.8888888888889141526	16	16	26219	100	1638.6875	21	21	30687	100	1461.2857142857142207504	-177.4017857142857792496
5.0.11.0	win	100319	14:05:00	NH_A_83	1	1	mixed_practiceWord	12	mixed_repeat	116	Circle	Red	Shape	Word	Repeat	200	Consistent	SHAPE	CircleRed.png	30	1	1220	19	19	29746	100	1565.5789473684210406645	19	19	28380	100	1493.6842105263158373418	17	17	27439	100	1614.0588235294117112062	21	21	30687	100	1461.2857142857142207504	-152.7731092436974904558
5.0.11.0	win	100319	14:05:00	NH_A_83	1	1	mixed_practiceWord	12	mixed_repeat	119	Circle	Green	Shape	Word	Repeat	200	Inconsistent	SHAPE	CircleGreen.png	30	1	1217	19	19	29746	100	1565.5789473684210406645	20	20	29597	100	1479.8499999999999090505	18	18	28656	100	1592	21	21	30687	100	1461.2857142857142207504	-130.7142857142857792496
5.0.11.0	win	100319	14:05:00	NH_A_83	1	1	mixed_practiceWord	12	mixed_repeat	122	Triangle	Red	Shape	Word	Repeat	200	Inconsistent	SHAPE	TriangleRed.png	38	1	1326	19	19	29746	100	1565.5789473684210406645	21	21	30923	100	1472.5238095238096320827	19	19	29982	100	1578	21	21	30687	100	1461.2857142857142207504	-116.7142857142857792496
5.0.11.0	win	100319	14:05:00	NH_A_83	1	1	mixed_practiceWord	12	mixed_repeat	125	Triangle	Red	Shape	Word	Repeat	200	Inconsistent	SHAPE	TriangleRed.png	38	1	664	19	19	29746	100	1565.5789473684210406645	22	22	31587	100	1435.7727272727272520569	20	20	30646	100	1532.2999999999999545253	21	21	30687	100	1461.2857142857142207504	-71.0142857142857337749
5.0.11.0	win	100319	14:05:00	NH_A_83	1	1	mixed_practiceWord	12	mixed_repeat	128	Triangle	Green	Shape	Word	Repeat	200	Consistent	SHAPE	TriangleGreen.png	38	1	2411	19	19	29746	100	1565.5789473684210406645	23	23	33998	100	1478.1739130434782509838	21	21	33057	100	1574.1428571428571103752	21	21	30687	100	1461.2857142857142207504	-112.8571428571428896248
5.0.11.0	win	100319	14:05:00	NH_A_83	1	1	mixed_practiceWord	12	mixed_shift	131	Circle	Green	Color	Word	Shift	200	Inconsistent	COLOR	CircleGreen.png	38	1	2185	20	20	31931	100	1596.5499999999999545253	23	23	33998	100	1478.1739130434782509838	21	21	33057	100	1574.1428571428571103752	22	22	32872	100	1494.1818181818182438292	-79.961038961038866546
5.0.11.0	win	100319	14:05:00	NH_A_83	1	1	mixed_practiceWord	12	mixed_repeat	134	Triangle	Red	Color	Word	Repeat	200	Inconsistent	COLOR	TriangleRed.png	30	1	1296	21	21	33227	100	1582.2380952380951839586	23	23	33998	100	1478.1739130434782509838	22	22	34353	100	1561.5	22	22	32872	100	1494.1818181818182438292	-67.3181818181817561708
5.0.11.0	win	100319	14:05:00	NH_A_83	1	1	mixed_practiceWord	12	mixed_repeat	137	Triangle	Green	Color	Word	Repeat	200	Consistent	COLOR	TriangleGreen.png	38	1	1130	22	22	34357	100	1561.6818181818182438292	23	23	33998	100	1478.1739130434782509838	23	23	35483	100	1542.7391304347825098375	22	22	32872	100	1494.1818181818182438292	-48.5573122529642660083
5.0.11.0	win	100319	14:05:00	NH_A_83	1	1	mixed_practiceWord	12	mixed_shift	140	Circle	Green	Shape	Word	Shift	200	Inconsistent	SHAPE	CircleGreen.png	30	1	1019	22	22	34357	100	1561.6818181818182438292	24	24	35017	100	1459.0416666666667424579	23	23	35483	100	1542.7391304347825098375	23	23	33891	100	1473.5217391304347529513	-69.2173913043477568863
5.0.11.0	win	100319	14:05:00	NH_A_83	1	1	mixed_practiceWord	12	mixed_repeat	143	Circle	Red	Shape	Word	Repeat	200	Consistent	SHAPE	CircleRed.png	30	1	752	22	22	34357	100	1561.6818181818182438292	25	25	35769	100	1430.7599999999999909051	24	24	36235	100	1509.7916666666667424579	23	23	33891	100	1473.5217391304347529513	-36.2699275362319895066
5.0.11.0	win	100319	14:05:00	NH_A_83	1	1	mixed_practiceWord	12	mixed_shift	146	Circle	Green	Color	Word	Shift	200	Inconsistent	COLOR	CircleGreen.png	38	1	3185	23	23	37542	100	1632.2608695652174901625	25	25	35769	100	1430.7599999999999909051	24	24	36235	100	1509.7916666666667424579	24	24	37076	100	1544.8333333333332575421	35.0416666666665150842
5.0.11.0	win	100319	14:05:00	NH_A_83	1	1	mixed_testintro	13	MixedPracticeInstruct	1	Circle	Green	Color	Word	Shift	200	Inconsistent	SC_Mixed_TestIntro.htm	CircleGreen.png	57	0	13831	23	23	37542	100	1632.2608695652174901625	25	25	35769	100	1430.7599999999999909051	24	24	36235	100	1509.7916666666667424579	24	24	37076	100	1544.8333333333332575421	35.0416666666665150842
5.0.11.0	win	100319	14:05:00	NH_A_83	1	1	mixed_Word_shortCSI	14	MixedTestInstruct	1	Circle	Green	Color	Word	Shift	200	Inconsistent	SC_Mixed_WordTest.htm	CircleGreen.png	57	0	8124	0	0	0	0		0	0	0	0		0	0	0	0		0	0	0	0		0
5.0.11.0	win	100319	14:05:00	NH_A_83	1	1	mixed_Word_shortCSI	14	mixed_firsttask	2	Circle	Red	Shape	Word	firsttrial	200	Consistent	SHAPE	CircleRed.png	30	1	1246	0	0	0	0		0	0	0	0		0	0	0	0		0	0	0	0		0
5.0.11.0	win	100319	14:05:00	NH_A_83	1	1	mixed_Word_shortCSI	14	mixed_repeat	5	Circle	Red	Shape	Word	Repeat	200	Consistent	SHAPE	CircleRed.png	30	1	651	0	0	0	0		1	1	651	100	651	1	1	651	100	651	0	0	0	0		-651
5.0.11.0	win	100319	14:05:00	NH_A_83	1	1	mixed_Word_shortCSI	14	mixed_repeat	8	Triangle	Red	Shape	Word	Repeat	200	Inconsistent	SHAPE	TriangleRed.png	38	1	1023	0	0	0	0		2	2	1674	100	837	2	2	1674	100	837	0	0	0	0		-837
5.0.11.0	win	100319	14:05:00	NH_A_83	1	1	mixed_Word_shortCSI	14	mixed_shift	11	Circle	Green	Color	Word	Shift	200	Inconsistent	COLOR	CircleGreen.png	38	1	1124	1	1	1124	100	1124	2	2	1674	100	837	2	2	1674	100	837	1	1	1124	100	1124	287
5.0.11.0	win	100319	14:05:00	NH_A_83	1	1	mixed_Word_shortCSI	14	mixed_shift	14	Triangle	Red	Shape	Word	Shift	200	Inconsistent	SHAPE	TriangleRed.png	38	1	1574	1	1	1124	100	1124	3	3	3248	100	1082.6666666666667424579	2	2	1674	100	837	2	2	2698	100	1349	512
5.0.11.0	win	100319	14:05:00	NH_A_83	1	1	mixed_Word_shortCSI	14	mixed_shift	17	Triangle	Red	Color	Word	Shift	200	Inconsistent	COLOR	TriangleRed.png	30	1	1061	2	2	2185	100	1092.5	3	3	3248	100	1082.6666666666667424579	2	2	1674	100	837	3	3	3759	100	1253	416
5.0.11.0	win	100319	14:05:00	NH_A_83	1	1	mixed_Word_shortCSI	14	mixed_shift	20	Circle	Green	Shape	Word	Shift	200	Inconsistent	SHAPE	CircleGreen.png	30	1	1449	2	2	2185	100	1092.5	4	4	4697	100	1174.25	2	2	1674	100	837	4	4	5208	100	1302	465
5.0.11.0	win	100319	14:05:00	NH_A_83	1	1	mixed_Word_shortCSI	14	mixed_repeat	23	Triangle	Red	Shape	Word	Repeat	200	Inconsistent	SHAPE	TriangleRed.png	38	1	909	2	2	2185	100	1092.5	5	5	5606	100	1121.2000000000000454747	3	3	2583	100	861	4	4	5208	100	1302	441
5.0.11.0	win	100319	14:05:00	NH_A_83	1	1	mixed_Word_shortCSI	14	mixed_shift	26	Triangle	Green	Color	Word	Shift	200	Consistent	COLOR	TriangleGreen.png	38	1	1719	3	3	3904	100	1301.3333333333332575421	5	5	5606	100	1121.2000000000000454747	3	3	2583	100	861	5	5	6927	100	1385.4000000000000909495	524.4000000000000909495
5.0.11.0	win	100319	14:05:00	NH_A_83	1	1	mixed_Word_shortCSI	14	mixed_shift	29	Circle	Green	Shape	Word	Shift	200	Inconsistent	SHAPE	CircleGreen.png	30	1	992	3	3	3904	100	1301.3333333333332575421	6	6	6598	100	1099.6666666666667424579	3	3	2583	100	861	6	6	7919	100	1319.8333333333332575421	458.8333333333332575421
5.0.11.0	win	100319	14:05:00	NH_A_83	1	1	mixed_Word_shortCSI	14	mixed_repeat	32	Circle	Red	Shape	Word	Repeat	200	Consistent	SHAPE	CircleRed.png	30	1	1271	3	3	3904	100	1301.3333333333332575421	7	7	7869	100	1124.1428571428571103752	4	4	3854	100	963.5	6	6	7919	100	1319.8333333333332575421	356.3333333333332575421
5.0.11.0	win	100319	14:05:00	NH_A_83	1	1	mixed_Word_shortCSI	14	mixed_repeat	35	Circle	Green	Shape	Word	Repeat	200	Inconsistent	SHAPE	CircleGreen.png	30	1	802	3	3	3904	100	1301.3333333333332575421	8	8	8671	100	1083.875	5	5	4656	100	931.2000000000000454747	6	6	7919	100	1319.8333333333332575421	388.6333333333332120674
5.0.11.0	win	100319	14:05:00	NH_A_83	1	1	mixed_Word_shortCSI	14	mixed_shift	38	Triangle	Red	Color	Word	Shift	200	Inconsistent	COLOR	TriangleRed.png	30	1	912	4	4	4816	100	1204	8	8	8671	100	1083.875	5	5	4656	100	931.2000000000000454747	7	7	8831	100	1261.5714285714286688744	330.3714285714286233997
5.0.11.0	win	100319	14:05:00	NH_A_83	1	1	mixed_Word_shortCSI	14	mixed_shift	41	Circle	Red	Shape	Word	Shift	200	Consistent	SHAPE	CircleRed.png	30	1	1130	4	4	4816	100	1204	9	9	9801	100	1089	5	5	4656	100	931.2000000000000454747	8	8	9961	100	1245.125	313.9249999999999545253
5.0.11.0	win	100319	14:05:00	NH_A_83	1	1	mixed_Word_shortCSI	14	mixed_shift	44	Circle	Green	Color	Word	Shift	200	Inconsistent	COLOR	CircleGreen.png	38	1	1068	5	5	5884	100	1176.7999999999999545253	9	9	9801	100	1089	5	5	4656	100	931.2000000000000454747	9	9	11029	100	1225.4444444444443433895	294.2444444444442979147
5.0.11.0	win	100319	14:05:00	NH_A_83	1	1	mixed_Word_shortCSI	14	mixed_repeat	47	Triangle	Green	Color	Word	Repeat	200	Consistent	COLOR	TriangleGreen.png	38	1	1438	6	6	7322	100	1220.3333333333332575421	9	9	9801	100	1089	6	6	6094	100	1015.6666666666666287711	9	9	11029	100	1225.4444444444443433895	209.7777777777777146184
5.0.11.0	win	100319	14:05:00	NH_A_83	1	1	mixed_Word_shortCSI	14	mixed_repeat	50	Circle	Red	Color	Word	Repeat	200	Consistent	COLOR	CircleRed.png	30	1	1043	7	7	8365	100	1195	9	9	9801	100	1089	7	7	7137	100	1019.5714285714285551876	9	9	11029	100	1225.4444444444443433895	205.8730158730157882019
5.0.11.0	win	100319	14:05:00	NH_A_83	1	1	mixed_Word_shortCSI	14	mixed_shift	53	Circle	Red	Shape	Word	Shift	200	Consistent	SHAPE	CircleRed.png	30	1	1048	7	7	8365	100	1195	10	10	10849	100	1084.9000000000000909495	7	7	7137	100	1019.5714285714285551876	10	10	12077	100	1207.7000000000000454747	188.1285714285714902871
5.0.11.0	win	100319	14:05:00	NH_A_83	1	1	mixed_Word_shortCSI	14	mixed_shift	56	Triangle	Green	Color	Word	Shift	200	Consistent	COLOR	TriangleGreen.png	38	1	1468	8	8	9833	100	1229.125	10	10	10849	100	1084.9000000000000909495	7	7	7137	100	1019.5714285714285551876	11	11	13545	100	1231.3636363636362602847	211.7922077922077050971
5.0.11.0	win	100319	14:05:00	NH_A_83	1	1	mixed_Word_shortCSI	14	mixed_shift	59	Circle	Green	Shape	Word	Shift	200	Inconsistent	SHAPE	CircleGreen.png	30	1	1008	8	8	9833	100	1229.125	11	11	11857	100	1077.9090909090909917722	7	7	7137	100	1019.5714285714285551876	12	12	14553	100	1212.75	193.1785714285714448124
5.0.11.0	win	100319	14:05:00	NH_A_83	1	1	mixed_Word_shortCSI	14	mixed_repeat	62	Circle	Green	Shape	Word	Repeat	200	Inconsistent	SHAPE	CircleGreen.png	30	1	821	8	8	9833	100	1229.125	12	12	12678	100	1056.5	8	8	7958	100	994.75	12	12	14553	100	1212.75	218
5.0.11.0	win	100319	14:05:00	NH_A_83	1	1	mixed_Word_shortCSI	14	mixed_repeat	65	Circle	Red	Shape	Word	Repeat	200	Consistent	SHAPE	CircleRed.png	30	1	994	8	8	9833	100	1229.125	13	13	13672	100	1051.6923076923076223466	9	9	8952	100	994.6666666666666287711	12	12	14553	100	1212.75	218.0833333333333712289
5.0.11.0	win	100319	14:05:00	NH_A_83	1	1	mixed_Word_shortCSI	14	mixed_shift	68	Circle	Green	Color	Word	Shift	200	Inconsistent	COLOR	CircleGreen.png	38	1	857	9	9	10690	100	1187.7777777777778283053	13	13	13672	100	1051.6923076923076223466	9	9	8952	100	994.6666666666666287711	13	13	15410	100	1185.3846153846154720668	190.7179487179488432957
5.0.11.0	win	100319	14:05:00	NH_A_83	1	1	mixed_Word_shortCSI	14	mixed_shift	71	Triangle	Green	Shape	Word	Shift	200	Consistent	SHAPE	TriangleGreen.png	38	1	1589	9	9	10690	100	1187.7777777777778283053	14	14	15261	100	1090.0714285714286688744	9	9	8952	100	994.6666666666666287711	14	14	16999	100	1214.2142857142857792496	219.5476190476191504786
5.0.11.0	win	100319	14:05:00	NH_A_83	1	1	mixed_Word_shortCSI	14	mixed_shift	74	Circle	Green	Color	Word	Shift	200	Inconsistent	COLOR	CircleGreen.png	38	1	2404	10	10	13094	100	1309.4000000000000909495	14	14	15261	100	1090.0714285714286688744	9	9	8952	100	994.6666666666666287711	15	15	19403	100	1293.5333333333333030168	298.8666666666666742458
5.0.11.0	win	100319	14:05:00	NH_A_83	1	1	mixed_Word_shortCSI	14	mixed_repeat	77	Triangle	Green	Color	Word	Repeat	200	Consistent	COLOR	TriangleGreen.png	38	1	770	11	11	13864	100	1260.3636363636362602847	14	14	15261	100	1090.0714285714286688744	10	10	9722	100	972.2000000000000454747	15	15	19403	100	1293.5333333333333030168	321.3333333333332575421
5.0.11.0	win	100319	14:05:00	NH_A_83	1	1	mixed_Word_shortCSI	14	mixed_shift	80	Triangle	Red	Shape	Word	Shift	200	Inconsistent	SHAPE	TriangleRed.png	38	1	1121	11	11	13864	100	1260.3636363636362602847	15	15	16382	100	1092.133333333333439441	10	10	9722	100	972.2000000000000454747	16	16	20524	100	1282.75	310.5499999999999545253
5.0.11.0	win	100319	14:05:00	NH_A_83	1	1	mixed_Word_shortCSI	14	mixed_repeat	83	Triangle	Red	Shape	Word	Repeat	200	Inconsistent	SHAPE	TriangleRed.png	38	1	722	11	11	13864	100	1260.3636363636362602847	16	16	17104	100	1069	11	11	10444	100	949.4545454545454958861	16	16	20524	100	1282.75	333.2954545454545041139
5.0.11.0	win	100319	14:05:00	NH_A_83	1	1	mixed_Word_shortCSI	14	mixed_shift	86	Triangle	Green	Color	Word	Shift	200	Consistent	COLOR	TriangleGreen.png	38	1	1652	12	12	15516	100	1293	16	16	17104	100	1069	11	11	10444	100	949.4545454545454958861	17	17	22176	100	1304.4705882352941443969	355.0160427807486485108
5.0.11.0	win	100319	14:05:00	NH_A_83	1	1	mixed_Word_shortCSI	14	mixed_shift	89	Circle	Red	Shape	Word	Shift	200	Consistent	SHAPE	CircleRed.png	30	1	912	12	12	15516	100	1293	17	17	18016	100	1059.7647058823529278015	11	11	10444	100	949.4545454545454958861	18	18	23088	100	1282.6666666666667424579	333.2121212121212465718
5.0.11.0	win	100319	14:05:00	NH_A_83	1	1	mixed_Word_shortCSI	14	mixed_repeat	92	Triangle	Red	Shape	Word	Repeat	200	Inconsistent	SHAPE	TriangleRed.png	38	1	1578	12	12	15516	100	1293	18	18	19594	100	1088.5555555555556566105	12	12	12022	100	1001.8333333333333712289	18	18	23088	100	1282.6666666666667424579	280.8333333333333712289
5.0.11.0	win	100319	14:05:00	NH_A_83	1	1	mixed_Word_shortCSI	14	mixed_shift	95	Circle	Red	Color	Word	Shift	200	Consistent	COLOR	CircleRed.png	30	1	809	13	13	16325	100	1255.7692307692307167599	18	18	19594	100	1088.5555555555556566105	12	12	12022	100	1001.8333333333333712289	19	19	23897	100	1257.7368421052631219936	255.9035087719297507647
5.0.11.0	win	100319	14:05:00	NH_A_83	1	1	mixed_Word_shortCSI	14	mixed_shift	98	Triangle	Green	Shape	Word	Shift	200	Consistent	SHAPE	TriangleGreen.png	38	1	3240	13	13	16325	100	1255.7692307692307167599	19	19	22834	100	1201.7894736842106340191	12	12	12022	100	1001.8333333333333712289	20	20	27137	100	1356.8499999999999090505	355.0166666666665378216
5.0.11.0	win	100319	14:05:00	NH_A_83	1	1	mixed_Word_shortCSI	14	mixed_shift	101	Triangle	Red	Color	Word	Shift	200	Inconsistent	COLOR	TriangleRed.png	30	1	3412	14	14	19737	100	1409.7857142857142207504	19	19	22834	100	1201.7894736842106340191	12	12	12022	100	1001.8333333333333712289	21	21	30549	100	1454.7142857142857792496	452.8809523809524080207
5.0.11.0	win	100319	14:05:00	NH_A_83	1	1	mixed_Word_shortCSI	14	mixed_shift	104	Triangle	Green	Shape	Word	Shift	200	Consistent	SHAPE	TriangleGreen.png	38	1	2026	14	14	19737	100	1409.7857142857142207504	20	20	24860	100	1243	12	12	12022	100	1001.8333333333333712289	22	22	32575	100	1480.6818181818182438292	478.8484848484848726002
5.0.11.0	win	100319	14:05:00	NH_A_83	1	1	mixed_Word_shortCSI	14	mixed_repeat	107	Triangle	Red	Shape	Word	Repeat	200	Inconsistent	SHAPE	TriangleRed.png	38	1	1543	14	14	19737	100	1409.7857142857142207504	21	21	26403	100	1257.2857142857142207504	13	13	13565	100	1043.4615384615385664802	22	22	32575	100	1480.6818181818182438292	437.220279720279677349
5.0.11.0	win	100319	14:05:00	NH_A_83	1	1	mixed_Word_shortCSI	14	mixed_shift	110	Circle	Red	Color	Word	Shift	200	Consistent	COLOR	CircleRed.png	30	1	1176	15	15	20913	100	1394.2000000000000454747	21	21	26403	100	1257.2857142857142207504	13	13	13565	100	1043.4615384615385664802	23	23	33751	100	1467.4347826086957411462	423.9732441471571746661
5.0.11.0	win	100319	14:05:00	NH_A_83	1	1	mixed_Word_shortCSI	14	mixed_shift	113	Triangle	Red	Shape	Word	Shift	200	Inconsistent	SHAPE	TriangleRed.png	38	1	1719	15	15	20913	100	1394.2000000000000454747	22	22	28122	100	1278.2727272727272520569	13	13	13565	100	1043.4615384615385664802	24	24	35470	100	1477.9166666666667424579	434.4551282051281759777
5.0.11.0	win	100319	14:05:00	NH_A_83	1	1	mixed_Word_shortCSI	14	mixed_repeat	116	Triangle	Red	Shape	Word	Repeat	200	Inconsistent	SHAPE	TriangleRed.png	38	1	1072	15	15	20913	100	1394.2000000000000454747	23	23	29194	100	1269.304347826086996065	14	14	14637	100	1045.5	24	24	35470	100	1477.9166666666667424579	432.4166666666667424579
5.0.11.0	win	100319	14:05:00	NH_A_83	1	1	mixed_Word_shortCSI	14	mixed_repeat	119	Triangle	Red	Shape	Word	Repeat	200	Inconsistent	SHAPE	TriangleRed.png	38	1	932	15	15	20913	100	1394.2000000000000454747	24	24	30126	100	1255.25	15	15	15569	100	1037.9333333333333939663	24	24	35470	100	1477.9166666666667424579	439.9833333333333484916
5.0.11.0	win	100319	14:05:00	NH_A_83	1	1	mixed_Word_shortCSI	14	mixed_repeat	122	Circle	Green	Shape	Word	Repeat	200	Inconsistent	SHAPE	CircleGreen.png	30	1	1068	15	15	20913	100	1394.2000000000000454747	25	25	31194	100	1247.7599999999999909051	16	16	16637	100	1039.8125	24	24	35470	100	1477.9166666666667424579	438.1041666666667424579
5.0.11.0	win	100319	14:05:00	NH_A_83	1	1	mixed_Word_shortCSI	14	mixed_repeat	125	Circle	Green	Shape	Word	Repeat	200	Inconsistent	SHAPE	CircleGreen.png	30	1	768	15	15	20913	100	1394.2000000000000454747	26	26	31962	100	1229.3076923076923776534	17	17	17405	100	1023.8235294117647526946	24	24	35470	100	1477.9166666666667424579	454.0931372549019897633
5.0.11.0	win	100319	14:05:00	NH_A_83	1	1	mixed_Word_shortCSI	14	mixed_shift	128	Circle	Red	Color	Word	Shift	200	Consistent	COLOR	CircleRed.png	30	1	1615	16	16	22528	100	1408	26	26	31962	100	1229.3076923076923776534	17	17	17405	100	1023.8235294117647526946	25	25	37085	100	1483.4000000000000909495	459.5764705882353382549
5.0.11.0	win	100319	14:05:00	NH_A_83	1	1	mixed_Word_shortCSI	14	mixed_shift	131	Triangle	Red	Shape	Word	Shift	200	Inconsistent	SHAPE	TriangleRed.png	30	0	1276	16	16	22528	100	1408	26	27	31962	96.2962962962962905067	1229.3076923076923776534	17	17	17405	100	1023.8235294117647526946	25	26	37085	96.153846153846160405	1483.4000000000000909495	459.5764705882353382549
5.0.11.0	win	100319	14:05:00	NH_A_83	1	1	mixed_Word_shortCSI	14	mixed_repeat	134	Triangle	Red	Shape	Word	Repeat	200	Inconsistent	SHAPE	TriangleRed.png	38	1	856	16	16	22528	100	1408	27	28	32818	96.4285714285714306016	1215.4814814814815235877	18	18	18261	100	1014.5	25	26	37085	96.153846153846160405	1483.4000000000000909495	468.9000000000000909495
5.0.11.0	win	100319	14:05:00	NH_A_83	1	1	mixed_Word_shortCSI	14	mixed_shift	137	Triangle	Red	Color	Word	Shift	200	Inconsistent	COLOR	TriangleRed.png	30	1	2868	17	17	25396	100	1493.8823529411765775876	27	28	32818	96.4285714285714306016	1215.4814814814815235877	18	18	18261	100	1014.5	26	27	39953	96.2962962962962905067	1536.6538461538461888267	522.1538461538461888267
5.0.11.0	win	100319	14:05:00	NH_A_83	1	1	mixed_Word_shortCSI	14	mixed_repeat	140	Triangle	Green	Color	Word	Repeat	200	Consistent	COLOR	TriangleGreen.png	38	1	1039	18	18	26435	100	1468.6111111111110858474	27	28	32818	96.4285714285714306016	1215.4814814814815235877	19	19	19300	100	1015.7894736842105203323	26	27	39953	96.2962962962962905067	1536.6538461538461888267	520.8643724696356684944
5.0.11.0	win	100319	14:05:00	NH_A_83	1	1	mixed_Word_shortCSI	14	mixed_repeat	143	Circle	Red	Color	Word	Repeat	200	Consistent	COLOR	CircleRed.png	30	1	708	19	19	27143	100	1428.5789473684210406645	27	28	32818	96.4285714285714306016	1215.4814814814815235877	20	20	20008	100	1000.3999999999999772626	26	27	39953	96.2962962962962905067	1536.6538461538461888267	536.2538461538462115641
5.0.11.0	win	100319	14:05:00	NH_A_83	1	1	mixed_Word_shortCSI	14	mixed_shift	146	Triangle	Green	Shape	Word	Shift	200	Consistent	SHAPE	TriangleGreen.png	38	1	1110	19	19	27143	100	1428.5789473684210406645	28	29	33928	96.5517241379310320326	1211.7142857142857792496	20	20	20008	100	1000.3999999999999772626	27	28	41063	96.4285714285714306016	1520.8518518518519613281	520.4518518518519840654
5.0.11.0	win	100319	14:05:00	NH_A_83	1	1	mixed_Word_shortCSI	14	mixed_shift	149	Triangle	Red	Color	Word	Shift	200	Inconsistent	COLOR	TriangleRed.png	30	1	1176	20	20	28319	100	1415.9500000000000454747	28	29	33928	96.5517241379310320326	1211.7142857142857792496	20	20	20008	100	1000.3999999999999772626	28	29	42239	96.5517241379310320326	1508.5357142857142207504	508.1357142857142434877
5.0.11.0	win	100319	14:05:00	NH_A_83	1	1	mixed_Word_shortCSI	14	mixed_repeat	152	Circle	Red	Color	Word	Repeat	200	Consistent	COLOR	CircleRed.png	30	1	775	21	21	29094	100	1385.4285714285713311256	28	29	33928	96.5517241379310320326	1211.7142857142857792496	21	21	20783	100	989.6666666666666287711	28	29	42239	96.5517241379310320326	1508.5357142857142207504	518.8690476190475919793
5.0.11.0	win	100319	14:05:00	NH_A_83	1	1	mixed_Word_shortCSI	14	mixed_repeat	155	Circle	Green	Color	Word	Repeat	200	Inconsistent	COLOR	CircleGreen.png	38	1	1014	22	22	30108	100	1368.5454545454545041139	28	29	33928	96.5517241379310320326	1211.7142857142857792496	22	22	21797	100	990.7727272727272520569	28	29	42239	96.5517241379310320326	1508.5357142857142207504	517.7629870129869686934
5.0.11.0	win	100319	14:05:00	NH_A_83	1	1	mixed_Word_shortCSI	14	mixed_shift	158	Circle	Green	Shape	Word	Shift	200	Inconsistent	SHAPE	CircleGreen.png	30	1	892	22	22	30108	100	1368.5454545454545041139	29	30	34820	96.6666666666666714036	1200.6896551724137225392	22	22	21797	100	990.7727272727272520569	29	30	43131	96.6666666666666714036	1487.2758620689655799652	496.5031347962383279082
5.0.11.0	win	100319	14:05:00	NH_A_83	1	1	mixed_Word_shortCSI	14	mixed_shift	161	Circle	Green	Color	Word	Shift	200	Inconsistent	COLOR	CircleGreen.png	38	1	1286	23	23	31394	100	1364.9565217391304940975	29	30	34820	96.6666666666666714036	1200.6896551724137225392	22	22	21797	100	990.7727272727272520569	30	31	44417	96.774193548387103192	1480.5666666666666060337	489.7939393939393539767
5.0.11.0	win	100319	14:05:00	NH_A_83	1	1	mixed_Word_shortCSI	14	mixed_shift	164	Triangle	Red	Shape	Word	Shift	200	Inconsistent	SHAPE	TriangleRed.png	38	1	2529	23	23	31394	100	1364.9565217391304940975	30	31	37349	96.774193548387103192	1244.9666666666666969832	22	22	21797	100	990.7727272727272520569	31	32	46946	96.875	1514.387096774193651072	523.614369501466399015
5.0.11.0	win	100319	14:05:00	NH_A_83	1	1	mixed_Word_shortCSI	14	mixed_shift	167	Triangle	Red	Color	Word	Shift	200	Inconsistent	COLOR	TriangleRed.png	30	1	1179	24	24	32573	100	1357.2083333333332575421	30	31	37349	96.774193548387103192	1244.9666666666666969832	22	22	21797	100	990.7727272727272520569	32	33	48125	96.9696969696969688357	1503.90625	513.1335227272727479431
5.0.11.0	win	100319	14:05:00	NH_A_83	1	1	mixed_Word_shortCSI	14	mixed_shift	170	Triangle	Green	Shape	Word	Shift	200	Consistent	SHAPE	TriangleGreen.png	38	1	3594	24	24	32573	100	1357.2083333333332575421	31	32	40943	96.875	1320.7419354838709750766	22	22	21797	100	990.7727272727272520569	33	34	51719	97.0588235294117680496	1567.2424242424242493144	576.4696969696969972574
5.0.11.0	win	100319	14:05:00	NH_A_83	1	1	mixed_Word_shortCSI	14	mixed_shift	173	Circle	Red	Color	Word	Shift	200	Consistent	COLOR	CircleRed.png	30	1	1144	25	25	33717	100	1348.6800000000000636646	31	32	40943	96.875	1320.7419354838709750766	22	22	21797	100	990.7727272727272520569	34	35	52863	97.1428571428571387969	1554.7941176470587834046	564.0213903743315313477
5.0.11.0	win	100319	14:05:00	NH_A_83	1	1	mixed_Word_shortCSI	14	mixed_shift	176	Triangle	Red	Shape	Word	Shift	200	Inconsistent	SHAPE	TriangleRed.png	38	1	1338	25	25	33717	100	1348.6800000000000636646	32	33	42281	96.9696969696969688357	1321.28125	22	22	21797	100	990.7727272727272520569	35	36	54201	97.2222222222222143273	1548.5999999999999090505	557.8272727272726569936
5.0.11.0	win	100319	14:05:00	NH_A_83	1	1	mixed_Word_shortCSI	14	mixed_repeat	179	Triangle	Green	Shape	Word	Repeat	200	Consistent	SHAPE	TriangleGreen.png	38	1	1410	25	25	33717	100	1348.6800000000000636646	33	34	43691	97.0588235294117680496	1323.9696969696969972574	23	23	23207	100	1009	35	36	54201	97.2222222222222143273	1548.5999999999999090505	539.5999999999999090505
5.0.11.0	win	100319	14:05:00	NH_A_83	1	1	mixed_Word_shortCSI	14	mixed_shift	182	Triangle	Green	Color	Word	Shift	200	Consistent	COLOR	TriangleGreen.png	38	1	760	26	26	34477	100	1326.0384615384614335198	33	34	43691	97.0588235294117680496	1323.9696969696969972574	23	23	23207	100	1009	36	37	54961	97.2972972972973053629	1526.6944444444443433895	517.6944444444443433895
5.0.11.0	win	100319	14:05:00	NH_A_83	1	1	mixed_Word_shortCSI	14	mixed_shift	185	Triangle	Red	Shape	Word	Shift	200	Inconsistent	SHAPE	TriangleRed.png	30	0	2584	26	26	34477	100	1326.0384615384614335198	33	35	43691	94.2857142857142775938	1323.9696969696969972574	23	23	23207	100	1009	36	38	54961	94.7368421052631504153	1526.6944444444443433895	517.6944444444443433895
5.0.11.0	win	100319	14:05:00	NH_A_83	1	1	mixed_Word_shortCSI	14	mixed_shift	188	Triangle	Green	Color	Word	Shift	200	Consistent	COLOR	TriangleGreen.png	38	1	3262	27	27	37739	100	1397.740740740740648107	33	35	43691	94.2857142857142775938	1323.9696969696969972574	23	23	23207	100	1009	37	39	58223	94.8717948717948615922	1573.5945945945945823041	564.5945945945945823041
5.0.11.0	win	100319	14:05:00	NH_A_83	1	1	mixed_Word_shortCSI	14	mixed_shift	191	Circle	Red	Shape	Word	Shift	200	Consistent	SHAPE	CircleRed.png	30	1	1274	27	27	37739	100	1397.740740740740648107	34	36	44965	94.4444444444444428655	1322.5	23	23	23207	100	1009	38	40	59497	95	1565.7105263157893659809	556.7105263157893659809
5.0.11.0	win	100319	14:05:00	NH_A_83	1	1	mixed_Word_shortCSI	14	mixed_repeat	194	Circle	Red	Shape	Word	Repeat	200	Consistent	SHAPE	CircleRed.png	30	1	854	27	27	37739	100	1397.740740740740648107	35	37	45819	94.594594594594596515	1309.1142857142856428254	24	24	24061	100	1002.5416666666666287711	38	40	59497	95	1565.7105263157893659809	563.1688596491227372098
5.0.11.0	win	100319	14:05:00	NH_A_83	1	1	mixed_Word_shortCSI	14	mixed_repeat	197	Circle	Green	Shape	Word	Repeat	200	Inconsistent	SHAPE	CircleGreen.png	30	1	1090	27	27	37739	100	1397.740740740740648107	36	38	46909	94.7368421052631504153	1303.0277777777778283053	25	25	25151	100	1006.0399999999999636202	38	40	59497	95	1565.7105263157893659809	559.6705263157894023607
5.0.11.0	win	100319	14:05:00	NH_A_83	1	1	mixed_Word_shortCSI	14	mixed_shift	200	Triangle	Red	Color	Word	Shift	200	Inconsistent	COLOR	TriangleRed.png	30	1	1300	28	28	39039	100	1394.25	36	38	46909	94.7368421052631504153	1303.0277777777778283053	25	25	25151	100	1006.0399999999999636202	39	41	60797	95.1219512195121978948	1558.8974358974357983243	552.8574358974358347041
5.0.11.0	win	100319	14:05:00	NH_A_83	1	1	mixed_Word_shortCSI	14	mixed_shift	203	Triangle	Green	Shape	Word	Shift	200	Consistent	SHAPE	TriangleGreen.png	38	1	1119	28	28	39039	100	1394.25	37	39	48028	94.8717948717948615922	1298.0540540540539495851	25	25	25151	100	1006.0399999999999636202	40	42	61916	95.2380952380952265912	1547.9000000000000909495	541.8600000000001273293
5.0.11.0	win	100319	14:05:00	NH_A_83	1	1	mixed_Word_shortCSI	14	mixed_repeat	206	Triangle	Green	Shape	Word	Repeat	200	Consistent	SHAPE	TriangleGreen.png	38	1	784	28	28	39039	100	1394.25	38	40	48812	95	1284.5263157894737560127	26	26	25935	100	997.5	40	42	61916	95.2380952380952265912	1547.9000000000000909495	550.4000000000000909495
5.0.11.0	win	100319	14:05:00	NH_A_83	1	1	mixed_Word_shortCSI	14	mixed_shift	209	Circle	Green	Color	Word	Shift	200	Inconsistent	COLOR	CircleGreen.png	38	1	3087	29	29	42126	100	1452.6206896551723275479	38	40	48812	95	1284.5263157894737560127	26	26	25935	100	997.5	41	43	65003	95.3488372093023315301	1585.439024390243957896	587.939024390243957896
5.0.11.0	win	100319	14:05:00	NH_A_83	1	1	mixed_Word_shortCSI	14	mixed_repeat	212	Triangle	Green	Color	Word	Repeat	200	Consistent	COLOR	TriangleGreen.png	38	1	449	30	30	42575	100	1419.1666666666667424579	38	40	48812	95	1284.5263157894737560127	27	27	26384	100	977.1851851851852188702	41	43	65003	95.3488372093023315301	1585.439024390243957896	608.2538392050587390258
5.0.11.0	win	100319	14:05:00	NH_A_83	1	1	mixed_Word_shortCSI	14	mixed_repeat	215	Triangle	Green	Color	Word	Repeat	200	Consistent	COLOR	TriangleGreen.png	38	1	494	31	31	43069	100	1389.3225806451612243109	38	40	48812	95	1284.5263157894737560127	28	28	26878	100	959.9285714285714448124	41	43	65003	95.3488372093023315301	1585.439024390243957896	625.5104529616725130836
5.0.11.0	win	100319	14:05:00	NH_A_83	1	1	mixed_Word_shortCSI	14	mixed_shift	218	Triangle	Red	Shape	Word	Shift	200	Inconsistent	SHAPE	TriangleRed.png	38	1	1528	31	31	43069	100	1389.3225806451612243109	39	41	50340	95.1219512195121978948	1290.7692307692307167599	28	28	26878	100	959.9285714285714448124	42	44	66531	95.4545454545454532536	1584.0714285714286688744	624.142857142857224062
5.0.11.0	win	100319	14:05:00	NH_A_83	1	1	mixed_Word_shortCSI	14	mixed_shift	221	Circle	Red	Color	Word	Shift	200	Consistent	COLOR	CircleRed.png	30	1	1353	32	32	44422	100	1388.1875	39	41	50340	95.1219512195121978948	1290.7692307692307167599	28	28	26878	100	959.9285714285714448124	43	45	67884	95.5555555555555571345	1578.6976744186047199037	618.7691029900332750913
5.0.11.0	win	100319	14:05:00	NH_A_83	1	1	mixed_Word_shortCSI	14	mixed_repeat	224	Circle	Green	Color	Word	Repeat	200	Inconsistent	COLOR	CircleGreen.png	38	1	2897	33	33	47319	100	1433.9090909090909917722	39	41	50340	95.1219512195121978948	1290.7692307692307167599	29	29	29775	100	1026.7241379310344200348	43	45	67884	95.5555555555555571345	1578.6976744186047199037	551.9735364875702998688
5.0.11.0	win	100319	14:05:00	NH_A_83	1	1	mixed_Word_shortCSI	14	mixed_shift	227	Circle	Red	Shape	Word	Shift	200	Consistent	SHAPE	CircleRed.png	30	1	1099	33	33	47319	100	1433.9090909090909917722	40	42	51439	95.2380952380952265912	1285.9749999999999090505	29	29	29775	100	1026.7241379310344200348	44	46	68983	95.6521739130434838216	1567.7954545454545041139	541.071316614420084079
5.0.11.0	win	100319	14:05:00	NH_A_83	1	1	mixed_Word_shortCSI	14	mixed_repeat	230	Triangle	Green	Shape	Word	Repeat	200	Consistent	SHAPE	TriangleGreen.png	38	1	749	33	33	47319	100	1433.9090909090909917722	41	43	52188	95.3488372093023315301	1272.878048780487915792	30	30	30524	100	1017.4666666666666969832	44	46	68983	95.6521739130434838216	1567.7954545454545041139	550.3287878787878071307
5.0.11.0	win	100319	14:05:00	NH_A_83	1	1	mixed_Word_shortCSI	14	mixed_repeat	233	Circle	Green	Shape	Word	Repeat	200	Inconsistent	SHAPE	CircleGreen.png	30	1	1037	33	33	47319	100	1433.9090909090909917722	42	44	53225	95.4545454545454532536	1267.2619047619048160414	31	31	31561	100	1018.096774193548412768	44	46	68983	95.6521739130434838216	1567.7954545454545041139	549.6986803519060913459
5.0.11.0	win	100319	14:05:00	NH_A_83	1	1	mixed_Word_shortCSI	14	mixed_repeat	236	Triangle	Red	Shape	Word	Repeat	200	Inconsistent	SHAPE	TriangleRed.png	38	1	642	33	33	47319	100	1433.9090909090909917722	43	45	53867	95.5555555555555571345	1252.720930232558202988	32	32	32203	100	1006.34375	44	46	68983	95.6521739130434838216	1567.7954545454545041139	561.4517045454545041139
5.0.11.0	win	100319	14:05:00	NH_A_83	1	1	mixed_Word_shortCSI	14	mixed_shift	239	Triangle	Red	Color	Word	Shift	200	Inconsistent	COLOR	TriangleRed.png	30	1	1942	34	34	49261	100	1448.8529411764704946108	43	45	53867	95.5555555555555571345	1252.720930232558202988	32	32	32203	100	1006.34375	45	47	70925	95.7446808510638334155	1576.1111111111110858474	569.7673611111110858474
5.0.11.0	win	100319	14:05:00	NH_A_83	1	1	mixed_Word_shortCSI	14	mixed_shift	242	Circle	Green	Shape	Word	Shift	200	Inconsistent	SHAPE	CircleGreen.png	30	1	1927	34	34	49261	100	1448.8529411764704946108	44	46	55794	95.6521739130434838216	1268.0454545454545041139	32	32	32203	100	1006.34375	46	48	72852	95.8333333333333428072	1583.7391304347825098375	577.3953804347825098375
5.0.11.0	win	100319	14:05:00	NH_A_83	1	1	mixed_Word_shortCSI	14	Rest	244	Circle	Green	Shape	Word	Shift	200	Inconsistent	Take a break for 60 s	CircleGreen.png	0	0	59984	34	34	49261	100	1448.8529411764704946108	44	46	55794	95.6521739130434838216	1268.0454545454545041139	32	32	32203	100	1006.34375	46	48	72852	95.8333333333333428072	1583.7391304347825098375	577.3953804347825098375
5.0.11.0	win	100319	14:05:00	NH_A_83	1	1	mixed_Word_shortCSI	14	mixed_repeat	246	Triangle	Red	Shape	Word	Repeat	200	Inconsistent	SHAPE	TriangleRed.png	38	1	2118	34	34	49261	100	1448.8529411764704946108	45	47	57912	95.7446808510638334155	1286.9333333333333939663	33	33	34321	100	1040.0303030303030027426	46	48	72852	95.8333333333333428072	1583.7391304347825098375	543.7088274044795070949
5.0.11.0	win	100319	14:05:00	NH_A_83	1	1	mixed_Word_shortCSI	14	mixed_repeat	249	Triangle	Green	Shape	Word	Repeat	200	Consistent	SHAPE	TriangleGreen.png	38	1	1087	34	34	49261	100	1448.8529411764704946108	46	48	58999	95.8333333333333428072	1282.5869565217392391787	34	34	35408	100	1041.4117647058824331907	46	48	72852	95.8333333333333428072	1583.7391304347825098375	542.3273657289000766468
5.0.11.0	win	100319	14:05:00	NH_A_83	1	1	mixed_Word_shortCSI	14	mixed_shift	252	Circle	Green	Color	Word	Shift	200	Inconsistent	COLOR	CircleGreen.png	38	1	1010	35	35	50271	100	1436.3142857142856883002	46	48	58999	95.8333333333333428072	1282.5869565217392391787	34	34	35408	100	1041.4117647058824331907	47	49	73862	95.9183673469387656496	1571.5319148936171131936	530.1201501877346800029
5.0.11.0	win	100319	14:05:00	NH_A_83	1	1	mixed_Word_shortCSI	14	mixed_repeat	255	Circle	Green	Color	Word	Repeat	200	Inconsistent	COLOR	CircleGreen.png	38	1	536	36	36	50807	100	1411.3055555555556566105	46	48	58999	95.8333333333333428072	1282.5869565217392391787	35	35	35944	100	1026.9714285714285324502	47	49	73862	95.9183673469387656496	1571.5319148936171131936	544.5604863221885807434
5.0.11.0	win	100319	14:05:00	NH_A_83	1	1	mixed_Word_shortCSI	14	mixed_repeat	258	Triangle	Red	Color	Word	Repeat	200	Inconsistent	COLOR	TriangleRed.png	30	1	1025	37	37	51832	100	1400.8648648648647849768	46	48	58999	95.8333333333333428072	1282.5869565217392391787	36	36	36969	100	1026.9166666666667424579	47	49	73862	95.9183673469387656496	1571.5319148936171131936	544.6152482269503707357
5.0.11.0	win	100319	14:05:00	NH_A_83	1	1	mixed_Word_shortCSI	14	mixed_repeat	261	Circle	Green	Color	Word	Repeat	200	Inconsistent	COLOR	CircleGreen.png	38	1	566	38	38	52398	100	1378.8947368421052033227	46	48	58999	95.8333333333333428072	1282.5869565217392391787	37	37	37535	100	1014.4594594594594809678	47	49	73862	95.9183673469387656496	1571.5319148936171131936	557.0724554341576322258
5.0.11.0	win	100319	14:05:00	NH_A_83	1	1	mixed_Word_shortCSI	14	mixed_repeat	264	Triangle	Green	Color	Word	Repeat	200	Consistent	COLOR	TriangleGreen.png	38	1	477	39	39	52875	100	1355.7692307692307167599	46	48	58999	95.8333333333333428072	1282.5869565217392391787	38	38	38012	100	1000.3157894736841626582	47	49	73862	95.9183673469387656496	1571.5319148936171131936	571.2161254199329505354
5.0.11.0	win	100319	14:05:00	NH_A_83	1	1	mixed_Word_shortCSI	14	mixed_repeat	267	Circle	Green	Color	Word	Repeat	200	Inconsistent	COLOR	CircleGreen.png	38	1	488	40	40	53363	100	1334.0750000000000454747	46	48	58999	95.8333333333333428072	1282.5869565217392391787	39	39	38500	100	987.1794871794871824022	47	49	73862	95.9183673469387656496	1571.5319148936171131936	584.3524277141299307914
5.0.11.0	win	100319	14:05:00	NH_A_83	1	1	mixed_Word_shortCSI	14	mixed_repeat	270	Circle	Red	Color	Word	Repeat	200	Consistent	COLOR	CircleRed.png	30	1	1027	41	41	54390	100	1326.5853658536584589456	46	48	58999	95.8333333333333428072	1282.5869565217392391787	40	40	39527	100	988.1749999999999545253	47	49	73862	95.9183673469387656496	1571.5319148936171131936	583.3569148936171586683
5.0.11.0	win	100319	14:05:00	NH_A_83	1	1	mixed_Word_shortCSI	14	mixed_repeat	273	Triangle	Green	Color	Word	Repeat	200	Consistent	COLOR	TriangleGreen.png	38	1	457	42	42	54847	100	1305.8809523809522943338	46	48	58999	95.8333333333333428072	1282.5869565217392391787	41	41	39984	100	975.219512195121978948	47	49	73862	95.9183673469387656496	1571.5319148936171131936	596.3124026984951342456
5.0.11.0	win	100319	14:05:00	NH_A_83	1	1	mixed_Word_shortCSI	14	mixed_repeat	276	Triangle	Red	Color	Word	Repeat	200	Inconsistent	COLOR	TriangleRed.png	30	1	548	43	43	55395	100	1288.2558139534883139277	46	48	58999	95.8333333333333428072	1282.5869565217392391787	42	42	40532	100	965.0476190476190367917	47	49	73862	95.9183673469387656496	1571.5319148936171131936	606.4842958459980764019
5.0.11.0	win	100319	14:05:00	NH_A_83	1	1	mixed_Word_shortCSI	14	mixed_shift	279	Circle	Green	Shape	Word	Shift	200	Inconsistent	SHAPE	CircleGreen.png	30	1	1404	43	43	55395	100	1288.2558139534883139277	47	49	60403	95.9183673469387656496	1285.1702127659575580765	42	42	40532	100	965.0476190476190367917	48	50	75266	96	1568.0416666666667424579	602.9940476190477056662
5.0.11.0	win	100319	14:05:00	NH_A_83	1	1	mixed_Word_shortCSI	14	mixed_shift	282	Circle	Green	Color	Word	Shift	200	Inconsistent	COLOR	CircleGreen.png	30	0	786	43	44	55395	97.7272727272727337322	1288.2558139534883139277	47	49	60403	95.9183673469387656496	1285.1702127659575580765	42	42	40532	100	965.0476190476190367917	48	51	75266	94.1176470588235218884	1568.0416666666667424579	602.9940476190477056662
5.0.11.0	win	100319	14:05:00	NH_A_83	1	1	mixed_Word_shortCSI	14	mixed_shift	285	Triangle	Green	Shape	Word	Shift	200	Consistent	SHAPE	TriangleGreen.png	38	1	2577	43	44	55395	97.7272727272727337322	1288.2558139534883139277	48	50	62980	96	1312.0833333333332575421	42	42	40532	100	965.0476190476190367917	49	52	77843	94.2307692307692263967	1588.6326530612245733209	623.5850340136055365292
5.0.11.0	win	100319	14:05:00	NH_A_83	1	1	mixed_Word_shortCSI	14	mixed_shift	288	Triangle	Red	Color	Word	Shift	200	Inconsistent	COLOR	TriangleRed.png	30	1	1848	44	45	57243	97.7777777777777714618	1300.9772727272727479431	48	50	62980	96	1312.0833333333332575421	42	42	40532	100	965.0476190476190367917	50	53	79691	94.3396226415094361073	1593.8199999999999363354	628.7723809523808995436
5.0.11.0	win	100319	14:05:00	NH_A_83	1	1	mixed_Word_shortCSI	14	mixed_shift	291	Circle	Red	Shape	Word	Shift	200	Consistent	SHAPE	CircleRed.png	30	1	1516	44	45	57243	97.7777777777777714618	1300.9772727272727479431	49	51	64496	96.0784313725490193292	1316.244897959183617786	42	42	40532	100	965.0476190476190367917	51	54	81207	94.4444444444444428655	1592.2941176470587834046	627.2464985994397466129
5.0.11.0	win	100319	14:05:00	NH_A_83	1	1	mixed_Word_shortCSI	14	mixed_repeat	294	Triangle	Green	Shape	Word	Repeat	200	Consistent	SHAPE	TriangleGreen.png	38	1	1070	44	45	57243	97.7777777777777714618	1300.9772727272727479431	50	52	65566	96.153846153846160405	1311.3199999999999363354	43	43	41602	100	967.4883720930232584578	51	54	81207	94.4444444444444428655	1592.2941176470587834046	624.8057455540355249468
5.0.11.0	win	100319	14:05:00	NH_A_83	1	1	mixed_Word_shortCSI	14	mixed_repeat	297	Circle	Red	Shape	Word	Repeat	200	Consistent	SHAPE	CircleRed.png	30	1	1585	44	45	57243	97.7777777777777714618	1300.9772727272727479431	51	53	67151	96.2264150943396288085	1316.6862745098039795266	44	44	43187	100	981.5227272727272520569	51	54	81207	94.4444444444444428655	1592.2941176470587834046	610.7713903743315313477
5.0.11.0	win	100319	14:05:00	NH_A_83	1	1	mixed_Word_shortCSI	14	mixed_shift	300	Triangle	Green	Color	Word	Shift	200	Consistent	COLOR	TriangleGreen.png	38	1	2480	45	46	59723	97.8260869565217348054	1327.1777777777776918811	51	53	67151	96.2264150943396288085	1316.6862745098039795266	44	44	43187	100	981.5227272727272520569	52	55	83687	94.5454545454545467464	1609.3653846153845279332	627.8426573426572758763
5.0.11.0	win	100319	14:05:00	NH_A_83	1	1	mixed_Word_shortCSI	14	mixed_shift	303	Circle	Green	Shape	Word	Shift	200	Inconsistent	SHAPE	CircleGreen.png	30	1	1563	45	46	59723	97.8260869565217348054	1327.1777777777776918811	52	54	68714	96.2962962962962905067	1321.4230769230769055866	44	44	43187	100	981.5227272727272520569	53	56	85250	94.6428571428571387969	1608.4905660377357889956	626.9678387650085369387
5.0.11.0	win	100319	14:05:00	NH_A_83	1	1	mixed_Word_shortCSI	14	mixed_repeat	306	Triangle	Green	Shape	Word	Repeat	200	Consistent	SHAPE	TriangleGreen.png	38	1	667	45	46	59723	97.8260869565217348054	1327.1777777777776918811	53	55	69381	96.3636363636363597607	1309.0754716981132332876	45	45	43854	100	974.5333333333333030168	53	56	85250	94.6428571428571387969	1608.4905660377357889956	633.9572327044024859788
5.0.11.0	win	100319	14:05:00	NH_A_83	1	1	mixed_Word_shortCSI	14	mixed_repeat	309	Triangle	Red	Shape	Word	Repeat	200	Inconsistent	SHAPE	TriangleRed.png	38	1	750	45	46	59723	97.8260869565217348054	1327.1777777777776918811	54	56	70131	96.4285714285714306016	1298.7222222222221716947	46	46	44604	100	969.6521739130434980325	53	56	85250	94.6428571428571387969	1608.4905660377357889956	638.8383921246922909631
5.0.11.0	win	100319	14:05:00	NH_A_83	1	1	mixed_Word_shortCSI	14	mixed_shift	312	Triangle	Red	Color	Word	Shift	200	Inconsistent	COLOR	TriangleRed.png	30	1	1038	46	47	60761	97.8723404255319167078	1320.89130434782600787	54	56	70131	96.4285714285714306016	1298.7222222222221716947	46	46	44604	100	969.6521739130434980325	54	57	86288	94.7368421052631504153	1597.9259259259258669772	628.2737520128823689447
5.0.11.0	win	100319	14:05:00	NH_A_83	1	1	mixed_Word_shortCSI	14	mixed_shift	315	Triangle	Red	Shape	Word	Shift	200	Inconsistent	SHAPE	TriangleRed.png	30	0	2851	46	47	60761	97.8723404255319167078	1320.89130434782600787	54	57	70131	94.7368421052631504153	1298.7222222222221716947	46	46	44604	100	969.6521739130434980325	54	58	86288	93.1034482758620640652	1597.9259259259258669772	628.2737520128823689447
5.0.11.0	win	100319	14:05:00	NH_A_83	1	1	mixed_Word_shortCSI	14	mixed_repeat	318	Circle	Red	Shape	Word	Repeat	200	Consistent	SHAPE	CircleRed.png	30	1	4543	46	47	60761	97.8723404255319167078	1320.89130434782600787	55	58	74674	94.8275862068965551543	1357.7090909090909462975	47	47	49147	100	1045.6808510638297775586	54	58	86288	93.1034482758620640652	1597.9259259259258669772	552.2450748620960894186
5.0.11.0	win	100319	14:05:00	NH_A_83	1	1	mixed_Word_shortCSI	14	mixed_shift	321	Circle	Green	Color	Word	Shift	200	Inconsistent	COLOR	CircleGreen.png	38	1	1544	47	48	62305	97.9166666666666571928	1325.6382978723404448829	55	58	74674	94.8275862068965551543	1357.7090909090909462975	47	47	49147	100	1045.6808510638297775586	55	59	87832	93.2203389830508371006	1596.9454545454545950633	551.2646034816248175048
5.0.11.0	win	100319	14:05:00	NH_A_83	1	1	mixed_Word_shortCSI	14	mixed_repeat	324	Triangle	Green	Color	Word	Repeat	200	Consistent	COLOR	TriangleGreen.png	38	1	1080	48	49	63385	97.9591836734693828248	1320.5208333333332575421	55	58	74674	94.8275862068965551543	1357.7090909090909462975	48	48	50227	100	1046.3958333333332575421	55	59	87832	93.2203389830508371006	1596.9454545454545950633	550.5496212121213375212
5.0.11.0	win	100319	14:05:00	NH_A_83	1	1	mixed_Word_shortCSI	14	mixed_repeat	327	Triangle	Green	Color	Word	Repeat	200	Consistent	COLOR	TriangleGreen.png	38	1	747	49	50	64132	98	1308.8163265306122866605	55	58	74674	94.8275862068965551543	1357.7090909090909462975	49	49	50974	100	1040.2857142857142207504	55	59	87832	93.2203389830508371006	1596.9454545454545950633	556.659740259740374313
5.0.11.0	win	100319	14:05:00	NH_A_83	1	1	mixed_Word_shortCSI	14	mixed_shift	330	Triangle	Green	Shape	Word	Shift	200	Consistent	SHAPE	TriangleGreen.png	38	1	1627	49	50	64132	98	1308.8163265306122866605	56	59	76301	94.9152542372881384836	1362.5178571428571103752	49	49	50974	100	1040.2857142857142207504	56	60	89459	93.3333333333333285964	1597.4821428571428896248	557.1964285714286688744
5.0.11.0	win	100319	14:05:00	NH_A_83	1	1	mixed_Word_shortCSI	14	mixed_repeat	333	Circle	Red	Shape	Word	Repeat	200	Consistent	SHAPE	CircleRed.png	30	1	1576	49	50	64132	98	1308.8163265306122866605	57	60	77877	95	1366.2631578947368780064	50	50	52550	100	1051	56	60	89459	93.3333333333333285964	1597.4821428571428896248	546.4821428571428896248
5.0.11.0	win	100319	14:05:00	NH_A_83	1	1	mixed_Word_shortCSI	14	mixed_repeat	336	Circle	Red	Shape	Word	Repeat	200	Consistent	SHAPE	CircleRed.png	30	1	968	49	50	64132	98	1308.8163265306122866605	58	61	78845	95.0819672131147513028	1359.3965517241379075131	51	51	53518	100	1049.3725490196077316796	56	60	89459	93.3333333333333285964	1597.4821428571428896248	548.1095938375351579452
5.0.11.0	win	100319	14:05:00	NH_A_83	1	1	mixed_Word_shortCSI	14	mixed_shift	339	Triangle	Red	Color	Word	Shift	200	Inconsistent	COLOR	TriangleRed.png	30	1	2111	50	51	66243	98.0392156862745025592	1324.8599999999998999556	58	61	78845	95.0819672131147513028	1359.3965517241379075131	51	51	53518	100	1049.3725490196077316796	57	61	91570	93.4426229508196826146	1606.4912280701753388712	557.1186790505676071916
5.0.11.0	win	100319	14:05:00	NH_A_83	1	1	mixed_Word_shortCSI	14	mixed_repeat	342	Circle	Red	Color	Word	Repeat	200	Consistent	COLOR	CircleRed.png	30	1	1001	51	52	67244	98.0769230769230659917	1318.5098039215686185344	58	61	78845	95.0819672131147513028	1359.3965517241379075131	52	52	54519	100	1048.4423076923076223466	57	61	91570	93.4426229508196826146	1606.4912280701753388712	558.0489203778677165246
5.0.11.0	win	100319	14:05:00	NH_A_83	1	1	mixed_Word_shortCSI	14	mixed_shift	345	Triangle	Green	Shape	Word	Shift	200	Consistent	SHAPE	TriangleGreen.png	38	1	1007	51	52	67244	98.0769230769230659917	1318.5098039215686185344	59	62	79852	95.161290322580654788	1353.4237288135593644256	52	52	54519	100	1048.4423076923076223466	58	62	92577	93.5483870967741921731	1596.1551724137930250436	547.712864721485402697
5.0.11.0	win	100319	14:05:00	NH_A_83	1	1	mixed_Word_shortCSI	14	mixed_repeat	348	Triangle	Green	Shape	Word	Repeat	200	Consistent	SHAPE	TriangleGreen.png	38	1	853	51	52	67244	98.0769230769230659917	1318.5098039215686185344	60	63	80705	95.2380952380952265912	1345.0833333333332575421	53	53	55372	100	1044.7547169811321055022	58	62	92577	93.5483870967741921731	1596.1551724137930250436	551.4004554326609195414
5.0.11.0	win	100319	14:05:00	NH_A_83	1	1	mixed_Word_shortCSI	14	mixed_shift	351	Circle	Red	Color	Word	Shift	200	Consistent	COLOR	CircleRed.png	30	1	865	52	53	68109	98.1132075471698072988	1309.7884615384614335198	60	63	80705	95.2380952380952265912	1345.0833333333332575421	53	53	55372	100	1044.7547169811321055022	59	63	93442	93.6507936507936449289	1583.7627118644068104913	539.0079948832747049892
5.0.11.0	win	100319	14:05:00	NH_A_83	1	1	mixed_Word_shortCSI	14	mixed_repeat	354	Circle	Red	Color	Word	Repeat	200	Consistent	COLOR	CircleRed.png	30	1	1468	53	54	69577	98.1481481481481523588	1312.7735849056603001372	60	63	80705	95.2380952380952265912	1345.0833333333332575421	54	54	56840	100	1052.5925925925926094351	59	63	93442	93.6507936507936449289	1583.7627118644068104913	531.1701192718142010563
5.0.11.0	win	100319	14:05:00	NH_A_83	1	1	mixed_Word_shortCSI	14	mixed_shift	357	Triangle	Green	Shape	Word	Shift	200	Consistent	SHAPE	TriangleGreen.png	38	1	784	53	54	69577	98.1481481481481523588	1312.7735849056603001372	61	64	81489	95.3125	1335.8852459016393368074	54	54	56840	100	1052.5925925925926094351	60	64	94226	93.75	1570.4333333333333939663	517.8407407407407845312
5.0.11.0	win	100319	14:05:00	NH_A_83	1	1	mixed_Word_shortCSI	14	mixed_shift	360	Circle	Red	Color	Word	Shift	200	Consistent	COLOR	CircleRed.png	30	1	1022	54	55	70599	98.1818181818181869858	1307.3888888888889141526	61	64	81489	95.3125	1335.8852459016393368074	54	54	56840	100	1052.5925925925926094351	61	65	95248	93.846153846153839595	1561.4426229508196684037	508.8500303582270589686
5.0.11.0	win	100319	14:05:00	NH_A_83	1	1	mixed_Word_shortCSI	14	mixed_repeat	363	Circle	Red	Color	Word	Repeat	200	Consistent	COLOR	CircleRed.png	30	1	436	55	56	71035	98.2142857142857081953	1291.5454545454545041139	61	64	81489	95.3125	1335.8852459016393368074	55	55	57276	100	1041.3818181818182893039	61	65	95248	93.846153846153839595	1561.4426229508196684037	520.0608047690013790998
5.0.11.0	win	100319	14:05:00	NH_A_83	1	1	mixed_Word_shortCSI	14	mixed_repeat	366	Circle	Green	Color	Word	Repeat	200	Inconsistent	COLOR	CircleGreen.png	38	1	848	56	57	71883	98.2456140350877120682	1283.625	61	64	81489	95.3125	1335.8852459016393368074	56	56	58124	100	1037.9285714285713311256	61	65	95248	93.846153846153839595	1561.4426229508196684037	523.5140515222483372781
5.0.11.0	win	100319	14:05:00	NH_A_83	1	1	mixed_Word_shortCSI	14	mixed_repeat	369	Circle	Red	Color	Word	Repeat	200	Consistent	COLOR	CircleRed.png	30	1	1037	57	58	72920	98.2758620689655089109	1279.2982456140350677742	61	64	81489	95.3125	1335.8852459016393368074	57	57	59161	100	1037.9122807017542982067	61	65	95248	93.846153846153839595	1561.4426229508196684037	523.5303422490653701971
5.0.11.0	win	100319	14:05:00	NH_A_83	1	1	mixed_Word_shortCSI	14	mixed_repeat	372	Triangle	Green	Color	Word	Repeat	200	Consistent	COLOR	TriangleGreen.png	38	1	625	58	59	73545	98.3050847457627128279	1268.017241379310235061	61	64	81489	95.3125	1335.8852459016393368074	58	58	59786	100	1030.7931034482758150261	61	65	95248	93.846153846153839595	1561.4426229508196684037	530.6495195025438533776
5.0.11.0	win	100319	14:05:00	NH_A_83	1	1	mixed_Word_shortCSI	14	mixed_repeat	375	Circle	Red	Color	Word	Repeat	200	Consistent	COLOR	CircleRed.png	30	1	1142	59	60	74687	98.3333333333333285964	1265.8813559322034052457	61	64	81489	95.3125	1335.8852459016393368074	59	59	60928	100	1032.6779661016948921315	61	65	95248	93.846153846153839595	1561.4426229508196684037	528.7646568491247762722
5.0.11.0	win	100319	14:05:00	NH_A_83	1	1	mixed_Word_shortCSI	14	mixed_repeat	378	Circle	Red	Color	Word	Repeat	200	Consistent	COLOR	CircleRed.png	30	1	791	60	61	75478	98.3606557377049171009	1257.9666666666666969832	61	64	81489	95.3125	1335.8852459016393368074	60	60	61719	100	1028.6500000000000909495	61	65	95248	93.846153846153839595	1561.4426229508196684037	532.7926229508195774542
5.0.11.0	win	100319	14:05:00	NH_A_83	1	1	mixed_Word_shortCSI	14	mixed_shift	381	Circle	Green	Shape	Word	Shift	200	Inconsistent	SHAPE	CircleGreen.png	30	1	1494	60	61	75478	98.3606557377049171009	1257.9666666666666969832	62	65	82983	95.3846153846153868017	1338.4354838709678006126	60	60	61719	100	1028.6500000000000909495	62	66	96742	93.9393939393939376714	1560.3548387096773240046	531.7048387096772330551
5.0.11.0	win	100319	14:05:00	NH_A_83	1	1	mixed_Word_shortCSI	14	mixed_shift	384	Circle	Green	Color	Word	Shift	200	Inconsistent	COLOR	CircleGreen.png	38	1	1352	61	62	76830	98.387096774193551596	1259.5081967213113784965	62	65	82983	95.3846153846153868017	1338.4354838709678006126	60	60	61719	100	1028.6500000000000909495	63	67	98094	94.0298507462686643521	1557.0476190476190367917	528.3976190476189458423
5.0.11.0	win	100319	14:05:00	NH_A_83	1	1	mixed_Word_shortCSI	14	mixed_repeat	387	Circle	Green	Color	Word	Repeat	200	Inconsistent	COLOR	CircleGreen.png	38	1	1233	62	63	78063	98.4126984126984041268	1259.0806451612902492343	62	65	82983	95.3846153846153868017	1338.4354838709678006126	61	61	62952	100	1032	63	67	98094	94.0298507462686643521	1557.0476190476190367917	525.0476190476190367917
5.0.11.0	win	100319	14:05:00	NH_A_83	1	1	mixed_Word_shortCSI	14	mixed_repeat	390	Triangle	Green	Color	Word	Repeat	200	Consistent	COLOR	TriangleGreen.png	38	1	797	63	64	78860	98.4375	1251.7460317460318037774	62	65	82983	95.3846153846153868017	1338.4354838709678006126	62	62	63749	100	1028.2096774193548753829	63	67	98094	94.0298507462686643521	1557.0476190476190367917	528.8379416282641614089
5.0.11.0	win	100319	14:05:00	NH_A_83	1	1	mixed_Word_shortCSI	14	mixed_repeat	393	Circle	Green	Color	Word	Repeat	200	Inconsistent	COLOR	CircleGreen.png	38	1	747	64	65	79607	98.4615384615384670042	1243.859375	62	65	82983	95.3846153846153868017	1338.4354838709678006126	63	63	64496	100	1023.7460317460316900906	63	67	98094	94.0298507462686643521	1557.0476190476190367917	533.3015873015873467011
5.0.11.0	win	100319	14:05:00	NH_A_83	1	1	mixed_Word_shortCSI	14	mixed_repeat	396	Circle	Green	Color	Word	Repeat	200	Inconsistent	COLOR	CircleGreen.png	38	1	731	65	66	80338	98.4848484848484844179	1235.9692307692307622347	62	65	82983	95.3846153846153868017	1338.4354838709678006126	64	64	65227	100	1019.171875	63	67	98094	94.0298507462686643521	1557.0476190476190367917	537.8757440476190367917
5.0.11.0	win	100319	14:05:00	NH_A_83	1	1	mixed_Word_shortCSI	14	mixed_repeat	399	Triangle	Red	Color	Word	Repeat	200	Inconsistent	COLOR	TriangleRed.png	30	1	1420	66	67	81758	98.507462686567166088	1238.7575757575757506856	62	65	82983	95.3846153846153868017	1338.4354838709678006126	65	65	66647	100	1025.3384615384616154188	63	67	98094	94.0298507462686643521	1557.0476190476190367917	531.7091575091574213729
5.0.11.0	win	100319	14:05:00	NH_A_83	1	1	mixed_Word_shortCSI	14	mixed_shift	402	Triangle	Green	Shape	Word	Shift	200	Consistent	SHAPE	TriangleGreen.png	38	1	1009	66	67	81758	98.507462686567166088	1238.7575757575757506856	63	66	83992	95.4545454545454532536	1333.2063492063491594308	65	65	66647	100	1025.3384615384616154188	64	68	99103	94.1176470588235218884	1548.484375	523.1459134615383845812
5.0.11.0	win	100319	14:05:00	NH_A_83	1	1	mixed_Word_shortCSI	14	mixed_repeat	405	Triangle	Red	Shape	Word	Repeat	200	Inconsistent	SHAPE	TriangleRed.png	38	1	663	66	67	81758	98.507462686567166088	1238.7575757575757506856	64	67	84655	95.5223880597014840532	1322.734375	66	66	67310	100	1019.8484848484848726002	64	68	99103	94.1176470588235218884	1548.484375	528.6358901515151273998
5.0.11.0	win	100319	14:05:00	NH_A_83	1	1	mixed_Word_shortCSI	14	mixed_shift	408	Circle	Green	Color	Word	Shift	200	Inconsistent	COLOR	CircleGreen.png	38	1	1179	67	68	82937	98.5294117647058840248	1237.8656716417910956807	64	67	84655	95.5223880597014840532	1322.734375	66	66	67310	100	1019.8484848484848726002	65	69	100282	94.2028985507246403586	1542.7999999999999545253	522.951515151515081925
5.0.11.0	win	100319	14:05:00	NH_A_83	1	1	mixed_Word_shortCSI	14	mixed_shift	411	Circle	Red	Shape	Word	Shift	200	Consistent	SHAPE	CircleRed.png	30	1	986	67	68	82937	98.5294117647058840248	1237.8656716417910956807	65	68	85641	95.5882352941176520744	1317.5538461538460524025	66	66	67310	100	1019.8484848484848726002	66	70	101268	94.2857142857142775938	1534.3636363636362602847	514.5151515151513876845
5.0.11.0	win	100319	14:05:00	NH_A_83	1	1	mixed_Word_shortCSI	14	mixed_repeat	414	Circle	Red	Shape	Word	Repeat	200	Consistent	SHAPE	CircleRed.png	30	1	849	67	68	82937	98.5294117647058840248	1237.8656716417910956807	66	69	86490	95.6521739130434838216	1310.4545454545454958861	67	67	68159	100	1017.2985074626865298342	66	70	101268	94.2857142857142775938	1534.3636363636362602847	517.0651289009497304505
5.0.11.0	win	100319	14:05:00	NH_A_83	1	1	mixed_Word_shortCSI	14	mixed_shift	417	Triangle	Red	Color	Word	Shift	200	Inconsistent	COLOR	TriangleRed.png	30	1	1470	68	69	84407	98.5507246376811707478	1241.2794117647058556031	66	69	86490	95.6521739130434838216	1310.4545454545454958861	67	67	68159	100	1017.2985074626865298342	67	71	102738	94.3661971830985919496	1533.4029850746269403317	516.1044776119404104975
5.0.11.0	win	100319	14:05:00	NH_A_83	1	1	mixed_Word_shortCSI	14	mixed_repeat	420	Circle	Green	Color	Word	Repeat	200	Inconsistent	COLOR	CircleGreen.png	38	1	848	69	70	85255	98.5714285714285836093	1235.5797101449275032792	66	69	86490	95.6521739130434838216	1310.4545454545454958861	68	68	69007	100	1014.8088235294117112062	67	71	102738	94.3661971830985919496	1533.4029850746269403317	518.5941615452152291255
5.0.11.0	win	100319	14:05:00	NH_A_83	1	1	mixed_Word_shortCSI	14	mixed_shift	423	Triangle	Red	Shape	Word	Shift	200	Inconsistent	SHAPE	TriangleRed.png	38	1	1116	69	70	85255	98.5714285714285836093	1235.5797101449275032792	67	70	87606	95.7142857142857224062	1307.5522388059700915619	68	68	69007	100	1014.8088235294117112062	68	72	103854	94.4444444444444428655	1527.2647058823529278015	512.4558823529412165954
5.0.11.0	win	100319	14:05:00	NH_A_83	1	1	mixed_Word_shortCSI	14	mixed_repeat	426	Circle	Red	Shape	Word	Repeat	200	Consistent	SHAPE	CircleRed.png	30	1	1006	69	70	85255	98.5714285714285836093	1235.5797101449275032792	68	71	88612	95.7746478873239368568	1303.1176470588234224124	69	69	70013	100	1014.6811594202898731965	68	72	103854	94.4444444444444428655	1527.2647058823529278015	512.5835464620630546051
5.0.11.0	win	100319	14:05:00	NH_A_83	1	1	mixed_Word_shortCSI	14	mixed_shift	429	Circle	Red	Color	Word	Shift	200	Consistent	COLOR	CircleRed.png	30	1	2164	70	71	87419	98.5915492957746550928	1248.8428571428571558499	68	71	88612	95.7746478873239368568	1303.1176470588234224124	69	69	70013	100	1014.6811594202898731965	69	73	106018	94.520547945205478868	1536.4927536231884914741	521.8115942028986182777
5.0.11.0	win	100319	14:05:00	NH_A_83	1	1	mixed_Word_shortCSI	14	mixed_shift	432	Triangle	Green	Shape	Word	Shift	200	Consistent	SHAPE	TriangleGreen.png	38	1	667	70	71	87419	98.5915492957746550928	1248.8428571428571558499	69	72	89279	95.8333333333333428072	1293.8985507246377437696	69	69	70013	100	1014.6811594202898731965	70	74	106685	94.594594594594596515	1524.0714285714286688744	509.390269151138795678
5.0.11.0	win	100319	14:05:00	NH_A_83	1	1	mixed_Word_shortCSI	14	mixed_repeat	435	Circle	Green	Shape	Word	Repeat	200	Inconsistent	SHAPE	CircleGreen.png	30	1	991	70	71	87419	98.5915492957746550928	1248.8428571428571558499	70	73	90270	95.8904109589040984929	1289.5714285714286688744	70	70	71004	100	1014.3428571428571558499	70	74	106685	94.594594594594596515	1524.0714285714286688744	509.7285714285715130245
5.0.11.0	win	100319	14:05:00	NH_A_83	1	1	mixed_Word_shortCSI	14	mixed_repeat	438	Circle	Red	Shape	Word	Repeat	200	Consistent	SHAPE	CircleRed.png	30	1	885	70	71	87419	98.5915492957746550928	1248.8428571428571558499	71	74	91155	95.9459459459459367281	1283.873239436619769549	71	71	71889	100	1012.5211267605633338462	70	74	106685	94.594594594594596515	1524.0714285714286688744	511.5503018108653350282
5.0.11.0	win	100319	14:05:00	NH_A_83	1	1	mixed_Word_shortCSI	14	mixed_repeat	441	Triangle	Green	Shape	Word	Repeat	200	Consistent	SHAPE	TriangleGreen.png	38	1	1072	70	71	87419	98.5915492957746550928	1248.8428571428571558499	72	75	92227	96	1280.9305555555556566105	72	72	72961	100	1013.3472222222221716947	70	74	106685	94.594594594594596515	1524.0714285714286688744	510.7242063492064971797
5.0.11.0	win	100319	14:05:00	NH_A_83	1	1	mixed_Word_shortCSI	14	mixed_shift	444	Triangle	Green	Color	Word	Shift	200	Consistent	COLOR	TriangleGreen.png	38	1	2083	71	72	89502	98.6111111111111142691	1260.5915492957747119362	72	75	92227	96	1280.9305555555556566105	72	72	72961	100	1013.3472222222221716947	71	75	108768	94.6666666666666714036	1531.9436619718310339522	518.5964397496088622574
5.0.11.0	win	100319	14:05:00	NH_A_83	1	1	mixed_Word_shortCSI	14	mixed_repeat	447	Circle	Red	Color	Word	Repeat	200	Consistent	COLOR	CircleRed.png	30	1	1918	72	73	91420	98.6301369863013661643	1269.7222222222221716947	72	75	92227	96	1280.9305555555556566105	73	73	74879	100	1025.7397260273971824063	71	75	108768	94.6666666666666714036	1531.9436619718310339522	506.2039359444338515459
5.0.11.0	win	100319	14:05:00	NH_A_83	1	1	mixed_Word_shortCSI	14	mixed_shift	450	Circle	Red	Shape	Word	Shift	200	Consistent	SHAPE	CircleRed.png	30	1	991	72	73	91420	98.6301369863013661643	1269.7222222222221716947	73	76	93218	96.0526315789473699169	1276.9589041095889569988	73	73	74879	100	1025.7397260273971824063	72	76	109759	94.7368421052631504153	1524.4305555555556566105	498.6908295281584742042
5.0.11.0	win	100319	14:05:00	NH_A_83	1	1	mixed_Word_shortCSI	14	mixed_shift	453	Circle	Green	Color	Word	Shift	200	Inconsistent	COLOR	CircleGreen.png	38	1	934	73	74	92354	98.648648648648645576	1265.12328767123290163	73	76	93218	96.0526315789473699169	1276.9589041095889569988	73	73	74879	100	1025.7397260273971824063	73	77	110693	94.8051948051948016882	1516.3424657534246762225	490.6027397260274938162
5.0.11.0	win	100319	14:05:00	NH_A_83	1	1	mixed_Word_shortCSI	14	mixed_repeat	456	Triangle	Red	Color	Word	Repeat	200	Inconsistent	COLOR	TriangleRed.png	30	1	942	74	75	93296	98.6666666666666714036	1260.756756756756658433	73	76	93218	96.0526315789473699169	1276.9589041095889569988	74	74	75821	100	1024.6081081081081265438	73	77	110693	94.8051948051948016882	1516.3424657534246762225	491.7343576453165496787
5.0.11.0	win	100319	14:05:00	NH_A_83	1	1	mixed_Word_shortCSI	14	mixed_repeat	459	Triangle	Red	Color	Word	Repeat	200	Inconsistent	COLOR	TriangleRed.png	30	1	935	75	76	94231	98.6842105263157804984	1256.4133333333334121562	73	76	93218	96.0526315789473699169	1276.9589041095889569988	75	75	76756	100	1023.4133333333332984694	73	77	110693	94.8051948051948016882	1516.3424657534246762225	492.9291324200913777531
5.0.11.0	win	100319	14:05:00	NH_A_83	1	1	mixed_Word_shortCSI	14	mixed_shift	462	Triangle	Green	Shape	Word	Shift	200	Consistent	SHAPE	TriangleGreen.png	38	1	1760	75	76	94231	98.6842105263157804984	1256.4133333333334121562	74	77	94978	96.1038961038961048189	1283.4864864864864557603	75	75	76756	100	1023.4133333333332984694	74	78	112453	94.8717948717948615922	1519.6351351351352150232	496.2218018018019165538
5.0.11.0	win	100319	14:05:00	NH_A_83	1	1	mixed_Word_shortCSI	14	mixed_shift	465	Circle	Green	Color	Word	Shift	200	Inconsistent	COLOR	CircleGreen.png	38	1	1192	76	77	95423	98.7012987012986968693	1255.5657894736841626582	74	77	94978	96.1038961038961048189	1283.4864864864864557603	75	75	76756	100	1023.4133333333332984694	75	79	113645	94.93670886075949511	1515.2666666666666515084	491.8533333333333530391
5.0.11.0	win	100319	14:05:00	NH_A_83	1	1	mixed_Word_shortCSI	14	mixed_repeat	468	Triangle	Green	Color	Word	Repeat	200	Consistent	COLOR	TriangleGreen.png	38	1	983	77	78	96406	98.7179487179487296089	1252.0259740259739373869	74	77	94978	96.1038961038961048189	1283.4864864864864557603	76	76	77739	100	1022.8815789473684390032	75	79	113645	94.93670886075949511	1515.2666666666666515084	492.3850877192982125052
5.0.11.0	win	100319	14:05:00	NH_A_83	1	1	mixed_Word_shortCSI	14	mixed_repeat	471	Circle	Red	Color	Word	Repeat	200	Consistent	COLOR	CircleRed.png	30	1	653	78	79	97059	98.7341772151898737775	1244.3461538461538111733	74	77	94978	96.1038961038961048189	1283.4864864864864557603	77	77	78392	100	1018.0779220779220395343	75	79	113645	94.93670886075949511	1515.2666666666666515084	497.1887445887446119741
5.0.11.0	win	100319	14:05:00	NH_A_83	1	1	mixed_Word_shortCSI	14	mixed_repeat	474	Circle	Green	Color	Word	Repeat	200	Inconsistent	COLOR	CircleGreen.png	38	1	929	79	80	97988	98.75	1240.354430379746872859	74	77	94978	96.1038961038961048189	1283.4864864864864557603	78	78	79321	100	1016.9358974358974592178	75	79	113645	94.93670886075949511	1515.2666666666666515084	498.3307692307691922906
5.0.11.0	win	100319	14:05:00	NH_A_83	1	1	mixed_Word_shortCSI	14	mixed_repeat	477	Circle	Green	Color	Word	Repeat	200	Inconsistent	COLOR	CircleGreen.png	38	1	730	80	81	98718	98.7654320987654301689	1233.9749999999999090505	74	77	94978	96.1038961038961048189	1283.4864864864864557603	79	79	80051	100	1013.3037974683544462096	75	79	113645	94.93670886075949511	1515.2666666666666515084	501.9628691983122052989
5.0.11.0	win	100319	14:05:00	NH_A_83	1	1	mixed_Word_shortCSI	14	mixed_shift	480	Circle	Red	Shape	Word	Shift	200	Consistent	SHAPE	CircleRed.png	30	1	923	80	81	98718	98.7654320987654301689	1233.9749999999999090505	75	78	95901	96.153846153846160405	1278.6800000000000636646	79	79	80051	100	1013.3037974683544462096	76	80	114568	95	1507.4736842105262439873	494.1698867421717977777
5.0.11.0	win	100319	14:05:00	NH_A_83	1	1	mixed_Word_shortCSI	14	mixed_repeat	483	Triangle	Red	Shape	Word	Repeat	200	Inconsistent	SHAPE	TriangleRed.png	38	1	2212	80	81	98718	98.7654320987654301689	1233.9749999999999090505	76	79	98113	96.2025316455696213325	1290.9605263157893659809	80	80	82263	100	1028.2874999999999090505	76	80	114568	95	1507.4736842105262439873	479.1861842105263349367
