# Supplementary material for: Serial Recall Predicts Vocoded Sentence Recognition Across Spectral Resolutions
Source: J Speech Lang Hear Res. 2020 Mar 26;63(4):1282–98. doi: 10.1044/2020_JSLHR-19-00319 (PMC7242981; doi:10.1044/2020_JSLHR-19-00319)
Supplement: Supplemental Material S1 [file JSLHR-63-1282-s001.zip › Supplemental Material/EF Tasks/colorshapetask/Experiment Results/NH_A_84/colorshapetask_raw_NH_A_84_2019-10-10-19-51-01-907.iqdat]

build	computer.platform	date	time	subject	group	values.group	blockcode	blocknum	trialcode	trialnum	values.shape	values.color	values.categorizationtask	values.mixed_cuetask	values.mixed_shifttask	values.csi	values.responsekeymapping	stimulusitem1	values.stimulus	response	correct	latency	values.count_corrcolor	values.count_color	values.sumrt_corrcolor	expressions.percentcorrect_color	expressions.meanrt_color	values.count_corrshape	values.count_shape	values.sumrt_corrshape	expressions.percentcorrect_shape	expressions.meanrt_shape	values.count_corrrepeat	values.count_repeat	values.sumrt_corrrepeat	expressions.percentcorrect_repeat	expressions.meanrt_repeat	values.count_corrshift	values.count_shift	values.sumrt_corrshift	expressions.percentcorrect_shift	expressions.meanrt_shift	expressions.switchcost
5.0.14.0	win	101019	14:51:01	NH_A_84	1	1	generalintro	1	GeneralIntro	1						0		SC_GeneralIntro.htm		57	0	117140	0	0	0	0		0	0	0	0		0	0	0	0		0	0	0	0		0
5.0.14.0	win	101019	14:51:01	NH_A_84	1	1	blockedintro	2	BlockedIntro	1						0		SC_BlockedIntro1.htm		57	0	38706	0	0	0	0		0	0	0	0		0	0	0	0		0	0	0	0		0
5.0.14.0	win	101019	14:51:01	NH_A_84	1	1	blockedintro	2	BlockedIntro	2						0		SC_BlockedIntro2.htm		57	0	3222	0	0	0	0		0	0	0	0		0	0	0	0		0	0	0	0		0
5.0.14.0	win	101019	14:51:01	NH_A_84	1	1	blockedtask_shapetraining	3	BlockedPracticeInstruct	1						0		SC_Blocked_ShapeTraining.htm		57	0	5394	0	0	0	0		0	0	0	0		0	0	0	0		0	0	0	0		0
5.0.14.0	win	101019	14:51:01	NH_A_84	1	1	blockedtask_shapetraining	3	blockedtask_shapetraining	3	Triangle		Shape			0		Triangle.png	Triangle.png	38	1	793	0	0	0	0		0	0	0	0		0	0	0	0		0	0	0	0		0
5.0.14.0	win	101019	14:51:01	NH_A_84	1	1	blockedtask_shapetraining	3	blockedtask_shapetraining	6	Circle		Shape			0		Circle.png	Circle.png	30	1	417	0	0	0	0		0	0	0	0		0	0	0	0		0	0	0	0		0
5.0.14.0	win	101019	14:51:01	NH_A_84	1	1	blockedtask_shapetraining	3	blockedtask_shapetraining	9	Triangle		Shape			0		Triangle.png	Triangle.png	38	1	392	0	0	0	0		0	0	0	0		0	0	0	0		0	0	0	0		0
5.0.14.0	win	101019	14:51:01	NH_A_84	1	1	blockedtask_shapetraining	3	blockedtask_shapetraining	12	Triangle		Shape			0		Triangle.png	Triangle.png	38	1	383	0	0	0	0		0	0	0	0		0	0	0	0		0	0	0	0		0
5.0.14.0	win	101019	14:51:01	NH_A_84	1	1	blockedtask_shapetraining	3	blockedtask_shapetraining	15	Circle		Shape			0		Circle.png	Circle.png	30	1	344	0	0	0	0		0	0	0	0		0	0	0	0		0	0	0	0		0
5.0.14.0	win	101019	14:51:01	NH_A_84	1	1	blockedtask_shapetraining	3	blockedtask_shapetraining	18	Triangle		Shape			0		Triangle.png	Triangle.png	38	1	385	0	0	0	0		0	0	0	0		0	0	0	0		0	0	0	0		0
5.0.14.0	win	101019	14:51:01	NH_A_84	1	1	blockedtask_shapetraining	3	blockedtask_shapetraining	21	Triangle		Shape			0		Triangle.png	Triangle.png	38	1	314	0	0	0	0		0	0	0	0		0	0	0	0		0	0	0	0		0
5.0.14.0	win	101019	14:51:01	NH_A_84	1	1	blockedtask_shapetraining	3	blockedtask_shapetraining	24	Circle		Shape			0		Circle.png	Circle.png	30	1	372	0	0	0	0		0	0	0	0		0	0	0	0		0	0	0	0		0
5.0.14.0	win	101019	14:51:01	NH_A_84	1	1	blockedtask_shapetraining	3	blockedtask_shapetraining	27	Triangle		Shape			0		Triangle.png	Triangle.png	38	1	365	0	0	0	0		0	0	0	0		0	0	0	0		0	0	0	0		0
5.0.14.0	win	101019	14:51:01	NH_A_84	1	1	blockedtask_shapetraining	3	blockedtask_shapetraining	30	Circle		Shape			0		Circle.png	Circle.png	30	1	390	0	0	0	0		0	0	0	0		0	0	0	0		0	0	0	0		0
5.0.14.0	win	101019	14:51:01	NH_A_84	1	1	blockedtask_shapetraining	3	blockedtask_shapetraining	33	Triangle		Shape			0		Triangle.png	Triangle.png	38	1	318	0	0	0	0		0	0	0	0		0	0	0	0		0	0	0	0		0
5.0.14.0	win	101019	14:51:01	NH_A_84	1	1	blockedtask_shapetraining	3	blockedtask_shapetraining	36	Triangle		Shape			0		Triangle.png	Triangle.png	38	1	312	0	0	0	0		0	0	0	0		0	0	0	0		0	0	0	0		0
5.0.14.0	win	101019	14:51:01	NH_A_84	1	1	blockedtask_shapetraining	3	blockedtask_shapetraining	39	Triangle		Shape			0		Triangle.png	Triangle.png	38	1	291	0	0	0	0		0	0	0	0		0	0	0	0		0	0	0	0		0
5.0.14.0	win	101019	14:51:01	NH_A_84	1	1	blockedtask_shapetraining	3	blockedtask_shapetraining	42	Circle		Shape			0		Circle.png	Circle.png	30	1	368	0	0	0	0		0	0	0	0		0	0	0	0		0	0	0	0		0
5.0.14.0	win	101019	14:51:01	NH_A_84	1	1	blockedtask_shapetraining	3	blockedtask_shapetraining	45	Circle		Shape			0		Circle.png	Circle.png	30	1	361	0	0	0	0		0	0	0	0		0	0	0	0		0	0	0	0		0
5.0.14.0	win	101019	14:51:01	NH_A_84	1	1	blockedtask_shapetraining	3	blockedtask_shapetraining	48	Circle		Shape			0		Circle.png	Circle.png	30	1	385	0	0	0	0		0	0	0	0		0	0	0	0		0	0	0	0		0
5.0.14.0	win	101019	14:51:01	NH_A_84	1	1	blockedtask_shapetraining	3	blockedtask_shapetraining	51	Circle		Shape			0		Circle.png	Circle.png	30	1	554	0	0	0	0		0	0	0	0		0	0	0	0		0	0	0	0		0
5.0.14.0	win	101019	14:51:01	NH_A_84	1	1	blockedtask_shapetraining	3	blockedtask_shapetraining	54	Circle		Shape			0		Circle.png	Circle.png	30	1	507	0	0	0	0		0	0	0	0		0	0	0	0		0	0	0	0		0
5.0.14.0	win	101019	14:51:01	NH_A_84	1	1	blockedtask_shapetraining	3	blockedtask_shapetraining	57	Circle		Shape			0		Circle.png	Circle.png	30	1	383	0	0	0	0		0	0	0	0		0	0	0	0		0	0	0	0		0
5.0.14.0	win	101019	14:51:01	NH_A_84	1	1	blockedtask_shapetraining	3	blockedtask_shapetraining	60	Triangle		Shape			0		Triangle.png	Triangle.png	30	0	374	0	0	0	0		0	0	0	0		0	0	0	0		0	0	0	0		0
5.0.14.0	win	101019	14:51:01	NH_A_84	1	1	blockedtask_shapetraining	3	blockedtask_shapetraining	63	Triangle		Shape			0		Triangle.png	Triangle.png	30	0	454	0	0	0	0		0	0	0	0		0	0	0	0		0	0	0	0		0
5.0.14.0	win	101019	14:51:01	NH_A_84	1	1	blockedtask_shapetraining	3	blockedtask_shapetraining	66	Triangle		Shape			0		Triangle.png	Triangle.png	38	1	388	0	0	0	0		0	0	0	0		0	0	0	0		0	0	0	0		0
5.0.14.0	win	101019	14:51:01	NH_A_84	1	1	blockedtask_shapetraining	3	blockedtask_shapetraining	69	Triangle		Shape			0		Triangle.png	Triangle.png	38	1	348	0	0	0	0		0	0	0	0		0	0	0	0		0	0	0	0		0
5.0.14.0	win	101019	14:51:01	NH_A_84	1	1	blockedtask_shapetraining	3	blockedtask_shapetraining	72	Circle		Shape			0		Circle.png	Circle.png	30	1	629	0	0	0	0		0	0	0	0		0	0	0	0		0	0	0	0		0
5.0.14.0	win	101019	14:51:01	NH_A_84	1	1	blockedtask_shapetraining	3	blockedtask_shapetraining	75	Triangle		Shape			0		Triangle.png	Triangle.png	38	1	563	0	0	0	0		0	0	0	0		0	0	0	0		0	0	0	0		0
5.0.14.0	win	101019	14:51:01	NH_A_84	1	1	blockedtask_shapetraining	3	blockedtask_shapetraining	78	Circle		Shape			0		Circle.png	Circle.png	30	1	421	0	0	0	0		0	0	0	0		0	0	0	0		0	0	0	0		0
5.0.14.0	win	101019	14:51:01	NH_A_84	1	1	blockedtask_shapetraining	3	blockedtask_shapetraining	81	Triangle		Shape			0		Triangle.png	Triangle.png	38	1	428	0	0	0	0		0	0	0	0		0	0	0	0		0	0	0	0		0
5.0.14.0	win	101019	14:51:01	NH_A_84	1	1	blockedtask_shapetraining	3	blockedtask_shapetraining	84	Circle		Shape			0		Circle.png	Circle.png	30	1	386	0	0	0	0		0	0	0	0		0	0	0	0		0	0	0	0		0
5.0.14.0	win	101019	14:51:01	NH_A_84	1	1	blockedtask_shapetraining	3	blockedtask_shapetraining	87	Circle		Shape			0		Circle.png	Circle.png	38	0	458	0	0	0	0		0	0	0	0		0	0	0	0		0	0	0	0		0
5.0.14.0	win	101019	14:51:01	NH_A_84	1	1	blockedtask_shapetraining	3	blockedtask_shapetraining	90	Triangle		Shape			0		Triangle.png	Triangle.png	38	1	839	0	0	0	0		0	0	0	0		0	0	0	0		0	0	0	0		0
5.0.14.0	win	101019	14:51:01	NH_A_84	1	1	blockedtask_shapetraining	3	blockedtask_shapetraining	93	Circle		Shape			0		Circle.png	Circle.png	30	1	461	0	0	0	0		0	0	0	0		0	0	0	0		0	0	0	0		0
5.0.14.0	win	101019	14:51:01	NH_A_84	1	1	blockedtask_shapetraining	3	blockedtask_shapetraining	96	Circle		Shape			0		Circle.png	Circle.png	30	1	963	0	0	0	0		0	0	0	0		0	0	0	0		0	0	0	0		0
5.0.14.0	win	101019	14:51:01	NH_A_84	1	1	blockedtask_colortraining	4	BlockedPracticeInstruct	1	Circle		Shape			0		SC_Blocked_ColorTraining.htm	Circle.png	57	0	4403	0	0	0	0		0	0	0	0		0	0	0	0		0	0	0	0		0
5.0.14.0	win	101019	14:51:01	NH_A_84	1	1	blockedtask_colortraining	4	blockedtask_colortraining	3		Green	Color			0		Green.png	Green.png	38	1	594	0	0	0	0		0	0	0	0		0	0	0	0		0	0	0	0		0
5.0.14.0	win	101019	14:51:01	NH_A_84	1	1	blockedtask_colortraining	4	blockedtask_colortraining	6		Red	Color			0		Red.png	Red.png	30	1	386	0	0	0	0		0	0	0	0		0	0	0	0		0	0	0	0		0
5.0.14.0	win	101019	14:51:01	NH_A_84	1	1	blockedtask_colortraining	4	blockedtask_colortraining	9		Red	Color			0		Red.png	Red.png	30	1	890	0	0	0	0		0	0	0	0		0	0	0	0		0	0	0	0		0
5.0.14.0	win	101019	14:51:01	NH_A_84	1	1	blockedtask_colortraining	4	blockedtask_colortraining	12		Red	Color			0		Red.png	Red.png	30	1	366	0	0	0	0		0	0	0	0		0	0	0	0		0	0	0	0		0
5.0.14.0	win	101019	14:51:01	NH_A_84	1	1	blockedtask_colortraining	4	blockedtask_colortraining	15		Green	Color			0		Green.png	Green.png	38	1	375	0	0	0	0		0	0	0	0		0	0	0	0		0	0	0	0		0
5.0.14.0	win	101019	14:51:01	NH_A_84	1	1	blockedtask_colortraining	4	blockedtask_colortraining	18		Green	Color			0		Green.png	Green.png	38	1	320	0	0	0	0		0	0	0	0		0	0	0	0		0	0	0	0		0
5.0.14.0	win	101019	14:51:01	NH_A_84	1	1	blockedtask_colortraining	4	blockedtask_colortraining	21		Green	Color			0		Green.png	Green.png	38	1	266	0	0	0	0		0	0	0	0		0	0	0	0		0	0	0	0		0
5.0.14.0	win	101019	14:51:01	NH_A_84	1	1	blockedtask_colortraining	4	blockedtask_colortraining	24		Red	Color			0		Red.png	Red.png	30	1	359	0	0	0	0		0	0	0	0		0	0	0	0		0	0	0	0		0
5.0.14.0	win	101019	14:51:01	NH_A_84	1	1	blockedtask_colortraining	4	blockedtask_colortraining	27		Red	Color			0		Red.png	Red.png	30	1	448	0	0	0	0		0	0	0	0		0	0	0	0		0	0	0	0		0
5.0.14.0	win	101019	14:51:01	NH_A_84	1	1	blockedtask_colortraining	4	blockedtask_colortraining	30		Green	Color			0		Green.png	Green.png	38	1	421	0	0	0	0		0	0	0	0		0	0	0	0		0	0	0	0		0
5.0.14.0	win	101019	14:51:01	NH_A_84	1	1	blockedtask_colortraining	4	blockedtask_colortraining	33		Green	Color			0		Green.png	Green.png	38	1	332	0	0	0	0		0	0	0	0		0	0	0	0		0	0	0	0		0
5.0.14.0	win	101019	14:51:01	NH_A_84	1	1	blockedtask_colortraining	4	blockedtask_colortraining	36		Red	Color			0		Red.png	Red.png	30	1	375	0	0	0	0		0	0	0	0		0	0	0	0		0	0	0	0		0
5.0.14.0	win	101019	14:51:01	NH_A_84	1	1	blockedtask_colortraining	4	blockedtask_colortraining	39		Green	Color			0		Green.png	Green.png	38	1	431	0	0	0	0		0	0	0	0		0	0	0	0		0	0	0	0		0
5.0.14.0	win	101019	14:51:01	NH_A_84	1	1	blockedtask_colortraining	4	blockedtask_colortraining	42		Green	Color			0		Green.png	Green.png	38	1	341	0	0	0	0		0	0	0	0		0	0	0	0		0	0	0	0		0
5.0.14.0	win	101019	14:51:01	NH_A_84	1	1	blockedtask_colortraining	4	blockedtask_colortraining	45		Red	Color			0		Red.png	Red.png	30	1	399	0	0	0	0		0	0	0	0		0	0	0	0		0	0	0	0		0
5.0.14.0	win	101019	14:51:01	NH_A_84	1	1	blockedtask_colortraining	4	blockedtask_colortraining	48		Red	Color			0		Red.png	Red.png	30	1	502	0	0	0	0		0	0	0	0		0	0	0	0		0	0	0	0		0
5.0.14.0	win	101019	14:51:01	NH_A_84	1	1	blockedtask_colortraining	4	blockedtask_colortraining	51		Red	Color			0		Red.png	Red.png	30	1	330	0	0	0	0		0	0	0	0		0	0	0	0		0	0	0	0		0
5.0.14.0	win	101019	14:51:01	NH_A_84	1	1	blockedtask_colortraining	4	blockedtask_colortraining	54		Green	Color			0		Green.png	Green.png	38	1	452	0	0	0	0		0	0	0	0		0	0	0	0		0	0	0	0		0
5.0.14.0	win	101019	14:51:01	NH_A_84	1	1	blockedtask_colortraining	4	blockedtask_colortraining	57		Red	Color			0		Red.png	Red.png	30	1	394	0	0	0	0		0	0	0	0		0	0	0	0		0	0	0	0		0
5.0.14.0	win	101019	14:51:01	NH_A_84	1	1	blockedtask_colortraining	4	blockedtask_colortraining	60		Red	Color			0		Red.png	Red.png	30	1	354	0	0	0	0		0	0	0	0		0	0	0	0		0	0	0	0		0
5.0.14.0	win	101019	14:51:01	NH_A_84	1	1	blockedtask_colortraining	4	blockedtask_colortraining	63		Red	Color			0		Red.png	Red.png	30	1	395	0	0	0	0		0	0	0	0		0	0	0	0		0	0	0	0		0
5.0.14.0	win	101019	14:51:01	NH_A_84	1	1	blockedtask_colortraining	4	blockedtask_colortraining	66		Green	Color			0		Green.png	Green.png	38	1	403	0	0	0	0		0	0	0	0		0	0	0	0		0	0	0	0		0
5.0.14.0	win	101019	14:51:01	NH_A_84	1	1	blockedtask_colortraining	4	blockedtask_colortraining	69		Green	Color			0		Green.png	Green.png	38	1	362	0	0	0	0		0	0	0	0		0	0	0	0		0	0	0	0		0
5.0.14.0	win	101019	14:51:01	NH_A_84	1	1	blockedtask_colortraining	4	blockedtask_colortraining	72		Red	Color			0		Red.png	Red.png	30	1	387	0	0	0	0		0	0	0	0		0	0	0	0		0	0	0	0		0
5.0.14.0	win	101019	14:51:01	NH_A_84	1	1	blockedtask_colortraining	4	blockedtask_colortraining	75		Red	Color			0		Red.png	Red.png	30	1	347	0	0	0	0		0	0	0	0		0	0	0	0		0	0	0	0		0
5.0.14.0	win	101019	14:51:01	NH_A_84	1	1	blockedtask_colortraining	4	blockedtask_colortraining	78		Red	Color			0		Red.png	Red.png	30	1	357	0	0	0	0		0	0	0	0		0	0	0	0		0	0	0	0		0
5.0.14.0	win	101019	14:51:01	NH_A_84	1	1	blockedtask_colortraining	4	blockedtask_colortraining	81		Red	Color			0		Red.png	Red.png	30	1	350	0	0	0	0		0	0	0	0		0	0	0	0		0	0	0	0		0
5.0.14.0	win	101019	14:51:01	NH_A_84	1	1	blockedtask_colortraining	4	blockedtask_colortraining	84		Green	Color			0		Green.png	Green.png	38	1	407	0	0	0	0		0	0	0	0		0	0	0	0		0	0	0	0		0
5.0.14.0	win	101019	14:51:01	NH_A_84	1	1	blockedtask_colortraining	4	blockedtask_colortraining	87		Green	Color			0		Green.png	Green.png	38	1	287	0	0	0	0		0	0	0	0		0	0	0	0		0	0	0	0		0
5.0.14.0	win	101019	14:51:01	NH_A_84	1	1	blockedtask_colortraining	4	blockedtask_colortraining	90		Green	Color			0		Green.png	Green.png	38	1	315	0	0	0	0		0	0	0	0		0	0	0	0		0	0	0	0		0
5.0.14.0	win	101019	14:51:01	NH_A_84	1	1	blockedtask_colortraining	4	blockedtask_colortraining	93		Green	Color			0		Green.png	Green.png	38	1	310	0	0	0	0		0	0	0	0		0	0	0	0		0	0	0	0		0
5.0.14.0	win	101019	14:51:01	NH_A_84	1	1	blockedtask_colortraining	4	blockedtask_colortraining	96		Green	Color			0		Green.png	Green.png	38	1	369	0	0	0	0		0	0	0	0		0	0	0	0		0	0	0	0		0
5.0.14.0	win	101019	14:51:01	NH_A_84	1	1	blockedtask_colorshapetraining	5	BlockedPracticeInstruct	1		Green	Color			0		SC_Blocked_ColorShapeTraining.htm	Green.png	57	0	7721	0	0	0	0		0	0	0	0		0	0	0	0		0	0	0	0		0
5.0.14.0	win	101019	14:51:01	NH_A_84	1	1	blockedtask_colorshapetraining	5	blockedtask_colorshapetraining	3		Green	Color			0		Green.png	Green.png	38	1	8579	0	0	0	0		0	0	0	0		0	0	0	0		0	0	0	0		0
5.0.14.0	win	101019	14:51:01	NH_A_84	1	1	blockedtask_colorshapetraining	5	blockedtask_colorshapetraining	6	Triangle		Shape			0		Triangle.png	Triangle.png	30	0	3493	0	0	0	0		0	0	0	0		0	0	0	0		0	0	0	0		0
5.0.14.0	win	101019	14:51:01	NH_A_84	1	1	blockedtask_colorshapetraining	5	blockedtask_colorshapetraining	9		Green	Color			0		Green.png	Green.png	38	1	2312	0	0	0	0		0	0	0	0		0	0	0	0		0	0	0	0		0
5.0.14.0	win	101019	14:51:01	NH_A_84	1	1	blockedtask_colorshapetraining	5	blockedtask_colorshapetraining	12		Red	Color			0		Red.png	Red.png	30	1	1987	0	0	0	0		0	0	0	0		0	0	0	0		0	0	0	0		0
5.0.14.0	win	101019	14:51:01	NH_A_84	1	1	blockedtask_colorshapetraining	5	blockedtask_colorshapetraining	15		Green	Color			0		Green.png	Green.png	38	1	1244	0	0	0	0		0	0	0	0		0	0	0	0		0	0	0	0		0
5.0.14.0	win	101019	14:51:01	NH_A_84	1	1	blockedtask_colorshapetraining	5	blockedtask_colorshapetraining	18	Circle		Shape			0		Circle.png	Circle.png	30	1	1474	0	0	0	0		0	0	0	0		0	0	0	0		0	0	0	0		0
5.0.14.0	win	101019	14:51:01	NH_A_84	1	1	blockedtask_colorshapetraining	5	blockedtask_colorshapetraining	21	Circle		Shape			0		Circle.png	Circle.png	30	1	559	0	0	0	0		0	0	0	0		0	0	0	0		0	0	0	0		0
5.0.14.0	win	101019	14:51:01	NH_A_84	1	1	blockedtask_colorshapetraining	5	blockedtask_colorshapetraining	24		Green	Color			0		Green.png	Green.png	38	1	480	0	0	0	0		0	0	0	0		0	0	0	0		0	0	0	0		0
5.0.14.0	win	101019	14:51:01	NH_A_84	1	1	blockedtask_colorshapetraining	5	blockedtask_colorshapetraining	27	Triangle		Shape			0		Triangle.png	Triangle.png	38	1	660	0	0	0	0		0	0	0	0		0	0	0	0		0	0	0	0		0
5.0.14.0	win	101019	14:51:01	NH_A_84	1	1	blockedtask_colorshapetraining	5	blockedtask_colorshapetraining	30		Red	Color			0		Red.png	Red.png	30	1	402	0	0	0	0		0	0	0	0		0	0	0	0		0	0	0	0		0
5.0.14.0	win	101019	14:51:01	NH_A_84	1	1	blockedtask_colorshapetraining	5	blockedtask_colorshapetraining	33	Triangle		Shape			0		Triangle.png	Triangle.png	38	1	809	0	0	0	0		0	0	0	0		0	0	0	0		0	0	0	0		0
5.0.14.0	win	101019	14:51:01	NH_A_84	1	1	blockedtask_colorshapetraining	5	blockedtask_colorshapetraining	36		Red	Color			0		Red.png	Red.png	30	1	560	0	0	0	0		0	0	0	0		0	0	0	0		0	0	0	0		0
5.0.14.0	win	101019	14:51:01	NH_A_84	1	1	blockedtask_colorshapetraining	5	blockedtask_colorshapetraining	39	Triangle		Shape			0		Triangle.png	Triangle.png	38	1	738	0	0	0	0		0	0	0	0		0	0	0	0		0	0	0	0		0
5.0.14.0	win	101019	14:51:01	NH_A_84	1	1	blockedtask_colorshapetraining	5	blockedtask_colorshapetraining	42	Triangle		Shape			0		Triangle.png	Triangle.png	38	1	796	0	0	0	0		0	0	0	0		0	0	0	0		0	0	0	0		0
5.0.14.0	win	101019	14:51:01	NH_A_84	1	1	blockedtask_colorshapetraining	5	blockedtask_colorshapetraining	45	Triangle		Shape			0		Triangle.png	Triangle.png	38	1	516	0	0	0	0		0	0	0	0		0	0	0	0		0	0	0	0		0
5.0.14.0	win	101019	14:51:01	NH_A_84	1	1	blockedtask_colorshapetraining	5	blockedtask_colorshapetraining	48	Circle		Shape			0		Circle.png	Circle.png	30	1	598	0	0	0	0		0	0	0	0		0	0	0	0		0	0	0	0		0
5.0.14.0	win	101019	14:51:01	NH_A_84	1	1	blockedtask_colorshapetraining	5	blockedtask_colorshapetraining	51		Green	Color			0		Green.png	Green.png	38	1	1302	0	0	0	0		0	0	0	0		0	0	0	0		0	0	0	0		0
5.0.14.0	win	101019	14:51:01	NH_A_84	1	1	blockedtask_colorshapetraining	5	blockedtask_colorshapetraining	54		Green	Color			0		Green.png	Green.png	38	1	425	0	0	0	0		0	0	0	0		0	0	0	0		0	0	0	0		0
5.0.14.0	win	101019	14:51:01	NH_A_84	1	1	blockedtask_colorshapetraining	5	blockedtask_colorshapetraining	57	Circle		Shape			0		Circle.png	Circle.png	30	1	575	0	0	0	0		0	0	0	0		0	0	0	0		0	0	0	0		0
5.0.14.0	win	101019	14:51:01	NH_A_84	1	1	blockedtask_colorshapetraining	5	blockedtask_colorshapetraining	60	Triangle		Shape			0		Triangle.png	Triangle.png	38	1	624	0	0	0	0		0	0	0	0		0	0	0	0		0	0	0	0		0
5.0.14.0	win	101019	14:51:01	NH_A_84	1	1	blockedtask_colorshapetraining	5	blockedtask_colorshapetraining	63	Circle		Shape			0		Circle.png	Circle.png	30	1	495	0	0	0	0		0	0	0	0		0	0	0	0		0	0	0	0		0
5.0.14.0	win	101019	14:51:01	NH_A_84	1	1	blockedtask_colorshapetraining	5	blockedtask_colorshapetraining	66	Triangle		Shape			0		Triangle.png	Triangle.png	38	1	1507	0	0	0	0		0	0	0	0		0	0	0	0		0	0	0	0		0
5.0.14.0	win	101019	14:51:01	NH_A_84	1	1	blockedtask_colorshapetraining	5	blockedtask_colorshapetraining	69		Green	Color			0		Green.png	Green.png	38	1	702	0	0	0	0		0	0	0	0		0	0	0	0		0	0	0	0		0
5.0.14.0	win	101019	14:51:01	NH_A_84	1	1	blockedtask_colorshapetraining	5	blockedtask_colorshapetraining	72		Red	Color			0		Red.png	Red.png	30	1	489	0	0	0	0		0	0	0	0		0	0	0	0		0	0	0	0		0
5.0.14.0	win	101019	14:51:01	NH_A_84	1	1	blockedtask_colorshapetraining	5	blockedtask_colorshapetraining	75		Red	Color			0		Red.png	Red.png	30	1	430	0	0	0	0		0	0	0	0		0	0	0	0		0	0	0	0		0
5.0.14.0	win	101019	14:51:01	NH_A_84	1	1	blockedtask_colorshapetraining	5	blockedtask_colorshapetraining	78	Circle		Shape			0		Circle.png	Circle.png	30	1	340	0	0	0	0		0	0	0	0		0	0	0	0		0	0	0	0		0
5.0.14.0	win	101019	14:51:01	NH_A_84	1	1	blockedtask_colorshapetraining	5	blockedtask_colorshapetraining	81		Red	Color			0		Red.png	Red.png	30	1	525	0	0	0	0		0	0	0	0		0	0	0	0		0	0	0	0		0
5.0.14.0	win	101019	14:51:01	NH_A_84	1	1	blockedtask_colorshapetraining	5	blockedtask_colorshapetraining	84		Red	Color			0		Red.png	Red.png	30	1	368	0	0	0	0		0	0	0	0		0	0	0	0		0	0	0	0		0
5.0.14.0	win	101019	14:51:01	NH_A_84	1	1	blockedtask_colorshapetraining	5	blockedtask_colorshapetraining	87	Circle		Shape			0		Circle.png	Circle.png	30	1	713	0	0	0	0		0	0	0	0		0	0	0	0		0	0	0	0		0
5.0.14.0	win	101019	14:51:01	NH_A_84	1	1	blockedtask_colorshapetraining	5	blockedtask_colorshapetraining	90		Red	Color			0		Red.png	Red.png	30	1	549	0	0	0	0		0	0	0	0		0	0	0	0		0	0	0	0		0
5.0.14.0	win	101019	14:51:01	NH_A_84	1	1	blockedtask_colorshapetraining	5	blockedtask_colorshapetraining	93	Circle		Shape			0		Circle.png	Circle.png	30	1	534	0	0	0	0		0	0	0	0		0	0	0	0		0	0	0	0		0
5.0.14.0	win	101019	14:51:01	NH_A_84	1	1	blockedtask_colorshapetraining	5	blockedtask_colorshapetraining	96		Green	Color			0		Green.png	Green.png	38	1	376	0	0	0	0		0	0	0	0		0	0	0	0		0	0	0	0		0
5.0.14.0	win	101019	14:51:01	NH_A_84	1	1	blockedtask_bivalentshapetraining	6	BlockedPracticeInstruct	1		Green	Color			0		SC_Blocked_BivalentShapeTraining.htm	Green.png	57	0	8863	0	0	0	0		0	0	0	0		0	0	0	0		0	0	0	0		0
5.0.14.0	win	101019	14:51:01	NH_A_84	1	1	blockedtask_bivalentshapetraining	6	blockedtask_bivalentshapetraining	3	Circle	Green	Shape			0		CircleGreen.png	CircleGreen.png	30	1	1500	0	0	0	0		0	0	0	0		0	0	0	0		0	0	0	0		0
5.0.14.0	win	101019	14:51:01	NH_A_84	1	1	blockedtask_bivalentshapetraining	6	blockedtask_bivalentshapetraining	6	Triangle	Green	Shape			0		TriangleGreen.png	TriangleGreen.png	38	1	584	0	0	0	0		0	0	0	0		0	0	0	0		0	0	0	0		0
5.0.14.0	win	101019	14:51:01	NH_A_84	1	1	blockedtask_bivalentshapetraining	6	blockedtask_bivalentshapetraining	9	Circle	Green	Shape			0		CircleGreen.png	CircleGreen.png	30	1	536	0	0	0	0		0	0	0	0		0	0	0	0		0	0	0	0		0
5.0.14.0	win	101019	14:51:01	NH_A_84	1	1	blockedtask_bivalentshapetraining	6	blockedtask_bivalentshapetraining	12	Triangle	Red	Shape			0		TriangleRed.png	TriangleRed.png	38	1	793	0	0	0	0		0	0	0	0		0	0	0	0		0	0	0	0		0
5.0.14.0	win	101019	14:51:01	NH_A_84	1	1	blockedtask_bivalentshapetraining	6	blockedtask_bivalentshapetraining	15	Triangle	Red	Shape			0		TriangleRed.png	TriangleRed.png	38	1	482	0	0	0	0		0	0	0	0		0	0	0	0		0	0	0	0		0
5.0.14.0	win	101019	14:51:01	NH_A_84	1	1	blockedtask_bivalentshapetraining	6	blockedtask_bivalentshapetraining	18	Triangle	Green	Shape			0		TriangleGreen.png	TriangleGreen.png	38	1	422	0	0	0	0		0	0	0	0		0	0	0	0		0	0	0	0		0
5.0.14.0	win	101019	14:51:01	NH_A_84	1	1	blockedtask_bivalentshapetraining	6	blockedtask_bivalentshapetraining	21	Circle	Green	Shape			0		CircleGreen.png	CircleGreen.png	30	1	572	0	0	0	0		0	0	0	0		0	0	0	0		0	0	0	0		0
5.0.14.0	win	101019	14:51:01	NH_A_84	1	1	blockedtask_bivalentshapetraining	6	blockedtask_bivalentshapetraining	24	Triangle	Green	Shape			0		TriangleGreen.png	TriangleGreen.png	38	1	589	0	0	0	0		0	0	0	0		0	0	0	0		0	0	0	0		0
5.0.14.0	win	101019	14:51:01	NH_A_84	1	1	blockedtask_bivalentshapetraining	6	blockedtask_bivalentshapetraining	27	Circle	Green	Shape			0		CircleGreen.png	CircleGreen.png	30	1	445	0	0	0	0		0	0	0	0		0	0	0	0		0	0	0	0		0
5.0.14.0	win	101019	14:51:01	NH_A_84	1	1	blockedtask_bivalentshapetraining	6	blockedtask_bivalentshapetraining	30	Triangle	Red	Shape			0		TriangleRed.png	TriangleRed.png	38	1	579	0	0	0	0		0	0	0	0		0	0	0	0		0	0	0	0		0
5.0.14.0	win	101019	14:51:01	NH_A_84	1	1	blockedtask_bivalentshapetraining	6	blockedtask_bivalentshapetraining	33	Circle	Red	Shape			0		CircleRed.png	CircleRed.png	30	1	371	0	0	0	0		0	0	0	0		0	0	0	0		0	0	0	0		0
5.0.14.0	win	101019	14:51:01	NH_A_84	1	1	blockedtask_bivalentshapetraining	6	blockedtask_bivalentshapetraining	36	Triangle	Green	Shape			0		TriangleGreen.png	TriangleGreen.png	38	1	524	0	0	0	0		0	0	0	0		0	0	0	0		0	0	0	0		0
5.0.14.0	win	101019	14:51:01	NH_A_84	1	1	blockedtask_bivalentshapetraining	6	blockedtask_bivalentshapetraining	39	Circle	Red	Shape			0		CircleRed.png	CircleRed.png	30	1	447	0	0	0	0		0	0	0	0		0	0	0	0		0	0	0	0		0
5.0.14.0	win	101019	14:51:01	NH_A_84	1	1	blockedtask_bivalentshapetraining	6	blockedtask_bivalentshapetraining	42	Circle	Red	Shape			0		CircleRed.png	CircleRed.png	30	1	468	0	0	0	0		0	0	0	0		0	0	0	0		0	0	0	0		0
5.0.14.0	win	101019	14:51:01	NH_A_84	1	1	blockedtask_bivalentshapetraining	6	blockedtask_bivalentshapetraining	45	Triangle	Red	Shape			0		TriangleRed.png	TriangleRed.png	38	1	473	0	0	0	0		0	0	0	0		0	0	0	0		0	0	0	0		0
5.0.14.0	win	101019	14:51:01	NH_A_84	1	1	blockedtask_bivalentshapetraining	6	blockedtask_bivalentshapetraining	48	Circle	Red	Shape			0		CircleRed.png	CircleRed.png	30	1	446	0	0	0	0		0	0	0	0		0	0	0	0		0	0	0	0		0
5.0.14.0	win	101019	14:51:01	NH_A_84	1	1	blockedtask_bivalentshapetraining	6	blockedtask_bivalentshapetraining	51	Circle	Red	Shape			0		CircleRed.png	CircleRed.png	30	1	483	0	0	0	0		0	0	0	0		0	0	0	0		0	0	0	0		0
5.0.14.0	win	101019	14:51:01	NH_A_84	1	1	blockedtask_bivalentshapetraining	6	blockedtask_bivalentshapetraining	54	Triangle	Green	Shape			0		TriangleGreen.png	TriangleGreen.png	38	1	424	0	0	0	0		0	0	0	0		0	0	0	0		0	0	0	0		0
5.0.14.0	win	101019	14:51:01	NH_A_84	1	1	blockedtask_bivalentshapetraining	6	blockedtask_bivalentshapetraining	57	Circle	Red	Shape			0		CircleRed.png	CircleRed.png	30	1	414	0	0	0	0		0	0	0	0		0	0	0	0		0	0	0	0		0
5.0.14.0	win	101019	14:51:01	NH_A_84	1	1	blockedtask_bivalentshapetraining	6	blockedtask_bivalentshapetraining	60	Triangle	Green	Shape			0		TriangleGreen.png	TriangleGreen.png	38	1	325	0	0	0	0		0	0	0	0		0	0	0	0		0	0	0	0		0
5.0.14.0	win	101019	14:51:01	NH_A_84	1	1	blockedtask_bivalentshapetraining	6	blockedtask_bivalentshapetraining	63	Circle	Red	Shape			0		CircleRed.png	CircleRed.png	30	1	303	0	0	0	0		0	0	0	0		0	0	0	0		0	0	0	0		0
5.0.14.0	win	101019	14:51:01	NH_A_84	1	1	blockedtask_bivalentshapetraining	6	blockedtask_bivalentshapetraining	66	Triangle	Green	Shape			0		TriangleGreen.png	TriangleGreen.png	38	1	331	0	0	0	0		0	0	0	0		0	0	0	0		0	0	0	0		0
5.0.14.0	win	101019	14:51:01	NH_A_84	1	1	blockedtask_bivalentshapetraining	6	blockedtask_bivalentshapetraining	69	Triangle	Green	Shape			0		TriangleGreen.png	TriangleGreen.png	38	1	453	0	0	0	0		0	0	0	0		0	0	0	0		0	0	0	0		0
5.0.14.0	win	101019	14:51:01	NH_A_84	1	1	blockedtask_bivalentshapetraining	6	blockedtask_bivalentshapetraining	72	Circle	Green	Shape			0		CircleGreen.png	CircleGreen.png	30	1	506	0	0	0	0		0	0	0	0		0	0	0	0		0	0	0	0		0
5.0.14.0	win	101019	14:51:01	NH_A_84	1	1	blockedtask_bivalentshapetraining	6	blockedtask_bivalentshapetraining	75	Triangle	Red	Shape			0		TriangleRed.png	TriangleRed.png	38	1	589	0	0	0	0		0	0	0	0		0	0	0	0		0	0	0	0		0
5.0.14.0	win	101019	14:51:01	NH_A_84	1	1	blockedtask_bivalentshapetraining	6	blockedtask_bivalentshapetraining	78	Circle	Red	Shape			0		CircleRed.png	CircleRed.png	30	1	397	0	0	0	0		0	0	0	0		0	0	0	0		0	0	0	0		0
5.0.14.0	win	101019	14:51:01	NH_A_84	1	1	blockedtask_bivalentshapetraining	6	blockedtask_bivalentshapetraining	81	Circle	Green	Shape			0		CircleGreen.png	CircleGreen.png	30	1	629	0	0	0	0		0	0	0	0		0	0	0	0		0	0	0	0		0
5.0.14.0	win	101019	14:51:01	NH_A_84	1	1	blockedtask_bivalentshapetraining	6	blockedtask_bivalentshapetraining	84	Circle	Green	Shape			0		CircleGreen.png	CircleGreen.png	30	1	404	0	0	0	0		0	0	0	0		0	0	0	0		0	0	0	0		0
5.0.14.0	win	101019	14:51:01	NH_A_84	1	1	blockedtask_bivalentshapetraining	6	blockedtask_bivalentshapetraining	87	Triangle	Red	Shape			0		TriangleRed.png	TriangleRed.png	38	1	475	0	0	0	0		0	0	0	0		0	0	0	0		0	0	0	0		0
5.0.14.0	win	101019	14:51:01	NH_A_84	1	1	blockedtask_bivalentshapetraining	6	blockedtask_bivalentshapetraining	90	Triangle	Red	Shape			0		TriangleRed.png	TriangleRed.png	38	1	415	0	0	0	0		0	0	0	0		0	0	0	0		0	0	0	0		0
5.0.14.0	win	101019	14:51:01	NH_A_84	1	1	blockedtask_bivalentshapetraining	6	blockedtask_bivalentshapetraining	93	Circle	Green	Shape			0		CircleGreen.png	CircleGreen.png	30	1	646	0	0	0	0		0	0	0	0		0	0	0	0		0	0	0	0		0
5.0.14.0	win	101019	14:51:01	NH_A_84	1	1	blockedtask_bivalentshapetraining	6	blockedtask_bivalentshapetraining	96	Triangle	Red	Shape			0		TriangleRed.png	TriangleRed.png	38	1	340	0	0	0	0		0	0	0	0		0	0	0	0		0	0	0	0		0
5.0.14.0	win	101019	14:51:01	NH_A_84	1	1	blockedtask_bivalentcolortraining	7	BlockedPracticeInstruct	1	Triangle	Red	Shape			0		SC_Blocked_BivalentColorTraining.htm	TriangleRed.png	57	0	5965	0	0	0	0		0	0	0	0		0	0	0	0		0	0	0	0		0
5.0.14.0	win	101019	14:51:01	NH_A_84	1	1	blockedtask_bivalentcolortraining	7	blockedtask_bivalentcolortraining	3	Circle	Red	Color			0		CircleRed.png	CircleRed.png	30	1	558	0	0	0	0		0	0	0	0		0	0	0	0		0	0	0	0		0
5.0.14.0	win	101019	14:51:01	NH_A_84	1	1	blockedtask_bivalentcolortraining	7	blockedtask_bivalentcolortraining	6	Circle	Red	Color			0		CircleRed.png	CircleRed.png	30	1	592	0	0	0	0		0	0	0	0		0	0	0	0		0	0	0	0		0
5.0.14.0	win	101019	14:51:01	NH_A_84	1	1	blockedtask_bivalentcolortraining	7	blockedtask_bivalentcolortraining	9	Circle	Red	Color			0		CircleRed.png	CircleRed.png	30	1	304	0	0	0	0		0	0	0	0		0	0	0	0		0	0	0	0		0
5.0.14.0	win	101019	14:51:01	NH_A_84	1	1	blockedtask_bivalentcolortraining	7	blockedtask_bivalentcolortraining	12	Triangle	Green	Color			0		TriangleGreen.png	TriangleGreen.png	38	1	379	0	0	0	0		0	0	0	0		0	0	0	0		0	0	0	0		0
5.0.14.0	win	101019	14:51:01	NH_A_84	1	1	blockedtask_bivalentcolortraining	7	blockedtask_bivalentcolortraining	15	Triangle	Red	Color			0		TriangleRed.png	TriangleRed.png	30	1	595	0	0	0	0		0	0	0	0		0	0	0	0		0	0	0	0		0
5.0.14.0	win	101019	14:51:01	NH_A_84	1	1	blockedtask_bivalentcolortraining	7	blockedtask_bivalentcolortraining	18	Circle	Green	Color			0		CircleGreen.png	CircleGreen.png	38	1	323	0	0	0	0		0	0	0	0		0	0	0	0		0	0	0	0		0
5.0.14.0	win	101019	14:51:01	NH_A_84	1	1	blockedtask_bivalentcolortraining	7	blockedtask_bivalentcolortraining	21	Triangle	Green	Color			0		TriangleGreen.png	TriangleGreen.png	38	1	382	0	0	0	0		0	0	0	0		0	0	0	0		0	0	0	0		0
5.0.14.0	win	101019	14:51:01	NH_A_84	1	1	blockedtask_bivalentcolortraining	7	blockedtask_bivalentcolortraining	24	Circle	Red	Color			0		CircleRed.png	CircleRed.png	30	1	422	0	0	0	0		0	0	0	0		0	0	0	0		0	0	0	0		0
5.0.14.0	win	101019	14:51:01	NH_A_84	1	1	blockedtask_bivalentcolortraining	7	blockedtask_bivalentcolortraining	27	Triangle	Red	Color			0		TriangleRed.png	TriangleRed.png	30	1	365	0	0	0	0		0	0	0	0		0	0	0	0		0	0	0	0		0
5.0.14.0	win	101019	14:51:01	NH_A_84	1	1	blockedtask_bivalentcolortraining	7	blockedtask_bivalentcolortraining	30	Triangle	Green	Color			0		TriangleGreen.png	TriangleGreen.png	38	1	437	0	0	0	0		0	0	0	0		0	0	0	0		0	0	0	0		0
5.0.14.0	win	101019	14:51:01	NH_A_84	1	1	blockedtask_bivalentcolortraining	7	blockedtask_bivalentcolortraining	33	Circle	Green	Color			0		CircleGreen.png	CircleGreen.png	38	1	460	0	0	0	0		0	0	0	0		0	0	0	0		0	0	0	0		0
5.0.14.0	win	101019	14:51:01	NH_A_84	1	1	blockedtask_bivalentcolortraining	7	blockedtask_bivalentcolortraining	36	Circle	Green	Color			0		CircleGreen.png	CircleGreen.png	38	1	353	0	0	0	0		0	0	0	0		0	0	0	0		0	0	0	0		0
5.0.14.0	win	101019	14:51:01	NH_A_84	1	1	blockedtask_bivalentcolortraining	7	blockedtask_bivalentcolortraining	39	Triangle	Red	Color			0		TriangleRed.png	TriangleRed.png	30	1	394	0	0	0	0		0	0	0	0		0	0	0	0		0	0	0	0		0
5.0.14.0	win	101019	14:51:01	NH_A_84	1	1	blockedtask_bivalentcolortraining	7	blockedtask_bivalentcolortraining	42	Circle	Red	Color			0		CircleRed.png	CircleRed.png	30	1	338	0	0	0	0		0	0	0	0		0	0	0	0		0	0	0	0		0
5.0.14.0	win	101019	14:51:01	NH_A_84	1	1	blockedtask_bivalentcolortraining	7	blockedtask_bivalentcolortraining	45	Circle	Green	Color			0		CircleGreen.png	CircleGreen.png	38	1	412	0	0	0	0		0	0	0	0		0	0	0	0		0	0	0	0		0
5.0.14.0	win	101019	14:51:01	NH_A_84	1	1	blockedtask_bivalentcolortraining	7	blockedtask_bivalentcolortraining	48	Triangle	Red	Color			0		TriangleRed.png	TriangleRed.png	30	1	404	0	0	0	0		0	0	0	0		0	0	0	0		0	0	0	0		0
5.0.14.0	win	101019	14:51:01	NH_A_84	1	1	blockedtask_bivalentcolortraining	7	blockedtask_bivalentcolortraining	51	Circle	Red	Color			0		CircleRed.png	CircleRed.png	30	1	379	0	0	0	0		0	0	0	0		0	0	0	0		0	0	0	0		0
5.0.14.0	win	101019	14:51:01	NH_A_84	1	1	blockedtask_bivalentcolortraining	7	blockedtask_bivalentcolortraining	54	Triangle	Green	Color			0		TriangleGreen.png	TriangleGreen.png	38	1	355	0	0	0	0		0	0	0	0		0	0	0	0		0	0	0	0		0
5.0.14.0	win	101019	14:51:01	NH_A_84	1	1	blockedtask_bivalentcolortraining	7	blockedtask_bivalentcolortraining	57	Triangle	Red	Color			0		TriangleRed.png	TriangleRed.png	30	1	301	0	0	0	0		0	0	0	0		0	0	0	0		0	0	0	0		0
5.0.14.0	win	101019	14:51:01	NH_A_84	1	1	blockedtask_bivalentcolortraining	7	blockedtask_bivalentcolortraining	60	Circle	Red	Color			0		CircleRed.png	CircleRed.png	30	1	440	0	0	0	0		0	0	0	0		0	0	0	0		0	0	0	0		0
5.0.14.0	win	101019	14:51:01	NH_A_84	1	1	blockedtask_bivalentcolortraining	7	blockedtask_bivalentcolortraining	63	Circle	Green	Color			0		CircleGreen.png	CircleGreen.png	38	1	606	0	0	0	0		0	0	0	0		0	0	0	0		0	0	0	0		0
5.0.14.0	win	101019	14:51:01	NH_A_84	1	1	blockedtask_bivalentcolortraining	7	blockedtask_bivalentcolortraining	66	Triangle	Red	Color			0		TriangleRed.png	TriangleRed.png	30	1	366	0	0	0	0		0	0	0	0		0	0	0	0		0	0	0	0		0
5.0.14.0	win	101019	14:51:01	NH_A_84	1	1	blockedtask_bivalentcolortraining	7	blockedtask_bivalentcolortraining	69	Triangle	Green	Color			0		TriangleGreen.png	TriangleGreen.png	38	1	470	0	0	0	0		0	0	0	0		0	0	0	0		0	0	0	0		0
5.0.14.0	win	101019	14:51:01	NH_A_84	1	1	blockedtask_bivalentcolortraining	7	blockedtask_bivalentcolortraining	72	Triangle	Green	Color			0		TriangleGreen.png	TriangleGreen.png	38	1	459	0	0	0	0		0	0	0	0		0	0	0	0		0	0	0	0		0
5.0.14.0	win	101019	14:51:01	NH_A_84	1	1	blockedtask_bivalentcolortraining	7	blockedtask_bivalentcolortraining	75	Circle	Green	Color			0		CircleGreen.png	CircleGreen.png	38	1	401	0	0	0	0		0	0	0	0		0	0	0	0		0	0	0	0		0
5.0.14.0	win	101019	14:51:01	NH_A_84	1	1	blockedtask_bivalentcolortraining	7	blockedtask_bivalentcolortraining	78	Triangle	Red	Color			0		TriangleRed.png	TriangleRed.png	30	1	375	0	0	0	0		0	0	0	0		0	0	0	0		0	0	0	0		0
5.0.14.0	win	101019	14:51:01	NH_A_84	1	1	blockedtask_bivalentcolortraining	7	blockedtask_bivalentcolortraining	81	Triangle	Green	Color			0		TriangleGreen.png	TriangleGreen.png	38	1	672	0	0	0	0		0	0	0	0		0	0	0	0		0	0	0	0		0
5.0.14.0	win	101019	14:51:01	NH_A_84	1	1	blockedtask_bivalentcolortraining	7	blockedtask_bivalentcolortraining	84	Circle	Green	Color			0		CircleGreen.png	CircleGreen.png	38	1	413	0	0	0	0		0	0	0	0		0	0	0	0		0	0	0	0		0
5.0.14.0	win	101019	14:51:01	NH_A_84	1	1	blockedtask_bivalentcolortraining	7	blockedtask_bivalentcolortraining	87	Triangle	Green	Color			0		TriangleGreen.png	TriangleGreen.png	38	1	340	0	0	0	0		0	0	0	0		0	0	0	0		0	0	0	0		0
5.0.14.0	win	101019	14:51:01	NH_A_84	1	1	blockedtask_bivalentcolortraining	7	blockedtask_bivalentcolortraining	90	Circle	Green	Color			0		CircleGreen.png	CircleGreen.png	38	1	366	0	0	0	0		0	0	0	0		0	0	0	0		0	0	0	0		0
5.0.14.0	win	101019	14:51:01	NH_A_84	1	1	blockedtask_bivalentcolortraining	7	blockedtask_bivalentcolortraining	93	Circle	Red	Color			0		CircleRed.png	CircleRed.png	30	1	407	0	0	0	0		0	0	0	0		0	0	0	0		0	0	0	0		0
5.0.14.0	win	101019	14:51:01	NH_A_84	1	1	blockedtask_bivalentcolortraining	7	blockedtask_bivalentcolortraining	96	Triangle	Red	Color			0		TriangleRed.png	TriangleRed.png	30	1	302	0	0	0	0		0	0	0	0		0	0	0	0		0	0	0	0		0
5.0.14.0	win	101019	14:51:01	NH_A_84	1	1	blocked_testintro	8	BlockedPracticeInstruct	1	Triangle	Red	Color			0		SC_Blocked_TestIntro.htm	TriangleRed.png	57	0	10329	0	0	0	0		0	0	0	0		0	0	0	0		0	0	0	0		0
5.0.14.0	win	101019	14:51:01	NH_A_84	1	1	blocked_color	9	BlockedTestInstruct	1	Triangle	Red	Color			0		SC_Blocked_BivalentColorTest.htm	TriangleRed.png	57	0	4827	0	0	0	0		0	0	0	0		0	0	0	0		0	0	0	0		0
5.0.14.0	win	101019	14:51:01	NH_A_84	1	1	blocked_color	9	blockedtask_bivalentcolortest	3	Circle	Green	Color			0		CircleGreen.png	CircleGreen.png	38	1	713	1	1	713	100	713	0	0	0	0		0	0	0	0		0	0	0	0		0
5.0.14.0	win	101019	14:51:01	NH_A_84	1	1	blocked_color	9	blockedtask_bivalentcolortest	6	Circle	Green	Color			0		CircleGreen.png	CircleGreen.png	38	1	293	2	2	1006	100	503	0	0	0	0		0	0	0	0		0	0	0	0		0
5.0.14.0	win	101019	14:51:01	NH_A_84	1	1	blocked_color	9	blockedtask_bivalentcolortest	9	Triangle	Green	Color			0		TriangleGreen.png	TriangleGreen.png	38	1	304	3	3	1310	100	436.6666666666666856145	0	0	0	0		0	0	0	0		0	0	0	0		0
5.0.14.0	win	101019	14:51:01	NH_A_84	1	1	blocked_color	9	blockedtask_bivalentcolortest	12	Triangle	Red	Color			0		TriangleRed.png	TriangleRed.png	30	1	396	4	4	1706	100	426.5	0	0	0	0		0	0	0	0		0	0	0	0		0
5.0.14.0	win	101019	14:51:01	NH_A_84	1	1	blocked_color	9	blockedtask_bivalentcolortest	15	Circle	Green	Color			0		CircleGreen.png	CircleGreen.png	38	1	388	5	5	2094	100	418.8000000000000113687	0	0	0	0		0	0	0	0		0	0	0	0		0
5.0.14.0	win	101019	14:51:01	NH_A_84	1	1	blocked_color	9	blockedtask_bivalentcolortest	18	Triangle	Red	Color			0		TriangleRed.png	TriangleRed.png	30	1	364	6	6	2458	100	409.6666666666666856145	0	0	0	0		0	0	0	0		0	0	0	0		0
5.0.14.0	win	101019	14:51:01	NH_A_84	1	1	blocked_color	9	blockedtask_bivalentcolortest	21	Triangle	Green	Color			0		TriangleGreen.png	TriangleGreen.png	38	1	293	7	7	2751	100	393	0	0	0	0		0	0	0	0		0	0	0	0		0
5.0.14.0	win	101019	14:51:01	NH_A_84	1	1	blocked_color	9	blockedtask_bivalentcolortest	24	Circle	Red	Color			0		CircleRed.png	CircleRed.png	30	1	368	8	8	3119	100	389.875	0	0	0	0		0	0	0	0		0	0	0	0		0
5.0.14.0	win	101019	14:51:01	NH_A_84	1	1	blocked_color	9	blockedtask_bivalentcolortest	27	Circle	Red	Color			0		CircleRed.png	CircleRed.png	30	1	361	9	9	3480	100	386.6666666666666856145	0	0	0	0		0	0	0	0		0	0	0	0		0
5.0.14.0	win	101019	14:51:01	NH_A_84	1	1	blocked_color	9	blockedtask_bivalentcolortest	30	Triangle	Red	Color			0		TriangleRed.png	TriangleRed.png	30	1	338	10	10	3818	100	381.8000000000000113687	0	0	0	0		0	0	0	0		0	0	0	0		0
5.0.14.0	win	101019	14:51:01	NH_A_84	1	1	blocked_color	9	blockedtask_bivalentcolortest	33	Triangle	Green	Color			0		TriangleGreen.png	TriangleGreen.png	38	1	588	11	11	4406	100	400.5454545454545609573	0	0	0	0		0	0	0	0		0	0	0	0		0
5.0.14.0	win	101019	14:51:01	NH_A_84	1	1	blocked_color	9	blockedtask_bivalentcolortest	36	Circle	Green	Color			0		CircleGreen.png	CircleGreen.png	38	1	365	12	12	4771	100	397.5833333333333143855	0	0	0	0		0	0	0	0		0	0	0	0		0
5.0.14.0	win	101019	14:51:01	NH_A_84	1	1	blocked_color	9	blockedtask_bivalentcolortest	39	Circle	Red	Color			0		CircleRed.png	CircleRed.png	30	1	405	13	13	5176	100	398.1538461538461319833	0	0	0	0		0	0	0	0		0	0	0	0		0
5.0.14.0	win	101019	14:51:01	NH_A_84	1	1	blocked_color	9	blockedtask_bivalentcolortest	42	Triangle	Green	Color			0		TriangleGreen.png	TriangleGreen.png	38	1	445	14	14	5621	100	401.5	0	0	0	0		0	0	0	0		0	0	0	0		0
5.0.14.0	win	101019	14:51:01	NH_A_84	1	1	blocked_color	9	blockedtask_bivalentcolortest	45	Triangle	Green	Color			0		TriangleGreen.png	TriangleGreen.png	38	1	370	15	15	5991	100	399.3999999999999772626	0	0	0	0		0	0	0	0		0	0	0	0		0
5.0.14.0	win	101019	14:51:01	NH_A_84	1	1	blocked_color	9	blockedtask_bivalentcolortest	48	Triangle	Red	Color			0		TriangleRed.png	TriangleRed.png	30	1	475	16	16	6466	100	404.125	0	0	0	0		0	0	0	0		0	0	0	0		0
5.0.14.0	win	101019	14:51:01	NH_A_84	1	1	blocked_color	9	blockedtask_bivalentcolortest	51	Circle	Green	Color			0		CircleGreen.png	CircleGreen.png	38	1	416	17	17	6882	100	404.8235294117646958512	0	0	0	0		0	0	0	0		0	0	0	0		0
5.0.14.0	win	101019	14:51:01	NH_A_84	1	1	blocked_color	9	blockedtask_bivalentcolortest	54	Circle	Green	Color			0		CircleGreen.png	CircleGreen.png	38	1	422	18	18	7304	100	405.7777777777777714618	0	0	0	0		0	0	0	0		0	0	0	0		0
5.0.14.0	win	101019	14:51:01	NH_A_84	1	1	blocked_color	9	blockedtask_bivalentcolortest	57	Triangle	Green	Color			0		TriangleGreen.png	TriangleGreen.png	38	1	333	19	19	7637	100	401.9473684210526585048	0	0	0	0		0	0	0	0		0	0	0	0		0
5.0.14.0	win	101019	14:51:01	NH_A_84	1	1	blocked_color	9	blockedtask_bivalentcolortest	60	Triangle	Red	Color			0		TriangleRed.png	TriangleRed.png	30	1	423	20	20	8060	100	403	0	0	0	0		0	0	0	0		0	0	0	0		0
5.0.14.0	win	101019	14:51:01	NH_A_84	1	1	blocked_color	9	blockedtask_bivalentcolortest	63	Triangle	Red	Color			0		TriangleRed.png	TriangleRed.png	30	1	350	21	21	8410	100	400.4761904761904816041	0	0	0	0		0	0	0	0		0	0	0	0		0
5.0.14.0	win	101019	14:51:01	NH_A_84	1	1	blocked_color	9	blockedtask_bivalentcolortest	66	Triangle	Green	Color			0		TriangleGreen.png	TriangleGreen.png	38	1	358	22	22	8768	100	398.5454545454545609573	0	0	0	0		0	0	0	0		0	0	0	0		0
5.0.14.0	win	101019	14:51:01	NH_A_84	1	1	blocked_color	9	blockedtask_bivalentcolortest	69	Triangle	Red	Color			0		TriangleRed.png	TriangleRed.png	30	1	384	23	23	9152	100	397.9130434782608745081	0	0	0	0		0	0	0	0		0	0	0	0		0
5.0.14.0	win	101019	14:51:01	NH_A_84	1	1	blocked_color	9	blockedtask_bivalentcolortest	72	Circle	Green	Color			0		CircleGreen.png	CircleGreen.png	38	1	376	24	24	9528	100	397	0	0	0	0		0	0	0	0		0	0	0	0		0
5.0.14.0	win	101019	14:51:01	NH_A_84	1	1	blocked_color	9	blockedtask_bivalentcolortest	75	Circle	Red	Color			0		CircleRed.png	CircleRed.png	30	1	417	25	25	9945	100	397.8000000000000113687	0	0	0	0		0	0	0	0		0	0	0	0		0
5.0.14.0	win	101019	14:51:01	NH_A_84	1	1	blocked_color	9	blockedtask_bivalentcolortest	78	Circle	Red	Color			0		CircleRed.png	CircleRed.png	30	1	440	26	26	10385	100	399.4230769230769055866	0	0	0	0		0	0	0	0		0	0	0	0		0
5.0.14.0	win	101019	14:51:01	NH_A_84	1	1	blocked_color	9	blockedtask_bivalentcolortest	81	Circle	Green	Color			0		CircleGreen.png	CircleGreen.png	38	1	398	27	27	10783	100	399.3703703703703808969	0	0	0	0		0	0	0	0		0	0	0	0		0
5.0.14.0	win	101019	14:51:01	NH_A_84	1	1	blocked_color	9	blockedtask_bivalentcolortest	84	Circle	Green	Color			0		CircleGreen.png	CircleGreen.png	38	1	357	28	28	11140	100	397.8571428571428327814	0	0	0	0		0	0	0	0		0	0	0	0		0
5.0.14.0	win	101019	14:51:01	NH_A_84	1	1	blocked_color	9	blockedtask_bivalentcolortest	87	Circle	Green	Color			0		CircleGreen.png	CircleGreen.png	38	1	382	29	29	11522	100	397.3103448275862206174	0	0	0	0		0	0	0	0		0	0	0	0		0
5.0.14.0	win	101019	14:51:01	NH_A_84	1	1	blocked_color	9	blockedtask_bivalentcolortest	90	Triangle	Red	Color			0		TriangleRed.png	TriangleRed.png	30	1	422	30	30	11944	100	398.1333333333333257542	0	0	0	0		0	0	0	0		0	0	0	0		0
5.0.14.0	win	101019	14:51:01	NH_A_84	1	1	blocked_color	9	blockedtask_bivalentcolortest	93	Triangle	Red	Color			0		TriangleRed.png	TriangleRed.png	30	1	349	31	31	12293	100	396.548387096774206384	0	0	0	0		0	0	0	0		0	0	0	0		0
5.0.14.0	win	101019	14:51:01	NH_A_84	1	1	blocked_color	9	blockedtask_bivalentcolortest	96	Circle	Green	Color			0		CircleGreen.png	CircleGreen.png	38	1	390	32	32	12683	100	396.34375	0	0	0	0		0	0	0	0		0	0	0	0		0
5.0.14.0	win	101019	14:51:01	NH_A_84	1	1	blocked_color	9	blockedtask_bivalentcolortest	99	Circle	Green	Color			0		CircleGreen.png	CircleGreen.png	38	1	398	33	33	13081	100	396.3939393939393767141	0	0	0	0		0	0	0	0		0	0	0	0		0
5.0.14.0	win	101019	14:51:01	NH_A_84	1	1	blocked_color	9	blockedtask_bivalentcolortest	102	Circle	Red	Color			0		CircleRed.png	CircleRed.png	30	1	406	34	34	13487	100	396.6764705882353041488	0	0	0	0		0	0	0	0		0	0	0	0		0
5.0.14.0	win	101019	14:51:01	NH_A_84	1	1	blocked_color	9	blockedtask_bivalentcolortest	105	Triangle	Red	Color			0		TriangleRed.png	TriangleRed.png	30	1	429	35	35	13916	100	397.6000000000000227374	0	0	0	0		0	0	0	0		0	0	0	0		0
5.0.14.0	win	101019	14:51:01	NH_A_84	1	1	blocked_color	9	blockedtask_bivalentcolortest	108	Circle	Green	Color			0		CircleGreen.png	CircleGreen.png	38	1	404	36	36	14320	100	397.7777777777777714618	0	0	0	0		0	0	0	0		0	0	0	0		0
5.0.14.0	win	101019	14:51:01	NH_A_84	1	1	blocked_color	9	blockedtask_bivalentcolortest	111	Circle	Green	Color			0		CircleGreen.png	CircleGreen.png	38	1	315	37	37	14635	100	395.5405405405405190322	0	0	0	0		0	0	0	0		0	0	0	0		0
5.0.14.0	win	101019	14:51:01	NH_A_84	1	1	blocked_color	9	blockedtask_bivalentcolortest	114	Triangle	Green	Color			0		TriangleGreen.png	TriangleGreen.png	38	1	326	38	38	14961	100	393.7105263157894796677	0	0	0	0		0	0	0	0		0	0	0	0		0
5.0.14.0	win	101019	14:51:01	NH_A_84	1	1	blocked_color	9	blockedtask_bivalentcolortest	117	Circle	Red	Color			0		CircleRed.png	CircleRed.png	30	1	352	39	39	15313	100	392.6410256410256351955	0	0	0	0		0	0	0	0		0	0	0	0		0
5.0.14.0	win	101019	14:51:01	NH_A_84	1	1	blocked_color	9	blockedtask_bivalentcolortest	120	Circle	Red	Color			0		CircleRed.png	CircleRed.png	30	1	378	40	40	15691	100	392.2749999999999772626	0	0	0	0		0	0	0	0		0	0	0	0		0
5.0.14.0	win	101019	14:51:01	NH_A_84	1	1	blocked_color	9	blockedtask_bivalentcolortest	123	Triangle	Green	Color			0		TriangleGreen.png	TriangleGreen.png	38	1	434	41	41	16125	100	393.2926829268292863162	0	0	0	0		0	0	0	0		0	0	0	0		0
5.0.14.0	win	101019	14:51:01	NH_A_84	1	1	blocked_color	9	blockedtask_bivalentcolortest	126	Circle	Red	Color			0		CircleRed.png	CircleRed.png	30	1	392	42	42	16517	100	393.2619047619047591979	0	0	0	0		0	0	0	0		0	0	0	0		0
5.0.14.0	win	101019	14:51:01	NH_A_84	1	1	blocked_color	9	blockedtask_bivalentcolortest	129	Triangle	Red	Color			0		TriangleRed.png	TriangleRed.png	30	1	416	43	43	16933	100	393.7906976744185953976	0	0	0	0		0	0	0	0		0	0	0	0		0
5.0.14.0	win	101019	14:51:01	NH_A_84	1	1	blocked_color	9	blockedtask_bivalentcolortest	132	Circle	Green	Color			0		CircleGreen.png	CircleGreen.png	38	1	439	44	44	17372	100	394.8181818181818130142	0	0	0	0		0	0	0	0		0	0	0	0		0
5.0.14.0	win	101019	14:51:01	NH_A_84	1	1	blocked_color	9	blockedtask_bivalentcolortest	135	Circle	Red	Color			0		CircleRed.png	CircleRed.png	30	1	397	45	45	17769	100	394.8666666666666742458	0	0	0	0		0	0	0	0		0	0	0	0		0
5.0.14.0	win	101019	14:51:01	NH_A_84	1	1	blocked_color	9	blockedtask_bivalentcolortest	138	Circle	Green	Color			0		CircleGreen.png	CircleGreen.png	38	1	436	46	46	18205	100	395.7608695652173764756	0	0	0	0		0	0	0	0		0	0	0	0		0
5.0.14.0	win	101019	14:51:01	NH_A_84	1	1	blocked_color	9	blockedtask_bivalentcolortest	141	Circle	Red	Color			0		CircleRed.png	CircleRed.png	38	0	490	46	47	18205	97.8723404255319167078	395.7608695652173764756	0	0	0	0		0	0	0	0		0	0	0	0		0
5.0.14.0	win	101019	14:51:01	NH_A_84	1	1	blocked_color	9	blockedtask_bivalentcolortest	144	Triangle	Red	Color			0		TriangleRed.png	TriangleRed.png	30	1	894	47	48	19099	97.9166666666666571928	406.3617021276595551171	0	0	0	0		0	0	0	0		0	0	0	0		0
5.0.14.0	win	101019	14:51:01	NH_A_84	1	1	blocked_color	9	blockedtask_bivalentcolortest	147	Triangle	Red	Color			0		TriangleRed.png	TriangleRed.png	30	1	370	48	49	19469	97.9591836734693828248	405.6041666666666856145	0	0	0	0		0	0	0	0		0	0	0	0		0
5.0.14.0	win	101019	14:51:01	NH_A_84	1	1	blocked_color	9	blockedtask_bivalentcolortest	150	Circle	Green	Color			0		CircleGreen.png	CircleGreen.png	38	1	283	49	50	19752	98	403.1020408163265074108	0	0	0	0		0	0	0	0		0	0	0	0		0
5.0.14.0	win	101019	14:51:01	NH_A_84	1	1	blocked_color	9	blockedtask_bivalentcolortest	153	Triangle	Green	Color			0		TriangleGreen.png	TriangleGreen.png	38	1	311	50	51	20063	98.0392156862745025592	401.2599999999999909051	0	0	0	0		0	0	0	0		0	0	0	0		0
5.0.14.0	win	101019	14:51:01	NH_A_84	1	1	blocked_color	9	blockedtask_bivalentcolortest	156	Triangle	Green	Color			0		TriangleGreen.png	TriangleGreen.png	38	1	354	51	52	20417	98.0769230769230659917	400.3333333333333143855	0	0	0	0		0	0	0	0		0	0	0	0		0
5.0.14.0	win	101019	14:51:01	NH_A_84	1	1	blocked_color	9	blockedtask_bivalentcolortest	159	Circle	Red	Color			0		CircleRed.png	CircleRed.png	30	1	411	52	53	20828	98.1132075471698072988	400.5384615384615472067	0	0	0	0		0	0	0	0		0	0	0	0		0
5.0.14.0	win	101019	14:51:01	NH_A_84	1	1	blocked_color	9	blockedtask_bivalentcolortest	162	Triangle	Red	Color			0		TriangleRed.png	TriangleRed.png	30	1	338	53	54	21166	98.1481481481481523588	399.3584905660377444292	0	0	0	0		0	0	0	0		0	0	0	0		0
5.0.14.0	win	101019	14:51:01	NH_A_84	1	1	blocked_color	9	blockedtask_bivalentcolortest	165	Circle	Green	Color			0		CircleGreen.png	CircleGreen.png	38	1	333	54	55	21499	98.1818181818181869858	398.1296296296296191031	0	0	0	0		0	0	0	0		0	0	0	0		0
5.0.14.0	win	101019	14:51:01	NH_A_84	1	1	blocked_color	9	blockedtask_bivalentcolortest	168	Triangle	Green	Color			0		TriangleGreen.png	TriangleGreen.png	38	1	343	55	56	21842	98.2142857142857081953	397.1272727272727252057	0	0	0	0		0	0	0	0		0	0	0	0		0
5.0.14.0	win	101019	14:51:01	NH_A_84	1	1	blocked_color	9	blockedtask_bivalentcolortest	171	Triangle	Green	Color			0		TriangleGreen.png	TriangleGreen.png	38	1	321	56	57	22163	98.2456140350877120682	395.7678571428571672186	0	0	0	0		0	0	0	0		0	0	0	0		0
5.0.14.0	win	101019	14:51:01	NH_A_84	1	1	blocked_color	9	blockedtask_bivalentcolortest	174	Circle	Red	Color			0		CircleRed.png	CircleRed.png	30	1	492	57	58	22655	98.2758620689655089109	397.4561403508772059467	0	0	0	0		0	0	0	0		0	0	0	0		0
5.0.14.0	win	101019	14:51:01	NH_A_84	1	1	blocked_color	9	blockedtask_bivalentcolortest	177	Triangle	Green	Color			0		TriangleGreen.png	TriangleGreen.png	38	1	336	58	59	22991	98.3050847457627128279	396.3965517241379075131	0	0	0	0		0	0	0	0		0	0	0	0		0
5.0.14.0	win	101019	14:51:01	NH_A_84	1	1	blocked_color	9	blockedtask_bivalentcolortest	180	Circle	Red	Color			0		CircleRed.png	CircleRed.png	30	1	329	59	60	23320	98.3333333333333285964	395.2542372881355845493	0	0	0	0		0	0	0	0		0	0	0	0		0
5.0.14.0	win	101019	14:51:01	NH_A_84	1	1	blocked_color	9	blockedtask_bivalentcolortest	183	Triangle	Green	Color			0		TriangleGreen.png	TriangleGreen.png	38	1	292	60	61	23612	98.3606557377049171009	393.5333333333333598603	0	0	0	0		0	0	0	0		0	0	0	0		0
5.0.14.0	win	101019	14:51:01	NH_A_84	1	1	blocked_color	9	blockedtask_bivalentcolortest	186	Triangle	Green	Color			0		TriangleGreen.png	TriangleGreen.png	30	0	384	60	62	23612	96.774193548387103192	393.5333333333333598603	0	0	0	0		0	0	0	0		0	0	0	0		0
5.0.14.0	win	101019	14:51:01	NH_A_84	1	1	blocked_color	9	blockedtask_bivalentcolortest	189	Triangle	Red	Color			0		TriangleRed.png	TriangleRed.png	30	1	312	61	63	23924	96.8253968253968224644	392.1967213114754144954	0	0	0	0		0	0	0	0		0	0	0	0		0
5.0.14.0	win	101019	14:51:01	NH_A_84	1	1	blocked_color	9	blockedtask_bivalentcolortest	192	Circle	Red	Color			0		CircleRed.png	CircleRed.png	30	1	371	62	64	24295	96.875	391.8548387096774376914	0	0	0	0		0	0	0	0		0	0	0	0		0
5.0.14.0	win	101019	14:51:01	NH_A_84	1	1	blocked_color	9	blockedtask_bivalentcolortest	195	Triangle	Red	Color			0		TriangleRed.png	TriangleRed.png	30	1	380	63	65	24675	96.9230769230769197975	391.6666666666666856145	0	0	0	0		0	0	0	0		0	0	0	0		0
5.0.14.0	win	101019	14:51:01	NH_A_84	1	1	blocked_color	9	blockedtask_bivalentcolortest	198	Triangle	Green	Color			0		TriangleGreen.png	TriangleGreen.png	38	1	389	64	66	25064	96.9696969696969688357	391.625	0	0	0	0		0	0	0	0		0	0	0	0		0
5.0.14.0	win	101019	14:51:01	NH_A_84	1	1	blocked_color	9	blockedtask_bivalentcolortest	201	Triangle	Red	Color			0		TriangleRed.png	TriangleRed.png	30	1	493	65	67	25557	97.0149253731343321761	393.1846153846153697486	0	0	0	0		0	0	0	0		0	0	0	0		0
5.0.14.0	win	101019	14:51:01	NH_A_84	1	1	blocked_color	9	blockedtask_bivalentcolortest	204	Triangle	Green	Color			0		TriangleGreen.png	TriangleGreen.png	38	1	272	66	68	25829	97.0588235294117680496	391.3484848484848726002	0	0	0	0		0	0	0	0		0	0	0	0		0
5.0.14.0	win	101019	14:51:01	NH_A_84	1	1	blocked_color	9	blockedtask_bivalentcolortest	207	Triangle	Red	Color			0		TriangleRed.png	TriangleRed.png	30	1	285	67	69	26114	97.1014492753623130739	389.7611940298507420266	0	0	0	0		0	0	0	0		0	0	0	0		0
5.0.14.0	win	101019	14:51:01	NH_A_84	1	1	blocked_color	9	blockedtask_bivalentcolortest	210	Triangle	Green	Color			0		TriangleGreen.png	TriangleGreen.png	38	1	282	68	70	26396	97.1428571428571387969	388.1764705882353041488	0	0	0	0		0	0	0	0		0	0	0	0		0
5.0.14.0	win	101019	14:51:01	NH_A_84	1	1	blocked_color	9	blockedtask_bivalentcolortest	213	Circle	Red	Color			0		CircleRed.png	CircleRed.png	30	1	406	69	71	26802	97.1830985915492959748	388.4347826086956274594	0	0	0	0		0	0	0	0		0	0	0	0		0
5.0.14.0	win	101019	14:51:01	NH_A_84	1	1	blocked_color	9	blockedtask_bivalentcolortest	216	Triangle	Red	Color			0		TriangleRed.png	TriangleRed.png	30	1	413	70	72	27215	97.2222222222222143273	388.7857142857142775938	0	0	0	0		0	0	0	0		0	0	0	0		0
5.0.14.0	win	101019	14:51:01	NH_A_84	1	1	blocked_color	9	blockedtask_bivalentcolortest	219	Circle	Red	Color			0		CircleRed.png	CircleRed.png	30	1	437	71	73	27652	97.2602739726027465395	389.4647887323943677984	0	0	0	0		0	0	0	0		0	0	0	0		0
5.0.14.0	win	101019	14:51:01	NH_A_84	1	1	blocked_color	9	blockedtask_bivalentcolortest	222	Circle	Red	Color			0		CircleRed.png	CircleRed.png	30	1	363	72	74	28015	97.2972972972973053629	389.0972222222222285382	0	0	0	0		0	0	0	0		0	0	0	0		0
5.0.14.0	win	101019	14:51:01	NH_A_84	1	1	blocked_color	9	blockedtask_bivalentcolortest	225	Circle	Green	Color			0		CircleGreen.png	CircleGreen.png	38	1	387	73	75	28402	97.3333333333333428072	389.0684931506849579819	0	0	0	0		0	0	0	0		0	0	0	0		0
5.0.14.0	win	101019	14:51:01	NH_A_84	1	1	blocked_color	9	blockedtask_bivalentcolortest	228	Circle	Green	Color			0		CircleGreen.png	CircleGreen.png	38	1	300	74	76	28702	97.3684210526315752077	387.8648648648648418202	0	0	0	0		0	0	0	0		0	0	0	0		0
5.0.14.0	win	101019	14:51:01	NH_A_84	1	1	blocked_color	9	blockedtask_bivalentcolortest	231	Circle	Red	Color			0		CircleRed.png	CircleRed.png	30	1	423	75	77	29125	97.4025974025974079495	388.3333333333333143855	0	0	0	0		0	0	0	0		0	0	0	0		0
5.0.14.0	win	101019	14:51:01	NH_A_84	1	1	blocked_color	9	blockedtask_bivalentcolortest	234	Circle	Red	Color			0		CircleRed.png	CircleRed.png	30	1	366	76	78	29491	97.4358974358974307961	388.0394736842105203323	0	0	0	0		0	0	0	0		0	0	0	0		0
5.0.14.0	win	101019	14:51:01	NH_A_84	1	1	blocked_color	9	blockedtask_bivalentcolortest	237	Triangle	Green	Color			0		TriangleGreen.png	TriangleGreen.png	38	1	438	77	79	29929	97.468354430379747555	388.6883116883116713325	0	0	0	0		0	0	0	0		0	0	0	0		0
5.0.14.0	win	101019	14:51:01	NH_A_84	1	1	blocked_color	9	blockedtask_bivalentcolortest	240	Triangle	Red	Color			0		TriangleRed.png	TriangleRed.png	30	1	396	78	80	30325	97.5	388.7820512820512703911	0	0	0	0		0	0	0	0		0	0	0	0		0
5.0.14.0	win	101019	14:51:01	NH_A_84	1	1	blocked_shape	10	BlockedTestInstruct	1	Triangle	Red	Color			0		SC_Blocked_BivalentShapeTest.htm	TriangleRed.png	57	0	4768	0	0	0	0		0	0	0	0		0	0	0	0		0	0	0	0		0
5.0.14.0	win	101019	14:51:01	NH_A_84	1	1	blocked_shape	10	blockedtask_bivalentshapetest	3	Triangle	Red	Shape			0		TriangleRed.png	TriangleRed.png	38	1	1601	0	0	0	0		1	1	1601	100	1601	0	0	0	0		0	0	0	0		0
5.0.14.0	win	101019	14:51:01	NH_A_84	1	1	blocked_shape	10	blockedtask_bivalentshapetest	6	Triangle	Red	Shape			0		TriangleRed.png	TriangleRed.png	38	1	361	0	0	0	0		2	2	1962	100	981	0	0	0	0		0	0	0	0		0
5.0.14.0	win	101019	14:51:01	NH_A_84	1	1	blocked_shape	10	blockedtask_bivalentshapetest	9	Triangle	Red	Shape			0		TriangleRed.png	TriangleRed.png	38	1	306	0	0	0	0		3	3	2268	100	756	0	0	0	0		0	0	0	0		0
5.0.14.0	win	101019	14:51:01	NH_A_84	1	1	blocked_shape	10	blockedtask_bivalentshapetest	12	Circle	Green	Shape			0		CircleGreen.png	CircleGreen.png	30	1	365	0	0	0	0		4	4	2633	100	658.25	0	0	0	0		0	0	0	0		0
5.0.14.0	win	101019	14:51:01	NH_A_84	1	1	blocked_shape	10	blockedtask_bivalentshapetest	15	Triangle	Green	Shape			0		TriangleGreen.png	TriangleGreen.png	38	1	406	0	0	0	0		5	5	3039	100	607.7999999999999545253	0	0	0	0		0	0	0	0		0
5.0.14.0	win	101019	14:51:01	NH_A_84	1	1	blocked_shape	10	blockedtask_bivalentshapetest	18	Triangle	Red	Shape			0		TriangleRed.png	TriangleRed.png	38	1	414	0	0	0	0		6	6	3453	100	575.5	0	0	0	0		0	0	0	0		0
5.0.14.0	win	101019	14:51:01	NH_A_84	1	1	blocked_shape	10	blockedtask_bivalentshapetest	21	Circle	Red	Shape			0		CircleRed.png	CircleRed.png	30	1	388	0	0	0	0		7	7	3841	100	548.7142857142856655628	0	0	0	0		0	0	0	0		0
5.0.14.0	win	101019	14:51:01	NH_A_84	1	1	blocked_shape	10	blockedtask_bivalentshapetest	24	Triangle	Red	Shape			0		TriangleRed.png	TriangleRed.png	30	0	412	0	0	0	0		7	8	3841	87.5	548.7142857142856655628	0	0	0	0		0	0	0	0		0
5.0.14.0	win	101019	14:51:01	NH_A_84	1	1	blocked_shape	10	blockedtask_bivalentshapetest	27	Circle	Red	Shape			0		CircleRed.png	CircleRed.png	30	1	803	0	0	0	0		8	9	4644	88.8888888888888857309	580.5	0	0	0	0		0	0	0	0		0
5.0.14.0	win	101019	14:51:01	NH_A_84	1	1	blocked_shape	10	blockedtask_bivalentshapetest	30	Triangle	Green	Shape			0		TriangleGreen.png	TriangleGreen.png	38	1	411	0	0	0	0		9	10	5055	90	561.6666666666666287711	0	0	0	0		0	0	0	0		0
5.0.14.0	win	101019	14:51:01	NH_A_84	1	1	blocked_shape	10	blockedtask_bivalentshapetest	33	Triangle	Red	Shape			0		TriangleRed.png	TriangleRed.png	38	1	402	0	0	0	0		10	11	5457	90.9090909090909065071	545.7000000000000454747	0	0	0	0		0	0	0	0		0
5.0.14.0	win	101019	14:51:01	NH_A_84	1	1	blocked_shape	10	blockedtask_bivalentshapetest	36	Triangle	Green	Shape			0		TriangleGreen.png	TriangleGreen.png	38	1	394	0	0	0	0		11	12	5851	91.6666666666666571928	531.9090909090908780854	0	0	0	0		0	0	0	0		0
5.0.14.0	win	101019	14:51:01	NH_A_84	1	1	blocked_shape	10	blockedtask_bivalentshapetest	39	Triangle	Red	Shape			0		TriangleRed.png	TriangleRed.png	38	1	322	0	0	0	0		12	13	6173	92.3076923076923065992	514.4166666666666287711	0	0	0	0		0	0	0	0		0
5.0.14.0	win	101019	14:51:01	NH_A_84	1	1	blocked_shape	10	blockedtask_bivalentshapetest	42	Triangle	Green	Shape			0		TriangleGreen.png	TriangleGreen.png	38	1	348	0	0	0	0		13	14	6521	92.8571428571428612031	501.61538461538464162	0	0	0	0		0	0	0	0		0
5.0.14.0	win	101019	14:51:01	NH_A_84	1	1	blocked_shape	10	blockedtask_bivalentshapetest	45	Circle	Green	Shape			0		CircleGreen.png	CircleGreen.png	30	1	486	0	0	0	0		14	15	7007	93.3333333333333285964	500.5	0	0	0	0		0	0	0	0		0
5.0.14.0	win	101019	14:51:01	NH_A_84	1	1	blocked_shape	10	blockedtask_bivalentshapetest	48	Triangle	Green	Shape			0		TriangleGreen.png	TriangleGreen.png	38	1	490	0	0	0	0		15	16	7497	93.75	499.8000000000000113687	0	0	0	0		0	0	0	0		0
5.0.14.0	win	101019	14:51:01	NH_A_84	1	1	blocked_shape	10	blockedtask_bivalentshapetest	51	Triangle	Red	Shape			0		TriangleRed.png	TriangleRed.png	38	1	366	0	0	0	0		16	17	7863	94.1176470588235218884	491.4375	0	0	0	0		0	0	0	0		0
5.0.14.0	win	101019	14:51:01	NH_A_84	1	1	blocked_shape	10	blockedtask_bivalentshapetest	54	Circle	Green	Shape			0		CircleGreen.png	CircleGreen.png	30	1	518	0	0	0	0		17	18	8381	94.4444444444444428655	493	0	0	0	0		0	0	0	0		0
5.0.14.0	win	101019	14:51:01	NH_A_84	1	1	blocked_shape	10	blockedtask_bivalentshapetest	57	Circle	Green	Shape			0		CircleGreen.png	CircleGreen.png	30	1	440	0	0	0	0		18	19	8821	94.7368421052631504153	490.0555555555555429237	0	0	0	0		0	0	0	0		0
5.0.14.0	win	101019	14:51:01	NH_A_84	1	1	blocked_shape	10	blockedtask_bivalentshapetest	60	Triangle	Green	Shape			0		TriangleGreen.png	TriangleGreen.png	38	1	383	0	0	0	0		19	20	9204	95	484.4210526315789593355	0	0	0	0		0	0	0	0		0
5.0.14.0	win	101019	14:51:01	NH_A_84	1	1	blocked_shape	10	blockedtask_bivalentshapetest	63	Triangle	Green	Shape			0		TriangleGreen.png	TriangleGreen.png	38	1	423	0	0	0	0		20	21	9627	95.2380952380952265912	481.3500000000000227374	0	0	0	0		0	0	0	0		0
5.0.14.0	win	101019	14:51:01	NH_A_84	1	1	blocked_shape	10	blockedtask_bivalentshapetest	66	Circle	Green	Shape			0		CircleGreen.png	CircleGreen.png	30	1	477	0	0	0	0		21	22	10104	95.4545454545454532536	481.1428571428571672186	0	0	0	0		0	0	0	0		0
5.0.14.0	win	101019	14:51:01	NH_A_84	1	1	blocked_shape	10	blockedtask_bivalentshapetest	69	Triangle	Green	Shape			0		TriangleGreen.png	TriangleGreen.png	38	1	418	0	0	0	0		22	23	10522	95.6521739130434838216	478.2727272727272520569	0	0	0	0		0	0	0	0		0
5.0.14.0	win	101019	14:51:01	NH_A_84	1	1	blocked_shape	10	blockedtask_bivalentshapetest	72	Circle	Green	Shape			0		CircleGreen.png	CircleGreen.png	30	1	361	0	0	0	0		23	24	10883	95.8333333333333428072	473.1739130434782509838	0	0	0	0		0	0	0	0		0
5.0.14.0	win	101019	14:51:01	NH_A_84	1	1	blocked_shape	10	blockedtask_bivalentshapetest	75	Circle	Green	Shape			0		CircleGreen.png	CircleGreen.png	38	0	306	0	0	0	0		23	25	10883	92	473.1739130434782509838	0	0	0	0		0	0	0	0		0
5.0.14.0	win	101019	14:51:01	NH_A_84	1	1	blocked_shape	10	blockedtask_bivalentshapetest	78	Circle	Red	Shape			0		CircleRed.png	CircleRed.png	30	1	621	0	0	0	0		24	26	11504	92.3076923076923065992	479.3333333333333143855	0	0	0	0		0	0	0	0		0
5.0.14.0	win	101019	14:51:01	NH_A_84	1	1	blocked_shape	10	blockedtask_bivalentshapetest	81	Triangle	Red	Shape			0		TriangleRed.png	TriangleRed.png	38	1	428	0	0	0	0		25	27	11932	92.5925925925925952242	477.2799999999999727152	0	0	0	0		0	0	0	0		0
5.0.14.0	win	101019	14:51:01	NH_A_84	1	1	blocked_shape	10	blockedtask_bivalentshapetest	84	Triangle	Red	Shape			0		TriangleRed.png	TriangleRed.png	38	1	387	0	0	0	0		26	28	12319	92.8571428571428612031	473.80769230769232081	0	0	0	0		0	0	0	0		0
5.0.14.0	win	101019	14:51:01	NH_A_84	1	1	blocked_shape	10	blockedtask_bivalentshapetest	87	Triangle	Green	Shape			0		TriangleGreen.png	TriangleGreen.png	30	0	426	0	0	0	0		26	29	12319	89.6551724137931103087	473.80769230769232081	0	0	0	0		0	0	0	0		0
5.0.14.0	win	101019	14:51:01	NH_A_84	1	1	blocked_shape	10	blockedtask_bivalentshapetest	90	Circle	Green	Shape			0		CircleGreen.png	CircleGreen.png	30	1	482	0	0	0	0		27	30	12801	90	474.1111111111110858474	0	0	0	0		0	0	0	0		0
5.0.14.0	win	101019	14:51:01	NH_A_84	1	1	blocked_shape	10	blockedtask_bivalentshapetest	93	Circle	Red	Shape			0		CircleRed.png	CircleRed.png	30	1	422	0	0	0	0		28	31	13223	90.3225806451612811543	472.25	0	0	0	0		0	0	0	0		0
5.0.14.0	win	101019	14:51:01	NH_A_84	1	1	blocked_shape	10	blockedtask_bivalentshapetest	96	Triangle	Green	Shape			0		TriangleGreen.png	TriangleGreen.png	38	1	397	0	0	0	0		29	32	13620	90.625	469.655172413793081887	0	0	0	0		0	0	0	0		0
5.0.14.0	win	101019	14:51:01	NH_A_84	1	1	blocked_shape	10	blockedtask_bivalentshapetest	99	Circle	Red	Shape			0		CircleRed.png	CircleRed.png	30	1	484	0	0	0	0		30	33	14104	90.9090909090909065071	470.1333333333333257542	0	0	0	0		0	0	0	0		0
5.0.14.0	win	101019	14:51:01	NH_A_84	1	1	blocked_shape	10	blockedtask_bivalentshapetest	102	Triangle	Red	Shape			0		TriangleRed.png	TriangleRed.png	30	0	456	0	0	0	0		30	34	14104	88.2352941176470579876	470.1333333333333257542	0	0	0	0		0	0	0	0		0
5.0.14.0	win	101019	14:51:01	NH_A_84	1	1	blocked_shape	10	blockedtask_bivalentshapetest	105	Triangle	Green	Shape			0		TriangleGreen.png	TriangleGreen.png	38	1	942	0	0	0	0		31	35	15046	88.5714285714285693984	485.3548387096774376914	0	0	0	0		0	0	0	0		0
5.0.14.0	win	101019	14:51:01	NH_A_84	1	1	blocked_shape	10	blockedtask_bivalentshapetest	108	Triangle	Green	Shape			0		TriangleGreen.png	TriangleGreen.png	38	1	384	0	0	0	0		32	36	15430	88.8888888888888857309	482.1875	0	0	0	0		0	0	0	0		0
5.0.14.0	win	101019	14:51:01	NH_A_84	1	1	blocked_shape	10	blockedtask_bivalentshapetest	111	Circle	Red	Shape			0		CircleRed.png	CircleRed.png	30	1	440	0	0	0	0		33	37	15870	89.18918918918919303	480.9090909090909349288	0	0	0	0		0	0	0	0		0
5.0.14.0	win	101019	14:51:01	NH_A_84	1	1	blocked_shape	10	blockedtask_bivalentshapetest	114	Circle	Green	Shape			0		CircleGreen.png	CircleGreen.png	30	1	750	0	0	0	0		34	38	16620	89.4736842105263150415	488.8235294117646958512	0	0	0	0		0	0	0	0		0
5.0.14.0	win	101019	14:51:01	NH_A_84	1	1	blocked_shape	10	blockedtask_bivalentshapetest	117	Circle	Green	Shape			0		CircleGreen.png	CircleGreen.png	30	1	663	0	0	0	0		35	39	17283	89.7435897435897516061	493.8000000000000113687	0	0	0	0		0	0	0	0		0
5.0.14.0	win	101019	14:51:01	NH_A_84	1	1	blocked_shape	10	blockedtask_bivalentshapetest	120	Triangle	Red	Shape			0		TriangleRed.png	TriangleRed.png	38	1	388	0	0	0	0		36	40	17671	90	490.8611111111110858474	0	0	0	0		0	0	0	0		0
5.0.14.0	win	101019	14:51:01	NH_A_84	1	1	blocked_shape	10	blockedtask_bivalentshapetest	123	Circle	Green	Shape			0		CircleGreen.png	CircleGreen.png	30	1	428	0	0	0	0		37	41	18099	90.2439024390243957896	489.1621621621621898157	0	0	0	0		0	0	0	0		0
5.0.14.0	win	101019	14:51:01	NH_A_84	1	1	blocked_shape	10	blockedtask_bivalentshapetest	126	Circle	Green	Shape			0		CircleGreen.png	CircleGreen.png	30	1	819	0	0	0	0		38	42	18918	90.4761904761904816041	497.8421052631579186709	0	0	0	0		0	0	0	0		0
5.0.14.0	win	101019	14:51:01	NH_A_84	1	1	blocked_shape	10	blockedtask_bivalentshapetest	129	Circle	Red	Shape			0		CircleRed.png	CircleRed.png	30	1	490	0	0	0	0		39	43	19408	90.6976744186046488494	497.6410256410256351955	0	0	0	0		0	0	0	0		0
5.0.14.0	win	101019	14:51:01	NH_A_84	1	1	blocked_shape	10	blockedtask_bivalentshapetest	132	Circle	Red	Shape			0		CircleRed.png	CircleRed.png	30	1	350	0	0	0	0		40	44	19758	90.9090909090909065071	493.9499999999999886313	0	0	0	0		0	0	0	0		0
5.0.14.0	win	101019	14:51:01	NH_A_84	1	1	blocked_shape	10	blockedtask_bivalentshapetest	135	Circle	Red	Shape			0		CircleRed.png	CircleRed.png	30	1	375	0	0	0	0		41	45	20133	91.1111111111111142691	491.0487804878048905266	0	0	0	0		0	0	0	0		0
5.0.14.0	win	101019	14:51:01	NH_A_84	1	1	blocked_shape	10	blockedtask_bivalentshapetest	138	Triangle	Green	Shape			0		TriangleGreen.png	TriangleGreen.png	38	1	384	0	0	0	0		42	46	20517	91.3043478260869534324	488.5	0	0	0	0		0	0	0	0		0
5.0.14.0	win	101019	14:51:01	NH_A_84	1	1	blocked_shape	10	blockedtask_bivalentshapetest	141	Circle	Red	Shape			0		CircleRed.png	CircleRed.png	30	1	440	0	0	0	0		43	47	20957	91.4893617021276526202	487.3720930232557861927	0	0	0	0		0	0	0	0		0
5.0.14.0	win	101019	14:51:01	NH_A_84	1	1	blocked_shape	10	blockedtask_bivalentshapetest	144	Circle	Green	Shape			0		CircleGreen.png	CircleGreen.png	30	1	526	0	0	0	0		44	48	21483	91.6666666666666571928	488.25	0	0	0	0		0	0	0	0		0
5.0.14.0	win	101019	14:51:01	NH_A_84	1	1	blocked_shape	10	blockedtask_bivalentshapetest	147	Circle	Red	Shape			0		CircleRed.png	CircleRed.png	30	1	336	0	0	0	0		45	49	21819	91.8367346938775597209	484.8666666666666742458	0	0	0	0		0	0	0	0		0
5.0.14.0	win	101019	14:51:01	NH_A_84	1	1	blocked_shape	10	blockedtask_bivalentshapetest	150	Triangle	Red	Shape			0		TriangleRed.png	TriangleRed.png	38	1	426	0	0	0	0		46	50	22245	92	483.5869565217391254919	0	0	0	0		0	0	0	0		0
5.0.14.0	win	101019	14:51:01	NH_A_84	1	1	blocked_shape	10	blockedtask_bivalentshapetest	153	Circle	Red	Shape			0		CircleRed.png	CircleRed.png	38	0	337	0	0	0	0		46	51	22245	90.1960784313725554284	483.5869565217391254919	0	0	0	0		0	0	0	0		0
5.0.14.0	win	101019	14:51:01	NH_A_84	1	1	blocked_shape	10	blockedtask_bivalentshapetest	156	Circle	Green	Shape			0		CircleGreen.png	CircleGreen.png	30	1	507	0	0	0	0		47	52	22752	90.3846153846153868017	484.0851063829787221948	0	0	0	0		0	0	0	0		0
5.0.14.0	win	101019	14:51:01	NH_A_84	1	1	blocked_shape	10	blockedtask_bivalentshapetest	159	Circle	Green	Shape			0		CircleGreen.png	CircleGreen.png	30	1	366	0	0	0	0		48	53	23118	90.5660377358490649158	481.625	0	0	0	0		0	0	0	0		0
5.0.14.0	win	101019	14:51:01	NH_A_84	1	1	blocked_shape	10	blockedtask_bivalentshapetest	162	Triangle	Green	Shape			0		TriangleGreen.png	TriangleGreen.png	38	1	695	0	0	0	0		49	54	23813	90.740740740740747583	485.9795918367346985178	0	0	0	0		0	0	0	0		0
5.0.14.0	win	101019	14:51:01	NH_A_84	1	1	blocked_shape	10	blockedtask_bivalentshapetest	165	Circle	Green	Shape			0		CircleGreen.png	CircleGreen.png	30	1	643	0	0	0	0		50	55	24456	90.9090909090909065071	489.1200000000000045475	0	0	0	0		0	0	0	0		0
5.0.14.0	win	101019	14:51:01	NH_A_84	1	1	blocked_shape	10	blockedtask_bivalentshapetest	168	Triangle	Green	Shape			0		TriangleGreen.png	TriangleGreen.png	38	1	513	0	0	0	0		51	56	24969	91.0714285714285693984	489.5882352941176236527	0	0	0	0		0	0	0	0		0
5.0.14.0	win	101019	14:51:01	NH_A_84	1	1	blocked_shape	10	blockedtask_bivalentshapetest	171	Circle	Red	Shape			0		CircleRed.png	CircleRed.png	30	1	372	0	0	0	0		52	57	25341	91.2280701754385887625	487.3269230769230944134	0	0	0	0		0	0	0	0		0
5.0.14.0	win	101019	14:51:01	NH_A_84	1	1	blocked_shape	10	blockedtask_bivalentshapetest	174	Circle	Green	Shape			0		CircleGreen.png	CircleGreen.png	30	1	541	0	0	0	0		53	58	25882	91.379310344827587187	488.3396226415094361073	0	0	0	0		0	0	0	0		0
5.0.14.0	win	101019	14:51:01	NH_A_84	1	1	blocked_shape	10	blockedtask_bivalentshapetest	177	Circle	Red	Shape			0		CircleRed.png	CircleRed.png	30	1	431	0	0	0	0		54	59	26313	91.5254237288135641393	487.2777777777777714618	0	0	0	0		0	0	0	0		0
5.0.14.0	win	101019	14:51:01	NH_A_84	1	1	blocked_shape	10	blockedtask_bivalentshapetest	180	Triangle	Green	Shape			0		TriangleGreen.png	TriangleGreen.png	38	1	501	0	0	0	0		55	60	26814	91.6666666666666571928	487.5272727272727024683	0	0	0	0		0	0	0	0		0
5.0.14.0	win	101019	14:51:01	NH_A_84	1	1	blocked_shape	10	blockedtask_bivalentshapetest	183	Triangle	Red	Shape			0		TriangleRed.png	TriangleRed.png	38	1	344	0	0	0	0		56	61	27158	91.8032786885245855046	484.9642857142857224062	0	0	0	0		0	0	0	0		0
5.0.14.0	win	101019	14:51:01	NH_A_84	1	1	blocked_shape	10	blockedtask_bivalentshapetest	186	Triangle	Red	Shape			0		TriangleRed.png	TriangleRed.png	38	1	387	0	0	0	0		57	62	27545	91.9354838709677437691	483.245614035087726279	0	0	0	0		0	0	0	0		0
5.0.14.0	win	101019	14:51:01	NH_A_84	1	1	blocked_shape	10	blockedtask_bivalentshapetest	189	Triangle	Red	Shape			0		TriangleRed.png	TriangleRed.png	38	1	427	0	0	0	0		58	63	27972	92.0634920634920632665	482.2758620689655231217	0	0	0	0		0	0	0	0		0
5.0.14.0	win	101019	14:51:01	NH_A_84	1	1	blocked_shape	10	blockedtask_bivalentshapetest	192	Circle	Red	Shape			0		CircleRed.png	CircleRed.png	30	1	609	0	0	0	0		59	64	28581	92.1875	484.4237288135593075822	0	0	0	0		0	0	0	0		0
5.0.14.0	win	101019	14:51:01	NH_A_84	1	1	blocked_shape	10	blockedtask_bivalentshapetest	195	Circle	Red	Shape			0		CircleRed.png	CircleRed.png	30	1	624	0	0	0	0		60	65	29205	92.3076923076923065992	486.75	0	0	0	0		0	0	0	0		0
5.0.14.0	win	101019	14:51:01	NH_A_84	1	1	blocked_shape	10	blockedtask_bivalentshapetest	198	Circle	Red	Shape			0		CircleRed.png	CircleRed.png	30	1	431	0	0	0	0		61	66	29636	92.4242424242424220893	485.8360655737704973944	0	0	0	0		0	0	0	0		0
5.0.14.0	win	101019	14:51:01	NH_A_84	1	1	blocked_shape	10	blockedtask_bivalentshapetest	201	Circle	Green	Shape			0		CircleGreen.png	CircleGreen.png	30	1	389	0	0	0	0		62	67	30025	92.5373134328358162293	484.2741935483870747703	0	0	0	0		0	0	0	0		0
5.0.14.0	win	101019	14:51:01	NH_A_84	1	1	blocked_shape	10	blockedtask_bivalentshapetest	204	Circle	Red	Shape			0		CircleRed.png	CircleRed.png	30	1	381	0	0	0	0		63	68	30406	92.647058823529420124	482.6349206349206610867	0	0	0	0		0	0	0	0		0
5.0.14.0	win	101019	14:51:01	NH_A_84	1	1	blocked_shape	10	blockedtask_bivalentshapetest	207	Circle	Green	Shape			0		CircleGreen.png	CircleGreen.png	30	1	629	0	0	0	0		64	69	31035	92.7536231884057968955	484.921875	0	0	0	0		0	0	0	0		0
5.0.14.0	win	101019	14:51:01	NH_A_84	1	1	blocked_shape	10	blockedtask_bivalentshapetest	210	Triangle	Green	Shape			0		TriangleGreen.png	TriangleGreen.png	38	1	404	0	0	0	0		65	70	31439	92.8571428571428612031	483.6769230769230603073	0	0	0	0		0	0	0	0		0
5.0.14.0	win	101019	14:51:01	NH_A_84	1	1	blocked_shape	10	blockedtask_bivalentshapetest	213	Circle	Red	Shape			0		CircleRed.png	CircleRed.png	30	1	443	0	0	0	0		66	71	31882	92.9577464788732328316	483.0606060606060623286	0	0	0	0		0	0	0	0		0
5.0.14.0	win	101019	14:51:01	NH_A_84	1	1	blocked_shape	10	blockedtask_bivalentshapetest	216	Triangle	Red	Shape			0		TriangleRed.png	TriangleRed.png	38	1	417	0	0	0	0		67	72	32299	93.0555555555555571345	482.0746268656716324585	0	0	0	0		0	0	0	0		0
5.0.14.0	win	101019	14:51:01	NH_A_84	1	1	blocked_shape	10	blockedtask_bivalentshapetest	219	Circle	Red	Shape			0		CircleRed.png	CircleRed.png	30	1	328	0	0	0	0		68	73	32627	93.1506849315068450323	479.8088235294117680496	0	0	0	0		0	0	0	0		0
5.0.14.0	win	101019	14:51:01	NH_A_84	1	1	blocked_shape	10	blockedtask_bivalentshapetest	222	Triangle	Green	Shape			0		TriangleGreen.png	TriangleGreen.png	38	1	338	0	0	0	0		69	74	32965	93.243243243243242091	477.7536231884058111063	0	0	0	0		0	0	0	0		0
5.0.14.0	win	101019	14:51:01	NH_A_84	1	1	blocked_shape	10	blockedtask_bivalentshapetest	225	Triangle	Red	Shape			0		TriangleRed.png	TriangleRed.png	38	1	412	0	0	0	0		70	75	33377	93.3333333333333285964	476.8142857142856883002	0	0	0	0		0	0	0	0		0
5.0.14.0	win	101019	14:51:01	NH_A_84	1	1	blocked_shape	10	blockedtask_bivalentshapetest	228	Circle	Green	Shape			0		CircleGreen.png	CircleGreen.png	38	0	420	0	0	0	0		70	76	33377	92.1052631578947398339	476.8142857142856883002	0	0	0	0		0	0	0	0		0
5.0.14.0	win	101019	14:51:01	NH_A_84	1	1	blocked_shape	10	blockedtask_bivalentshapetest	231	Triangle	Red	Shape			0		TriangleRed.png	TriangleRed.png	38	1	346	0	0	0	0		71	77	33723	92.2077922077922096378	474.9718309859155169761	0	0	0	0		0	0	0	0		0
5.0.14.0	win	101019	14:51:01	NH_A_84	1	1	blocked_shape	10	blockedtask_bivalentshapetest	234	Triangle	Red	Shape			0		TriangleRed.png	TriangleRed.png	38	1	372	0	0	0	0		72	78	34095	92.3076923076923065992	473.5416666666666856145	0	0	0	0		0	0	0	0		0
5.0.14.0	win	101019	14:51:01	NH_A_84	1	1	blocked_shape	10	blockedtask_bivalentshapetest	237	Triangle	Green	Shape			0		TriangleGreen.png	TriangleGreen.png	38	1	493	0	0	0	0		73	79	34588	92.4050632911392426649	473.8082191780821972316	0	0	0	0		0	0	0	0		0
5.0.14.0	win	101019	14:51:01	NH_A_84	1	1	blocked_shape	10	blockedtask_bivalentshapetest	240	Triangle	Green	Shape			0		TriangleGreen.png	TriangleGreen.png	38	1	369	0	0	0	0		74	80	34957	92.5	472.3918918918918734562	0	0	0	0		0	0	0	0		0
5.0.14.0	win	101019	14:51:01	NH_A_84	1	1	mixedintro	11	MixedIntroInstruct	1	Triangle	Green	Shape			0		SC_MixedIntro1.htm	TriangleGreen.png	57	0	21382	0	0	0	0		74	80	34957	92.5	472.3918918918918734562	0	0	0	0		0	0	0	0		0
5.0.14.0	win	101019	14:51:01	NH_A_84	1	1	mixedintro	11	MixedIntroInstruct	2	Triangle	Green	Shape			0		SC_MixedIntro2.htm	TriangleGreen.png	57	0	1535	0	0	0	0		74	80	34957	92.5	472.3918918918918734562	0	0	0	0		0	0	0	0		0
5.0.14.0	win	101019	14:51:01	NH_A_84	1	1	mixed_practiceWord	12	MixedPracticeInstruct	1	Triangle	Green	Shape	Word		200		SC_Mixed_WordTraining.htm	TriangleGreen.png	57	0	14015	0	0	0	0		0	0	0	0		0	0	0	0		0	0	0	0		0
5.0.14.0	win	101019	14:51:01	NH_A_84	1	1	mixed_practiceWord	12	mixed_firsttask	2	Circle	Green	Color	Word	firsttrial	200	Inconsistent	COLOR	CircleGreen.png	30	0	2061	0	0	0	0		0	0	0	0		0	0	0	0		0	0	0	0		0
5.0.14.0	win	101019	14:51:01	NH_A_84	1	1	mixed_practiceWord	12	mixed_repeat	5	Circle	Red	Color	Word	Repeat	200	Consistent	COLOR	CircleRed.png	30	1	3393	1	1	3393	100	3393	0	0	0	0		1	1	3393	100	3393	0	0	0	0		-3393
5.0.14.0	win	101019	14:51:01	NH_A_84	1	1	mixed_practiceWord	12	mixed_repeat	8	Circle	Green	Color	Word	Repeat	200	Inconsistent	COLOR	CircleGreen.png	38	1	744	2	2	4137	100	2068.5	0	0	0	0		2	2	4137	100	2068.5	0	0	0	0		-2068.5
5.0.14.0	win	101019	14:51:01	NH_A_84	1	1	mixed_practiceWord	12	mixed_shift	11	Circle	Green	Shape	Word	Shift	200	Inconsistent	SHAPE	CircleGreen.png	30	1	793	2	2	4137	100	2068.5	1	1	793	100	793	2	2	4137	100	2068.5	1	1	793	100	793	-1275.5
5.0.14.0	win	101019	14:51:01	NH_A_84	1	1	mixed_practiceWord	12	mixed_shift	14	Triangle	Red	Color	Word	Shift	200	Inconsistent	COLOR	TriangleRed.png	30	1	887	3	3	5024	100	1674.6666666666667424579	1	1	793	100	793	2	2	4137	100	2068.5	2	2	1680	100	840	-1228.5
5.0.14.0	win	101019	14:51:01	NH_A_84	1	1	mixed_practiceWord	12	mixed_shift	17	Circle	Green	Shape	Word	Shift	200	Inconsistent	SHAPE	CircleGreen.png	38	0	962	3	3	5024	100	1674.6666666666667424579	1	2	793	50	793	2	2	4137	100	2068.5	2	3	1680	66.6666666666666571928	840	-1228.5
5.0.14.0	win	101019	14:51:01	NH_A_84	1	1	mixed_practiceWord	12	mixed_shift	20	Triangle	Red	Color	Word	Shift	200	Inconsistent	COLOR	TriangleRed.png	30	1	2034	4	4	7058	100	1764.5	1	2	793	50	793	2	2	4137	100	2068.5	3	4	3714	75	1238	-830.5
5.0.14.0	win	101019	14:51:01	NH_A_84	1	1	mixed_practiceWord	12	mixed_shift	23	Triangle	Red	Shape	Word	Shift	200	Inconsistent	SHAPE	TriangleRed.png	38	1	1054	4	4	7058	100	1764.5	2	3	1847	66.6666666666666571928	923.5	2	2	4137	100	2068.5	4	5	4768	80	1192	-876.5
5.0.14.0	win	101019	14:51:01	NH_A_84	1	1	mixed_practiceWord	12	mixed_shift	26	Triangle	Green	Color	Word	Shift	200	Consistent	COLOR	TriangleGreen.png	38	1	1011	5	5	8069	100	1613.7999999999999545253	2	3	1847	66.6666666666666571928	923.5	2	2	4137	100	2068.5	5	6	5779	83.3333333333333428072	1155.7999999999999545253	-912.7000000000000454747
5.0.14.0	win	101019	14:51:01	NH_A_84	1	1	mixed_practiceWord	12	mixed_repeat	29	Circle	Red	Color	Word	Repeat	200	Consistent	COLOR	CircleRed.png	30	1	744	6	6	8813	100	1468.8333333333332575421	2	3	1847	66.6666666666666571928	923.5	3	3	4881	100	1627	5	6	5779	83.3333333333333428072	1155.7999999999999545253	-471.2000000000000454747
5.0.14.0	win	101019	14:51:01	NH_A_84	1	1	mixed_practiceWord	12	mixed_repeat	32	Circle	Red	Color	Word	Repeat	200	Consistent	COLOR	CircleRed.png	30	1	441	7	7	9254	100	1322	2	3	1847	66.6666666666666571928	923.5	4	4	5322	100	1330.5	5	6	5779	83.3333333333333428072	1155.7999999999999545253	-174.7000000000000454747
5.0.14.0	win	101019	14:51:01	NH_A_84	1	1	mixed_practiceWord	12	mixed_repeat	35	Circle	Red	Color	Word	Repeat	200	Consistent	COLOR	CircleRed.png	30	1	374	8	8	9628	100	1203.5	2	3	1847	66.6666666666666571928	923.5	5	5	5696	100	1139.2000000000000454747	5	6	5779	83.3333333333333428072	1155.7999999999999545253	16.5999999999999090505
5.0.14.0	win	101019	14:51:01	NH_A_84	1	1	mixed_practiceWord	12	mixed_shift	38	Circle	Red	Shape	Word	Shift	200	Consistent	SHAPE	CircleRed.png	30	1	453	8	8	9628	100	1203.5	3	4	2300	75	766.6666666666666287711	5	5	5696	100	1139.2000000000000454747	6	7	6232	85.7142857142857081953	1038.6666666666667424579	-100.5333333333333030168
5.0.14.0	win	101019	14:51:01	NH_A_84	1	1	mixed_practiceWord	12	mixed_shift	41	Circle	Green	Color	Word	Shift	200	Inconsistent	COLOR	CircleGreen.png	38	1	913	9	9	10541	100	1171.2222222222221716947	3	4	2300	75	766.6666666666666287711	5	5	5696	100	1139.2000000000000454747	7	8	7145	87.5	1020.7142857142856655628	-118.485714285714379912
5.0.14.0	win	101019	14:51:01	NH_A_84	1	1	mixed_practiceWord	12	mixed_repeat	44	Triangle	Green	Color	Word	Repeat	200	Consistent	COLOR	TriangleGreen.png	38	1	363	10	10	10904	100	1090.4000000000000909495	3	4	2300	75	766.6666666666666287711	6	6	6059	100	1009.8333333333333712289	7	8	7145	87.5	1020.7142857142856655628	10.8809523809522943338
5.0.14.0	win	101019	14:51:01	NH_A_84	1	1	mixed_practiceWord	12	mixed_shift	47	Circle	Red	Shape	Word	Shift	200	Consistent	SHAPE	CircleRed.png	30	1	2571	10	10	10904	100	1090.4000000000000909495	4	5	4871	80	1217.75	6	6	6059	100	1009.8333333333333712289	8	9	9716	88.8888888888888857309	1214.5	204.6666666666666287711
5.0.14.0	win	101019	14:51:01	NH_A_84	1	1	mixed_practiceWord	12	mixed_repeat	50	Triangle	Green	Shape	Word	Repeat	200	Consistent	SHAPE	TriangleGreen.png	38	1	930	10	10	10904	100	1090.4000000000000909495	5	6	5801	83.3333333333333428072	1160.2000000000000454747	7	7	6989	100	998.4285714285714448124	8	9	9716	88.8888888888888857309	1214.5	216.0714285714285551876
5.0.14.0	win	101019	14:51:01	NH_A_84	1	1	mixed_practiceWord	12	mixed_repeat	53	Circle	Green	Shape	Word	Repeat	200	Inconsistent	SHAPE	CircleGreen.png	30	1	523	10	10	10904	100	1090.4000000000000909495	6	7	6324	85.7142857142857081953	1054	8	8	7512	100	939	8	9	9716	88.8888888888888857309	1214.5	275.5
5.0.14.0	win	101019	14:51:01	NH_A_84	1	1	mixed_practiceWord	12	mixed_shift	56	Triangle	Red	Color	Word	Shift	200	Inconsistent	COLOR	TriangleRed.png	30	1	1077	11	11	11981	100	1089.1818181818182438292	6	7	6324	85.7142857142857081953	1054	8	8	7512	100	939	9	10	10793	90	1199.2222222222221716947	260.2222222222221716947
5.0.14.0	win	101019	14:51:01	NH_A_84	1	1	mixed_practiceWord	12	mixed_shift	59	Triangle	Green	Shape	Word	Shift	200	Consistent	SHAPE	TriangleGreen.png	38	1	728	11	11	11981	100	1089.1818181818182438292	7	8	7052	87.5	1007.4285714285714448124	8	8	7512	100	939	10	11	11521	90.9090909090909065071	1152.0999999999999090505	213.0999999999999090505
5.0.14.0	win	101019	14:51:01	NH_A_84	1	1	mixed_practiceWord	12	mixed_repeat	62	Triangle	Red	Shape	Word	Repeat	200	Inconsistent	SHAPE	TriangleRed.png	38	1	729	11	11	11981	100	1089.1818181818182438292	8	9	7781	88.8888888888888857309	972.625	9	9	8241	100	915.6666666666666287711	10	11	11521	90.9090909090909065071	1152.0999999999999090505	236.4333333333332802795
5.0.14.0	win	101019	14:51:01	NH_A_84	1	1	mixed_practiceWord	12	mixed_repeat	65	Circle	Green	Shape	Word	Repeat	200	Inconsistent	SHAPE	CircleGreen.png	30	1	746	11	11	11981	100	1089.1818181818182438292	9	10	8527	90	947.4444444444444570763	10	10	8987	100	898.7000000000000454747	10	11	11521	90.9090909090909065071	1152.0999999999999090505	253.3999999999998635758
5.0.14.0	win	101019	14:51:01	NH_A_84	1	1	mixed_practiceWord	12	mixed_repeat	68	Circle	Red	Shape	Word	Repeat	200	Consistent	SHAPE	CircleRed.png	30	1	1178	11	11	11981	100	1089.1818181818182438292	10	11	9705	90.9090909090909065071	970.5	11	11	10165	100	924.0909090909091219146	10	11	11521	90.9090909090909065071	1152.0999999999999090505	228.0090909090907871359
5.0.14.0	win	101019	14:51:01	NH_A_84	1	1	mixed_practiceWord	12	mixed_shift	71	Circle	Red	Color	Word	Shift	200	Consistent	COLOR	CircleRed.png	30	1	1306	12	12	13287	100	1107.25	10	11	9705	90.9090909090909065071	970.5	11	11	10165	100	924.0909090909091219146	11	12	12827	91.6666666666666571928	1166.0909090909090082278	241.9999999999998863132
5.0.14.0	win	101019	14:51:01	NH_A_84	1	1	mixed_practiceWord	12	mixed_repeat	74	Circle	Red	Color	Word	Repeat	200	Consistent	COLOR	CircleRed.png	30	1	644	13	13	13931	100	1071.6153846153845279332	10	11	9705	90.9090909090909065071	970.5	12	12	10809	100	900.75	11	12	12827	91.6666666666666571928	1166.0909090909090082278	265.3409090909090082278
5.0.14.0	win	101019	14:51:01	NH_A_84	1	1	mixed_practiceWord	12	mixed_shift	77	Circle	Green	Shape	Word	Shift	200	Inconsistent	SHAPE	CircleGreen.png	30	1	1560	13	13	13931	100	1071.6153846153845279332	11	12	11265	91.6666666666666571928	1024.0909090909090082278	12	12	10809	100	900.75	12	13	14387	92.3076923076923065992	1198.9166666666667424579	298.1666666666667424579
5.0.14.0	win	101019	14:51:01	NH_A_84	1	1	mixed_practiceWord	12	mixed_repeat	80	Triangle	Red	Shape	Word	Repeat	200	Inconsistent	SHAPE	TriangleRed.png	38	1	601	13	13	13931	100	1071.6153846153845279332	12	13	11866	92.3076923076923065992	988.8333333333333712289	13	13	11410	100	877.6923076923077360334	12	13	14387	92.3076923076923065992	1198.9166666666667424579	321.2243589743590064245
5.0.14.0	win	101019	14:51:01	NH_A_84	1	1	mixed_practiceWord	12	mixed_repeat	83	Triangle	Green	Shape	Word	Repeat	200	Consistent	SHAPE	TriangleGreen.png	38	1	511	13	13	13931	100	1071.6153846153845279332	13	14	12377	92.8571428571428612031	952.0769230769230944134	14	14	11921	100	851.5	12	13	14387	92.3076923076923065992	1198.9166666666667424579	347.4166666666667424579
5.0.14.0	win	101019	14:51:01	NH_A_84	1	1	mixed_practiceWord	12	mixed_shift	86	Circle	Red	Color	Word	Shift	200	Consistent	COLOR	CircleRed.png	30	1	472	14	14	14403	100	1028.7857142857142207504	13	14	12377	92.8571428571428612031	952.0769230769230944134	14	14	11921	100	851.5	13	14	14859	92.8571428571428612031	1143	291.5
5.0.14.0	win	101019	14:51:01	NH_A_84	1	1	mixed_practiceWord	12	mixed_repeat	89	Triangle	Red	Color	Word	Repeat	200	Inconsistent	COLOR	TriangleRed.png	30	1	660	15	15	15063	100	1004.2000000000000454747	13	14	12377	92.8571428571428612031	952.0769230769230944134	15	15	12581	100	838.7333333333333484916	13	14	14859	92.8571428571428612031	1143	304.2666666666666515084
5.0.14.0	win	101019	14:51:01	NH_A_84	1	1	mixed_practiceWord	12	mixed_shift	92	Triangle	Green	Shape	Word	Shift	200	Consistent	SHAPE	TriangleGreen.png	38	1	1848	15	15	15063	100	1004.2000000000000454747	14	15	14225	93.3333333333333285964	1016.0714285714285551876	15	15	12581	100	838.7333333333333484916	14	15	16707	93.3333333333333285964	1193.3571428571428896248	354.6238095238095411332
5.0.14.0	win	101019	14:51:01	NH_A_84	1	1	mixed_practiceWord	12	mixed_repeat	95	Circle	Green	Shape	Word	Repeat	200	Inconsistent	SHAPE	CircleGreen.png	30	1	700	15	15	15063	100	1004.2000000000000454747	15	16	14925	93.75	995	16	16	13281	100	830.0625	14	15	16707	93.3333333333333285964	1193.3571428571428896248	363.2946428571428896248
5.0.14.0	win	101019	14:51:01	NH_A_84	1	1	mixed_practiceWord	12	mixed_shift	98	Triangle	Green	Color	Word	Shift	200	Consistent	COLOR	TriangleGreen.png	38	1	558	16	16	15621	100	976.3125	15	16	14925	93.75	995	16	16	13281	100	830.0625	15	16	17265	93.75	1151	320.9375
5.0.14.0	win	101019	14:51:01	NH_A_84	1	1	mixed_practiceWord	12	mixed_repeat	101	Circle	Red	Color	Word	Repeat	200	Consistent	COLOR	CircleRed.png	30	1	630	17	17	16251	100	955.9411764705882887938	15	16	14925	93.75	995	17	17	13911	100	818.2941176470587834046	15	16	17265	93.75	1151	332.7058823529412165954
5.0.14.0	win	101019	14:51:01	NH_A_84	1	1	mixed_practiceWord	12	mixed_shift	104	Triangle	Red	Shape	Word	Shift	200	Inconsistent	SHAPE	TriangleRed.png	38	1	619	17	17	16251	100	955.9411764705882887938	16	17	15544	94.1176470588235218884	971.5	17	17	13911	100	818.2941176470587834046	16	17	17884	94.1176470588235218884	1117.75	299.4558823529412165954
5.0.14.0	win	101019	14:51:01	NH_A_84	1	1	mixed_practiceWord	12	mixed_repeat	107	Circle	Green	Shape	Word	Repeat	200	Inconsistent	SHAPE	CircleGreen.png	30	1	720	17	17	16251	100	955.9411764705882887938	17	18	16264	94.4444444444444428655	956.7058823529412165954	18	18	14631	100	812.8333333333333712289	16	17	17884	94.1176470588235218884	1117.75	304.9166666666666287711
5.0.14.0	win	101019	14:51:01	NH_A_84	1	1	mixed_practiceWord	12	mixed_repeat	110	Circle	Green	Shape	Word	Repeat	200	Inconsistent	SHAPE	CircleGreen.png	30	1	545	17	17	16251	100	955.9411764705882887938	18	19	16809	94.7368421052631504153	933.8333333333333712289	19	19	15176	100	798.7368421052631219936	16	17	17884	94.1176470588235218884	1117.75	319.0131578947368780064
5.0.14.0	win	101019	14:51:01	NH_A_84	1	1	mixed_practiceWord	12	mixed_repeat	113	Circle	Green	Shape	Word	Repeat	200	Inconsistent	SHAPE	CircleGreen.png	30	1	474	17	17	16251	100	955.9411764705882887938	19	20	17283	95	909.6315789473684390032	20	20	15650	100	782.5	16	17	17884	94.1176470588235218884	1117.75	335.25
5.0.14.0	win	101019	14:51:01	NH_A_84	1	1	mixed_practiceWord	12	mixed_shift	116	Circle	Green	Color	Word	Shift	200	Inconsistent	COLOR	CircleGreen.png	38	1	789	18	18	17040	100	946.6666666666666287711	19	20	17283	95	909.6315789473684390032	20	20	15650	100	782.5	17	18	18673	94.4444444444444428655	1098.4117647058824331907	315.9117647058824331907
5.0.14.0	win	101019	14:51:01	NH_A_84	1	1	mixed_practiceWord	12	mixed_shift	119	Triangle	Green	Shape	Word	Shift	200	Consistent	SHAPE	TriangleGreen.png	38	1	1028	18	18	17040	100	946.6666666666666287711	20	21	18311	95.2380952380952265912	915.5499999999999545253	20	20	15650	100	782.5	18	19	19701	94.7368421052631504153	1094.5	312
5.0.14.0	win	101019	14:51:01	NH_A_84	1	1	mixed_practiceWord	12	mixed_repeat	122	Triangle	Red	Shape	Word	Repeat	200	Inconsistent	SHAPE	TriangleRed.png	38	1	729	18	18	17040	100	946.6666666666666287711	21	22	19040	95.4545454545454532536	906.6666666666666287711	21	21	16379	100	779.9523809523809632083	18	19	19701	94.7368421052631504153	1094.5	314.5476190476190367917
5.0.14.0	win	101019	14:51:01	NH_A_84	1	1	mixed_practiceWord	12	mixed_repeat	125	Triangle	Red	Shape	Word	Repeat	200	Inconsistent	SHAPE	TriangleRed.png	38	1	443	18	18	17040	100	946.6666666666666287711	22	23	19483	95.6521739130434838216	885.5909090909091219146	22	22	16822	100	764.6363636363636260285	18	19	19701	94.7368421052631504153	1094.5	329.8636363636363739715
5.0.14.0	win	101019	14:51:01	NH_A_84	1	1	mixed_practiceWord	12	mixed_shift	128	Triangle	Green	Color	Word	Shift	200	Consistent	COLOR	TriangleGreen.png	30	0	791	18	19	17040	94.7368421052631504153	946.6666666666666287711	22	23	19483	95.6521739130434838216	885.5909090909091219146	22	22	16822	100	764.6363636363636260285	18	20	19701	90	1094.5	329.8636363636363739715
5.0.14.0	win	101019	14:51:01	NH_A_84	1	1	mixed_practiceWord	12	mixed_repeat	131	Circle	Red	Color	Word	Repeat	200	Consistent	COLOR	CircleRed.png	30	1	622	19	20	17662	95	929.5789473684210406645	22	23	19483	95.6521739130434838216	885.5909090909091219146	23	23	17444	100	758.4347826086956274594	18	20	19701	90	1094.5	336.0652173913043725406
5.0.14.0	win	101019	14:51:01	NH_A_84	1	1	mixed_practiceWord	12	mixed_repeat	134	Triangle	Red	Color	Word	Repeat	200	Inconsistent	COLOR	TriangleRed.png	30	1	499	20	21	18161	95.2380952380952265912	908.0499999999999545253	22	23	19483	95.6521739130434838216	885.5909090909091219146	24	24	17943	100	747.625	18	20	19701	90	1094.5	346.875
5.0.14.0	win	101019	14:51:01	NH_A_84	1	1	mixed_practiceWord	12	mixed_shift	137	Triangle	Green	Shape	Word	Shift	200	Consistent	SHAPE	TriangleGreen.png	38	1	733	20	21	18161	95.2380952380952265912	908.0499999999999545253	23	24	20216	95.8333333333333428072	878.9565217391303804106	24	24	17943	100	747.625	19	21	20434	90.4761904761904816041	1075.4736842105262439873	327.8486842105262439873
5.0.14.0	win	101019	14:51:01	NH_A_84	1	1	mixed_practiceWord	12	mixed_shift	140	Triangle	Red	Color	Word	Shift	200	Inconsistent	COLOR	TriangleRed.png	30	1	574	21	22	18735	95.4545454545454532536	892.1428571428571103752	23	24	20216	95.8333333333333428072	878.9565217391303804106	24	24	17943	100	747.625	20	22	21008	90.9090909090909065071	1050.4000000000000909495	302.7750000000000909495
5.0.14.0	win	101019	14:51:01	NH_A_84	1	1	mixed_practiceWord	12	mixed_shift	143	Triangle	Green	Shape	Word	Shift	200	Consistent	SHAPE	TriangleGreen.png	38	1	549	21	22	18735	95.4545454545454532536	892.1428571428571103752	24	25	20765	96	865.2083333333333712289	24	24	17943	100	747.625	21	23	21557	91.3043478260869534324	1026.5238095238096320827	278.8988095238096320827
5.0.14.0	win	101019	14:51:01	NH_A_84	1	1	mixed_practiceWord	12	mixed_shift	146	Triangle	Green	Color	Word	Shift	200	Consistent	COLOR	TriangleGreen.png	38	1	846	22	23	19581	95.6521739130434838216	890.0454545454545041139	24	25	20765	96	865.2083333333333712289	24	24	17943	100	747.625	22	24	22403	91.6666666666666571928	1018.3181818181818698577	270.6931818181818698577
5.0.14.0	win	101019	14:51:01	NH_A_84	1	1	mixed_testintro	13	MixedPracticeInstruct	1	Triangle	Green	Color	Word	Shift	200	Consistent	SC_Mixed_TestIntro.htm	TriangleGreen.png	57	0	6129	22	23	19581	95.6521739130434838216	890.0454545454545041139	24	25	20765	96	865.2083333333333712289	24	24	17943	100	747.625	22	24	22403	91.6666666666666571928	1018.3181818181818698577	270.6931818181818698577
5.0.14.0	win	101019	14:51:01	NH_A_84	1	1	mixed_Word_shortCSI	14	MixedTestInstruct	1	Triangle	Green	Color	Word	Shift	200	Consistent	SC_Mixed_WordTest.htm	TriangleGreen.png	57	0	3018	0	0	0	0		0	0	0	0		0	0	0	0		0	0	0	0		0
5.0.14.0	win	101019	14:51:01	NH_A_84	1	1	mixed_Word_shortCSI	14	mixed_firsttask	2	Triangle	Red	Shape	Word	firsttrial	200	Inconsistent	SHAPE	TriangleRed.png	38	1	1369	0	0	0	0		0	0	0	0		0	0	0	0		0	0	0	0		0
5.0.14.0	win	101019	14:51:01	NH_A_84	1	1	mixed_Word_shortCSI	14	mixed_shift	5	Circle	Green	Color	Word	Shift	200	Inconsistent	COLOR	CircleGreen.png	38	1	673	1	1	673	100	673	0	0	0	0		0	0	0	0		1	1	673	100	673	673
5.0.14.0	win	101019	14:51:01	NH_A_84	1	1	mixed_Word_shortCSI	14	mixed_repeat	8	Triangle	Red	Color	Word	Repeat	200	Inconsistent	COLOR	TriangleRed.png	30	1	595	2	2	1268	100	634	0	0	0	0		1	1	595	100	595	1	1	673	100	673	78
5.0.14.0	win	101019	14:51:01	NH_A_84	1	1	mixed_Word_shortCSI	14	mixed_shift	11	Circle	Red	Shape	Word	Shift	200	Consistent	SHAPE	CircleRed.png	30	1	587	2	2	1268	100	634	1	1	587	100	587	1	1	595	100	595	2	2	1260	100	630	35
5.0.14.0	win	101019	14:51:01	NH_A_84	1	1	mixed_Word_shortCSI	14	mixed_repeat	14	Circle	Red	Shape	Word	Repeat	200	Consistent	SHAPE	CircleRed.png	30	1	481	2	2	1268	100	634	2	2	1068	100	534	2	2	1076	100	538	2	2	1260	100	630	92
5.0.14.0	win	101019	14:51:01	NH_A_84	1	1	mixed_Word_shortCSI	14	mixed_shift	17	Triangle	Red	Color	Word	Shift	200	Inconsistent	COLOR	TriangleRed.png	30	1	1388	3	3	2656	100	885.3333333333333712289	2	2	1068	100	534	2	2	1076	100	538	3	3	2648	100	882.6666666666666287711	344.6666666666666287711
5.0.14.0	win	101019	14:51:01	NH_A_84	1	1	mixed_Word_shortCSI	14	mixed_repeat	20	Triangle	Red	Color	Word	Repeat	200	Inconsistent	COLOR	TriangleRed.png	30	1	1107	4	4	3763	100	940.75	2	2	1068	100	534	3	3	2183	100	727.6666666666666287711	3	3	2648	100	882.6666666666666287711	155
5.0.14.0	win	101019	14:51:01	NH_A_84	1	1	mixed_Word_shortCSI	14	mixed_repeat	23	Circle	Green	Color	Word	Repeat	200	Inconsistent	COLOR	CircleGreen.png	38	1	613	5	5	4376	100	875.2000000000000454747	2	2	1068	100	534	4	4	2796	100	699	3	3	2648	100	882.6666666666666287711	183.6666666666666287711
5.0.14.0	win	101019	14:51:01	NH_A_84	1	1	mixed_Word_shortCSI	14	mixed_shift	26	Circle	Green	Shape	Word	Shift	200	Inconsistent	SHAPE	CircleGreen.png	30	1	699	5	5	4376	100	875.2000000000000454747	3	3	1767	100	589	4	4	2796	100	699	4	4	3347	100	836.75	137.75
5.0.14.0	win	101019	14:51:01	NH_A_84	1	1	mixed_Word_shortCSI	14	mixed_repeat	29	Circle	Green	Shape	Word	Repeat	200	Inconsistent	SHAPE	CircleGreen.png	30	1	509	5	5	4376	100	875.2000000000000454747	4	4	2276	100	569	5	5	3305	100	661	4	4	3347	100	836.75	175.75
5.0.14.0	win	101019	14:51:01	NH_A_84	1	1	mixed_Word_shortCSI	14	mixed_shift	32	Triangle	Green	Color	Word	Shift	200	Consistent	COLOR	TriangleGreen.png	38	1	695	6	6	5071	100	845.1666666666666287711	4	4	2276	100	569	5	5	3305	100	661	5	5	4042	100	808.3999999999999772626	147.3999999999999772626
5.0.14.0	win	101019	14:51:01	NH_A_84	1	1	mixed_Word_shortCSI	14	mixed_shift	35	Circle	Red	Shape	Word	Shift	200	Consistent	SHAPE	CircleRed.png	30	1	1433	6	6	5071	100	845.1666666666666287711	5	5	3709	100	741.7999999999999545253	5	5	3305	100	661	6	6	5475	100	912.5	251.5
5.0.14.0	win	101019	14:51:01	NH_A_84	1	1	mixed_Word_shortCSI	14	mixed_shift	38	Triangle	Red	Color	Word	Shift	200	Inconsistent	COLOR	TriangleRed.png	38	0	878	6	7	5071	85.7142857142857081953	845.1666666666666287711	5	5	3709	100	741.7999999999999545253	5	5	3305	100	661	6	7	5475	85.7142857142857081953	912.5	251.5
5.0.14.0	win	101019	14:51:01	NH_A_84	1	1	mixed_Word_shortCSI	14	mixed_shift	41	Triangle	Green	Shape	Word	Shift	200	Consistent	SHAPE	TriangleGreen.png	38	1	1050	6	7	5071	85.7142857142857081953	845.1666666666666287711	6	6	4759	100	793.1666666666666287711	5	5	3305	100	661	7	8	6525	87.5	932.1428571428571103752	271.1428571428571103752
5.0.14.0	win	101019	14:51:01	NH_A_84	1	1	mixed_Word_shortCSI	14	mixed_repeat	44	Triangle	Green	Shape	Word	Repeat	200	Consistent	SHAPE	TriangleGreen.png	38	1	925	6	7	5071	85.7142857142857081953	845.1666666666666287711	7	7	5684	100	812	6	6	4230	100	705	7	8	6525	87.5	932.1428571428571103752	227.1428571428571103752
5.0.14.0	win	101019	14:51:01	NH_A_84	1	1	mixed_Word_shortCSI	14	mixed_repeat	47	Triangle	Red	Shape	Word	Repeat	200	Inconsistent	SHAPE	TriangleRed.png	38	1	471	6	7	5071	85.7142857142857081953	845.1666666666666287711	8	8	6155	100	769.375	7	7	4701	100	671.5714285714285551876	7	8	6525	87.5	932.1428571428571103752	260.5714285714285551876
5.0.14.0	win	101019	14:51:01	NH_A_84	1	1	mixed_Word_shortCSI	14	mixed_shift	50	Triangle	Green	Color	Word	Shift	200	Consistent	COLOR	TriangleGreen.png	38	1	738	7	8	5809	87.5	829.8571428571428896248	8	8	6155	100	769.375	7	7	4701	100	671.5714285714285551876	8	9	7263	88.8888888888888857309	907.875	236.3035714285714448124
5.0.14.0	win	101019	14:51:01	NH_A_84	1	1	mixed_Word_shortCSI	14	mixed_shift	53	Circle	Red	Shape	Word	Shift	200	Consistent	SHAPE	CircleRed.png	30	1	579	7	8	5809	87.5	829.8571428571428896248	9	9	6734	100	748.2222222222221716947	7	7	4701	100	671.5714285714285551876	9	10	7842	90	871.3333333333333712289	199.7619047619048160414
5.0.14.0	win	101019	14:51:01	NH_A_84	1	1	mixed_Word_shortCSI	14	mixed_shift	56	Triangle	Green	Color	Word	Shift	200	Consistent	COLOR	TriangleGreen.png	38	1	569	8	9	6378	88.8888888888888857309	797.25	9	9	6734	100	748.2222222222221716947	7	7	4701	100	671.5714285714285551876	10	11	8411	90.9090909090909065071	841.1000000000000227374	169.5285714285714675498
5.0.14.0	win	101019	14:51:01	NH_A_84	1	1	mixed_Word_shortCSI	14	mixed_repeat	59	Circle	Red	Color	Word	Repeat	200	Consistent	COLOR	CircleRed.png	30	1	497	9	10	6875	90	763.8888888888889141526	9	9	6734	100	748.2222222222221716947	8	8	5198	100	649.75	10	11	8411	90.9090909090909065071	841.1000000000000227374	191.3500000000000227374
5.0.14.0	win	101019	14:51:01	NH_A_84	1	1	mixed_Word_shortCSI	14	mixed_repeat	62	Circle	Red	Color	Word	Repeat	200	Consistent	COLOR	CircleRed.png	30	1	459	10	11	7334	90.9090909090909065071	733.3999999999999772626	9	9	6734	100	748.2222222222221716947	9	9	5657	100	628.5555555555555429237	10	11	8411	90.9090909090909065071	841.1000000000000227374	212.5444444444444798137
5.0.14.0	win	101019	14:51:01	NH_A_84	1	1	mixed_Word_shortCSI	14	mixed_repeat	65	Triangle	Red	Color	Word	Repeat	200	Inconsistent	COLOR	TriangleRed.png	30	1	615	11	12	7949	91.6666666666666571928	722.6363636363636260285	9	9	6734	100	748.2222222222221716947	10	10	6272	100	627.2000000000000454747	10	11	8411	90.9090909090909065071	841.1000000000000227374	213.8999999999999772626
5.0.14.0	win	101019	14:51:01	NH_A_84	1	1	mixed_Word_shortCSI	14	mixed_shift	68	Circle	Green	Shape	Word	Shift	200	Inconsistent	SHAPE	CircleGreen.png	30	1	541	11	12	7949	91.6666666666666571928	722.6363636363636260285	10	10	7275	100	727.5	10	10	6272	100	627.2000000000000454747	11	12	8952	91.6666666666666571928	813.8181818181818698577	186.6181818181818243829
5.0.14.0	win	101019	14:51:01	NH_A_84	1	1	mixed_Word_shortCSI	14	mixed_repeat	71	Triangle	Red	Shape	Word	Repeat	200	Inconsistent	SHAPE	TriangleRed.png	38	1	581	11	12	7949	91.6666666666666571928	722.6363636363636260285	11	11	7856	100	714.1818181818181301423	11	11	6853	100	623	11	12	8952	91.6666666666666571928	813.8181818181818698577	190.8181818181818698577
5.0.14.0	win	101019	14:51:01	NH_A_84	1	1	mixed_Word_shortCSI	14	mixed_shift	74	Triangle	Green	Color	Word	Shift	200	Consistent	COLOR	TriangleGreen.png	38	1	588	12	13	8537	92.3076923076923065992	711.4166666666666287711	11	11	7856	100	714.1818181818181301423	11	11	6853	100	623	12	13	9540	92.3076923076923065992	795	172
5.0.14.0	win	101019	14:51:01	NH_A_84	1	1	mixed_Word_shortCSI	14	mixed_shift	77	Circle	Green	Shape	Word	Shift	200	Inconsistent	SHAPE	CircleGreen.png	30	1	1010	12	13	8537	92.3076923076923065992	711.4166666666666287711	12	12	8866	100	738.8333333333333712289	11	11	6853	100	623	13	14	10550	92.8571428571428612031	811.5384615384615472067	188.5384615384615472067
5.0.14.0	win	101019	14:51:01	NH_A_84	1	1	mixed_Word_shortCSI	14	mixed_repeat	80	Circle	Red	Shape	Word	Repeat	200	Consistent	SHAPE	CircleRed.png	30	1	697	12	13	8537	92.3076923076923065992	711.4166666666666287711	13	13	9563	100	735.61538461538464162	12	12	7550	100	629.1666666666666287711	13	14	10550	92.8571428571428612031	811.5384615384615472067	182.3717948717949184356
5.0.14.0	win	101019	14:51:01	NH_A_84	1	1	mixed_Word_shortCSI	14	mixed_repeat	83	Triangle	Green	Shape	Word	Repeat	200	Consistent	SHAPE	TriangleGreen.png	38	1	1130	12	13	8537	92.3076923076923065992	711.4166666666666287711	14	14	10693	100	763.7857142857143344372	13	13	8680	100	667.6923076923077360334	13	14	10550	92.8571428571428612031	811.5384615384615472067	143.8461538461538111733
5.0.14.0	win	101019	14:51:01	NH_A_84	1	1	mixed_Word_shortCSI	14	mixed_repeat	86	Circle	Red	Shape	Word	Repeat	200	Consistent	SHAPE	CircleRed.png	30	1	539	12	13	8537	92.3076923076923065992	711.4166666666666287711	15	15	11232	100	748.7999999999999545253	14	14	9219	100	658.5	13	14	10550	92.8571428571428612031	811.5384615384615472067	153.0384615384615472067
5.0.14.0	win	101019	14:51:01	NH_A_84	1	1	mixed_Word_shortCSI	14	mixed_repeat	89	Circle	Green	Shape	Word	Repeat	200	Inconsistent	SHAPE	CircleGreen.png	38	0	500	12	13	8537	92.3076923076923065992	711.4166666666666287711	15	16	11232	93.75	748.7999999999999545253	14	15	9219	93.3333333333333285964	658.5	13	14	10550	92.8571428571428612031	811.5384615384615472067	153.0384615384615472067
5.0.14.0	win	101019	14:51:01	NH_A_84	1	1	mixed_Word_shortCSI	14	mixed_repeat	92	Triangle	Green	Shape	Word	Repeat	200	Consistent	SHAPE	TriangleGreen.png	38	1	541	12	13	8537	92.3076923076923065992	711.4166666666666287711	16	17	11773	94.1176470588235218884	735.8125	15	16	9760	93.75	650.6666666666666287711	13	14	10550	92.8571428571428612031	811.5384615384615472067	160.8717948717949184356
5.0.14.0	win	101019	14:51:01	NH_A_84	1	1	mixed_Word_shortCSI	14	mixed_repeat	95	Circle	Green	Shape	Word	Repeat	200	Inconsistent	SHAPE	CircleGreen.png	30	1	583	12	13	8537	92.3076923076923065992	711.4166666666666287711	17	18	12356	94.4444444444444428655	726.8235294117647526946	16	17	10343	94.1176470588235218884	646.4375	13	14	10550	92.8571428571428612031	811.5384615384615472067	165.1009615384615472067
5.0.14.0	win	101019	14:51:01	NH_A_84	1	1	mixed_Word_shortCSI	14	mixed_repeat	98	Circle	Red	Shape	Word	Repeat	200	Consistent	SHAPE	CircleRed.png	30	1	589	12	13	8537	92.3076923076923065992	711.4166666666666287711	18	19	12945	94.7368421052631504153	719.1666666666666287711	17	18	10932	94.4444444444444428655	643.0588235294117112062	13	14	10550	92.8571428571428612031	811.5384615384615472067	168.4796380090498360005
5.0.14.0	win	101019	14:51:01	NH_A_84	1	1	mixed_Word_shortCSI	14	mixed_repeat	101	Circle	Green	Shape	Word	Repeat	200	Inconsistent	SHAPE	CircleGreen.png	30	1	468	12	13	8537	92.3076923076923065992	711.4166666666666287711	19	20	13413	95	705.9473684210526016614	18	19	11400	94.7368421052631504153	633.3333333333333712289	13	14	10550	92.8571428571428612031	811.5384615384615472067	178.2051282051281759777
5.0.14.0	win	101019	14:51:01	NH_A_84	1	1	mixed_Word_shortCSI	14	mixed_shift	104	Triangle	Red	Color	Word	Shift	200	Inconsistent	COLOR	TriangleRed.png	30	1	879	13	14	9416	92.8571428571428612031	724.3076923076922639666	19	20	13413	95	705.9473684210526016614	18	19	11400	94.7368421052631504153	633.3333333333333712289	14	15	11429	93.3333333333333285964	816.3571428571428896248	183.0238095238095183959
5.0.14.0	win	101019	14:51:01	NH_A_84	1	1	mixed_Word_shortCSI	14	mixed_repeat	107	Triangle	Red	Color	Word	Repeat	200	Inconsistent	COLOR	TriangleRed.png	30	1	426	14	15	9842	93.3333333333333285964	703	19	20	13413	95	705.9473684210526016614	19	20	11826	95	622.4210526315789593355	14	15	11429	93.3333333333333285964	816.3571428571428896248	193.9360902255639302894
5.0.14.0	win	101019	14:51:01	NH_A_84	1	1	mixed_Word_shortCSI	14	mixed_repeat	110	Circle	Red	Color	Word	Repeat	200	Consistent	COLOR	CircleRed.png	30	1	360	15	16	10202	93.75	680.1333333333333257542	19	20	13413	95	705.9473684210526016614	20	21	12186	95.2380952380952265912	609.2999999999999545253	14	15	11429	93.3333333333333285964	816.3571428571428896248	207.0571428571429350995
5.0.14.0	win	101019	14:51:01	NH_A_84	1	1	mixed_Word_shortCSI	14	mixed_shift	113	Triangle	Green	Shape	Word	Shift	200	Consistent	SHAPE	TriangleGreen.png	38	1	680	15	16	10202	93.75	680.1333333333333257542	20	21	14093	95.2380952380952265912	704.6499999999999772626	20	21	12186	95.2380952380952265912	609.2999999999999545253	15	16	12109	93.75	807.2666666666666515084	197.9666666666666969832
5.0.14.0	win	101019	14:51:01	NH_A_84	1	1	mixed_Word_shortCSI	14	mixed_shift	116	Triangle	Red	Color	Word	Shift	200	Inconsistent	COLOR	TriangleRed.png	30	1	459	16	17	10661	94.1176470588235218884	666.3125	20	21	14093	95.2380952380952265912	704.6499999999999772626	20	21	12186	95.2380952380952265912	609.2999999999999545253	16	17	12568	94.1176470588235218884	785.5	176.2000000000000454747
5.0.14.0	win	101019	14:51:01	NH_A_84	1	1	mixed_Word_shortCSI	14	mixed_shift	119	Triangle	Red	Shape	Word	Shift	200	Inconsistent	SHAPE	TriangleRed.png	38	1	935	16	17	10661	94.1176470588235218884	666.3125	21	22	15028	95.4545454545454532536	715.6190476190475919793	20	21	12186	95.2380952380952265912	609.2999999999999545253	17	18	13503	94.4444444444444428655	794.2941176470587834046	184.9941176470588288794
5.0.14.0	win	101019	14:51:01	NH_A_84	1	1	mixed_Word_shortCSI	14	mixed_repeat	122	Circle	Green	Shape	Word	Repeat	200	Inconsistent	SHAPE	CircleGreen.png	30	1	544	16	17	10661	94.1176470588235218884	666.3125	22	23	15572	95.6521739130434838216	707.8181818181818698577	21	22	12730	95.4545454545454532536	606.1904761904761471669	17	18	13503	94.4444444444444428655	794.2941176470587834046	188.1036414565826362377
5.0.14.0	win	101019	14:51:01	NH_A_84	1	1	mixed_Word_shortCSI	14	mixed_shift	125	Triangle	Green	Color	Word	Shift	200	Consistent	COLOR	TriangleGreen.png	38	1	553	17	18	11214	94.4444444444444428655	659.6470588235293917023	22	23	15572	95.6521739130434838216	707.8181818181818698577	21	22	12730	95.4545454545454532536	606.1904761904761471669	18	19	14056	94.7368421052631504153	780.8888888888889141526	174.6984126984127669857
5.0.14.0	win	101019	14:51:01	NH_A_84	1	1	mixed_Word_shortCSI	14	mixed_shift	128	Circle	Green	Shape	Word	Shift	200	Inconsistent	SHAPE	CircleGreen.png	30	1	752	17	18	11214	94.4444444444444428655	659.6470588235293917023	23	24	16324	95.8333333333333428072	709.7391304347826235244	21	22	12730	95.4545454545454532536	606.1904761904761471669	19	20	14808	95	779.3684210526315609968	173.1779448621554138299
5.0.14.0	win	101019	14:51:01	NH_A_84	1	1	mixed_Word_shortCSI	14	mixed_repeat	131	Circle	Green	Shape	Word	Repeat	200	Inconsistent	SHAPE	CircleGreen.png	30	1	576	17	18	11214	94.4444444444444428655	659.6470588235293917023	24	25	16900	96	704.1666666666666287711	22	23	13306	95.6521739130434838216	604.8181818181818698577	19	20	14808	95	779.3684210526315609968	174.5502392344496911392
5.0.14.0	win	101019	14:51:01	NH_A_84	1	1	mixed_Word_shortCSI	14	mixed_shift	134	Circle	Red	Color	Word	Shift	200	Consistent	COLOR	CircleRed.png	30	1	984	18	19	12198	94.7368421052631504153	677.6666666666666287711	24	25	16900	96	704.1666666666666287711	22	23	13306	95.6521739130434838216	604.8181818181818698577	20	21	15792	95.2380952380952265912	789.6000000000000227374	184.7818181818181528797
5.0.14.0	win	101019	14:51:01	NH_A_84	1	1	mixed_Word_shortCSI	14	mixed_shift	137	Circle	Red	Shape	Word	Shift	200	Consistent	SHAPE	CircleRed.png	30	1	718	18	19	12198	94.7368421052631504153	677.6666666666666287711	25	26	17618	96.153846153846160405	704.7200000000000272848	22	23	13306	95.6521739130434838216	604.8181818181818698577	21	22	16510	95.4545454545454532536	786.1904761904761471669	181.3722943722942773093
5.0.14.0	win	101019	14:51:01	NH_A_84	1	1	mixed_Word_shortCSI	14	mixed_repeat	140	Circle	Green	Shape	Word	Repeat	200	Inconsistent	SHAPE	CircleGreen.png	30	1	640	18	19	12198	94.7368421052631504153	677.6666666666666287711	26	27	18258	96.2962962962962905067	702.2307692307692832401	23	24	13946	95.8333333333333428072	606.3478260869565019675	21	22	16510	95.4545454545454532536	786.1904761904761471669	179.8426501035196451994
5.0.14.0	win	101019	14:51:01	NH_A_84	1	1	mixed_Word_shortCSI	14	mixed_shift	143	Triangle	Green	Color	Word	Shift	200	Consistent	COLOR	TriangleGreen.png	38	1	1061	19	20	13259	95	697.8421052631579186709	26	27	18258	96.2962962962962905067	702.2307692307692832401	23	24	13946	95.8333333333333428072	606.3478260869565019675	22	23	17571	95.6521739130434838216	798.6818181818181301423	192.3339920948616281748
5.0.14.0	win	101019	14:51:01	NH_A_84	1	1	mixed_Word_shortCSI	14	mixed_shift	146	Circle	Green	Shape	Word	Shift	200	Inconsistent	SHAPE	CircleGreen.png	30	1	728	19	20	13259	95	697.8421052631579186709	27	28	18986	96.4285714285714306016	703.1851851851852188702	23	24	13946	95.8333333333333428072	606.3478260869565019675	23	24	18299	95.8333333333333428072	795.6086956521738784431	189.2608695652173764756
5.0.14.0	win	101019	14:51:01	NH_A_84	1	1	mixed_Word_shortCSI	14	mixed_shift	149	Triangle	Green	Color	Word	Shift	200	Consistent	COLOR	TriangleGreen.png	38	1	906	20	21	14165	95.2380952380952265912	708.25	27	28	18986	96.4285714285714306016	703.1851851851852188702	23	24	13946	95.8333333333333428072	606.3478260869565019675	24	25	19205	96	800.2083333333333712289	193.8605072463768692614
5.0.14.0	win	101019	14:51:01	NH_A_84	1	1	mixed_Word_shortCSI	14	mixed_shift	152	Circle	Green	Shape	Word	Shift	200	Inconsistent	SHAPE	CircleGreen.png	30	1	644	20	21	14165	95.2380952380952265912	708.25	28	29	19630	96.5517241379310320326	701.0714285714285551876	23	24	13946	95.8333333333333428072	606.3478260869565019675	25	26	19849	96.153846153846160405	793.9600000000000363798	187.6121739130435344123
5.0.14.0	win	101019	14:51:01	NH_A_84	1	1	mixed_Word_shortCSI	14	mixed_repeat	155	Circle	Green	Shape	Word	Repeat	200	Inconsistent	SHAPE	CircleGreen.png	30	1	1177	20	21	14165	95.2380952380952265912	708.25	29	30	20807	96.6666666666666714036	717.4827586206896512522	24	25	15123	96	630.125	25	26	19849	96.153846153846160405	793.9600000000000363798	163.8350000000000363798
5.0.14.0	win	101019	14:51:01	NH_A_84	1	1	mixed_Word_shortCSI	14	mixed_repeat	158	Triangle	Red	Shape	Word	Repeat	200	Inconsistent	SHAPE	TriangleRed.png	38	1	584	20	21	14165	95.2380952380952265912	708.25	30	31	21391	96.774193548387103192	713.0333333333333030168	25	26	15707	96.153846153846160405	628.2799999999999727152	25	26	19849	96.153846153846160405	793.9600000000000363798	165.6800000000000636646
5.0.14.0	win	101019	14:51:01	NH_A_84	1	1	mixed_Word_shortCSI	14	mixed_shift	161	Triangle	Green	Color	Word	Shift	200	Consistent	COLOR	TriangleGreen.png	38	1	559	21	22	14724	95.4545454545454532536	701.1428571428571103752	30	31	21391	96.774193548387103192	713.0333333333333030168	25	26	15707	96.153846153846160405	628.2799999999999727152	26	27	20408	96.2962962962962905067	784.9230769230769055866	156.6430769230769328715
5.0.14.0	win	101019	14:51:01	NH_A_84	1	1	mixed_Word_shortCSI	14	mixed_repeat	164	Triangle	Green	Color	Word	Repeat	200	Consistent	COLOR	TriangleGreen.png	38	1	534	22	23	15258	95.6521739130434838216	693.5454545454545041139	30	31	21391	96.774193548387103192	713.0333333333333030168	26	27	16241	96.2962962962962905067	624.6538461538461888267	26	27	20408	96.2962962962962905067	784.9230769230769055866	160.2692307692307167599
5.0.14.0	win	101019	14:51:01	NH_A_84	1	1	mixed_Word_shortCSI	14	mixed_repeat	167	Circle	Green	Color	Word	Repeat	200	Inconsistent	COLOR	CircleGreen.png	38	1	447	23	24	15705	95.8333333333333428072	682.8260869565217490162	30	31	21391	96.774193548387103192	713.0333333333333030168	27	28	16688	96.4285714285714306016	618.074074074074019336	26	27	20408	96.2962962962962905067	784.9230769230769055866	166.8490028490028862507
5.0.14.0	win	101019	14:51:01	NH_A_84	1	1	mixed_Word_shortCSI	14	mixed_repeat	170	Triangle	Red	Color	Word	Repeat	200	Inconsistent	COLOR	TriangleRed.png	30	1	587	24	25	16292	96	678.8333333333333712289	30	31	21391	96.774193548387103192	713.0333333333333030168	28	29	17275	96.5517241379310320326	616.9642857142856655628	26	27	20408	96.2962962962962905067	784.9230769230769055866	167.9587912087912400239
5.0.14.0	win	101019	14:51:01	NH_A_84	1	1	mixed_Word_shortCSI	14	mixed_repeat	173	Circle	Red	Color	Word	Repeat	200	Consistent	COLOR	CircleRed.png	30	1	770	25	26	17062	96.153846153846160405	682.4800000000000181899	30	31	21391	96.774193548387103192	713.0333333333333030168	29	30	18045	96.6666666666666714036	622.2413793103448824695	26	27	20408	96.2962962962962905067	784.9230769230769055866	162.6816976127320231171
5.0.14.0	win	101019	14:51:01	NH_A_84	1	1	mixed_Word_shortCSI	14	mixed_repeat	176	Triangle	Green	Color	Word	Repeat	200	Consistent	COLOR	TriangleGreen.png	38	1	449	26	27	17511	96.2962962962962905067	673.5	30	31	21391	96.774193548387103192	713.0333333333333030168	30	31	18494	96.774193548387103192	616.4666666666666969832	26	27	20408	96.2962962962962905067	784.9230769230769055866	168.4564102564102086035
5.0.14.0	win	101019	14:51:01	NH_A_84	1	1	mixed_Word_shortCSI	14	mixed_shift	179	Triangle	Green	Shape	Word	Shift	200	Consistent	SHAPE	TriangleGreen.png	38	1	558	26	27	17511	96.2962962962962905067	673.5	31	32	21949	96.875	708.0322580645160996937	30	31	18494	96.774193548387103192	616.4666666666666969832	27	28	20966	96.4285714285714306016	776.5185185185184764123	160.0518518518517794291
5.0.14.0	win	101019	14:51:01	NH_A_84	1	1	mixed_Word_shortCSI	14	mixed_repeat	182	Triangle	Green	Shape	Word	Repeat	200	Consistent	SHAPE	TriangleGreen.png	38	1	565	26	27	17511	96.2962962962962905067	673.5	32	33	22514	96.9696969696969688357	703.5625	31	32	19059	96.875	614.806451612903174464	27	28	20966	96.4285714285714306016	776.5185185185184764123	161.7120669056153019483
5.0.14.0	win	101019	14:51:01	NH_A_84	1	1	mixed_Word_shortCSI	14	mixed_shift	185	Circle	Red	Color	Word	Shift	200	Consistent	COLOR	CircleRed.png	30	1	445	27	28	17956	96.4285714285714306016	665.0370370370370665114	32	33	22514	96.9696969696969688357	703.5625	31	32	19059	96.875	614.806451612903174464	28	29	21411	96.5517241379310320326	764.6785714285714448124	149.8721198156682703484
5.0.14.0	win	101019	14:51:01	NH_A_84	1	1	mixed_Word_shortCSI	14	mixed_repeat	188	Triangle	Red	Color	Word	Repeat	200	Inconsistent	COLOR	TriangleRed.png	30	1	441	28	29	18397	96.5517241379310320326	657.0357142857143344372	32	33	22514	96.9696969696969688357	703.5625	32	33	19500	96.9696969696969688357	609.375	28	29	21411	96.5517241379310320326	764.6785714285714448124	155.3035714285714448124
5.0.14.0	win	101019	14:51:01	NH_A_84	1	1	mixed_Word_shortCSI	14	mixed_repeat	191	Circle	Green	Color	Word	Repeat	200	Inconsistent	COLOR	CircleGreen.png	38	1	470	29	30	18867	96.6666666666666714036	650.5862068965517437391	32	33	22514	96.9696969696969688357	703.5625	33	34	19970	97.0588235294117680496	605.1515151515151273998	28	29	21411	96.5517241379310320326	764.6785714285714448124	159.5270562770563174126
5.0.14.0	win	101019	14:51:01	NH_A_84	1	1	mixed_Word_shortCSI	14	mixed_repeat	194	Triangle	Red	Color	Word	Repeat	200	Inconsistent	COLOR	TriangleRed.png	30	1	449	30	31	19316	96.774193548387103192	643.8666666666666742458	32	33	22514	96.9696969696969688357	703.5625	34	35	20419	97.1428571428571387969	600.5588235294117112062	28	29	21411	96.5517241379310320326	764.6785714285714448124	164.1197478991597336062
5.0.14.0	win	101019	14:51:01	NH_A_84	1	1	mixed_Word_shortCSI	14	mixed_shift	197	Triangle	Green	Shape	Word	Shift	200	Consistent	SHAPE	TriangleGreen.png	38	1	605	30	31	19316	96.774193548387103192	643.8666666666666742458	33	34	23119	97.0588235294117680496	700.5757575757576205433	34	35	20419	97.1428571428571387969	600.5588235294117112062	29	30	22016	96.6666666666666714036	759.1724137931034874782	158.613590263691776272
5.0.14.0	win	101019	14:51:01	NH_A_84	1	1	mixed_Word_shortCSI	14	mixed_repeat	200	Triangle	Red	Shape	Word	Repeat	200	Inconsistent	SHAPE	TriangleRed.png	38	1	371	30	31	19316	96.774193548387103192	643.8666666666666742458	34	35	23490	97.1428571428571387969	690.8823529411764639008	35	36	20790	97.2222222222222143273	594	29	30	22016	96.6666666666666714036	759.1724137931034874782	165.1724137931034874782
5.0.14.0	win	101019	14:51:01	NH_A_84	1	1	mixed_Word_shortCSI	14	mixed_shift	203	Circle	Red	Color	Word	Shift	200	Consistent	COLOR	CircleRed.png	30	1	370	31	32	19686	96.875	635.0322580645160996937	34	35	23490	97.1428571428571387969	690.8823529411764639008	35	36	20790	97.2222222222222143273	594	30	31	22386	96.774193548387103192	746.2000000000000454747	152.2000000000000454747
5.0.14.0	win	101019	14:51:01	NH_A_84	1	1	mixed_Word_shortCSI	14	mixed_repeat	206	Circle	Green	Color	Word	Repeat	200	Inconsistent	COLOR	CircleGreen.png	38	1	1218	32	33	20904	96.9696969696969688357	653.25	34	35	23490	97.1428571428571387969	690.8823529411764639008	36	37	22008	97.2972972972973053629	611.3333333333333712289	30	31	22386	96.774193548387103192	746.2000000000000454747	134.8666666666666742458
5.0.14.0	win	101019	14:51:01	NH_A_84	1	1	mixed_Word_shortCSI	14	mixed_repeat	209	Circle	Red	Color	Word	Repeat	200	Consistent	COLOR	CircleRed.png	30	1	591	33	34	21495	97.0588235294117680496	651.3636363636363739715	34	35	23490	97.1428571428571387969	690.8823529411764639008	37	38	22599	97.3684210526315752077	610.7837837837837469124	30	31	22386	96.774193548387103192	746.2000000000000454747	135.4162162162162985624
5.0.14.0	win	101019	14:51:01	NH_A_84	1	1	mixed_Word_shortCSI	14	mixed_repeat	212	Circle	Green	Color	Word	Repeat	200	Inconsistent	COLOR	CircleGreen.png	38	1	566	34	35	22061	97.1428571428571387969	648.8529411764706082977	34	35	23490	97.1428571428571387969	690.8823529411764639008	38	39	23165	97.4358974358974307961	609.6052631578946829904	30	31	22386	96.774193548387103192	746.2000000000000454747	136.5947368421053624843
5.0.14.0	win	101019	14:51:01	NH_A_84	1	1	mixed_Word_shortCSI	14	mixed_shift	215	Triangle	Green	Shape	Word	Shift	200	Consistent	SHAPE	TriangleGreen.png	38	1	557	34	35	22061	97.1428571428571387969	648.8529411764706082977	35	36	24047	97.2222222222222143273	687.0571428571428214127	38	39	23165	97.4358974358974307961	609.6052631578946829904	31	32	22943	96.875	740.096774193548412768	130.4915110356537297776
5.0.14.0	win	101019	14:51:01	NH_A_84	1	1	mixed_Word_shortCSI	14	mixed_shift	218	Circle	Red	Color	Word	Shift	200	Consistent	COLOR	CircleRed.png	30	1	421	35	36	22482	97.2222222222222143273	642.3428571428571558499	35	36	24047	97.2222222222222143273	687.0571428571428214127	38	39	23165	97.4358974358974307961	609.6052631578946829904	32	33	23364	96.9696969696969688357	730.125	120.5197368421053170096
5.0.14.0	win	101019	14:51:01	NH_A_84	1	1	mixed_Word_shortCSI	14	mixed_shift	221	Triangle	Red	Shape	Word	Shift	200	Inconsistent	SHAPE	TriangleRed.png	38	1	562	35	36	22482	97.2222222222222143273	642.3428571428571558499	36	37	24609	97.2972972972973053629	683.5833333333333712289	38	39	23165	97.4358974358974307961	609.6052631578946829904	33	34	23926	97.0588235294117680496	725.0303030303030027426	115.4250398724083197521
5.0.14.0	win	101019	14:51:01	NH_A_84	1	1	mixed_Word_shortCSI	14	mixed_repeat	224	Triangle	Red	Shape	Word	Repeat	200	Inconsistent	SHAPE	TriangleRed.png	38	1	331	35	36	22482	97.2222222222222143273	642.3428571428571558499	37	38	24940	97.3684210526315752077	674.0540540540540632719	39	40	23496	97.5	602.4615384615384527933	33	34	23926	97.0588235294117680496	725.0303030303030027426	122.5687645687645499493
5.0.14.0	win	101019	14:51:01	NH_A_84	1	1	mixed_Word_shortCSI	14	mixed_shift	227	Circle	Red	Color	Word	Shift	200	Consistent	COLOR	CircleRed.png	30	1	635	36	37	23117	97.2972972972973053629	642.1388888888889141526	37	38	24940	97.3684210526315752077	674.0540540540540632719	39	40	23496	97.5	602.4615384615384527933	34	35	24561	97.1428571428571387969	722.3823529411764639008	119.9208144796380111075
5.0.14.0	win	101019	14:51:01	NH_A_84	1	1	mixed_Word_shortCSI	14	mixed_shift	230	Triangle	Red	Shape	Word	Shift	200	Inconsistent	SHAPE	TriangleRed.png	38	1	496	36	37	23117	97.2972972972973053629	642.1388888888889141526	38	39	25436	97.4358974358974307961	669.3684210526315609968	39	40	23496	97.5	602.4615384615384527933	35	36	25057	97.2222222222222143273	715.9142857142857110375	113.4527472527472582442
5.0.14.0	win	101019	14:51:01	NH_A_84	1	1	mixed_Word_shortCSI	14	mixed_shift	233	Circle	Red	Color	Word	Shift	200	Consistent	COLOR	CircleRed.png	30	1	699	37	38	23816	97.3684210526315752077	643.6756756756756203686	38	39	25436	97.4358974358974307961	669.3684210526315609968	39	40	23496	97.5	602.4615384615384527933	36	37	25756	97.2972972972973053629	715.4444444444444570763	112.982905982906004283
5.0.14.0	win	101019	14:51:01	NH_A_84	1	1	mixed_Word_shortCSI	14	mixed_shift	236	Triangle	Green	Shape	Word	Shift	200	Consistent	SHAPE	TriangleGreen.png	38	1	733	37	38	23816	97.3684210526315752077	643.6756756756756203686	39	40	26169	97.5	671	39	40	23496	97.5	602.4615384615384527933	37	38	26489	97.3684210526315752077	715.9189189189189619356	113.4573804573805091422
5.0.14.0	win	101019	14:51:01	NH_A_84	1	1	mixed_Word_shortCSI	14	mixed_shift	239	Circle	Green	Color	Word	Shift	200	Inconsistent	COLOR	CircleGreen.png	38	1	1421	38	39	25237	97.4358974358974307961	664.1315789473684390032	39	40	26169	97.5	671	39	40	23496	97.5	602.4615384615384527933	38	39	27910	97.4358974358974307961	734.4736842105263576741	132.0121457489879048808
5.0.14.0	win	101019	14:51:01	NH_A_84	1	1	mixed_Word_shortCSI	14	mixed_repeat	242	Circle	Red	Color	Word	Repeat	200	Consistent	COLOR	CircleRed.png	30	1	819	39	40	26056	97.5	668.1025641025640879889	39	40	26169	97.5	671	40	41	24315	97.5609756097560989474	607.875	38	39	27910	97.4358974358974307961	734.4736842105263576741	126.5986842105263576741
5.0.14.0	win	101019	14:51:01	NH_A_84	1	1	mixed_Word_shortCSI	14	Rest	244	Circle	Red	Color	Word	Repeat	200	Consistent	Take a break for 60 s	CircleRed.png	0	0	59984	39	40	26056	97.5	668.1025641025640879889	39	40	26169	97.5	671	40	41	24315	97.5609756097560989474	607.875	38	39	27910	97.4358974358974307961	734.4736842105263576741	126.5986842105263576741
5.0.14.0	win	101019	14:51:01	NH_A_84	1	1	mixed_Word_shortCSI	14	mixed_repeat	246	Circle	Green	Color	Word	Repeat	200	Inconsistent	COLOR	CircleGreen.png	38	1	1486	40	41	27542	97.5609756097560989474	688.5499999999999545253	39	40	26169	97.5	671	41	42	25801	97.619047619047620401	629.2926829268292294728	38	39	27910	97.4358974358974307961	734.4736842105263576741	105.1810012836971282013
5.0.14.0	win	101019	14:51:01	NH_A_84	1	1	mixed_Word_shortCSI	14	mixed_shift	249	Triangle	Red	Shape	Word	Shift	200	Inconsistent	SHAPE	TriangleRed.png	38	1	961	40	41	27542	97.5609756097560989474	688.5499999999999545253	40	41	27130	97.5609756097560989474	678.25	41	42	25801	97.619047619047620401	629.2926829268292294728	39	40	28871	97.5	740.2820512820512703911	110.9893683552220409183
5.0.14.0	win	101019	14:51:01	NH_A_84	1	1	mixed_Word_shortCSI	14	mixed_shift	252	Circle	Green	Color	Word	Shift	200	Inconsistent	COLOR	CircleGreen.png	38	1	568	41	42	28110	97.619047619047620401	685.609756097560989474	40	41	27130	97.5609756097560989474	678.25	41	42	25801	97.619047619047620401	629.2926829268292294728	40	41	29439	97.5609756097560989474	735.9750000000000227374	106.6823170731707932646
5.0.14.0	win	101019	14:51:01	NH_A_84	1	1	mixed_Word_shortCSI	14	mixed_shift	255	Circle	Red	Shape	Word	Shift	200	Consistent	SHAPE	CircleRed.png	30	1	880	41	42	28110	97.619047619047620401	685.609756097560989474	41	42	28010	97.619047619047620401	683.170731707317031578	41	42	25801	97.619047619047620401	629.2926829268292294728	41	42	30319	97.619047619047620401	739.4878048780487915792	110.1951219512195621064
5.0.14.0	win	101019	14:51:01	NH_A_84	1	1	mixed_Word_shortCSI	14	mixed_repeat	258	Circle	Green	Shape	Word	Repeat	200	Inconsistent	SHAPE	CircleGreen.png	30	1	491	41	42	28110	97.619047619047620401	685.609756097560989474	42	43	28501	97.6744186046511515542	678.5952380952380735835	42	43	26292	97.6744186046511515542	626	41	42	30319	97.619047619047620401	739.4878048780487915792	113.4878048780487915792
5.0.14.0	win	101019	14:51:01	NH_A_84	1	1	mixed_Word_shortCSI	14	mixed_shift	261	Circle	Red	Color	Word	Shift	200	Consistent	COLOR	CircleRed.png	30	1	981	42	43	29091	97.6744186046511515542	692.6428571428571103752	42	43	28501	97.6744186046511515542	678.5952380952380735835	42	43	26292	97.6744186046511515542	626	42	43	31300	97.6744186046511515542	745.2380952380951839586	119.2380952380951839586
5.0.14.0	win	101019	14:51:01	NH_A_84	1	1	mixed_Word_shortCSI	14	mixed_shift	264	Circle	Green	Shape	Word	Shift	200	Inconsistent	SHAPE	CircleGreen.png	30	1	1068	42	43	29091	97.6744186046511515542	692.6428571428571103752	43	44	29569	97.7272727272727337322	687.6511627906976400482	42	43	26292	97.6744186046511515542	626	43	44	32368	97.7272727272727337322	752.7441860465115723855	126.7441860465115723855
5.0.14.0	win	101019	14:51:01	NH_A_84	1	1	mixed_Word_shortCSI	14	mixed_repeat	267	Triangle	Red	Shape	Word	Repeat	200	Inconsistent	SHAPE	TriangleRed.png	38	1	463	42	43	29091	97.6744186046511515542	692.6428571428571103752	44	45	30032	97.7777777777777714618	682.5454545454545041139	43	44	26755	97.7272727272727337322	622.209302325581347759	43	44	32368	97.7272727272727337322	752.7441860465115723855	130.5348837209302246265
5.0.14.0	win	101019	14:51:01	NH_A_84	1	1	mixed_Word_shortCSI	14	mixed_shift	270	Triangle	Green	Color	Word	Shift	200	Consistent	COLOR	TriangleGreen.png	38	1	635	43	44	29726	97.7272727272727337322	691.3023255813953937832	44	45	30032	97.7777777777777714618	682.5454545454545041139	43	44	26755	97.7272727272727337322	622.209302325581347759	44	45	33003	97.7777777777777714618	750.0681818181818698577	127.8588794926005220987
5.0.14.0	win	101019	14:51:01	NH_A_84	1	1	mixed_Word_shortCSI	14	mixed_shift	273	Circle	Red	Shape	Word	Shift	200	Consistent	SHAPE	CircleRed.png	30	1	544	43	44	29726	97.7272727272727337322	691.3023255813953937832	45	46	30576	97.8260869565217348054	679.4666666666666969832	43	44	26755	97.7272727272727337322	622.209302325581347759	45	46	33547	97.8260869565217348054	745.48888888888893689	123.279586563307589131
5.0.14.0	win	101019	14:51:01	NH_A_84	1	1	mixed_Word_shortCSI	14	mixed_shift	276	Circle	Green	Color	Word	Shift	200	Inconsistent	COLOR	CircleGreen.png	38	1	472	44	45	30198	97.7777777777777714618	686.3181818181818698577	45	46	30576	97.8260869565217348054	679.4666666666666969832	43	44	26755	97.7272727272727337322	622.209302325581347759	46	47	34019	97.8723404255319167078	739.5434782608696195894	117.3341759352882718304
5.0.14.0	win	101019	14:51:01	NH_A_84	1	1	mixed_Word_shortCSI	14	mixed_shift	279	Triangle	Green	Shape	Word	Shift	200	Consistent	SHAPE	TriangleGreen.png	38	1	626	44	45	30198	97.7777777777777714618	686.3181818181818698577	46	47	31202	97.8723404255319167078	678.304347826086996065	43	44	26755	97.7272727272727337322	622.209302325581347759	47	48	34645	97.9166666666666571928	737.1276595744681117139	114.9183572488867639549
5.0.14.0	win	101019	14:51:01	NH_A_84	1	1	mixed_Word_shortCSI	14	mixed_shift	282	Triangle	Red	Color	Word	Shift	200	Inconsistent	COLOR	TriangleRed.png	30	1	825	45	46	31023	97.8260869565217348054	689.3999999999999772626	46	47	31202	97.8723404255319167078	678.304347826086996065	43	44	26755	97.7272727272727337322	622.209302325581347759	48	49	35470	97.9591836734693828248	738.9583333333333712289	116.7490310077520234699
5.0.14.0	win	101019	14:51:01	NH_A_84	1	1	mixed_Word_shortCSI	14	mixed_shift	285	Triangle	Red	Shape	Word	Shift	200	Inconsistent	SHAPE	TriangleRed.png	38	1	791	45	46	31023	97.8260869565217348054	689.3999999999999772626	47	48	31993	97.9166666666666571928	680.7021276595744438964	43	44	26755	97.7272727272727337322	622.209302325581347759	49	50	36261	98	740.0204081632653014822	117.8111058376839537232
5.0.14.0	win	101019	14:51:01	NH_A_84	1	1	mixed_Word_shortCSI	14	mixed_repeat	288	Circle	Red	Shape	Word	Repeat	200	Consistent	SHAPE	CircleRed.png	30	1	469	45	46	31023	97.8260869565217348054	689.3999999999999772626	48	49	32462	97.9591836734693828248	676.2916666666666287711	44	45	27224	97.7777777777777714618	618.7272727272727479431	49	50	36261	98	740.0204081632653014822	121.2931354359925535391
5.0.14.0	win	101019	14:51:01	NH_A_84	1	1	mixed_Word_shortCSI	14	mixed_shift	291	Triangle	Red	Color	Word	Shift	200	Inconsistent	COLOR	TriangleRed.png	38	0	673	45	47	31023	95.7446808510638334155	689.3999999999999772626	48	49	32462	97.9591836734693828248	676.2916666666666287711	44	45	27224	97.7777777777777714618	618.7272727272727479431	49	51	36261	96.0784313725490193292	740.0204081632653014822	121.2931354359925535391
5.0.14.0	win	101019	14:51:01	NH_A_84	1	1	mixed_Word_shortCSI	14	mixed_repeat	294	Circle	Green	Color	Word	Repeat	200	Inconsistent	COLOR	CircleGreen.png	38	1	1172	46	48	32195	95.8333333333333428072	699.8913043478261215569	48	49	32462	97.9591836734693828248	676.2916666666666287711	45	46	28396	97.8260869565217348054	631.0222222222222399068	49	51	36261	96.0784313725490193292	740.0204081632653014822	108.9981859410430615753
5.0.14.0	win	101019	14:51:01	NH_A_84	1	1	mixed_Word_shortCSI	14	mixed_shift	297	Circle	Red	Shape	Word	Shift	200	Consistent	SHAPE	CircleRed.png	30	1	531	46	48	32195	95.8333333333333428072	699.8913043478261215569	49	50	32993	98	673.3265306122449374016	45	46	28396	97.8260869565217348054	631.0222222222222399068	50	52	36792	96.153846153846160405	735.8400000000000318323	104.8177777777777919255
5.0.14.0	win	101019	14:51:01	NH_A_84	1	1	mixed_Word_shortCSI	14	mixed_repeat	300	Triangle	Red	Shape	Word	Repeat	200	Inconsistent	SHAPE	TriangleRed.png	38	1	524	46	48	32195	95.8333333333333428072	699.8913043478261215569	50	51	33517	98.0392156862745025592	670.3400000000000318323	46	47	28920	97.8723404255319167078	628.695652173913003935	50	52	36792	96.153846153846160405	735.8400000000000318323	107.1443478260870278973
5.0.14.0	win	101019	14:51:01	NH_A_84	1	1	mixed_Word_shortCSI	14	mixed_shift	303	Circle	Red	Color	Word	Shift	200	Consistent	COLOR	CircleRed.png	30	1	1349	47	49	33544	95.9183673469387656496	713.7021276595744438964	50	51	33517	98.0392156862745025592	670.3400000000000318323	46	47	28920	97.8723404255319167078	628.695652173913003935	51	53	38141	96.2264150943396288085	747.862745098039226832	119.167092924126222897
5.0.14.0	win	101019	14:51:01	NH_A_84	1	1	mixed_Word_shortCSI	14	mixed_repeat	306	Triangle	Red	Color	Word	Repeat	200	Inconsistent	COLOR	TriangleRed.png	30	1	478	48	50	34022	96	708.7916666666666287711	50	51	33517	98.0392156862745025592	670.3400000000000318323	47	48	29398	97.9166666666666571928	625.4893617021276668311	51	53	38141	96.2264150943396288085	747.862745098039226832	122.373383395911560001
5.0.14.0	win	101019	14:51:01	NH_A_84	1	1	mixed_Word_shortCSI	14	mixed_shift	309	Triangle	Red	Shape	Word	Shift	200	Inconsistent	SHAPE	TriangleRed.png	38	1	537	48	50	34022	96	708.7916666666666287711	51	52	34054	98.0769230769230659917	667.7254901960784536641	47	48	29398	97.9166666666666571928	625.4893617021276668311	52	54	38678	96.2962962962962905067	743.8076923076922639666	118.3183306055645971355
5.0.14.0	win	101019	14:51:01	NH_A_84	1	1	mixed_Word_shortCSI	14	mixed_shift	312	Circle	Green	Color	Word	Shift	200	Inconsistent	COLOR	CircleGreen.png	38	1	866	49	51	34888	96.0784313725490193292	712	51	52	34054	98.0769230769230659917	667.7254901960784536641	47	48	29398	97.9166666666666571928	625.4893617021276668311	53	55	39544	96.3636363636363597607	746.1132075471698499314	120.6238458450421831003
5.0.14.0	win	101019	14:51:01	NH_A_84	1	1	mixed_Word_shortCSI	14	mixed_shift	315	Triangle	Green	Shape	Word	Shift	200	Consistent	SHAPE	TriangleGreen.png	38	1	813	49	51	34888	96.0784313725490193292	712	52	53	34867	98.1132075471698072988	670.5192307692307167599	47	48	29398	97.9166666666666571928	625.4893617021276668311	54	56	40357	96.4285714285714306016	747.3518518518518476412	121.8624901497241808102
5.0.14.0	win	101019	14:51:01	NH_A_84	1	1	mixed_Word_shortCSI	14	mixed_repeat	318	Triangle	Red	Shape	Word	Repeat	200	Inconsistent	SHAPE	TriangleRed.png	38	1	491	49	51	34888	96.0784313725490193292	712	53	54	35358	98.1481481481481523588	667.1320754716981582533	48	49	29889	97.9591836734693828248	622.6875	54	56	40357	96.4285714285714306016	747.3518518518518476412	124.6643518518518476412
5.0.14.0	win	101019	14:51:01	NH_A_84	1	1	mixed_Word_shortCSI	14	mixed_shift	321	Circle	Green	Color	Word	Shift	200	Inconsistent	COLOR	CircleGreen.png	38	1	789	50	52	35677	96.153846153846160405	713.5399999999999636202	53	54	35358	98.1481481481481523588	667.1320754716981582533	48	49	29889	97.9591836734693828248	622.6875	55	57	41146	96.4912280701754383472	748.1090909090909235601	125.4215909090909235601
5.0.14.0	win	101019	14:51:01	NH_A_84	1	1	mixed_Word_shortCSI	14	mixed_repeat	324	Triangle	Red	Color	Word	Repeat	200	Inconsistent	COLOR	TriangleRed.png	30	1	1092	51	53	36769	96.2264150943396288085	720.9607843137255258625	53	54	35358	98.1481481481481523588	667.1320754716981582533	49	50	30981	98	632.265306122449032955	55	57	41146	96.4912280701754383472	748.1090909090909235601	115.8437847866418906051
5.0.14.0	win	101019	14:51:01	NH_A_84	1	1	mixed_Word_shortCSI	14	mixed_repeat	327	Triangle	Green	Color	Word	Repeat	200	Consistent	COLOR	TriangleGreen.png	38	1	486	52	54	37255	96.2962962962962905067	716.4423076923077360334	53	54	35358	98.1481481481481523588	667.1320754716981582533	50	51	31467	98.0392156862745025592	629.3400000000000318323	55	57	41146	96.4912280701754383472	748.1090909090909235601	118.7690909090908917278
5.0.14.0	win	101019	14:51:01	NH_A_84	1	1	mixed_Word_shortCSI	14	mixed_repeat	330	Circle	Green	Color	Word	Repeat	200	Inconsistent	COLOR	CircleGreen.png	38	1	913	53	55	38168	96.3636363636363597607	720.1509433962264665752	53	54	35358	98.1481481481481523588	667.1320754716981582533	51	52	32380	98.0769230769230659917	634.9019607843137009695	55	57	41146	96.4912280701754383472	748.1090909090909235601	113.2071301247772225906
5.0.14.0	win	101019	14:51:01	NH_A_84	1	1	mixed_Word_shortCSI	14	mixed_shift	333	Circle	Red	Shape	Word	Shift	200	Consistent	SHAPE	CircleRed.png	30	1	634	53	55	38168	96.3636363636363597607	720.1509433962264665752	54	55	35992	98.1818181818181869858	666.5185185185184764123	51	52	32380	98.0769230769230659917	634.9019607843137009695	56	58	41780	96.5517241379310320326	746.0714285714285551876	111.1694677871148542181
5.0.14.0	win	101019	14:51:01	NH_A_84	1	1	mixed_Word_shortCSI	14	mixed_repeat	336	Triangle	Red	Shape	Word	Repeat	200	Inconsistent	SHAPE	TriangleRed.png	38	1	1007	53	55	38168	96.3636363636363597607	720.1509433962264665752	55	56	36999	98.2142857142857081953	672.7090909090909462975	52	53	33387	98.1132075471698072988	642.0576923076922639666	56	58	41780	96.5517241379310320326	746.0714285714285551876	104.013736263736291221
5.0.14.0	win	101019	14:51:01	NH_A_84	1	1	mixed_Word_shortCSI	14	mixed_repeat	339	Triangle	Red	Shape	Word	Repeat	200	Inconsistent	SHAPE	TriangleRed.png	38	1	389	53	55	38168	96.3636363636363597607	720.1509433962264665752	56	57	37388	98.2456140350877120682	667.6428571428571103752	53	54	33776	98.1481481481481523588	637.2830188679245111416	56	58	41780	96.5517241379310320326	746.0714285714285551876	108.788409703504044046
5.0.14.0	win	101019	14:51:01	NH_A_84	1	1	mixed_Word_shortCSI	14	mixed_repeat	342	Circle	Green	Shape	Word	Repeat	200	Inconsistent	SHAPE	CircleGreen.png	38	0	260	53	55	38168	96.3636363636363597607	720.1509433962264665752	56	58	37388	96.5517241379310320326	667.6428571428571103752	53	55	33776	96.3636363636363597607	637.2830188679245111416	56	58	41780	96.5517241379310320326	746.0714285714285551876	108.788409703504044046
5.0.14.0	win	101019	14:51:01	NH_A_84	1	1	mixed_Word_shortCSI	14	mixed_repeat	345	Circle	Green	Shape	Word	Repeat	200	Inconsistent	SHAPE	CircleGreen.png	30	1	1464	53	55	38168	96.3636363636363597607	720.1509433962264665752	57	59	38852	96.6101694915254256557	681.6140350877193441193	54	56	35240	96.4285714285714306016	652.5925925925926094351	56	58	41780	96.5517241379310320326	746.0714285714285551876	93.4788359788359457525
5.0.14.0	win	101019	14:51:01	NH_A_84	1	1	mixed_Word_shortCSI	14	mixed_shift	348	Circle	Red	Color	Word	Shift	200	Consistent	COLOR	CircleRed.png	30	1	651	54	56	38819	96.4285714285714306016	718.8703703703703240535	57	59	38852	96.6101694915254256557	681.6140350877193441193	54	56	35240	96.4285714285714306016	652.5925925925926094351	57	59	42431	96.6101694915254256557	744.4035087719298644515	91.8109161793372550164
5.0.14.0	win	101019	14:51:01	NH_A_84	1	1	mixed_Word_shortCSI	14	mixed_shift	351	Circle	Red	Shape	Word	Shift	200	Consistent	SHAPE	CircleRed.png	30	1	1599	54	56	38819	96.4285714285714306016	718.8703703703703240535	58	60	40451	96.6666666666666714036	697.4310344827586050087	54	56	35240	96.4285714285714306016	652.5925925925926094351	58	60	44030	96.6666666666666714036	759.1379310344827899826	106.5453384418901805475
5.0.14.0	win	101019	14:51:01	NH_A_84	1	1	mixed_Word_shortCSI	14	mixed_shift	354	Triangle	Red	Color	Word	Shift	200	Inconsistent	COLOR	TriangleRed.png	30	1	813	55	57	39632	96.4912280701754383472	720.5818181818182210918	58	60	40451	96.6666666666666714036	697.4310344827586050087	54	56	35240	96.4285714285714306016	652.5925925925926094351	59	61	44843	96.7213114754098342019	760.0508474576271282785	107.4582548650345188435
5.0.14.0	win	101019	14:51:01	NH_A_84	1	1	mixed_Word_shortCSI	14	mixed_repeat	357	Triangle	Green	Color	Word	Repeat	200	Consistent	COLOR	TriangleGreen.png	38	1	426	56	58	40058	96.5517241379310320326	715.3214285714285551876	58	60	40451	96.6666666666666714036	697.4310344827586050087	55	57	35666	96.4912280701754383472	648.4727272727272975317	59	61	44843	96.7213114754098342019	760.0508474576271282785	111.5781201848998307469
5.0.14.0	win	101019	14:51:01	NH_A_84	1	1	mixed_Word_shortCSI	14	mixed_repeat	360	Triangle	Green	Color	Word	Repeat	200	Consistent	COLOR	TriangleGreen.png	38	1	392	57	59	40450	96.6101694915254256557	709.6491228070175338871	58	60	40451	96.6666666666666714036	697.4310344827586050087	56	58	36058	96.5517241379310320326	643.8928571428571103752	59	61	44843	96.7213114754098342019	760.0508474576271282785	116.1579903147700179034
5.0.14.0	win	101019	14:51:01	NH_A_84	1	1	mixed_Word_shortCSI	14	mixed_repeat	363	Triangle	Red	Color	Word	Repeat	200	Inconsistent	COLOR	TriangleRed.png	30	1	647	58	60	41097	96.6666666666666714036	708.5689655172413949913	58	60	40451	96.6666666666666714036	697.4310344827586050087	57	59	36705	96.6101694915254256557	643.9473684210526016614	59	61	44843	96.7213114754098342019	760.0508474576271282785	116.1034790365745266172
5.0.14.0	win	101019	14:51:01	NH_A_84	1	1	mixed_Word_shortCSI	14	mixed_shift	366	Circle	Red	Shape	Word	Shift	200	Consistent	SHAPE	CircleRed.png	30	1	618	58	60	41097	96.6666666666666714036	708.5689655172413949913	59	61	41069	96.7213114754098342019	696.0847457627119183599	57	59	36705	96.6101694915254256557	643.9473684210526016614	60	62	45461	96.774193548387103192	757.6833333333332802795	113.7359649122806786181
5.0.14.0	win	101019	14:51:01	NH_A_84	1	1	mixed_Word_shortCSI	14	mixed_shift	369	Circle	Red	Color	Word	Shift	200	Consistent	COLOR	CircleRed.png	30	1	528	59	61	41625	96.7213114754098342019	705.5084745762711690986	59	61	41069	96.7213114754098342019	696.0847457627119183599	57	59	36705	96.6101694915254256557	643.9473684210526016614	61	63	45989	96.8253968253968224644	753.9180327868851918538	109.9706643658325901924
5.0.14.0	win	101019	14:51:01	NH_A_84	1	1	mixed_Word_shortCSI	14	mixed_shift	372	Circle	Green	Shape	Word	Shift	200	Inconsistent	SHAPE	CircleGreen.png	30	1	825	59	61	41625	96.7213114754098342019	705.5084745762711690986	60	62	41894	96.774193548387103192	698.2333333333333484916	57	59	36705	96.6101694915254256557	643.9473684210526016614	62	64	46814	96.875	755.0645161290323130743	111.1171477079797114129
5.0.14.0	win	101019	14:51:01	NH_A_84	1	1	mixed_Word_shortCSI	14	mixed_repeat	375	Triangle	Red	Shape	Word	Repeat	200	Inconsistent	SHAPE	TriangleRed.png	38	1	599	59	61	41625	96.7213114754098342019	705.5084745762711690986	61	63	42493	96.8253968253968224644	696.6065573770491710093	58	60	37304	96.6666666666666714036	643.1724137931034874782	62	64	46814	96.875	755.0645161290323130743	111.8921023359288255961
5.0.14.0	win	101019	14:51:01	NH_A_84	1	1	mixed_Word_shortCSI	14	mixed_repeat	378	Triangle	Green	Shape	Word	Repeat	200	Consistent	SHAPE	TriangleGreen.png	38	1	461	59	61	41625	96.7213114754098342019	705.5084745762711690986	62	64	42954	96.875	692.806451612903174464	59	61	37765	96.7213114754098342019	640.0847457627119183599	62	64	46814	96.875	755.0645161290323130743	114.9797703663203947144
5.0.14.0	win	101019	14:51:01	NH_A_84	1	1	mixed_Word_shortCSI	14	mixed_repeat	381	Circle	Red	Shape	Word	Repeat	200	Consistent	SHAPE	CircleRed.png	30	1	489	59	61	41625	96.7213114754098342019	705.5084745762711690986	63	65	43443	96.9230769230769197975	689.5714285714285551876	60	62	38254	96.774193548387103192	637.5666666666667197205	62	64	46814	96.875	755.0645161290323130743	117.4978494623655933538
5.0.14.0	win	101019	14:51:01	NH_A_84	1	1	mixed_Word_shortCSI	14	mixed_repeat	384	Circle	Green	Shape	Word	Repeat	200	Inconsistent	SHAPE	CircleGreen.png	30	1	707	59	61	41625	96.7213114754098342019	705.5084745762711690986	64	66	44150	96.9696969696969688357	689.84375	61	63	38961	96.8253968253968224644	638.7049180327868498352	62	64	46814	96.875	755.0645161290323130743	116.359598096245463239
5.0.14.0	win	101019	14:51:01	NH_A_84	1	1	mixed_Word_shortCSI	14	mixed_shift	387	Circle	Green	Color	Word	Shift	200	Inconsistent	COLOR	CircleGreen.png	38	1	549	60	62	42174	96.774193548387103192	702.8999999999999772626	64	66	44150	96.9696969696969688357	689.84375	61	63	38961	96.8253968253968224644	638.7049180327868498352	63	65	47363	96.9230769230769197975	751.7936507936508405692	113.0887327608639907339
5.0.14.0	win	101019	14:51:01	NH_A_84	1	1	mixed_Word_shortCSI	14	mixed_repeat	390	Triangle	Green	Color	Word	Repeat	200	Consistent	COLOR	TriangleGreen.png	38	1	541	61	63	42715	96.8253968253968224644	700.2459016393443107518	64	66	44150	96.9696969696969688357	689.84375	62	64	39502	96.875	637.1290322580645124617	63	65	47363	96.9230769230769197975	751.7936507936508405692	114.6646185355863281075
5.0.14.0	win	101019	14:51:01	NH_A_84	1	1	mixed_Word_shortCSI	14	mixed_shift	393	Triangle	Green	Shape	Word	Shift	200	Consistent	SHAPE	TriangleGreen.png	38	1	582	61	63	42715	96.8253968253968224644	700.2459016393443107518	65	67	44732	97.0149253731343321761	688.1846153846154265921	62	64	39502	96.875	637.1290322580645124617	64	66	47945	96.9696969696969688357	749.140625	112.0115927419354875383
5.0.14.0	win	101019	14:51:01	NH_A_84	1	1	mixed_Word_shortCSI	14	mixed_repeat	396	Triangle	Green	Shape	Word	Repeat	200	Consistent	SHAPE	TriangleGreen.png	38	1	477	61	63	42715	96.8253968253968224644	700.2459016393443107518	66	68	45209	97.0588235294117680496	684.9848484848484986287	63	65	39979	96.9230769230769197975	634.5873015873015674515	64	66	47945	96.9696969696969688357	749.140625	114.5533234126984325485
5.0.14.0	win	101019	14:51:01	NH_A_84	1	1	mixed_Word_shortCSI	14	mixed_repeat	399	Triangle	Green	Shape	Word	Repeat	200	Consistent	SHAPE	TriangleGreen.png	38	1	408	61	63	42715	96.8253968253968224644	700.2459016393443107518	67	69	45617	97.1014492753623130739	680.8507462686567350829	64	66	40387	96.9696969696969688357	631.046875	64	66	47945	96.9696969696969688357	749.140625	118.09375
5.0.14.0	win	101019	14:51:01	NH_A_84	1	1	mixed_Word_shortCSI	14	mixed_repeat	402	Triangle	Green	Shape	Word	Repeat	200	Consistent	SHAPE	TriangleGreen.png	38	1	422	61	63	42715	96.8253968253968224644	700.2459016393443107518	68	70	46039	97.1428571428571387969	677.0441176470587834046	65	67	40809	97.0149253731343321761	627.8307692307691922906	64	66	47945	96.9696969696969688357	749.140625	121.3098557692308077094
5.0.14.0	win	101019	14:51:01	NH_A_84	1	1	mixed_Word_shortCSI	14	mixed_repeat	405	Triangle	Red	Shape	Word	Repeat	200	Inconsistent	SHAPE	TriangleRed.png	30	0	579	61	63	42715	96.8253968253968224644	700.2459016393443107518	68	71	46039	95.7746478873239368568	677.0441176470587834046	65	68	40809	95.5882352941176520744	627.8307692307691922906	64	66	47945	96.9696969696969688357	749.140625	121.3098557692308077094
5.0.14.0	win	101019	14:51:01	NH_A_84	1	1	mixed_Word_shortCSI	14	mixed_repeat	408	Triangle	Green	Shape	Word	Repeat	200	Consistent	SHAPE	TriangleGreen.png	38	1	490	61	63	42715	96.8253968253968224644	700.2459016393443107518	69	72	46529	95.8333333333333428072	674.3333333333333712289	66	69	41299	95.6521739130434838216	625.7424242424242493144	64	66	47945	96.9696969696969688357	749.140625	123.3982007575757506856
5.0.14.0	win	101019	14:51:01	NH_A_84	1	1	mixed_Word_shortCSI	14	mixed_shift	411	Circle	Green	Color	Word	Shift	200	Inconsistent	COLOR	CircleGreen.png	38	1	1909	62	64	44624	96.875	719.7419354838709750766	69	72	46529	95.8333333333333428072	674.3333333333333712289	66	69	41299	95.6521739130434838216	625.7424242424242493144	65	67	49854	97.0149253731343321761	766.9846153846153811173	141.242191142191131803
5.0.14.0	win	101019	14:51:01	NH_A_84	1	1	mixed_Word_shortCSI	14	mixed_shift	414	Circle	Red	Shape	Word	Shift	200	Consistent	SHAPE	CircleRed.png	30	1	663	62	64	44624	96.875	719.7419354838709750766	70	73	47192	95.8904109589040984929	674.171428571428577925	66	69	41299	95.6521739130434838216	625.7424242424242493144	66	68	50517	97.0588235294117680496	765.4090909090908780854	139.6666666666666287711
5.0.14.0	win	101019	14:51:01	NH_A_84	1	1	mixed_Word_shortCSI	14	mixed_shift	417	Triangle	Green	Color	Word	Shift	200	Consistent	COLOR	TriangleGreen.png	38	1	602	63	65	45226	96.9230769230769197975	717.8730158730159018887	70	73	47192	95.8904109589040984929	674.171428571428577925	66	69	41299	95.6521739130434838216	625.7424242424242493144	67	69	51119	97.1014492753623130739	762.9701492537313924913	137.227725011307143177
5.0.14.0	win	101019	14:51:01	NH_A_84	1	1	mixed_Word_shortCSI	14	mixed_shift	420	Circle	Red	Shape	Word	Shift	200	Consistent	SHAPE	CircleRed.png	30	1	577	63	65	45226	96.9230769230769197975	717.8730158730159018887	71	74	47769	95.9459459459459367281	672.8028169014085051458	66	69	41299	95.6521739130434838216	625.7424242424242493144	68	70	51696	97.1428571428571387969	760.2352941176470721985	134.4928698752228228841
5.0.14.0	win	101019	14:51:01	NH_A_84	1	1	mixed_Word_shortCSI	14	mixed_repeat	423	Circle	Green	Shape	Word	Repeat	200	Inconsistent	SHAPE	CircleGreen.png	30	1	1192	63	65	45226	96.9230769230769197975	717.8730158730159018887	72	75	48961	96	680.0138888888889141526	67	70	42491	95.7142857142857224062	634.1940298507462330235	68	70	51696	97.1428571428571387969	760.2352941176470721985	126.0412642669008391749
5.0.14.0	win	101019	14:51:01	NH_A_84	1	1	mixed_Word_shortCSI	14	mixed_shift	426	Circle	Red	Color	Word	Shift	200	Consistent	COLOR	CircleRed.png	30	1	503	64	66	45729	96.9696969696969688357	714.515625	72	75	48961	96	680.0138888888889141526	67	70	42491	95.7142857142857224062	634.1940298507462330235	69	71	52199	97.1830985915492959748	756.5072463768116222127	122.3132165260653891892
5.0.14.0	win	101019	14:51:01	NH_A_84	1	1	mixed_Word_shortCSI	14	mixed_shift	429	Circle	Green	Shape	Word	Shift	200	Inconsistent	SHAPE	CircleGreen.png	38	0	608	64	66	45729	96.9696969696969688357	714.515625	72	76	48961	94.7368421052631504153	680.0138888888889141526	67	70	42491	95.7142857142857224062	634.1940298507462330235	69	72	52199	95.8333333333333428072	756.5072463768116222127	122.3132165260653891892
5.0.14.0	win	101019	14:51:01	NH_A_84	1	1	mixed_Word_shortCSI	14	mixed_repeat	432	Circle	Green	Shape	Word	Repeat	200	Inconsistent	SHAPE	CircleGreen.png	38	0	582	64	66	45729	96.9696969696969688357	714.515625	72	77	48961	93.5064935064934985576	680.0138888888889141526	67	71	42491	94.3661971830985919496	634.1940298507462330235	69	72	52199	95.8333333333333428072	756.5072463768116222127	122.3132165260653891892
5.0.14.0	win	101019	14:51:01	NH_A_84	1	1	mixed_Word_shortCSI	14	mixed_repeat	435	Triangle	Green	Shape	Word	Repeat	200	Consistent	SHAPE	TriangleGreen.png	38	1	1006	64	66	45729	96.9696969696969688357	714.515625	73	78	49967	93.5897435897435912011	684.4794520547944784994	68	72	43497	94.4444444444444428655	639.6617647058823195039	69	72	52199	95.8333333333333428072	756.5072463768116222127	116.8454816709293027088
5.0.14.0	win	101019	14:51:01	NH_A_84	1	1	mixed_Word_shortCSI	14	mixed_repeat	438	Triangle	Green	Shape	Word	Repeat	200	Consistent	SHAPE	TriangleGreen.png	38	1	467	64	66	45729	96.9696969696969688357	714.515625	74	79	50434	93.6708860759493688874	681.5405405405405190322	69	73	43964	94.520547945205478868	637.1594202898551202452	69	72	52199	95.8333333333333428072	756.5072463768116222127	119.3478260869565019675
5.0.14.0	win	101019	14:51:01	NH_A_84	1	1	mixed_Word_shortCSI	14	mixed_repeat	441	Triangle	Red	Shape	Word	Repeat	200	Inconsistent	SHAPE	TriangleRed.png	38	1	1246	64	66	45729	96.9696969696969688357	714.515625	75	80	51680	93.75	689.0666666666667197205	70	74	45210	94.594594594594596515	645.8571428571428896248	69	72	52199	95.8333333333333428072	756.5072463768116222127	110.6501035196687325879
5.0.14.0	win	101019	14:51:01	NH_A_84	1	1	mixed_Word_shortCSI	14	mixed_shift	444	Circle	Red	Color	Word	Shift	200	Consistent	COLOR	CircleRed.png	30	1	523	65	67	46252	97.0149253731343321761	711.569230769230784972	75	80	51680	93.75	689.0666666666667197205	70	74	45210	94.594594594594596515	645.8571428571428896248	70	73	52722	95.8904109589040984929	753.171428571428577925	107.3142857142856883002
5.0.14.0	win	101019	14:51:01	NH_A_84	1	1	mixed_Word_shortCSI	14	mixed_repeat	447	Triangle	Green	Color	Word	Repeat	200	Consistent	COLOR	TriangleGreen.png	38	1	852	66	68	47104	97.0588235294117680496	713.6969696969697452005	75	80	51680	93.75	689.0666666666667197205	71	75	46062	94.6666666666666714036	648.7605633802817237665	70	73	52722	95.8904109589040984929	753.171428571428577925	104.4108651911468541584
5.0.14.0	win	101019	14:51:01	NH_A_84	1	1	mixed_Word_shortCSI	14	mixed_repeat	450	Circle	Red	Color	Word	Repeat	200	Consistent	COLOR	CircleRed.png	30	1	496	67	69	47600	97.1014492753623130739	710.4477611940297947513	75	80	51680	93.75	689.0666666666667197205	72	76	46558	94.7368421052631504153	646.6388888888889141526	70	73	52722	95.8904109589040984929	753.171428571428577925	106.5325396825396637723
5.0.14.0	win	101019	14:51:01	NH_A_84	1	1	mixed_Word_shortCSI	14	mixed_shift	453	Triangle	Red	Shape	Word	Shift	200	Inconsistent	SHAPE	TriangleRed.png	38	1	587	67	69	47600	97.1014492753623130739	710.4477611940297947513	76	81	52267	93.8271604938271508445	687.7236842105263576741	72	76	46558	94.7368421052631504153	646.6388888888889141526	71	74	53309	95.9459459459459367281	750.8309859154929881697	104.1920970266040740171
5.0.14.0	win	101019	14:51:01	NH_A_84	1	1	mixed_Word_shortCSI	14	mixed_shift	456	Triangle	Green	Color	Word	Shift	200	Consistent	COLOR	TriangleGreen.png	38	1	1090	68	70	48690	97.1428571428571387969	716.0294117647058556031	76	81	52267	93.8271604938271508445	687.7236842105263576741	72	76	46558	94.7368421052631504153	646.6388888888889141526	72	75	54399	96	755.5416666666666287711	108.9027777777777146184
5.0.14.0	win	101019	14:51:01	NH_A_84	1	1	mixed_Word_shortCSI	14	mixed_repeat	459	Circle	Green	Color	Word	Repeat	200	Inconsistent	COLOR	CircleGreen.png	38	1	788	69	71	49478	97.1830985915492959748	717.0724637681159947533	76	81	52267	93.8271604938271508445	687.7236842105263576741	73	77	47346	94.8051948051948016882	648.5753424657534651487	72	75	54399	96	755.5416666666666287711	106.9663242009131636223
5.0.14.0	win	101019	14:51:01	NH_A_84	1	1	mixed_Word_shortCSI	14	mixed_shift	462	Triangle	Green	Shape	Word	Shift	200	Consistent	SHAPE	TriangleGreen.png	38	1	467	69	71	49478	97.1830985915492959748	717.0724637681159947533	77	82	52734	93.9024390243902331576	684.8571428571428896248	73	77	47346	94.8051948051948016882	648.5753424657534651487	73	76	54866	96.0526315789473699169	751.5890410958903657956	103.0136986301369006469
5.0.14.0	win	101019	14:51:01	NH_A_84	1	1	mixed_Word_shortCSI	14	mixed_repeat	465	Triangle	Red	Shape	Word	Repeat	200	Inconsistent	SHAPE	TriangleRed.png	30	0	542	69	71	49478	97.1830985915492959748	717.0724637681159947533	77	83	52734	92.7710843373493929676	684.8571428571428896248	73	78	47346	93.5897435897435912011	648.5753424657534651487	73	76	54866	96.0526315789473699169	751.5890410958903657956	103.0136986301369006469
5.0.14.0	win	101019	14:51:01	NH_A_84	1	1	mixed_Word_shortCSI	14	mixed_shift	468	Circle	Red	Color	Word	Shift	200	Consistent	COLOR	CircleRed.png	30	1	535	70	72	50013	97.2222222222222143273	714.4714285714285324502	77	83	52734	92.7710843373493929676	684.8571428571428896248	73	78	47346	93.5897435897435912011	648.5753424657534651487	74	77	55401	96.1038961038961048189	748.6621621621621898157	100.086819696408724667
5.0.14.0	win	101019	14:51:01	NH_A_84	1	1	mixed_Word_shortCSI	14	mixed_shift	471	Triangle	Green	Shape	Word	Shift	200	Consistent	SHAPE	TriangleGreen.png	38	1	527	70	72	50013	97.2222222222222143273	714.4714285714285324502	78	84	53261	92.8571428571428612031	682.8333333333333712289	73	78	47346	93.5897435897435912011	648.5753424657534651487	75	78	55928	96.153846153846160405	745.7066666666667060781	97.1313242009132409294
5.0.14.0	win	101019	14:51:01	NH_A_84	1	1	mixed_Word_shortCSI	14	mixed_shift	474	Triangle	Red	Color	Word	Shift	200	Inconsistent	COLOR	TriangleRed.png	30	1	712	71	73	50725	97.2602739726027465395	714.4366197183098847745	78	84	53261	92.8571428571428612031	682.8333333333333712289	73	78	47346	93.5897435897435912011	648.5753424657534651487	76	79	56640	96.2025316455696213325	745.2631578947368780064	96.6878154289834128576
5.0.14.0	win	101019	14:51:01	NH_A_84	1	1	mixed_Word_shortCSI	14	mixed_shift	477	Circle	Red	Shape	Word	Shift	200	Consistent	SHAPE	CircleRed.png	30	1	698	71	73	50725	97.2602739726027465395	714.4366197183098847745	79	85	53959	92.9411764705882319504	683.0253164556961564813	73	78	47346	93.5897435897435912011	648.5753424657534651487	77	80	57338	96.25	744.6493506493505947219	96.0740081835971295732
5.0.14.0	win	101019	14:51:01	NH_A_84	1	1	mixed_Word_shortCSI	14	mixed_repeat	480	Triangle	Red	Shape	Word	Repeat	200	Inconsistent	SHAPE	TriangleRed.png	38	1	605	71	73	50725	97.2602739726027465395	714.4366197183098847745	80	86	54564	93.0232558139534830843	682.0499999999999545253	74	79	47951	93.6708860759493688874	647.9864864864864557603	77	80	57338	96.25	744.6493506493505947219	96.6628641628641389616
5.0.14.0	win	101019	14:51:01	NH_A_84	1	1	mixed_Word_shortCSI	14	mixed_repeat	483	Circle	Red	Shape	Word	Repeat	200	Consistent	SHAPE	CircleRed.png	30	1	595	71	73	50725	97.2602739726027465395	714.4366197183098847745	81	87	55159	93.1034482758620640652	680.9753086419752889924	75	80	48546	93.75	647.2799999999999727152	77	80	57338	96.25	744.6493506493505947219	97.3693506493506220068
