# Supplementary material for: Serial Recall Predicts Vocoded Sentence Recognition Across Spectral Resolutions
Source: J Speech Lang Hear Res. 2020 Mar 26;63(4):1282–98. doi: 10.1044/2020_JSLHR-19-00319 (PMC7242981; doi:10.1044/2020_JSLHR-19-00319)
Supplement: Supplemental Material S1 [file JSLHR-63-1282-s001.zip › Supplemental Material/EF Tasks/colorshapetask/Experiment Results/PILOT NH_A_01/colorshapetask_raw_NH_A_01_2018-06-25-15-33-42-579.iqdat]

build	computer.platform	date	time	subject	group	values.group	blockcode	blocknum	trialcode	trialnum	values.shape	values.color	values.categorizationtask	values.mixed_cuetask	values.mixed_shifttask	values.csi	values.responsekeymapping	stimulusitem1	values.stimulus	response	correct	latency	values.count_corrcolor	values.count_color	values.sumrt_corrcolor	expressions.percentcorrect_color	expressions.meanrt_color	values.count_corrshape	values.count_shape	values.sumrt_corrshape	expressions.percentcorrect_shape	expressions.meanrt_shape	values.count_corrrepeat	values.count_repeat	values.sumrt_corrrepeat	expressions.percentcorrect_repeat	expressions.meanrt_repeat	values.count_corrshift	values.count_shift	values.sumrt_corrshift	expressions.percentcorrect_shift	expressions.meanrt_shift	expressions.switchcost
5.0.11.0	win	062518	10:33:42	NH_A_01	1	1	generalintro	1	GeneralIntro	1						0		SC_GeneralIntro.htm		57	0	8196	0	0	0	0		0	0	0	0		0	0	0	0		0	0	0	0		0
5.0.11.0	win	062518	10:33:42	NH_A_01	1	1	blockedintro	2	BlockedIntro	1						0		SC_BlockedIntro1.htm		57	0	13033	0	0	0	0		0	0	0	0		0	0	0	0		0	0	0	0		0
5.0.11.0	win	062518	10:33:42	NH_A_01	1	1	blockedintro	2	BlockedIntro	2						0		SC_BlockedIntro2.htm		57	0	1136	0	0	0	0		0	0	0	0		0	0	0	0		0	0	0	0		0
5.0.11.0	win	062518	10:33:42	NH_A_01	1	1	blockedtask_shapetraining	3	BlockedPracticeInstruct	1						0		SC_Blocked_ShapeTraining.htm		57	0	4337	0	0	0	0		0	0	0	0		0	0	0	0		0	0	0	0		0
5.0.11.0	win	062518	10:33:42	NH_A_01	1	1	blockedtask_shapetraining	3	blockedtask_shapetraining	3	Circle		Shape			0		Circle.png	Circle.png	30	1	786	0	0	0	0		0	0	0	0		0	0	0	0		0	0	0	0		0
5.0.11.0	win	062518	10:33:42	NH_A_01	1	1	blockedtask_shapetraining	3	blockedtask_shapetraining	6	Triangle		Shape			0		Triangle.png	Triangle.png	38	1	506	0	0	0	0		0	0	0	0		0	0	0	0		0	0	0	0		0
5.0.11.0	win	062518	10:33:42	NH_A_01	1	1	blockedtask_shapetraining	3	blockedtask_shapetraining	9	Circle		Shape			0		Circle.png	Circle.png	30	1	430	0	0	0	0		0	0	0	0		0	0	0	0		0	0	0	0		0
5.0.11.0	win	062518	10:33:42	NH_A_01	1	1	blockedtask_shapetraining	3	blockedtask_shapetraining	12	Triangle		Shape			0		Triangle.png	Triangle.png	38	1	323	0	0	0	0		0	0	0	0		0	0	0	0		0	0	0	0		0
5.0.11.0	win	062518	10:33:42	NH_A_01	1	1	blockedtask_shapetraining	3	blockedtask_shapetraining	15	Triangle		Shape			0		Triangle.png	Triangle.png	38	1	446	0	0	0	0		0	0	0	0		0	0	0	0		0	0	0	0		0
5.0.11.0	win	062518	10:33:42	NH_A_01	1	1	blockedtask_shapetraining	3	blockedtask_shapetraining	18	Circle		Shape			0		Circle.png	Circle.png	30	1	452	0	0	0	0		0	0	0	0		0	0	0	0		0	0	0	0		0
5.0.11.0	win	062518	10:33:42	NH_A_01	1	1	blockedtask_shapetraining	3	blockedtask_shapetraining	21	Triangle		Shape			0		Triangle.png	Triangle.png	38	1	505	0	0	0	0		0	0	0	0		0	0	0	0		0	0	0	0		0
5.0.11.0	win	062518	10:33:42	NH_A_01	1	1	blockedtask_shapetraining	3	blockedtask_shapetraining	24	Circle		Shape			0		Circle.png	Circle.png	30	1	285	0	0	0	0		0	0	0	0		0	0	0	0		0	0	0	0		0
5.0.11.0	win	062518	10:33:42	NH_A_01	1	1	blockedtask_shapetraining	3	blockedtask_shapetraining	27	Circle		Shape			0		Circle.png	Circle.png	30	1	377	0	0	0	0		0	0	0	0		0	0	0	0		0	0	0	0		0
5.0.11.0	win	062518	10:33:42	NH_A_01	1	1	blockedtask_shapetraining	3	blockedtask_shapetraining	30	Circle		Shape			0		Circle.png	Circle.png	30	1	337	0	0	0	0		0	0	0	0		0	0	0	0		0	0	0	0		0
5.0.11.0	win	062518	10:33:42	NH_A_01	1	1	blockedtask_shapetraining	3	blockedtask_shapetraining	33	Triangle		Shape			0		Triangle.png	Triangle.png	38	1	412	0	0	0	0		0	0	0	0		0	0	0	0		0	0	0	0		0
5.0.11.0	win	062518	10:33:42	NH_A_01	1	1	blockedtask_shapetraining	3	blockedtask_shapetraining	36	Triangle		Shape			0		Triangle.png	Triangle.png	38	1	323	0	0	0	0		0	0	0	0		0	0	0	0		0	0	0	0		0
5.0.11.0	win	062518	10:33:42	NH_A_01	1	1	blockedtask_shapetraining	3	blockedtask_shapetraining	39	Circle		Shape			0		Circle.png	Circle.png	38	0	269	0	0	0	0		0	0	0	0		0	0	0	0		0	0	0	0		0
5.0.11.0	win	062518	10:33:42	NH_A_01	1	1	blockedtask_shapetraining	3	blockedtask_shapetraining	42	Circle		Shape			0		Circle.png	Circle.png	30	1	498	0	0	0	0		0	0	0	0		0	0	0	0		0	0	0	0		0
5.0.11.0	win	062518	10:33:42	NH_A_01	1	1	blockedtask_shapetraining	3	blockedtask_shapetraining	45	Triangle		Shape			0		Triangle.png	Triangle.png	38	1	405	0	0	0	0		0	0	0	0		0	0	0	0		0	0	0	0		0
5.0.11.0	win	062518	10:33:42	NH_A_01	1	1	blockedtask_shapetraining	3	blockedtask_shapetraining	48	Circle		Shape			0		Circle.png	Circle.png	30	1	413	0	0	0	0		0	0	0	0		0	0	0	0		0	0	0	0		0
5.0.11.0	win	062518	10:33:42	NH_A_01	1	1	blockedtask_shapetraining	3	blockedtask_shapetraining	51	Circle		Shape			0		Circle.png	Circle.png	30	1	372	0	0	0	0		0	0	0	0		0	0	0	0		0	0	0	0		0
5.0.11.0	win	062518	10:33:42	NH_A_01	1	1	blockedtask_shapetraining	3	blockedtask_shapetraining	54	Triangle		Shape			0		Triangle.png	Triangle.png	38	1	349	0	0	0	0		0	0	0	0		0	0	0	0		0	0	0	0		0
5.0.11.0	win	062518	10:33:42	NH_A_01	1	1	blockedtask_shapetraining	3	blockedtask_shapetraining	57	Circle		Shape			0		Circle.png	Circle.png	30	1	358	0	0	0	0		0	0	0	0		0	0	0	0		0	0	0	0		0
5.0.11.0	win	062518	10:33:42	NH_A_01	1	1	blockedtask_shapetraining	3	blockedtask_shapetraining	60	Circle		Shape			0		Circle.png	Circle.png	30	1	335	0	0	0	0		0	0	0	0		0	0	0	0		0	0	0	0		0
5.0.11.0	win	062518	10:33:42	NH_A_01	1	1	blockedtask_shapetraining	3	blockedtask_shapetraining	63	Triangle		Shape			0		Triangle.png	Triangle.png	38	1	345	0	0	0	0		0	0	0	0		0	0	0	0		0	0	0	0		0
5.0.11.0	win	062518	10:33:42	NH_A_01	1	1	blockedtask_shapetraining	3	blockedtask_shapetraining	66	Triangle		Shape			0		Triangle.png	Triangle.png	30	0	291	0	0	0	0		0	0	0	0		0	0	0	0		0	0	0	0		0
5.0.11.0	win	062518	10:33:42	NH_A_01	1	1	blockedtask_shapetraining	3	blockedtask_shapetraining	69	Circle		Shape			0		Circle.png	Circle.png	30	1	503	0	0	0	0		0	0	0	0		0	0	0	0		0	0	0	0		0
5.0.11.0	win	062518	10:33:42	NH_A_01	1	1	blockedtask_shapetraining	3	blockedtask_shapetraining	72	Triangle		Shape			0		Triangle.png	Triangle.png	38	1	411	0	0	0	0		0	0	0	0		0	0	0	0		0	0	0	0		0
5.0.11.0	win	062518	10:33:42	NH_A_01	1	1	blockedtask_shapetraining	3	blockedtask_shapetraining	75	Circle		Shape			0		Circle.png	Circle.png	30	1	306	0	0	0	0		0	0	0	0		0	0	0	0		0	0	0	0		0
5.0.11.0	win	062518	10:33:42	NH_A_01	1	1	blockedtask_shapetraining	3	blockedtask_shapetraining	78	Triangle		Shape			0		Triangle.png	Triangle.png	38	1	350	0	0	0	0		0	0	0	0		0	0	0	0		0	0	0	0		0
5.0.11.0	win	062518	10:33:42	NH_A_01	1	1	blockedtask_shapetraining	3	blockedtask_shapetraining	81	Circle		Shape			0		Circle.png	Circle.png	30	1	295	0	0	0	0		0	0	0	0		0	0	0	0		0	0	0	0		0
5.0.11.0	win	062518	10:33:42	NH_A_01	1	1	blockedtask_shapetraining	3	blockedtask_shapetraining	84	Circle		Shape			0		Circle.png	Circle.png	30	1	371	0	0	0	0		0	0	0	0		0	0	0	0		0	0	0	0		0
5.0.11.0	win	062518	10:33:42	NH_A_01	1	1	blockedtask_shapetraining	3	blockedtask_shapetraining	87	Triangle		Shape			0		Triangle.png	Triangle.png	38	1	412	0	0	0	0		0	0	0	0		0	0	0	0		0	0	0	0		0
5.0.11.0	win	062518	10:33:42	NH_A_01	1	1	blockedtask_shapetraining	3	blockedtask_shapetraining	90	Triangle		Shape			0		Triangle.png	Triangle.png	38	1	371	0	0	0	0		0	0	0	0		0	0	0	0		0	0	0	0		0
5.0.11.0	win	062518	10:33:42	NH_A_01	1	1	blockedtask_shapetraining	3	blockedtask_shapetraining	93	Triangle		Shape			0		Triangle.png	Triangle.png	38	1	347	0	0	0	0		0	0	0	0		0	0	0	0		0	0	0	0		0
5.0.11.0	win	062518	10:33:42	NH_A_01	1	1	blockedtask_shapetraining	3	blockedtask_shapetraining	96	Triangle		Shape			0		Triangle.png	Triangle.png	38	1	309	0	0	0	0		0	0	0	0		0	0	0	0		0	0	0	0		0
5.0.11.0	win	062518	10:33:42	NH_A_01	1	1	blockedtask_colortraining	4	BlockedPracticeInstruct	1	Triangle		Shape			0		SC_Blocked_ColorTraining.htm	Triangle.png	57	0	2511	0	0	0	0		0	0	0	0		0	0	0	0		0	0	0	0		0
5.0.11.0	win	062518	10:33:42	NH_A_01	1	1	blockedtask_colortraining	4	blockedtask_colortraining	3		Red	Color			0		Red.png	Red.png	30	1	522	0	0	0	0		0	0	0	0		0	0	0	0		0	0	0	0		0
5.0.11.0	win	062518	10:33:42	NH_A_01	1	1	blockedtask_colortraining	4	blockedtask_colortraining	6		Red	Color			0		Red.png	Red.png	30	1	413	0	0	0	0		0	0	0	0		0	0	0	0		0	0	0	0		0
5.0.11.0	win	062518	10:33:42	NH_A_01	1	1	blockedtask_colortraining	4	blockedtask_colortraining	9		Green	Color			0		Green.png	Green.png	38	1	373	0	0	0	0		0	0	0	0		0	0	0	0		0	0	0	0		0
5.0.11.0	win	062518	10:33:42	NH_A_01	1	1	blockedtask_colortraining	4	blockedtask_colortraining	12		Red	Color			0		Red.png	Red.png	30	1	429	0	0	0	0		0	0	0	0		0	0	0	0		0	0	0	0		0
5.0.11.0	win	062518	10:33:42	NH_A_01	1	1	blockedtask_colortraining	4	blockedtask_colortraining	15		Red	Color			0		Red.png	Red.png	38	0	259	0	0	0	0		0	0	0	0		0	0	0	0		0	0	0	0		0
5.0.11.0	win	062518	10:33:42	NH_A_01	1	1	blockedtask_colortraining	4	blockedtask_colortraining	18		Red	Color			0		Red.png	Red.png	30	1	585	0	0	0	0		0	0	0	0		0	0	0	0		0	0	0	0		0
5.0.11.0	win	062518	10:33:42	NH_A_01	1	1	blockedtask_colortraining	4	blockedtask_colortraining	21		Green	Color			0		Green.png	Green.png	38	1	393	0	0	0	0		0	0	0	0		0	0	0	0		0	0	0	0		0
5.0.11.0	win	062518	10:33:42	NH_A_01	1	1	blockedtask_colortraining	4	blockedtask_colortraining	24		Red	Color			0		Red.png	Red.png	30	1	305	0	0	0	0		0	0	0	0		0	0	0	0		0	0	0	0		0
5.0.11.0	win	062518	10:33:42	NH_A_01	1	1	blockedtask_colortraining	4	blockedtask_colortraining	27		Green	Color			0		Green.png	Green.png	38	1	300	0	0	0	0		0	0	0	0		0	0	0	0		0	0	0	0		0
5.0.11.0	win	062518	10:33:42	NH_A_01	1	1	blockedtask_colortraining	4	blockedtask_colortraining	30		Green	Color			0		Green.png	Green.png	38	1	359	0	0	0	0		0	0	0	0		0	0	0	0		0	0	0	0		0
5.0.11.0	win	062518	10:33:42	NH_A_01	1	1	blockedtask_colortraining	4	blockedtask_colortraining	33		Red	Color			0		Red.png	Red.png	30	1	417	0	0	0	0		0	0	0	0		0	0	0	0		0	0	0	0		0
5.0.11.0	win	062518	10:33:42	NH_A_01	1	1	blockedtask_colortraining	4	blockedtask_colortraining	36		Red	Color			0		Red.png	Red.png	30	1	295	0	0	0	0		0	0	0	0		0	0	0	0		0	0	0	0		0
5.0.11.0	win	062518	10:33:42	NH_A_01	1	1	blockedtask_colortraining	4	blockedtask_colortraining	39		Green	Color			0		Green.png	Green.png	38	1	436	0	0	0	0		0	0	0	0		0	0	0	0		0	0	0	0		0
5.0.11.0	win	062518	10:33:42	NH_A_01	1	1	blockedtask_colortraining	4	blockedtask_colortraining	42		Red	Color			0		Red.png	Red.png	30	1	410	0	0	0	0		0	0	0	0		0	0	0	0		0	0	0	0		0
5.0.11.0	win	062518	10:33:42	NH_A_01	1	1	blockedtask_colortraining	4	blockedtask_colortraining	45		Red	Color			0		Red.png	Red.png	30	1	369	0	0	0	0		0	0	0	0		0	0	0	0		0	0	0	0		0
5.0.11.0	win	062518	10:33:42	NH_A_01	1	1	blockedtask_colortraining	4	blockedtask_colortraining	48		Green	Color			0		Green.png	Green.png	38	1	330	0	0	0	0		0	0	0	0		0	0	0	0		0	0	0	0		0
5.0.11.0	win	062518	10:33:42	NH_A_01	1	1	blockedtask_colortraining	4	blockedtask_colortraining	51		Green	Color			0		Green.png	Green.png	38	1	356	0	0	0	0		0	0	0	0		0	0	0	0		0	0	0	0		0
5.0.11.0	win	062518	10:33:42	NH_A_01	1	1	blockedtask_colortraining	4	blockedtask_colortraining	54		Green	Color			0		Green.png	Green.png	38	1	302	0	0	0	0		0	0	0	0		0	0	0	0		0	0	0	0		0
5.0.11.0	win	062518	10:33:42	NH_A_01	1	1	blockedtask_colortraining	4	blockedtask_colortraining	57		Red	Color			0		Red.png	Red.png	30	1	409	0	0	0	0		0	0	0	0		0	0	0	0		0	0	0	0		0
5.0.11.0	win	062518	10:33:42	NH_A_01	1	1	blockedtask_colortraining	4	blockedtask_colortraining	60		Green	Color			0		Green.png	Green.png	30	0	368	0	0	0	0		0	0	0	0		0	0	0	0		0	0	0	0		0
5.0.11.0	win	062518	10:33:42	NH_A_01	1	1	blockedtask_colortraining	4	blockedtask_colortraining	63		Green	Color			0		Green.png	Green.png	38	1	337	0	0	0	0		0	0	0	0		0	0	0	0		0	0	0	0		0
5.0.11.0	win	062518	10:33:42	NH_A_01	1	1	blockedtask_colortraining	4	blockedtask_colortraining	66		Red	Color			0		Red.png	Red.png	30	1	395	0	0	0	0		0	0	0	0		0	0	0	0		0	0	0	0		0
5.0.11.0	win	062518	10:33:42	NH_A_01	1	1	blockedtask_colortraining	4	blockedtask_colortraining	69		Red	Color			0		Red.png	Red.png	30	1	307	0	0	0	0		0	0	0	0		0	0	0	0		0	0	0	0		0
5.0.11.0	win	062518	10:33:42	NH_A_01	1	1	blockedtask_colortraining	4	blockedtask_colortraining	72		Green	Color			0		Green.png	Green.png	30	0	302	0	0	0	0		0	0	0	0		0	0	0	0		0	0	0	0		0
5.0.11.0	win	062518	10:33:42	NH_A_01	1	1	blockedtask_colortraining	4	blockedtask_colortraining	75		Green	Color			0		Green.png	Green.png	38	1	481	0	0	0	0		0	0	0	0		0	0	0	0		0	0	0	0		0
5.0.11.0	win	062518	10:33:42	NH_A_01	1	1	blockedtask_colortraining	4	blockedtask_colortraining	78		Red	Color			0		Red.png	Red.png	30	1	406	0	0	0	0		0	0	0	0		0	0	0	0		0	0	0	0		0
5.0.11.0	win	062518	10:33:42	NH_A_01	1	1	blockedtask_colortraining	4	blockedtask_colortraining	81		Green	Color			0		Green.png	Green.png	38	1	461	0	0	0	0		0	0	0	0		0	0	0	0		0	0	0	0		0
5.0.11.0	win	062518	10:33:42	NH_A_01	1	1	blockedtask_colortraining	4	blockedtask_colortraining	84		Green	Color			0		Green.png	Green.png	38	1	402	0	0	0	0		0	0	0	0		0	0	0	0		0	0	0	0		0
5.0.11.0	win	062518	10:33:42	NH_A_01	1	1	blockedtask_colortraining	4	blockedtask_colortraining	87		Green	Color			0		Green.png	Green.png	38	1	329	0	0	0	0		0	0	0	0		0	0	0	0		0	0	0	0		0
5.0.11.0	win	062518	10:33:42	NH_A_01	1	1	blockedtask_colortraining	4	blockedtask_colortraining	90		Red	Color			0		Red.png	Red.png	38	0	308	0	0	0	0		0	0	0	0		0	0	0	0		0	0	0	0		0
5.0.11.0	win	062518	10:33:42	NH_A_01	1	1	blockedtask_colortraining	4	blockedtask_colortraining	93		Red	Color			0		Red.png	Red.png	30	1	439	0	0	0	0		0	0	0	0		0	0	0	0		0	0	0	0		0
5.0.11.0	win	062518	10:33:42	NH_A_01	1	1	blockedtask_colortraining	4	blockedtask_colortraining	96		Green	Color			0		Green.png	Green.png	38	1	413	0	0	0	0		0	0	0	0		0	0	0	0		0	0	0	0		0
5.0.11.0	win	062518	10:33:42	NH_A_01	1	1	blockedtask_colorshapetraining	5	BlockedPracticeInstruct	1		Green	Color			0		SC_Blocked_ColorShapeTraining.htm	Green.png	57	0	9412	0	0	0	0		0	0	0	0		0	0	0	0		0	0	0	0		0
5.0.11.0	win	062518	10:33:42	NH_A_01	1	1	blockedtask_colorshapetraining	5	blockedtask_colorshapetraining	3		Green	Color			0		Green.png	Green.png	38	1	811	0	0	0	0		0	0	0	0		0	0	0	0		0	0	0	0		0
5.0.11.0	win	062518	10:33:42	NH_A_01	1	1	blockedtask_colorshapetraining	5	blockedtask_colorshapetraining	6		Green	Color			0		Green.png	Green.png	38	1	402	0	0	0	0		0	0	0	0		0	0	0	0		0	0	0	0		0
5.0.11.0	win	062518	10:33:42	NH_A_01	1	1	blockedtask_colorshapetraining	5	blockedtask_colorshapetraining	9		Green	Color			0		Green.png	Green.png	38	1	377	0	0	0	0		0	0	0	0		0	0	0	0		0	0	0	0		0
5.0.11.0	win	062518	10:33:42	NH_A_01	1	1	blockedtask_colorshapetraining	5	blockedtask_colorshapetraining	12	Triangle		Shape			0		Triangle.png	Triangle.png	38	1	578	0	0	0	0		0	0	0	0		0	0	0	0		0	0	0	0		0
5.0.11.0	win	062518	10:33:42	NH_A_01	1	1	blockedtask_colorshapetraining	5	blockedtask_colorshapetraining	15		Red	Color			0		Red.png	Red.png	30	1	595	0	0	0	0		0	0	0	0		0	0	0	0		0	0	0	0		0
5.0.11.0	win	062518	10:33:42	NH_A_01	1	1	blockedtask_colorshapetraining	5	blockedtask_colorshapetraining	18		Red	Color			0		Red.png	Red.png	30	1	355	0	0	0	0		0	0	0	0		0	0	0	0		0	0	0	0		0
5.0.11.0	win	062518	10:33:42	NH_A_01	1	1	blockedtask_colorshapetraining	5	blockedtask_colorshapetraining	21		Red	Color			0		Red.png	Red.png	30	1	332	0	0	0	0		0	0	0	0		0	0	0	0		0	0	0	0		0
5.0.11.0	win	062518	10:33:42	NH_A_01	1	1	blockedtask_colorshapetraining	5	blockedtask_colorshapetraining	24	Triangle		Shape			0		Triangle.png	Triangle.png	38	1	582	0	0	0	0		0	0	0	0		0	0	0	0		0	0	0	0		0
5.0.11.0	win	062518	10:33:42	NH_A_01	1	1	blockedtask_colorshapetraining	5	blockedtask_colorshapetraining	27		Red	Color			0		Red.png	Red.png	30	1	454	0	0	0	0		0	0	0	0		0	0	0	0		0	0	0	0		0
5.0.11.0	win	062518	10:33:42	NH_A_01	1	1	blockedtask_colorshapetraining	5	blockedtask_colorshapetraining	30	Triangle		Shape			0		Triangle.png	Triangle.png	38	1	411	0	0	0	0		0	0	0	0		0	0	0	0		0	0	0	0		0
5.0.11.0	win	062518	10:33:42	NH_A_01	1	1	blockedtask_colorshapetraining	5	blockedtask_colorshapetraining	33	Circle		Shape			0		Circle.png	Circle.png	38	0	419	0	0	0	0		0	0	0	0		0	0	0	0		0	0	0	0		0
5.0.11.0	win	062518	10:33:42	NH_A_01	1	1	blockedtask_colorshapetraining	5	blockedtask_colorshapetraining	36		Red	Color			0		Red.png	Red.png	30	1	1393	0	0	0	0		0	0	0	0		0	0	0	0		0	0	0	0		0
5.0.11.0	win	062518	10:33:42	NH_A_01	1	1	blockedtask_colorshapetraining	5	blockedtask_colorshapetraining	39	Triangle		Shape			0		Triangle.png	Triangle.png	38	1	529	0	0	0	0		0	0	0	0		0	0	0	0		0	0	0	0		0
5.0.11.0	win	062518	10:33:42	NH_A_01	1	1	blockedtask_colorshapetraining	5	blockedtask_colorshapetraining	42		Red	Color			0		Red.png	Red.png	30	1	532	0	0	0	0		0	0	0	0		0	0	0	0		0	0	0	0		0
5.0.11.0	win	062518	10:33:42	NH_A_01	1	1	blockedtask_colorshapetraining	5	blockedtask_colorshapetraining	45		Green	Color			0		Green.png	Green.png	38	1	550	0	0	0	0		0	0	0	0		0	0	0	0		0	0	0	0		0
5.0.11.0	win	062518	10:33:42	NH_A_01	1	1	blockedtask_colorshapetraining	5	blockedtask_colorshapetraining	48	Circle		Shape			0		Circle.png	Circle.png	30	1	455	0	0	0	0		0	0	0	0		0	0	0	0		0	0	0	0		0
5.0.11.0	win	062518	10:33:42	NH_A_01	1	1	blockedtask_colorshapetraining	5	blockedtask_colorshapetraining	51	Circle		Shape			0		Circle.png	Circle.png	30	1	365	0	0	0	0		0	0	0	0		0	0	0	0		0	0	0	0		0
5.0.11.0	win	062518	10:33:42	NH_A_01	1	1	blockedtask_colorshapetraining	5	blockedtask_colorshapetraining	54	Triangle		Shape			0		Triangle.png	Triangle.png	38	1	485	0	0	0	0		0	0	0	0		0	0	0	0		0	0	0	0		0
5.0.11.0	win	062518	10:33:42	NH_A_01	1	1	blockedtask_colorshapetraining	5	blockedtask_colorshapetraining	57		Green	Color			0		Green.png	Green.png	30	0	986	0	0	0	0		0	0	0	0		0	0	0	0		0	0	0	0		0
5.0.11.0	win	062518	10:33:42	NH_A_01	1	1	blockedtask_colorshapetraining	5	blockedtask_colorshapetraining	60		Green	Color			0		Green.png	Green.png	38	1	610	0	0	0	0		0	0	0	0		0	0	0	0		0	0	0	0		0
5.0.11.0	win	062518	10:33:42	NH_A_01	1	1	blockedtask_colorshapetraining	5	blockedtask_colorshapetraining	63	Triangle		Shape			0		Triangle.png	Triangle.png	38	1	1025	0	0	0	0		0	0	0	0		0	0	0	0		0	0	0	0		0
5.0.11.0	win	062518	10:33:42	NH_A_01	1	1	blockedtask_colorshapetraining	5	blockedtask_colorshapetraining	66		Red	Color			0		Red.png	Red.png	30	1	575	0	0	0	0		0	0	0	0		0	0	0	0		0	0	0	0		0
5.0.11.0	win	062518	10:33:42	NH_A_01	1	1	blockedtask_colorshapetraining	5	blockedtask_colorshapetraining	69	Circle		Shape			0		Circle.png	Circle.png	30	1	544	0	0	0	0		0	0	0	0		0	0	0	0		0	0	0	0		0
5.0.11.0	win	062518	10:33:42	NH_A_01	1	1	blockedtask_colorshapetraining	5	blockedtask_colorshapetraining	72		Red	Color			0		Red.png	Red.png	30	1	514	0	0	0	0		0	0	0	0		0	0	0	0		0	0	0	0		0
5.0.11.0	win	062518	10:33:42	NH_A_01	1	1	blockedtask_colorshapetraining	5	blockedtask_colorshapetraining	75	Circle		Shape			0		Circle.png	Circle.png	30	1	565	0	0	0	0		0	0	0	0		0	0	0	0		0	0	0	0		0
5.0.11.0	win	062518	10:33:42	NH_A_01	1	1	blockedtask_colorshapetraining	5	blockedtask_colorshapetraining	78		Green	Color			0		Green.png	Green.png	38	1	438	0	0	0	0		0	0	0	0		0	0	0	0		0	0	0	0		0
5.0.11.0	win	062518	10:33:42	NH_A_01	1	1	blockedtask_colorshapetraining	5	blockedtask_colorshapetraining	81	Triangle		Shape			0		Triangle.png	Triangle.png	38	1	620	0	0	0	0		0	0	0	0		0	0	0	0		0	0	0	0		0
5.0.11.0	win	062518	10:33:42	NH_A_01	1	1	blockedtask_colorshapetraining	5	blockedtask_colorshapetraining	84	Circle		Shape			0		Circle.png	Circle.png	30	1	459	0	0	0	0		0	0	0	0		0	0	0	0		0	0	0	0		0
5.0.11.0	win	062518	10:33:42	NH_A_01	1	1	blockedtask_colorshapetraining	5	blockedtask_colorshapetraining	87	Circle		Shape			0		Circle.png	Circle.png	38	0	560	0	0	0	0		0	0	0	0		0	0	0	0		0	0	0	0		0
5.0.11.0	win	062518	10:33:42	NH_A_01	1	1	blockedtask_colorshapetraining	5	blockedtask_colorshapetraining	90	Circle		Shape			0		Circle.png	Circle.png	30	1	585	0	0	0	0		0	0	0	0		0	0	0	0		0	0	0	0		0
5.0.11.0	win	062518	10:33:42	NH_A_01	1	1	blockedtask_colorshapetraining	5	blockedtask_colorshapetraining	93	Triangle		Shape			0		Triangle.png	Triangle.png	38	1	713	0	0	0	0		0	0	0	0		0	0	0	0		0	0	0	0		0
5.0.11.0	win	062518	10:33:42	NH_A_01	1	1	blockedtask_colorshapetraining	5	blockedtask_colorshapetraining	96		Green	Color			0		Green.png	Green.png	38	1	965	0	0	0	0		0	0	0	0		0	0	0	0		0	0	0	0		0
5.0.11.0	win	062518	10:33:42	NH_A_01	1	1	blockedtask_bivalentshapetraining	6	BlockedPracticeInstruct	1		Green	Color			0		SC_Blocked_BivalentShapeTraining.htm	Green.png	57	0	10837	0	0	0	0		0	0	0	0		0	0	0	0		0	0	0	0		0
5.0.11.0	win	062518	10:33:42	NH_A_01	1	1	blockedtask_bivalentshapetraining	6	blockedtask_bivalentshapetraining	3	Circle	Green	Shape			0		CircleGreen.png	CircleGreen.png	30	1	802	0	0	0	0		0	0	0	0		0	0	0	0		0	0	0	0		0
5.0.11.0	win	062518	10:33:42	NH_A_01	1	1	blockedtask_bivalentshapetraining	6	blockedtask_bivalentshapetraining	6	Circle	Green	Shape			0		CircleGreen.png	CircleGreen.png	30	1	394	0	0	0	0		0	0	0	0		0	0	0	0		0	0	0	0		0
5.0.11.0	win	062518	10:33:42	NH_A_01	1	1	blockedtask_bivalentshapetraining	6	blockedtask_bivalentshapetraining	9	Triangle	Red	Shape			0		TriangleRed.png	TriangleRed.png	38	1	418	0	0	0	0		0	0	0	0		0	0	0	0		0	0	0	0		0
5.0.11.0	win	062518	10:33:42	NH_A_01	1	1	blockedtask_bivalentshapetraining	6	blockedtask_bivalentshapetraining	12	Circle	Red	Shape			0		CircleRed.png	CircleRed.png	38	0	745	0	0	0	0		0	0	0	0		0	0	0	0		0	0	0	0		0
5.0.11.0	win	062518	10:33:42	NH_A_01	1	1	blockedtask_bivalentshapetraining	6	blockedtask_bivalentshapetraining	15	Triangle	Green	Shape			0		TriangleGreen.png	TriangleGreen.png	38	1	684	0	0	0	0		0	0	0	0		0	0	0	0		0	0	0	0		0
5.0.11.0	win	062518	10:33:42	NH_A_01	1	1	blockedtask_bivalentshapetraining	6	blockedtask_bivalentshapetraining	18	Circle	Green	Shape			0		CircleGreen.png	CircleGreen.png	30	1	503	0	0	0	0		0	0	0	0		0	0	0	0		0	0	0	0		0
5.0.11.0	win	062518	10:33:42	NH_A_01	1	1	blockedtask_bivalentshapetraining	6	blockedtask_bivalentshapetraining	21	Triangle	Red	Shape			0		TriangleRed.png	TriangleRed.png	38	1	554	0	0	0	0		0	0	0	0		0	0	0	0		0	0	0	0		0
5.0.11.0	win	062518	10:33:42	NH_A_01	1	1	blockedtask_bivalentshapetraining	6	blockedtask_bivalentshapetraining	24	Circle	Red	Shape			0		CircleRed.png	CircleRed.png	30	1	572	0	0	0	0		0	0	0	0		0	0	0	0		0	0	0	0		0
5.0.11.0	win	062518	10:33:42	NH_A_01	1	1	blockedtask_bivalentshapetraining	6	blockedtask_bivalentshapetraining	27	Circle	Green	Shape			0		CircleGreen.png	CircleGreen.png	30	1	509	0	0	0	0		0	0	0	0		0	0	0	0		0	0	0	0		0
5.0.11.0	win	062518	10:33:42	NH_A_01	1	1	blockedtask_bivalentshapetraining	6	blockedtask_bivalentshapetraining	30	Triangle	Green	Shape			0		TriangleGreen.png	TriangleGreen.png	38	1	463	0	0	0	0		0	0	0	0		0	0	0	0		0	0	0	0		0
5.0.11.0	win	062518	10:33:42	NH_A_01	1	1	blockedtask_bivalentshapetraining	6	blockedtask_bivalentshapetraining	33	Circle	Red	Shape			0		CircleRed.png	CircleRed.png	30	1	420	0	0	0	0		0	0	0	0		0	0	0	0		0	0	0	0		0
5.0.11.0	win	062518	10:33:42	NH_A_01	1	1	blockedtask_bivalentshapetraining	6	blockedtask_bivalentshapetraining	36	Circle	Green	Shape			0		CircleGreen.png	CircleGreen.png	30	1	523	0	0	0	0		0	0	0	0		0	0	0	0		0	0	0	0		0
5.0.11.0	win	062518	10:33:42	NH_A_01	1	1	blockedtask_bivalentshapetraining	6	blockedtask_bivalentshapetraining	39	Triangle	Red	Shape			0		TriangleRed.png	TriangleRed.png	38	1	621	0	0	0	0		0	0	0	0		0	0	0	0		0	0	0	0		0
5.0.11.0	win	062518	10:33:42	NH_A_01	1	1	blockedtask_bivalentshapetraining	6	blockedtask_bivalentshapetraining	42	Circle	Red	Shape			0		CircleRed.png	CircleRed.png	30	1	460	0	0	0	0		0	0	0	0		0	0	0	0		0	0	0	0		0
5.0.11.0	win	062518	10:33:42	NH_A_01	1	1	blockedtask_bivalentshapetraining	6	blockedtask_bivalentshapetraining	45	Triangle	Green	Shape			0		TriangleGreen.png	TriangleGreen.png	38	1	546	0	0	0	0		0	0	0	0		0	0	0	0		0	0	0	0		0
5.0.11.0	win	062518	10:33:42	NH_A_01	1	1	blockedtask_bivalentshapetraining	6	blockedtask_bivalentshapetraining	48	Circle	Green	Shape			0		CircleGreen.png	CircleGreen.png	38	0	388	0	0	0	0		0	0	0	0		0	0	0	0		0	0	0	0		0
5.0.11.0	win	062518	10:33:42	NH_A_01	1	1	blockedtask_bivalentshapetraining	6	blockedtask_bivalentshapetraining	51	Circle	Green	Shape			0		CircleGreen.png	CircleGreen.png	30	1	579	0	0	0	0		0	0	0	0		0	0	0	0		0	0	0	0		0
5.0.11.0	win	062518	10:33:42	NH_A_01	1	1	blockedtask_bivalentshapetraining	6	blockedtask_bivalentshapetraining	54	Triangle	Red	Shape			0		TriangleRed.png	TriangleRed.png	38	1	421	0	0	0	0		0	0	0	0		0	0	0	0		0	0	0	0		0
5.0.11.0	win	062518	10:33:42	NH_A_01	1	1	blockedtask_bivalentshapetraining	6	blockedtask_bivalentshapetraining	57	Triangle	Red	Shape			0		TriangleRed.png	TriangleRed.png	38	1	523	0	0	0	0		0	0	0	0		0	0	0	0		0	0	0	0		0
5.0.11.0	win	062518	10:33:42	NH_A_01	1	1	blockedtask_bivalentshapetraining	6	blockedtask_bivalentshapetraining	60	Triangle	Green	Shape			0		TriangleGreen.png	TriangleGreen.png	30	0	397	0	0	0	0		0	0	0	0		0	0	0	0		0	0	0	0		0
5.0.11.0	win	062518	10:33:42	NH_A_01	1	1	blockedtask_bivalentshapetraining	6	blockedtask_bivalentshapetraining	63	Triangle	Red	Shape			0		TriangleRed.png	TriangleRed.png	38	1	605	0	0	0	0		0	0	0	0		0	0	0	0		0	0	0	0		0
5.0.11.0	win	062518	10:33:42	NH_A_01	1	1	blockedtask_bivalentshapetraining	6	blockedtask_bivalentshapetraining	66	Triangle	Green	Shape			0		TriangleGreen.png	TriangleGreen.png	38	1	413	0	0	0	0		0	0	0	0		0	0	0	0		0	0	0	0		0
5.0.11.0	win	062518	10:33:42	NH_A_01	1	1	blockedtask_bivalentshapetraining	6	blockedtask_bivalentshapetraining	69	Triangle	Green	Shape			0		TriangleGreen.png	TriangleGreen.png	38	1	468	0	0	0	0		0	0	0	0		0	0	0	0		0	0	0	0		0
5.0.11.0	win	062518	10:33:42	NH_A_01	1	1	blockedtask_bivalentshapetraining	6	blockedtask_bivalentshapetraining	72	Circle	Green	Shape			0		CircleGreen.png	CircleGreen.png	30	1	425	0	0	0	0		0	0	0	0		0	0	0	0		0	0	0	0		0
5.0.11.0	win	062518	10:33:42	NH_A_01	1	1	blockedtask_bivalentshapetraining	6	blockedtask_bivalentshapetraining	75	Triangle	Red	Shape			0		TriangleRed.png	TriangleRed.png	38	1	464	0	0	0	0		0	0	0	0		0	0	0	0		0	0	0	0		0
5.0.11.0	win	062518	10:33:42	NH_A_01	1	1	blockedtask_bivalentshapetraining	6	blockedtask_bivalentshapetraining	78	Circle	Red	Shape			0		CircleRed.png	CircleRed.png	30	1	372	0	0	0	0		0	0	0	0		0	0	0	0		0	0	0	0		0
5.0.11.0	win	062518	10:33:42	NH_A_01	1	1	blockedtask_bivalentshapetraining	6	blockedtask_bivalentshapetraining	81	Circle	Red	Shape			0		CircleRed.png	CircleRed.png	30	1	429	0	0	0	0		0	0	0	0		0	0	0	0		0	0	0	0		0
5.0.11.0	win	062518	10:33:42	NH_A_01	1	1	blockedtask_bivalentshapetraining	6	blockedtask_bivalentshapetraining	84	Triangle	Green	Shape			0		TriangleGreen.png	TriangleGreen.png	38	1	452	0	0	0	0		0	0	0	0		0	0	0	0		0	0	0	0		0
5.0.11.0	win	062518	10:33:42	NH_A_01	1	1	blockedtask_bivalentshapetraining	6	blockedtask_bivalentshapetraining	87	Circle	Red	Shape			0		CircleRed.png	CircleRed.png	30	1	426	0	0	0	0		0	0	0	0		0	0	0	0		0	0	0	0		0
5.0.11.0	win	062518	10:33:42	NH_A_01	1	1	blockedtask_bivalentshapetraining	6	blockedtask_bivalentshapetraining	90	Triangle	Red	Shape			0		TriangleRed.png	TriangleRed.png	38	1	561	0	0	0	0		0	0	0	0		0	0	0	0		0	0	0	0		0
5.0.11.0	win	062518	10:33:42	NH_A_01	1	1	blockedtask_bivalentshapetraining	6	blockedtask_bivalentshapetraining	93	Triangle	Green	Shape			0		TriangleGreen.png	TriangleGreen.png	30	0	465	0	0	0	0		0	0	0	0		0	0	0	0		0	0	0	0		0
5.0.11.0	win	062518	10:33:42	NH_A_01	1	1	blockedtask_bivalentshapetraining	6	blockedtask_bivalentshapetraining	96	Circle	Red	Shape			0		CircleRed.png	CircleRed.png	30	1	526	0	0	0	0		0	0	0	0		0	0	0	0		0	0	0	0		0
5.0.11.0	win	062518	10:33:42	NH_A_01	1	1	blockedtask_bivalentcolortraining	7	BlockedPracticeInstruct	1	Circle	Red	Shape			0		SC_Blocked_BivalentColorTraining.htm	CircleRed.png	57	0	8144	0	0	0	0		0	0	0	0		0	0	0	0		0	0	0	0		0
5.0.11.0	win	062518	10:33:42	NH_A_01	1	1	blockedtask_bivalentcolortraining	7	blockedtask_bivalentcolortraining	3	Circle	Red	Color			0		CircleRed.png	CircleRed.png	30	1	682	0	0	0	0		0	0	0	0		0	0	0	0		0	0	0	0		0
5.0.11.0	win	062518	10:33:42	NH_A_01	1	1	blockedtask_bivalentcolortraining	7	blockedtask_bivalentcolortraining	6	Triangle	Red	Color			0		TriangleRed.png	TriangleRed.png	30	1	517	0	0	0	0		0	0	0	0		0	0	0	0		0	0	0	0		0
5.0.11.0	win	062518	10:33:42	NH_A_01	1	1	blockedtask_bivalentcolortraining	7	blockedtask_bivalentcolortraining	9	Triangle	Red	Color			0		TriangleRed.png	TriangleRed.png	30	1	376	0	0	0	0		0	0	0	0		0	0	0	0		0	0	0	0		0
5.0.11.0	win	062518	10:33:42	NH_A_01	1	1	blockedtask_bivalentcolortraining	7	blockedtask_bivalentcolortraining	12	Circle	Green	Color			0		CircleGreen.png	CircleGreen.png	38	1	401	0	0	0	0		0	0	0	0		0	0	0	0		0	0	0	0		0
5.0.11.0	win	062518	10:33:42	NH_A_01	1	1	blockedtask_bivalentcolortraining	7	blockedtask_bivalentcolortraining	15	Circle	Green	Color			0		CircleGreen.png	CircleGreen.png	38	1	360	0	0	0	0		0	0	0	0		0	0	0	0		0	0	0	0		0
5.0.11.0	win	062518	10:33:42	NH_A_01	1	1	blockedtask_bivalentcolortraining	7	blockedtask_bivalentcolortraining	18	Triangle	Green	Color			0		TriangleGreen.png	TriangleGreen.png	38	1	466	0	0	0	0		0	0	0	0		0	0	0	0		0	0	0	0		0
5.0.11.0	win	062518	10:33:42	NH_A_01	1	1	blockedtask_bivalentcolortraining	7	blockedtask_bivalentcolortraining	21	Triangle	Green	Color			0		TriangleGreen.png	TriangleGreen.png	38	1	342	0	0	0	0		0	0	0	0		0	0	0	0		0	0	0	0		0
5.0.11.0	win	062518	10:33:42	NH_A_01	1	1	blockedtask_bivalentcolortraining	7	blockedtask_bivalentcolortraining	24	Triangle	Green	Color			0		TriangleGreen.png	TriangleGreen.png	38	1	304	0	0	0	0		0	0	0	0		0	0	0	0		0	0	0	0		0
5.0.11.0	win	062518	10:33:42	NH_A_01	1	1	blockedtask_bivalentcolortraining	7	blockedtask_bivalentcolortraining	27	Circle	Red	Color			0		CircleRed.png	CircleRed.png	30	1	443	0	0	0	0		0	0	0	0		0	0	0	0		0	0	0	0		0
5.0.11.0	win	062518	10:33:42	NH_A_01	1	1	blockedtask_bivalentcolortraining	7	blockedtask_bivalentcolortraining	30	Triangle	Green	Color			0		TriangleGreen.png	TriangleGreen.png	38	1	386	0	0	0	0		0	0	0	0		0	0	0	0		0	0	0	0		0
5.0.11.0	win	062518	10:33:42	NH_A_01	1	1	blockedtask_bivalentcolortraining	7	blockedtask_bivalentcolortraining	33	Triangle	Red	Color			0		TriangleRed.png	TriangleRed.png	38	0	410	0	0	0	0		0	0	0	0		0	0	0	0		0	0	0	0		0
5.0.11.0	win	062518	10:33:42	NH_A_01	1	1	blockedtask_bivalentcolortraining	7	blockedtask_bivalentcolortraining	36	Triangle	Red	Color			0		TriangleRed.png	TriangleRed.png	30	1	649	0	0	0	0		0	0	0	0		0	0	0	0		0	0	0	0		0
5.0.11.0	win	062518	10:33:42	NH_A_01	1	1	blockedtask_bivalentcolortraining	7	blockedtask_bivalentcolortraining	39	Triangle	Red	Color			0		TriangleRed.png	TriangleRed.png	30	1	327	0	0	0	0		0	0	0	0		0	0	0	0		0	0	0	0		0
5.0.11.0	win	062518	10:33:42	NH_A_01	1	1	blockedtask_bivalentcolortraining	7	blockedtask_bivalentcolortraining	42	Circle	Green	Color			0		CircleGreen.png	CircleGreen.png	38	1	417	0	0	0	0		0	0	0	0		0	0	0	0		0	0	0	0		0
5.0.11.0	win	062518	10:33:42	NH_A_01	1	1	blockedtask_bivalentcolortraining	7	blockedtask_bivalentcolortraining	45	Circle	Red	Color			0		CircleRed.png	CircleRed.png	30	1	424	0	0	0	0		0	0	0	0		0	0	0	0		0	0	0	0		0
5.0.11.0	win	062518	10:33:42	NH_A_01	1	1	blockedtask_bivalentcolortraining	7	blockedtask_bivalentcolortraining	48	Circle	Green	Color			0		CircleGreen.png	CircleGreen.png	38	1	446	0	0	0	0		0	0	0	0		0	0	0	0		0	0	0	0		0
5.0.11.0	win	062518	10:33:42	NH_A_01	1	1	blockedtask_bivalentcolortraining	7	blockedtask_bivalentcolortraining	51	Triangle	Green	Color			0		TriangleGreen.png	TriangleGreen.png	38	1	388	0	0	0	0		0	0	0	0		0	0	0	0		0	0	0	0		0
5.0.11.0	win	062518	10:33:42	NH_A_01	1	1	blockedtask_bivalentcolortraining	7	blockedtask_bivalentcolortraining	54	Circle	Green	Color			0		CircleGreen.png	CircleGreen.png	30	0	476	0	0	0	0		0	0	0	0		0	0	0	0		0	0	0	0		0
5.0.11.0	win	062518	10:33:42	NH_A_01	1	1	blockedtask_bivalentcolortraining	7	blockedtask_bivalentcolortraining	57	Triangle	Green	Color			0		TriangleGreen.png	TriangleGreen.png	38	1	585	0	0	0	0		0	0	0	0		0	0	0	0		0	0	0	0		0
5.0.11.0	win	062518	10:33:42	NH_A_01	1	1	blockedtask_bivalentcolortraining	7	blockedtask_bivalentcolortraining	60	Circle	Green	Color			0		CircleGreen.png	CircleGreen.png	38	1	457	0	0	0	0		0	0	0	0		0	0	0	0		0	0	0	0		0
5.0.11.0	win	062518	10:33:42	NH_A_01	1	1	blockedtask_bivalentcolortraining	7	blockedtask_bivalentcolortraining	63	Circle	Red	Color			0		CircleRed.png	CircleRed.png	30	1	430	0	0	0	0		0	0	0	0		0	0	0	0		0	0	0	0		0
5.0.11.0	win	062518	10:33:42	NH_A_01	1	1	blockedtask_bivalentcolortraining	7	blockedtask_bivalentcolortraining	66	Circle	Red	Color			0		CircleRed.png	CircleRed.png	30	1	341	0	0	0	0		0	0	0	0		0	0	0	0		0	0	0	0		0
5.0.11.0	win	062518	10:33:42	NH_A_01	1	1	blockedtask_bivalentcolortraining	7	blockedtask_bivalentcolortraining	69	Circle	Green	Color			0		CircleGreen.png	CircleGreen.png	38	1	415	0	0	0	0		0	0	0	0		0	0	0	0		0	0	0	0		0
5.0.11.0	win	062518	10:33:42	NH_A_01	1	1	blockedtask_bivalentcolortraining	7	blockedtask_bivalentcolortraining	72	Circle	Red	Color			0		CircleRed.png	CircleRed.png	30	1	405	0	0	0	0		0	0	0	0		0	0	0	0		0	0	0	0		0
5.0.11.0	win	062518	10:33:42	NH_A_01	1	1	blockedtask_bivalentcolortraining	7	blockedtask_bivalentcolortraining	75	Triangle	Green	Color			0		TriangleGreen.png	TriangleGreen.png	38	1	477	0	0	0	0		0	0	0	0		0	0	0	0		0	0	0	0		0
5.0.11.0	win	062518	10:33:42	NH_A_01	1	1	blockedtask_bivalentcolortraining	7	blockedtask_bivalentcolortraining	78	Triangle	Green	Color			0		TriangleGreen.png	TriangleGreen.png	38	1	370	0	0	0	0		0	0	0	0		0	0	0	0		0	0	0	0		0
5.0.11.0	win	062518	10:33:42	NH_A_01	1	1	blockedtask_bivalentcolortraining	7	blockedtask_bivalentcolortraining	81	Triangle	Red	Color			0		TriangleRed.png	TriangleRed.png	30	1	410	0	0	0	0		0	0	0	0		0	0	0	0		0	0	0	0		0
5.0.11.0	win	062518	10:33:42	NH_A_01	1	1	blockedtask_bivalentcolortraining	7	blockedtask_bivalentcolortraining	84	Circle	Green	Color			0		CircleGreen.png	CircleGreen.png	38	1	449	0	0	0	0		0	0	0	0		0	0	0	0		0	0	0	0		0
5.0.11.0	win	062518	10:33:42	NH_A_01	1	1	blockedtask_bivalentcolortraining	7	blockedtask_bivalentcolortraining	87	Triangle	Red	Color			0		TriangleRed.png	TriangleRed.png	30	1	567	0	0	0	0		0	0	0	0		0	0	0	0		0	0	0	0		0
5.0.11.0	win	062518	10:33:42	NH_A_01	1	1	blockedtask_bivalentcolortraining	7	blockedtask_bivalentcolortraining	90	Circle	Red	Color			0		CircleRed.png	CircleRed.png	30	1	407	0	0	0	0		0	0	0	0		0	0	0	0		0	0	0	0		0
5.0.11.0	win	062518	10:33:42	NH_A_01	1	1	blockedtask_bivalentcolortraining	7	blockedtask_bivalentcolortraining	93	Triangle	Red	Color			0		TriangleRed.png	TriangleRed.png	30	1	367	0	0	0	0		0	0	0	0		0	0	0	0		0	0	0	0		0
5.0.11.0	win	062518	10:33:42	NH_A_01	1	1	blockedtask_bivalentcolortraining	7	blockedtask_bivalentcolortraining	96	Circle	Red	Color			0		CircleRed.png	CircleRed.png	30	1	327	0	0	0	0		0	0	0	0		0	0	0	0		0	0	0	0		0
5.0.11.0	win	062518	10:33:42	NH_A_01	1	1	blocked_testintro	8	BlockedPracticeInstruct	1	Circle	Red	Color			0		SC_Blocked_TestIntro.htm	CircleRed.png	57	0	100177	0	0	0	0		0	0	0	0		0	0	0	0		0	0	0	0		0
5.0.11.0	win	062518	10:33:42	NH_A_01	1	1	blocked_shape	9	BlockedTestInstruct	1	Circle	Red	Color			0		SC_Blocked_BivalentShapeTest.htm	CircleRed.png	57	0	3113	0	0	0	0		0	0	0	0		0	0	0	0		0	0	0	0		0
5.0.11.0	win	062518	10:33:42	NH_A_01	1	1	blocked_shape	9	blockedtask_bivalentshapetest	3	Circle	Red	Shape			0		CircleRed.png	CircleRed.png	30	1	699	0	0	0	0		1	1	699	100	699	0	0	0	0		0	0	0	0		0
5.0.11.0	win	062518	10:33:42	NH_A_01	1	1	blocked_shape	9	blockedtask_bivalentshapetest	6	Triangle	Red	Shape			0		TriangleRed.png	TriangleRed.png	38	1	535	0	0	0	0		2	2	1234	100	617	0	0	0	0		0	0	0	0		0
5.0.11.0	win	062518	10:33:42	NH_A_01	1	1	blocked_shape	9	blockedtask_bivalentshapetest	9	Circle	Green	Shape			0		CircleGreen.png	CircleGreen.png	30	1	489	0	0	0	0		3	3	1723	100	574.3333333333333712289	0	0	0	0		0	0	0	0		0
5.0.11.0	win	062518	10:33:42	NH_A_01	1	1	blocked_shape	9	blockedtask_bivalentshapetest	12	Circle	Green	Shape			0		CircleGreen.png	CircleGreen.png	30	1	365	0	0	0	0		4	4	2088	100	522	0	0	0	0		0	0	0	0		0
5.0.11.0	win	062518	10:33:42	NH_A_01	1	1	blocked_shape	9	blockedtask_bivalentshapetest	15	Circle	Green	Shape			0		CircleGreen.png	CircleGreen.png	30	1	374	0	0	0	0		5	5	2462	100	492.3999999999999772626	0	0	0	0		0	0	0	0		0
5.0.11.0	win	062518	10:33:42	NH_A_01	1	1	blocked_shape	9	blockedtask_bivalentshapetest	18	Circle	Green	Shape			0		CircleGreen.png	CircleGreen.png	30	1	350	0	0	0	0		6	6	2812	100	468.6666666666666856145	0	0	0	0		0	0	0	0		0
5.0.11.0	win	062518	10:33:42	NH_A_01	1	1	blocked_shape	9	blockedtask_bivalentshapetest	21	Triangle	Green	Shape			0		TriangleGreen.png	TriangleGreen.png	38	1	471	0	0	0	0		7	7	3283	100	469	0	0	0	0		0	0	0	0		0
5.0.11.0	win	062518	10:33:42	NH_A_01	1	1	blocked_shape	9	blockedtask_bivalentshapetest	24	Circle	Green	Shape			0		CircleGreen.png	CircleGreen.png	30	1	460	0	0	0	0		8	8	3743	100	467.875	0	0	0	0		0	0	0	0		0
5.0.11.0	win	062518	10:33:42	NH_A_01	1	1	blocked_shape	9	blockedtask_bivalentshapetest	27	Circle	Green	Shape			0		CircleGreen.png	CircleGreen.png	30	1	338	0	0	0	0		9	9	4081	100	453.4444444444444570763	0	0	0	0		0	0	0	0		0
5.0.11.0	win	062518	10:33:42	NH_A_01	1	1	blocked_shape	9	blockedtask_bivalentshapetest	30	Triangle	Red	Shape			0		TriangleRed.png	TriangleRed.png	38	1	380	0	0	0	0		10	10	4461	100	446.1000000000000227374	0	0	0	0		0	0	0	0		0
5.0.11.0	win	062518	10:33:42	NH_A_01	1	1	blocked_shape	9	blockedtask_bivalentshapetest	33	Triangle	Green	Shape			0		TriangleGreen.png	TriangleGreen.png	38	1	420	0	0	0	0		11	11	4881	100	443.7272727272727479431	0	0	0	0		0	0	0	0		0
5.0.11.0	win	062518	10:33:42	NH_A_01	1	1	blocked_shape	9	blockedtask_bivalentshapetest	36	Circle	Red	Shape			0		CircleRed.png	CircleRed.png	30	1	395	0	0	0	0		12	12	5276	100	439.6666666666666856145	0	0	0	0		0	0	0	0		0
5.0.11.0	win	062518	10:33:42	NH_A_01	1	1	blocked_shape	9	blockedtask_bivalentshapetest	39	Triangle	Red	Shape			0		TriangleRed.png	TriangleRed.png	38	1	435	0	0	0	0		13	13	5711	100	439.30769230769232081	0	0	0	0		0	0	0	0		0
5.0.11.0	win	062518	10:33:42	NH_A_01	1	1	blocked_shape	9	blockedtask_bivalentshapetest	42	Triangle	Green	Shape			0		TriangleGreen.png	TriangleGreen.png	38	1	361	0	0	0	0		14	14	6072	100	433.7142857142857224062	0	0	0	0		0	0	0	0		0
5.0.11.0	win	062518	10:33:42	NH_A_01	1	1	blocked_shape	9	blockedtask_bivalentshapetest	45	Triangle	Green	Shape			0		TriangleGreen.png	TriangleGreen.png	38	1	338	0	0	0	0		15	15	6410	100	427.3333333333333143855	0	0	0	0		0	0	0	0		0
5.0.11.0	win	062518	10:33:42	NH_A_01	1	1	blocked_shape	9	blockedtask_bivalentshapetest	48	Triangle	Green	Shape			0		TriangleGreen.png	TriangleGreen.png	38	1	364	0	0	0	0		16	16	6774	100	423.375	0	0	0	0		0	0	0	0		0
5.0.11.0	win	062518	10:33:42	NH_A_01	1	1	blocked_shape	9	blockedtask_bivalentshapetest	51	Triangle	Red	Shape			0		TriangleRed.png	TriangleRed.png	38	1	470	0	0	0	0		17	17	7244	100	426.1176470588235360992	0	0	0	0		0	0	0	0		0
5.0.11.0	win	062518	10:33:42	NH_A_01	1	1	blocked_shape	9	blockedtask_bivalentshapetest	54	Circle	Green	Shape			0		CircleGreen.png	CircleGreen.png	30	1	411	0	0	0	0		18	18	7655	100	425.2777777777777714618	0	0	0	0		0	0	0	0		0
5.0.11.0	win	062518	10:33:42	NH_A_01	1	1	blocked_shape	9	blockedtask_bivalentshapetest	57	Triangle	Red	Shape			0		TriangleRed.png	TriangleRed.png	38	1	386	0	0	0	0		19	19	8041	100	423.2105263157894796677	0	0	0	0		0	0	0	0		0
5.0.11.0	win	062518	10:33:42	NH_A_01	1	1	blocked_shape	9	blockedtask_bivalentshapetest	60	Circle	Green	Shape			0		CircleGreen.png	CircleGreen.png	30	1	425	0	0	0	0		20	20	8466	100	423.3000000000000113687	0	0	0	0		0	0	0	0		0
5.0.11.0	win	062518	10:33:42	NH_A_01	1	1	blocked_shape	9	blockedtask_bivalentshapetest	63	Circle	Red	Shape			0		CircleRed.png	CircleRed.png	30	1	384	0	0	0	0		21	21	8850	100	421.4285714285714448124	0	0	0	0		0	0	0	0		0
5.0.11.0	win	062518	10:33:42	NH_A_01	1	1	blocked_shape	9	blockedtask_bivalentshapetest	66	Triangle	Green	Shape			0		TriangleGreen.png	TriangleGreen.png	38	1	424	0	0	0	0		22	22	9274	100	421.5454545454545609573	0	0	0	0		0	0	0	0		0
5.0.11.0	win	062518	10:33:42	NH_A_01	1	1	blocked_shape	9	blockedtask_bivalentshapetest	69	Circle	Green	Shape			0		CircleGreen.png	CircleGreen.png	30	1	367	0	0	0	0		23	23	9641	100	419.1739130434782509838	0	0	0	0		0	0	0	0		0
5.0.11.0	win	062518	10:33:42	NH_A_01	1	1	blocked_shape	9	blockedtask_bivalentshapetest	72	Triangle	Green	Shape			0		TriangleGreen.png	TriangleGreen.png	38	1	343	0	0	0	0		24	24	9984	100	416	0	0	0	0		0	0	0	0		0
5.0.11.0	win	062518	10:33:42	NH_A_01	1	1	blocked_shape	9	blockedtask_bivalentshapetest	75	Triangle	Red	Shape			0		TriangleRed.png	TriangleRed.png	38	1	433	0	0	0	0		25	25	10417	100	416.6800000000000068212	0	0	0	0		0	0	0	0		0
5.0.11.0	win	062518	10:33:42	NH_A_01	1	1	blocked_shape	9	blockedtask_bivalentshapetest	78	Triangle	Red	Shape			0		TriangleRed.png	TriangleRed.png	38	1	344	0	0	0	0		26	26	10761	100	413.88461538461535838	0	0	0	0		0	0	0	0		0
5.0.11.0	win	062518	10:33:42	NH_A_01	1	1	blocked_shape	9	blockedtask_bivalentshapetest	81	Circle	Red	Shape			0		CircleRed.png	CircleRed.png	30	1	434	0	0	0	0		27	27	11195	100	414.6296296296296191031	0	0	0	0		0	0	0	0		0
5.0.11.0	win	062518	10:33:42	NH_A_01	1	1	blocked_shape	9	blockedtask_bivalentshapetest	84	Circle	Red	Shape			0		CircleRed.png	CircleRed.png	30	1	360	0	0	0	0		28	28	11555	100	412.6785714285714448124	0	0	0	0		0	0	0	0		0
5.0.11.0	win	062518	10:33:42	NH_A_01	1	1	blocked_shape	9	blockedtask_bivalentshapetest	87	Circle	Green	Shape			0		CircleGreen.png	CircleGreen.png	30	1	465	0	0	0	0		29	29	12020	100	414.4827586206896512522	0	0	0	0		0	0	0	0		0
5.0.11.0	win	062518	10:33:42	NH_A_01	1	1	blocked_shape	9	blockedtask_bivalentshapetest	90	Triangle	Red	Shape			0		TriangleRed.png	TriangleRed.png	38	1	406	0	0	0	0		30	30	12426	100	414.1999999999999886313	0	0	0	0		0	0	0	0		0
5.0.11.0	win	062518	10:33:42	NH_A_01	1	1	blocked_shape	9	blockedtask_bivalentshapetest	93	Triangle	Green	Shape			0		TriangleGreen.png	TriangleGreen.png	38	1	413	0	0	0	0		31	31	12839	100	414.1612903225806689989	0	0	0	0		0	0	0	0		0
5.0.11.0	win	062518	10:33:42	NH_A_01	1	1	blocked_shape	9	blockedtask_bivalentshapetest	96	Triangle	Green	Shape			0		TriangleGreen.png	TriangleGreen.png	38	1	372	0	0	0	0		32	32	13211	100	412.84375	0	0	0	0		0	0	0	0		0
5.0.11.0	win	062518	10:33:42	NH_A_01	1	1	blocked_shape	9	blockedtask_bivalentshapetest	99	Triangle	Green	Shape			0		TriangleGreen.png	TriangleGreen.png	38	1	333	0	0	0	0		33	33	13544	100	410.4242424242424363001	0	0	0	0		0	0	0	0		0
5.0.11.0	win	062518	10:33:42	NH_A_01	1	1	blocked_shape	9	blockedtask_bivalentshapetest	102	Circle	Green	Shape			0		CircleGreen.png	CircleGreen.png	30	1	423	0	0	0	0		34	34	13967	100	410.7941176470588402481	0	0	0	0		0	0	0	0		0
5.0.11.0	win	062518	10:33:42	NH_A_01	1	1	blocked_shape	9	blockedtask_bivalentshapetest	105	Triangle	Red	Shape			0		TriangleRed.png	TriangleRed.png	38	1	414	0	0	0	0		35	35	14381	100	410.8857142857143003312	0	0	0	0		0	0	0	0		0
5.0.11.0	win	062518	10:33:42	NH_A_01	1	1	blocked_shape	9	blockedtask_bivalentshapetest	108	Circle	Red	Shape			0		CircleRed.png	CircleRed.png	30	1	453	0	0	0	0		36	36	14834	100	412.0555555555555429237	0	0	0	0		0	0	0	0		0
5.0.11.0	win	062518	10:33:42	NH_A_01	1	1	blocked_shape	9	blockedtask_bivalentshapetest	111	Triangle	Green	Shape			0		TriangleGreen.png	TriangleGreen.png	38	1	379	0	0	0	0		37	37	15213	100	411.1621621621621898157	0	0	0	0		0	0	0	0		0
5.0.11.0	win	062518	10:33:42	NH_A_01	1	1	blocked_shape	9	blockedtask_bivalentshapetest	114	Circle	Green	Shape			0		CircleGreen.png	CircleGreen.png	30	1	499	0	0	0	0		38	38	15712	100	413.4736842105263008307	0	0	0	0		0	0	0	0		0
5.0.11.0	win	062518	10:33:42	NH_A_01	1	1	blocked_shape	9	blockedtask_bivalentshapetest	117	Circle	Red	Shape			0		CircleRed.png	CircleRed.png	30	1	358	0	0	0	0		39	39	16070	100	412.0512820512820439944	0	0	0	0		0	0	0	0		0
5.0.11.0	win	062518	10:33:42	NH_A_01	1	1	blocked_shape	9	blockedtask_bivalentshapetest	120	Triangle	Red	Shape			0		TriangleRed.png	TriangleRed.png	38	1	431	0	0	0	0		40	40	16501	100	412.5249999999999772626	0	0	0	0		0	0	0	0		0
5.0.11.0	win	062518	10:33:42	NH_A_01	1	1	blocked_shape	9	blockedtask_bivalentshapetest	123	Circle	Red	Shape			0		CircleRed.png	CircleRed.png	30	1	438	0	0	0	0		41	41	16939	100	413.1463414634146147364	0	0	0	0		0	0	0	0		0
5.0.11.0	win	062518	10:33:42	NH_A_01	1	1	blocked_shape	9	blockedtask_bivalentshapetest	126	Triangle	Red	Shape			0		TriangleRed.png	TriangleRed.png	38	1	395	0	0	0	0		42	42	17334	100	412.7142857142857224062	0	0	0	0		0	0	0	0		0
5.0.11.0	win	062518	10:33:42	NH_A_01	1	1	blocked_shape	9	blockedtask_bivalentshapetest	129	Circle	Green	Shape			0		CircleGreen.png	CircleGreen.png	30	1	324	0	0	0	0		43	43	17658	100	410.6511627906976968916	0	0	0	0		0	0	0	0		0
5.0.11.0	win	062518	10:33:42	NH_A_01	1	1	blocked_shape	9	blockedtask_bivalentshapetest	132	Triangle	Green	Shape			0		TriangleGreen.png	TriangleGreen.png	38	1	383	0	0	0	0		44	44	18041	100	410.0227272727272520569	0	0	0	0		0	0	0	0		0
5.0.11.0	win	062518	10:33:42	NH_A_01	1	1	blocked_shape	9	blockedtask_bivalentshapetest	135	Triangle	Red	Shape			0		TriangleRed.png	TriangleRed.png	38	1	438	0	0	0	0		45	45	18479	100	410.6444444444444457076	0	0	0	0		0	0	0	0		0
5.0.11.0	win	062518	10:33:42	NH_A_01	1	1	blocked_shape	9	blockedtask_bivalentshapetest	138	Triangle	Green	Shape			0		TriangleGreen.png	TriangleGreen.png	38	1	412	0	0	0	0		46	46	18891	100	410.6739130434782509838	0	0	0	0		0	0	0	0		0
5.0.11.0	win	062518	10:33:42	NH_A_01	1	1	blocked_shape	9	blockedtask_bivalentshapetest	141	Triangle	Red	Shape			0		TriangleRed.png	TriangleRed.png	38	1	323	0	0	0	0		47	47	19214	100	408.8085106382978892725	0	0	0	0		0	0	0	0		0
5.0.11.0	win	062518	10:33:42	NH_A_01	1	1	blocked_shape	9	blockedtask_bivalentshapetest	144	Circle	Red	Shape			0		CircleRed.png	CircleRed.png	30	1	414	0	0	0	0		48	48	19628	100	408.9166666666666856145	0	0	0	0		0	0	0	0		0
5.0.11.0	win	062518	10:33:42	NH_A_01	1	1	blocked_shape	9	blockedtask_bivalentshapetest	147	Circle	Red	Shape			0		CircleRed.png	CircleRed.png	30	1	341	0	0	0	0		49	49	19969	100	407.5306122448979522233	0	0	0	0		0	0	0	0		0
5.0.11.0	win	062518	10:33:42	NH_A_01	1	1	blocked_shape	9	blockedtask_bivalentshapetest	150	Circle	Red	Shape			0		CircleRed.png	CircleRed.png	30	1	304	0	0	0	0		50	50	20273	100	405.4599999999999795364	0	0	0	0		0	0	0	0		0
5.0.11.0	win	062518	10:33:42	NH_A_01	1	1	blocked_shape	9	blockedtask_bivalentshapetest	153	Circle	Green	Shape			0		CircleGreen.png	CircleGreen.png	30	1	363	0	0	0	0		51	51	20636	100	404.6274509803921546336	0	0	0	0		0	0	0	0		0
5.0.11.0	win	062518	10:33:42	NH_A_01	1	1	blocked_shape	9	blockedtask_bivalentshapetest	156	Circle	Red	Shape			0		CircleRed.png	CircleRed.png	30	1	293	0	0	0	0		52	52	20929	100	402.4807692307692263967	0	0	0	0		0	0	0	0		0
5.0.11.0	win	062518	10:33:42	NH_A_01	1	1	blocked_shape	9	blockedtask_bivalentshapetest	159	Triangle	Green	Shape			0		TriangleGreen.png	TriangleGreen.png	38	1	417	0	0	0	0		53	53	21346	100	402.7547169811320486588	0	0	0	0		0	0	0	0		0
5.0.11.0	win	062518	10:33:42	NH_A_01	1	1	blocked_shape	9	blockedtask_bivalentshapetest	162	Triangle	Green	Shape			0		TriangleGreen.png	TriangleGreen.png	38	1	295	0	0	0	0		54	54	21641	100	400.7592592592592382061	0	0	0	0		0	0	0	0		0
5.0.11.0	win	062518	10:33:42	NH_A_01	1	1	blocked_shape	9	blockedtask_bivalentshapetest	165	Triangle	Red	Shape			0		TriangleRed.png	TriangleRed.png	38	1	419	0	0	0	0		55	55	22060	100	401.0909090909090650712	0	0	0	0		0	0	0	0		0
5.0.11.0	win	062518	10:33:42	NH_A_01	1	1	blocked_shape	9	blockedtask_bivalentshapetest	168	Triangle	Red	Shape			0		TriangleRed.png	TriangleRed.png	38	1	282	0	0	0	0		56	56	22342	100	398.9642857142857224062	0	0	0	0		0	0	0	0		0
5.0.11.0	win	062518	10:33:42	NH_A_01	1	1	blocked_shape	9	blockedtask_bivalentshapetest	171	Triangle	Green	Shape			0		TriangleGreen.png	TriangleGreen.png	38	1	310	0	0	0	0		57	57	22652	100	397.4035087719298076081	0	0	0	0		0	0	0	0		0
5.0.11.0	win	062518	10:33:42	NH_A_01	1	1	blocked_shape	9	blockedtask_bivalentshapetest	174	Circle	Red	Shape			0		CircleRed.png	CircleRed.png	30	1	433	0	0	0	0		58	58	23085	100	398.0172413793103487478	0	0	0	0		0	0	0	0		0
5.0.11.0	win	062518	10:33:42	NH_A_01	1	1	blocked_shape	9	blockedtask_bivalentshapetest	177	Circle	Green	Shape			0		CircleGreen.png	CircleGreen.png	30	1	311	0	0	0	0		59	59	23396	100	396.5423728813559591799	0	0	0	0		0	0	0	0		0
5.0.11.0	win	062518	10:33:42	NH_A_01	1	1	blocked_shape	9	blockedtask_bivalentshapetest	180	Circle	Red	Shape			0		CircleRed.png	CircleRed.png	30	1	338	0	0	0	0		60	60	23734	100	395.5666666666666628771	0	0	0	0		0	0	0	0		0
5.0.11.0	win	062518	10:33:42	NH_A_01	1	1	blocked_shape	9	blockedtask_bivalentshapetest	183	Circle	Red	Shape			0		CircleRed.png	CircleRed.png	30	1	333	0	0	0	0		61	61	24067	100	394.5409836065574040731	0	0	0	0		0	0	0	0		0
5.0.11.0	win	062518	10:33:42	NH_A_01	1	1	blocked_shape	9	blockedtask_bivalentshapetest	186	Circle	Red	Shape			0		CircleRed.png	CircleRed.png	30	1	358	0	0	0	0		62	62	24425	100	393.951612903225793616	0	0	0	0		0	0	0	0		0
5.0.11.0	win	062518	10:33:42	NH_A_01	1	1	blocked_shape	9	blockedtask_bivalentshapetest	189	Triangle	Red	Shape			0		TriangleRed.png	TriangleRed.png	38	1	415	0	0	0	0		63	63	24840	100	394.2857142857142775938	0	0	0	0		0	0	0	0		0
5.0.11.0	win	062518	10:33:42	NH_A_01	1	1	blocked_shape	9	blockedtask_bivalentshapetest	192	Circle	Green	Shape			0		CircleGreen.png	CircleGreen.png	30	1	423	0	0	0	0		64	64	25263	100	394.734375	0	0	0	0		0	0	0	0		0
5.0.11.0	win	062518	10:33:42	NH_A_01	1	1	blocked_color	10	BlockedTestInstruct	1	Circle	Green	Shape			0		SC_Blocked_BivalentColorTest.htm	CircleGreen.png	57	0	3173	0	0	0	0		0	0	0	0		0	0	0	0		0	0	0	0		0
5.0.11.0	win	062518	10:33:42	NH_A_01	1	1	blocked_color	10	blockedtask_bivalentcolortest	3	Circle	Green	Color			0		CircleGreen.png	CircleGreen.png	38	1	1046	1	1	1046	100	1046	0	0	0	0		0	0	0	0		0	0	0	0		0
5.0.11.0	win	062518	10:33:42	NH_A_01	1	1	blocked_color	10	blockedtask_bivalentcolortest	6	Circle	Red	Color			0		CircleRed.png	CircleRed.png	30	1	324	2	2	1370	100	685	0	0	0	0		0	0	0	0		0	0	0	0		0
5.0.11.0	win	062518	10:33:42	NH_A_01	1	1	blocked_color	10	blockedtask_bivalentcolortest	9	Triangle	Green	Color			0		TriangleGreen.png	TriangleGreen.png	38	1	415	3	3	1785	100	595	0	0	0	0		0	0	0	0		0	0	0	0		0
5.0.11.0	win	062518	10:33:42	NH_A_01	1	1	blocked_color	10	blockedtask_bivalentcolortest	12	Circle	Red	Color			0		CircleRed.png	CircleRed.png	30	1	406	4	4	2191	100	547.75	0	0	0	0		0	0	0	0		0	0	0	0		0
5.0.11.0	win	062518	10:33:42	NH_A_01	1	1	blocked_color	10	blockedtask_bivalentcolortest	15	Triangle	Green	Color			0		TriangleGreen.png	TriangleGreen.png	38	1	365	5	5	2556	100	511.1999999999999886313	0	0	0	0		0	0	0	0		0	0	0	0		0
5.0.11.0	win	062518	10:33:42	NH_A_01	1	1	blocked_color	10	blockedtask_bivalentcolortest	18	Circle	Green	Color			0		CircleGreen.png	CircleGreen.png	38	1	357	6	6	2913	100	485.5	0	0	0	0		0	0	0	0		0	0	0	0		0
5.0.11.0	win	062518	10:33:42	NH_A_01	1	1	blocked_color	10	blockedtask_bivalentcolortest	21	Triangle	Red	Color			0		TriangleRed.png	TriangleRed.png	30	1	383	7	7	3296	100	470.8571428571428327814	0	0	0	0		0	0	0	0		0	0	0	0		0
5.0.11.0	win	062518	10:33:42	NH_A_01	1	1	blocked_color	10	blockedtask_bivalentcolortest	24	Triangle	Red	Color			0		TriangleRed.png	TriangleRed.png	30	1	423	8	8	3719	100	464.875	0	0	0	0		0	0	0	0		0	0	0	0		0
5.0.11.0	win	062518	10:33:42	NH_A_01	1	1	blocked_color	10	blockedtask_bivalentcolortest	27	Circle	Green	Color			0		CircleGreen.png	CircleGreen.png	38	1	366	9	9	4085	100	453.8888888888889141526	0	0	0	0		0	0	0	0		0	0	0	0		0
5.0.11.0	win	062518	10:33:42	NH_A_01	1	1	blocked_color	10	blockedtask_bivalentcolortest	30	Circle	Red	Color			0		CircleRed.png	CircleRed.png	30	1	422	10	10	4507	100	450.6999999999999886313	0	0	0	0		0	0	0	0		0	0	0	0		0
5.0.11.0	win	062518	10:33:42	NH_A_01	1	1	blocked_color	10	blockedtask_bivalentcolortest	33	Triangle	Green	Color			0		TriangleGreen.png	TriangleGreen.png	38	1	365	11	11	4872	100	442.9090909090909349288	0	0	0	0		0	0	0	0		0	0	0	0		0
5.0.11.0	win	062518	10:33:42	NH_A_01	1	1	blocked_color	10	blockedtask_bivalentcolortest	36	Circle	Green	Color			0		CircleGreen.png	CircleGreen.png	38	1	406	12	12	5278	100	439.8333333333333143855	0	0	0	0		0	0	0	0		0	0	0	0		0
5.0.11.0	win	062518	10:33:42	NH_A_01	1	1	blocked_color	10	blockedtask_bivalentcolortest	39	Triangle	Red	Color			0		TriangleRed.png	TriangleRed.png	30	1	429	13	13	5707	100	439	0	0	0	0		0	0	0	0		0	0	0	0		0
5.0.11.0	win	062518	10:33:42	NH_A_01	1	1	blocked_color	10	blockedtask_bivalentcolortest	42	Circle	Red	Color			0		CircleRed.png	CircleRed.png	30	1	340	14	14	6047	100	431.9285714285714448124	0	0	0	0		0	0	0	0		0	0	0	0		0
5.0.11.0	win	062518	10:33:42	NH_A_01	1	1	blocked_color	10	blockedtask_bivalentcolortest	45	Circle	Green	Color			0		CircleGreen.png	CircleGreen.png	38	1	414	15	15	6461	100	430.7333333333333484916	0	0	0	0		0	0	0	0		0	0	0	0		0
5.0.11.0	win	062518	10:33:42	NH_A_01	1	1	blocked_color	10	blockedtask_bivalentcolortest	48	Triangle	Green	Color			0		TriangleGreen.png	TriangleGreen.png	38	1	341	16	16	6802	100	425.125	0	0	0	0		0	0	0	0		0	0	0	0		0
5.0.11.0	win	062518	10:33:42	NH_A_01	1	1	blocked_color	10	blockedtask_bivalentcolortest	51	Triangle	Red	Color			0		TriangleRed.png	TriangleRed.png	30	1	431	17	17	7233	100	425.4705882352941443969	0	0	0	0		0	0	0	0		0	0	0	0		0
5.0.11.0	win	062518	10:33:42	NH_A_01	1	1	blocked_color	10	blockedtask_bivalentcolortest	54	Triangle	Red	Color			0		TriangleRed.png	TriangleRed.png	30	1	326	18	18	7559	100	419.9444444444444570763	0	0	0	0		0	0	0	0		0	0	0	0		0
5.0.11.0	win	062518	10:33:42	NH_A_01	1	1	blocked_color	10	blockedtask_bivalentcolortest	57	Circle	Red	Color			0		CircleRed.png	CircleRed.png	30	1	448	19	19	8007	100	421.4210526315789593355	0	0	0	0		0	0	0	0		0	0	0	0		0
5.0.11.0	win	062518	10:33:42	NH_A_01	1	1	blocked_color	10	blockedtask_bivalentcolortest	60	Circle	Green	Color			0		CircleGreen.png	CircleGreen.png	38	1	614	20	20	8621	100	431.0500000000000113687	0	0	0	0		0	0	0	0		0	0	0	0		0
5.0.11.0	win	062518	10:33:42	NH_A_01	1	1	blocked_color	10	blockedtask_bivalentcolortest	63	Circle	Red	Color			0		CircleRed.png	CircleRed.png	30	1	533	21	21	9154	100	435.9047619047619264165	0	0	0	0		0	0	0	0		0	0	0	0		0
5.0.11.0	win	062518	10:33:42	NH_A_01	1	1	blocked_color	10	blockedtask_bivalentcolortest	66	Circle	Green	Color			0		CircleGreen.png	CircleGreen.png	38	1	551	22	22	9705	100	441.1363636363636260285	0	0	0	0		0	0	0	0		0	0	0	0		0
5.0.11.0	win	062518	10:33:42	NH_A_01	1	1	blocked_color	10	blockedtask_bivalentcolortest	69	Circle	Red	Color			0		CircleRed.png	CircleRed.png	30	1	329	23	23	10034	100	436.2608695652173764756	0	0	0	0		0	0	0	0		0	0	0	0		0
5.0.11.0	win	062518	10:33:42	NH_A_01	1	1	blocked_color	10	blockedtask_bivalentcolortest	72	Triangle	Red	Color			0		TriangleRed.png	TriangleRed.png	30	1	387	24	24	10421	100	434.2083333333333143855	0	0	0	0		0	0	0	0		0	0	0	0		0
5.0.11.0	win	062518	10:33:42	NH_A_01	1	1	blocked_color	10	blockedtask_bivalentcolortest	75	Triangle	Green	Color			0		TriangleGreen.png	TriangleGreen.png	30	0	411	24	25	10421	96	434.2083333333333143855	0	0	0	0		0	0	0	0		0	0	0	0		0
5.0.11.0	win	062518	10:33:42	NH_A_01	1	1	blocked_color	10	blockedtask_bivalentcolortest	78	Circle	Green	Color			0		CircleGreen.png	CircleGreen.png	38	1	515	25	26	10936	96.153846153846160405	437.4399999999999977263	0	0	0	0		0	0	0	0		0	0	0	0		0
5.0.11.0	win	062518	10:33:42	NH_A_01	1	1	blocked_color	10	blockedtask_bivalentcolortest	81	Triangle	Green	Color			0		TriangleGreen.png	TriangleGreen.png	38	1	389	26	27	11325	96.2962962962962905067	435.5769230769230944134	0	0	0	0		0	0	0	0		0	0	0	0		0
5.0.11.0	win	062518	10:33:42	NH_A_01	1	1	blocked_color	10	blockedtask_bivalentcolortest	84	Triangle	Green	Color			0		TriangleGreen.png	TriangleGreen.png	38	1	333	27	28	11658	96.4285714285714306016	431.7777777777777714618	0	0	0	0		0	0	0	0		0	0	0	0		0
5.0.11.0	win	062518	10:33:42	NH_A_01	1	1	blocked_color	10	blockedtask_bivalentcolortest	87	Circle	Red	Color			0		CircleRed.png	CircleRed.png	30	1	455	28	29	12113	96.5517241379310320326	432.6071428571428327814	0	0	0	0		0	0	0	0		0	0	0	0		0
5.0.11.0	win	062518	10:33:42	NH_A_01	1	1	blocked_color	10	blockedtask_bivalentcolortest	90	Triangle	Red	Color			0		TriangleRed.png	TriangleRed.png	30	1	396	29	30	12509	96.6666666666666714036	431.344827586206918113	0	0	0	0		0	0	0	0		0	0	0	0		0
5.0.11.0	win	062518	10:33:42	NH_A_01	1	1	blocked_color	10	blockedtask_bivalentcolortest	93	Triangle	Green	Color			0		TriangleGreen.png	TriangleGreen.png	38	1	405	30	31	12914	96.774193548387103192	430.4666666666666401397	0	0	0	0		0	0	0	0		0	0	0	0		0
5.0.11.0	win	062518	10:33:42	NH_A_01	1	1	blocked_color	10	blockedtask_bivalentcolortest	96	Triangle	Red	Color			0		TriangleRed.png	TriangleRed.png	30	1	396	31	32	13310	96.875	429.3548387096774376914	0	0	0	0		0	0	0	0		0	0	0	0		0
5.0.11.0	win	062518	10:33:42	NH_A_01	1	1	blocked_color	10	blockedtask_bivalentcolortest	99	Circle	Red	Color			0		CircleRed.png	CircleRed.png	30	1	372	32	33	13682	96.9696969696969688357	427.5625	0	0	0	0		0	0	0	0		0	0	0	0		0
5.0.11.0	win	062518	10:33:42	NH_A_01	1	1	blocked_color	10	blockedtask_bivalentcolortest	102	Triangle	Green	Color			0		TriangleGreen.png	TriangleGreen.png	38	1	428	33	34	14110	97.0588235294117680496	427.5757575757575636999	0	0	0	0		0	0	0	0		0	0	0	0		0
5.0.11.0	win	062518	10:33:42	NH_A_01	1	1	blocked_color	10	blockedtask_bivalentcolortest	105	Circle	Green	Color			0		CircleGreen.png	CircleGreen.png	38	1	403	34	35	14513	97.1428571428571387969	426.8529411764706082977	0	0	0	0		0	0	0	0		0	0	0	0		0
5.0.11.0	win	062518	10:33:42	NH_A_01	1	1	blocked_color	10	blockedtask_bivalentcolortest	108	Triangle	Green	Color			0		TriangleGreen.png	TriangleGreen.png	38	1	347	35	36	14860	97.2222222222222143273	424.5714285714285551876	0	0	0	0		0	0	0	0		0	0	0	0		0
5.0.11.0	win	062518	10:33:42	NH_A_01	1	1	blocked_color	10	blockedtask_bivalentcolortest	111	Triangle	Red	Color			0		TriangleRed.png	TriangleRed.png	30	1	437	36	37	15297	97.2972972972973053629	424.9166666666666856145	0	0	0	0		0	0	0	0		0	0	0	0		0
5.0.11.0	win	062518	10:33:42	NH_A_01	1	1	blocked_color	10	blockedtask_bivalentcolortest	114	Circle	Green	Color			0		CircleGreen.png	CircleGreen.png	38	1	410	37	38	15707	97.3684210526315752077	424.5135135135134873963	0	0	0	0		0	0	0	0		0	0	0	0		0
5.0.11.0	win	062518	10:33:42	NH_A_01	1	1	blocked_color	10	blockedtask_bivalentcolortest	117	Circle	Green	Color			0		CircleGreen.png	CircleGreen.png	38	1	386	38	39	16093	97.4358974358974307961	423.5	0	0	0	0		0	0	0	0		0	0	0	0		0
5.0.11.0	win	062518	10:33:42	NH_A_01	1	1	blocked_color	10	blockedtask_bivalentcolortest	120	Triangle	Red	Color			0		TriangleRed.png	TriangleRed.png	30	1	410	39	40	16503	97.5	423.1538461538461319833	0	0	0	0		0	0	0	0		0	0	0	0		0
5.0.11.0	win	062518	10:33:42	NH_A_01	1	1	blocked_color	10	blockedtask_bivalentcolortest	123	Triangle	Red	Color			0		TriangleRed.png	TriangleRed.png	30	1	305	40	41	16808	97.5609756097560989474	420.1999999999999886313	0	0	0	0		0	0	0	0		0	0	0	0		0
5.0.11.0	win	062518	10:33:42	NH_A_01	1	1	blocked_color	10	blockedtask_bivalentcolortest	126	Triangle	Green	Color			0		TriangleGreen.png	TriangleGreen.png	38	1	380	41	42	17188	97.619047619047620401	419.219512195121978948	0	0	0	0		0	0	0	0		0	0	0	0		0
5.0.11.0	win	062518	10:33:42	NH_A_01	1	1	blocked_color	10	blockedtask_bivalentcolortest	129	Circle	Red	Color			0		CircleRed.png	CircleRed.png	30	1	437	42	43	17625	97.6744186046511515542	419.6428571428571672186	0	0	0	0		0	0	0	0		0	0	0	0		0
5.0.11.0	win	062518	10:33:42	NH_A_01	1	1	blocked_color	10	blockedtask_bivalentcolortest	132	Circle	Red	Color			0		CircleRed.png	CircleRed.png	30	1	363	43	44	17988	97.7272727272727337322	418.3255813953488200241	0	0	0	0		0	0	0	0		0	0	0	0		0
5.0.11.0	win	062518	10:33:42	NH_A_01	1	1	blocked_color	10	blockedtask_bivalentcolortest	135	Triangle	Green	Color			0		TriangleGreen.png	TriangleGreen.png	38	1	404	44	45	18392	97.7777777777777714618	418	0	0	0	0		0	0	0	0		0	0	0	0		0
5.0.11.0	win	062518	10:33:42	NH_A_01	1	1	blocked_color	10	blockedtask_bivalentcolortest	138	Circle	Red	Color			0		CircleRed.png	CircleRed.png	30	1	396	45	46	18788	97.8260869565217348054	417.5111111111111199534	0	0	0	0		0	0	0	0		0	0	0	0		0
5.0.11.0	win	062518	10:33:42	NH_A_01	1	1	blocked_color	10	blockedtask_bivalentcolortest	141	Circle	Green	Color			0		CircleGreen.png	CircleGreen.png	30	0	388	45	47	18788	95.7446808510638334155	417.5111111111111199534	0	0	0	0		0	0	0	0		0	0	0	0		0
5.0.11.0	win	062518	10:33:42	NH_A_01	1	1	blocked_color	10	blockedtask_bivalentcolortest	144	Circle	Red	Color			0		CircleRed.png	CircleRed.png	30	1	555	46	48	19343	95.8333333333333428072	420.5	0	0	0	0		0	0	0	0		0	0	0	0		0
5.0.11.0	win	062518	10:33:42	NH_A_01	1	1	blocked_color	10	blockedtask_bivalentcolortest	147	Circle	Red	Color			0		CircleRed.png	CircleRed.png	30	1	429	47	49	19772	95.9183673469387656496	420.6808510638297775586	0	0	0	0		0	0	0	0		0	0	0	0		0
5.0.11.0	win	062518	10:33:42	NH_A_01	1	1	blocked_color	10	blockedtask_bivalentcolortest	150	Triangle	Green	Color			0		TriangleGreen.png	TriangleGreen.png	38	1	404	48	50	20176	96	420.3333333333333143855	0	0	0	0		0	0	0	0		0	0	0	0		0
5.0.11.0	win	062518	10:33:42	NH_A_01	1	1	blocked_color	10	blockedtask_bivalentcolortest	153	Triangle	Red	Color			0		TriangleRed.png	TriangleRed.png	30	1	443	49	51	20619	96.0784313725490193292	420.7959183673469283349	0	0	0	0		0	0	0	0		0	0	0	0		0
5.0.11.0	win	062518	10:33:42	NH_A_01	1	1	blocked_color	10	blockedtask_bivalentcolortest	156	Triangle	Green	Color			0		TriangleGreen.png	TriangleGreen.png	38	1	385	50	52	21004	96.153846153846160405	420.0799999999999840838	0	0	0	0		0	0	0	0		0	0	0	0		0
5.0.11.0	win	062518	10:33:42	NH_A_01	1	1	blocked_color	10	blockedtask_bivalentcolortest	159	Triangle	Red	Color			0		TriangleRed.png	TriangleRed.png	30	1	361	51	53	21365	96.2264150943396288085	418.9215686274509948817	0	0	0	0		0	0	0	0		0	0	0	0		0
5.0.11.0	win	062518	10:33:42	NH_A_01	1	1	blocked_color	10	blockedtask_bivalentcolortest	162	Triangle	Green	Color			0		TriangleGreen.png	TriangleGreen.png	38	1	387	52	54	21752	96.2962962962962905067	418.30769230769232081	0	0	0	0		0	0	0	0		0	0	0	0		0
5.0.11.0	win	062518	10:33:42	NH_A_01	1	1	blocked_color	10	blockedtask_bivalentcolortest	165	Triangle	Green	Color			0		TriangleGreen.png	TriangleGreen.png	38	1	394	53	55	22146	96.3636363636363597607	417.8490566037735902682	0	0	0	0		0	0	0	0		0	0	0	0		0
5.0.11.0	win	062518	10:33:42	NH_A_01	1	1	blocked_color	10	blockedtask_bivalentcolortest	168	Triangle	Red	Color			0		TriangleRed.png	TriangleRed.png	30	1	386	54	56	22532	96.4285714285714306016	417.2592592592592382061	0	0	0	0		0	0	0	0		0	0	0	0		0
5.0.11.0	win	062518	10:33:42	NH_A_01	1	1	blocked_color	10	blockedtask_bivalentcolortest	171	Circle	Green	Color			0		CircleGreen.png	CircleGreen.png	38	1	411	55	57	22943	96.4912280701754383472	417.1454545454545268512	0	0	0	0		0	0	0	0		0	0	0	0		0
5.0.11.0	win	062518	10:33:42	NH_A_01	1	1	blocked_color	10	blockedtask_bivalentcolortest	174	Triangle	Red	Color			0		TriangleRed.png	TriangleRed.png	30	1	338	56	58	23281	96.5517241379310320326	415.7321428571428327814	0	0	0	0		0	0	0	0		0	0	0	0		0
5.0.11.0	win	062518	10:33:42	NH_A_01	1	1	blocked_color	10	blockedtask_bivalentcolortest	177	Circle	Green	Color			0		CircleGreen.png	CircleGreen.png	38	1	332	57	59	23613	96.6101694915254256557	414.263157894736821163	0	0	0	0		0	0	0	0		0	0	0	0		0
5.0.11.0	win	062518	10:33:42	NH_A_01	1	1	blocked_color	10	blockedtask_bivalentcolortest	180	Circle	Red	Color			0		CircleRed.png	CircleRed.png	38	0	390	57	60	23613	95	414.263157894736821163	0	0	0	0		0	0	0	0		0	0	0	0		0
5.0.11.0	win	062518	10:33:42	NH_A_01	1	1	blocked_color	10	blockedtask_bivalentcolortest	183	Circle	Green	Color			0		CircleGreen.png	CircleGreen.png	38	1	542	58	61	24155	95.0819672131147513028	416.4655172413793025044	0	0	0	0		0	0	0	0		0	0	0	0		0
5.0.11.0	win	062518	10:33:42	NH_A_01	1	1	blocked_color	10	blockedtask_bivalentcolortest	186	Circle	Green	Color			0		CircleGreen.png	CircleGreen.png	38	1	400	59	62	24555	95.161290322580654788	416.1864406779661180735	0	0	0	0		0	0	0	0		0	0	0	0		0
5.0.11.0	win	062518	10:33:42	NH_A_01	1	1	blocked_color	10	blockedtask_bivalentcolortest	189	Circle	Red	Color			0		CircleRed.png	CircleRed.png	30	1	487	60	63	25042	95.2380952380952265912	417.3666666666666742458	0	0	0	0		0	0	0	0		0	0	0	0		0
5.0.11.0	win	062518	10:33:42	NH_A_01	1	1	blocked_color	10	blockedtask_bivalentcolortest	192	Triangle	Red	Color			0		TriangleRed.png	TriangleRed.png	30	1	379	61	64	25421	95.3125	416.737704918032761725	0	0	0	0		0	0	0	0		0	0	0	0		0
5.0.11.0	win	062518	10:33:42	NH_A_01	1	1	mixedintro	11	MixedIntroInstruct	1	Triangle	Red	Color			0		SC_MixedIntro1.htm	TriangleRed.png	57	0	16710	61	64	25421	95.3125	416.737704918032761725	0	0	0	0		0	0	0	0		0	0	0	0		0
5.0.11.0	win	062518	10:33:42	NH_A_01	1	1	mixedintro	11	MixedIntroInstruct	2	Triangle	Red	Color			0		SC_MixedIntro2.htm	TriangleRed.png	57	0	1242	61	64	25421	95.3125	416.737704918032761725	0	0	0	0		0	0	0	0		0	0	0	0		0
5.0.11.0	win	062518	10:33:42	NH_A_01	1	1	mixed_practiceLetter	12	MixedPracticeInstruct	1	Triangle	Red	Color	Letter		1200		SC_Mixed_LetterTraining.htm	TriangleRed.png	57	0	6278	0	0	0	0		0	0	0	0		0	0	0	0		0	0	0	0		0
5.0.11.0	win	062518	10:33:42	NH_A_01	1	1	mixed_practiceLetter	12	mixed_firsttask	2	Triangle	Red	Shape	Letter	firsttrial	1200	Inconsistent	S	TriangleRed.png	30	0	561	0	0	0	0		0	0	0	0		0	0	0	0		0	0	0	0		0
5.0.11.0	win	062518	10:33:42	NH_A_01	1	1	mixed_practiceLetter	12	mixed_repeat	5	Triangle	Green	Shape	Letter	Repeat	1200	Consistent	S	TriangleGreen.png	38	1	969	0	0	0	0		1	1	969	100	969	1	1	969	100	969	0	0	0	0		-969
5.0.11.0	win	062518	10:33:42	NH_A_01	1	1	mixed_practiceLetter	12	mixed_shift	8	Triangle	Red	Color	Letter	Shift	1200	Inconsistent	C	TriangleRed.png	30	1	409	1	1	409	100	409	1	1	969	100	969	1	1	969	100	969	1	1	409	100	409	-560
5.0.11.0	win	062518	10:33:42	NH_A_01	1	1	mixed_practiceLetter	12	mixed_shift	11	Triangle	Green	Shape	Letter	Shift	1200	Consistent	S	TriangleGreen.png	38	1	590	1	1	409	100	409	2	2	1559	100	779.5	1	1	969	100	969	2	2	999	100	499.5	-469.5
5.0.11.0	win	062518	10:33:42	NH_A_01	1	1	mixed_practiceLetter	12	mixed_repeat	14	Circle	Red	Shape	Letter	Repeat	1200	Consistent	S	CircleRed.png	30	1	477	1	1	409	100	409	3	3	2036	100	678.6666666666666287711	2	2	1446	100	723	2	2	999	100	499.5	-223.5
5.0.11.0	win	062518	10:33:42	NH_A_01	1	1	mixed_practiceLetter	12	mixed_repeat	17	Triangle	Green	Shape	Letter	Repeat	1200	Consistent	S	TriangleGreen.png	38	1	479	1	1	409	100	409	4	4	2515	100	628.75	3	3	1925	100	641.6666666666666287711	2	2	999	100	499.5	-142.1666666666666287711
5.0.11.0	win	062518	10:33:42	NH_A_01	1	1	mixed_practiceLetter	12	mixed_repeat	20	Circle	Green	Shape	Letter	Repeat	1200	Inconsistent	S	CircleGreen.png	30	1	707	1	1	409	100	409	5	5	3222	100	644.3999999999999772626	4	4	2632	100	658	2	2	999	100	499.5	-158.5
5.0.11.0	win	062518	10:33:42	NH_A_01	1	1	mixed_practiceLetter	12	mixed_shift	23	Triangle	Green	Color	Letter	Shift	1200	Consistent	C	TriangleGreen.png	38	1	542	2	2	951	100	475.5	5	5	3222	100	644.3999999999999772626	4	4	2632	100	658	3	3	1541	100	513.6666666666666287711	-144.3333333333333712289
5.0.11.0	win	062518	10:33:42	NH_A_01	1	1	mixed_practiceLetter	12	mixed_shift	26	Circle	Red	Shape	Letter	Shift	1200	Consistent	S	CircleRed.png	30	1	623	2	2	951	100	475.5	6	6	3845	100	640.8333333333333712289	4	4	2632	100	658	4	4	2164	100	541	-117
5.0.11.0	win	062518	10:33:42	NH_A_01	1	1	mixed_practiceLetter	12	mixed_repeat	29	Triangle	Red	Shape	Letter	Repeat	1200	Inconsistent	S	TriangleRed.png	38	1	1276	2	2	951	100	475.5	7	7	5121	100	731.5714285714285551876	5	5	3908	100	781.6000000000000227374	4	4	2164	100	541	-240.6000000000000227374
5.0.11.0	win	062518	10:33:42	NH_A_01	1	1	mixed_practiceLetter	12	mixed_repeat	32	Triangle	Red	Shape	Letter	Repeat	1200	Inconsistent	S	TriangleRed.png	38	1	639	2	2	951	100	475.5	8	8	5760	100	720	6	6	4547	100	757.8333333333333712289	4	4	2164	100	541	-216.8333333333333712289
5.0.11.0	win	062518	10:33:42	NH_A_01	1	1	mixed_practiceLetter	12	mixed_repeat	35	Circle	Green	Shape	Letter	Repeat	1200	Inconsistent	S	CircleGreen.png	30	1	603	2	2	951	100	475.5	9	9	6363	100	707	7	7	5150	100	735.7142857142856655628	4	4	2164	100	541	-194.7142857142856655628
5.0.11.0	win	062518	10:33:42	NH_A_01	1	1	mixed_practiceLetter	12	mixed_shift	38	Triangle	Red	Color	Letter	Shift	1200	Inconsistent	C	TriangleRed.png	30	1	346	3	3	1297	100	432.3333333333333143855	9	9	6363	100	707	7	7	5150	100	735.7142857142856655628	5	5	2510	100	502	-233.7142857142856655628
5.0.11.0	win	062518	10:33:42	NH_A_01	1	1	mixed_practiceLetter	12	mixed_shift	41	Circle	Red	Shape	Letter	Shift	1200	Consistent	S	CircleRed.png	30	1	594	3	3	1297	100	432.3333333333333143855	10	10	6957	100	695.7000000000000454747	7	7	5150	100	735.7142857142856655628	6	6	3104	100	517.3333333333333712289	-218.3809523809522943338
5.0.11.0	win	062518	10:33:42	NH_A_01	1	1	mixed_practiceLetter	12	mixed_repeat	44	Circle	Green	Shape	Letter	Repeat	1200	Inconsistent	S	CircleGreen.png	30	1	1553	3	3	1297	100	432.3333333333333143855	11	11	8510	100	773.6363636363636260285	8	8	6703	100	837.875	6	6	3104	100	517.3333333333333712289	-320.5416666666666287711
5.0.11.0	win	062518	10:33:42	NH_A_01	1	1	mixed_practiceLetter	12	mixed_repeat	47	Circle	Green	Shape	Letter	Repeat	1200	Inconsistent	S	CircleGreen.png	30	1	649	3	3	1297	100	432.3333333333333143855	12	12	9159	100	763.25	9	9	7352	100	816.8888888888889141526	6	6	3104	100	517.3333333333333712289	-299.5555555555555429237
5.0.11.0	win	062518	10:33:42	NH_A_01	1	1	mixed_practiceLetter	12	mixed_repeat	50	Triangle	Red	Shape	Letter	Repeat	1200	Inconsistent	S	TriangleRed.png	38	1	917	3	3	1297	100	432.3333333333333143855	13	13	10076	100	775.0769230769230944134	10	10	8269	100	826.8999999999999772626	6	6	3104	100	517.3333333333333712289	-309.5666666666666060337
5.0.11.0	win	062518	10:33:42	NH_A_01	1	1	mixed_practiceLetter	12	mixed_shift	53	Circle	Green	Color	Letter	Shift	1200	Inconsistent	C	CircleGreen.png	38	1	390	4	4	1687	100	421.75	13	13	10076	100	775.0769230769230944134	10	10	8269	100	826.8999999999999772626	7	7	3494	100	499.1428571428571672186	-327.757142857142810044
5.0.11.0	win	062518	10:33:42	NH_A_01	1	1	mixed_practiceLetter	12	mixed_repeat	56	Triangle	Green	Color	Letter	Repeat	1200	Consistent	C	TriangleGreen.png	38	1	813	5	5	2500	100	500	13	13	10076	100	775.0769230769230944134	11	11	9082	100	825.6363636363636260285	7	7	3494	100	499.1428571428571672186	-326.4935064935064588099
5.0.11.0	win	062518	10:33:42	NH_A_01	1	1	mixed_practiceLetter	12	mixed_shift	59	Circle	Red	Shape	Letter	Shift	1200	Consistent	S	CircleRed.png	30	1	547	5	5	2500	100	500	14	14	10623	100	758.7857142857143344372	11	11	9082	100	825.6363636363636260285	8	8	4041	100	505.125	-320.5113636363636260285
5.0.11.0	win	062518	10:33:42	NH_A_01	1	1	mixed_practiceLetter	12	mixed_shift	62	Circle	Green	Color	Letter	Shift	1200	Inconsistent	C	CircleGreen.png	30	0	707	5	6	2500	83.3333333333333428072	500	14	14	10623	100	758.7857142857143344372	11	11	9082	100	825.6363636363636260285	8	9	4041	88.8888888888888857309	505.125	-320.5113636363636260285
5.0.11.0	win	062518	10:33:42	NH_A_01	1	1	mixed_practiceLetter	12	mixed_shift	65	Circle	Green	Shape	Letter	Shift	1200	Inconsistent	S	CircleGreen.png	30	1	853	5	6	2500	83.3333333333333428072	500	15	15	11476	100	765.0666666666667197205	11	11	9082	100	825.6363636363636260285	9	10	4894	90	543.7777777777778283053	-281.8585858585857977232
5.0.11.0	win	062518	10:33:42	NH_A_01	1	1	mixed_practiceLetter	12	mixed_repeat	68	Triangle	Red	Shape	Letter	Repeat	1200	Inconsistent	S	TriangleRed.png	38	1	665	5	6	2500	83.3333333333333428072	500	16	16	12141	100	758.8125	12	12	9747	100	812.25	9	10	4894	90	543.7777777777778283053	-268.4722222222221716947
5.0.11.0	win	062518	10:33:42	NH_A_01	1	1	mixed_practiceLetter	12	mixed_shift	71	Circle	Green	Color	Letter	Shift	1200	Inconsistent	C	CircleGreen.png	30	0	852	5	7	2500	71.4285714285714306016	500	16	16	12141	100	758.8125	12	12	9747	100	812.25	9	11	4894	81.8181818181818272251	543.7777777777778283053	-268.4722222222221716947
5.0.11.0	win	062518	10:33:42	NH_A_01	1	1	mixed_practiceLetter	12	mixed_shift	74	Triangle	Red	Shape	Letter	Shift	1200	Inconsistent	S	TriangleRed.png	38	1	912	5	7	2500	71.4285714285714306016	500	17	17	13053	100	767.8235294117647526946	12	12	9747	100	812.25	10	12	5806	83.3333333333333428072	580.6000000000000227374	-231.6499999999999772626
5.0.11.0	win	062518	10:33:42	NH_A_01	1	1	mixed_practiceLetter	12	mixed_shift	77	Triangle	Green	Color	Letter	Shift	1200	Consistent	C	TriangleGreen.png	38	1	946	6	8	3446	75	574.3333333333333712289	17	17	13053	100	767.8235294117647526946	12	12	9747	100	812.25	11	13	6752	84.6153846153846131983	613.8181818181818698577	-198.4318181818181301423
5.0.11.0	win	062518	10:33:42	NH_A_01	1	1	mixed_practiceLetter	12	mixed_shift	80	Circle	Red	Shape	Letter	Shift	1200	Consistent	S	CircleRed.png	30	1	787	6	8	3446	75	574.3333333333333712289	18	18	13840	100	768.8888888888889141526	12	12	9747	100	812.25	12	14	7539	85.7142857142857081953	628.25	-184
5.0.11.0	win	062518	10:33:42	NH_A_01	1	1	mixed_practiceLetter	12	mixed_repeat	83	Circle	Red	Shape	Letter	Repeat	1200	Consistent	S	CircleRed.png	30	1	618	6	8	3446	75	574.3333333333333712289	19	19	14458	100	760.9473684210526016614	13	13	10365	100	797.3076923076922639666	12	14	7539	85.7142857142857081953	628.25	-169.0576923076922639666
5.0.11.0	win	062518	10:33:42	NH_A_01	1	1	mixed_practiceLetter	12	mixed_repeat	86	Triangle	Green	Shape	Letter	Repeat	1200	Consistent	S	TriangleGreen.png	38	1	695	6	8	3446	75	574.3333333333333712289	20	20	15153	100	757.6499999999999772626	14	14	11060	100	790	12	14	7539	85.7142857142857081953	628.25	-161.75
5.0.11.0	win	062518	10:33:42	NH_A_01	1	1	mixed_practiceLetter	12	mixed_shift	89	Circle	Red	Color	Letter	Shift	1200	Consistent	C	CircleRed.png	30	1	514	7	9	3960	77.7777777777777856727	565.7142857142856655628	20	20	15153	100	757.6499999999999772626	14	14	11060	100	790	13	15	8053	86.6666666666666714036	619.4615384615384527933	-170.5384615384615472067
5.0.11.0	win	062518	10:33:42	NH_A_01	1	1	mixed_practiceLetter	12	mixed_repeat	92	Circle	Red	Color	Letter	Repeat	1200	Consistent	C	CircleRed.png	30	1	579	8	10	4539	80	567.375	20	20	15153	100	757.6499999999999772626	15	15	11639	100	775.9333333333332802795	13	15	8053	86.6666666666666714036	619.4615384615384527933	-156.4717948717948274862
5.0.11.0	win	062518	10:33:42	NH_A_01	1	1	mixed_practiceLetter	12	mixed_shift	95	Triangle	Red	Shape	Letter	Shift	1200	Inconsistent	S	TriangleRed.png	38	1	722	8	10	4539	80	567.375	21	21	15875	100	755.9523809523809632083	15	15	11639	100	775.9333333333332802795	14	16	8775	87.5	626.7857142857143344372	-149.1476190476189458423
5.0.11.0	win	062518	10:33:42	NH_A_01	1	1	mixed_practiceLetter	12	mixed_shift	98	Circle	Red	Color	Letter	Shift	1200	Consistent	C	CircleRed.png	30	1	1084	9	11	5623	81.8181818181818272251	624.7777777777778283053	21	21	15875	100	755.9523809523809632083	15	15	11639	100	775.9333333333332802795	15	17	9859	88.2352941176470579876	657.2666666666666515084	-118.6666666666666287711
5.0.11.0	win	062518	10:33:42	NH_A_01	1	1	mixed_practiceLetter	12	mixed_shift	101	Triangle	Red	Shape	Letter	Shift	1200	Inconsistent	S	TriangleRed.png	38	1	582	9	11	5623	81.8181818181818272251	624.7777777777778283053	22	22	16457	100	748.0454545454545041139	15	15	11639	100	775.9333333333332802795	16	18	10441	88.8888888888888857309	652.5625	-123.3708333333332802795
5.0.11.0	win	062518	10:33:42	NH_A_01	1	1	mixed_practiceLetter	12	mixed_repeat	104	Circle	Green	Shape	Letter	Repeat	1200	Inconsistent	S	CircleGreen.png	30	1	645	9	11	5623	81.8181818181818272251	624.7777777777778283053	23	23	17102	100	743.5652173913043725406	16	16	12284	100	767.75	16	18	10441	88.8888888888888857309	652.5625	-115.1875
5.0.11.0	win	062518	10:33:42	NH_A_01	1	1	mixed_practiceLetter	12	mixed_repeat	107	Triangle	Green	Shape	Letter	Repeat	1200	Consistent	S	TriangleGreen.png	38	1	545	9	11	5623	81.8181818181818272251	624.7777777777778283053	24	24	17647	100	735.2916666666666287711	17	17	12829	100	754.6470588235293917023	16	18	10441	88.8888888888888857309	652.5625	-102.0845588235293917023
5.0.11.0	win	062518	10:33:42	NH_A_01	1	1	mixed_practiceLetter	12	mixed_shift	110	Triangle	Red	Color	Letter	Shift	1200	Inconsistent	C	TriangleRed.png	30	1	1282	10	12	6905	83.3333333333333428072	690.5	24	24	17647	100	735.2916666666666287711	17	17	12829	100	754.6470588235293917023	17	19	11723	89.4736842105263150415	689.5882352941176804961	-65.0588235294117112062
5.0.11.0	win	062518	10:33:42	NH_A_01	1	1	mixed_practiceLetter	12	mixed_shift	113	Circle	Green	Shape	Letter	Shift	1200	Inconsistent	S	CircleGreen.png	30	1	724	10	12	6905	83.3333333333333428072	690.5	25	25	18371	100	734.8400000000000318323	17	17	12829	100	754.6470588235293917023	18	20	12447	90	691.5	-63.1470588235293917023
5.0.11.0	win	062518	10:33:42	NH_A_01	1	1	mixed_practiceLetter	12	mixed_shift	116	Triangle	Red	Color	Letter	Shift	1200	Inconsistent	C	TriangleRed.png	38	0	638	10	13	6905	76.9230769230769340083	690.5	25	25	18371	100	734.8400000000000318323	17	17	12829	100	754.6470588235293917023	18	21	12447	85.7142857142857081953	691.5	-63.1470588235293917023
5.0.11.0	win	062518	10:33:42	NH_A_01	1	1	mixed_practiceLetter	12	mixed_repeat	119	Circle	Green	Color	Letter	Repeat	1200	Inconsistent	C	CircleGreen.png	38	1	434	11	14	7339	78.5714285714285693984	667.1818181818181301423	25	25	18371	100	734.8400000000000318323	18	18	13263	100	736.8333333333333712289	18	21	12447	85.7142857142857081953	691.5	-45.3333333333333712289
5.0.11.0	win	062518	10:33:42	NH_A_01	1	1	mixed_practiceLetter	12	mixed_repeat	122	Triangle	Green	Color	Letter	Repeat	1200	Consistent	C	TriangleGreen.png	38	1	1271	12	15	8610	80	717.5	25	25	18371	100	734.8400000000000318323	19	19	14534	100	764.9473684210526016614	18	21	12447	85.7142857142857081953	691.5	-73.4473684210526016614
5.0.11.0	win	062518	10:33:42	NH_A_01	1	1	mixed_practiceLetter	12	mixed_shift	125	Circle	Red	Shape	Letter	Shift	1200	Consistent	S	CircleRed.png	30	1	730	12	15	8610	80	717.5	26	26	19101	100	734.6538461538461888267	19	19	14534	100	764.9473684210526016614	19	22	13177	86.3636363636363597607	693.5263157894736423259	-71.4210526315789593355
5.0.11.0	win	062518	10:33:42	NH_A_01	1	1	mixed_practiceLetter	12	mixed_repeat	128	Triangle	Red	Shape	Letter	Repeat	1200	Inconsistent	S	TriangleRed.png	38	1	947	12	15	8610	80	717.5	27	27	20048	100	742.5185185185184764123	20	20	15481	100	774.0499999999999545253	19	22	13177	86.3636363636363597607	693.5263157894736423259	-80.5236842105263121994
5.0.11.0	win	062518	10:33:42	NH_A_01	1	1	mixed_practiceLetter	12	mixed_repeat	131	Triangle	Green	Shape	Letter	Repeat	1200	Consistent	S	TriangleGreen.png	38	1	724	12	15	8610	80	717.5	28	28	20772	100	741.8571428571428896248	21	21	16205	100	771.6666666666666287711	19	22	13177	86.3636363636363597607	693.5263157894736423259	-78.1403508771929864452
5.0.11.0	win	062518	10:33:42	NH_A_01	1	1	mixed_practiceLetter	12	mixed_repeat	134	Circle	Red	Shape	Letter	Repeat	1200	Consistent	S	CircleRed.png	30	1	557	12	15	8610	80	717.5	29	29	21329	100	735.4827586206896512522	22	22	16762	100	761.9090909090908780854	19	22	13177	86.3636363636363597607	693.5263157894736423259	-68.3827751196172357595
5.0.11.0	win	062518	10:33:42	NH_A_01	1	1	mixed_practiceLetter	12	mixed_repeat	137	Triangle	Green	Shape	Letter	Repeat	1200	Consistent	S	TriangleGreen.png	38	1	493	12	15	8610	80	717.5	30	30	21822	100	727.3999999999999772626	23	23	17255	100	750.2173913043478705731	19	22	13177	86.3636363636363597607	693.5263157894736423259	-56.6910755148742282472
5.0.11.0	win	062518	10:33:42	NH_A_01	1	1	mixed_practiceLetter	12	mixed_shift	140	Triangle	Green	Color	Letter	Shift	1200	Consistent	C	TriangleGreen.png	38	1	1552	13	16	10162	81.25	781.6923076923077360334	30	30	21822	100	727.3999999999999772626	23	23	17255	100	750.2173913043478705731	20	23	14729	86.9565217391304372541	736.4500000000000454747	-13.7673913043478250984
5.0.11.0	win	062518	10:33:42	NH_A_01	1	1	mixed_practiceLetter	12	mixed_shift	143	Circle	Red	Shape	Letter	Shift	1200	Consistent	S	CircleRed.png	30	1	615	13	16	10162	81.25	781.6923076923077360334	31	31	22437	100	723.7741935483870747703	23	23	17255	100	750.2173913043478705731	21	24	15344	87.5	730.6666666666666287711	-19.5507246376812418021
5.0.11.0	win	062518	10:33:42	NH_A_01	1	1	mixed_practiceLetter	12	mixed_repeat	146	Circle	Green	Shape	Letter	Repeat	1200	Inconsistent	S	CircleGreen.png	30	1	677	13	16	10162	81.25	781.6923076923077360334	32	32	23114	100	722.3125	24	24	17932	100	747.1666666666666287711	21	24	15344	87.5	730.6666666666666287711	-16.5
5.0.11.0	win	062518	10:33:42	NH_A_01	1	1	mixed_practiceWord	13	MixedPracticeInstruct	1	Circle	Green	Shape	Word	Repeat	1200	Inconsistent	SC_Mixed_WordTraining.htm	CircleGreen.png	57	0	8816	0	0	0	0		0	0	0	0		0	0	0	0		0	0	0	0		0
5.0.11.0	win	062518	10:33:42	NH_A_01	1	1	mixed_practiceWord	13	mixed_firsttask	2	Triangle	Green	Color	Word	firsttrial	1200	Consistent	COLOR	TriangleGreen.png	38	1	517	0	0	0	0		0	0	0	0		0	0	0	0		0	0	0	0		0
5.0.11.0	win	062518	10:33:42	NH_A_01	1	1	mixed_practiceWord	13	mixed_repeat	5	Circle	Red	Color	Word	Repeat	1200	Consistent	COLOR	CircleRed.png	30	1	439	1	1	439	100	439	0	0	0	0		1	1	439	100	439	0	0	0	0		-439
5.0.11.0	win	062518	10:33:42	NH_A_01	1	1	mixed_practiceWord	13	mixed_shift	8	Circle	Red	Shape	Word	Shift	1200	Consistent	SHAPE	CircleRed.png	30	1	684	1	1	439	100	439	1	1	684	100	684	1	1	439	100	439	1	1	684	100	684	245
5.0.11.0	win	062518	10:33:42	NH_A_01	1	1	mixed_practiceWord	13	mixed_shift	11	Circle	Green	Color	Word	Shift	1200	Inconsistent	COLOR	CircleGreen.png	38	1	822	2	2	1261	100	630.5	1	1	684	100	684	1	1	439	100	439	2	2	1506	100	753	314
5.0.11.0	win	062518	10:33:42	NH_A_01	1	1	mixed_practiceWord	13	mixed_shift	14	Triangle	Green	Shape	Word	Shift	1200	Consistent	SHAPE	TriangleGreen.png	38	1	588	2	2	1261	100	630.5	2	2	1272	100	636	1	1	439	100	439	3	3	2094	100	698	259
5.0.11.0	win	062518	10:33:42	NH_A_01	1	1	mixed_practiceWord	13	mixed_shift	17	Circle	Green	Color	Word	Shift	1200	Inconsistent	COLOR	CircleGreen.png	30	0	618	2	3	1261	66.6666666666666571928	630.5	2	2	1272	100	636	1	1	439	100	439	3	4	2094	75	698	259
5.0.11.0	win	062518	10:33:42	NH_A_01	1	1	mixed_practiceWord	13	mixed_repeat	20	Triangle	Red	Color	Word	Repeat	1200	Inconsistent	COLOR	TriangleRed.png	30	1	1359	3	4	2620	75	873.3333333333333712289	2	2	1272	100	636	2	2	1798	100	899	3	4	2094	75	698	-201
5.0.11.0	win	062518	10:33:42	NH_A_01	1	1	mixed_practiceWord	13	mixed_shift	23	Circle	Red	Shape	Word	Shift	1200	Consistent	SHAPE	CircleRed.png	30	1	528	3	4	2620	75	873.3333333333333712289	3	3	1800	100	600	2	2	1798	100	899	4	5	2622	80	655.5	-243.5
5.0.11.0	win	062518	10:33:42	NH_A_01	1	1	mixed_practiceWord	13	mixed_repeat	26	Triangle	Red	Shape	Word	Repeat	1200	Inconsistent	SHAPE	TriangleRed.png	38	1	753	3	4	2620	75	873.3333333333333712289	4	4	2553	100	638.25	3	3	2551	100	850.3333333333333712289	4	5	2622	80	655.5	-194.8333333333333712289
5.0.11.0	win	062518	10:33:42	NH_A_01	1	1	mixed_practiceWord	13	mixed_repeat	29	Triangle	Green	Shape	Word	Repeat	1200	Consistent	SHAPE	TriangleGreen.png	38	1	425	3	4	2620	75	873.3333333333333712289	5	5	2978	100	595.6000000000000227374	4	4	2976	100	744	4	5	2622	80	655.5	-88.5
5.0.11.0	win	062518	10:33:42	NH_A_01	1	1	mixed_practiceWord	13	mixed_shift	32	Circle	Red	Color	Word	Shift	1200	Consistent	COLOR	CircleRed.png	30	1	526	4	5	3146	80	786.5	5	5	2978	100	595.6000000000000227374	4	4	2976	100	744	5	6	3148	83.3333333333333428072	629.6000000000000227374	-114.3999999999999772626
5.0.11.0	win	062518	10:33:42	NH_A_01	1	1	mixed_practiceWord	13	mixed_repeat	35	Triangle	Green	Color	Word	Repeat	1200	Consistent	COLOR	TriangleGreen.png	38	1	432	5	6	3578	83.3333333333333428072	715.6000000000000227374	5	5	2978	100	595.6000000000000227374	5	5	3408	100	681.6000000000000227374	5	6	3148	83.3333333333333428072	629.6000000000000227374	-52
5.0.11.0	win	062518	10:33:42	NH_A_01	1	1	mixed_practiceWord	13	mixed_shift	38	Triangle	Red	Shape	Word	Shift	1200	Inconsistent	SHAPE	TriangleRed.png	38	1	916	5	6	3578	83.3333333333333428072	715.6000000000000227374	6	6	3894	100	649	5	5	3408	100	681.6000000000000227374	6	7	4064	85.7142857142857081953	677.3333333333333712289	-4.2666666666666515084
5.0.11.0	win	062518	10:33:42	NH_A_01	1	1	mixed_practiceWord	13	mixed_shift	41	Triangle	Green	Color	Word	Shift	1200	Consistent	COLOR	TriangleGreen.png	38	1	598	6	7	4176	85.7142857142857081953	696	6	6	3894	100	649	5	5	3408	100	681.6000000000000227374	7	8	4662	87.5	666	-15.6000000000000227374
5.0.11.0	win	062518	10:33:42	NH_A_01	1	1	mixed_practiceWord	13	mixed_shift	44	Circle	Green	Shape	Word	Shift	1200	Inconsistent	SHAPE	CircleGreen.png	30	1	1011	6	7	4176	85.7142857142857081953	696	7	7	4905	100	700.7142857142856655628	5	5	3408	100	681.6000000000000227374	8	9	5673	88.8888888888888857309	709.125	27.5249999999999772626
5.0.11.0	win	062518	10:33:42	NH_A_01	1	1	mixed_practiceWord	13	mixed_shift	47	Triangle	Red	Color	Word	Shift	1200	Inconsistent	COLOR	TriangleRed.png	30	1	562	7	8	4738	87.5	676.8571428571428896248	7	7	4905	100	700.7142857142856655628	5	5	3408	100	681.6000000000000227374	9	10	6235	90	692.7777777777778283053	11.1777777777778055679
5.0.11.0	win	062518	10:33:42	NH_A_01	1	1	mixed_practiceWord	13	mixed_repeat	50	Triangle	Green	Color	Word	Repeat	1200	Consistent	COLOR	TriangleGreen.png	38	1	498	8	9	5236	88.8888888888888857309	654.5	7	7	4905	100	700.7142857142856655628	6	6	3906	100	651	9	10	6235	90	692.7777777777778283053	41.7777777777778283053
5.0.11.0	win	062518	10:33:42	NH_A_01	1	1	mixed_practiceWord	13	mixed_repeat	53	Circle	Red	Color	Word	Repeat	1200	Consistent	COLOR	CircleRed.png	30	1	500	9	10	5736	90	637.3333333333333712289	7	7	4905	100	700.7142857142856655628	7	7	4406	100	629.4285714285714448124	9	10	6235	90	692.7777777777778283053	63.3492063492063834929
5.0.11.0	win	062518	10:33:42	NH_A_01	1	1	mixed_practiceWord	13	mixed_shift	56	Triangle	Green	Shape	Word	Shift	1200	Consistent	SHAPE	TriangleGreen.png	38	1	613	9	10	5736	90	637.3333333333333712289	8	8	5518	100	689.75	7	7	4406	100	629.4285714285714448124	10	11	6848	90.9090909090909065071	684.7999999999999545253	55.3714285714285097129
5.0.11.0	win	062518	10:33:42	NH_A_01	1	1	mixed_practiceWord	13	mixed_repeat	59	Triangle	Green	Shape	Word	Repeat	1200	Consistent	SHAPE	TriangleGreen.png	38	1	419	9	10	5736	90	637.3333333333333712289	9	9	5937	100	659.6666666666666287711	8	8	4825	100	603.125	10	11	6848	90.9090909090909065071	684.7999999999999545253	81.6749999999999545253
5.0.11.0	win	062518	10:33:42	NH_A_01	1	1	mixed_practiceWord	13	mixed_shift	62	Circle	Red	Color	Word	Shift	1200	Consistent	COLOR	CircleRed.png	30	1	536	10	11	6272	90.9090909090909065071	627.2000000000000454747	9	9	5937	100	659.6666666666666287711	8	8	4825	100	603.125	11	12	7384	91.6666666666666571928	671.2727272727272520569	68.1477272727272520569
5.0.11.0	win	062518	10:33:42	NH_A_01	1	1	mixed_practiceWord	13	mixed_shift	65	Circle	Green	Shape	Word	Shift	1200	Inconsistent	SHAPE	CircleGreen.png	30	1	617	10	11	6272	90.9090909090909065071	627.2000000000000454747	10	10	6554	100	655.3999999999999772626	8	8	4825	100	603.125	12	13	8001	92.3076923076923065992	666.75	63.625
5.0.11.0	win	062518	10:33:42	NH_A_01	1	1	mixed_practiceWord	13	mixed_repeat	68	Circle	Green	Shape	Word	Repeat	1200	Inconsistent	SHAPE	CircleGreen.png	30	1	518	10	11	6272	90.9090909090909065071	627.2000000000000454747	11	11	7072	100	642.9090909090908780854	9	9	5343	100	593.6666666666666287711	12	13	8001	92.3076923076923065992	666.75	73.0833333333333712289
5.0.11.0	win	062518	10:33:42	NH_A_01	1	1	mixed_practiceWord	13	mixed_shift	71	Triangle	Green	Color	Word	Shift	1200	Consistent	COLOR	TriangleGreen.png	38	1	568	11	12	6840	91.6666666666666571928	621.8181818181818698577	11	11	7072	100	642.9090909090908780854	9	9	5343	100	593.6666666666666287711	13	14	8569	92.8571428571428612031	659.1538461538461888267	65.4871794871795600557
5.0.11.0	win	062518	10:33:42	NH_A_01	1	1	mixed_practiceWord	13	mixed_shift	74	Triangle	Red	Shape	Word	Shift	1200	Inconsistent	SHAPE	TriangleRed.png	38	1	551	11	12	6840	91.6666666666666571928	621.8181818181818698577	12	12	7623	100	635.25	9	9	5343	100	593.6666666666666287711	14	15	9120	93.3333333333333285964	651.4285714285714448124	57.7619047619048160414
5.0.11.0	win	062518	10:33:42	NH_A_01	1	1	mixed_practiceWord	13	mixed_repeat	77	Triangle	Red	Shape	Word	Repeat	1200	Inconsistent	SHAPE	TriangleRed.png	38	1	471	11	12	6840	91.6666666666666571928	621.8181818181818698577	13	13	8094	100	622.61538461538464162	10	10	5814	100	581.3999999999999772626	14	15	9120	93.3333333333333285964	651.4285714285714448124	70.0285714285714675498
5.0.11.0	win	062518	10:33:42	NH_A_01	1	1	mixed_practiceWord	13	mixed_shift	80	Triangle	Green	Color	Word	Shift	1200	Consistent	COLOR	TriangleGreen.png	38	1	538	12	13	7378	92.3076923076923065992	614.8333333333333712289	13	13	8094	100	622.61538461538464162	10	10	5814	100	581.3999999999999772626	15	16	9658	93.75	643.8666666666666742458	62.4666666666666969832
5.0.11.0	win	062518	10:33:42	NH_A_01	1	1	mixed_practiceWord	13	mixed_repeat	83	Triangle	Red	Color	Word	Repeat	1200	Inconsistent	COLOR	TriangleRed.png	30	1	1035	13	14	8413	92.8571428571428612031	647.1538461538461888267	13	13	8094	100	622.61538461538464162	11	11	6849	100	622.6363636363636260285	15	16	9658	93.75	643.8666666666666742458	21.2303030303030482173
5.0.11.0	win	062518	10:33:42	NH_A_01	1	1	mixed_practiceWord	13	mixed_shift	86	Circle	Green	Shape	Word	Shift	1200	Inconsistent	SHAPE	CircleGreen.png	30	1	392	13	14	8413	92.8571428571428612031	647.1538461538461888267	14	14	8486	100	606.1428571428571103752	11	11	6849	100	622.6363636363636260285	16	17	10050	94.1176470588235218884	628.125	5.4886363636363739715
5.0.11.0	win	062518	10:33:42	NH_A_01	1	1	mixed_practiceWord	13	mixed_shift	89	Triangle	Green	Color	Word	Shift	1200	Consistent	COLOR	TriangleGreen.png	38	1	1118	14	15	9531	93.3333333333333285964	680.7857142857143344372	14	14	8486	100	606.1428571428571103752	11	11	6849	100	622.6363636363636260285	17	18	11168	94.4444444444444428655	656.9411764705882887938	34.3048128342246627653
5.0.11.0	win	062518	10:33:42	NH_A_01	1	1	mixed_practiceWord	13	mixed_repeat	92	Triangle	Red	Color	Word	Repeat	1200	Inconsistent	COLOR	TriangleRed.png	30	1	680	15	16	10211	93.75	680.7333333333333484916	14	14	8486	100	606.1428571428571103752	12	12	7529	100	627.4166666666666287711	17	18	11168	94.4444444444444428655	656.9411764705882887938	29.5245098039216600228
5.0.11.0	win	062518	10:33:42	NH_A_01	1	1	mixed_practiceWord	13	mixed_repeat	95	Triangle	Green	Color	Word	Repeat	1200	Consistent	COLOR	TriangleGreen.png	38	1	835	16	17	11046	94.1176470588235218884	690.375	14	14	8486	100	606.1428571428571103752	13	13	8364	100	643.38461538461535838	17	18	11168	94.4444444444444428655	656.9411764705882887938	13.5565610859729304138
5.0.11.0	win	062518	10:33:42	NH_A_01	1	1	mixed_practiceWord	13	mixed_repeat	98	Circle	Red	Color	Word	Repeat	1200	Consistent	COLOR	CircleRed.png	30	1	424	17	18	11470	94.4444444444444428655	674.7058823529412165954	14	14	8486	100	606.1428571428571103752	14	14	8788	100	627.7142857142856655628	17	18	11168	94.4444444444444428655	656.9411764705882887938	29.226890756302623231
5.0.11.0	win	062518	10:33:42	NH_A_01	1	1	mixed_practiceWord	13	mixed_shift	101	Circle	Green	Shape	Word	Shift	1200	Inconsistent	SHAPE	CircleGreen.png	30	1	684	17	18	11470	94.4444444444444428655	674.7058823529412165954	15	15	9170	100	611.3333333333333712289	14	14	8788	100	627.7142857142856655628	18	19	11852	94.7368421052631504153	658.4444444444444570763	30.7301587301587915135
5.0.11.0	win	062518	10:33:42	NH_A_01	1	1	mixed_practiceWord	13	mixed_repeat	104	Circle	Red	Shape	Word	Repeat	1200	Consistent	SHAPE	CircleRed.png	30	1	423	17	18	11470	94.4444444444444428655	674.7058823529412165954	16	16	9593	100	599.5625	15	15	9211	100	614.0666666666667197205	18	19	11852	94.7368421052631504153	658.4444444444444570763	44.3777777777777373558
5.0.11.0	win	062518	10:33:42	NH_A_01	1	1	mixed_practiceWord	13	mixed_repeat	107	Circle	Green	Shape	Word	Repeat	1200	Inconsistent	SHAPE	CircleGreen.png	30	1	557	17	18	11470	94.4444444444444428655	674.7058823529412165954	17	17	10150	100	597.0588235294117112062	16	16	9768	100	610.5	18	19	11852	94.7368421052631504153	658.4444444444444570763	47.9444444444444570763
5.0.11.0	win	062518	10:33:42	NH_A_01	1	1	mixed_practiceWord	13	mixed_repeat	110	Circle	Green	Shape	Word	Repeat	1200	Inconsistent	SHAPE	CircleGreen.png	30	1	429	17	18	11470	94.4444444444444428655	674.7058823529412165954	18	18	10579	100	587.7222222222221716947	17	17	10197	100	599.8235294117647526946	18	19	11852	94.7368421052631504153	658.4444444444444570763	58.6209150326797043817
5.0.11.0	win	062518	10:33:42	NH_A_01	1	1	mixed_practiceWord	13	mixed_shift	113	Circle	Green	Color	Word	Shift	1200	Inconsistent	COLOR	CircleGreen.png	38	1	898	18	19	12368	94.7368421052631504153	687.1111111111110858474	18	18	10579	100	587.7222222222221716947	17	17	10197	100	599.8235294117647526946	19	20	12750	95	671.0526315789473983386	71.2291021671826456441
5.0.11.0	win	062518	10:33:42	NH_A_01	1	1	mixed_practiceWord	13	mixed_repeat	116	Triangle	Red	Color	Word	Repeat	1200	Inconsistent	COLOR	TriangleRed.png	30	1	692	19	20	13060	95	687.3684210526315609968	18	18	10579	100	587.7222222222221716947	18	18	10889	100	604.9444444444444570763	19	20	12750	95	671.0526315789473983386	66.1081871345029412623
5.0.11.0	win	062518	10:33:42	NH_A_01	1	1	mixed_practiceWord	13	mixed_repeat	119	Circle	Red	Color	Word	Repeat	1200	Consistent	COLOR	CircleRed.png	30	1	511	20	21	13571	95.2380952380952265912	678.5499999999999545253	18	18	10579	100	587.7222222222221716947	19	19	11400	100	600	19	20	12750	95	671.0526315789473983386	71.0526315789473983386
5.0.11.0	win	062518	10:33:42	NH_A_01	1	1	mixed_practiceWord	13	mixed_repeat	122	Circle	Red	Color	Word	Repeat	1200	Consistent	COLOR	CircleRed.png	30	1	353	21	22	13924	95.4545454545454532536	663.0476190476190367917	18	18	10579	100	587.7222222222221716947	20	20	11753	100	587.6499999999999772626	19	20	12750	95	671.0526315789473983386	83.402631578947421076
5.0.11.0	win	062518	10:33:42	NH_A_01	1	1	mixed_practiceWord	13	mixed_repeat	125	Triangle	Red	Color	Word	Repeat	1200	Inconsistent	COLOR	TriangleRed.png	30	1	361	22	23	14285	95.6521739130434838216	649.3181818181818698577	18	18	10579	100	587.7222222222221716947	21	21	12114	100	576.8571428571428896248	19	20	12750	95	671.0526315789473983386	94.1954887218045087138
5.0.11.0	win	062518	10:33:42	NH_A_01	1	1	mixed_practiceWord	13	mixed_shift	128	Triangle	Red	Shape	Word	Shift	1200	Inconsistent	SHAPE	TriangleRed.png	30	0	432	22	23	14285	95.6521739130434838216	649.3181818181818698577	18	19	10579	94.7368421052631504153	587.7222222222221716947	21	21	12114	100	576.8571428571428896248	19	21	12750	90.4761904761904816041	671.0526315789473983386	94.1954887218045087138
5.0.11.0	win	062518	10:33:42	NH_A_01	1	1	mixed_practiceWord	13	mixed_shift	131	Triangle	Green	Color	Word	Shift	1200	Consistent	COLOR	TriangleGreen.png	38	1	717	23	24	15002	95.8333333333333428072	652.2608695652173764756	18	19	10579	94.7368421052631504153	587.7222222222221716947	21	21	12114	100	576.8571428571428896248	20	22	13467	90.9090909090909065071	673.3500000000000227374	96.4928571428571331126
5.0.11.0	win	062518	10:33:42	NH_A_01	1	1	mixed_practiceWord	13	mixed_shift	134	Circle	Green	Shape	Word	Shift	1200	Inconsistent	SHAPE	CircleGreen.png	30	1	582	23	24	15002	95.8333333333333428072	652.2608695652173764756	19	20	11161	95	587.4210526315789593355	21	21	12114	100	576.8571428571428896248	21	23	14049	91.3043478260869534324	669	92.1428571428571103752
5.0.11.0	win	062518	10:33:42	NH_A_01	1	1	mixed_practiceWord	13	mixed_repeat	137	Circle	Red	Shape	Word	Repeat	1200	Consistent	SHAPE	CircleRed.png	30	1	533	23	24	15002	95.8333333333333428072	652.2608695652173764756	20	21	11694	95.2380952380952265912	584.7000000000000454747	22	22	12647	100	574.8636363636363739715	21	23	14049	91.3043478260869534324	669	94.1363636363636260285
5.0.11.0	win	062518	10:33:42	NH_A_01	1	1	mixed_practiceWord	13	mixed_repeat	140	Circle	Red	Shape	Word	Repeat	1200	Consistent	SHAPE	CircleRed.png	30	1	342	23	24	15002	95.8333333333333428072	652.2608695652173764756	21	22	12036	95.4545454545454532536	573.1428571428571103752	23	23	12989	100	564.7391304347826235244	21	23	14049	91.3043478260869534324	669	104.2608695652173764756
5.0.11.0	win	062518	10:33:42	NH_A_01	1	1	mixed_practiceWord	13	mixed_shift	143	Triangle	Red	Color	Word	Shift	1200	Inconsistent	COLOR	TriangleRed.png	38	0	494	23	25	15002	92	652.2608695652173764756	21	22	12036	95.4545454545454532536	573.1428571428571103752	23	23	12989	100	564.7391304347826235244	21	24	14049	87.5	669	104.2608695652173764756
5.0.11.0	win	062518	10:33:42	NH_A_01	1	1	mixed_practiceWord	13	mixed_repeat	146	Circle	Green	Color	Word	Repeat	1200	Inconsistent	COLOR	CircleGreen.png	30	0	553	23	26	15002	88.4615384615384527933	652.2608695652173764756	21	22	12036	95.4545454545454532536	573.1428571428571103752	23	24	12989	95.8333333333333428072	564.7391304347826235244	21	24	14049	87.5	669	104.2608695652173764756
5.0.11.0	win	062518	10:33:42	NH_A_01	1	1	mixed_testintro	14	MixedPracticeInstruct	1	Circle	Green	Color	Word	Repeat	1200	Inconsistent	SC_Mixed_TestIntro.htm	CircleGreen.png	57	0	11201	23	26	15002	88.4615384615384527933	652.2608695652173764756	21	22	12036	95.4545454545454532536	573.1428571428571103752	23	24	12989	95.8333333333333428072	564.7391304347826235244	21	24	14049	87.5	669	104.2608695652173764756
5.0.11.0	win	062518	10:33:42	NH_A_01	1	1	mixed_Letter_longCSI	15	MixedTestInstruct	1	Circle	Green	Color	Letter	Repeat	1200	Inconsistent	SC_Mixed_Lettertest.htm	CircleGreen.png	57	0	3455	0	0	0	0		0	0	0	0		0	0	0	0		0	0	0	0		0
5.0.11.0	win	062518	10:33:42	NH_A_01	1	1	mixed_Letter_longCSI	15	mixed_firsttask	2	Triangle	Green	Shape	Letter	firsttrial	1200	Consistent	S	TriangleGreen.png	38	1	403	0	0	0	0		0	0	0	0		0	0	0	0		0	0	0	0		0
5.0.11.0	win	062518	10:33:42	NH_A_01	1	1	mixed_Letter_longCSI	15	mixed_shift	5	Triangle	Red	Color	Letter	Shift	1200	Inconsistent	C	TriangleRed.png	30	1	441	1	1	441	100	441	0	0	0	0		0	0	0	0		1	1	441	100	441	441
5.0.11.0	win	062518	10:33:42	NH_A_01	1	1	mixed_Letter_longCSI	15	mixed_shift	8	Triangle	Red	Shape	Letter	Shift	1200	Inconsistent	S	TriangleRed.png	38	1	446	1	1	441	100	441	1	1	446	100	446	0	0	0	0		2	2	887	100	443.5	443.5
5.0.11.0	win	062518	10:33:42	NH_A_01	1	1	mixed_Letter_longCSI	15	mixed_shift	11	Circle	Red	Color	Letter	Shift	1200	Consistent	C	CircleRed.png	30	1	323	2	2	764	100	382	1	1	446	100	446	0	0	0	0		3	3	1210	100	403.3333333333333143855	403.3333333333333143855
5.0.11.0	win	062518	10:33:42	NH_A_01	1	1	mixed_Letter_longCSI	15	mixed_shift	14	Circle	Green	Shape	Letter	Shift	1200	Inconsistent	S	CircleGreen.png	30	1	492	2	2	764	100	382	2	2	938	100	469	0	0	0	0		4	4	1702	100	425.5	425.5
5.0.11.0	win	062518	10:33:42	NH_A_01	1	1	mixed_Letter_longCSI	15	mixed_repeat	17	Circle	Green	Shape	Letter	Repeat	1200	Inconsistent	S	CircleGreen.png	30	1	382	2	2	764	100	382	3	3	1320	100	440	1	1	382	100	382	4	4	1702	100	425.5	43.5
5.0.11.0	win	062518	10:33:42	NH_A_01	1	1	mixed_Letter_longCSI	15	mixed_shift	20	Triangle	Green	Color	Letter	Shift	1200	Consistent	C	TriangleGreen.png	38	1	677	3	3	1441	100	480.3333333333333143855	3	3	1320	100	440	1	1	382	100	382	5	5	2379	100	475.8000000000000113687	93.8000000000000113687
5.0.11.0	win	062518	10:33:42	NH_A_01	1	1	mixed_Letter_longCSI	15	mixed_shift	23	Circle	Red	Shape	Letter	Shift	1200	Consistent	S	CircleRed.png	30	1	464	3	3	1441	100	480.3333333333333143855	4	4	1784	100	446	1	1	382	100	382	6	6	2843	100	473.8333333333333143855	91.8333333333333143855
5.0.11.0	win	062518	10:33:42	NH_A_01	1	1	mixed_Letter_longCSI	15	mixed_repeat	26	Triangle	Red	Shape	Letter	Repeat	1200	Inconsistent	S	TriangleRed.png	38	1	580	3	3	1441	100	480.3333333333333143855	5	5	2364	100	472.8000000000000113687	2	2	962	100	481	6	6	2843	100	473.8333333333333143855	-7.1666666666666856145
5.0.11.0	win	062518	10:33:42	NH_A_01	1	1	mixed_Letter_longCSI	15	mixed_repeat	29	Triangle	Red	Shape	Letter	Repeat	1200	Inconsistent	S	TriangleRed.png	38	1	1539	3	3	1441	100	480.3333333333333143855	6	6	3903	100	650.5	3	3	2501	100	833.6666666666666287711	6	6	2843	100	473.8333333333333143855	-359.8333333333333143855
5.0.11.0	win	062518	10:33:42	NH_A_01	1	1	mixed_Letter_longCSI	15	mixed_shift	32	Circle	Red	Color	Letter	Shift	1200	Consistent	C	CircleRed.png	30	1	524	4	4	1965	100	491.25	6	6	3903	100	650.5	3	3	2501	100	833.6666666666666287711	7	7	3367	100	481	-352.6666666666666287711
5.0.11.0	win	062518	10:33:42	NH_A_01	1	1	mixed_Letter_longCSI	15	mixed_repeat	35	Triangle	Red	Color	Letter	Repeat	1200	Inconsistent	C	TriangleRed.png	38	0	637	4	5	1965	80	491.25	6	6	3903	100	650.5	3	4	2501	75	833.6666666666666287711	7	7	3367	100	481	-352.6666666666666287711
5.0.11.0	win	062518	10:33:42	NH_A_01	1	1	mixed_Letter_longCSI	15	mixed_repeat	38	Triangle	Green	Color	Letter	Repeat	1200	Consistent	C	TriangleGreen.png	38	1	650	5	6	2615	83.3333333333333428072	523	6	6	3903	100	650.5	4	5	3151	80	787.75	7	7	3367	100	481	-306.75
5.0.11.0	win	062518	10:33:42	NH_A_01	1	1	mixed_Letter_longCSI	15	mixed_shift	41	Triangle	Green	Shape	Letter	Shift	1200	Consistent	S	TriangleGreen.png	38	1	582	5	6	2615	83.3333333333333428072	523	7	7	4485	100	640.7142857142856655628	4	5	3151	80	787.75	8	8	3949	100	493.625	-294.125
5.0.11.0	win	062518	10:33:42	NH_A_01	1	1	mixed_Letter_longCSI	15	mixed_shift	44	Triangle	Green	Color	Letter	Shift	1200	Consistent	C	TriangleGreen.png	38	1	596	6	7	3211	85.7142857142857081953	535.1666666666666287711	7	7	4485	100	640.7142857142856655628	4	5	3151	80	787.75	9	9	4545	100	505	-282.75
5.0.11.0	win	062518	10:33:42	NH_A_01	1	1	mixed_Letter_longCSI	15	mixed_shift	47	Triangle	Green	Shape	Letter	Shift	1200	Consistent	S	TriangleGreen.png	38	1	452	6	7	3211	85.7142857142857081953	535.1666666666666287711	8	8	4937	100	617.125	4	5	3151	80	787.75	10	10	4997	100	499.6999999999999886313	-288.0500000000000113687
5.0.11.0	win	062518	10:33:42	NH_A_01	1	1	mixed_Letter_longCSI	15	mixed_shift	50	Triangle	Red	Color	Letter	Shift	1200	Inconsistent	C	TriangleRed.png	30	1	807	7	8	4018	87.5	574	8	8	4937	100	617.125	4	5	3151	80	787.75	11	11	5804	100	527.6363636363636260285	-260.1136363636363739715
5.0.11.0	win	062518	10:33:42	NH_A_01	1	1	mixed_Letter_longCSI	15	mixed_repeat	53	Triangle	Green	Color	Letter	Repeat	1200	Consistent	C	TriangleGreen.png	38	1	1245	8	9	5263	88.8888888888888857309	657.875	8	8	4937	100	617.125	5	6	4396	83.3333333333333428072	879.2000000000000454747	11	11	5804	100	527.6363636363636260285	-351.5636363636364194463
5.0.11.0	win	062518	10:33:42	NH_A_01	1	1	mixed_Letter_longCSI	15	mixed_repeat	56	Triangle	Red	Color	Letter	Repeat	1200	Inconsistent	C	TriangleRed.png	30	1	658	9	10	5921	90	657.8888888888889141526	8	8	4937	100	617.125	6	7	5054	85.7142857142857081953	842.3333333333333712289	11	11	5804	100	527.6363636363636260285	-314.6969696969697452005
5.0.11.0	win	062518	10:33:42	NH_A_01	1	1	mixed_Letter_longCSI	15	mixed_shift	59	Circle	Red	Shape	Letter	Shift	1200	Consistent	S	CircleRed.png	30	1	334	9	10	5921	90	657.8888888888889141526	9	9	5271	100	585.6666666666666287711	6	7	5054	85.7142857142857081953	842.3333333333333712289	12	12	6138	100	511.5	-330.8333333333333712289
5.0.11.0	win	062518	10:33:42	NH_A_01	1	1	mixed_Letter_longCSI	15	mixed_repeat	62	Circle	Green	Shape	Letter	Repeat	1200	Inconsistent	S	CircleGreen.png	30	1	502	9	10	5921	90	657.8888888888889141526	10	10	5773	100	577.2999999999999545253	7	8	5556	87.5	793.7142857142856655628	12	12	6138	100	511.5	-282.2142857142856655628
5.0.11.0	win	062518	10:33:42	NH_A_01	1	1	mixed_Letter_longCSI	15	mixed_shift	65	Circle	Green	Color	Letter	Shift	1200	Inconsistent	C	CircleGreen.png	38	1	648	10	11	6569	90.9090909090909065071	656.8999999999999772626	10	10	5773	100	577.2999999999999545253	7	8	5556	87.5	793.7142857142856655628	13	13	6786	100	522	-271.7142857142856655628
5.0.11.0	win	062518	10:33:42	NH_A_01	1	1	mixed_Letter_longCSI	15	mixed_repeat	68	Triangle	Red	Color	Letter	Repeat	1200	Inconsistent	C	TriangleRed.png	38	0	741	10	12	6569	83.3333333333333428072	656.8999999999999772626	10	10	5773	100	577.2999999999999545253	7	9	5556	77.7777777777777856727	793.7142857142856655628	13	13	6786	100	522	-271.7142857142856655628
5.0.11.0	win	062518	10:33:42	NH_A_01	1	1	mixed_Letter_longCSI	15	mixed_shift	71	Triangle	Green	Shape	Letter	Shift	1200	Consistent	S	TriangleGreen.png	38	1	1405	10	12	6569	83.3333333333333428072	656.8999999999999772626	11	11	7178	100	652.5454545454545041139	7	9	5556	77.7777777777777856727	793.7142857142856655628	14	14	8191	100	585.0714285714285551876	-208.6428571428571103752
5.0.11.0	win	062518	10:33:42	NH_A_01	1	1	mixed_Letter_longCSI	15	mixed_repeat	74	Circle	Red	Shape	Letter	Repeat	1200	Consistent	S	CircleRed.png	30	1	508	10	12	6569	83.3333333333333428072	656.8999999999999772626	12	12	7686	100	640.5	8	10	6064	80	758	14	14	8191	100	585.0714285714285551876	-172.9285714285714448124
5.0.11.0	win	062518	10:33:42	NH_A_01	1	1	mixed_Letter_longCSI	15	mixed_repeat	77	Triangle	Green	Shape	Letter	Repeat	1200	Consistent	S	TriangleGreen.png	38	1	733	10	12	6569	83.3333333333333428072	656.8999999999999772626	13	13	8419	100	647.61538461538464162	9	11	6797	81.8181818181818272251	755.2222222222221716947	14	14	8191	100	585.0714285714285551876	-170.1507936507936165071
5.0.11.0	win	062518	10:33:42	NH_A_01	1	1	mixed_Letter_longCSI	15	mixed_shift	80	Circle	Green	Color	Letter	Shift	1200	Inconsistent	C	CircleGreen.png	30	0	662	10	13	6569	76.9230769230769340083	656.8999999999999772626	13	13	8419	100	647.61538461538464162	9	11	6797	81.8181818181818272251	755.2222222222221716947	14	15	8191	93.3333333333333285964	585.0714285714285551876	-170.1507936507936165071
5.0.11.0	win	062518	10:33:42	NH_A_01	1	1	mixed_Letter_longCSI	15	mixed_repeat	83	Triangle	Green	Color	Letter	Repeat	1200	Consistent	C	TriangleGreen.png	38	1	578	11	14	7147	78.5714285714285693984	649.7272727272727479431	13	13	8419	100	647.61538461538464162	10	12	7375	83.3333333333333428072	737.5	14	15	8191	93.3333333333333285964	585.0714285714285551876	-152.4285714285714448124
5.0.11.0	win	062518	10:33:42	NH_A_01	1	1	mixed_Letter_longCSI	15	mixed_shift	86	Triangle	Red	Shape	Letter	Shift	1200	Inconsistent	S	TriangleRed.png	38	1	1153	11	14	7147	78.5714285714285693984	649.7272727272727479431	14	14	9572	100	683.7142857142856655628	10	12	7375	83.3333333333333428072	737.5	15	16	9344	93.75	622.9333333333332802795	-114.5666666666667197205
5.0.11.0	win	062518	10:33:42	NH_A_01	1	1	mixed_Letter_longCSI	15	mixed_shift	89	Circle	Green	Color	Letter	Shift	1200	Inconsistent	C	CircleGreen.png	38	1	425	12	15	7572	80	631	14	14	9572	100	683.7142857142856655628	10	12	7375	83.3333333333333428072	737.5	16	17	9769	94.1176470588235218884	610.5625	-126.9375
5.0.11.0	win	062518	10:33:42	NH_A_01	1	1	mixed_Letter_longCSI	15	mixed_shift	92	Triangle	Green	Shape	Letter	Shift	1200	Consistent	S	TriangleGreen.png	38	1	1230	12	15	7572	80	631	15	15	10802	100	720.1333333333333257542	10	12	7375	83.3333333333333428072	737.5	17	18	10999	94.4444444444444428655	647	-90.5
5.0.11.0	win	062518	10:33:42	NH_A_01	1	1	mixed_Letter_longCSI	15	mixed_shift	95	Circle	Green	Color	Letter	Shift	1200	Inconsistent	C	CircleGreen.png	38	1	1492	13	16	9064	81.25	697.2307692307692832401	15	15	10802	100	720.1333333333333257542	10	12	7375	83.3333333333333428072	737.5	18	19	12491	94.7368421052631504153	693.9444444444444570763	-43.5555555555555429237
5.0.11.0	win	062518	10:33:42	NH_A_01	1	1	mixed_Letter_longCSI	15	mixed_shift	98	Circle	Red	Shape	Letter	Shift	1200	Consistent	S	CircleRed.png	30	1	1086	13	16	9064	81.25	697.2307692307692832401	16	16	11888	100	743	10	12	7375	83.3333333333333428072	737.5	19	20	13577	95	714.5789473684210406645	-22.9210526315789593355
5.0.11.0	win	062518	10:33:42	NH_A_01	1	1	mixed_Letter_longCSI	15	mixed_repeat	101	Circle	Green	Shape	Letter	Repeat	1200	Inconsistent	S	CircleGreen.png	30	1	633	13	16	9064	81.25	697.2307692307692832401	17	17	12521	100	736.5294117647058556031	11	13	8008	84.6153846153846131983	728	19	20	13577	95	714.5789473684210406645	-13.4210526315789593355
5.0.11.0	win	062518	10:33:42	NH_A_01	1	1	mixed_Letter_longCSI	15	mixed_repeat	104	Triangle	Red	Shape	Letter	Repeat	1200	Inconsistent	S	TriangleRed.png	38	1	1430	13	16	9064	81.25	697.2307692307692832401	18	18	13951	100	775.0555555555555429237	12	14	9438	85.7142857142857081953	786.5	19	20	13577	95	714.5789473684210406645	-71.9210526315789593355
5.0.11.0	win	062518	10:33:42	NH_A_01	1	1	mixed_Letter_longCSI	15	mixed_repeat	107	Circle	Green	Shape	Letter	Repeat	1200	Inconsistent	S	CircleGreen.png	30	1	2163	13	16	9064	81.25	697.2307692307692832401	19	19	16114	100	848.1052631578946829904	13	15	11601	86.6666666666666714036	892.38461538461535838	19	20	13577	95	714.5789473684210406645	-177.8056680161943177154
5.0.11.0	win	062518	10:33:42	NH_A_01	1	1	mixed_Letter_longCSI	15	mixed_shift	110	Triangle	Red	Color	Letter	Shift	1200	Inconsistent	C	TriangleRed.png	30	1	995	14	17	10059	82.352941176470579876	718.5	19	19	16114	100	848.1052631578946829904	13	15	11601	86.6666666666666714036	892.38461538461535838	20	21	14572	95.2380952380952265912	728.6000000000000227374	-163.7846153846153356426
5.0.11.0	win	062518	10:33:42	NH_A_01	1	1	mixed_Letter_longCSI	15	mixed_shift	113	Triangle	Red	Shape	Letter	Shift	1200	Inconsistent	S	TriangleRed.png	38	1	786	14	17	10059	82.352941176470579876	718.5	20	20	16900	100	845	13	15	11601	86.6666666666666714036	892.38461538461535838	21	22	15358	95.4545454545454532536	731.3333333333333712289	-161.051282051281987151
5.0.11.0	win	062518	10:33:42	NH_A_01	1	1	mixed_Letter_longCSI	15	mixed_shift	116	Triangle	Green	Color	Letter	Shift	1200	Consistent	C	TriangleGreen.png	38	1	1208	15	18	11267	83.3333333333333428072	751.1333333333333257542	20	20	16900	100	845	13	15	11601	86.6666666666666714036	892.38461538461535838	22	23	16566	95.6521739130434838216	753	-139.38461538461535838
5.0.11.0	win	062518	10:33:42	NH_A_01	1	1	mixed_Letter_longCSI	15	mixed_repeat	119	Circle	Red	Color	Letter	Repeat	1200	Consistent	C	CircleRed.png	30	1	622	16	19	11889	84.2105263157894654569	743.0625	20	20	16900	100	845	14	16	12223	87.5	873.0714285714285551876	22	23	16566	95.6521739130434838216	753	-120.0714285714285551876
5.0.11.0	win	062518	10:33:42	NH_A_01	1	1	mixed_Letter_longCSI	15	mixed_repeat	122	Circle	Green	Color	Letter	Repeat	1200	Inconsistent	C	CircleGreen.png	38	1	1020	17	20	12909	85	759.3529411764706082977	20	20	16900	100	845	15	17	13243	88.2352941176470579876	882.8666666666666742458	22	23	16566	95.6521739130434838216	753	-129.8666666666666742458
5.0.11.0	win	062518	10:33:42	NH_A_01	1	1	mixed_Letter_longCSI	15	mixed_shift	125	Circle	Red	Shape	Letter	Shift	1200	Consistent	S	CircleRed.png	30	1	921	17	20	12909	85	759.3529411764706082977	21	21	17821	100	848.6190476190475919793	15	17	13243	88.2352941176470579876	882.8666666666666742458	23	24	17487	95.8333333333333428072	760.304347826086996065	-122.5623188405796781808
5.0.11.0	win	062518	10:33:42	NH_A_01	1	1	mixed_Letter_longCSI	15	mixed_repeat	128	Circle	Green	Shape	Letter	Repeat	1200	Inconsistent	S	CircleGreen.png	38	0	938	17	20	12909	85	759.3529411764706082977	21	22	17821	95.4545454545454532536	848.6190476190475919793	15	18	13243	83.3333333333333428072	882.8666666666666742458	23	24	17487	95.8333333333333428072	760.304347826086996065	-122.5623188405796781808
5.0.11.0	win	062518	10:33:42	NH_A_01	1	1	mixed_Letter_longCSI	15	mixed_shift	131	Triangle	Red	Color	Letter	Shift	1200	Inconsistent	C	TriangleRed.png	38	0	1643	17	21	12909	80.9523809523809489974	759.3529411764706082977	21	22	17821	95.4545454545454532536	848.6190476190475919793	15	18	13243	83.3333333333333428072	882.8666666666666742458	23	25	17487	92	760.304347826086996065	-122.5623188405796781808
5.0.11.0	win	062518	10:33:42	NH_A_01	1	1	mixed_Letter_longCSI	15	mixed_repeat	134	Circle	Green	Color	Letter	Repeat	1200	Inconsistent	C	CircleGreen.png	38	1	928	18	22	13837	81.8181818181818272251	768.7222222222221716947	21	22	17821	95.4545454545454532536	848.6190476190475919793	16	19	14171	84.2105263157894654569	885.6875	23	25	17487	92	760.304347826086996065	-125.383152173913003935
5.0.11.0	win	062518	10:33:42	NH_A_01	1	1	mixed_Letter_longCSI	15	mixed_repeat	137	Triangle	Green	Color	Letter	Repeat	1200	Consistent	C	TriangleGreen.png	38	1	1025	19	23	14862	82.6086956521739068648	782.2105263157894796677	21	22	17821	95.4545454545454532536	848.6190476190475919793	17	20	15196	85	893.8823529411764639008	23	25	17487	92	760.304347826086996065	-133.5780051150894678358
5.0.11.0	win	062518	10:33:42	NH_A_01	1	1	mixed_Letter_longCSI	15	mixed_repeat	140	Circle	Green	Color	Letter	Repeat	1200	Inconsistent	C	CircleGreen.png	38	1	1231	20	24	16093	83.3333333333333428072	804.6499999999999772626	21	22	17821	95.4545454545454532536	848.6190476190475919793	18	21	16427	85.7142857142857081953	912.6111111111110858474	23	25	17487	92	760.304347826086996065	-152.3067632850240897824
5.0.11.0	win	062518	10:33:42	NH_A_01	1	1	mixed_Letter_longCSI	15	mixed_repeat	143	Triangle	Green	Color	Letter	Repeat	1200	Consistent	C	TriangleGreen.png	38	1	835	21	25	16928	84	806.0952380952380735835	21	22	17821	95.4545454545454532536	848.6190476190475919793	19	22	17262	86.3636363636363597607	908.5263157894736423259	23	25	17487	92	760.304347826086996065	-148.2219679633866462609
5.0.11.0	win	062518	10:33:42	NH_A_01	1	1	mixed_Letter_longCSI	15	mixed_repeat	146	Circle	Red	Color	Letter	Repeat	1200	Consistent	C	CircleRed.png	30	1	1080	22	26	18008	84.6153846153846131983	818.5454545454545041139	21	22	17821	95.4545454545454532536	848.6190476190475919793	20	23	18342	86.9565217391304372541	917.1000000000000227374	23	25	17487	92	760.304347826086996065	-156.7956521739130266724
5.0.11.0	win	062518	10:33:42	NH_A_01	1	1	mixed_Letter_longCSI	15	mixed_shift	149	Circle	Red	Shape	Letter	Shift	1200	Consistent	S	CircleRed.png	30	1	995	22	26	18008	84.6153846153846131983	818.5454545454545041139	22	23	18816	95.6521739130434838216	855.2727272727272520569	20	23	18342	86.9565217391304372541	917.1000000000000227374	24	26	18482	92.3076923076923065992	770.0833333333333712289	-147.0166666666666515084
5.0.11.0	win	062518	10:33:42	NH_A_01	1	1	mixed_Letter_longCSI	15	mixed_repeat	152	Circle	Red	Shape	Letter	Repeat	1200	Consistent	S	CircleRed.png	30	1	658	22	26	18008	84.6153846153846131983	818.5454545454545041139	23	24	19474	95.8333333333333428072	846.695652173913003935	21	24	19000	87.5	904.7619047619048160414	24	26	18482	92.3076923076923065992	770.0833333333333712289	-134.6785714285714448124
5.0.11.0	win	062518	10:33:42	NH_A_01	1	1	mixed_Letter_longCSI	15	Rest	154	Circle	Red	Shape	Letter	Repeat	1200	Consistent	Take a break for 60 s	CircleRed.png	0	0	59984	22	26	18008	84.6153846153846131983	818.5454545454545041139	23	24	19474	95.8333333333333428072	846.695652173913003935	21	24	19000	87.5	904.7619047619048160414	24	26	18482	92.3076923076923065992	770.0833333333333712289	-134.6785714285714448124
5.0.11.0	win	062518	10:33:42	NH_A_01	1	1	mixed_Letter_longCSI	15	mixed_shift	156	Circle	Red	Color	Letter	Shift	1200	Consistent	C	CircleRed.png	30	1	844	23	27	18852	85.1851851851851904485	819.6521739130434980325	23	24	19474	95.8333333333333428072	846.695652173913003935	21	24	19000	87.5	904.7619047619048160414	25	27	19326	92.5925925925925952242	773.0399999999999636202	-131.7219047619048524211
5.0.11.0	win	062518	10:33:42	NH_A_01	1	1	mixed_Letter_longCSI	15	mixed_shift	159	Triangle	Red	Shape	Letter	Shift	1200	Inconsistent	S	TriangleRed.png	38	1	752	23	27	18852	85.1851851851851904485	819.6521739130434980325	24	25	20226	96	842.75	21	24	19000	87.5	904.7619047619048160414	26	28	20078	92.8571428571428612031	772.2307692307692832401	-132.5311355311355328013
5.0.11.0	win	062518	10:33:42	NH_A_01	1	1	mixed_Letter_longCSI	15	mixed_repeat	162	Triangle	Green	Shape	Letter	Repeat	1200	Consistent	S	TriangleGreen.png	38	1	552	23	27	18852	85.1851851851851904485	819.6521739130434980325	25	26	20778	96.153846153846160405	831.1200000000000045475	22	25	19552	88	888.7272727272727479431	26	28	20078	92.8571428571428612031	772.2307692307692832401	-116.496503496503464703
5.0.11.0	win	062518	10:33:42	NH_A_01	1	1	mixed_Letter_longCSI	15	mixed_repeat	165	Triangle	Green	Shape	Letter	Repeat	1200	Consistent	S	TriangleGreen.png	38	1	488	23	27	18852	85.1851851851851904485	819.6521739130434980325	26	27	21266	96.2962962962962905067	817.9230769230769055866	23	26	20040	88.4615384615384527933	871.304347826086996065	26	28	20078	92.8571428571428612031	772.2307692307692832401	-99.0735785953177128249
5.0.11.0	win	062518	10:33:42	NH_A_01	1	1	mixed_Letter_longCSI	15	mixed_shift	168	Circle	Green	Color	Letter	Shift	1200	Inconsistent	C	CircleGreen.png	30	0	619	23	28	18852	82.1428571428571387969	819.6521739130434980325	26	27	21266	96.2962962962962905067	817.9230769230769055866	23	26	20040	88.4615384615384527933	871.304347826086996065	26	29	20078	89.6551724137931103087	772.2307692307692832401	-99.0735785953177128249
5.0.11.0	win	062518	10:33:42	NH_A_01	1	1	mixed_Letter_longCSI	15	mixed_repeat	171	Circle	Red	Color	Letter	Repeat	1200	Consistent	C	CircleRed.png	30	1	552	24	29	19404	82.7586206896551743739	808.5	26	27	21266	96.2962962962962905067	817.9230769230769055866	24	27	20592	88.8888888888888857309	858	26	29	20078	89.6551724137931103087	772.2307692307692832401	-85.7692307692307167599
5.0.11.0	win	062518	10:33:42	NH_A_01	1	1	mixed_Letter_longCSI	15	mixed_repeat	174	Triangle	Red	Color	Letter	Repeat	1200	Inconsistent	C	TriangleRed.png	30	1	617	25	30	20021	83.3333333333333428072	800.8400000000000318323	26	27	21266	96.2962962962962905067	817.9230769230769055866	25	28	21209	89.2857142857142918047	848.3600000000000136424	26	29	20078	89.6551724137931103087	772.2307692307692832401	-76.1292307692307304023
5.0.11.0	win	062518	10:33:42	NH_A_01	1	1	mixed_Letter_longCSI	15	mixed_repeat	177	Circle	Green	Color	Letter	Repeat	1200	Inconsistent	C	CircleGreen.png	38	1	662	26	31	20683	83.8709677419354875383	795.5	26	27	21266	96.2962962962962905067	817.9230769230769055866	26	29	21871	89.6551724137931103087	841.1923076923077360334	26	29	20078	89.6551724137931103087	772.2307692307692832401	-68.9615384615384527933
5.0.11.0	win	062518	10:33:42	NH_A_01	1	1	mixed_Letter_longCSI	15	mixed_repeat	180	Triangle	Green	Color	Letter	Repeat	1200	Consistent	C	TriangleGreen.png	38	1	674	27	32	21357	84.375	791	26	27	21266	96.2962962962962905067	817.9230769230769055866	27	30	22545	90	835	26	29	20078	89.6551724137931103087	772.2307692307692832401	-62.7692307692307167599
5.0.11.0	win	062518	10:33:42	NH_A_01	1	1	mixed_Letter_longCSI	15	mixed_shift	183	Triangle	Red	Shape	Letter	Shift	1200	Inconsistent	S	TriangleRed.png	38	1	813	27	32	21357	84.375	791	27	28	22079	96.4285714285714306016	817.7407407407407617939	27	30	22545	90	835	27	30	20891	90	773.7407407407407617939	-61.2592592592592382061
5.0.11.0	win	062518	10:33:42	NH_A_01	1	1	mixed_Letter_longCSI	15	mixed_shift	186	Triangle	Red	Color	Letter	Shift	1200	Inconsistent	C	TriangleRed.png	30	1	803	28	33	22160	84.8484848484848441785	791.4285714285714448124	27	28	22079	96.4285714285714306016	817.7407407407407617939	27	30	22545	90	835	28	31	21694	90.3225806451612811543	774.7857142857143344372	-60.2142857142856655628
5.0.11.0	win	062518	10:33:42	NH_A_01	1	1	mixed_Letter_longCSI	15	mixed_shift	189	Triangle	Green	Shape	Letter	Shift	1200	Consistent	S	TriangleGreen.png	38	1	601	28	33	22160	84.8484848484848441785	791.4285714285714448124	28	29	22680	96.5517241379310320326	810	27	30	22545	90	835	29	32	22295	90.625	768.7931034482758150261	-66.2068965517241849739
5.0.11.0	win	062518	10:33:42	NH_A_01	1	1	mixed_Letter_longCSI	15	mixed_repeat	192	Triangle	Green	Shape	Letter	Repeat	1200	Consistent	S	TriangleGreen.png	38	1	599	28	33	22160	84.8484848484848441785	791.4285714285714448124	29	30	23279	96.6666666666666714036	802.7241379310345337217	28	31	23144	90.3225806451612811543	826.5714285714285551876	29	32	22295	90.625	768.7931034482758150261	-57.7783251231527401615
5.0.11.0	win	062518	10:33:42	NH_A_01	1	1	mixed_Letter_longCSI	15	mixed_repeat	195	Circle	Red	Shape	Letter	Repeat	1200	Consistent	S	CircleRed.png	30	1	1109	28	33	22160	84.8484848484848441785	791.4285714285714448124	30	31	24388	96.774193548387103192	812.9333333333332802795	29	32	24253	90.625	836.310344827586163774	29	32	22295	90.625	768.7931034482758150261	-67.5172413793103487478
5.0.11.0	win	062518	10:33:42	NH_A_01	1	1	mixed_Letter_longCSI	15	mixed_shift	198	Circle	Green	Color	Letter	Shift	1200	Inconsistent	C	CircleGreen.png	38	1	1087	29	34	23247	85.2941176470588260372	801.6206896551724412348	30	31	24388	96.774193548387103192	812.9333333333332802795	29	32	24253	90.625	836.310344827586163774	30	33	23382	90.9090909090909065071	779.3999999999999772626	-56.9103448275861865113
5.0.11.0	win	062518	10:33:42	NH_A_01	1	1	mixed_Letter_longCSI	15	mixed_shift	201	Circle	Green	Shape	Letter	Shift	1200	Inconsistent	S	CircleGreen.png	30	1	698	29	34	23247	85.2941176470588260372	801.6206896551724412348	31	32	25086	96.875	809.2258064516129252297	29	32	24253	90.625	836.310344827586163774	31	34	24080	91.176470588235289938	776.7741935483870747703	-59.5361512791990890037
5.0.11.0	win	062518	10:33:42	NH_A_01	1	1	mixed_Letter_longCSI	15	mixed_repeat	204	Triangle	Green	Shape	Letter	Repeat	1200	Consistent	S	TriangleGreen.png	38	1	756	29	34	23247	85.2941176470588260372	801.6206896551724412348	32	33	25842	96.9696969696969688357	807.5625	30	33	25009	90.9090909090909065071	833.6333333333333257542	31	34	24080	91.176470588235289938	776.7741935483870747703	-56.8591397849462509839
5.0.11.0	win	062518	10:33:42	NH_A_01	1	1	mixed_Letter_longCSI	15	mixed_repeat	207	Triangle	Red	Shape	Letter	Repeat	1200	Inconsistent	S	TriangleRed.png	38	1	540	29	34	23247	85.2941176470588260372	801.6206896551724412348	33	34	26382	97.0588235294117680496	799.4545454545454958861	31	34	25549	91.176470588235289938	824.1612903225806121554	31	34	24080	91.176470588235289938	776.7741935483870747703	-47.3870967741935373851
5.0.11.0	win	062518	10:33:42	NH_A_01	1	1	mixed_Letter_longCSI	15	mixed_shift	210	Circle	Green	Color	Letter	Shift	1200	Inconsistent	C	CircleGreen.png	30	0	732	29	35	23247	82.8571428571428612031	801.6206896551724412348	33	34	26382	97.0588235294117680496	799.4545454545454958861	31	34	25549	91.176470588235289938	824.1612903225806121554	31	35	24080	88.5714285714285693984	776.7741935483870747703	-47.3870967741935373851
5.0.11.0	win	062518	10:33:42	NH_A_01	1	1	mixed_Letter_longCSI	15	mixed_repeat	213	Circle	Green	Color	Letter	Repeat	1200	Inconsistent	C	CircleGreen.png	30	0	645	29	36	23247	80.5555555555555571345	801.6206896551724412348	33	34	26382	97.0588235294117680496	799.4545454545454958861	31	35	25549	88.5714285714285693984	824.1612903225806121554	31	35	24080	88.5714285714285693984	776.7741935483870747703	-47.3870967741935373851
5.0.11.0	win	062518	10:33:42	NH_A_01	1	1	mixed_Letter_longCSI	15	mixed_shift	216	Circle	Red	Shape	Letter	Shift	1200	Consistent	S	CircleRed.png	30	1	578	29	36	23247	80.5555555555555571345	801.6206896551724412348	34	35	26960	97.1428571428571387969	792.9411764705882887938	31	35	25549	88.5714285714285693984	824.1612903225806121554	32	36	24658	88.8888888888888857309	770.5625	-53.5987903225806121554
5.0.11.0	win	062518	10:33:42	NH_A_01	1	1	mixed_Letter_longCSI	15	mixed_shift	219	Triangle	Red	Color	Letter	Shift	1200	Inconsistent	C	TriangleRed.png	38	0	785	29	37	23247	78.3783783783783718491	801.6206896551724412348	34	35	26960	97.1428571428571387969	792.9411764705882887938	31	35	25549	88.5714285714285693984	824.1612903225806121554	32	37	24658	86.486486486486484182	770.5625	-53.5987903225806121554
5.0.11.0	win	062518	10:33:42	NH_A_01	1	1	mixed_Letter_longCSI	15	mixed_shift	222	Circle	Red	Shape	Letter	Shift	1200	Consistent	S	CircleRed.png	30	1	1128	29	37	23247	78.3783783783783718491	801.6206896551724412348	35	36	28088	97.2222222222222143273	802.5142857142857337749	31	35	25549	88.5714285714285693984	824.1612903225806121554	33	38	25786	86.8421052631579044601	781.3939393939393767141	-42.7673509286412354413
5.0.11.0	win	062518	10:33:42	NH_A_01	1	1	mixed_Letter_longCSI	15	mixed_repeat	225	Triangle	Green	Shape	Letter	Repeat	1200	Consistent	S	TriangleGreen.png	38	1	801	29	37	23247	78.3783783783783718491	801.6206896551724412348	36	37	28889	97.2972972972973053629	802.4722222222221716947	32	36	26350	88.8888888888888857309	823.4375	33	38	25786	86.8421052631579044601	781.3939393939393767141	-42.0435606060606232859
5.0.11.0	win	062518	10:33:42	NH_A_01	1	1	mixed_Letter_longCSI	15	mixed_shift	228	Circle	Red	Color	Letter	Shift	1200	Consistent	C	CircleRed.png	30	1	599	30	38	23846	78.9473684210526300831	794.8666666666666742458	36	37	28889	97.2972972972973053629	802.4722222222221716947	32	36	26350	88.8888888888888857309	823.4375	34	39	26385	87.1794871794871824022	776.0294117647058556031	-47.4080882352941443969
5.0.11.0	win	062518	10:33:42	NH_A_01	1	1	mixed_Letter_longCSI	15	mixed_repeat	231	Circle	Red	Color	Letter	Repeat	1200	Consistent	C	CircleRed.png	30	1	582	31	39	24428	79.4871794871794890014	788	36	37	28889	97.2972972972973053629	802.4722222222221716947	33	37	26932	89.18918918918919303	816.1212121212121246572	34	39	26385	87.1794871794871824022	776.0294117647058556031	-40.0918003565062690541
5.0.11.0	win	062518	10:33:42	NH_A_01	1	1	mixed_Letter_longCSI	15	mixed_repeat	234	Triangle	Green	Color	Letter	Repeat	1200	Consistent	C	TriangleGreen.png	38	1	404	32	40	24832	80	776	36	37	28889	97.2972972972973053629	802.4722222222221716947	34	38	27336	89.4736842105263150415	804	34	39	26385	87.1794871794871824022	776.0294117647058556031	-27.9705882352941443969
5.0.11.0	win	062518	10:33:42	NH_A_01	1	1	mixed_Letter_longCSI	15	mixed_repeat	237	Circle	Green	Color	Letter	Repeat	1200	Inconsistent	C	CircleGreen.png	38	1	938	33	41	25770	80.4878048780487915792	780.9090909090908780854	36	37	28889	97.2972972972973053629	802.4722222222221716947	35	39	28274	89.7435897435897516061	807.828571428571422075	34	39	26385	87.1794871794871824022	776.0294117647058556031	-31.7991596638655664719
5.0.11.0	win	062518	10:33:42	NH_A_01	1	1	mixed_Letter_longCSI	15	mixed_repeat	240	Circle	Green	Color	Letter	Repeat	1200	Inconsistent	C	CircleGreen.png	38	1	762	34	42	26532	80.9523809523809489974	780.3529411764706082977	36	37	28889	97.2972972972973053629	802.4722222222221716947	36	40	29036	90	806.5555555555555429237	34	39	26385	87.1794871794871824022	776.0294117647058556031	-30.5261437908496873206
5.0.11.0	win	062518	10:33:42	NH_A_01	1	1	mixed_Letter_longCSI	15	mixed_shift	243	Triangle	Red	Shape	Letter	Shift	1200	Inconsistent	S	TriangleRed.png	38	1	1042	34	42	26532	80.9523809523809489974	780.3529411764706082977	37	38	29931	97.3684210526315752077	808.9459459459459367281	36	40	29036	90	806.5555555555555429237	35	40	27427	87.5	783.6285714285713766003	-22.9269841269841663234
5.0.11.0	win	062518	10:33:42	NH_A_01	1	1	mixed_Letter_longCSI	15	mixed_shift	246	Circle	Red	Color	Letter	Shift	1200	Consistent	C	CircleRed.png	30	1	879	35	43	27411	81.3953488372092976988	783.171428571428577925	37	38	29931	97.3684210526315752077	808.9459459459459367281	36	40	29036	90	806.5555555555555429237	36	41	28306	87.804878048780494737	786.2777777777778283053	-20.2777777777777146184
5.0.11.0	win	062518	10:33:42	NH_A_01	1	1	mixed_Letter_longCSI	15	mixed_shift	249	Triangle	Red	Shape	Letter	Shift	1200	Inconsistent	S	TriangleRed.png	38	1	1106	35	43	27411	81.3953488372092976988	783.171428571428577925	38	39	31037	97.4358974358974307961	816.7631578947368780064	36	40	29036	90	806.5555555555555429237	37	42	29412	88.0952380952380877943	794.9189189189189619356	-11.6366366366365809881
5.0.11.0	win	062518	10:33:42	NH_A_01	1	1	mixed_Letter_longCSI	15	mixed_repeat	252	Triangle	Green	Shape	Letter	Repeat	1200	Consistent	S	TriangleGreen.png	38	1	604	35	43	27411	81.3953488372092976988	783.171428571428577925	39	40	31641	97.5	811.3076923076922639666	37	41	29640	90.2439024390243957896	801.0810810810810380644	37	42	29412	88.0952380952380877943	794.9189189189189619356	-6.1621621621620761289
5.0.11.0	win	062518	10:33:42	NH_A_01	1	1	mixed_Letter_longCSI	15	mixed_shift	255	Circle	Red	Color	Letter	Shift	1200	Consistent	C	CircleRed.png	38	0	1067	35	44	27411	79.5454545454545467464	783.171428571428577925	39	40	31641	97.5	811.3076923076922639666	37	41	29640	90.2439024390243957896	801.0810810810810380644	37	43	29412	86.0465116279069803795	794.9189189189189619356	-6.1621621621620761289
5.0.11.0	win	062518	10:33:42	NH_A_01	1	1	mixed_Letter_longCSI	15	mixed_repeat	258	Circle	Green	Color	Letter	Repeat	1200	Inconsistent	C	CircleGreen.png	38	1	870	36	45	28281	80	785.5833333333333712289	39	40	31641	97.5	811.3076923076922639666	38	42	30510	90.4761904761904816041	802.8947368421053170096	37	43	29412	86.0465116279069803795	794.9189189189189619356	-7.975817923186355074
5.0.11.0	win	062518	10:33:42	NH_A_01	1	1	mixed_Letter_longCSI	15	mixed_shift	261	Triangle	Red	Shape	Letter	Shift	1200	Inconsistent	S	TriangleRed.png	38	1	1178	36	45	28281	80	785.5833333333333712289	40	41	32819	97.5609756097560989474	820.4750000000000227374	38	42	30510	90.4761904761904816041	802.8947368421053170096	38	44	30590	86.3636363636363597607	805	2.1052631578946829904
5.0.11.0	win	062518	10:33:42	NH_A_01	1	1	mixed_Letter_longCSI	15	mixed_repeat	264	Circle	Red	Shape	Letter	Repeat	1200	Consistent	S	CircleRed.png	30	1	864	36	45	28281	80	785.5833333333333712289	41	42	33683	97.619047619047620401	821.5365853658536252624	39	43	31374	90.6976744186046488494	804.4615384615384527933	38	44	30590	86.3636363636363597607	805	0.5384615384615472067
5.0.11.0	win	062518	10:33:42	NH_A_01	1	1	mixed_Letter_longCSI	15	mixed_shift	267	Circle	Red	Color	Letter	Shift	1200	Consistent	C	CircleRed.png	30	1	612	37	46	28893	80.4347826086956558811	780.8918918918918734562	41	42	33683	97.619047619047620401	821.5365853658536252624	39	43	31374	90.6976744186046488494	804.4615384615384527933	39	45	31202	86.6666666666666714036	800.0512820512821008379	-4.4102564102563519555
5.0.11.0	win	062518	10:33:42	NH_A_01	1	1	mixed_Letter_longCSI	15	mixed_repeat	270	Triangle	Red	Color	Letter	Repeat	1200	Inconsistent	C	TriangleRed.png	30	1	994	38	47	29887	80.8510638297872219482	786.5	41	42	33683	97.619047619047620401	821.5365853658536252624	40	44	32368	90.9090909090909065071	809.2000000000000454747	39	45	31202	86.6666666666666714036	800.0512820512821008379	-9.1487179487179446369
5.0.11.0	win	062518	10:33:42	NH_A_01	1	1	mixed_Letter_longCSI	15	mixed_shift	273	Triangle	Green	Shape	Letter	Shift	1200	Consistent	S	TriangleGreen.png	38	1	1248	38	47	29887	80.8510638297872219482	786.5	42	43	34931	97.6744186046511515542	831.6904761904761471669	40	44	32368	90.9090909090909065071	809.2000000000000454747	40	46	32450	86.9565217391304372541	811.25	2.0499999999999545253
5.0.11.0	win	062518	10:33:42	NH_A_01	1	1	mixed_Letter_longCSI	15	mixed_repeat	276	Triangle	Green	Shape	Letter	Repeat	1200	Consistent	S	TriangleGreen.png	38	1	1317	38	47	29887	80.8510638297872219482	786.5	43	44	36248	97.7272727272727337322	842.9767441860465169157	41	45	33685	91.1111111111111142691	821.5853658536585726324	40	46	32450	86.9565217391304372541	811.25	-10.3353658536585726324
5.0.11.0	win	062518	10:33:42	NH_A_01	1	1	mixed_Letter_longCSI	15	mixed_repeat	279	Triangle	Red	Shape	Letter	Repeat	1200	Inconsistent	S	TriangleRed.png	38	1	966	38	47	29887	80.8510638297872219482	786.5	44	45	37214	97.7777777777777714618	845.7727272727272520569	42	46	34651	91.3043478260869534324	825.0238095238095183959	40	46	32450	86.9565217391304372541	811.25	-13.7738095238095183959
5.0.11.0	win	062518	10:33:42	NH_A_01	1	1	mixed_Letter_longCSI	15	mixed_shift	282	Circle	Red	Color	Letter	Shift	1200	Consistent	C	CircleRed.png	30	1	757	39	48	30644	81.25	785.7435897435897231844	44	45	37214	97.7777777777777714618	845.7727272727272520569	42	46	34651	91.3043478260869534324	825.0238095238095183959	41	47	33207	87.2340425531915002466	809.9268292682926357884	-15.0969802555168826075
5.0.11.0	win	062518	10:33:42	NH_A_01	1	1	mixed_Letter_longCSI	15	mixed_repeat	285	Circle	Red	Color	Letter	Repeat	1200	Consistent	C	CircleRed.png	30	1	381	40	49	31025	81.6326530612244880558	775.625	44	45	37214	97.7777777777777714618	845.7727272727272520569	43	47	35032	91.4893617021276526202	814.6976744186046062168	41	47	33207	87.2340425531915002466	809.9268292682926357884	-4.7708451503119704284
5.0.11.0	win	062518	10:33:42	NH_A_01	1	1	mixed_Letter_longCSI	15	mixed_shift	288	Circle	Red	Shape	Letter	Shift	1200	Consistent	S	CircleRed.png	30	1	1140	40	49	31025	81.6326530612244880558	775.625	45	46	38354	97.8260869565217348054	852.3111111111111313221	43	47	35032	91.4893617021276526202	814.6976744186046062168	42	48	34347	87.5	817.7857142857143344372	3.0880398671097282204
5.0.11.0	win	062518	10:33:42	NH_A_01	1	1	mixed_Letter_longCSI	15	mixed_shift	291	Circle	Green	Color	Letter	Shift	1200	Inconsistent	C	CircleGreen.png	38	1	812	41	50	31837	82	776.5121951219512084208	45	46	38354	97.8260869565217348054	852.3111111111111313221	43	47	35032	91.4893617021276526202	814.6976744186046062168	43	49	35159	87.7551020408163253705	817.6511627906976400482	2.9534883720930338313
5.0.11.0	win	062518	10:33:42	NH_A_01	1	1	mixed_Letter_longCSI	15	mixed_repeat	294	Circle	Green	Color	Letter	Repeat	1200	Inconsistent	C	CircleGreen.png	38	1	626	42	51	32463	82.352941176470579876	772.9285714285714448124	45	46	38354	97.8260869565217348054	852.3111111111111313221	44	48	35658	91.6666666666666571928	810.4090909090908780854	43	49	35159	87.7551020408163253705	817.6511627906976400482	7.2420718816067619628
5.0.11.0	win	062518	10:33:42	NH_A_01	1	1	mixed_Letter_longCSI	15	mixed_repeat	297	Circle	Green	Color	Letter	Repeat	1200	Inconsistent	C	CircleGreen.png	38	1	607	43	52	33070	82.6923076923076934008	769.069767441860449253	45	46	38354	97.8260869565217348054	852.3111111111111313221	45	49	36265	91.8367346938775597209	805.8888888888889141526	43	49	35159	87.7551020408163253705	817.6511627906976400482	11.7622739018087258955
5.0.11.0	win	062518	10:33:42	NH_A_01	1	1	mixed_Letter_longCSI	15	mixed_shift	300	Triangle	Red	Shape	Letter	Shift	1200	Inconsistent	S	TriangleRed.png	38	1	1198	43	52	33070	82.6923076923076934008	769.069767441860449253	46	47	39552	97.8723404255319167078	859.8260869565217490162	45	49	36265	91.8367346938775597209	805.8888888888889141526	44	50	36357	88	826.2954545454545041139	20.4065656565655899612
5.0.11.0	win	062518	10:33:42	NH_A_01	1	1	mixed_Letter_longCSI	15	mixed_repeat	303	Triangle	Green	Shape	Letter	Repeat	1200	Consistent	S	TriangleGreen.png	38	1	628	43	52	33070	82.6923076923076934008	769.069767441860449253	47	48	40180	97.9166666666666571928	854.8936170212765546239	46	50	36893	92	802.0217391304347529513	44	50	36357	88	826.2954545454545041139	24.2737154150197511626
5.0.11.0	win	062518	10:33:42	NH_A_01	1	1	mixed_Word_longCSI	16	MixedTestInstruct	1	Triangle	Green	Shape	Word	Repeat	1200	Consistent	SC_Mixed_WordTest.htm	TriangleGreen.png	57	0	12834	0	0	0	0		0	0	0	0		0	0	0	0		0	0	0	0		0
5.0.11.0	win	062518	10:33:42	NH_A_01	1	1	mixed_Word_longCSI	16	mixed_firsttask	2	Triangle	Red	Color	Word	firsttrial	1200	Inconsistent	COLOR	TriangleRed.png	30	1	816	0	0	0	0		0	0	0	0		0	0	0	0		0	0	0	0		0
5.0.11.0	win	062518	10:33:42	NH_A_01	1	1	mixed_Word_longCSI	16	mixed_repeat	5	Triangle	Green	Color	Word	Repeat	1200	Consistent	COLOR	TriangleGreen.png	38	1	421	1	1	421	100	421	0	0	0	0		1	1	421	100	421	0	0	0	0		-421
5.0.11.0	win	062518	10:33:42	NH_A_01	1	1	mixed_Word_longCSI	16	mixed_shift	8	Triangle	Red	Shape	Word	Shift	1200	Inconsistent	SHAPE	TriangleRed.png	38	1	1050	1	1	421	100	421	1	1	1050	100	1050	1	1	421	100	421	1	1	1050	100	1050	629
5.0.11.0	win	062518	10:33:42	NH_A_01	1	1	mixed_Word_longCSI	16	mixed_repeat	11	Circle	Green	Shape	Word	Repeat	1200	Inconsistent	SHAPE	CircleGreen.png	30	1	934	1	1	421	100	421	2	2	1984	100	992	2	2	1355	100	677.5	1	1	1050	100	1050	372.5
5.0.11.0	win	062518	10:33:42	NH_A_01	1	1	mixed_Word_longCSI	16	mixed_shift	14	Triangle	Green	Color	Word	Shift	1200	Consistent	COLOR	TriangleGreen.png	38	1	615	2	2	1036	100	518	2	2	1984	100	992	2	2	1355	100	677.5	2	2	1665	100	832.5	155
5.0.11.0	win	062518	10:33:42	NH_A_01	1	1	mixed_Word_longCSI	16	mixed_repeat	17	Circle	Red	Color	Word	Repeat	1200	Consistent	COLOR	CircleRed.png	30	1	693	3	3	1729	100	576.3333333333333712289	2	2	1984	100	992	3	3	2048	100	682.6666666666666287711	2	2	1665	100	832.5	149.8333333333333712289
5.0.11.0	win	062518	10:33:42	NH_A_01	1	1	mixed_Word_longCSI	16	mixed_repeat	20	Circle	Red	Color	Word	Repeat	1200	Consistent	COLOR	CircleRed.png	30	1	559	4	4	2288	100	572	2	2	1984	100	992	4	4	2607	100	651.75	2	2	1665	100	832.5	180.75
5.0.11.0	win	062518	10:33:42	NH_A_01	1	1	mixed_Word_longCSI	16	mixed_repeat	23	Circle	Green	Color	Word	Repeat	1200	Inconsistent	COLOR	CircleGreen.png	38	1	671	5	5	2959	100	591.7999999999999545253	2	2	1984	100	992	5	5	3278	100	655.6000000000000227374	2	2	1665	100	832.5	176.8999999999999772626
5.0.11.0	win	062518	10:33:42	NH_A_01	1	1	mixed_Word_longCSI	16	mixed_repeat	26	Circle	Red	Color	Word	Repeat	1200	Consistent	COLOR	CircleRed.png	30	1	730	6	6	3689	100	614.8333333333333712289	2	2	1984	100	992	6	6	4008	100	668	2	2	1665	100	832.5	164.5
5.0.11.0	win	062518	10:33:42	NH_A_01	1	1	mixed_Word_longCSI	16	mixed_repeat	29	Circle	Red	Color	Word	Repeat	1200	Consistent	COLOR	CircleRed.png	30	1	563	7	7	4252	100	607.4285714285714448124	2	2	1984	100	992	7	7	4571	100	653	2	2	1665	100	832.5	179.5
5.0.11.0	win	062518	10:33:42	NH_A_01	1	1	mixed_Word_longCSI	16	mixed_repeat	32	Circle	Red	Color	Word	Repeat	1200	Consistent	COLOR	CircleRed.png	30	1	547	8	8	4799	100	599.875	2	2	1984	100	992	8	8	5118	100	639.75	2	2	1665	100	832.5	192.75
5.0.11.0	win	062518	10:33:42	NH_A_01	1	1	mixed_Word_longCSI	16	mixed_repeat	35	Circle	Green	Color	Word	Repeat	1200	Inconsistent	COLOR	CircleGreen.png	38	1	643	9	9	5442	100	604.6666666666666287711	2	2	1984	100	992	9	9	5761	100	640.1111111111110858474	2	2	1665	100	832.5	192.3888888888889141526
5.0.11.0	win	062518	10:33:42	NH_A_01	1	1	mixed_Word_longCSI	16	mixed_shift	38	Triangle	Red	Shape	Word	Shift	1200	Inconsistent	SHAPE	TriangleRed.png	38	1	496	9	9	5442	100	604.6666666666666287711	3	3	2480	100	826.6666666666666287711	9	9	5761	100	640.1111111111110858474	3	3	2161	100	720.3333333333333712289	80.2222222222222853816
5.0.11.0	win	062518	10:33:42	NH_A_01	1	1	mixed_Word_longCSI	16	mixed_repeat	41	Triangle	Green	Shape	Word	Repeat	1200	Consistent	SHAPE	TriangleGreen.png	38	1	482	9	9	5442	100	604.6666666666666287711	4	4	2962	100	740.5	10	10	6243	100	624.2999999999999545253	3	3	2161	100	720.3333333333333712289	96.0333333333334167037
5.0.11.0	win	062518	10:33:42	NH_A_01	1	1	mixed_Word_longCSI	16	mixed_shift	44	Triangle	Red	Color	Word	Shift	1200	Inconsistent	COLOR	TriangleRed.png	38	0	469	9	10	5442	90	604.6666666666666287711	4	4	2962	100	740.5	10	10	6243	100	624.2999999999999545253	3	4	2161	75	720.3333333333333712289	96.0333333333334167037
5.0.11.0	win	062518	10:33:42	NH_A_01	1	1	mixed_Word_longCSI	16	mixed_repeat	47	Triangle	Red	Color	Word	Repeat	1200	Inconsistent	COLOR	TriangleRed.png	38	0	632	9	11	5442	81.8181818181818272251	604.6666666666666287711	4	4	2962	100	740.5	10	11	6243	90.9090909090909065071	624.2999999999999545253	3	4	2161	75	720.3333333333333712289	96.0333333333334167037
5.0.11.0	win	062518	10:33:42	NH_A_01	1	1	mixed_Word_longCSI	16	mixed_shift	50	Circle	Green	Shape	Word	Shift	1200	Inconsistent	SHAPE	CircleGreen.png	30	1	1365	9	11	5442	81.8181818181818272251	604.6666666666666287711	5	5	4327	100	865.3999999999999772626	10	11	6243	90.9090909090909065071	624.2999999999999545253	4	5	3526	80	881.5	257.2000000000000454747
5.0.11.0	win	062518	10:33:42	NH_A_01	1	1	mixed_Word_longCSI	16	mixed_repeat	53	Circle	Green	Shape	Word	Repeat	1200	Inconsistent	SHAPE	CircleGreen.png	30	1	1028	9	11	5442	81.8181818181818272251	604.6666666666666287711	6	6	5355	100	892.5	11	12	7271	91.6666666666666571928	661	4	5	3526	80	881.5	220.5
5.0.11.0	win	062518	10:33:42	NH_A_01	1	1	mixed_Word_longCSI	16	mixed_repeat	56	Circle	Red	Shape	Word	Repeat	1200	Consistent	SHAPE	CircleRed.png	30	1	754	9	11	5442	81.8181818181818272251	604.6666666666666287711	7	7	6109	100	872.7142857142856655628	12	13	8025	92.3076923076923065992	668.75	4	5	3526	80	881.5	212.75
5.0.11.0	win	062518	10:33:42	NH_A_01	1	1	mixed_Word_longCSI	16	mixed_shift	59	Circle	Red	Color	Word	Shift	1200	Consistent	COLOR	CircleRed.png	30	1	1098	10	12	6540	83.3333333333333428072	654	7	7	6109	100	872.7142857142856655628	12	13	8025	92.3076923076923065992	668.75	5	6	4624	83.3333333333333428072	924.7999999999999545253	256.0499999999999545253
5.0.11.0	win	062518	10:33:42	NH_A_01	1	1	mixed_Word_longCSI	16	mixed_repeat	62	Triangle	Green	Color	Word	Repeat	1200	Consistent	COLOR	TriangleGreen.png	38	1	788	11	13	7328	84.6153846153846131983	666.1818181818181301423	7	7	6109	100	872.7142857142856655628	13	14	8813	92.8571428571428612031	677.9230769230769055866	5	6	4624	83.3333333333333428072	924.7999999999999545253	246.8769230769230489386
5.0.11.0	win	062518	10:33:42	NH_A_01	1	1	mixed_Word_longCSI	16	mixed_shift	65	Circle	Green	Shape	Word	Shift	1200	Inconsistent	SHAPE	CircleGreen.png	30	1	778	11	13	7328	84.6153846153846131983	666.1818181818181301423	8	8	6887	100	860.875	13	14	8813	92.8571428571428612031	677.9230769230769055866	6	7	5402	85.7142857142857081953	900.3333333333333712289	222.4102564102564656423
5.0.11.0	win	062518	10:33:42	NH_A_01	1	1	mixed_Word_longCSI	16	mixed_shift	68	Circle	Red	Color	Word	Shift	1200	Consistent	COLOR	CircleRed.png	30	1	818	12	14	8146	85.7142857142857081953	678.8333333333333712289	8	8	6887	100	860.875	13	14	8813	92.8571428571428612031	677.9230769230769055866	7	8	6220	87.5	888.5714285714285551876	210.648351648351649601
5.0.11.0	win	062518	10:33:42	NH_A_01	1	1	mixed_Word_longCSI	16	mixed_shift	71	Circle	Red	Shape	Word	Shift	1200	Consistent	SHAPE	CircleRed.png	30	1	871	12	14	8146	85.7142857142857081953	678.8333333333333712289	9	9	7758	100	862	13	14	8813	92.8571428571428612031	677.9230769230769055866	8	9	7091	88.8888888888888857309	886.375	208.4519230769230944134
5.0.11.0	win	062518	10:33:42	NH_A_01	1	1	mixed_Word_longCSI	16	mixed_repeat	74	Circle	Red	Shape	Word	Repeat	1200	Consistent	SHAPE	CircleRed.png	30	1	810	12	14	8146	85.7142857142857081953	678.8333333333333712289	10	10	8568	100	856.7999999999999545253	14	15	9623	93.3333333333333285964	687.3571428571428896248	8	9	7091	88.8888888888888857309	886.375	199.0178571428571103752
5.0.11.0	win	062518	10:33:42	NH_A_01	1	1	mixed_Word_longCSI	16	mixed_shift	77	Triangle	Green	Color	Word	Shift	1200	Consistent	COLOR	TriangleGreen.png	38	1	912	13	15	9058	86.6666666666666714036	696.7692307692307167599	10	10	8568	100	856.7999999999999545253	14	15	9623	93.3333333333333285964	687.3571428571428896248	9	10	8003	90	889.2222222222221716947	201.8650793650792820699
5.0.11.0	win	062518	10:33:42	NH_A_01	1	1	mixed_Word_longCSI	16	mixed_repeat	80	Circle	Green	Color	Word	Repeat	1200	Inconsistent	COLOR	CircleGreen.png	38	1	946	14	16	10004	87.5	714.5714285714285551876	10	10	8568	100	856.7999999999999545253	15	16	10569	93.75	704.6000000000000227374	9	10	8003	90	889.2222222222221716947	184.6222222222221489574
5.0.11.0	win	062518	10:33:42	NH_A_01	1	1	mixed_Word_longCSI	16	mixed_shift	83	Circle	Red	Shape	Word	Shift	1200	Consistent	SHAPE	CircleRed.png	30	1	627	14	16	10004	87.5	714.5714285714285551876	11	11	9195	100	835.9090909090908780854	15	16	10569	93.75	704.6000000000000227374	10	11	8630	90.9090909090909065071	863	158.3999999999999772626
5.0.11.0	win	062518	10:33:42	NH_A_01	1	1	mixed_Word_longCSI	16	mixed_repeat	86	Triangle	Red	Shape	Word	Repeat	1200	Inconsistent	SHAPE	TriangleRed.png	38	1	1152	14	16	10004	87.5	714.5714285714285551876	12	12	10347	100	862.25	16	17	11721	94.1176470588235218884	732.5625	10	11	8630	90.9090909090909065071	863	130.4375
5.0.11.0	win	062518	10:33:42	NH_A_01	1	1	mixed_Word_longCSI	16	mixed_repeat	89	Triangle	Red	Shape	Word	Repeat	1200	Inconsistent	SHAPE	TriangleRed.png	38	1	600	14	16	10004	87.5	714.5714285714285551876	13	13	10947	100	842.0769230769230944134	17	18	12321	94.4444444444444428655	724.7647058823529278015	10	11	8630	90.9090909090909065071	863	138.2352941176470721985
5.0.11.0	win	062518	10:33:42	NH_A_01	1	1	mixed_Word_longCSI	16	mixed_repeat	92	Triangle	Green	Shape	Word	Repeat	1200	Consistent	SHAPE	TriangleGreen.png	38	1	694	14	16	10004	87.5	714.5714285714285551876	14	14	11641	100	831.5	18	19	13015	94.7368421052631504153	723.0555555555555429237	10	11	8630	90.9090909090909065071	863	139.9444444444444570763
5.0.11.0	win	062518	10:33:42	NH_A_01	1	1	mixed_Word_longCSI	16	mixed_repeat	95	Circle	Red	Shape	Word	Repeat	1200	Consistent	SHAPE	CircleRed.png	30	1	673	14	16	10004	87.5	714.5714285714285551876	15	15	12314	100	820.9333333333332802795	19	20	13688	95	720.4210526315789593355	10	11	8630	90.9090909090909065071	863	142.5789473684210406645
5.0.11.0	win	062518	10:33:42	NH_A_01	1	1	mixed_Word_longCSI	16	mixed_repeat	98	Triangle	Red	Shape	Word	Repeat	1200	Inconsistent	SHAPE	TriangleRed.png	38	1	988	14	16	10004	87.5	714.5714285714285551876	16	16	13302	100	831.375	20	21	14676	95.2380952380952265912	733.7999999999999545253	10	11	8630	90.9090909090909065071	863	129.2000000000000454747
5.0.11.0	win	062518	10:33:42	NH_A_01	1	1	mixed_Word_longCSI	16	mixed_repeat	101	Circle	Green	Shape	Word	Repeat	1200	Inconsistent	SHAPE	CircleGreen.png	30	1	635	14	16	10004	87.5	714.5714285714285551876	17	17	13937	100	819.8235294117647526946	21	22	15311	95.4545454545454532536	729.0952380952380735835	10	11	8630	90.9090909090909065071	863	133.9047619047619264165
5.0.11.0	win	062518	10:33:42	NH_A_01	1	1	mixed_Word_longCSI	16	mixed_shift	104	Circle	Red	Color	Word	Shift	1200	Consistent	COLOR	CircleRed.png	30	1	600	15	17	10604	88.2352941176470579876	706.9333333333332802795	17	17	13937	100	819.8235294117647526946	21	22	15311	95.4545454545454532536	729.0952380952380735835	11	12	9230	91.6666666666666571928	839.0909090909091219146	109.9956709956710483311
5.0.11.0	win	062518	10:33:42	NH_A_01	1	1	mixed_Word_longCSI	16	mixed_repeat	107	Triangle	Green	Color	Word	Repeat	1200	Consistent	COLOR	TriangleGreen.png	38	1	662	16	18	11266	88.8888888888888857309	704.125	17	17	13937	100	819.8235294117647526946	22	23	15973	95.6521739130434838216	726.0454545454545041139	11	12	9230	91.6666666666666571928	839.0909090909091219146	113.0454545454546178007
5.0.11.0	win	062518	10:33:42	NH_A_01	1	1	mixed_Word_longCSI	16	mixed_repeat	110	Triangle	Green	Color	Word	Repeat	1200	Consistent	COLOR	TriangleGreen.png	38	1	482	17	19	11748	89.4736842105263150415	691.0588235294117112062	17	17	13937	100	819.8235294117647526946	23	24	16455	95.8333333333333428072	715.4347826086956274594	11	12	9230	91.6666666666666571928	839.0909090909091219146	123.6561264822134944552
5.0.11.0	win	062518	10:33:42	NH_A_01	1	1	mixed_Word_longCSI	16	mixed_repeat	113	Circle	Green	Color	Word	Repeat	1200	Inconsistent	COLOR	CircleGreen.png	38	1	932	18	20	12680	90	704.4444444444444570763	17	17	13937	100	819.8235294117647526946	24	25	17387	96	724.4583333333333712289	11	12	9230	91.6666666666666571928	839.0909090909091219146	114.6325757575757506856
5.0.11.0	win	062518	10:33:42	NH_A_01	1	1	mixed_Word_longCSI	16	mixed_shift	116	Triangle	Green	Shape	Word	Shift	1200	Consistent	SHAPE	TriangleGreen.png	38	1	1365	18	20	12680	90	704.4444444444444570763	18	18	15302	100	850.1111111111110858474	24	25	17387	96	724.4583333333333712289	12	13	10595	92.3076923076923065992	882.9166666666666287711	158.4583333333332575421
5.0.11.0	win	062518	10:33:42	NH_A_01	1	1	mixed_Word_longCSI	16	mixed_shift	119	Triangle	Red	Color	Word	Shift	1200	Inconsistent	COLOR	TriangleRed.png	30	1	1013	19	21	13693	90.4761904761904816041	720.6842105263158373418	18	18	15302	100	850.1111111111110858474	24	25	17387	96	724.4583333333333712289	13	14	11608	92.8571428571428612031	892.9230769230769055866	168.4647435897435343577
5.0.11.0	win	062518	10:33:42	NH_A_01	1	1	mixed_Word_longCSI	16	mixed_repeat	122	Triangle	Green	Color	Word	Repeat	1200	Consistent	COLOR	TriangleGreen.png	38	1	370	20	22	14063	90.9090909090909065071	703.1499999999999772626	18	18	15302	100	850.1111111111110858474	25	26	17757	96.153846153846160405	710.2799999999999727152	13	14	11608	92.8571428571428612031	892.9230769230769055866	182.6430769230769328715
5.0.11.0	win	062518	10:33:42	NH_A_01	1	1	mixed_Word_longCSI	16	mixed_shift	125	Circle	Green	Shape	Word	Shift	1200	Inconsistent	SHAPE	CircleGreen.png	30	1	362	20	22	14063	90.9090909090909065071	703.1499999999999772626	19	19	15664	100	824.4210526315789593355	25	26	17757	96.153846153846160405	710.2799999999999727152	14	15	11970	93.3333333333333285964	855	144.7200000000000272848
5.0.11.0	win	062518	10:33:42	NH_A_01	1	1	mixed_Word_longCSI	16	mixed_repeat	128	Circle	Green	Shape	Word	Repeat	1200	Inconsistent	SHAPE	CircleGreen.png	30	1	451	20	22	14063	90.9090909090909065071	703.1499999999999772626	20	20	16115	100	805.75	26	27	18208	96.2962962962962905067	700.3076923076922639666	14	15	11970	93.3333333333333285964	855	154.6923076923077360334
5.0.11.0	win	062518	10:33:42	NH_A_01	1	1	mixed_Word_longCSI	16	mixed_shift	131	Triangle	Red	Color	Word	Shift	1200	Inconsistent	COLOR	TriangleRed.png	30	1	822	21	23	14885	91.3043478260869534324	708.8095238095238528331	20	20	16115	100	805.75	26	27	18208	96.2962962962962905067	700.3076923076922639666	15	16	12792	93.75	852.7999999999999545253	152.4923076923076905587
5.0.11.0	win	062518	10:33:42	NH_A_01	1	1	mixed_Word_longCSI	16	mixed_shift	134	Circle	Red	Shape	Word	Shift	1200	Consistent	SHAPE	CircleRed.png	30	1	1452	21	23	14885	91.3043478260869534324	708.8095238095238528331	21	21	17567	100	836.5238095238095183959	26	27	18208	96.2962962962962905067	700.3076923076922639666	16	17	14244	94.1176470588235218884	890.25	189.9423076923077360334
5.0.11.0	win	062518	10:33:42	NH_A_01	1	1	mixed_Word_longCSI	16	mixed_repeat	137	Triangle	Green	Shape	Word	Repeat	1200	Consistent	SHAPE	TriangleGreen.png	38	1	759	21	23	14885	91.3043478260869534324	708.8095238095238528331	22	22	18326	100	833	27	28	18967	96.4285714285714306016	702.4814814814815235877	16	17	14244	94.1176470588235218884	890.25	187.7685185185184764123
5.0.11.0	win	062518	10:33:42	NH_A_01	1	1	mixed_Word_longCSI	16	mixed_shift	140	Triangle	Red	Color	Word	Shift	1200	Inconsistent	COLOR	TriangleRed.png	30	1	479	22	24	15364	91.6666666666666571928	698.3636363636363739715	22	22	18326	100	833	27	28	18967	96.4285714285714306016	702.4814814814815235877	17	18	14723	94.4444444444444428655	866.0588235294117112062	163.5773420479301876185
5.0.11.0	win	062518	10:33:42	NH_A_01	1	1	mixed_Word_longCSI	16	mixed_shift	143	Triangle	Green	Shape	Word	Shift	1200	Consistent	SHAPE	TriangleGreen.png	38	1	914	22	24	15364	91.6666666666666571928	698.3636363636363739715	23	23	19240	100	836.5217391304347529513	27	28	18967	96.4285714285714306016	702.4814814814815235877	18	19	15637	94.7368421052631504153	868.7222222222221716947	166.240740740740648107
5.0.11.0	win	062518	10:33:42	NH_A_01	1	1	mixed_Word_longCSI	16	mixed_repeat	146	Triangle	Red	Shape	Word	Repeat	1200	Inconsistent	SHAPE	TriangleRed.png	38	1	1092	22	24	15364	91.6666666666666571928	698.3636363636363739715	24	24	20332	100	847.1666666666666287711	28	29	20059	96.5517241379310320326	716.3928571428571103752	18	19	15637	94.7368421052631504153	868.7222222222221716947	152.3293650793650613195
5.0.11.0	win	062518	10:33:42	NH_A_01	1	1	mixed_Word_longCSI	16	mixed_shift	149	Triangle	Red	Color	Word	Shift	1200	Inconsistent	COLOR	TriangleRed.png	30	1	1070	23	25	16434	92	714.5217391304347529513	24	24	20332	100	847.1666666666666287711	28	29	20059	96.5517241379310320326	716.3928571428571103752	19	20	16707	95	879.3157894736841626582	162.922932330827052283
5.0.11.0	win	062518	10:33:42	NH_A_01	1	1	mixed_Word_longCSI	16	mixed_repeat	152	Triangle	Red	Color	Word	Repeat	1200	Inconsistent	COLOR	TriangleRed.png	30	1	378	24	26	16812	92.3076923076923065992	700.5	24	24	20332	100	847.1666666666666287711	29	30	20437	96.6666666666666714036	704.7241379310345337217	19	20	16707	95	879.3157894736841626582	174.5916515426496289365
5.0.11.0	win	062518	10:33:42	NH_A_01	1	1	mixed_Word_longCSI	16	Rest	154	Triangle	Red	Color	Word	Repeat	1200	Inconsistent	Take a break for 60 s	TriangleRed.png	0	0	59984	24	26	16812	92.3076923076923065992	700.5	24	24	20332	100	847.1666666666666287711	29	30	20437	96.6666666666666714036	704.7241379310345337217	19	20	16707	95	879.3157894736841626582	174.5916515426496289365
5.0.11.0	win	062518	10:33:42	NH_A_01	1	1	mixed_Word_longCSI	16	mixed_shift	156	Circle	Red	Shape	Word	Shift	1200	Consistent	SHAPE	CircleRed.png	30	1	543	24	26	16812	92.3076923076923065992	700.5	25	25	20875	100	835	29	30	20437	96.6666666666666714036	704.7241379310345337217	20	21	17250	95.2380952380952265912	862.5	157.7758620689654662783
5.0.11.0	win	062518	10:33:42	NH_A_01	1	1	mixed_Word_longCSI	16	mixed_shift	159	Circle	Red	Color	Word	Shift	1200	Consistent	COLOR	CircleRed.png	30	1	384	25	27	17196	92.5925925925925952242	687.8400000000000318323	25	25	20875	100	835	29	30	20437	96.6666666666666714036	704.7241379310345337217	21	22	17634	95.4545454545454532536	839.7142857142856655628	134.9901477832511318411
5.0.11.0	win	062518	10:33:42	NH_A_01	1	1	mixed_Word_longCSI	16	mixed_repeat	162	Circle	Red	Color	Word	Repeat	1200	Consistent	COLOR	CircleRed.png	30	1	439	26	28	17635	92.8571428571428612031	678.2692307692307167599	25	25	20875	100	835	30	31	20876	96.774193548387103192	695.8666666666666742458	21	22	17634	95.4545454545454532536	839.7142857142856655628	143.847619047618991317
5.0.11.0	win	062518	10:33:42	NH_A_01	1	1	mixed_Word_longCSI	16	mixed_shift	165	Circle	Green	Shape	Word	Shift	1200	Inconsistent	SHAPE	CircleGreen.png	30	1	1003	26	28	17635	92.8571428571428612031	678.2692307692307167599	26	26	21878	100	841.4615384615384527933	30	31	20876	96.774193548387103192	695.8666666666666742458	22	23	18637	95.6521739130434838216	847.1363636363636260285	151.2696969696969517827
5.0.11.0	win	062518	10:33:42	NH_A_01	1	1	mixed_Word_longCSI	16	mixed_shift	168	Circle	Red	Color	Word	Shift	1200	Consistent	COLOR	CircleRed.png	30	1	377	27	29	18012	93.1034482758620640652	667.1111111111110858474	26	26	21878	100	841.4615384615384527933	30	31	20876	96.774193548387103192	695.8666666666666742458	23	24	19014	95.8333333333333428072	826.695652173913003935	130.8289855072463296892
5.0.11.0	win	062518	10:33:42	NH_A_01	1	1	mixed_Word_longCSI	16	mixed_shift	171	Triangle	Red	Shape	Word	Shift	1200	Inconsistent	SHAPE	TriangleRed.png	38	1	465	27	29	18012	93.1034482758620640652	667.1111111111110858474	27	27	22343	100	827.5185185185184764123	30	31	20876	96.774193548387103192	695.8666666666666742458	24	25	19479	96	811.625	115.7583333333333257542
5.0.11.0	win	062518	10:33:42	NH_A_01	1	1	mixed_Word_longCSI	16	mixed_repeat	174	Triangle	Red	Shape	Word	Repeat	1200	Inconsistent	SHAPE	TriangleRed.png	38	1	708	27	29	18012	93.1034482758620640652	667.1111111111110858474	28	28	23051	100	823.25	31	32	21584	96.875	696.2580645161290249234	24	25	19479	96	811.625	115.3669354838709750766
5.0.11.0	win	062518	10:33:42	NH_A_01	1	1	mixed_Word_longCSI	16	mixed_repeat	177	Triangle	Red	Shape	Word	Repeat	1200	Inconsistent	SHAPE	TriangleRed.png	38	1	430	27	29	18012	93.1034482758620640652	667.1111111111110858474	29	29	23481	100	809.689655172413836226	32	33	22014	96.9696969696969688357	687.9375	24	25	19479	96	811.625	123.6875
5.0.11.0	win	062518	10:33:42	NH_A_01	1	1	mixed_Word_longCSI	16	mixed_shift	180	Circle	Green	Color	Word	Shift	1200	Inconsistent	COLOR	CircleGreen.png	30	0	547	27	30	18012	90	667.1111111111110858474	29	29	23481	100	809.689655172413836226	32	33	22014	96.9696969696969688357	687.9375	24	26	19479	92.3076923076923065992	811.625	123.6875
5.0.11.0	win	062518	10:33:42	NH_A_01	1	1	mixed_Word_longCSI	16	mixed_repeat	183	Circle	Green	Color	Word	Repeat	1200	Inconsistent	COLOR	CircleGreen.png	30	0	356	27	31	18012	87.0967741935483843463	667.1111111111110858474	29	29	23481	100	809.689655172413836226	32	34	22014	94.1176470588235218884	687.9375	24	26	19479	92.3076923076923065992	811.625	123.6875
5.0.11.0	win	062518	10:33:42	NH_A_01	1	1	mixed_Word_longCSI	16	mixed_shift	186	Triangle	Green	Shape	Word	Shift	1200	Consistent	SHAPE	TriangleGreen.png	38	1	684	27	31	18012	87.0967741935483843463	667.1111111111110858474	30	30	24165	100	805.5	32	34	22014	94.1176470588235218884	687.9375	25	27	20163	92.5925925925925952242	806.5199999999999818101	118.5824999999999818101
5.0.11.0	win	062518	10:33:42	NH_A_01	1	1	mixed_Word_longCSI	16	mixed_repeat	189	Triangle	Green	Shape	Word	Repeat	1200	Consistent	SHAPE	TriangleGreen.png	38	1	694	27	31	18012	87.0967741935483843463	667.1111111111110858474	31	31	24859	100	801.903225806451587232	33	35	22708	94.2857142857142775938	688.1212121212121246572	25	27	20163	92.5925925925925952242	806.5199999999999818101	118.3987878787878571529
5.0.11.0	win	062518	10:33:42	NH_A_01	1	1	mixed_Word_longCSI	16	mixed_repeat	192	Triangle	Green	Shape	Word	Repeat	1200	Consistent	SHAPE	TriangleGreen.png	38	1	609	27	31	18012	87.0967741935483843463	667.1111111111110858474	32	32	25468	100	795.875	34	36	23317	94.4444444444444428655	685.7941176470587834046	25	27	20163	92.5925925925925952242	806.5199999999999818101	120.7258823529411984055
5.0.11.0	win	062518	10:33:42	NH_A_01	1	1	mixed_Word_longCSI	16	mixed_repeat	195	Triangle	Green	Shape	Word	Repeat	1200	Consistent	SHAPE	TriangleGreen.png	38	1	463	27	31	18012	87.0967741935483843463	667.1111111111110858474	33	33	25931	100	785.7878787878787534282	35	37	23780	94.594594594594596515	679.4285714285714448124	25	27	20163	92.5925925925925952242	806.5199999999999818101	127.0914285714285369977
5.0.11.0	win	062518	10:33:42	NH_A_01	1	1	mixed_Word_longCSI	16	mixed_repeat	198	Triangle	Red	Shape	Word	Repeat	1200	Inconsistent	SHAPE	TriangleRed.png	38	1	499	27	31	18012	87.0967741935483843463	667.1111111111110858474	34	34	26430	100	777.3529411764706082977	36	38	24279	94.7368421052631504153	674.4166666666666287711	25	27	20163	92.5925925925925952242	806.5199999999999818101	132.1033333333333530391
5.0.11.0	win	062518	10:33:42	NH_A_01	1	1	mixed_Word_longCSI	16	mixed_shift	201	Triangle	Green	Color	Word	Shift	1200	Consistent	COLOR	TriangleGreen.png	38	1	565	28	32	18577	87.5	663.4642857142856655628	34	34	26430	100	777.3529411764706082977	36	38	24279	94.7368421052631504153	674.4166666666666287711	26	28	20728	92.8571428571428612031	797.2307692307692832401	122.814102564102654469
5.0.11.0	win	062518	10:33:42	NH_A_01	1	1	mixed_Word_longCSI	16	mixed_shift	204	Triangle	Green	Shape	Word	Shift	1200	Consistent	SHAPE	TriangleGreen.png	38	1	676	28	32	18577	87.5	663.4642857142856655628	35	35	27106	100	774.4571428571429123622	36	38	24279	94.7368421052631504153	674.4166666666666287711	27	29	21404	93.1034482758620640652	792.7407407407407617939	118.3240740740741330228
5.0.11.0	win	062518	10:33:42	NH_A_01	1	1	mixed_Word_longCSI	16	mixed_shift	207	Triangle	Green	Color	Word	Shift	1200	Consistent	COLOR	TriangleGreen.png	38	1	592	29	33	19169	87.8787878787878753428	661	35	35	27106	100	774.4571428571429123622	36	38	24279	94.7368421052631504153	674.4166666666666287711	28	30	21996	93.3333333333333285964	785.5714285714285551876	111.1547619047619264165
5.0.11.0	win	062518	10:33:42	NH_A_01	1	1	mixed_Word_longCSI	16	mixed_shift	210	Triangle	Red	Shape	Word	Shift	1200	Inconsistent	SHAPE	TriangleRed.png	38	1	1038	29	33	19169	87.8787878787878753428	661	36	36	28144	100	781.7777777777778283053	36	38	24279	94.7368421052631504153	674.4166666666666287711	29	31	23034	93.5483870967741921731	794.2758620689654662783	119.8591954022988375073
5.0.11.0	win	062518	10:33:42	NH_A_01	1	1	mixed_Word_longCSI	16	mixed_shift	213	Circle	Green	Color	Word	Shift	1200	Inconsistent	COLOR	CircleGreen.png	30	0	603	29	34	19169	85.2941176470588260372	661	36	36	28144	100	781.7777777777778283053	36	38	24279	94.7368421052631504153	674.4166666666666287711	29	32	23034	90.625	794.2758620689654662783	119.8591954022988375073
5.0.11.0	win	062518	10:33:42	NH_A_01	1	1	mixed_Word_longCSI	16	mixed_shift	216	Circle	Green	Shape	Word	Shift	1200	Inconsistent	SHAPE	CircleGreen.png	30	1	1049	29	34	19169	85.2941176470588260372	661	37	37	29193	100	789	36	38	24279	94.7368421052631504153	674.4166666666666287711	30	33	24083	90.9090909090909065071	802.7666666666666515084	128.3500000000000227374
5.0.11.0	win	062518	10:33:42	NH_A_01	1	1	mixed_Word_longCSI	16	mixed_repeat	219	Triangle	Green	Shape	Word	Repeat	1200	Consistent	SHAPE	TriangleGreen.png	38	1	693	29	34	19169	85.2941176470588260372	661	38	38	29886	100	786.4736842105263576741	37	39	24972	94.8717948717948615922	674.9189189189189619356	30	33	24083	90.9090909090909065071	802.7666666666666515084	127.8477477477476895729
5.0.11.0	win	062518	10:33:42	NH_A_01	1	1	mixed_Word_longCSI	16	mixed_repeat	222	Circle	Green	Shape	Word	Repeat	1200	Inconsistent	SHAPE	CircleGreen.png	30	1	752	29	34	19169	85.2941176470588260372	661	39	39	30638	100	785.5897435897435343577	38	40	25724	95	676.9473684210526016614	30	33	24083	90.9090909090909065071	802.7666666666666515084	125.8192982456140498471
5.0.11.0	win	062518	10:33:42	NH_A_01	1	1	mixed_Word_longCSI	16	mixed_shift	225	Triangle	Red	Color	Word	Shift	1200	Inconsistent	COLOR	TriangleRed.png	30	1	1352	30	35	20521	85.7142857142857081953	684.0333333333333030168	39	39	30638	100	785.5897435897435343577	38	40	25724	95	676.9473684210526016614	31	34	25435	91.176470588235289938	820.4838709677419501531	143.5365025466893484918
5.0.11.0	win	062518	10:33:42	NH_A_01	1	1	mixed_Word_longCSI	16	mixed_repeat	228	Triangle	Green	Color	Word	Repeat	1200	Consistent	COLOR	TriangleGreen.png	38	1	536	31	36	21057	86.1111111111111142691	679.2580645161290249234	39	39	30638	100	785.5897435897435343577	39	41	26260	95.1219512195121978948	673.3333333333333712289	31	34	25435	91.176470588235289938	820.4838709677419501531	147.1505376344085789242
5.0.11.0	win	062518	10:33:42	NH_A_01	1	1	mixed_Word_longCSI	16	mixed_shift	231	Triangle	Red	Shape	Word	Shift	1200	Inconsistent	SHAPE	TriangleRed.png	38	1	1273	31	36	21057	86.1111111111111142691	679.2580645161290249234	40	40	31911	100	797.7749999999999772626	39	41	26260	95.1219512195121978948	673.3333333333333712289	32	35	26708	91.4285714285714306016	834.625	161.2916666666666287711
5.0.11.0	win	062518	10:33:42	NH_A_01	1	1	mixed_Word_longCSI	16	mixed_repeat	234	Triangle	Green	Shape	Word	Repeat	1200	Consistent	SHAPE	TriangleGreen.png	38	1	876	31	36	21057	86.1111111111111142691	679.2580645161290249234	41	41	32787	100	799.6829268292682399988	40	42	27136	95.2380952380952265912	678.3999999999999772626	32	35	26708	91.4285714285714306016	834.625	156.2250000000000227374
5.0.11.0	win	062518	10:33:42	NH_A_01	1	1	mixed_Word_longCSI	16	mixed_repeat	237	Triangle	Red	Shape	Word	Repeat	1200	Inconsistent	SHAPE	TriangleRed.png	38	1	1135	31	36	21057	86.1111111111111142691	679.2580645161290249234	42	42	33922	100	807.6666666666666287711	41	43	28271	95.3488372093023315301	689.5365853658536252624	32	35	26708	91.4285714285714306016	834.625	145.0884146341463747376
5.0.11.0	win	062518	10:33:42	NH_A_01	1	1	mixed_Word_longCSI	16	mixed_shift	240	Circle	Green	Color	Word	Shift	1200	Inconsistent	COLOR	CircleGreen.png	38	1	1096	32	37	22153	86.486486486486484182	692.28125	42	42	33922	100	807.6666666666666287711	41	43	28271	95.3488372093023315301	689.5365853658536252624	33	36	27804	91.6666666666666571928	842.5454545454545041139	153.0088691796008788515
5.0.11.0	win	062518	10:33:42	NH_A_01	1	1	mixed_Word_longCSI	16	mixed_shift	243	Circle	Green	Shape	Word	Shift	1200	Inconsistent	SHAPE	CircleGreen.png	30	1	642	32	37	22153	86.486486486486484182	692.28125	43	43	34564	100	803.8139534883721353253	41	43	28271	95.3488372093023315301	689.5365853658536252624	34	37	28446	91.8918918918919018779	836.6470588235293917023	147.1104734576757664399
5.0.11.0	win	062518	10:33:42	NH_A_01	1	1	mixed_Word_longCSI	16	mixed_repeat	246	Circle	Red	Shape	Word	Repeat	1200	Consistent	SHAPE	CircleRed.png	30	1	655	32	37	22153	86.486486486486484182	692.28125	44	44	35219	100	800.4318181818181301423	42	44	28926	95.4545454545454532536	688.7142857142856655628	34	37	28446	91.8918918918919018779	836.6470588235293917023	147.9327731092437261395
5.0.11.0	win	062518	10:33:42	NH_A_01	1	1	mixed_Word_longCSI	16	mixed_shift	249	Circle	Red	Color	Word	Shift	1200	Consistent	COLOR	CircleRed.png	30	1	1148	33	38	23301	86.8421052631579044601	706.0909090909091219146	44	44	35219	100	800.4318181818181301423	42	44	28926	95.4545454545454532536	688.7142857142856655628	35	38	29594	92.1052631578947398339	845.5428571428570876378	156.828571428571422075
5.0.11.0	win	062518	10:33:42	NH_A_01	1	1	mixed_Word_longCSI	16	mixed_repeat	252	Circle	Green	Color	Word	Repeat	1200	Inconsistent	COLOR	CircleGreen.png	38	1	979	34	39	24280	87.1794871794871824022	714.1176470588235360992	44	44	35219	100	800.4318181818181301423	43	45	29905	95.5555555555555571345	695.4651162790697753735	35	38	29594	92.1052631578947398339	845.5428571428570876378	150.0777408637873122643
5.0.11.0	win	062518	10:33:42	NH_A_01	1	1	mixed_Word_longCSI	16	mixed_repeat	255	Triangle	Red	Color	Word	Repeat	1200	Inconsistent	COLOR	TriangleRed.png	30	1	578	35	40	24858	87.5	710.2285714285713993377	44	44	35219	100	800.4318181818181301423	44	46	30483	95.6521739130434838216	692.7954545454545041139	35	38	29594	92.1052631578947398339	845.5428571428570876378	152.7474025974025835239
5.0.11.0	win	062518	10:33:42	NH_A_01	1	1	mixed_Word_longCSI	16	mixed_shift	258	Circle	Green	Shape	Word	Shift	1200	Inconsistent	SHAPE	CircleGreen.png	30	1	977	35	40	24858	87.5	710.2285714285713993377	45	45	36196	100	804.3555555555556111358	44	46	30483	95.6521739130434838216	692.7954545454545041139	36	39	30571	92.3076923076923065992	849.1944444444444570763	156.3989898989899529624
5.0.11.0	win	062518	10:33:42	NH_A_01	1	1	mixed_Word_longCSI	16	mixed_shift	261	Circle	Red	Color	Word	Shift	1200	Consistent	COLOR	CircleRed.png	38	0	1281	35	41	24858	85.3658536585365794735	710.2285714285713993377	45	45	36196	100	804.3555555555556111358	44	46	30483	95.6521739130434838216	692.7954545454545041139	36	40	30571	90	849.1944444444444570763	156.3989898989899529624
5.0.11.0	win	062518	10:33:42	NH_A_01	1	1	mixed_Word_longCSI	16	mixed_repeat	264	Triangle	Red	Color	Word	Repeat	1200	Inconsistent	COLOR	TriangleRed.png	30	1	692	36	42	25550	85.7142857142857081953	709.7222222222221716947	45	45	36196	100	804.3555555555556111358	45	47	31175	95.7446808510638334155	692.7777777777778283053	36	40	30571	90	849.1944444444444570763	156.4166666666666287711
5.0.11.0	win	062518	10:33:42	NH_A_01	1	1	mixed_Word_longCSI	16	mixed_shift	267	Circle	Green	Shape	Word	Shift	1200	Inconsistent	SHAPE	CircleGreen.png	30	1	910	36	42	25550	85.7142857142857081953	709.7222222222221716947	46	46	37106	100	806.6521739130434980325	45	47	31175	95.7446808510638334155	692.7777777777778283053	37	41	31481	90.2439024390243957896	850.8378378378378101843	158.060060060059981879
5.0.11.0	win	062518	10:33:42	NH_A_01	1	1	mixed_Word_longCSI	16	mixed_shift	270	Triangle	Red	Color	Word	Shift	1200	Inconsistent	COLOR	TriangleRed.png	30	1	1152	37	43	26702	86.0465116279069803795	721.6756756756756203686	46	46	37106	100	806.6521739130434980325	45	47	31175	95.7446808510638334155	692.7777777777778283053	38	42	32633	90.4761904761904816041	858.7631578947368780064	165.9853801169590497011
5.0.11.0	win	062518	10:33:42	NH_A_01	1	1	mixed_Word_longCSI	16	mixed_shift	273	Circle	Red	Shape	Word	Shift	1200	Consistent	SHAPE	CircleRed.png	30	1	1480	37	43	26702	86.0465116279069803795	721.6756756756756203686	47	47	38586	100	820.9787234042553336621	45	47	31175	95.7446808510638334155	692.7777777777778283053	39	43	34113	90.6976744186046488494	874.6923076923077360334	181.9145299145299077281
5.0.11.0	win	062518	10:33:42	NH_A_01	1	1	mixed_Word_longCSI	16	mixed_shift	276	Triangle	Green	Color	Word	Shift	1200	Consistent	COLOR	TriangleGreen.png	38	1	1380	38	44	28082	86.3636363636363597607	739	47	47	38586	100	820.9787234042553336621	45	47	31175	95.7446808510638334155	692.7777777777778283053	40	44	35493	90.9090909090909065071	887.3250000000000454747	194.5472222222222171695
5.0.11.0	win	062518	10:33:42	NH_A_01	1	1	mixed_Word_longCSI	16	mixed_shift	279	Circle	Green	Shape	Word	Shift	1200	Inconsistent	SHAPE	CircleGreen.png	30	1	1042	38	44	28082	86.3636363636363597607	739	48	48	39628	100	825.5833333333333712289	45	47	31175	95.7446808510638334155	692.7777777777778283053	41	45	36535	91.1111111111111142691	891.0975609756097810532	198.3197831978319527479
5.0.11.0	win	062518	10:33:42	NH_A_01	1	1	mixed_Word_longCSI	16	mixed_shift	282	Circle	Red	Color	Word	Shift	1200	Consistent	COLOR	CircleRed.png	30	1	1039	39	45	29121	86.6666666666666714036	746.6923076923077360334	48	48	39628	100	825.5833333333333712289	45	47	31175	95.7446808510638334155	692.7777777777778283053	42	46	37574	91.3043478260869534324	894.6190476190475919793	201.8412698412697636741
5.0.11.0	win	062518	10:33:42	NH_A_01	1	1	mixed_Word_longCSI	16	mixed_repeat	285	Triangle	Green	Color	Word	Repeat	1200	Consistent	COLOR	TriangleGreen.png	38	1	572	40	46	29693	86.9565217391304372541	742.3250000000000454747	48	48	39628	100	825.5833333333333712289	46	48	31747	95.8333333333333428072	690.1521739130434980325	42	46	37574	91.3043478260869534324	894.6190476190475919793	204.4668737060040939468
5.0.11.0	win	062518	10:33:42	NH_A_01	1	1	mixed_Word_longCSI	16	mixed_shift	288	Circle	Green	Shape	Word	Shift	1200	Inconsistent	SHAPE	CircleGreen.png	30	1	587	40	46	29693	86.9565217391304372541	742.3250000000000454747	49	49	40215	100	820.7142857142856655628	46	48	31747	95.8333333333333428072	690.1521739130434980325	43	47	38161	91.4893617021276526202	887.4651162790697753735	197.312942366026277341
5.0.11.0	win	062518	10:33:42	NH_A_01	1	1	mixed_Word_longCSI	16	mixed_shift	291	Circle	Red	Color	Word	Shift	1200	Consistent	COLOR	CircleRed.png	30	1	1178	41	47	30871	87.2340425531915002466	752.9512195121951663168	49	49	40215	100	820.7142857142856655628	46	48	31747	95.8333333333333428072	690.1521739130434980325	44	48	39339	91.6666666666666571928	894.0681818181818698577	203.9160079051383718252
5.0.11.0	win	062518	10:33:42	NH_A_01	1	1	mixed_Word_longCSI	16	mixed_shift	294	Circle	Green	Shape	Word	Shift	1200	Inconsistent	SHAPE	CircleGreen.png	30	1	881	41	47	30871	87.2340425531915002466	752.9512195121951663168	50	50	41096	100	821.9199999999999590727	46	48	31747	95.8333333333333428072	690.1521739130434980325	45	49	40220	91.8367346938775597209	893.7777777777778283053	203.6256038647343302728
5.0.11.0	win	062518	10:33:42	NH_A_01	1	1	mixed_Word_longCSI	16	mixed_shift	297	Triangle	Red	Color	Word	Shift	1200	Inconsistent	COLOR	TriangleRed.png	30	1	660	42	48	31531	87.5	750.7380952380951839586	50	50	41096	100	821.9199999999999590727	46	48	31747	95.8333333333333428072	690.1521739130434980325	46	50	40880	92	888.695652173913003935	198.5434782608695059025
5.0.11.0	win	062518	10:33:42	NH_A_01	1	1	mixed_Word_longCSI	16	mixed_repeat	300	Circle	Red	Color	Word	Repeat	1200	Consistent	COLOR	CircleRed.png	30	1	592	43	49	32123	87.7551020408163253705	747.0465116279069661687	50	50	41096	100	821.9199999999999590727	47	49	32339	95.9183673469387656496	688.0638297872339990136	46	50	40880	92	888.695652173913003935	200.6318223866790049215
5.0.11.0	win	062518	10:33:42	NH_A_01	1	1	mixed_Word_longCSI	16	mixed_repeat	303	Triangle	Green	Color	Word	Repeat	1200	Consistent	COLOR	TriangleGreen.png	38	1	622	44	50	32745	88	744.2045454545454958861	50	50	41096	100	821.9199999999999590727	48	50	32961	96	686.6875	46	50	40880	92	888.695652173913003935	202.008152173913003935
5.0.11.0	win	062518	10:33:42	NH_A_01	1	1	mixed_Letter_shortCSI	17	MixedTestInstruct	1	Triangle	Green	Color	Letter	Repeat	200	Consistent	SC_Mixed_Lettertest.htm	TriangleGreen.png	57	0	7922	0	0	0	0		0	0	0	0		0	0	0	0		0	0	0	0		0
5.0.11.0	win	062518	10:33:42	NH_A_01	1	1	mixed_Letter_shortCSI	17	mixed_firsttask	2	Circle	Red	Shape	Letter	firsttrial	200	Consistent	S	CircleRed.png	30	1	892	0	0	0	0		0	0	0	0		0	0	0	0		0	0	0	0		0
5.0.11.0	win	062518	10:33:42	NH_A_01	1	1	mixed_Letter_shortCSI	17	mixed_repeat	5	Triangle	Red	Shape	Letter	Repeat	200	Inconsistent	S	TriangleRed.png	38	1	807	0	0	0	0		1	1	807	100	807	1	1	807	100	807	0	0	0	0		-807
5.0.11.0	win	062518	10:33:42	NH_A_01	1	1	mixed_Letter_shortCSI	17	mixed_shift	8	Circle	Red	Color	Letter	Shift	200	Consistent	C	CircleRed.png	30	1	629	1	1	629	100	629	1	1	807	100	807	1	1	807	100	807	1	1	629	100	629	-178
5.0.11.0	win	062518	10:33:42	NH_A_01	1	1	mixed_Letter_shortCSI	17	mixed_shift	11	Circle	Red	Shape	Letter	Shift	200	Consistent	S	CircleRed.png	30	1	956	1	1	629	100	629	2	2	1763	100	881.5	1	1	807	100	807	2	2	1585	100	792.5	-14.5
5.0.11.0	win	062518	10:33:42	NH_A_01	1	1	mixed_Letter_shortCSI	17	mixed_repeat	14	Circle	Red	Shape	Letter	Repeat	200	Consistent	S	CircleRed.png	30	1	980	1	1	629	100	629	3	3	2743	100	914.3333333333333712289	2	2	1787	100	893.5	2	2	1585	100	792.5	-101
5.0.11.0	win	062518	10:33:42	NH_A_01	1	1	mixed_Letter_shortCSI	17	mixed_repeat	17	Circle	Red	Shape	Letter	Repeat	200	Consistent	S	CircleRed.png	30	1	428	1	1	629	100	629	4	4	3171	100	792.75	3	3	2215	100	738.3333333333333712289	2	2	1585	100	792.5	54.1666666666666287711
5.0.11.0	win	062518	10:33:42	NH_A_01	1	1	mixed_Letter_shortCSI	17	mixed_shift	20	Triangle	Red	Color	Letter	Shift	200	Inconsistent	C	TriangleRed.png	38	0	602	1	2	629	50	629	4	4	3171	100	792.75	3	3	2215	100	738.3333333333333712289	2	3	1585	66.6666666666666571928	792.5	54.1666666666666287711
5.0.11.0	win	062518	10:33:42	NH_A_01	1	1	mixed_Letter_shortCSI	17	mixed_repeat	23	Circle	Green	Color	Letter	Repeat	200	Inconsistent	C	CircleGreen.png	38	1	1840	2	3	2469	66.6666666666666571928	1234.5	4	4	3171	100	792.75	4	4	4055	100	1013.75	2	3	1585	66.6666666666666571928	792.5	-221.25
5.0.11.0	win	062518	10:33:42	NH_A_01	1	1	mixed_Letter_shortCSI	17	mixed_repeat	26	Circle	Red	Color	Letter	Repeat	200	Consistent	C	CircleRed.png	30	1	1302	3	4	3771	75	1257	4	4	3171	100	792.75	5	5	5357	100	1071.4000000000000909495	2	3	1585	66.6666666666666571928	792.5	-278.9000000000000909495
5.0.11.0	win	062518	10:33:42	NH_A_01	1	1	mixed_Letter_shortCSI	17	mixed_shift	29	Circle	Red	Shape	Letter	Shift	200	Consistent	S	CircleRed.png	30	1	736	3	4	3771	75	1257	5	5	3907	100	781.3999999999999772626	5	5	5357	100	1071.4000000000000909495	3	4	2321	75	773.6666666666666287711	-297.7333333333334621784
5.0.11.0	win	062518	10:33:42	NH_A_01	1	1	mixed_Letter_shortCSI	17	mixed_shift	32	Circle	Red	Color	Letter	Shift	200	Consistent	C	CircleRed.png	30	1	1026	4	5	4797	80	1199.25	5	5	3907	100	781.3999999999999772626	5	5	5357	100	1071.4000000000000909495	4	5	3347	80	836.75	-234.6500000000000909495
5.0.11.0	win	062518	10:33:42	NH_A_01	1	1	mixed_Letter_shortCSI	17	mixed_repeat	35	Circle	Green	Color	Letter	Repeat	200	Inconsistent	C	CircleGreen.png	38	1	1336	5	6	6133	83.3333333333333428072	1226.5999999999999090505	5	5	3907	100	781.3999999999999772626	6	6	6693	100	1115.5	4	5	3347	80	836.75	-278.75
5.0.11.0	win	062518	10:33:42	NH_A_01	1	1	mixed_Letter_shortCSI	17	mixed_shift	38	Circle	Red	Shape	Letter	Shift	200	Consistent	S	CircleRed.png	30	1	641	5	6	6133	83.3333333333333428072	1226.5999999999999090505	6	6	4548	100	758	6	6	6693	100	1115.5	5	6	3988	83.3333333333333428072	797.6000000000000227374	-317.8999999999999772626
5.0.11.0	win	062518	10:33:42	NH_A_01	1	1	mixed_Letter_shortCSI	17	mixed_shift	41	Circle	Green	Color	Letter	Shift	200	Inconsistent	C	CircleGreen.png	38	1	1238	6	7	7371	85.7142857142857081953	1228.5	6	6	4548	100	758	6	6	6693	100	1115.5	6	7	5226	85.7142857142857081953	871	-244.5
5.0.11.0	win	062518	10:33:42	NH_A_01	1	1	mixed_Letter_shortCSI	17	mixed_repeat	44	Circle	Green	Color	Letter	Repeat	200	Inconsistent	C	CircleGreen.png	38	1	788	7	8	8159	87.5	1165.5714285714286688744	6	6	4548	100	758	7	7	7481	100	1068.7142857142857792496	6	7	5226	85.7142857142857081953	871	-197.7142857142857792496
5.0.11.0	win	062518	10:33:42	NH_A_01	1	1	mixed_Letter_shortCSI	17	mixed_repeat	47	Circle	Green	Color	Letter	Repeat	200	Inconsistent	C	CircleGreen.png	38	1	531	8	9	8690	88.8888888888888857309	1086.25	6	6	4548	100	758	8	8	8012	100	1001.5	6	7	5226	85.7142857142857081953	871	-130.5
5.0.11.0	win	062518	10:33:42	NH_A_01	1	1	mixed_Letter_shortCSI	17	mixed_repeat	50	Triangle	Green	Color	Letter	Repeat	200	Consistent	C	TriangleGreen.png	38	1	796	9	10	9486	90	1054	6	6	4548	100	758	9	9	8808	100	978.6666666666666287711	6	7	5226	85.7142857142857081953	871	-107.6666666666666287711
5.0.11.0	win	062518	10:33:42	NH_A_01	1	1	mixed_Letter_shortCSI	17	mixed_shift	53	Circle	Green	Shape	Letter	Shift	200	Inconsistent	S	CircleGreen.png	30	1	860	9	10	9486	90	1054	7	7	5408	100	772.5714285714285551876	9	9	8808	100	978.6666666666666287711	7	8	6086	87.5	869.4285714285714448124	-109.2380952380951839586
5.0.11.0	win	062518	10:33:42	NH_A_01	1	1	mixed_Letter_shortCSI	17	mixed_shift	56	Triangle	Green	Color	Letter	Shift	200	Consistent	C	TriangleGreen.png	38	1	1336	10	11	10822	90.9090909090909065071	1082.2000000000000454747	7	7	5408	100	772.5714285714285551876	9	9	8808	100	978.6666666666666287711	8	9	7422	88.8888888888888857309	927.75	-50.9166666666666287711
5.0.11.0	win	062518	10:33:42	NH_A_01	1	1	mixed_Letter_shortCSI	17	mixed_repeat	59	Circle	Red	Color	Letter	Repeat	200	Consistent	C	CircleRed.png	30	1	818	11	12	11640	91.6666666666666571928	1058.1818181818182438292	7	7	5408	100	772.5714285714285551876	10	10	9626	100	962.6000000000000227374	8	9	7422	88.8888888888888857309	927.75	-34.8500000000000227374
5.0.11.0	win	062518	10:33:42	NH_A_01	1	1	mixed_Letter_shortCSI	17	mixed_repeat	62	Circle	Red	Color	Letter	Repeat	200	Consistent	C	CircleRed.png	30	1	336	12	13	11976	92.3076923076923065992	998	7	7	5408	100	772.5714285714285551876	11	11	9962	100	905.6363636363636260285	8	9	7422	88.8888888888888857309	927.75	22.1136363636363739715
5.0.11.0	win	062518	10:33:42	NH_A_01	1	1	mixed_Letter_shortCSI	17	mixed_shift	65	Circle	Red	Shape	Letter	Shift	200	Consistent	S	CircleRed.png	30	1	577	12	13	11976	92.3076923076923065992	998	8	8	5985	100	748.125	11	11	9962	100	905.6363636363636260285	9	10	7999	90	888.7777777777778283053	-16.8585858585857977232
5.0.11.0	win	062518	10:33:42	NH_A_01	1	1	mixed_Letter_shortCSI	17	mixed_repeat	68	Circle	Red	Shape	Letter	Repeat	200	Consistent	S	CircleRed.png	30	1	345	12	13	11976	92.3076923076923065992	998	9	9	6330	100	703.3333333333333712289	12	12	10307	100	858.9166666666666287711	9	10	7999	90	888.7777777777778283053	29.8611111111111995342
5.0.11.0	win	062518	10:33:42	NH_A_01	1	1	mixed_Letter_shortCSI	17	mixed_shift	71	Triangle	Red	Color	Letter	Shift	200	Inconsistent	C	TriangleRed.png	38	0	810	12	14	11976	85.7142857142857081953	998	9	9	6330	100	703.3333333333333712289	12	12	10307	100	858.9166666666666287711	9	11	7999	81.8181818181818272251	888.7777777777778283053	29.8611111111111995342
5.0.11.0	win	062518	10:33:42	NH_A_01	1	1	mixed_Letter_shortCSI	17	mixed_repeat	74	Triangle	Red	Color	Letter	Repeat	200	Inconsistent	C	TriangleRed.png	30	1	825	13	15	12801	86.6666666666666714036	984.6923076923077360334	9	9	6330	100	703.3333333333333712289	13	13	11132	100	856.3076923076922639666	9	11	7999	81.8181818181818272251	888.7777777777778283053	32.4700854700855643387
5.0.11.0	win	062518	10:33:42	NH_A_01	1	1	mixed_Letter_shortCSI	17	mixed_shift	77	Triangle	Red	Shape	Letter	Shift	200	Inconsistent	S	TriangleRed.png	38	1	1239	13	15	12801	86.6666666666666714036	984.6923076923077360334	10	10	7569	100	756.8999999999999772626	13	13	11132	100	856.3076923076922639666	10	12	9238	83.3333333333333428072	923.7999999999999545253	67.4923076923076905587
5.0.11.0	win	062518	10:33:42	NH_A_01	1	1	mixed_Letter_shortCSI	17	mixed_repeat	80	Triangle	Green	Shape	Letter	Repeat	200	Consistent	S	TriangleGreen.png	38	1	932	13	15	12801	86.6666666666666714036	984.6923076923077360334	11	11	8501	100	772.8181818181818698577	14	14	12064	100	861.7142857142856655628	10	12	9238	83.3333333333333428072	923.7999999999999545253	62.0857142857142889625
5.0.11.0	win	062518	10:33:42	NH_A_01	1	1	mixed_Letter_shortCSI	17	mixed_repeat	83	Triangle	Green	Shape	Letter	Repeat	200	Consistent	S	TriangleGreen.png	38	1	846	13	15	12801	86.6666666666666714036	984.6923076923077360334	12	12	9347	100	778.9166666666666287711	15	15	12910	100	860.6666666666666287711	10	12	9238	83.3333333333333428072	923.7999999999999545253	63.1333333333333257542
5.0.11.0	win	062518	10:33:42	NH_A_01	1	1	mixed_Letter_shortCSI	17	mixed_repeat	86	Triangle	Green	Shape	Letter	Repeat	200	Consistent	S	TriangleGreen.png	38	1	491	13	15	12801	86.6666666666666714036	984.6923076923077360334	13	13	9838	100	756.7692307692307167599	16	16	13401	100	837.5625	10	12	9238	83.3333333333333428072	923.7999999999999545253	86.2374999999999545253
5.0.11.0	win	062518	10:33:42	NH_A_01	1	1	mixed_Letter_shortCSI	17	mixed_repeat	89	Triangle	Red	Shape	Letter	Repeat	200	Inconsistent	S	TriangleRed.png	38	1	486	13	15	12801	86.6666666666666714036	984.6923076923077360334	14	14	10324	100	737.4285714285714448124	17	17	13887	100	816.8823529411764639008	10	12	9238	83.3333333333333428072	923.7999999999999545253	106.9176470588234906245
5.0.11.0	win	062518	10:33:42	NH_A_01	1	1	mixed_Letter_shortCSI	17	mixed_repeat	92	Circle	Red	Shape	Letter	Repeat	200	Consistent	S	CircleRed.png	30	1	578	13	15	12801	86.6666666666666714036	984.6923076923077360334	15	15	10902	100	726.7999999999999545253	18	18	14465	100	803.6111111111110858474	10	12	9238	83.3333333333333428072	923.7999999999999545253	120.1888888888888686779
5.0.11.0	win	062518	10:33:42	NH_A_01	1	1	mixed_Letter_shortCSI	17	mixed_shift	95	Triangle	Green	Color	Letter	Shift	200	Consistent	C	TriangleGreen.png	38	1	1498	14	16	14299	87.5	1021.3571428571428896248	15	15	10902	100	726.7999999999999545253	18	18	14465	100	803.6111111111110858474	11	13	10736	84.6153846153846131983	976	172.3888888888889141526
5.0.11.0	win	062518	10:33:42	NH_A_01	1	1	mixed_Letter_shortCSI	17	mixed_shift	98	Circle	Green	Shape	Letter	Shift	200	Inconsistent	S	CircleGreen.png	30	1	637	14	16	14299	87.5	1021.3571428571428896248	16	16	11539	100	721.1875	18	18	14465	100	803.6111111111110858474	12	14	11373	85.7142857142857081953	947.75	144.1388888888889141526
5.0.11.0	win	062518	10:33:42	NH_A_01	1	1	mixed_Letter_shortCSI	17	mixed_repeat	101	Circle	Green	Shape	Letter	Repeat	200	Inconsistent	S	CircleGreen.png	30	1	434	14	16	14299	87.5	1021.3571428571428896248	17	17	11973	100	704.2941176470587834046	19	19	14899	100	784.1578947368420813291	12	14	11373	85.7142857142857081953	947.75	163.5921052631579186709
5.0.11.0	win	062518	10:33:42	NH_A_01	1	1	mixed_Letter_shortCSI	17	mixed_repeat	104	Triangle	Red	Shape	Letter	Repeat	200	Inconsistent	S	TriangleRed.png	38	1	607	14	16	14299	87.5	1021.3571428571428896248	18	18	12580	100	698.8888888888889141526	20	20	15506	100	775.2999999999999545253	12	14	11373	85.7142857142857081953	947.75	172.4500000000000454747
5.0.11.0	win	062518	10:33:42	NH_A_01	1	1	mixed_Letter_shortCSI	17	mixed_shift	107	Triangle	Red	Color	Letter	Shift	200	Inconsistent	C	TriangleRed.png	30	1	886	15	17	15185	88.2352941176470579876	1012.3333333333333712289	18	18	12580	100	698.8888888888889141526	20	20	15506	100	775.2999999999999545253	13	15	12259	86.6666666666666714036	943	167.7000000000000454747
5.0.11.0	win	062518	10:33:42	NH_A_01	1	1	mixed_Letter_shortCSI	17	mixed_repeat	110	Circle	Green	Color	Letter	Repeat	200	Inconsistent	C	CircleGreen.png	30	0	577	15	18	15185	83.3333333333333428072	1012.3333333333333712289	18	18	12580	100	698.8888888888889141526	20	21	15506	95.2380952380952265912	775.2999999999999545253	13	15	12259	86.6666666666666714036	943	167.7000000000000454747
5.0.11.0	win	062518	10:33:42	NH_A_01	1	1	mixed_Letter_shortCSI	17	mixed_repeat	113	Triangle	Green	Color	Letter	Repeat	200	Consistent	C	TriangleGreen.png	38	1	778	16	19	15963	84.2105263157894654569	997.6875	18	18	12580	100	698.8888888888889141526	21	22	16284	95.4545454545454532536	775.4285714285714448124	13	15	12259	86.6666666666666714036	943	167.5714285714285551876
5.0.11.0	win	062518	10:33:42	NH_A_01	1	1	mixed_Letter_shortCSI	17	mixed_shift	116	Triangle	Red	Shape	Letter	Shift	200	Inconsistent	S	TriangleRed.png	38	1	1065	16	19	15963	84.2105263157894654569	997.6875	19	19	13645	100	718.1578947368420813291	21	22	16284	95.4545454545454532536	775.4285714285714448124	14	16	13324	87.5	951.7142857142856655628	176.2857142857142207504
5.0.11.0	win	062518	10:33:42	NH_A_01	1	1	mixed_Letter_shortCSI	17	mixed_shift	119	Triangle	Green	Color	Letter	Shift	200	Consistent	C	TriangleGreen.png	38	1	861	17	20	16824	85	989.6470588235293917023	19	19	13645	100	718.1578947368420813291	21	22	16284	95.4545454545454532536	775.4285714285714448124	15	17	14185	88.2352941176470579876	945.6666666666666287711	170.2380952380951839586
5.0.11.0	win	062518	10:33:42	NH_A_01	1	1	mixed_Letter_shortCSI	17	mixed_repeat	122	Circle	Red	Color	Letter	Repeat	200	Consistent	C	CircleRed.png	30	1	1898	18	21	18722	85.7142857142857081953	1040.1111111111110858474	19	19	13645	100	718.1578947368420813291	22	23	18182	95.6521739130434838216	826.4545454545454958861	15	17	14185	88.2352941176470579876	945.6666666666666287711	119.2121212121211328849
5.0.11.0	win	062518	10:33:42	NH_A_01	1	1	mixed_Letter_shortCSI	17	mixed_shift	125	Triangle	Green	Shape	Letter	Shift	200	Consistent	S	TriangleGreen.png	38	1	2332	18	21	18722	85.7142857142857081953	1040.1111111111110858474	20	20	15977	100	798.8500000000000227374	22	23	18182	95.6521739130434838216	826.4545454545454958861	16	18	16517	88.8888888888888857309	1032.3125	205.8579545454545041139
5.0.11.0	win	062518	10:33:42	NH_A_01	1	1	mixed_Letter_shortCSI	17	mixed_shift	128	Circle	Green	Color	Letter	Shift	200	Inconsistent	C	CircleGreen.png	38	1	2366	19	22	21088	86.3636363636363597607	1109.8947368421052033227	20	20	15977	100	798.8500000000000227374	22	23	18182	95.6521739130434838216	826.4545454545454958861	17	19	18883	89.4736842105263150415	1110.7647058823529278015	284.3101604278074319154
5.0.11.0	win	062518	10:33:42	NH_A_01	1	1	mixed_Letter_shortCSI	17	mixed_repeat	131	Triangle	Green	Color	Letter	Repeat	200	Consistent	C	TriangleGreen.png	38	1	766	20	23	21854	86.9565217391304372541	1092.7000000000000454747	20	20	15977	100	798.8500000000000227374	23	24	18948	95.8333333333333428072	823.8260869565217490162	17	19	18883	89.4736842105263150415	1110.7647058823529278015	286.9386189258311787853
5.0.11.0	win	062518	10:33:42	NH_A_01	1	1	mixed_Letter_shortCSI	17	mixed_shift	134	Triangle	Red	Shape	Letter	Shift	200	Inconsistent	S	TriangleRed.png	38	1	1022	20	23	21854	86.9565217391304372541	1092.7000000000000454747	21	21	16999	100	809.4761904761904816041	23	24	18948	95.8333333333333428072	823.8260869565217490162	18	20	19905	90	1105.8333333333332575421	282.0072463768115085259
5.0.11.0	win	062518	10:33:42	NH_A_01	1	1	mixed_Letter_shortCSI	17	mixed_repeat	137	Circle	Green	Shape	Letter	Repeat	200	Inconsistent	S	CircleGreen.png	30	1	948	20	23	21854	86.9565217391304372541	1092.7000000000000454747	22	22	17947	100	815.7727272727272520569	24	25	19896	96	829	18	20	19905	90	1105.8333333333332575421	276.8333333333332575421
5.0.11.0	win	062518	10:33:42	NH_A_01	1	1	mixed_Letter_shortCSI	17	mixed_shift	140	Triangle	Red	Color	Letter	Shift	200	Inconsistent	C	TriangleRed.png	30	1	732	21	24	22586	87.5	1075.5238095238096320827	22	22	17947	100	815.7727272727272520569	24	25	19896	96	829	19	21	20637	90.4761904761904816041	1086.1578947368420813291	257.1578947368420813291
5.0.11.0	win	062518	10:33:42	NH_A_01	1	1	mixed_Letter_shortCSI	17	mixed_repeat	143	Triangle	Red	Color	Letter	Repeat	200	Inconsistent	C	TriangleRed.png	30	1	1149	22	25	23735	88	1078.8636363636362602847	22	22	17947	100	815.7727272727272520569	25	26	21045	96.153846153846160405	841.7999999999999545253	19	21	20637	90.4761904761904816041	1086.1578947368420813291	244.3578947368421268038
5.0.11.0	win	062518	10:33:42	NH_A_01	1	1	mixed_Letter_shortCSI	17	mixed_shift	146	Triangle	Green	Shape	Letter	Shift	200	Consistent	S	TriangleGreen.png	38	1	751	22	25	23735	88	1078.8636363636362602847	23	23	18698	100	812.9565217391303804106	25	26	21045	96.153846153846160405	841.7999999999999545253	20	22	21388	90.9090909090909065071	1069.4000000000000909495	227.6000000000001364242
5.0.11.0	win	062518	10:33:42	NH_A_01	1	1	mixed_Letter_shortCSI	17	mixed_shift	149	Triangle	Red	Color	Letter	Shift	200	Inconsistent	C	TriangleRed.png	30	1	1071	23	26	24806	88.4615384615384527933	1078.5217391304347529513	23	23	18698	100	812.9565217391303804106	25	26	21045	96.153846153846160405	841.7999999999999545253	21	23	22459	91.3043478260869534324	1069.4761904761903679173	227.676190476190413392
5.0.11.0	win	062518	10:33:42	NH_A_01	1	1	mixed_Letter_shortCSI	17	mixed_shift	152	Circle	Green	Shape	Letter	Shift	200	Inconsistent	S	CircleGreen.png	30	1	2211	23	26	24806	88.4615384615384527933	1078.5217391304347529513	24	24	20909	100	871.2083333333333712289	25	26	21045	96.153846153846160405	841.7999999999999545253	22	24	24670	91.6666666666666571928	1121.3636363636362602847	279.5636363636363057594
5.0.11.0	win	062518	10:33:42	NH_A_01	1	1	mixed_Letter_shortCSI	17	Rest	154	Circle	Green	Shape	Letter	Shift	200	Inconsistent	Take a break for 60 s	CircleGreen.png	0	0	59984	23	26	24806	88.4615384615384527933	1078.5217391304347529513	24	24	20909	100	871.2083333333333712289	25	26	21045	96.153846153846160405	841.7999999999999545253	22	24	24670	91.6666666666666571928	1121.3636363636362602847	279.5636363636363057594
5.0.11.0	win	062518	10:33:42	NH_A_01	1	1	mixed_Letter_shortCSI	17	mixed_shift	156	Circle	Green	Color	Letter	Shift	200	Inconsistent	C	CircleGreen.png	38	1	1080	24	27	25886	88.8888888888888857309	1078.5833333333332575421	24	24	20909	100	871.2083333333333712289	25	26	21045	96.153846153846160405	841.7999999999999545253	23	25	25750	92	1119.5652173913042588538	277.7652173913043043285
5.0.11.0	win	062518	10:33:42	NH_A_01	1	1	mixed_Letter_shortCSI	17	mixed_repeat	159	Triangle	Green	Color	Letter	Repeat	200	Consistent	C	TriangleGreen.png	38	1	700	25	28	26586	89.2857142857142918047	1063.4400000000000545697	24	24	20909	100	871.2083333333333712289	26	27	21745	96.2962962962962905067	836.3461538461538111733	23	25	25750	92	1119.5652173913042588538	283.2190635451504476805
5.0.11.0	win	062518	10:33:42	NH_A_01	1	1	mixed_Letter_shortCSI	17	mixed_repeat	162	Circle	Green	Color	Letter	Repeat	200	Inconsistent	C	CircleGreen.png	38	1	638	26	29	27224	89.6551724137931103087	1047.0769230769230944134	24	24	20909	100	871.2083333333333712289	27	28	22383	96.4285714285714306016	829	23	25	25750	92	1119.5652173913042588538	290.5652173913042588538
5.0.11.0	win	062518	10:33:42	NH_A_01	1	1	mixed_Letter_shortCSI	17	mixed_repeat	165	Triangle	Red	Color	Letter	Repeat	200	Inconsistent	C	TriangleRed.png	30	1	676	27	30	27900	90	1033.3333333333332575421	24	24	20909	100	871.2083333333333712289	28	29	23059	96.5517241379310320326	823.5357142857143344372	23	25	25750	92	1119.5652173913042588538	296.0295031055899244166
5.0.11.0	win	062518	10:33:42	NH_A_01	1	1	mixed_Letter_shortCSI	17	mixed_repeat	168	Triangle	Green	Color	Letter	Repeat	200	Consistent	C	TriangleGreen.png	38	1	584	28	31	28484	90.3225806451612811543	1017.2857142857143344372	24	24	20909	100	871.2083333333333712289	29	30	23643	96.6666666666666714036	815.2758620689654662783	23	25	25750	92	1119.5652173913042588538	304.2893553223387925755
5.0.11.0	win	062518	10:33:42	NH_A_01	1	1	mixed_Letter_shortCSI	17	mixed_repeat	171	Triangle	Green	Color	Letter	Repeat	200	Consistent	C	TriangleGreen.png	38	1	511	29	32	28995	90.625	999.8275862068965125218	24	24	20909	100	871.2083333333333712289	30	31	24154	96.774193548387103192	805.1333333333333257542	23	25	25750	92	1119.5652173913042588538	314.4318840579709330996
5.0.11.0	win	062518	10:33:42	NH_A_01	1	1	mixed_Letter_shortCSI	17	mixed_repeat	174	Triangle	Green	Color	Letter	Repeat	200	Consistent	C	TriangleGreen.png	38	1	490	30	33	29485	90.9090909090909065071	982.8333333333333712289	24	24	20909	100	871.2083333333333712289	31	32	24644	96.875	794.9677419354839003063	23	25	25750	92	1119.5652173913042588538	324.5974754558203585475
5.0.11.0	win	062518	10:33:42	NH_A_01	1	1	mixed_Letter_shortCSI	17	mixed_shift	177	Circle	Red	Shape	Letter	Shift	200	Consistent	S	CircleRed.png	30	1	469	30	33	29485	90.9090909090909065071	982.8333333333333712289	25	25	21378	100	855.1200000000000045475	31	32	24644	96.875	794.9677419354839003063	24	26	26219	92.3076923076923065992	1092.4583333333332575421	297.4905913978493572358
5.0.11.0	win	062518	10:33:42	NH_A_01	1	1	mixed_Letter_shortCSI	17	mixed_repeat	180	Circle	Green	Shape	Letter	Repeat	200	Inconsistent	S	CircleGreen.png	30	1	481	30	33	29485	90.9090909090909065071	982.8333333333333712289	26	26	21859	100	840.7307692307692832401	32	33	25125	96.9696969696969688357	785.15625	24	26	26219	92.3076923076923065992	1092.4583333333332575421	307.3020833333332575421
5.0.11.0	win	062518	10:33:42	NH_A_01	1	1	mixed_Letter_shortCSI	17	mixed_shift	183	Triangle	Red	Color	Letter	Shift	200	Inconsistent	C	TriangleRed.png	30	1	717	31	34	30202	91.176470588235289938	974.2580645161290249234	26	26	21859	100	840.7307692307692832401	32	33	25125	96.9696969696969688357	785.15625	25	27	26936	92.5925925925925952242	1077.4400000000000545697	292.2837500000000545697
5.0.11.0	win	062518	10:33:42	NH_A_01	1	1	mixed_Letter_shortCSI	17	mixed_repeat	186	Circle	Red	Color	Letter	Repeat	200	Consistent	C	CircleRed.png	30	1	414	32	35	30616	91.4285714285714306016	956.75	26	26	21859	100	840.7307692307692832401	33	34	25539	97.0588235294117680496	773.9090909090908780854	25	27	26936	92.5925925925925952242	1077.4400000000000545697	303.5309090909091764843
5.0.11.0	win	062518	10:33:42	NH_A_01	1	1	mixed_Letter_shortCSI	17	mixed_shift	189	Circle	Green	Shape	Letter	Shift	200	Inconsistent	S	CircleGreen.png	30	1	652	32	35	30616	91.4285714285714306016	956.75	27	27	22511	100	833.7407407407407617939	33	34	25539	97.0588235294117680496	773.9090909090908780854	26	28	27588	92.8571428571428612031	1061.0769230769230944134	287.167832167832216328
5.0.11.0	win	062518	10:33:42	NH_A_01	1	1	mixed_Letter_shortCSI	17	mixed_shift	192	Triangle	Red	Color	Letter	Shift	200	Inconsistent	C	TriangleRed.png	30	1	817	33	36	31433	91.6666666666666571928	952.5151515151515013713	27	27	22511	100	833.7407407407407617939	33	34	25539	97.0588235294117680496	773.9090909090908780854	27	29	28405	93.1034482758620640652	1052.0370370370369528246	278.1279461279460747392
5.0.11.0	win	062518	10:33:42	NH_A_01	1	1	mixed_Letter_shortCSI	17	mixed_shift	195	Circle	Red	Shape	Letter	Shift	200	Consistent	S	CircleRed.png	30	1	495	33	36	31433	91.6666666666666571928	952.5151515151515013713	28	28	23006	100	821.6428571428571103752	33	34	25539	97.0588235294117680496	773.9090909090908780854	28	30	28900	93.3333333333333285964	1032.1428571428571103752	258.2337662337662322898
5.0.11.0	win	062518	10:33:42	NH_A_01	1	1	mixed_Letter_shortCSI	17	mixed_repeat	198	Circle	Red	Shape	Letter	Repeat	200	Consistent	S	CircleRed.png	30	1	378	33	36	31433	91.6666666666666571928	952.5151515151515013713	29	29	23384	100	806.3448275862068612696	34	35	25917	97.1428571428571387969	762.2647058823529278015	28	30	28900	93.3333333333333285964	1032.1428571428571103752	269.8781512605041825736
5.0.11.0	win	062518	10:33:42	NH_A_01	1	1	mixed_Letter_shortCSI	17	mixed_shift	201	Triangle	Green	Color	Letter	Shift	200	Consistent	C	TriangleGreen.png	38	1	827	34	37	32260	91.8918918918919018779	948.8235294117647526946	29	29	23384	100	806.3448275862068612696	34	35	25917	97.1428571428571387969	762.2647058823529278015	29	31	29727	93.5483870967741921731	1025.0689655172413949913	262.8042596348884671897
5.0.11.0	win	062518	10:33:42	NH_A_01	1	1	mixed_Letter_shortCSI	17	mixed_repeat	204	Circle	Red	Color	Letter	Repeat	200	Consistent	C	CircleRed.png	30	1	552	35	38	32812	92.1052631578947398339	937.4857142857142662251	29	29	23384	100	806.3448275862068612696	35	36	26469	97.2222222222222143273	756.2571428571428668874	29	31	29727	93.5483870967741921731	1025.0689655172413949913	268.8118226600985281038
5.0.11.0	win	062518	10:33:42	NH_A_01	1	1	mixed_Letter_shortCSI	17	mixed_shift	207	Circle	Green	Shape	Letter	Shift	200	Inconsistent	S	CircleGreen.png	30	1	929	35	38	32812	92.1052631578947398339	937.4857142857142662251	30	30	24313	100	810.4333333333332802795	35	36	26469	97.2222222222222143273	756.2571428571428668874	30	32	30656	93.75	1021.8666666666666742458	265.6095238095238073583
5.0.11.0	win	062518	10:33:42	NH_A_01	1	1	mixed_Letter_shortCSI	17	mixed_shift	210	Triangle	Green	Color	Letter	Shift	200	Consistent	C	TriangleGreen.png	38	1	843	36	39	33655	92.3076923076923065992	934.8611111111110858474	30	30	24313	100	810.4333333333332802795	35	36	26469	97.2222222222222143273	756.2571428571428668874	31	33	31499	93.9393939393939376714	1016.096774193548412768	259.8396313364055458806
5.0.11.0	win	062518	10:33:42	NH_A_01	1	1	mixed_Letter_shortCSI	17	mixed_shift	213	Triangle	Green	Shape	Letter	Shift	200	Consistent	S	TriangleGreen.png	38	1	1161	36	39	33655	92.3076923076923065992	934.8611111111110858474	31	31	25474	100	821.7419354838709750766	35	36	26469	97.2222222222222143273	756.2571428571428668874	32	34	32660	94.1176470588235218884	1020.625	264.3678571428571331126
5.0.11.0	win	062518	10:33:42	NH_A_01	1	1	mixed_Letter_shortCSI	17	mixed_shift	216	Circle	Red	Color	Letter	Shift	200	Consistent	C	CircleRed.png	30	1	553	37	40	34208	92.5	924.5405405405405190322	31	31	25474	100	821.7419354838709750766	35	36	26469	97.2222222222222143273	756.2571428571428668874	33	35	33213	94.2857142857142775938	1006.4545454545454958861	250.1974025974026289987
5.0.11.0	win	062518	10:33:42	NH_A_01	1	1	mixed_Letter_shortCSI	17	mixed_repeat	219	Triangle	Red	Color	Letter	Repeat	200	Inconsistent	C	TriangleRed.png	30	1	802	38	41	35010	92.6829268292682968422	921.3157894736841626582	31	31	25474	100	821.7419354838709750766	36	37	27271	97.2972972972973053629	757.5277777777778283053	33	35	33213	94.2857142857142775938	1006.4545454545454958861	248.9267676767676675809
5.0.11.0	win	062518	10:33:42	NH_A_01	1	1	mixed_Letter_shortCSI	17	mixed_shift	222	Triangle	Red	Shape	Letter	Shift	200	Inconsistent	S	TriangleRed.png	38	1	800	38	41	35010	92.6829268292682968422	921.3157894736841626582	32	32	26274	100	821.0625	36	37	27271	97.2972972972973053629	757.5277777777778283053	34	36	34013	94.4444444444444428655	1000.3823529411764639008	242.8545751633986355955
5.0.11.0	win	062518	10:33:42	NH_A_01	1	1	mixed_Letter_shortCSI	17	mixed_repeat	225	Circle	Red	Shape	Letter	Repeat	200	Consistent	S	CircleRed.png	30	1	655	38	41	35010	92.6829268292682968422	921.3157894736841626582	33	33	26929	100	816.0303030303030027426	37	38	27926	97.3684210526315752077	754.7567567567567721198	34	36	34013	94.4444444444444428655	1000.3823529411764639008	245.6255961844196917809
5.0.11.0	win	062518	10:33:42	NH_A_01	1	1	mixed_Letter_shortCSI	17	mixed_shift	228	Triangle	Red	Color	Letter	Shift	200	Inconsistent	C	TriangleRed.png	30	1	916	39	42	35926	92.8571428571428612031	921.1794871794871824022	33	33	26929	100	816.0303030303030027426	37	38	27926	97.3684210526315752077	754.7567567567567721198	35	37	34929	94.594594594594596515	997.9714285714285324502	243.2146718146717603304
5.0.11.0	win	062518	10:33:42	NH_A_01	1	1	mixed_Letter_shortCSI	17	mixed_repeat	231	Triangle	Red	Color	Letter	Repeat	200	Inconsistent	C	TriangleRed.png	30	1	622	40	43	36548	93.0232558139534830843	913.7000000000000454747	33	33	26929	100	816.0303030303030027426	38	39	28548	97.4358974358974307961	751.2631578947368780064	35	37	34929	94.594594594594596515	997.9714285714285324502	246.7082706766916544439
5.0.11.0	win	062518	10:33:42	NH_A_01	1	1	mixed_Letter_shortCSI	17	mixed_shift	234	Circle	Green	Shape	Letter	Shift	200	Inconsistent	S	CircleGreen.png	30	1	612	40	43	36548	93.0232558139534830843	913.7000000000000454747	34	34	27541	100	810.0294117647058556031	38	39	28548	97.4358974358974307961	751.2631578947368780064	36	38	35541	94.7368421052631504153	987.25	235.9868421052631219936
5.0.11.0	win	062518	10:33:42	NH_A_01	1	1	mixed_Letter_shortCSI	17	mixed_repeat	237	Triangle	Red	Shape	Letter	Repeat	200	Inconsistent	S	TriangleRed.png	38	1	779	40	43	36548	93.0232558139534830843	913.7000000000000454747	35	35	28320	100	809.1428571428571103752	39	40	29327	97.5	751.9743589743590064245	36	38	35541	94.7368421052631504153	987.25	235.2756410256409935755
5.0.11.0	win	062518	10:33:42	NH_A_01	1	1	mixed_Letter_shortCSI	17	mixed_repeat	240	Circle	Red	Shape	Letter	Repeat	200	Consistent	S	CircleRed.png	30	1	554	40	43	36548	93.0232558139534830843	913.7000000000000454747	36	36	28874	100	802.0555555555555429237	40	41	29881	97.5609756097560989474	747.0249999999999772626	36	38	35541	94.7368421052631504153	987.25	240.2250000000000227374
5.0.11.0	win	062518	10:33:42	NH_A_01	1	1	mixed_Letter_shortCSI	17	mixed_repeat	243	Triangle	Red	Shape	Letter	Repeat	200	Inconsistent	S	TriangleRed.png	38	1	1539	40	43	36548	93.0232558139534830843	913.7000000000000454747	37	37	30413	100	821.9729729729730252075	41	42	31420	97.619047619047620401	766.3414634146341768428	36	38	35541	94.7368421052631504153	987.25	220.9085365853658231572
5.0.11.0	win	062518	10:33:42	NH_A_01	1	1	mixed_Letter_shortCSI	17	mixed_repeat	246	Circle	Green	Shape	Letter	Repeat	200	Inconsistent	S	CircleGreen.png	30	1	1220	40	43	36548	93.0232558139534830843	913.7000000000000454747	38	38	31633	100	832.4473684210526016614	42	43	32640	97.6744186046511515542	777.1428571428571103752	36	38	35541	94.7368421052631504153	987.25	210.1071428571428896248
5.0.11.0	win	062518	10:33:42	NH_A_01	1	1	mixed_Letter_shortCSI	17	mixed_shift	249	Circle	Green	Color	Letter	Shift	200	Inconsistent	C	CircleGreen.png	38	1	1202	41	44	37750	93.1818181818181727749	920.7317073170731873688	38	38	31633	100	832.4473684210526016614	42	43	32640	97.6744186046511515542	777.1428571428571103752	37	39	36743	94.8717948717948615922	993.0540540540540632719	215.9111969111969528967
5.0.11.0	win	062518	10:33:42	NH_A_01	1	1	mixed_Letter_shortCSI	17	mixed_repeat	252	Circle	Green	Color	Letter	Repeat	200	Inconsistent	C	CircleGreen.png	38	1	577	42	45	38327	93.3333333333333285964	912.5476190476190367917	38	38	31633	100	832.4473684210526016614	43	44	33217	97.7272727272727337322	772.4883720930232584578	37	39	36743	94.8717948717948615922	993.0540540540540632719	220.5656819610308048141
5.0.11.0	win	062518	10:33:42	NH_A_01	1	1	mixed_Letter_shortCSI	17	mixed_repeat	255	Triangle	Red	Color	Letter	Repeat	200	Inconsistent	C	TriangleRed.png	30	1	761	43	46	39088	93.478260869565218627	909.0232558139534830843	38	38	31633	100	832.4473684210526016614	44	45	33978	97.7777777777777714618	772.2272727272727479431	37	39	36743	94.8717948717948615922	993.0540540540540632719	220.8267813267813153288
5.0.11.0	win	062518	10:33:42	NH_A_01	1	1	mixed_Letter_shortCSI	17	mixed_shift	258	Circle	Green	Shape	Letter	Shift	200	Inconsistent	S	CircleGreen.png	30	1	746	43	46	39088	93.478260869565218627	909.0232558139534830843	39	39	32379	100	830.2307692307692832401	44	45	33978	97.7777777777777714618	772.2272727272727479431	38	40	37489	95	986.5526315789473983386	214.3253588516746503956
5.0.11.0	win	062518	10:33:42	NH_A_01	1	1	mixed_Letter_shortCSI	17	mixed_shift	261	Triangle	Green	Color	Letter	Shift	200	Consistent	C	TriangleGreen.png	38	1	795	44	47	39883	93.6170212765957501233	906.4318181818181301423	39	39	32379	100	830.2307692307692832401	44	45	33978	97.7777777777777714618	772.2272727272727479431	39	41	38284	95.1219512195121978948	981.6410256410256351955	209.4137529137528872525
5.0.11.0	win	062518	10:33:42	NH_A_01	1	1	mixed_Letter_shortCSI	17	mixed_repeat	264	Triangle	Red	Color	Letter	Repeat	200	Inconsistent	C	TriangleRed.png	30	1	730	45	48	40613	93.75	902.51111111111106311	39	39	32379	100	830.2307692307692832401	45	46	34708	97.8260869565217348054	771.2888888888888914153	39	41	38284	95.1219512195121978948	981.6410256410256351955	210.3521367521367437803
5.0.11.0	win	062518	10:33:42	NH_A_01	1	1	mixed_Letter_shortCSI	17	mixed_repeat	267	Triangle	Green	Color	Letter	Repeat	200	Consistent	C	TriangleGreen.png	38	1	733	46	49	41346	93.8775510204081626853	898.8260869565217490162	39	39	32379	100	830.2307692307692832401	46	47	35441	97.8723404255319167078	770.4565217391303804106	39	41	38284	95.1219512195121978948	981.6410256410256351955	211.1845039018952547849
5.0.11.0	win	062518	10:33:42	NH_A_01	1	1	mixed_Letter_shortCSI	17	mixed_shift	270	Triangle	Red	Shape	Letter	Shift	200	Inconsistent	S	TriangleRed.png	30	0	830	46	49	41346	93.8775510204081626853	898.8260869565217490162	39	40	32379	97.5	830.2307692307692832401	46	47	35441	97.8723404255319167078	770.4565217391303804106	39	42	38284	92.8571428571428612031	981.6410256410256351955	211.1845039018952547849
5.0.11.0	win	062518	10:33:42	NH_A_01	1	1	mixed_Letter_shortCSI	17	mixed_shift	273	Triangle	Green	Color	Letter	Shift	200	Consistent	C	TriangleGreen.png	38	1	1788	47	50	43134	94	917.7446808510637765721	39	40	32379	97.5	830.2307692307692832401	46	47	35441	97.8723404255319167078	770.4565217391303804106	40	43	40072	93.0232558139534830843	1001.7999999999999545253	231.3434782608695741146
5.0.11.0	win	062518	10:33:42	NH_A_01	1	1	mixed_Letter_shortCSI	17	mixed_shift	276	Circle	Green	Shape	Letter	Shift	200	Inconsistent	S	CircleGreen.png	30	1	755	47	50	43134	94	917.7446808510637765721	40	41	33134	97.5609756097560989474	828.3500000000000227374	46	47	35441	97.8723404255319167078	770.4565217391303804106	41	44	40827	93.1818181818181727749	995.780487804878021052	225.3239660657476406413
5.0.11.0	win	062518	10:33:42	NH_A_01	1	1	mixed_Letter_shortCSI	17	mixed_shift	279	Circle	Red	Color	Letter	Shift	200	Consistent	C	CircleRed.png	30	1	1252	48	51	44386	94.1176470588235218884	924.7083333333333712289	40	41	33134	97.5609756097560989474	828.3500000000000227374	46	47	35441	97.8723404255319167078	770.4565217391303804106	42	45	42079	93.3333333333333285964	1001.8809523809524080207	231.42443064182202761
5.0.11.0	win	062518	10:33:42	NH_A_01	1	1	mixed_Letter_shortCSI	17	mixed_shift	282	Triangle	Green	Shape	Letter	Shift	200	Consistent	S	TriangleGreen.png	38	1	1473	48	51	44386	94.1176470588235218884	924.7083333333333712289	41	42	34607	97.619047619047620401	844.0731707317073642116	46	47	35441	97.8723404255319167078	770.4565217391303804106	43	46	43552	93.478260869565218627	1012.8372093023256184097	242.380687563195237999
5.0.11.0	win	062518	10:33:42	NH_A_01	1	1	mixed_Letter_shortCSI	17	mixed_shift	285	Triangle	Green	Color	Letter	Shift	200	Consistent	C	TriangleGreen.png	38	1	1317	49	52	45703	94.2307692307692263967	932.7142857142856655628	41	42	34607	97.619047619047620401	844.0731707317073642116	46	47	35441	97.8723404255319167078	770.4565217391303804106	44	47	44869	93.6170212765957501233	1019.75	249.2934782608696195894
5.0.11.0	win	062518	10:33:42	NH_A_01	1	1	mixed_Letter_shortCSI	17	mixed_shift	288	Triangle	Green	Shape	Letter	Shift	200	Consistent	S	TriangleGreen.png	38	1	830	49	52	45703	94.2307692307692263967	932.7142857142856655628	42	43	35437	97.6744186046511515542	843.7380952380951839586	46	47	35441	97.8723404255319167078	770.4565217391303804106	45	48	45699	93.75	1015.5333333333333030168	245.0768115942029226062
5.0.11.0	win	062518	10:33:42	NH_A_01	1	1	mixed_Letter_shortCSI	17	mixed_shift	291	Circle	Red	Color	Letter	Shift	200	Consistent	C	CircleRed.png	30	1	957	50	53	46660	94.3396226415094361073	933.2000000000000454747	42	43	35437	97.6744186046511515542	843.7380952380951839586	46	47	35441	97.8723404255319167078	770.4565217391303804106	46	49	46656	93.8775510204081626853	1014.2608695652173764756	243.804347826086996065
5.0.11.0	win	062518	10:33:42	NH_A_01	1	1	mixed_Letter_shortCSI	17	mixed_repeat	294	Circle	Red	Color	Letter	Repeat	200	Consistent	C	CircleRed.png	30	1	469	51	54	47129	94.4444444444444428655	924.0980392156862990305	42	43	35437	97.6744186046511515542	843.7380952380951839586	47	48	35910	97.9166666666666571928	764.0425531914893326757	46	49	46656	93.8775510204081626853	1014.2608695652173764756	250.2183163737280437999
5.0.11.0	win	062518	10:33:42	NH_A_01	1	1	mixed_Letter_shortCSI	17	mixed_repeat	297	Circle	Green	Color	Letter	Repeat	200	Inconsistent	C	CircleGreen.png	30	0	529	51	55	47129	92.7272727272727195214	924.0980392156862990305	42	43	35437	97.6744186046511515542	843.7380952380951839586	47	49	35910	95.9183673469387656496	764.0425531914893326757	46	49	46656	93.8775510204081626853	1014.2608695652173764756	250.2183163737280437999
5.0.11.0	win	062518	10:33:42	NH_A_01	1	1	mixed_Letter_shortCSI	17	mixed_repeat	300	Triangle	Green	Color	Letter	Repeat	200	Consistent	C	TriangleGreen.png	38	1	859	52	56	47988	92.8571428571428612031	922.8461538461538111733	42	43	35437	97.6744186046511515542	843.7380952380951839586	48	50	36769	96	766.0208333333333712289	46	49	46656	93.8775510204081626853	1014.2608695652173764756	248.2400362318840052467
5.0.11.0	win	062518	10:33:42	NH_A_01	1	1	mixed_Letter_shortCSI	17	mixed_shift	303	Circle	Green	Shape	Letter	Shift	200	Inconsistent	S	CircleGreen.png	30	1	776	52	56	47988	92.8571428571428612031	922.8461538461538111733	43	44	36213	97.7272727272727337322	842.1627906976743815903	48	50	36769	96	766.0208333333333712289	47	50	47432	94	1009.1914893617021107275	243.1706560283687394985
5.0.11.0	win	062518	10:33:42	NH_A_01	1	1	mixed_Word_shortCSI	18	MixedTestInstruct	1	Circle	Green	Shape	Word	Shift	200	Inconsistent	SC_Mixed_WordTest.htm	CircleGreen.png	57	0	3130	0	0	0	0		0	0	0	0		0	0	0	0		0	0	0	0		0
5.0.11.0	win	062518	10:33:42	NH_A_01	1	1	mixed_Word_shortCSI	18	mixed_firsttask	2	Triangle	Red	Color	Word	firsttrial	200	Inconsistent	COLOR	TriangleRed.png	30	1	916	0	0	0	0		0	0	0	0		0	0	0	0		0	0	0	0		0
5.0.11.0	win	062518	10:33:42	NH_A_01	1	1	mixed_Word_shortCSI	18	mixed_repeat	5	Triangle	Red	Color	Word	Repeat	200	Inconsistent	COLOR	TriangleRed.png	30	1	558	1	1	558	100	558	0	0	0	0		1	1	558	100	558	0	0	0	0		-558
5.0.11.0	win	062518	10:33:42	NH_A_01	1	1	mixed_Word_shortCSI	18	mixed_shift	8	Circle	Green	Shape	Word	Shift	200	Inconsistent	SHAPE	CircleGreen.png	30	1	951	1	1	558	100	558	1	1	951	100	951	1	1	558	100	558	1	1	951	100	951	393
5.0.11.0	win	062518	10:33:42	NH_A_01	1	1	mixed_Word_shortCSI	18	mixed_repeat	11	Circle	Red	Shape	Word	Repeat	200	Consistent	SHAPE	CircleRed.png	30	1	496	1	1	558	100	558	2	2	1447	100	723.5	2	2	1054	100	527	1	1	951	100	951	424
5.0.11.0	win	062518	10:33:42	NH_A_01	1	1	mixed_Word_shortCSI	18	mixed_repeat	14	Circle	Red	Shape	Word	Repeat	200	Consistent	SHAPE	CircleRed.png	30	1	443	1	1	558	100	558	3	3	1890	100	630	3	3	1497	100	499	1	1	951	100	951	452
5.0.11.0	win	062518	10:33:42	NH_A_01	1	1	mixed_Word_shortCSI	18	mixed_repeat	17	Triangle	Red	Shape	Word	Repeat	200	Inconsistent	SHAPE	TriangleRed.png	38	1	617	1	1	558	100	558	4	4	2507	100	626.75	4	4	2114	100	528.5	1	1	951	100	951	422.5
5.0.11.0	win	062518	10:33:42	NH_A_01	1	1	mixed_Word_shortCSI	18	mixed_shift	20	Triangle	Green	Color	Word	Shift	200	Consistent	COLOR	TriangleGreen.png	38	1	1551	2	2	2109	100	1054.5	4	4	2507	100	626.75	4	4	2114	100	528.5	2	2	2502	100	1251	722.5
5.0.11.0	win	062518	10:33:42	NH_A_01	1	1	mixed_Word_shortCSI	18	mixed_shift	23	Circle	Red	Shape	Word	Shift	200	Consistent	SHAPE	CircleRed.png	30	1	575	2	2	2109	100	1054.5	5	5	3082	100	616.3999999999999772626	4	4	2114	100	528.5	3	3	3077	100	1025.6666666666667424579	497.1666666666667424579
5.0.11.0	win	062518	10:33:42	NH_A_01	1	1	mixed_Word_shortCSI	18	mixed_repeat	26	Circle	Green	Shape	Word	Repeat	200	Inconsistent	SHAPE	CircleGreen.png	30	1	503	2	2	2109	100	1054.5	6	6	3585	100	597.5	5	5	2617	100	523.3999999999999772626	3	3	3077	100	1025.6666666666667424579	502.2666666666667651953
5.0.11.0	win	062518	10:33:42	NH_A_01	1	1	mixed_Word_shortCSI	18	mixed_shift	29	Circle	Red	Color	Word	Shift	200	Consistent	COLOR	CircleRed.png	30	1	610	3	3	2719	100	906.3333333333333712289	6	6	3585	100	597.5	5	5	2617	100	523.3999999999999772626	4	4	3687	100	921.75	398.3500000000000227374
5.0.11.0	win	062518	10:33:42	NH_A_01	1	1	mixed_Word_shortCSI	18	mixed_repeat	32	Triangle	Green	Color	Word	Repeat	200	Consistent	COLOR	TriangleGreen.png	38	1	504	4	4	3223	100	805.75	6	6	3585	100	597.5	6	6	3121	100	520.1666666666666287711	4	4	3687	100	921.75	401.5833333333333712289
5.0.11.0	win	062518	10:33:42	NH_A_01	1	1	mixed_Word_shortCSI	18	mixed_repeat	35	Circle	Red	Color	Word	Repeat	200	Consistent	COLOR	CircleRed.png	30	1	579	5	5	3802	100	760.3999999999999772626	6	6	3585	100	597.5	7	7	3700	100	528.5714285714285551876	4	4	3687	100	921.75	393.1785714285714448124
5.0.11.0	win	062518	10:33:42	NH_A_01	1	1	mixed_Word_shortCSI	18	mixed_repeat	38	Circle	Green	Color	Word	Repeat	200	Inconsistent	COLOR	CircleGreen.png	38	1	572	6	6	4374	100	729	6	6	3585	100	597.5	8	8	4272	100	534	4	4	3687	100	921.75	387.75
5.0.11.0	win	062518	10:33:42	NH_A_01	1	1	mixed_Word_shortCSI	18	mixed_shift	41	Circle	Red	Shape	Word	Shift	200	Consistent	SHAPE	CircleRed.png	30	1	691	6	6	4374	100	729	7	7	4276	100	610.8571428571428896248	8	8	4272	100	534	5	5	4378	100	875.6000000000000227374	341.6000000000000227374
5.0.11.0	win	062518	10:33:42	NH_A_01	1	1	mixed_Word_shortCSI	18	mixed_shift	44	Circle	Green	Color	Word	Shift	200	Inconsistent	COLOR	CircleGreen.png	38	1	583	7	7	4957	100	708.1428571428571103752	7	7	4276	100	610.8571428571428896248	8	8	4272	100	534	6	6	4961	100	826.8333333333333712289	292.8333333333333712289
5.0.11.0	win	062518	10:33:42	NH_A_01	1	1	mixed_Word_shortCSI	18	mixed_shift	47	Circle	Red	Shape	Word	Shift	200	Consistent	SHAPE	CircleRed.png	30	1	558	7	7	4957	100	708.1428571428571103752	8	8	4834	100	604.25	8	8	4272	100	534	7	7	5519	100	788.4285714285714448124	254.4285714285714448124
5.0.11.0	win	062518	10:33:42	NH_A_01	1	1	mixed_Word_shortCSI	18	mixed_shift	50	Circle	Green	Color	Word	Shift	200	Inconsistent	COLOR	CircleGreen.png	38	1	1078	8	8	6035	100	754.375	8	8	4834	100	604.25	8	8	4272	100	534	8	8	6597	100	824.625	290.625
5.0.11.0	win	062518	10:33:42	NH_A_01	1	1	mixed_Word_shortCSI	18	mixed_shift	53	Circle	Red	Shape	Word	Shift	200	Consistent	SHAPE	CircleRed.png	30	1	506	8	8	6035	100	754.375	9	9	5340	100	593.3333333333333712289	8	8	4272	100	534	9	9	7103	100	789.2222222222221716947	255.2222222222221716947
5.0.11.0	win	062518	10:33:42	NH_A_01	1	1	mixed_Word_shortCSI	18	mixed_shift	56	Triangle	Red	Color	Word	Shift	200	Inconsistent	COLOR	TriangleRed.png	38	0	725	8	9	6035	88.8888888888888857309	754.375	9	9	5340	100	593.3333333333333712289	8	8	4272	100	534	9	10	7103	90	789.2222222222221716947	255.2222222222221716947
5.0.11.0	win	062518	10:33:42	NH_A_01	1	1	mixed_Word_shortCSI	18	mixed_repeat	59	Triangle	Green	Color	Word	Repeat	200	Consistent	COLOR	TriangleGreen.png	38	1	504	9	10	6539	90	726.5555555555555429237	9	9	5340	100	593.3333333333333712289	9	9	4776	100	530.6666666666666287711	9	10	7103	90	789.2222222222221716947	258.5555555555555429237
5.0.11.0	win	062518	10:33:42	NH_A_01	1	1	mixed_Word_shortCSI	18	mixed_repeat	62	Circle	Green	Color	Word	Repeat	200	Inconsistent	COLOR	CircleGreen.png	30	0	866	9	11	6539	81.8181818181818272251	726.5555555555555429237	9	9	5340	100	593.3333333333333712289	9	10	4776	90	530.6666666666666287711	9	10	7103	90	789.2222222222221716947	258.5555555555555429237
5.0.11.0	win	062518	10:33:42	NH_A_01	1	1	mixed_Word_shortCSI	18	mixed_repeat	65	Circle	Green	Color	Word	Repeat	200	Inconsistent	COLOR	CircleGreen.png	38	1	638	10	12	7177	83.3333333333333428072	717.7000000000000454747	9	9	5340	100	593.3333333333333712289	10	11	5414	90.9090909090909065071	541.3999999999999772626	9	10	7103	90	789.2222222222221716947	247.8222222222221944321
5.0.11.0	win	062518	10:33:42	NH_A_01	1	1	mixed_Word_shortCSI	18	mixed_repeat	68	Circle	Green	Color	Word	Repeat	200	Inconsistent	COLOR	CircleGreen.png	38	1	451	11	13	7628	84.6153846153846131983	693.4545454545454958861	9	9	5340	100	593.3333333333333712289	11	12	5865	91.6666666666666571928	533.1818181818181301423	9	10	7103	90	789.2222222222221716947	256.0404040404040415524
5.0.11.0	win	062518	10:33:42	NH_A_01	1	1	mixed_Word_shortCSI	18	mixed_repeat	71	Triangle	Green	Color	Word	Repeat	200	Consistent	COLOR	TriangleGreen.png	38	1	512	12	14	8140	85.7142857142857081953	678.3333333333333712289	9	9	5340	100	593.3333333333333712289	12	13	6377	92.3076923076923065992	531.4166666666666287711	9	10	7103	90	789.2222222222221716947	257.8055555555555429237
5.0.11.0	win	062518	10:33:42	NH_A_01	1	1	mixed_Word_shortCSI	18	mixed_shift	74	Triangle	Green	Shape	Word	Shift	200	Consistent	SHAPE	TriangleGreen.png	38	1	875	12	14	8140	85.7142857142857081953	678.3333333333333712289	10	10	6215	100	621.5	12	13	6377	92.3076923076923065992	531.4166666666666287711	10	11	7978	90.9090909090909065071	797.7999999999999545253	266.3833333333333257542
5.0.11.0	win	062518	10:33:42	NH_A_01	1	1	mixed_Word_shortCSI	18	mixed_shift	77	Triangle	Red	Color	Word	Shift	200	Inconsistent	COLOR	TriangleRed.png	30	1	678	13	15	8818	86.6666666666666714036	678.3076923076922639666	10	10	6215	100	621.5	12	13	6377	92.3076923076923065992	531.4166666666666287711	11	12	8656	91.6666666666666571928	786.9090909090908780854	255.4924242424242493144
5.0.11.0	win	062518	10:33:42	NH_A_01	1	1	mixed_Word_shortCSI	18	mixed_shift	80	Circle	Green	Shape	Word	Shift	200	Inconsistent	SHAPE	CircleGreen.png	30	1	1258	13	15	8818	86.6666666666666714036	678.3076923076922639666	11	11	7473	100	679.3636363636363739715	12	13	6377	92.3076923076923065992	531.4166666666666287711	12	13	9914	92.3076923076923065992	826.1666666666666287711	294.75
5.0.11.0	win	062518	10:33:42	NH_A_01	1	1	mixed_Word_shortCSI	18	mixed_repeat	83	Triangle	Green	Shape	Word	Repeat	200	Consistent	SHAPE	TriangleGreen.png	38	1	760	13	15	8818	86.6666666666666714036	678.3076923076922639666	12	12	8233	100	686.0833333333333712289	13	14	7137	92.8571428571428612031	549	12	13	9914	92.3076923076923065992	826.1666666666666287711	277.1666666666666287711
5.0.11.0	win	062518	10:33:42	NH_A_01	1	1	mixed_Word_shortCSI	18	mixed_shift	86	Circle	Red	Color	Word	Shift	200	Consistent	COLOR	CircleRed.png	30	1	488	14	16	9306	87.5	664.7142857142856655628	12	12	8233	100	686.0833333333333712289	13	14	7137	92.8571428571428612031	549	13	14	10402	92.8571428571428612031	800.1538461538461888267	251.1538461538461888267
5.0.11.0	win	062518	10:33:42	NH_A_01	1	1	mixed_Word_shortCSI	18	mixed_repeat	89	Triangle	Red	Color	Word	Repeat	200	Inconsistent	COLOR	TriangleRed.png	30	1	307	15	17	9613	88.2352941176470579876	640.8666666666666742458	12	12	8233	100	686.0833333333333712289	14	15	7444	93.3333333333333285964	531.7142857142856655628	13	14	10402	92.8571428571428612031	800.1538461538461888267	268.4395604395605232639
5.0.11.0	win	062518	10:33:42	NH_A_01	1	1	mixed_Word_shortCSI	18	mixed_repeat	92	Circle	Green	Color	Word	Repeat	200	Inconsistent	COLOR	CircleGreen.png	38	1	422	16	18	10035	88.8888888888888857309	627.1875	12	12	8233	100	686.0833333333333712289	15	16	7866	93.75	524.3999999999999772626	13	14	10402	92.8571428571428612031	800.1538461538461888267	275.7538461538462115641
5.0.11.0	win	062518	10:33:42	NH_A_01	1	1	mixed_Word_shortCSI	18	mixed_repeat	95	Circle	Red	Color	Word	Repeat	200	Consistent	COLOR	CircleRed.png	30	1	548	17	19	10583	89.4736842105263150415	622.5294117647058556031	12	12	8233	100	686.0833333333333712289	16	17	8414	94.1176470588235218884	525.875	13	14	10402	92.8571428571428612031	800.1538461538461888267	274.2788461538461888267
5.0.11.0	win	062518	10:33:42	NH_A_01	1	1	mixed_Word_shortCSI	18	mixed_shift	98	Circle	Red	Shape	Word	Shift	200	Consistent	SHAPE	CircleRed.png	30	1	1644	17	19	10583	89.4736842105263150415	622.5294117647058556031	13	13	9877	100	759.7692307692307167599	16	17	8414	94.1176470588235218884	525.875	14	15	12046	93.3333333333333285964	860.4285714285714448124	334.5535714285714448124
5.0.11.0	win	062518	10:33:42	NH_A_01	1	1	mixed_Word_shortCSI	18	mixed_repeat	101	Circle	Green	Shape	Word	Repeat	200	Inconsistent	SHAPE	CircleGreen.png	30	1	538	17	19	10583	89.4736842105263150415	622.5294117647058556031	14	14	10415	100	743.9285714285714448124	17	18	8952	94.4444444444444428655	526.5882352941176804961	14	15	12046	93.3333333333333285964	860.4285714285714448124	333.8403361344537643163
5.0.11.0	win	062518	10:33:42	NH_A_01	1	1	mixed_Word_shortCSI	18	mixed_repeat	104	Triangle	Red	Shape	Word	Repeat	200	Inconsistent	SHAPE	TriangleRed.png	38	1	563	17	19	10583	89.4736842105263150415	622.5294117647058556031	15	15	10978	100	731.8666666666666742458	18	19	9515	94.7368421052631504153	528.6111111111110858474	14	15	12046	93.3333333333333285964	860.4285714285714448124	331.817460317460358965
5.0.11.0	win	062518	10:33:42	NH_A_01	1	1	mixed_Word_shortCSI	18	mixed_repeat	107	Triangle	Green	Shape	Word	Repeat	200	Consistent	SHAPE	TriangleGreen.png	38	1	460	17	19	10583	89.4736842105263150415	622.5294117647058556031	16	16	11438	100	714.875	19	20	9975	95	525	14	15	12046	93.3333333333333285964	860.4285714285714448124	335.4285714285714448124
5.0.11.0	win	062518	10:33:42	NH_A_01	1	1	mixed_Word_shortCSI	18	mixed_repeat	110	Triangle	Red	Shape	Word	Repeat	200	Inconsistent	SHAPE	TriangleRed.png	38	1	440	17	19	10583	89.4736842105263150415	622.5294117647058556031	17	17	11878	100	698.7058823529412165954	20	21	10415	95.2380952380952265912	520.75	14	15	12046	93.3333333333333285964	860.4285714285714448124	339.6785714285714448124
5.0.11.0	win	062518	10:33:42	NH_A_01	1	1	mixed_Word_shortCSI	18	mixed_shift	113	Triangle	Red	Color	Word	Shift	200	Inconsistent	COLOR	TriangleRed.png	38	0	486	17	20	10583	85	622.5294117647058556031	17	17	11878	100	698.7058823529412165954	20	21	10415	95.2380952380952265912	520.75	14	16	12046	87.5	860.4285714285714448124	339.6785714285714448124
5.0.11.0	win	062518	10:33:42	NH_A_01	1	1	mixed_Word_shortCSI	18	mixed_repeat	116	Triangle	Red	Color	Word	Repeat	200	Inconsistent	COLOR	TriangleRed.png	30	1	577	18	21	11160	85.7142857142857081953	620	17	17	11878	100	698.7058823529412165954	21	22	10992	95.4545454545454532536	523.4285714285714448124	14	16	12046	87.5	860.4285714285714448124	337
5.0.11.0	win	062518	10:33:42	NH_A_01	1	1	mixed_Word_shortCSI	18	mixed_repeat	119	Triangle	Red	Color	Word	Repeat	200	Inconsistent	COLOR	TriangleRed.png	30	1	393	19	22	11553	86.3636363636363597607	608.0526315789473983386	17	17	11878	100	698.7058823529412165954	22	23	11385	95.6521739130434838216	517.5	14	16	12046	87.5	860.4285714285714448124	342.9285714285714448124
5.0.11.0	win	062518	10:33:42	NH_A_01	1	1	mixed_Word_shortCSI	18	mixed_shift	122	Triangle	Green	Shape	Word	Shift	200	Consistent	SHAPE	TriangleGreen.png	38	1	808	19	22	11553	86.3636363636363597607	608.0526315789473983386	18	18	12686	100	704.7777777777778283053	22	23	11385	95.6521739130434838216	517.5	15	17	12854	88.2352941176470579876	856.9333333333332802795	339.4333333333332802795
5.0.11.0	win	062518	10:33:42	NH_A_01	1	1	mixed_Word_shortCSI	18	mixed_repeat	125	Circle	Red	Shape	Word	Repeat	200	Consistent	SHAPE	CircleRed.png	30	1	503	19	22	11553	86.3636363636363597607	608.0526315789473983386	19	19	13189	100	694.1578947368420813291	23	24	11888	95.8333333333333428072	516.8695652173912549188	15	17	12854	88.2352941176470579876	856.9333333333332802795	340.0637681159420253607
5.0.11.0	win	062518	10:33:42	NH_A_01	1	1	mixed_Word_shortCSI	18	mixed_shift	128	Circle	Green	Color	Word	Shift	200	Inconsistent	COLOR	CircleGreen.png	38	1	770	20	23	12323	86.9565217391304372541	616.1499999999999772626	19	19	13189	100	694.1578947368420813291	23	24	11888	95.8333333333333428072	516.8695652173912549188	16	18	13624	88.8888888888888857309	851.5	334.6304347826087450812
5.0.11.0	win	062518	10:33:42	NH_A_01	1	1	mixed_Word_shortCSI	18	mixed_shift	131	Triangle	Red	Shape	Word	Shift	200	Inconsistent	SHAPE	TriangleRed.png	30	0	466	20	23	12323	86.9565217391304372541	616.1499999999999772626	19	20	13189	95	694.1578947368420813291	23	24	11888	95.8333333333333428072	516.8695652173912549188	16	19	13624	84.2105263157894654569	851.5	334.6304347826087450812
5.0.11.0	win	062518	10:33:42	NH_A_01	1	1	mixed_Word_shortCSI	18	mixed_shift	134	Triangle	Green	Color	Word	Shift	200	Consistent	COLOR	TriangleGreen.png	38	1	1102	21	24	13425	87.5	639.2857142857143344372	19	20	13189	95	694.1578947368420813291	23	24	11888	95.8333333333333428072	516.8695652173912549188	17	20	14726	85	866.2352941176470721985	349.3657289002558172797
5.0.11.0	win	062518	10:33:42	NH_A_01	1	1	mixed_Word_shortCSI	18	mixed_repeat	137	Triangle	Green	Color	Word	Repeat	200	Consistent	COLOR	TriangleGreen.png	38	1	1217	22	25	14642	88	665.5454545454545041139	19	20	13189	95	694.1578947368420813291	24	25	13105	96	546.0416666666666287711	17	20	14726	85	866.2352941176470721985	320.1936274509804434274
5.0.11.0	win	062518	10:33:42	NH_A_01	1	1	mixed_Word_shortCSI	18	mixed_repeat	140	Triangle	Red	Color	Word	Repeat	200	Inconsistent	COLOR	TriangleRed.png	30	1	766	23	26	15408	88.4615384615384527933	669.9130434782608745081	19	20	13189	95	694.1578947368420813291	25	26	13871	96.153846153846160405	554.8400000000000318323	17	20	14726	85	866.2352941176470721985	311.3952941176470403661
5.0.11.0	win	062518	10:33:42	NH_A_01	1	1	mixed_Word_shortCSI	18	mixed_repeat	143	Triangle	Green	Color	Word	Repeat	200	Consistent	COLOR	TriangleGreen.png	38	1	830	24	27	16238	88.8888888888888857309	676.5833333333333712289	19	20	13189	95	694.1578947368420813291	26	27	14701	96.2962962962962905067	565.4230769230769055866	17	20	14726	85	866.2352941176470721985	300.8122171945701666118
5.0.11.0	win	062518	10:33:42	NH_A_01	1	1	mixed_Word_shortCSI	18	mixed_repeat	146	Circle	Red	Color	Word	Repeat	200	Consistent	COLOR	CircleRed.png	30	1	684	25	28	16922	89.2857142857142918047	676.8799999999999954525	19	20	13189	95	694.1578947368420813291	27	28	15385	96.4285714285714306016	569.8148148148147811298	17	20	14726	85	866.2352941176470721985	296.4204793028322910686
5.0.11.0	win	062518	10:33:42	NH_A_01	1	1	mixed_Word_shortCSI	18	mixed_shift	149	Triangle	Red	Shape	Word	Shift	200	Inconsistent	SHAPE	TriangleRed.png	38	1	687	25	28	16922	89.2857142857142918047	676.8799999999999954525	20	21	13876	95.2380952380952265912	693.7999999999999545253	27	28	15385	96.4285714285714306016	569.8148148148147811298	18	21	15413	85.7142857142857081953	856.2777777777778283053	286.4629629629630471754
5.0.11.0	win	062518	10:33:42	NH_A_01	1	1	mixed_Word_shortCSI	18	mixed_shift	152	Circle	Green	Color	Word	Shift	200	Inconsistent	COLOR	CircleGreen.png	38	1	1330	26	29	18252	89.6551724137931103087	702	20	21	13876	95.2380952380952265912	693.7999999999999545253	27	28	15385	96.4285714285714306016	569.8148148148147811298	19	22	16743	86.3636363636363597607	881.2105263157894796677	311.3957115009746985379
5.0.11.0	win	062518	10:33:42	NH_A_01	1	1	mixed_Word_shortCSI	18	Rest	154	Circle	Green	Color	Word	Shift	200	Inconsistent	Take a break for 60 s	CircleGreen.png	0	0	59984	26	29	18252	89.6551724137931103087	702	20	21	13876	95.2380952380952265912	693.7999999999999545253	27	28	15385	96.4285714285714306016	569.8148148148147811298	19	22	16743	86.3636363636363597607	881.2105263157894796677	311.3957115009746985379
5.0.11.0	win	062518	10:33:42	NH_A_01	1	1	mixed_Word_shortCSI	18	mixed_repeat	156	Triangle	Green	Color	Word	Repeat	200	Consistent	COLOR	TriangleGreen.png	38	1	890	27	30	19142	90	708.9629629629629334886	20	21	13876	95.2380952380952265912	693.7999999999999545253	28	29	16275	96.5517241379310320326	581.25	19	22	16743	86.3636363636363597607	881.2105263157894796677	299.9605263157894796677
5.0.11.0	win	062518	10:33:42	NH_A_01	1	1	mixed_Word_shortCSI	18	mixed_repeat	159	Circle	Red	Color	Word	Repeat	200	Consistent	COLOR	CircleRed.png	30	1	758	28	31	19900	90.3225806451612811543	710.7142857142856655628	20	21	13876	95.2380952380952265912	693.7999999999999545253	29	30	17033	96.6666666666666714036	587.3448275862068612696	19	22	16743	86.3636363636363597607	881.2105263157894796677	293.8656987295826183981
5.0.11.0	win	062518	10:33:42	NH_A_01	1	1	mixed_Word_shortCSI	18	mixed_shift	162	Triangle	Green	Shape	Word	Shift	200	Consistent	SHAPE	TriangleGreen.png	38	1	630	28	31	19900	90.3225806451612811543	710.7142857142856655628	21	22	14506	95.4545454545454532536	690.7619047619048160414	29	30	17033	96.6666666666666714036	587.3448275862068612696	20	23	17373	86.9565217391304372541	868.6499999999999772626	281.305172413793115993
5.0.11.0	win	062518	10:33:42	NH_A_01	1	1	mixed_Word_shortCSI	18	mixed_repeat	165	Circle	Red	Shape	Word	Repeat	200	Consistent	SHAPE	CircleRed.png	30	1	476	28	31	19900	90.3225806451612811543	710.7142857142856655628	22	23	14982	95.6521739130434838216	681	30	31	17509	96.774193548387103192	583.6333333333333257542	20	23	17373	86.9565217391304372541	868.6499999999999772626	285.0166666666666515084
5.0.11.0	win	062518	10:33:42	NH_A_01	1	1	mixed_Word_shortCSI	18	mixed_shift	168	Triangle	Green	Color	Word	Shift	200	Consistent	COLOR	TriangleGreen.png	38	1	600	29	32	20500	90.625	706.8965517241379075131	22	23	14982	95.6521739130434838216	681	30	31	17509	96.774193548387103192	583.6333333333333257542	21	24	17973	87.5	855.8571428571428896248	272.2238095238095638706
5.0.11.0	win	062518	10:33:42	NH_A_01	1	1	mixed_Word_shortCSI	18	mixed_repeat	171	Circle	Green	Color	Word	Repeat	200	Inconsistent	COLOR	CircleGreen.png	38	1	383	30	33	20883	90.9090909090909065071	696.1000000000000227374	22	23	14982	95.6521739130434838216	681	31	32	17892	96.875	577.1612903225806121554	21	24	17973	87.5	855.8571428571428896248	278.6958525345622774694
5.0.11.0	win	062518	10:33:42	NH_A_01	1	1	mixed_Word_shortCSI	18	mixed_shift	174	Triangle	Green	Shape	Word	Shift	200	Consistent	SHAPE	TriangleGreen.png	38	1	654	30	33	20883	90.9090909090909065071	696.1000000000000227374	23	24	15636	95.8333333333333428072	679.8260869565217490162	31	32	17892	96.875	577.1612903225806121554	22	25	18627	88	846.6818181818181301423	269.5205278592375179869
5.0.11.0	win	062518	10:33:42	NH_A_01	1	1	mixed_Word_shortCSI	18	mixed_shift	177	Triangle	Red	Color	Word	Shift	200	Inconsistent	COLOR	TriangleRed.png	30	1	498	31	34	21381	91.176470588235289938	689.7096774193548753829	23	24	15636	95.8333333333333428072	679.8260869565217490162	31	32	17892	96.875	577.1612903225806121554	23	26	19125	88.4615384615384527933	831.5217391304347529513	254.3604488078541407958
5.0.11.0	win	062518	10:33:42	NH_A_01	1	1	mixed_Word_shortCSI	18	mixed_shift	180	Circle	Red	Shape	Word	Shift	200	Consistent	SHAPE	CircleRed.png	30	1	717	31	34	21381	91.176470588235289938	689.7096774193548753829	24	25	16353	96	681.375	31	32	17892	96.875	577.1612903225806121554	24	27	19842	88.8888888888888857309	826.75	249.5887096774193878446
5.0.11.0	win	062518	10:33:42	NH_A_01	1	1	mixed_Word_shortCSI	18	mixed_repeat	183	Circle	Red	Shape	Word	Repeat	200	Consistent	SHAPE	CircleRed.png	30	1	351	31	34	21381	91.176470588235289938	689.7096774193548753829	25	26	16704	96.153846153846160405	668.1599999999999681677	32	33	18243	96.9696969696969688357	570.09375	24	27	19842	88.8888888888888857309	826.75	256.65625
5.0.11.0	win	062518	10:33:42	NH_A_01	1	1	mixed_Word_shortCSI	18	mixed_shift	186	Circle	Green	Color	Word	Shift	200	Inconsistent	COLOR	CircleGreen.png	38	1	1104	32	35	22485	91.4285714285714306016	702.65625	25	26	16704	96.153846153846160405	668.1599999999999681677	32	33	18243	96.9696969696969688357	570.09375	25	28	20946	89.2857142857142918047	837.8400000000000318323	267.7462500000000318323
5.0.11.0	win	062518	10:33:42	NH_A_01	1	1	mixed_Word_shortCSI	18	mixed_repeat	189	Triangle	Green	Color	Word	Repeat	200	Consistent	COLOR	TriangleGreen.png	38	1	627	33	36	23112	91.6666666666666571928	700.3636363636363739715	25	26	16704	96.153846153846160405	668.1599999999999681677	33	34	18870	97.0588235294117680496	571.8181818181818698577	25	28	20946	89.2857142857142918047	837.8400000000000318323	266.0218181818181619747
5.0.11.0	win	062518	10:33:42	NH_A_01	1	1	mixed_Word_shortCSI	18	mixed_shift	192	Circle	Green	Shape	Word	Shift	200	Inconsistent	SHAPE	CircleGreen.png	30	1	905	33	36	23112	91.6666666666666571928	700.3636363636363739715	26	27	17609	96.2962962962962905067	677.2692307692307167599	33	34	18870	97.0588235294117680496	571.8181818181818698577	26	29	21851	89.6551724137931103087	840.4230769230769055866	268.604895104895035729
5.0.11.0	win	062518	10:33:42	NH_A_01	1	1	mixed_Word_shortCSI	18	mixed_repeat	195	Circle	Green	Shape	Word	Repeat	200	Inconsistent	SHAPE	CircleGreen.png	30	1	435	33	36	23112	91.6666666666666571928	700.3636363636363739715	27	28	18044	96.4285714285714306016	668.2962962962963047175	34	35	19305	97.1428571428571387969	567.7941176470587834046	26	29	21851	89.6551724137931103087	840.4230769230769055866	272.628959276018122182
5.0.11.0	win	062518	10:33:42	NH_A_01	1	1	mixed_Word_shortCSI	18	mixed_shift	198	Triangle	Green	Color	Word	Shift	200	Consistent	COLOR	TriangleGreen.png	38	1	737	34	37	23849	91.8918918918919018779	701.4411764705882887938	27	28	18044	96.4285714285714306016	668.2962962962963047175	34	35	19305	97.1428571428571387969	567.7941176470587834046	27	30	22588	90	836.5925925925926094351	268.7984749455338260304
5.0.11.0	win	062518	10:33:42	NH_A_01	1	1	mixed_Word_shortCSI	18	mixed_shift	201	Triangle	Red	Shape	Word	Shift	200	Inconsistent	SHAPE	TriangleRed.png	38	1	1170	34	37	23849	91.8918918918919018779	701.4411764705882887938	28	29	19214	96.5517241379310320326	686.2142857142856655628	34	35	19305	97.1428571428571387969	567.7941176470587834046	28	31	23758	90.3225806451612811543	848.5	280.7058823529412165954
5.0.11.0	win	062518	10:33:42	NH_A_01	1	1	mixed_Word_shortCSI	18	mixed_repeat	204	Triangle	Red	Shape	Word	Repeat	200	Inconsistent	SHAPE	TriangleRed.png	38	1	498	34	37	23849	91.8918918918919018779	701.4411764705882887938	29	30	19712	96.6666666666666714036	679.7241379310345337217	35	36	19803	97.2222222222222143273	565.7999999999999545253	28	31	23758	90.3225806451612811543	848.5	282.7000000000000454747
5.0.11.0	win	062518	10:33:42	NH_A_01	1	1	mixed_Word_shortCSI	18	mixed_repeat	207	Circle	Red	Shape	Word	Repeat	200	Consistent	SHAPE	CircleRed.png	30	1	669	34	37	23849	91.8918918918919018779	701.4411764705882887938	30	31	20381	96.774193548387103192	679.3666666666666742458	36	37	20472	97.2972972972973053629	568.6666666666666287711	28	31	23758	90.3225806451612811543	848.5	279.8333333333333712289
5.0.11.0	win	062518	10:33:42	NH_A_01	1	1	mixed_Word_shortCSI	18	mixed_repeat	210	Triangle	Green	Shape	Word	Repeat	200	Consistent	SHAPE	TriangleGreen.png	38	1	689	34	37	23849	91.8918918918919018779	701.4411764705882887938	31	32	21070	96.875	679.6774193548386620023	37	38	21161	97.3684210526315752077	571.9189189189189619356	28	31	23758	90.3225806451612811543	848.5	276.5810810810810380644
5.0.11.0	win	062518	10:33:42	NH_A_01	1	1	mixed_Word_shortCSI	18	mixed_shift	213	Circle	Red	Color	Word	Shift	200	Consistent	COLOR	CircleRed.png	30	1	532	35	38	24381	92.1052631578947398339	696.6000000000000227374	31	32	21070	96.875	679.6774193548386620023	37	38	21161	97.3684210526315752077	571.9189189189189619356	29	32	24290	90.625	837.5862068965517437391	265.6672879776327818035
5.0.11.0	win	062518	10:33:42	NH_A_01	1	1	mixed_Word_shortCSI	18	mixed_repeat	216	Triangle	Red	Color	Word	Repeat	200	Inconsistent	COLOR	TriangleRed.png	30	1	845	36	39	25226	92.3076923076923065992	700.7222222222221716947	31	32	21070	96.875	679.6774193548386620023	38	39	22006	97.4358974358974307961	579.1052631578946829904	29	32	24290	90.625	837.5862068965517437391	258.4809437386570607487
5.0.11.0	win	062518	10:33:42	NH_A_01	1	1	mixed_Word_shortCSI	18	mixed_repeat	219	Triangle	Green	Color	Word	Repeat	200	Consistent	COLOR	TriangleGreen.png	38	1	810	37	40	26036	92.5	703.6756756756756203686	31	32	21070	96.875	679.6774193548386620023	39	40	22816	97.5	585.0256410256409935755	29	32	24290	90.625	837.5862068965517437391	252.5605658709107501636
5.0.11.0	win	062518	10:33:42	NH_A_01	1	1	mixed_Word_shortCSI	18	mixed_shift	222	Circle	Green	Shape	Word	Shift	200	Inconsistent	SHAPE	CircleGreen.png	30	1	585	37	40	26036	92.5	703.6756756756756203686	32	33	21655	96.9696969696969688357	676.71875	39	40	22816	97.5	585.0256410256409935755	30	33	24875	90.9090909090909065071	829.1666666666666287711	244.1410256410256351955
5.0.11.0	win	062518	10:33:42	NH_A_01	1	1	mixed_Word_shortCSI	18	mixed_shift	225	Triangle	Red	Color	Word	Shift	200	Inconsistent	COLOR	TriangleRed.png	30	1	945	38	41	26981	92.6829268292682968422	710.0263157894736423259	32	33	21655	96.9696969696969688357	676.71875	39	40	22816	97.5	585.0256410256409935755	31	34	25820	91.176470588235289938	832.903225806451587232	247.8775847808105936565
5.0.11.0	win	062518	10:33:42	NH_A_01	1	1	mixed_Word_shortCSI	18	mixed_shift	228	Circle	Green	Shape	Word	Shift	200	Inconsistent	SHAPE	CircleGreen.png	38	0	1610	38	41	26981	92.6829268292682968422	710.0263157894736423259	32	34	21655	94.1176470588235218884	676.71875	39	40	22816	97.5	585.0256410256409935755	31	35	25820	88.5714285714285693984	832.903225806451587232	247.8775847808105936565
5.0.11.0	win	062518	10:33:42	NH_A_01	1	1	mixed_Word_shortCSI	18	mixed_shift	231	Triangle	Green	Color	Word	Shift	200	Consistent	COLOR	TriangleGreen.png	38	1	889	39	42	27870	92.8571428571428612031	714.61538461538464162	32	34	21655	94.1176470588235218884	676.71875	39	40	22816	97.5	585.0256410256409935755	32	36	26709	88.8888888888888857309	834.65625	249.6306089743590064245
5.0.11.0	win	062518	10:33:42	NH_A_01	1	1	mixed_Word_shortCSI	18	mixed_shift	234	Circle	Green	Shape	Word	Shift	200	Inconsistent	SHAPE	CircleGreen.png	30	1	628	39	42	27870	92.8571428571428612031	714.61538461538464162	33	35	22283	94.2857142857142775938	675.2424242424242493144	39	40	22816	97.5	585.0256410256409935755	33	37	27337	89.18918918918919303	828.3939393939393767141	243.3682983682983831386
5.0.11.0	win	062518	10:33:42	NH_A_01	1	1	mixed_Word_shortCSI	18	mixed_repeat	237	Triangle	Red	Shape	Word	Repeat	200	Inconsistent	SHAPE	TriangleRed.png	38	1	954	39	42	27870	92.8571428571428612031	714.61538461538464162	34	36	23237	94.4444444444444428655	683.4411764705882887938	40	41	23770	97.5609756097560989474	594.25	33	37	27337	89.18918918918919303	828.3939393939393767141	234.1439393939393767141
5.0.11.0	win	062518	10:33:42	NH_A_01	1	1	mixed_Word_shortCSI	18	mixed_repeat	240	Triangle	Green	Shape	Word	Repeat	200	Consistent	SHAPE	TriangleGreen.png	38	1	627	39	42	27870	92.8571428571428612031	714.61538461538464162	35	37	23864	94.594594594594596515	681.828571428571422075	41	42	24397	97.619047619047620401	595.0487804878048336832	33	37	27337	89.18918918918919303	828.3939393939393767141	233.3451589061345430309
5.0.11.0	win	062518	10:33:42	NH_A_01	1	1	mixed_Word_shortCSI	18	mixed_shift	243	Circle	Red	Color	Word	Shift	200	Consistent	COLOR	CircleRed.png	30	1	584	40	43	28454	93.0232558139534830843	711.3500000000000227374	35	37	23864	94.594594594594596515	681.828571428571422075	41	42	24397	97.619047619047620401	595.0487804878048336832	34	38	27921	89.4736842105263150415	821.2058823529412165954	226.1571018651363829122
5.0.11.0	win	062518	10:33:42	NH_A_01	1	1	mixed_Word_shortCSI	18	mixed_shift	246	Triangle	Green	Shape	Word	Shift	200	Consistent	SHAPE	TriangleGreen.png	38	1	736	40	43	28454	93.0232558139534830843	711.3500000000000227374	36	38	24600	94.7368421052631504153	683.3333333333333712289	41	42	24397	97.619047619047620401	595.0487804878048336832	35	39	28657	89.7435897435897516061	818.7714285714286006623	223.7226480836237669791
5.0.11.0	win	062518	10:33:42	NH_A_01	1	1	mixed_Word_shortCSI	18	mixed_shift	249	Triangle	Red	Color	Word	Shift	200	Inconsistent	COLOR	TriangleRed.png	30	1	641	41	44	29095	93.1818181818181727749	709.6341463414634063156	36	38	24600	94.7368421052631504153	683.3333333333333712289	41	42	24397	97.619047619047620401	595.0487804878048336832	36	40	29298	90	813.8333333333333712289	218.7845528455285375458
5.0.11.0	win	062518	10:33:42	NH_A_01	1	1	mixed_Word_shortCSI	18	mixed_repeat	252	Circle	Green	Color	Word	Repeat	200	Inconsistent	COLOR	CircleGreen.png	38	1	1015	42	45	30110	93.3333333333333285964	716.9047619047619264165	36	38	24600	94.7368421052631504153	683.3333333333333712289	42	43	25412	97.6744186046511515542	605.0476190476190367917	36	40	29298	90	813.8333333333333712289	208.7857142857143344372
5.0.11.0	win	062518	10:33:42	NH_A_01	1	1	mixed_Word_shortCSI	18	mixed_shift	255	Circle	Red	Shape	Word	Shift	200	Consistent	SHAPE	CircleRed.png	30	1	1100	42	45	30110	93.3333333333333285964	716.9047619047619264165	37	39	25700	94.8717948717948615922	694.5945945945945823041	42	43	25412	97.6744186046511515542	605.0476190476190367917	37	41	30398	90.2439024390243957896	821.5675675675676075116	216.5199485199485707199
5.0.11.0	win	062518	10:33:42	NH_A_01	1	1	mixed_Word_shortCSI	18	mixed_repeat	258	Triangle	Red	Shape	Word	Repeat	200	Inconsistent	SHAPE	TriangleRed.png	38	1	1007	42	45	30110	93.3333333333333285964	716.9047619047619264165	38	40	26707	95	702.8157894736841626582	43	44	26419	97.7272727272727337322	614.3953488372093261205	37	41	30398	90.2439024390243957896	821.5675675675676075116	207.1722187303582813911
5.0.11.0	win	062518	10:33:42	NH_A_01	1	1	mixed_Word_shortCSI	18	mixed_shift	261	Circle	Red	Color	Word	Shift	200	Consistent	COLOR	CircleRed.png	30	1	567	43	46	30677	93.478260869565218627	713.4186046511628092048	38	40	26707	95	702.8157894736841626582	43	44	26419	97.7272727272727337322	614.3953488372093261205	38	42	30965	90.4761904761904816041	814.8684210526315609968	200.4730722154222348763
5.0.11.0	win	062518	10:33:42	NH_A_01	1	1	mixed_Word_shortCSI	18	mixed_repeat	264	Triangle	Red	Color	Word	Repeat	200	Inconsistent	COLOR	TriangleRed.png	30	1	654	44	47	31331	93.6170212765957501233	712.0681818181818698577	38	40	26707	95	702.8157894736841626582	44	45	27073	97.7777777777777714618	615.2954545454545041139	38	42	30965	90.4761904761904816041	814.8684210526315609968	199.5729665071770568829
5.0.11.0	win	062518	10:33:42	NH_A_01	1	1	mixed_Word_shortCSI	18	mixed_repeat	267	Circle	Green	Color	Word	Repeat	200	Inconsistent	COLOR	CircleGreen.png	38	1	514	45	48	31845	93.75	707.6666666666666287711	38	40	26707	95	702.8157894736841626582	45	46	27587	97.8260869565217348054	613.0444444444444798137	38	42	30965	90.4761904761904816041	814.8684210526315609968	201.8239766081870811831
5.0.11.0	win	062518	10:33:42	NH_A_01	1	1	mixed_Word_shortCSI	18	mixed_shift	270	Triangle	Green	Shape	Word	Shift	200	Consistent	SHAPE	TriangleGreen.png	38	1	924	45	48	31845	93.75	707.6666666666666287711	39	41	27631	95.1219512195121978948	708.4871794871794463688	45	46	27587	97.8260869565217348054	613.0444444444444798137	39	43	31889	90.6976744186046488494	817.6666666666666287711	204.6222222222221489574
5.0.11.0	win	062518	10:33:42	NH_A_01	1	1	mixed_Word_shortCSI	18	mixed_shift	273	Triangle	Green	Color	Word	Shift	200	Consistent	COLOR	TriangleGreen.png	38	1	1286	46	49	33131	93.8775510204081626853	720.2391304347826235244	39	41	27631	95.1219512195121978948	708.4871794871794463688	45	46	27587	97.8260869565217348054	613.0444444444444798137	40	44	33175	90.9090909090909065071	829.375	216.3305555555555201863
5.0.11.0	win	062518	10:33:42	NH_A_01	1	1	mixed_Word_shortCSI	18	mixed_shift	276	Triangle	Red	Shape	Word	Shift	200	Inconsistent	SHAPE	TriangleRed.png	38	1	1058	46	49	33131	93.8775510204081626853	720.2391304347826235244	40	42	28689	95.2380952380952265912	717.2250000000000227374	45	46	27587	97.8260869565217348054	613.0444444444444798137	41	45	34233	91.1111111111111142691	834.9512195121951663168	221.9067750677506865031
5.0.11.0	win	062518	10:33:42	NH_A_01	1	1	mixed_Word_shortCSI	18	mixed_shift	279	Circle	Green	Color	Word	Shift	200	Inconsistent	COLOR	CircleGreen.png	30	0	774	46	50	33131	92	720.2391304347826235244	40	42	28689	95.2380952380952265912	717.2250000000000227374	45	46	27587	97.8260869565217348054	613.0444444444444798137	41	46	34233	89.1304347826086882378	834.9512195121951663168	221.9067750677506865031
5.0.11.0	win	062518	10:33:42	NH_A_01	1	1	mixed_Word_shortCSI	18	mixed_shift	282	Triangle	Red	Shape	Word	Shift	200	Inconsistent	SHAPE	TriangleRed.png	38	1	1206	46	50	33131	92	720.2391304347826235244	41	43	29895	95.3488372093023315301	729.1463414634146147364	45	46	27587	97.8260869565217348054	613.0444444444444798137	42	47	35439	89.361702127659569328	843.7857142857143344372	230.7412698412698546235
5.0.11.0	win	062518	10:33:42	NH_A_01	1	1	mixed_Word_shortCSI	18	mixed_repeat	285	Circle	Green	Shape	Word	Repeat	200	Inconsistent	SHAPE	CircleGreen.png	30	1	1077	46	50	33131	92	720.2391304347826235244	42	44	30972	95.4545454545454532536	737.4285714285714448124	46	47	28664	97.8723404255319167078	623.1304347826087450812	42	47	35439	89.361702127659569328	843.7857142857143344372	220.655279503105589356
5.0.11.0	win	062518	10:33:42	NH_A_01	1	1	mixed_Word_shortCSI	18	mixed_repeat	288	Triangle	Green	Shape	Word	Repeat	200	Consistent	SHAPE	TriangleGreen.png	38	1	633	46	50	33131	92	720.2391304347826235244	43	45	31605	95.5555555555555571345	735	47	48	29297	97.9166666666666571928	623.3404255319148887793	42	47	35439	89.361702127659569328	843.7857142857143344372	220.4452887537994456579
5.0.11.0	win	062518	10:33:42	NH_A_01	1	1	mixed_Word_shortCSI	18	mixed_shift	291	Circle	Red	Color	Word	Shift	200	Consistent	COLOR	CircleRed.png	30	1	542	47	51	33673	92.1568627450980386584	716.4468085106383341554	43	45	31605	95.5555555555555571345	735	47	48	29297	97.9166666666666571928	623.3404255319148887793	43	48	35981	89.5833333333333428072	836.7674418604651691567	213.4270163285502803774
5.0.11.0	win	062518	10:33:42	NH_A_01	1	1	mixed_Word_shortCSI	18	mixed_shift	294	Circle	Red	Shape	Word	Shift	200	Consistent	SHAPE	CircleRed.png	30	1	888	47	51	33673	92.1568627450980386584	716.4468085106383341554	44	46	32493	95.6521739130434838216	738.4772727272727479431	47	48	29297	97.9166666666666571928	623.3404255319148887793	44	49	36869	89.7959183673469425457	837.9318181818181301423	214.5913926499032413631
5.0.11.0	win	062518	10:33:42	NH_A_01	1	1	mixed_Word_shortCSI	18	mixed_shift	297	Circle	Green	Color	Word	Shift	200	Inconsistent	COLOR	CircleGreen.png	38	1	1011	48	52	34684	92.3076923076923065992	722.5833333333333712289	44	46	32493	95.6521739130434838216	738.4772727272727479431	47	48	29297	97.9166666666666571928	623.3404255319148887793	45	50	37880	90	841.7777777777778283053	218.437352245862939526
5.0.11.0	win	062518	10:33:42	NH_A_01	1	1	mixed_Word_shortCSI	18	mixed_repeat	300	Triangle	Red	Color	Word	Repeat	200	Inconsistent	COLOR	TriangleRed.png	30	1	1258	49	53	35942	92.4528301886792434061	733.5102040816326507411	44	46	32493	95.6521739130434838216	738.4772727272727479431	48	49	30555	97.9591836734693828248	636.5625	45	50	37880	90	841.7777777777778283053	205.2152777777778283053
5.0.11.0	win	062518	10:33:42	NH_A_01	1	1	mixed_Word_shortCSI	18	mixed_repeat	303	Circle	Red	Color	Word	Repeat	200	Consistent	COLOR	CircleRed.png	30	1	647	50	54	36589	92.5925925925925952242	731.7799999999999727152	44	46	32493	95.6521739130434838216	738.4772727272727479431	49	50	31202	98	636.7755102040816836961	45	50	37880	90	841.7777777777778283053	205.0022675736961446091
