# Supplementary material for: Serial Recall Predicts Vocoded Sentence Recognition Across Spectral Resolutions
Source: J Speech Lang Hear Res. 2020 Mar 26;63(4):1282–98. doi: 10.1044/2020_JSLHR-19-00319 (PMC7242981; doi:10.1044/2020_JSLHR-19-00319)
Supplement: Supplemental Material S1 [file JSLHR-63-1282-s001.zip › Supplemental Material/EF Tasks/colorshapetask/Experiment Results/PILOT NH_A_02/colorshapetask_raw_NH_A_02 Pilot2_2018-06-13-15-50-30-447.iqdat]

build	computer.platform	date	time	subject	group	values.group	blockcode	blocknum	trialcode	trialnum	values.shape	values.color	values.categorizationtask	values.mixed_cuetask	values.mixed_shifttask	values.csi	values.responsekeymapping	stimulusitem1	values.stimulus	response	correct	latency	values.count_corrcolor	values.count_color	values.sumrt_corrcolor	expressions.percentcorrect_color	expressions.meanrt_color	values.count_corrshape	values.count_shape	values.sumrt_corrshape	expressions.percentcorrect_shape	expressions.meanrt_shape	values.count_corrrepeat	values.count_repeat	values.sumrt_corrrepeat	expressions.percentcorrect_repeat	expressions.meanrt_repeat	values.count_corrshift	values.count_shift	values.sumrt_corrshift	expressions.percentcorrect_shift	expressions.meanrt_shift	expressions.switchcost
5.0.11.0	win	061318	10:50:30	NH_A_02 Pilot2	1	1	generalintro	1	GeneralIntro	1						0		SC_GeneralIntro.htm		57	0	400459	0	0	0	0		0	0	0	0		0	0	0	0		0	0	0	0		0
5.0.11.0	win	061318	10:50:30	NH_A_02 Pilot2	1	1	blockedintro	2	BlockedIntro	1						0		SC_BlockedIntro1.htm		57	0	11351	0	0	0	0		0	0	0	0		0	0	0	0		0	0	0	0		0
5.0.11.0	win	061318	10:50:30	NH_A_02 Pilot2	1	1	blockedintro	2	BlockedIntro	2						0		SC_BlockedIntro2.htm		57	0	2593	0	0	0	0		0	0	0	0		0	0	0	0		0	0	0	0		0
5.0.11.0	win	061318	10:50:30	NH_A_02 Pilot2	1	1	blockedtask_shapetraining	3	BlockedPracticeInstruct	1						0		SC_Blocked_ShapeTraining.htm		57	0	7015	0	0	0	0		0	0	0	0		0	0	0	0		0	0	0	0		0
5.0.11.0	win	061318	10:50:30	NH_A_02 Pilot2	1	1	blockedtask_shapetraining	3	blockedtask_shapetraining	3	Circle		Shape			0		Circle.png	Circle.png	30	1	717	0	0	0	0		0	0	0	0		0	0	0	0		0	0	0	0		0
5.0.11.0	win	061318	10:50:30	NH_A_02 Pilot2	1	1	blockedtask_shapetraining	3	blockedtask_shapetraining	6	Triangle		Shape			0		Triangle.png	Triangle.png	38	1	360	0	0	0	0		0	0	0	0		0	0	0	0		0	0	0	0		0
5.0.11.0	win	061318	10:50:30	NH_A_02 Pilot2	1	1	blockedtask_shapetraining	3	blockedtask_shapetraining	9	Circle		Shape			0		Circle.png	Circle.png	30	1	337	0	0	0	0		0	0	0	0		0	0	0	0		0	0	0	0		0
5.0.11.0	win	061318	10:50:30	NH_A_02 Pilot2	1	1	blockedtask_shapetraining	3	blockedtask_shapetraining	12	Triangle		Shape			0		Triangle.png	Triangle.png	38	1	379	0	0	0	0		0	0	0	0		0	0	0	0		0	0	0	0		0
5.0.11.0	win	061318	10:50:30	NH_A_02 Pilot2	1	1	blockedtask_shapetraining	3	blockedtask_shapetraining	15	Circle		Shape			0		Circle.png	Circle.png	30	1	308	0	0	0	0		0	0	0	0		0	0	0	0		0	0	0	0		0
5.0.11.0	win	061318	10:50:30	NH_A_02 Pilot2	1	1	blockedtask_shapetraining	3	blockedtask_shapetraining	18	Triangle		Shape			0		Triangle.png	Triangle.png	38	1	287	0	0	0	0		0	0	0	0		0	0	0	0		0	0	0	0		0
5.0.11.0	win	061318	10:50:30	NH_A_02 Pilot2	1	1	blockedtask_shapetraining	3	blockedtask_shapetraining	21	Triangle		Shape			0		Triangle.png	Triangle.png	38	1	363	0	0	0	0		0	0	0	0		0	0	0	0		0	0	0	0		0
5.0.11.0	win	061318	10:50:30	NH_A_02 Pilot2	1	1	blockedtask_shapetraining	3	blockedtask_shapetraining	24	Triangle		Shape			0		Triangle.png	Triangle.png	38	1	309	0	0	0	0		0	0	0	0		0	0	0	0		0	0	0	0		0
5.0.11.0	win	061318	10:50:30	NH_A_02 Pilot2	1	1	blockedtask_shapetraining	3	blockedtask_shapetraining	27	Triangle		Shape			0		Triangle.png	Triangle.png	38	1	304	0	0	0	0		0	0	0	0		0	0	0	0		0	0	0	0		0
5.0.11.0	win	061318	10:50:30	NH_A_02 Pilot2	1	1	blockedtask_shapetraining	3	blockedtask_shapetraining	30	Circle		Shape			0		Circle.png	Circle.png	30	1	347	0	0	0	0		0	0	0	0		0	0	0	0		0	0	0	0		0
5.0.11.0	win	061318	10:50:30	NH_A_02 Pilot2	1	1	blockedtask_shapetraining	3	blockedtask_shapetraining	33	Triangle		Shape			0		Triangle.png	Triangle.png	38	1	341	0	0	0	0		0	0	0	0		0	0	0	0		0	0	0	0		0
5.0.11.0	win	061318	10:50:30	NH_A_02 Pilot2	1	1	blockedtask_shapetraining	3	blockedtask_shapetraining	36	Circle		Shape			0		Circle.png	Circle.png	30	1	431	0	0	0	0		0	0	0	0		0	0	0	0		0	0	0	0		0
5.0.11.0	win	061318	10:50:30	NH_A_02 Pilot2	1	1	blockedtask_shapetraining	3	blockedtask_shapetraining	39	Circle		Shape			0		Circle.png	Circle.png	30	1	277	0	0	0	0		0	0	0	0		0	0	0	0		0	0	0	0		0
5.0.11.0	win	061318	10:50:30	NH_A_02 Pilot2	1	1	blockedtask_shapetraining	3	blockedtask_shapetraining	42	Triangle		Shape			0		Triangle.png	Triangle.png	38	1	418	0	0	0	0		0	0	0	0		0	0	0	0		0	0	0	0		0
5.0.11.0	win	061318	10:50:30	NH_A_02 Pilot2	1	1	blockedtask_shapetraining	3	blockedtask_shapetraining	45	Circle		Shape			0		Circle.png	Circle.png	30	1	393	0	0	0	0		0	0	0	0		0	0	0	0		0	0	0	0		0
5.0.11.0	win	061318	10:50:30	NH_A_02 Pilot2	1	1	blockedtask_shapetraining	3	blockedtask_shapetraining	48	Triangle		Shape			0		Triangle.png	Triangle.png	38	1	529	0	0	0	0		0	0	0	0		0	0	0	0		0	0	0	0		0
5.0.11.0	win	061318	10:50:30	NH_A_02 Pilot2	1	1	blockedtask_shapetraining	3	blockedtask_shapetraining	51	Triangle		Shape			0		Triangle.png	Triangle.png	38	1	499	0	0	0	0		0	0	0	0		0	0	0	0		0	0	0	0		0
5.0.11.0	win	061318	10:50:30	NH_A_02 Pilot2	1	1	blockedtask_shapetraining	3	blockedtask_shapetraining	54	Triangle		Shape			0		Triangle.png	Triangle.png	38	1	295	0	0	0	0		0	0	0	0		0	0	0	0		0	0	0	0		0
5.0.11.0	win	061318	10:50:30	NH_A_02 Pilot2	1	1	blockedtask_shapetraining	3	blockedtask_shapetraining	57	Circle		Shape			0		Circle.png	Circle.png	38	0	291	0	0	0	0		0	0	0	0		0	0	0	0		0	0	0	0		0
5.0.11.0	win	061318	10:50:30	NH_A_02 Pilot2	1	1	blockedtask_shapetraining	3	blockedtask_shapetraining	60	Triangle		Shape			0		Triangle.png	Triangle.png	38	1	375	0	0	0	0		0	0	0	0		0	0	0	0		0	0	0	0		0
5.0.11.0	win	061318	10:50:30	NH_A_02 Pilot2	1	1	blockedtask_shapetraining	3	blockedtask_shapetraining	63	Circle		Shape			0		Circle.png	Circle.png	30	1	256	0	0	0	0		0	0	0	0		0	0	0	0		0	0	0	0		0
5.0.11.0	win	061318	10:50:30	NH_A_02 Pilot2	1	1	blockedtask_shapetraining	3	blockedtask_shapetraining	66	Triangle		Shape			0		Triangle.png	Triangle.png	38	1	317	0	0	0	0		0	0	0	0		0	0	0	0		0	0	0	0		0
5.0.11.0	win	061318	10:50:30	NH_A_02 Pilot2	1	1	blockedtask_shapetraining	3	blockedtask_shapetraining	69	Circle		Shape			0		Circle.png	Circle.png	30	1	279	0	0	0	0		0	0	0	0		0	0	0	0		0	0	0	0		0
5.0.11.0	win	061318	10:50:30	NH_A_02 Pilot2	1	1	blockedtask_shapetraining	3	blockedtask_shapetraining	72	Triangle		Shape			0		Triangle.png	Triangle.png	38	1	276	0	0	0	0		0	0	0	0		0	0	0	0		0	0	0	0		0
5.0.11.0	win	061318	10:50:30	NH_A_02 Pilot2	1	1	blockedtask_shapetraining	3	blockedtask_shapetraining	75	Triangle		Shape			0		Triangle.png	Triangle.png	38	1	337	0	0	0	0		0	0	0	0		0	0	0	0		0	0	0	0		0
5.0.11.0	win	061318	10:50:30	NH_A_02 Pilot2	1	1	blockedtask_shapetraining	3	blockedtask_shapetraining	78	Circle		Shape			0		Circle.png	Circle.png	38	0	251	0	0	0	0		0	0	0	0		0	0	0	0		0	0	0	0		0
5.0.11.0	win	061318	10:50:30	NH_A_02 Pilot2	1	1	blockedtask_shapetraining	3	blockedtask_shapetraining	81	Circle		Shape			0		Circle.png	Circle.png	30	1	512	0	0	0	0		0	0	0	0		0	0	0	0		0	0	0	0		0
5.0.11.0	win	061318	10:50:30	NH_A_02 Pilot2	1	1	blockedtask_shapetraining	3	blockedtask_shapetraining	84	Triangle		Shape			0		Triangle.png	Triangle.png	38	1	355	0	0	0	0		0	0	0	0		0	0	0	0		0	0	0	0		0
5.0.11.0	win	061318	10:50:30	NH_A_02 Pilot2	1	1	blockedtask_shapetraining	3	blockedtask_shapetraining	87	Circle		Shape			0		Circle.png	Circle.png	38	0	365	0	0	0	0		0	0	0	0		0	0	0	0		0	0	0	0		0
5.0.11.0	win	061318	10:50:30	NH_A_02 Pilot2	1	1	blockedtask_shapetraining	3	blockedtask_shapetraining	90	Circle		Shape			0		Circle.png	Circle.png	30	1	317	0	0	0	0		0	0	0	0		0	0	0	0		0	0	0	0		0
5.0.11.0	win	061318	10:50:30	NH_A_02 Pilot2	1	1	blockedtask_shapetraining	3	blockedtask_shapetraining	93	Circle		Shape			0		Circle.png	Circle.png	30	1	312	0	0	0	0		0	0	0	0		0	0	0	0		0	0	0	0		0
5.0.11.0	win	061318	10:50:30	NH_A_02 Pilot2	1	1	blockedtask_shapetraining	3	blockedtask_shapetraining	96	Circle		Shape			0		Circle.png	Circle.png	30	1	291	0	0	0	0		0	0	0	0		0	0	0	0		0	0	0	0		0
5.0.11.0	win	061318	10:50:30	NH_A_02 Pilot2	1	1	blockedtask_colortraining	4	BlockedPracticeInstruct	1	Circle		Shape			0		SC_Blocked_ColorTraining.htm	Circle.png	57	0	4718	0	0	0	0		0	0	0	0		0	0	0	0		0	0	0	0		0
5.0.11.0	win	061318	10:50:30	NH_A_02 Pilot2	1	1	blockedtask_colortraining	4	blockedtask_colortraining	3		Green	Color			0		Green.png	Green.png	38	1	721	0	0	0	0		0	0	0	0		0	0	0	0		0	0	0	0		0
5.0.11.0	win	061318	10:50:30	NH_A_02 Pilot2	1	1	blockedtask_colortraining	4	blockedtask_colortraining	6		Green	Color			0		Green.png	Green.png	38	1	316	0	0	0	0		0	0	0	0		0	0	0	0		0	0	0	0		0
5.0.11.0	win	061318	10:50:30	NH_A_02 Pilot2	1	1	blockedtask_colortraining	4	blockedtask_colortraining	9		Red	Color			0		Red.png	Red.png	30	1	407	0	0	0	0		0	0	0	0		0	0	0	0		0	0	0	0		0
5.0.11.0	win	061318	10:50:30	NH_A_02 Pilot2	1	1	blockedtask_colortraining	4	blockedtask_colortraining	12		Green	Color			0		Green.png	Green.png	38	1	414	0	0	0	0		0	0	0	0		0	0	0	0		0	0	0	0		0
5.0.11.0	win	061318	10:50:30	NH_A_02 Pilot2	1	1	blockedtask_colortraining	4	blockedtask_colortraining	15		Red	Color			0		Red.png	Red.png	30	1	405	0	0	0	0		0	0	0	0		0	0	0	0		0	0	0	0		0
5.0.11.0	win	061318	10:50:30	NH_A_02 Pilot2	1	1	blockedtask_colortraining	4	blockedtask_colortraining	18		Green	Color			0		Green.png	Green.png	38	1	333	0	0	0	0		0	0	0	0		0	0	0	0		0	0	0	0		0
5.0.11.0	win	061318	10:50:30	NH_A_02 Pilot2	1	1	blockedtask_colortraining	4	blockedtask_colortraining	21		Red	Color			0		Red.png	Red.png	30	1	439	0	0	0	0		0	0	0	0		0	0	0	0		0	0	0	0		0
5.0.11.0	win	061318	10:50:30	NH_A_02 Pilot2	1	1	blockedtask_colortraining	4	blockedtask_colortraining	24		Green	Color			0		Green.png	Green.png	38	1	301	0	0	0	0		0	0	0	0		0	0	0	0		0	0	0	0		0
5.0.11.0	win	061318	10:50:30	NH_A_02 Pilot2	1	1	blockedtask_colortraining	4	blockedtask_colortraining	27		Green	Color			0		Green.png	Green.png	30	0	200	0	0	0	0		0	0	0	0		0	0	0	0		0	0	0	0		0
5.0.11.0	win	061318	10:50:30	NH_A_02 Pilot2	1	1	blockedtask_colortraining	4	blockedtask_colortraining	30		Red	Color			0		Red.png	Red.png	30	1	447	0	0	0	0		0	0	0	0		0	0	0	0		0	0	0	0		0
5.0.11.0	win	061318	10:50:30	NH_A_02 Pilot2	1	1	blockedtask_colortraining	4	blockedtask_colortraining	33		Green	Color			0		Green.png	Green.png	38	1	245	0	0	0	0		0	0	0	0		0	0	0	0		0	0	0	0		0
5.0.11.0	win	061318	10:50:30	NH_A_02 Pilot2	1	1	blockedtask_colortraining	4	blockedtask_colortraining	36		Red	Color			0		Red.png	Red.png	30	1	419	0	0	0	0		0	0	0	0		0	0	0	0		0	0	0	0		0
5.0.11.0	win	061318	10:50:30	NH_A_02 Pilot2	1	1	blockedtask_colortraining	4	blockedtask_colortraining	39		Green	Color			0		Green.png	Green.png	38	1	266	0	0	0	0		0	0	0	0		0	0	0	0		0	0	0	0		0
5.0.11.0	win	061318	10:50:30	NH_A_02 Pilot2	1	1	blockedtask_colortraining	4	blockedtask_colortraining	42		Red	Color			0		Red.png	Red.png	38	0	327	0	0	0	0		0	0	0	0		0	0	0	0		0	0	0	0		0
5.0.11.0	win	061318	10:50:30	NH_A_02 Pilot2	1	1	blockedtask_colortraining	4	blockedtask_colortraining	45		Red	Color			0		Red.png	Red.png	30	1	425	0	0	0	0		0	0	0	0		0	0	0	0		0	0	0	0		0
5.0.11.0	win	061318	10:50:30	NH_A_02 Pilot2	1	1	blockedtask_colortraining	4	blockedtask_colortraining	48		Red	Color			0		Red.png	Red.png	30	1	304	0	0	0	0		0	0	0	0		0	0	0	0		0	0	0	0		0
5.0.11.0	win	061318	10:50:30	NH_A_02 Pilot2	1	1	blockedtask_colortraining	4	blockedtask_colortraining	51		Red	Color			0		Red.png	Red.png	30	1	332	0	0	0	0		0	0	0	0		0	0	0	0		0	0	0	0		0
5.0.11.0	win	061318	10:50:30	NH_A_02 Pilot2	1	1	blockedtask_colortraining	4	blockedtask_colortraining	54		Green	Color			0		Green.png	Green.png	38	1	501	0	0	0	0		0	0	0	0		0	0	0	0		0	0	0	0		0
5.0.11.0	win	061318	10:50:30	NH_A_02 Pilot2	1	1	blockedtask_colortraining	4	blockedtask_colortraining	57		Red	Color			0		Red.png	Red.png	30	1	409	0	0	0	0		0	0	0	0		0	0	0	0		0	0	0	0		0
5.0.11.0	win	061318	10:50:30	NH_A_02 Pilot2	1	1	blockedtask_colortraining	4	blockedtask_colortraining	60		Green	Color			0		Green.png	Green.png	38	1	400	0	0	0	0		0	0	0	0		0	0	0	0		0	0	0	0		0
5.0.11.0	win	061318	10:50:30	NH_A_02 Pilot2	1	1	blockedtask_colortraining	4	blockedtask_colortraining	63		Green	Color			0		Green.png	Green.png	30	0	343	0	0	0	0		0	0	0	0		0	0	0	0		0	0	0	0		0
5.0.11.0	win	061318	10:50:30	NH_A_02 Pilot2	1	1	blockedtask_colortraining	4	blockedtask_colortraining	66		Green	Color			0		Green.png	Green.png	38	1	569	0	0	0	0		0	0	0	0		0	0	0	0		0	0	0	0		0
5.0.11.0	win	061318	10:50:30	NH_A_02 Pilot2	1	1	blockedtask_colortraining	4	blockedtask_colortraining	69		Green	Color			0		Green.png	Green.png	38	1	298	0	0	0	0		0	0	0	0		0	0	0	0		0	0	0	0		0
5.0.11.0	win	061318	10:50:30	NH_A_02 Pilot2	1	1	blockedtask_colortraining	4	blockedtask_colortraining	72		Red	Color			0		Red.png	Red.png	30	1	453	0	0	0	0		0	0	0	0		0	0	0	0		0	0	0	0		0
5.0.11.0	win	061318	10:50:30	NH_A_02 Pilot2	1	1	blockedtask_colortraining	4	blockedtask_colortraining	75		Green	Color			0		Green.png	Green.png	38	1	363	0	0	0	0		0	0	0	0		0	0	0	0		0	0	0	0		0
5.0.11.0	win	061318	10:50:30	NH_A_02 Pilot2	1	1	blockedtask_colortraining	4	blockedtask_colortraining	78		Red	Color			0		Red.png	Red.png	30	1	436	0	0	0	0		0	0	0	0		0	0	0	0		0	0	0	0		0
5.0.11.0	win	061318	10:50:30	NH_A_02 Pilot2	1	1	blockedtask_colortraining	4	blockedtask_colortraining	81		Red	Color			0		Red.png	Red.png	38	0	250	0	0	0	0		0	0	0	0		0	0	0	0		0	0	0	0		0
5.0.11.0	win	061318	10:50:30	NH_A_02 Pilot2	1	1	blockedtask_colortraining	4	blockedtask_colortraining	84		Red	Color			0		Red.png	Red.png	30	1	415	0	0	0	0		0	0	0	0		0	0	0	0		0	0	0	0		0
5.0.11.0	win	061318	10:50:30	NH_A_02 Pilot2	1	1	blockedtask_colortraining	4	blockedtask_colortraining	87		Red	Color			0		Red.png	Red.png	30	1	422	0	0	0	0		0	0	0	0		0	0	0	0		0	0	0	0		0
5.0.11.0	win	061318	10:50:30	NH_A_02 Pilot2	1	1	blockedtask_colortraining	4	blockedtask_colortraining	90		Red	Color			0		Red.png	Red.png	30	1	381	0	0	0	0		0	0	0	0		0	0	0	0		0	0	0	0		0
5.0.11.0	win	061318	10:50:30	NH_A_02 Pilot2	1	1	blockedtask_colortraining	4	blockedtask_colortraining	93		Green	Color			0		Green.png	Green.png	38	1	390	0	0	0	0		0	0	0	0		0	0	0	0		0	0	0	0		0
5.0.11.0	win	061318	10:50:30	NH_A_02 Pilot2	1	1	blockedtask_colortraining	4	blockedtask_colortraining	96		Green	Color			0		Green.png	Green.png	38	1	365	0	0	0	0		0	0	0	0		0	0	0	0		0	0	0	0		0
5.0.11.0	win	061318	10:50:30	NH_A_02 Pilot2	1	1	blockedtask_colorshapetraining	5	BlockedPracticeInstruct	1		Green	Color			0		SC_Blocked_ColorShapeTraining.htm	Green.png	57	0	15926	0	0	0	0		0	0	0	0		0	0	0	0		0	0	0	0		0
5.0.11.0	win	061318	10:50:30	NH_A_02 Pilot2	1	1	blockedtask_colorshapetraining	5	blockedtask_colorshapetraining	3	Triangle		Shape			0		Triangle.png	Triangle.png	38	1	1000	0	0	0	0		0	0	0	0		0	0	0	0		0	0	0	0		0
5.0.11.0	win	061318	10:50:30	NH_A_02 Pilot2	1	1	blockedtask_colorshapetraining	5	blockedtask_colorshapetraining	6	Triangle		Shape			0		Triangle.png	Triangle.png	38	1	295	0	0	0	0		0	0	0	0		0	0	0	0		0	0	0	0		0
5.0.11.0	win	061318	10:50:30	NH_A_02 Pilot2	1	1	blockedtask_colorshapetraining	5	blockedtask_colorshapetraining	9		Green	Color			0		Green.png	Green.png	38	1	451	0	0	0	0		0	0	0	0		0	0	0	0		0	0	0	0		0
5.0.11.0	win	061318	10:50:30	NH_A_02 Pilot2	1	1	blockedtask_colorshapetraining	5	blockedtask_colorshapetraining	12	Circle		Shape			0		Circle.png	Circle.png	30	1	505	0	0	0	0		0	0	0	0		0	0	0	0		0	0	0	0		0
5.0.11.0	win	061318	10:50:30	NH_A_02 Pilot2	1	1	blockedtask_colorshapetraining	5	blockedtask_colorshapetraining	15	Circle		Shape			0		Circle.png	Circle.png	30	1	508	0	0	0	0		0	0	0	0		0	0	0	0		0	0	0	0		0
5.0.11.0	win	061318	10:50:30	NH_A_02 Pilot2	1	1	blockedtask_colorshapetraining	5	blockedtask_colorshapetraining	18		Green	Color			0		Green.png	Green.png	38	1	431	0	0	0	0		0	0	0	0		0	0	0	0		0	0	0	0		0
5.0.11.0	win	061318	10:50:30	NH_A_02 Pilot2	1	1	blockedtask_colorshapetraining	5	blockedtask_colorshapetraining	21		Red	Color			0		Red.png	Red.png	30	1	389	0	0	0	0		0	0	0	0		0	0	0	0		0	0	0	0		0
5.0.11.0	win	061318	10:50:30	NH_A_02 Pilot2	1	1	blockedtask_colorshapetraining	5	blockedtask_colorshapetraining	24		Green	Color			0		Green.png	Green.png	38	1	733	0	0	0	0		0	0	0	0		0	0	0	0		0	0	0	0		0
5.0.11.0	win	061318	10:50:30	NH_A_02 Pilot2	1	1	blockedtask_colorshapetraining	5	blockedtask_colorshapetraining	27	Circle		Shape			0		Circle.png	Circle.png	30	1	327	0	0	0	0		0	0	0	0		0	0	0	0		0	0	0	0		0
5.0.11.0	win	061318	10:50:30	NH_A_02 Pilot2	1	1	blockedtask_colorshapetraining	5	blockedtask_colorshapetraining	30		Red	Color			0		Red.png	Red.png	30	1	578	0	0	0	0		0	0	0	0		0	0	0	0		0	0	0	0		0
5.0.11.0	win	061318	10:50:30	NH_A_02 Pilot2	1	1	blockedtask_colorshapetraining	5	blockedtask_colorshapetraining	33		Red	Color			0		Red.png	Red.png	30	1	355	0	0	0	0		0	0	0	0		0	0	0	0		0	0	0	0		0
5.0.11.0	win	061318	10:50:30	NH_A_02 Pilot2	1	1	blockedtask_colorshapetraining	5	blockedtask_colorshapetraining	36		Red	Color			0		Red.png	Red.png	30	1	316	0	0	0	0		0	0	0	0		0	0	0	0		0	0	0	0		0
5.0.11.0	win	061318	10:50:30	NH_A_02 Pilot2	1	1	blockedtask_colorshapetraining	5	blockedtask_colorshapetraining	39		Red	Color			0		Red.png	Red.png	30	1	311	0	0	0	0		0	0	0	0		0	0	0	0		0	0	0	0		0
5.0.11.0	win	061318	10:50:30	NH_A_02 Pilot2	1	1	blockedtask_colorshapetraining	5	blockedtask_colorshapetraining	42		Red	Color			0		Red.png	Red.png	30	1	306	0	0	0	0		0	0	0	0		0	0	0	0		0	0	0	0		0
5.0.11.0	win	061318	10:50:30	NH_A_02 Pilot2	1	1	blockedtask_colorshapetraining	5	blockedtask_colorshapetraining	45		Red	Color			0		Red.png	Red.png	30	1	317	0	0	0	0		0	0	0	0		0	0	0	0		0	0	0	0		0
5.0.11.0	win	061318	10:50:30	NH_A_02 Pilot2	1	1	blockedtask_colorshapetraining	5	blockedtask_colorshapetraining	48	Circle		Shape			0		Circle.png	Circle.png	30	1	488	0	0	0	0		0	0	0	0		0	0	0	0		0	0	0	0		0
5.0.11.0	win	061318	10:50:30	NH_A_02 Pilot2	1	1	blockedtask_colorshapetraining	5	blockedtask_colorshapetraining	51		Green	Color			0		Green.png	Green.png	38	1	412	0	0	0	0		0	0	0	0		0	0	0	0		0	0	0	0		0
5.0.11.0	win	061318	10:50:30	NH_A_02 Pilot2	1	1	blockedtask_colorshapetraining	5	blockedtask_colorshapetraining	54	Circle		Shape			0		Circle.png	Circle.png	30	1	387	0	0	0	0		0	0	0	0		0	0	0	0		0	0	0	0		0
5.0.11.0	win	061318	10:50:30	NH_A_02 Pilot2	1	1	blockedtask_colorshapetraining	5	blockedtask_colorshapetraining	57	Triangle		Shape			0		Triangle.png	Triangle.png	38	1	475	0	0	0	0		0	0	0	0		0	0	0	0		0	0	0	0		0
5.0.11.0	win	061318	10:50:30	NH_A_02 Pilot2	1	1	blockedtask_colorshapetraining	5	blockedtask_colorshapetraining	60		Green	Color			0		Green.png	Green.png	38	1	448	0	0	0	0		0	0	0	0		0	0	0	0		0	0	0	0		0
5.0.11.0	win	061318	10:50:30	NH_A_02 Pilot2	1	1	blockedtask_colorshapetraining	5	blockedtask_colorshapetraining	63	Triangle		Shape			0		Triangle.png	Triangle.png	30	0	357	0	0	0	0		0	0	0	0		0	0	0	0		0	0	0	0		0
5.0.11.0	win	061318	10:50:30	NH_A_02 Pilot2	1	1	blockedtask_colorshapetraining	5	blockedtask_colorshapetraining	66	Triangle		Shape			0		Triangle.png	Triangle.png	38	1	375	0	0	0	0		0	0	0	0		0	0	0	0		0	0	0	0		0
5.0.11.0	win	061318	10:50:30	NH_A_02 Pilot2	1	1	blockedtask_colorshapetraining	5	blockedtask_colorshapetraining	69	Circle		Shape			0		Circle.png	Circle.png	30	1	943	0	0	0	0		0	0	0	0		0	0	0	0		0	0	0	0		0
5.0.11.0	win	061318	10:50:30	NH_A_02 Pilot2	1	1	blockedtask_colorshapetraining	5	blockedtask_colorshapetraining	72	Triangle		Shape			0		Triangle.png	Triangle.png	38	1	465	0	0	0	0		0	0	0	0		0	0	0	0		0	0	0	0		0
5.0.11.0	win	061318	10:50:30	NH_A_02 Pilot2	1	1	blockedtask_colorshapetraining	5	blockedtask_colorshapetraining	75	Triangle		Shape			0		Triangle.png	Triangle.png	38	1	326	0	0	0	0		0	0	0	0		0	0	0	0		0	0	0	0		0
5.0.11.0	win	061318	10:50:30	NH_A_02 Pilot2	1	1	blockedtask_colorshapetraining	5	blockedtask_colorshapetraining	78	Triangle		Shape			0		Triangle.png	Triangle.png	38	1	289	0	0	0	0		0	0	0	0		0	0	0	0		0	0	0	0		0
5.0.11.0	win	061318	10:50:30	NH_A_02 Pilot2	1	1	blockedtask_colorshapetraining	5	blockedtask_colorshapetraining	81		Green	Color			0		Green.png	Green.png	38	1	253	0	0	0	0		0	0	0	0		0	0	0	0		0	0	0	0		0
5.0.11.0	win	061318	10:50:30	NH_A_02 Pilot2	1	1	blockedtask_colorshapetraining	5	blockedtask_colorshapetraining	84		Green	Color			0		Green.png	Green.png	38	1	298	0	0	0	0		0	0	0	0		0	0	0	0		0	0	0	0		0
5.0.11.0	win	061318	10:50:30	NH_A_02 Pilot2	1	1	blockedtask_colorshapetraining	5	blockedtask_colorshapetraining	87		Red	Color			0		Red.png	Red.png	30	1	373	0	0	0	0		0	0	0	0		0	0	0	0		0	0	0	0		0
5.0.11.0	win	061318	10:50:30	NH_A_02 Pilot2	1	1	blockedtask_colorshapetraining	5	blockedtask_colorshapetraining	90	Circle		Shape			0		Circle.png	Circle.png	30	1	494	0	0	0	0		0	0	0	0		0	0	0	0		0	0	0	0		0
5.0.11.0	win	061318	10:50:30	NH_A_02 Pilot2	1	1	blockedtask_colorshapetraining	5	blockedtask_colorshapetraining	93	Circle		Shape			0		Circle.png	Circle.png	30	1	338	0	0	0	0		0	0	0	0		0	0	0	0		0	0	0	0		0
5.0.11.0	win	061318	10:50:30	NH_A_02 Pilot2	1	1	blockedtask_colorshapetraining	5	blockedtask_colorshapetraining	96		Green	Color			0		Green.png	Green.png	38	1	364	0	0	0	0		0	0	0	0		0	0	0	0		0	0	0	0		0
5.0.11.0	win	061318	10:50:30	NH_A_02 Pilot2	1	1	blockedtask_bivalentshapetraining	6	BlockedPracticeInstruct	1		Green	Color			0		SC_Blocked_BivalentShapeTraining.htm	Green.png	57	0	3940	0	0	0	0		0	0	0	0		0	0	0	0		0	0	0	0		0
5.0.11.0	win	061318	10:50:30	NH_A_02 Pilot2	1	1	blockedtask_bivalentshapetraining	6	blockedtask_bivalentshapetraining	3	Triangle	Green	Shape			0		TriangleGreen.png	TriangleGreen.png	38	1	662	0	0	0	0		0	0	0	0		0	0	0	0		0	0	0	0		0
5.0.11.0	win	061318	10:50:30	NH_A_02 Pilot2	1	1	blockedtask_bivalentshapetraining	6	blockedtask_bivalentshapetraining	6	Triangle	Red	Shape			0		TriangleRed.png	TriangleRed.png	38	1	339	0	0	0	0		0	0	0	0		0	0	0	0		0	0	0	0		0
5.0.11.0	win	061318	10:50:30	NH_A_02 Pilot2	1	1	blockedtask_bivalentshapetraining	6	blockedtask_bivalentshapetraining	9	Circle	Red	Shape			0		CircleRed.png	CircleRed.png	30	1	573	0	0	0	0		0	0	0	0		0	0	0	0		0	0	0	0		0
5.0.11.0	win	061318	10:50:30	NH_A_02 Pilot2	1	1	blockedtask_bivalentshapetraining	6	blockedtask_bivalentshapetraining	12	Triangle	Red	Shape			0		TriangleRed.png	TriangleRed.png	38	1	302	0	0	0	0		0	0	0	0		0	0	0	0		0	0	0	0		0
5.0.11.0	win	061318	10:50:30	NH_A_02 Pilot2	1	1	blockedtask_bivalentshapetraining	6	blockedtask_bivalentshapetraining	15	Circle	Red	Shape			0		CircleRed.png	CircleRed.png	30	1	1129	0	0	0	0		0	0	0	0		0	0	0	0		0	0	0	0		0
5.0.11.0	win	061318	10:50:30	NH_A_02 Pilot2	1	1	blockedtask_bivalentshapetraining	6	blockedtask_bivalentshapetraining	18	Circle	Green	Shape			0		CircleGreen.png	CircleGreen.png	30	1	564	0	0	0	0		0	0	0	0		0	0	0	0		0	0	0	0		0
5.0.11.0	win	061318	10:50:30	NH_A_02 Pilot2	1	1	blockedtask_bivalentshapetraining	6	blockedtask_bivalentshapetraining	21	Circle	Green	Shape			0		CircleGreen.png	CircleGreen.png	30	1	469	0	0	0	0		0	0	0	0		0	0	0	0		0	0	0	0		0
5.0.11.0	win	061318	10:50:30	NH_A_02 Pilot2	1	1	blockedtask_bivalentshapetraining	6	blockedtask_bivalentshapetraining	24	Circle	Red	Shape			0		CircleRed.png	CircleRed.png	30	1	314	0	0	0	0		0	0	0	0		0	0	0	0		0	0	0	0		0
5.0.11.0	win	061318	10:50:30	NH_A_02 Pilot2	1	1	blockedtask_bivalentshapetraining	6	blockedtask_bivalentshapetraining	27	Circle	Red	Shape			0		CircleRed.png	CircleRed.png	30	1	341	0	0	0	0		0	0	0	0		0	0	0	0		0	0	0	0		0
5.0.11.0	win	061318	10:50:30	NH_A_02 Pilot2	1	1	blockedtask_bivalentshapetraining	6	blockedtask_bivalentshapetraining	30	Circle	Green	Shape			0		CircleGreen.png	CircleGreen.png	30	1	447	0	0	0	0		0	0	0	0		0	0	0	0		0	0	0	0		0
5.0.11.0	win	061318	10:50:30	NH_A_02 Pilot2	1	1	blockedtask_bivalentshapetraining	6	blockedtask_bivalentshapetraining	33	Triangle	Red	Shape			0		TriangleRed.png	TriangleRed.png	38	1	389	0	0	0	0		0	0	0	0		0	0	0	0		0	0	0	0		0
5.0.11.0	win	061318	10:50:30	NH_A_02 Pilot2	1	1	blockedtask_bivalentshapetraining	6	blockedtask_bivalentshapetraining	36	Circle	Green	Shape			0		CircleGreen.png	CircleGreen.png	30	1	397	0	0	0	0		0	0	0	0		0	0	0	0		0	0	0	0		0
5.0.11.0	win	061318	10:50:30	NH_A_02 Pilot2	1	1	blockedtask_bivalentshapetraining	6	blockedtask_bivalentshapetraining	39	Triangle	Red	Shape			0		TriangleRed.png	TriangleRed.png	38	1	373	0	0	0	0		0	0	0	0		0	0	0	0		0	0	0	0		0
5.0.11.0	win	061318	10:50:30	NH_A_02 Pilot2	1	1	blockedtask_bivalentshapetraining	6	blockedtask_bivalentshapetraining	42	Triangle	Green	Shape			0		TriangleGreen.png	TriangleGreen.png	38	1	526	0	0	0	0		0	0	0	0		0	0	0	0		0	0	0	0		0
5.0.11.0	win	061318	10:50:30	NH_A_02 Pilot2	1	1	blockedtask_bivalentshapetraining	6	blockedtask_bivalentshapetraining	45	Triangle	Green	Shape			0		TriangleGreen.png	TriangleGreen.png	38	1	353	0	0	0	0		0	0	0	0		0	0	0	0		0	0	0	0		0
5.0.11.0	win	061318	10:50:30	NH_A_02 Pilot2	1	1	blockedtask_bivalentshapetraining	6	blockedtask_bivalentshapetraining	48	Triangle	Green	Shape			0		TriangleGreen.png	TriangleGreen.png	38	1	363	0	0	0	0		0	0	0	0		0	0	0	0		0	0	0	0		0
5.0.11.0	win	061318	10:50:30	NH_A_02 Pilot2	1	1	blockedtask_bivalentshapetraining	6	blockedtask_bivalentshapetraining	51	Triangle	Green	Shape			0		TriangleGreen.png	TriangleGreen.png	38	1	419	0	0	0	0		0	0	0	0		0	0	0	0		0	0	0	0		0
5.0.11.0	win	061318	10:50:30	NH_A_02 Pilot2	1	1	blockedtask_bivalentshapetraining	6	blockedtask_bivalentshapetraining	54	Triangle	Red	Shape			0		TriangleRed.png	TriangleRed.png	38	1	330	0	0	0	0		0	0	0	0		0	0	0	0		0	0	0	0		0
5.0.11.0	win	061318	10:50:30	NH_A_02 Pilot2	1	1	blockedtask_bivalentshapetraining	6	blockedtask_bivalentshapetraining	57	Triangle	Green	Shape			0		TriangleGreen.png	TriangleGreen.png	38	1	341	0	0	0	0		0	0	0	0		0	0	0	0		0	0	0	0		0
5.0.11.0	win	061318	10:50:30	NH_A_02 Pilot2	1	1	blockedtask_bivalentshapetraining	6	blockedtask_bivalentshapetraining	60	Circle	Green	Shape			0		CircleGreen.png	CircleGreen.png	38	0	335	0	0	0	0		0	0	0	0		0	0	0	0		0	0	0	0		0
5.0.11.0	win	061318	10:50:30	NH_A_02 Pilot2	1	1	blockedtask_bivalentshapetraining	6	blockedtask_bivalentshapetraining	63	Circle	Green	Shape			0		CircleGreen.png	CircleGreen.png	30	1	561	0	0	0	0		0	0	0	0		0	0	0	0		0	0	0	0		0
5.0.11.0	win	061318	10:50:30	NH_A_02 Pilot2	1	1	blockedtask_bivalentshapetraining	6	blockedtask_bivalentshapetraining	66	Triangle	Red	Shape			0		TriangleRed.png	TriangleRed.png	38	1	258	0	0	0	0		0	0	0	0		0	0	0	0		0	0	0	0		0
5.0.11.0	win	061318	10:50:30	NH_A_02 Pilot2	1	1	blockedtask_bivalentshapetraining	6	blockedtask_bivalentshapetraining	69	Circle	Red	Shape			0		CircleRed.png	CircleRed.png	30	1	479	0	0	0	0		0	0	0	0		0	0	0	0		0	0	0	0		0
5.0.11.0	win	061318	10:50:30	NH_A_02 Pilot2	1	1	blockedtask_bivalentshapetraining	6	blockedtask_bivalentshapetraining	72	Circle	Red	Shape			0		CircleRed.png	CircleRed.png	30	1	468	0	0	0	0		0	0	0	0		0	0	0	0		0	0	0	0		0
5.0.11.0	win	061318	10:50:30	NH_A_02 Pilot2	1	1	blockedtask_bivalentshapetraining	6	blockedtask_bivalentshapetraining	75	Circle	Red	Shape			0		CircleRed.png	CircleRed.png	30	1	345	0	0	0	0		0	0	0	0		0	0	0	0		0	0	0	0		0
5.0.11.0	win	061318	10:50:30	NH_A_02 Pilot2	1	1	blockedtask_bivalentshapetraining	6	blockedtask_bivalentshapetraining	78	Triangle	Red	Shape			0		TriangleRed.png	TriangleRed.png	38	1	515	0	0	0	0		0	0	0	0		0	0	0	0		0	0	0	0		0
5.0.11.0	win	061318	10:50:30	NH_A_02 Pilot2	1	1	blockedtask_bivalentshapetraining	6	blockedtask_bivalentshapetraining	81	Triangle	Green	Shape			0		TriangleGreen.png	TriangleGreen.png	38	1	357	0	0	0	0		0	0	0	0		0	0	0	0		0	0	0	0		0
5.0.11.0	win	061318	10:50:30	NH_A_02 Pilot2	1	1	blockedtask_bivalentshapetraining	6	blockedtask_bivalentshapetraining	84	Circle	Red	Shape			0		CircleRed.png	CircleRed.png	30	1	335	0	0	0	0		0	0	0	0		0	0	0	0		0	0	0	0		0
5.0.11.0	win	061318	10:50:30	NH_A_02 Pilot2	1	1	blockedtask_bivalentshapetraining	6	blockedtask_bivalentshapetraining	87	Triangle	Red	Shape			0		TriangleRed.png	TriangleRed.png	38	1	281	0	0	0	0		0	0	0	0		0	0	0	0		0	0	0	0		0
5.0.11.0	win	061318	10:50:30	NH_A_02 Pilot2	1	1	blockedtask_bivalentshapetraining	6	blockedtask_bivalentshapetraining	90	Triangle	Green	Shape			0		TriangleGreen.png	TriangleGreen.png	38	1	405	0	0	0	0		0	0	0	0		0	0	0	0		0	0	0	0		0
5.0.11.0	win	061318	10:50:30	NH_A_02 Pilot2	1	1	blockedtask_bivalentshapetraining	6	blockedtask_bivalentshapetraining	93	Circle	Green	Shape			0		CircleGreen.png	CircleGreen.png	30	1	445	0	0	0	0		0	0	0	0		0	0	0	0		0	0	0	0		0
5.0.11.0	win	061318	10:50:30	NH_A_02 Pilot2	1	1	blockedtask_bivalentshapetraining	6	blockedtask_bivalentshapetraining	96	Circle	Green	Shape			0		CircleGreen.png	CircleGreen.png	38	0	259	0	0	0	0		0	0	0	0		0	0	0	0		0	0	0	0		0
5.0.11.0	win	061318	10:50:30	NH_A_02 Pilot2	1	1	blockedtask_bivalentcolortraining	7	BlockedPracticeInstruct	1	Circle	Green	Shape			0		SC_Blocked_BivalentColorTraining.htm	CircleGreen.png	57	0	9831	0	0	0	0		0	0	0	0		0	0	0	0		0	0	0	0		0
5.0.11.0	win	061318	10:50:30	NH_A_02 Pilot2	1	1	blockedtask_bivalentcolortraining	7	blockedtask_bivalentcolortraining	3	Triangle	Green	Color			0		TriangleGreen.png	TriangleGreen.png	38	1	1245	0	0	0	0		0	0	0	0		0	0	0	0		0	0	0	0		0
5.0.11.0	win	061318	10:50:30	NH_A_02 Pilot2	1	1	blockedtask_bivalentcolortraining	7	blockedtask_bivalentcolortraining	6	Triangle	Red	Color			0		TriangleRed.png	TriangleRed.png	30	1	371	0	0	0	0		0	0	0	0		0	0	0	0		0	0	0	0		0
5.0.11.0	win	061318	10:50:30	NH_A_02 Pilot2	1	1	blockedtask_bivalentcolortraining	7	blockedtask_bivalentcolortraining	9	Triangle	Green	Color			0		TriangleGreen.png	TriangleGreen.png	38	1	316	0	0	0	0		0	0	0	0		0	0	0	0		0	0	0	0		0
5.0.11.0	win	061318	10:50:30	NH_A_02 Pilot2	1	1	blockedtask_bivalentcolortraining	7	blockedtask_bivalentcolortraining	12	Triangle	Red	Color			0		TriangleRed.png	TriangleRed.png	30	1	471	0	0	0	0		0	0	0	0		0	0	0	0		0	0	0	0		0
5.0.11.0	win	061318	10:50:30	NH_A_02 Pilot2	1	1	blockedtask_bivalentcolortraining	7	blockedtask_bivalentcolortraining	15	Circle	Green	Color			0		CircleGreen.png	CircleGreen.png	38	1	843	0	0	0	0		0	0	0	0		0	0	0	0		0	0	0	0		0
5.0.11.0	win	061318	10:50:30	NH_A_02 Pilot2	1	1	blockedtask_bivalentcolortraining	7	blockedtask_bivalentcolortraining	18	Circle	Green	Color			0		CircleGreen.png	CircleGreen.png	38	1	305	0	0	0	0		0	0	0	0		0	0	0	0		0	0	0	0		0
5.0.11.0	win	061318	10:50:30	NH_A_02 Pilot2	1	1	blockedtask_bivalentcolortraining	7	blockedtask_bivalentcolortraining	21	Triangle	Red	Color			0		TriangleRed.png	TriangleRed.png	30	1	381	0	0	0	0		0	0	0	0		0	0	0	0		0	0	0	0		0
5.0.11.0	win	061318	10:50:30	NH_A_02 Pilot2	1	1	blockedtask_bivalentcolortraining	7	blockedtask_bivalentcolortraining	24	Circle	Green	Color			0		CircleGreen.png	CircleGreen.png	30	0	357	0	0	0	0		0	0	0	0		0	0	0	0		0	0	0	0		0
5.0.11.0	win	061318	10:50:30	NH_A_02 Pilot2	1	1	blockedtask_bivalentcolortraining	7	blockedtask_bivalentcolortraining	27	Circle	Red	Color			0		CircleRed.png	CircleRed.png	30	1	327	0	0	0	0		0	0	0	0		0	0	0	0		0	0	0	0		0
5.0.11.0	win	061318	10:50:30	NH_A_02 Pilot2	1	1	blockedtask_bivalentcolortraining	7	blockedtask_bivalentcolortraining	30	Triangle	Red	Color			0		TriangleRed.png	TriangleRed.png	30	1	417	0	0	0	0		0	0	0	0		0	0	0	0		0	0	0	0		0
5.0.11.0	win	061318	10:50:30	NH_A_02 Pilot2	1	1	blockedtask_bivalentcolortraining	7	blockedtask_bivalentcolortraining	33	Triangle	Green	Color			0		TriangleGreen.png	TriangleGreen.png	38	1	424	0	0	0	0		0	0	0	0		0	0	0	0		0	0	0	0		0
5.0.11.0	win	061318	10:50:30	NH_A_02 Pilot2	1	1	blockedtask_bivalentcolortraining	7	blockedtask_bivalentcolortraining	36	Triangle	Red	Color			0		TriangleRed.png	TriangleRed.png	30	1	175	0	0	0	0		0	0	0	0		0	0	0	0		0	0	0	0		0
5.0.11.0	win	061318	10:50:30	NH_A_02 Pilot2	1	1	blockedtask_bivalentcolortraining	7	blockedtask_bivalentcolortraining	39	Circle	Green	Color			0		CircleGreen.png	CircleGreen.png	38	1	352	0	0	0	0		0	0	0	0		0	0	0	0		0	0	0	0		0
5.0.11.0	win	061318	10:50:30	NH_A_02 Pilot2	1	1	blockedtask_bivalentcolortraining	7	blockedtask_bivalentcolortraining	42	Circle	Red	Color			0		CircleRed.png	CircleRed.png	30	1	265	0	0	0	0		0	0	0	0		0	0	0	0		0	0	0	0		0
5.0.11.0	win	061318	10:50:30	NH_A_02 Pilot2	1	1	blockedtask_bivalentcolortraining	7	blockedtask_bivalentcolortraining	45	Triangle	Red	Color			0		TriangleRed.png	TriangleRed.png	30	1	309	0	0	0	0		0	0	0	0		0	0	0	0		0	0	0	0		0
5.0.11.0	win	061318	10:50:30	NH_A_02 Pilot2	1	1	blockedtask_bivalentcolortraining	7	blockedtask_bivalentcolortraining	48	Triangle	Red	Color			0		TriangleRed.png	TriangleRed.png	30	1	337	0	0	0	0		0	0	0	0		0	0	0	0		0	0	0	0		0
5.0.11.0	win	061318	10:50:30	NH_A_02 Pilot2	1	1	blockedtask_bivalentcolortraining	7	blockedtask_bivalentcolortraining	51	Triangle	Green	Color			0		TriangleGreen.png	TriangleGreen.png	38	1	475	0	0	0	0		0	0	0	0		0	0	0	0		0	0	0	0		0
5.0.11.0	win	061318	10:50:30	NH_A_02 Pilot2	1	1	blockedtask_bivalentcolortraining	7	blockedtask_bivalentcolortraining	54	Triangle	Red	Color			0		TriangleRed.png	TriangleRed.png	30	1	223	0	0	0	0		0	0	0	0		0	0	0	0		0	0	0	0		0
5.0.11.0	win	061318	10:50:30	NH_A_02 Pilot2	1	1	blockedtask_bivalentcolortraining	7	blockedtask_bivalentcolortraining	57	Circle	Green	Color			0		CircleGreen.png	CircleGreen.png	38	1	782	0	0	0	0		0	0	0	0		0	0	0	0		0	0	0	0		0
5.0.11.0	win	061318	10:50:30	NH_A_02 Pilot2	1	1	blockedtask_bivalentcolortraining	7	blockedtask_bivalentcolortraining	60	Triangle	Green	Color			0		TriangleGreen.png	TriangleGreen.png	38	1	662	0	0	0	0		0	0	0	0		0	0	0	0		0	0	0	0		0
5.0.11.0	win	061318	10:50:30	NH_A_02 Pilot2	1	1	blockedtask_bivalentcolortraining	7	blockedtask_bivalentcolortraining	63	Circle	Red	Color			0		CircleRed.png	CircleRed.png	30	1	339	0	0	0	0		0	0	0	0		0	0	0	0		0	0	0	0		0
5.0.11.0	win	061318	10:50:30	NH_A_02 Pilot2	1	1	blockedtask_bivalentcolortraining	7	blockedtask_bivalentcolortraining	66	Circle	Green	Color			0		CircleGreen.png	CircleGreen.png	38	1	510	0	0	0	0		0	0	0	0		0	0	0	0		0	0	0	0		0
5.0.11.0	win	061318	10:50:30	NH_A_02 Pilot2	1	1	blockedtask_bivalentcolortraining	7	blockedtask_bivalentcolortraining	69	Triangle	Green	Color			0		TriangleGreen.png	TriangleGreen.png	38	1	417	0	0	0	0		0	0	0	0		0	0	0	0		0	0	0	0		0
5.0.11.0	win	061318	10:50:30	NH_A_02 Pilot2	1	1	blockedtask_bivalentcolortraining	7	blockedtask_bivalentcolortraining	72	Circle	Red	Color			0		CircleRed.png	CircleRed.png	30	1	247	0	0	0	0		0	0	0	0		0	0	0	0		0	0	0	0		0
5.0.11.0	win	061318	10:50:30	NH_A_02 Pilot2	1	1	blockedtask_bivalentcolortraining	7	blockedtask_bivalentcolortraining	75	Circle	Green	Color			0		CircleGreen.png	CircleGreen.png	38	1	245	0	0	0	0		0	0	0	0		0	0	0	0		0	0	0	0		0
5.0.11.0	win	061318	10:50:30	NH_A_02 Pilot2	1	1	blockedtask_bivalentcolortraining	7	blockedtask_bivalentcolortraining	78	Circle	Green	Color			0		CircleGreen.png	CircleGreen.png	38	1	403	0	0	0	0		0	0	0	0		0	0	0	0		0	0	0	0		0
5.0.11.0	win	061318	10:50:30	NH_A_02 Pilot2	1	1	blockedtask_bivalentcolortraining	7	blockedtask_bivalentcolortraining	81	Circle	Red	Color			0		CircleRed.png	CircleRed.png	30	1	411	0	0	0	0		0	0	0	0		0	0	0	0		0	0	0	0		0
5.0.11.0	win	061318	10:50:30	NH_A_02 Pilot2	1	1	blockedtask_bivalentcolortraining	7	blockedtask_bivalentcolortraining	84	Circle	Red	Color			0		CircleRed.png	CircleRed.png	30	1	274	0	0	0	0		0	0	0	0		0	0	0	0		0	0	0	0		0
5.0.11.0	win	061318	10:50:30	NH_A_02 Pilot2	1	1	blockedtask_bivalentcolortraining	7	blockedtask_bivalentcolortraining	87	Circle	Red	Color			0		CircleRed.png	CircleRed.png	38	0	351	0	0	0	0		0	0	0	0		0	0	0	0		0	0	0	0		0
5.0.11.0	win	061318	10:50:30	NH_A_02 Pilot2	1	1	blockedtask_bivalentcolortraining	7	blockedtask_bivalentcolortraining	90	Triangle	Green	Color			0		TriangleGreen.png	TriangleGreen.png	38	1	608	0	0	0	0		0	0	0	0		0	0	0	0		0	0	0	0		0
5.0.11.0	win	061318	10:50:30	NH_A_02 Pilot2	1	1	blockedtask_bivalentcolortraining	7	blockedtask_bivalentcolortraining	93	Triangle	Green	Color			0		TriangleGreen.png	TriangleGreen.png	38	1	431	0	0	0	0		0	0	0	0		0	0	0	0		0	0	0	0		0
5.0.11.0	win	061318	10:50:30	NH_A_02 Pilot2	1	1	blockedtask_bivalentcolortraining	7	blockedtask_bivalentcolortraining	96	Circle	Red	Color			0		CircleRed.png	CircleRed.png	30	1	405	0	0	0	0		0	0	0	0		0	0	0	0		0	0	0	0		0
5.0.11.0	win	061318	10:50:30	NH_A_02 Pilot2	1	1	blocked_testintro	8	BlockedPracticeInstruct	1	Circle	Red	Color			0		SC_Blocked_TestIntro.htm	CircleRed.png	57	0	72764	0	0	0	0		0	0	0	0		0	0	0	0		0	0	0	0		0
5.0.11.0	win	061318	10:50:30	NH_A_02 Pilot2	1	1	blocked_color	9	BlockedTestInstruct	1	Circle	Red	Color			0		SC_Blocked_BivalentColorTest.htm	CircleRed.png	57	0	14651	0	0	0	0		0	0	0	0		0	0	0	0		0	0	0	0		0
5.0.11.0	win	061318	10:50:30	NH_A_02 Pilot2	1	1	blocked_color	9	blockedtask_bivalentcolortest	3	Circle	Red	Color			0		CircleRed.png	CircleRed.png	30	1	545	1	1	545	100	545	0	0	0	0		0	0	0	0		0	0	0	0		0
5.0.11.0	win	061318	10:50:30	NH_A_02 Pilot2	1	1	blocked_color	9	blockedtask_bivalentcolortest	6	Circle	Red	Color			0		CircleRed.png	CircleRed.png	30	1	419	2	2	964	100	482	0	0	0	0		0	0	0	0		0	0	0	0		0
5.0.11.0	win	061318	10:50:30	NH_A_02 Pilot2	1	1	blocked_color	9	blockedtask_bivalentcolortest	9	Triangle	Green	Color			0		TriangleGreen.png	TriangleGreen.png	38	1	394	3	3	1358	100	452.6666666666666856145	0	0	0	0		0	0	0	0		0	0	0	0		0
5.0.11.0	win	061318	10:50:30	NH_A_02 Pilot2	1	1	blocked_color	9	blockedtask_bivalentcolortest	12	Triangle	Red	Color			0		TriangleRed.png	TriangleRed.png	38	0	354	3	4	1358	75	452.6666666666666856145	0	0	0	0		0	0	0	0		0	0	0	0		0
5.0.11.0	win	061318	10:50:30	NH_A_02 Pilot2	1	1	blocked_color	9	blockedtask_bivalentcolortest	15	Triangle	Red	Color			0		TriangleRed.png	TriangleRed.png	30	1	587	4	5	1945	80	486.25	0	0	0	0		0	0	0	0		0	0	0	0		0
5.0.11.0	win	061318	10:50:30	NH_A_02 Pilot2	1	1	blocked_color	9	blockedtask_bivalentcolortest	18	Triangle	Green	Color			0		TriangleGreen.png	TriangleGreen.png	38	1	379	5	6	2324	83.3333333333333428072	464.8000000000000113687	0	0	0	0		0	0	0	0		0	0	0	0		0
5.0.11.0	win	061318	10:50:30	NH_A_02 Pilot2	1	1	blocked_color	9	blockedtask_bivalentcolortest	21	Circle	Green	Color			0		CircleGreen.png	CircleGreen.png	38	1	628	6	7	2952	85.7142857142857081953	492	0	0	0	0		0	0	0	0		0	0	0	0		0
5.0.11.0	win	061318	10:50:30	NH_A_02 Pilot2	1	1	blocked_color	9	blockedtask_bivalentcolortest	24	Circle	Green	Color			0		CircleGreen.png	CircleGreen.png	38	1	339	7	8	3291	87.5	470.1428571428571672186	0	0	0	0		0	0	0	0		0	0	0	0		0
5.0.11.0	win	061318	10:50:30	NH_A_02 Pilot2	1	1	blocked_color	9	blockedtask_bivalentcolortest	27	Circle	Red	Color			0		CircleRed.png	CircleRed.png	30	1	429	8	9	3720	88.8888888888888857309	465	0	0	0	0		0	0	0	0		0	0	0	0		0
5.0.11.0	win	061318	10:50:30	NH_A_02 Pilot2	1	1	blocked_color	9	blockedtask_bivalentcolortest	30	Circle	Red	Color			0		CircleRed.png	CircleRed.png	30	1	387	9	10	4107	90	456.3333333333333143855	0	0	0	0		0	0	0	0		0	0	0	0		0
5.0.11.0	win	061318	10:50:30	NH_A_02 Pilot2	1	1	blocked_color	9	blockedtask_bivalentcolortest	33	Circle	Red	Color			0		CircleRed.png	CircleRed.png	30	1	331	10	11	4438	90.9090909090909065071	443.8000000000000113687	0	0	0	0		0	0	0	0		0	0	0	0		0
5.0.11.0	win	061318	10:50:30	NH_A_02 Pilot2	1	1	blocked_color	9	blockedtask_bivalentcolortest	36	Triangle	Green	Color			0		TriangleGreen.png	TriangleGreen.png	38	1	373	11	12	4811	91.6666666666666571928	437.3636363636363739715	0	0	0	0		0	0	0	0		0	0	0	0		0
5.0.11.0	win	061318	10:50:30	NH_A_02 Pilot2	1	1	blocked_color	9	blockedtask_bivalentcolortest	39	Triangle	Red	Color			0		TriangleRed.png	TriangleRed.png	30	1	479	12	13	5290	92.3076923076923065992	440.8333333333333143855	0	0	0	0		0	0	0	0		0	0	0	0		0
5.0.11.0	win	061318	10:50:30	NH_A_02 Pilot2	1	1	blocked_color	9	blockedtask_bivalentcolortest	42	Triangle	Red	Color			0		TriangleRed.png	TriangleRed.png	30	1	371	13	14	5661	92.8571428571428612031	435.4615384615384527933	0	0	0	0		0	0	0	0		0	0	0	0		0
5.0.11.0	win	061318	10:50:30	NH_A_02 Pilot2	1	1	blocked_color	9	blockedtask_bivalentcolortest	45	Triangle	Red	Color			0		TriangleRed.png	TriangleRed.png	30	1	331	14	15	5992	93.3333333333333285964	428	0	0	0	0		0	0	0	0		0	0	0	0		0
5.0.11.0	win	061318	10:50:30	NH_A_02 Pilot2	1	1	blocked_color	9	blockedtask_bivalentcolortest	48	Triangle	Red	Color			0		TriangleRed.png	TriangleRed.png	30	1	309	15	16	6301	93.75	420.0666666666666628771	0	0	0	0		0	0	0	0		0	0	0	0		0
5.0.11.0	win	061318	10:50:30	NH_A_02 Pilot2	1	1	blocked_color	9	blockedtask_bivalentcolortest	51	Circle	Red	Color			0		CircleRed.png	CircleRed.png	30	1	369	16	17	6670	94.1176470588235218884	416.875	0	0	0	0		0	0	0	0		0	0	0	0		0
5.0.11.0	win	061318	10:50:30	NH_A_02 Pilot2	1	1	blocked_color	9	blockedtask_bivalentcolortest	54	Triangle	Green	Color			0		TriangleGreen.png	TriangleGreen.png	38	1	377	17	18	7047	94.4444444444444428655	414.5294117647058556031	0	0	0	0		0	0	0	0		0	0	0	0		0
5.0.11.0	win	061318	10:50:30	NH_A_02 Pilot2	1	1	blocked_color	9	blockedtask_bivalentcolortest	57	Circle	Red	Color			0		CircleRed.png	CircleRed.png	30	1	402	18	19	7449	94.7368421052631504153	413.8333333333333143855	0	0	0	0		0	0	0	0		0	0	0	0		0
5.0.11.0	win	061318	10:50:30	NH_A_02 Pilot2	1	1	blocked_color	9	blockedtask_bivalentcolortest	60	Circle	Red	Color			0		CircleRed.png	CircleRed.png	30	1	457	19	20	7906	95	416.1052631578947398339	0	0	0	0		0	0	0	0		0	0	0	0		0
5.0.11.0	win	061318	10:50:30	NH_A_02 Pilot2	1	1	blocked_color	9	blockedtask_bivalentcolortest	63	Triangle	Green	Color			0		TriangleGreen.png	TriangleGreen.png	38	1	463	20	21	8369	95.2380952380952265912	418.4499999999999886313	0	0	0	0		0	0	0	0		0	0	0	0		0
5.0.11.0	win	061318	10:50:30	NH_A_02 Pilot2	1	1	blocked_color	9	blockedtask_bivalentcolortest	66	Triangle	Red	Color			0		TriangleRed.png	TriangleRed.png	30	1	452	21	22	8821	95.4545454545454532536	420.0476190476190367917	0	0	0	0		0	0	0	0		0	0	0	0		0
5.0.11.0	win	061318	10:50:30	NH_A_02 Pilot2	1	1	blocked_color	9	blockedtask_bivalentcolortest	69	Triangle	Red	Color			0		TriangleRed.png	TriangleRed.png	30	1	393	22	23	9214	95.6521739130434838216	418.8181818181818130142	0	0	0	0		0	0	0	0		0	0	0	0		0
5.0.11.0	win	061318	10:50:30	NH_A_02 Pilot2	1	1	blocked_color	9	blockedtask_bivalentcolortest	72	Circle	Green	Color			0		CircleGreen.png	CircleGreen.png	38	1	449	23	24	9663	95.8333333333333428072	420.1304347826086882378	0	0	0	0		0	0	0	0		0	0	0	0		0
5.0.11.0	win	061318	10:50:30	NH_A_02 Pilot2	1	1	blocked_color	9	blockedtask_bivalentcolortest	75	Circle	Green	Color			0		CircleGreen.png	CircleGreen.png	38	1	455	24	25	10118	96	421.5833333333333143855	0	0	0	0		0	0	0	0		0	0	0	0		0
5.0.11.0	win	061318	10:50:30	NH_A_02 Pilot2	1	1	blocked_color	9	blockedtask_bivalentcolortest	78	Triangle	Green	Color			0		TriangleGreen.png	TriangleGreen.png	38	1	524	25	26	10642	96.153846153846160405	425.6800000000000068212	0	0	0	0		0	0	0	0		0	0	0	0		0
5.0.11.0	win	061318	10:50:30	NH_A_02 Pilot2	1	1	blocked_color	9	blockedtask_bivalentcolortest	81	Triangle	Green	Color			0		TriangleGreen.png	TriangleGreen.png	38	1	351	26	27	10993	96.2962962962962905067	422.80769230769232081	0	0	0	0		0	0	0	0		0	0	0	0		0
5.0.11.0	win	061318	10:50:30	NH_A_02 Pilot2	1	1	blocked_color	9	blockedtask_bivalentcolortest	84	Circle	Red	Color			0		CircleRed.png	CircleRed.png	30	1	424	27	28	11417	96.4285714285714306016	422.8518518518518476412	0	0	0	0		0	0	0	0		0	0	0	0		0
5.0.11.0	win	061318	10:50:30	NH_A_02 Pilot2	1	1	blocked_color	9	blockedtask_bivalentcolortest	87	Triangle	Green	Color			0		TriangleGreen.png	TriangleGreen.png	38	1	287	28	29	11704	96.5517241379310320326	418	0	0	0	0		0	0	0	0		0	0	0	0		0
5.0.11.0	win	061318	10:50:30	NH_A_02 Pilot2	1	1	blocked_color	9	blockedtask_bivalentcolortest	90	Triangle	Red	Color			0		TriangleRed.png	TriangleRed.png	30	1	283	29	30	11987	96.6666666666666714036	413.344827586206918113	0	0	0	0		0	0	0	0		0	0	0	0		0
5.0.11.0	win	061318	10:50:30	NH_A_02 Pilot2	1	1	blocked_color	9	blockedtask_bivalentcolortest	93	Circle	Red	Color			0		CircleRed.png	CircleRed.png	30	1	311	30	31	12298	96.774193548387103192	409.9333333333333371229	0	0	0	0		0	0	0	0		0	0	0	0		0
5.0.11.0	win	061318	10:50:30	NH_A_02 Pilot2	1	1	blocked_color	9	blockedtask_bivalentcolortest	96	Triangle	Red	Color			0		TriangleRed.png	TriangleRed.png	38	0	242	30	32	12298	93.75	409.9333333333333371229	0	0	0	0		0	0	0	0		0	0	0	0		0
5.0.11.0	win	061318	10:50:30	NH_A_02 Pilot2	1	1	blocked_color	9	blockedtask_bivalentcolortest	99	Triangle	Green	Color			0		TriangleGreen.png	TriangleGreen.png	38	1	656	31	33	12954	93.9393939393939376714	417.8709677419354875383	0	0	0	0		0	0	0	0		0	0	0	0		0
5.0.11.0	win	061318	10:50:30	NH_A_02 Pilot2	1	1	blocked_color	9	blockedtask_bivalentcolortest	102	Triangle	Green	Color			0		TriangleGreen.png	TriangleGreen.png	38	1	445	32	34	13399	94.1176470588235218884	418.71875	0	0	0	0		0	0	0	0		0	0	0	0		0
5.0.11.0	win	061318	10:50:30	NH_A_02 Pilot2	1	1	blocked_color	9	blockedtask_bivalentcolortest	105	Circle	Red	Color			0		CircleRed.png	CircleRed.png	30	1	403	33	35	13802	94.2857142857142775938	418.2424242424242493144	0	0	0	0		0	0	0	0		0	0	0	0		0
5.0.11.0	win	061318	10:50:30	NH_A_02 Pilot2	1	1	blocked_color	9	blockedtask_bivalentcolortest	108	Triangle	Red	Color			0		TriangleRed.png	TriangleRed.png	30	1	363	34	36	14165	94.4444444444444428655	416.6176470588235360992	0	0	0	0		0	0	0	0		0	0	0	0		0
5.0.11.0	win	061318	10:50:30	NH_A_02 Pilot2	1	1	blocked_color	9	blockedtask_bivalentcolortest	111	Circle	Green	Color			0		CircleGreen.png	CircleGreen.png	38	1	436	35	37	14601	94.594594594594596515	417.171428571428577925	0	0	0	0		0	0	0	0		0	0	0	0		0
5.0.11.0	win	061318	10:50:30	NH_A_02 Pilot2	1	1	blocked_color	9	blockedtask_bivalentcolortest	114	Triangle	Green	Color			0		TriangleGreen.png	TriangleGreen.png	38	1	394	36	38	14995	94.7368421052631504153	416.5277777777777714618	0	0	0	0		0	0	0	0		0	0	0	0		0
5.0.11.0	win	061318	10:50:30	NH_A_02 Pilot2	1	1	blocked_color	9	blockedtask_bivalentcolortest	117	Triangle	Red	Color			0		TriangleRed.png	TriangleRed.png	30	1	354	37	39	15349	94.8717948717948615922	414.8378378378378101843	0	0	0	0		0	0	0	0		0	0	0	0		0
5.0.11.0	win	061318	10:50:30	NH_A_02 Pilot2	1	1	blocked_color	9	blockedtask_bivalentcolortest	120	Circle	Green	Color			0		CircleGreen.png	CircleGreen.png	38	1	476	38	40	15825	95	416.4473684210526585048	0	0	0	0		0	0	0	0		0	0	0	0		0
5.0.11.0	win	061318	10:50:30	NH_A_02 Pilot2	1	1	blocked_color	9	blockedtask_bivalentcolortest	123	Circle	Green	Color			0		CircleGreen.png	CircleGreen.png	38	1	496	39	41	16321	95.1219512195121978948	418.4871794871795032122	0	0	0	0		0	0	0	0		0	0	0	0		0
5.0.11.0	win	061318	10:50:30	NH_A_02 Pilot2	1	1	blocked_color	9	blockedtask_bivalentcolortest	126	Circle	Green	Color			0		CircleGreen.png	CircleGreen.png	38	1	404	40	42	16725	95.2380952380952265912	418.125	0	0	0	0		0	0	0	0		0	0	0	0		0
5.0.11.0	win	061318	10:50:30	NH_A_02 Pilot2	1	1	blocked_color	9	blockedtask_bivalentcolortest	129	Triangle	Green	Color			0		TriangleGreen.png	TriangleGreen.png	38	1	379	41	43	17104	95.3488372093023315301	417.1707317073170884214	0	0	0	0		0	0	0	0		0	0	0	0		0
5.0.11.0	win	061318	10:50:30	NH_A_02 Pilot2	1	1	blocked_color	9	blockedtask_bivalentcolortest	132	Triangle	Red	Color			0		TriangleRed.png	TriangleRed.png	30	1	404	42	44	17508	95.4545454545454532536	416.8571428571428327814	0	0	0	0		0	0	0	0		0	0	0	0		0
5.0.11.0	win	061318	10:50:30	NH_A_02 Pilot2	1	1	blocked_color	9	blockedtask_bivalentcolortest	135	Triangle	Green	Color			0		TriangleGreen.png	TriangleGreen.png	38	1	395	43	45	17903	95.5555555555555571345	416.3488372093023031084	0	0	0	0		0	0	0	0		0	0	0	0		0
5.0.11.0	win	061318	10:50:30	NH_A_02 Pilot2	1	1	blocked_color	9	blockedtask_bivalentcolortest	138	Circle	Green	Color			0		CircleGreen.png	CircleGreen.png	38	1	611	44	46	18514	95.6521739130434838216	420.7727272727272520569	0	0	0	0		0	0	0	0		0	0	0	0		0
5.0.11.0	win	061318	10:50:30	NH_A_02 Pilot2	1	1	blocked_color	9	blockedtask_bivalentcolortest	141	Triangle	Green	Color			0		TriangleGreen.png	TriangleGreen.png	38	1	387	45	47	18901	95.7446808510638334155	420.0222222222222399068	0	0	0	0		0	0	0	0		0	0	0	0		0
5.0.11.0	win	061318	10:50:30	NH_A_02 Pilot2	1	1	blocked_color	9	blockedtask_bivalentcolortest	144	Triangle	Red	Color			0		TriangleRed.png	TriangleRed.png	30	1	443	46	48	19344	95.8333333333333428072	420.5217391304348097947	0	0	0	0		0	0	0	0		0	0	0	0		0
5.0.11.0	win	061318	10:50:30	NH_A_02 Pilot2	1	1	blocked_color	9	blockedtask_bivalentcolortest	147	Circle	Red	Color			0		CircleRed.png	CircleRed.png	30	1	401	47	49	19745	95.9183673469387656496	420.1063829787233885327	0	0	0	0		0	0	0	0		0	0	0	0		0
5.0.11.0	win	061318	10:50:30	NH_A_02 Pilot2	1	1	blocked_color	9	blockedtask_bivalentcolortest	150	Circle	Green	Color			0		CircleGreen.png	CircleGreen.png	38	1	456	48	50	20201	96	420.8541666666666856145	0	0	0	0		0	0	0	0		0	0	0	0		0
5.0.11.0	win	061318	10:50:30	NH_A_02 Pilot2	1	1	blocked_color	9	blockedtask_bivalentcolortest	153	Triangle	Green	Color			0		TriangleGreen.png	TriangleGreen.png	38	1	381	49	51	20582	96.0784313725490193292	420.0408163265306029643	0	0	0	0		0	0	0	0		0	0	0	0		0
5.0.11.0	win	061318	10:50:30	NH_A_02 Pilot2	1	1	blocked_color	9	blockedtask_bivalentcolortest	156	Circle	Red	Color			0		CircleRed.png	CircleRed.png	30	1	405	50	52	20987	96.153846153846160405	419.7400000000000090949	0	0	0	0		0	0	0	0		0	0	0	0		0
5.0.11.0	win	061318	10:50:30	NH_A_02 Pilot2	1	1	blocked_color	9	blockedtask_bivalentcolortest	159	Triangle	Red	Color			0		TriangleRed.png	TriangleRed.png	30	1	333	51	53	21320	96.2264150943396288085	418.0392156862745309809	0	0	0	0		0	0	0	0		0	0	0	0		0
5.0.11.0	win	061318	10:50:30	NH_A_02 Pilot2	1	1	blocked_color	9	blockedtask_bivalentcolortest	162	Circle	Red	Color			0		CircleRed.png	CircleRed.png	30	1	407	52	54	21727	96.2962962962962905067	417.8269230769230944134	0	0	0	0		0	0	0	0		0	0	0	0		0
5.0.11.0	win	061318	10:50:30	NH_A_02 Pilot2	1	1	blocked_color	9	blockedtask_bivalentcolortest	165	Triangle	Green	Color			0		TriangleGreen.png	TriangleGreen.png	38	1	398	53	55	22125	96.3636363636363597607	417.4528301886792291953	0	0	0	0		0	0	0	0		0	0	0	0		0
5.0.11.0	win	061318	10:50:30	NH_A_02 Pilot2	1	1	blocked_color	9	blockedtask_bivalentcolortest	168	Circle	Red	Color			0		CircleRed.png	CircleRed.png	30	1	358	54	56	22483	96.4285714285714306016	416.3518518518518476412	0	0	0	0		0	0	0	0		0	0	0	0		0
5.0.11.0	win	061318	10:50:30	NH_A_02 Pilot2	1	1	blocked_color	9	blockedtask_bivalentcolortest	171	Circle	Green	Color			0		CircleGreen.png	CircleGreen.png	38	1	543	55	57	23026	96.4912280701754383472	418.654545454545427674	0	0	0	0		0	0	0	0		0	0	0	0		0
5.0.11.0	win	061318	10:50:30	NH_A_02 Pilot2	1	1	blocked_color	9	blockedtask_bivalentcolortest	174	Circle	Green	Color			0		CircleGreen.png	CircleGreen.png	38	1	353	56	58	23379	96.5517241379310320326	417.4821428571428327814	0	0	0	0		0	0	0	0		0	0	0	0		0
5.0.11.0	win	061318	10:50:30	NH_A_02 Pilot2	1	1	blocked_color	9	blockedtask_bivalentcolortest	177	Triangle	Red	Color			0		TriangleRed.png	TriangleRed.png	30	1	378	57	59	23757	96.6101694915254256557	416.7894736842105203323	0	0	0	0		0	0	0	0		0	0	0	0		0
5.0.11.0	win	061318	10:50:30	NH_A_02 Pilot2	1	1	blocked_color	9	blockedtask_bivalentcolortest	180	Circle	Red	Color			0		CircleRed.png	CircleRed.png	30	1	259	58	60	24016	96.6666666666666714036	414.0689655172413949913	0	0	0	0		0	0	0	0		0	0	0	0		0
5.0.11.0	win	061318	10:50:30	NH_A_02 Pilot2	1	1	blocked_color	9	blockedtask_bivalentcolortest	183	Circle	Green	Color			0		CircleGreen.png	CircleGreen.png	38	1	336	59	61	24352	96.7213114754098342019	412.7457627118644154507	0	0	0	0		0	0	0	0		0	0	0	0		0
5.0.11.0	win	061318	10:50:30	NH_A_02 Pilot2	1	1	blocked_color	9	blockedtask_bivalentcolortest	186	Circle	Green	Color			0		CircleGreen.png	CircleGreen.png	38	1	298	60	62	24650	96.774193548387103192	410.8333333333333143855	0	0	0	0		0	0	0	0		0	0	0	0		0
5.0.11.0	win	061318	10:50:30	NH_A_02 Pilot2	1	1	blocked_color	9	blockedtask_bivalentcolortest	189	Circle	Green	Color			0		CircleGreen.png	CircleGreen.png	38	1	342	61	63	24992	96.8253968253968224644	409.7049180327869066787	0	0	0	0		0	0	0	0		0	0	0	0		0
5.0.11.0	win	061318	10:50:30	NH_A_02 Pilot2	1	1	blocked_color	9	blockedtask_bivalentcolortest	192	Circle	Green	Color			0		CircleGreen.png	CircleGreen.png	38	1	335	62	64	25327	96.875	408.5	0	0	0	0		0	0	0	0		0	0	0	0		0
5.0.11.0	win	061318	10:50:30	NH_A_02 Pilot2	1	1	blocked_shape	10	BlockedTestInstruct	1	Circle	Green	Color			0		SC_Blocked_BivalentShapeTest.htm	CircleGreen.png	57	0	6198	0	0	0	0		0	0	0	0		0	0	0	0		0	0	0	0		0
5.0.11.0	win	061318	10:50:30	NH_A_02 Pilot2	1	1	blocked_shape	10	blockedtask_bivalentshapetest	3	Circle	Green	Shape			0		CircleGreen.png	CircleGreen.png	30	1	718	0	0	0	0		1	1	718	100	718	0	0	0	0		0	0	0	0		0
5.0.11.0	win	061318	10:50:30	NH_A_02 Pilot2	1	1	blocked_shape	10	blockedtask_bivalentshapetest	6	Triangle	Red	Shape			0		TriangleRed.png	TriangleRed.png	38	1	377	0	0	0	0		2	2	1095	100	547.5	0	0	0	0		0	0	0	0		0
5.0.11.0	win	061318	10:50:30	NH_A_02 Pilot2	1	1	blocked_shape	10	blockedtask_bivalentshapetest	9	Circle	Green	Shape			0		CircleGreen.png	CircleGreen.png	30	1	353	0	0	0	0		3	3	1448	100	482.6666666666666856145	0	0	0	0		0	0	0	0		0
5.0.11.0	win	061318	10:50:30	NH_A_02 Pilot2	1	1	blocked_shape	10	blockedtask_bivalentshapetest	12	Triangle	Red	Shape			0		TriangleRed.png	TriangleRed.png	38	1	395	0	0	0	0		4	4	1843	100	460.75	0	0	0	0		0	0	0	0		0
5.0.11.0	win	061318	10:50:30	NH_A_02 Pilot2	1	1	blocked_shape	10	blockedtask_bivalentshapetest	15	Circle	Green	Shape			0		CircleGreen.png	CircleGreen.png	30	1	339	0	0	0	0		5	5	2182	100	436.3999999999999772626	0	0	0	0		0	0	0	0		0
5.0.11.0	win	061318	10:50:30	NH_A_02 Pilot2	1	1	blocked_shape	10	blockedtask_bivalentshapetest	18	Circle	Red	Shape			0		CircleRed.png	CircleRed.png	38	0	333	0	0	0	0		5	6	2182	83.3333333333333428072	436.3999999999999772626	0	0	0	0		0	0	0	0		0
5.0.11.0	win	061318	10:50:30	NH_A_02 Pilot2	1	1	blocked_shape	10	blockedtask_bivalentshapetest	21	Triangle	Green	Shape			0		TriangleGreen.png	TriangleGreen.png	38	1	583	0	0	0	0		6	7	2765	85.7142857142857081953	460.8333333333333143855	0	0	0	0		0	0	0	0		0
5.0.11.0	win	061318	10:50:30	NH_A_02 Pilot2	1	1	blocked_shape	10	blockedtask_bivalentshapetest	24	Circle	Red	Shape			0		CircleRed.png	CircleRed.png	30	1	359	0	0	0	0		7	8	3124	87.5	446.2857142857142775938	0	0	0	0		0	0	0	0		0
5.0.11.0	win	061318	10:50:30	NH_A_02 Pilot2	1	1	blocked_shape	10	blockedtask_bivalentshapetest	27	Triangle	Green	Shape			0		TriangleGreen.png	TriangleGreen.png	38	1	448	0	0	0	0		8	9	3572	88.8888888888888857309	446.5	0	0	0	0		0	0	0	0		0
5.0.11.0	win	061318	10:50:30	NH_A_02 Pilot2	1	1	blocked_shape	10	blockedtask_bivalentshapetest	30	Triangle	Green	Shape			0		TriangleGreen.png	TriangleGreen.png	38	1	405	0	0	0	0		9	10	3977	90	441.8888888888889141526	0	0	0	0		0	0	0	0		0
5.0.11.0	win	061318	10:50:30	NH_A_02 Pilot2	1	1	blocked_shape	10	blockedtask_bivalentshapetest	33	Circle	Red	Shape			0		CircleRed.png	CircleRed.png	30	1	381	0	0	0	0		10	11	4358	90.9090909090909065071	435.8000000000000113687	0	0	0	0		0	0	0	0		0
5.0.11.0	win	061318	10:50:30	NH_A_02 Pilot2	1	1	blocked_shape	10	blockedtask_bivalentshapetest	36	Triangle	Red	Shape			0		TriangleRed.png	TriangleRed.png	38	1	613	0	0	0	0		11	12	4971	91.6666666666666571928	451.9090909090909349288	0	0	0	0		0	0	0	0		0
5.0.11.0	win	061318	10:50:30	NH_A_02 Pilot2	1	1	blocked_shape	10	blockedtask_bivalentshapetest	39	Circle	Red	Shape			0		CircleRed.png	CircleRed.png	30	1	325	0	0	0	0		12	13	5296	92.3076923076923065992	441.3333333333333143855	0	0	0	0		0	0	0	0		0
5.0.11.0	win	061318	10:50:30	NH_A_02 Pilot2	1	1	blocked_shape	10	blockedtask_bivalentshapetest	42	Triangle	Green	Shape			0		TriangleGreen.png	TriangleGreen.png	38	1	416	0	0	0	0		13	14	5712	92.8571428571428612031	439.38461538461535838	0	0	0	0		0	0	0	0		0
5.0.11.0	win	061318	10:50:30	NH_A_02 Pilot2	1	1	blocked_shape	10	blockedtask_bivalentshapetest	45	Circle	Red	Shape			0		CircleRed.png	CircleRed.png	30	1	358	0	0	0	0		14	15	6070	93.3333333333333285964	433.5714285714285551876	0	0	0	0		0	0	0	0		0
5.0.11.0	win	061318	10:50:30	NH_A_02 Pilot2	1	1	blocked_shape	10	blockedtask_bivalentshapetest	48	Triangle	Green	Shape			0		TriangleGreen.png	TriangleGreen.png	38	1	560	0	0	0	0		15	16	6630	93.75	442	0	0	0	0		0	0	0	0		0
5.0.11.0	win	061318	10:50:30	NH_A_02 Pilot2	1	1	blocked_shape	10	blockedtask_bivalentshapetest	51	Circle	Green	Shape			0		CircleGreen.png	CircleGreen.png	30	1	417	0	0	0	0		16	17	7047	94.1176470588235218884	440.4375	0	0	0	0		0	0	0	0		0
5.0.11.0	win	061318	10:50:30	NH_A_02 Pilot2	1	1	blocked_shape	10	blockedtask_bivalentshapetest	54	Circle	Red	Shape			0		CircleRed.png	CircleRed.png	30	1	295	0	0	0	0		17	18	7342	94.4444444444444428655	431.8823529411764639008	0	0	0	0		0	0	0	0		0
5.0.11.0	win	061318	10:50:30	NH_A_02 Pilot2	1	1	blocked_shape	10	blockedtask_bivalentshapetest	57	Circle	Red	Shape			0		CircleRed.png	CircleRed.png	30	1	292	0	0	0	0		18	19	7634	94.7368421052631504153	424.1111111111110858474	0	0	0	0		0	0	0	0		0
5.0.11.0	win	061318	10:50:30	NH_A_02 Pilot2	1	1	blocked_shape	10	blockedtask_bivalentshapetest	60	Triangle	Red	Shape			0		TriangleRed.png	TriangleRed.png	38	1	415	0	0	0	0		19	20	8049	95	423.6315789473684390032	0	0	0	0		0	0	0	0		0
5.0.11.0	win	061318	10:50:30	NH_A_02 Pilot2	1	1	blocked_shape	10	blockedtask_bivalentshapetest	63	Triangle	Green	Shape			0		TriangleGreen.png	TriangleGreen.png	38	1	486	0	0	0	0		20	21	8535	95.2380952380952265912	426.75	0	0	0	0		0	0	0	0		0
5.0.11.0	win	061318	10:50:30	NH_A_02 Pilot2	1	1	blocked_shape	10	blockedtask_bivalentshapetest	66	Triangle	Green	Shape			0		TriangleGreen.png	TriangleGreen.png	38	1	442	0	0	0	0		21	22	8977	95.4545454545454532536	427.4761904761904816041	0	0	0	0		0	0	0	0		0
5.0.11.0	win	061318	10:50:30	NH_A_02 Pilot2	1	1	blocked_shape	10	blockedtask_bivalentshapetest	69	Triangle	Red	Shape			0		TriangleRed.png	TriangleRed.png	38	1	320	0	0	0	0		22	23	9297	95.6521739130434838216	422.5909090909090650712	0	0	0	0		0	0	0	0		0
5.0.11.0	win	061318	10:50:30	NH_A_02 Pilot2	1	1	blocked_shape	10	blockedtask_bivalentshapetest	72	Circle	Green	Shape			0		CircleGreen.png	CircleGreen.png	30	1	395	0	0	0	0		23	24	9692	95.8333333333333428072	421.3913043478260647134	0	0	0	0		0	0	0	0		0
5.0.11.0	win	061318	10:50:30	NH_A_02 Pilot2	1	1	blocked_shape	10	blockedtask_bivalentshapetest	75	Circle	Green	Shape			0		CircleGreen.png	CircleGreen.png	30	1	467	0	0	0	0		24	25	10159	96	423.2916666666666856145	0	0	0	0		0	0	0	0		0
5.0.11.0	win	061318	10:50:30	NH_A_02 Pilot2	1	1	blocked_shape	10	blockedtask_bivalentshapetest	78	Triangle	Red	Shape			0		TriangleRed.png	TriangleRed.png	38	1	440	0	0	0	0		25	26	10599	96.153846153846160405	423.9599999999999795364	0	0	0	0		0	0	0	0		0
5.0.11.0	win	061318	10:50:30	NH_A_02 Pilot2	1	1	blocked_shape	10	blockedtask_bivalentshapetest	81	Triangle	Red	Shape			0		TriangleRed.png	TriangleRed.png	38	1	541	0	0	0	0		26	27	11140	96.2962962962962905067	428.4615384615384527933	0	0	0	0		0	0	0	0		0
5.0.11.0	win	061318	10:50:30	NH_A_02 Pilot2	1	1	blocked_shape	10	blockedtask_bivalentshapetest	84	Triangle	Red	Shape			0		TriangleRed.png	TriangleRed.png	38	1	559	0	0	0	0		27	28	11699	96.4285714285714306016	433.2962962962963047175	0	0	0	0		0	0	0	0		0
5.0.11.0	win	061318	10:50:30	NH_A_02 Pilot2	1	1	blocked_shape	10	blockedtask_bivalentshapetest	87	Triangle	Green	Shape			0		TriangleGreen.png	TriangleGreen.png	38	1	561	0	0	0	0		28	29	12260	96.5517241379310320326	437.8571428571428327814	0	0	0	0		0	0	0	0		0
5.0.11.0	win	061318	10:50:30	NH_A_02 Pilot2	1	1	blocked_shape	10	blockedtask_bivalentshapetest	90	Triangle	Green	Shape			0		TriangleGreen.png	TriangleGreen.png	38	1	274	0	0	0	0		29	30	12534	96.6666666666666714036	432.2068965517241281304	0	0	0	0		0	0	0	0		0
5.0.11.0	win	061318	10:50:30	NH_A_02 Pilot2	1	1	blocked_shape	10	blockedtask_bivalentshapetest	93	Circle	Red	Shape			0		CircleRed.png	CircleRed.png	30	1	527	0	0	0	0		30	31	13061	96.774193548387103192	435.3666666666666742458	0	0	0	0		0	0	0	0		0
5.0.11.0	win	061318	10:50:30	NH_A_02 Pilot2	1	1	blocked_shape	10	blockedtask_bivalentshapetest	96	Circle	Green	Shape			0		CircleGreen.png	CircleGreen.png	38	0	225	0	0	0	0		30	32	13061	93.75	435.3666666666666742458	0	0	0	0		0	0	0	0		0
5.0.11.0	win	061318	10:50:30	NH_A_02 Pilot2	1	1	blocked_shape	10	blockedtask_bivalentshapetest	99	Triangle	Red	Shape			0		TriangleRed.png	TriangleRed.png	38	1	480	0	0	0	0		31	33	13541	93.9393939393939376714	436.8064516129032313074	0	0	0	0		0	0	0	0		0
5.0.11.0	win	061318	10:50:30	NH_A_02 Pilot2	1	1	blocked_shape	10	blockedtask_bivalentshapetest	102	Circle	Green	Shape			0		CircleGreen.png	CircleGreen.png	30	1	437	0	0	0	0		32	34	13978	94.1176470588235218884	436.8125	0	0	0	0		0	0	0	0		0
5.0.11.0	win	061318	10:50:30	NH_A_02 Pilot2	1	1	blocked_shape	10	blockedtask_bivalentshapetest	105	Circle	Red	Shape			0		CircleRed.png	CircleRed.png	30	1	315	0	0	0	0		33	35	14293	94.2857142857142775938	433.1212121212121246572	0	0	0	0		0	0	0	0		0
5.0.11.0	win	061318	10:50:30	NH_A_02 Pilot2	1	1	blocked_shape	10	blockedtask_bivalentshapetest	108	Triangle	Green	Shape			0		TriangleGreen.png	TriangleGreen.png	38	1	453	0	0	0	0		34	36	14746	94.4444444444444428655	433.7058823529411597519	0	0	0	0		0	0	0	0		0
5.0.11.0	win	061318	10:50:30	NH_A_02 Pilot2	1	1	blocked_shape	10	blockedtask_bivalentshapetest	111	Circle	Green	Shape			0		CircleGreen.png	CircleGreen.png	30	1	539	0	0	0	0		35	37	15285	94.594594594594596515	436.7142857142857224062	0	0	0	0		0	0	0	0		0
5.0.11.0	win	061318	10:50:30	NH_A_02 Pilot2	1	1	blocked_shape	10	blockedtask_bivalentshapetest	114	Circle	Green	Shape			0		CircleGreen.png	CircleGreen.png	30	1	349	0	0	0	0		36	38	15634	94.7368421052631504153	434.2777777777777714618	0	0	0	0		0	0	0	0		0
5.0.11.0	win	061318	10:50:30	NH_A_02 Pilot2	1	1	blocked_shape	10	blockedtask_bivalentshapetest	117	Triangle	Red	Shape			0		TriangleRed.png	TriangleRed.png	38	1	454	0	0	0	0		37	39	16088	94.8717948717948615922	434.8108108108108353917	0	0	0	0		0	0	0	0		0
5.0.11.0	win	061318	10:50:30	NH_A_02 Pilot2	1	1	blocked_shape	10	blockedtask_bivalentshapetest	120	Circle	Green	Shape			0		CircleGreen.png	CircleGreen.png	30	1	411	0	0	0	0		38	40	16499	95	434.1842105263157804984	0	0	0	0		0	0	0	0		0
5.0.11.0	win	061318	10:50:30	NH_A_02 Pilot2	1	1	blocked_shape	10	blockedtask_bivalentshapetest	123	Triangle	Green	Shape			0		TriangleGreen.png	TriangleGreen.png	38	1	579	0	0	0	0		39	41	17078	95.1219512195121978948	437.8974358974359120111	0	0	0	0		0	0	0	0		0
5.0.11.0	win	061318	10:50:30	NH_A_02 Pilot2	1	1	blocked_shape	10	blockedtask_bivalentshapetest	126	Triangle	Green	Shape			0		TriangleGreen.png	TriangleGreen.png	38	1	291	0	0	0	0		40	42	17369	95.2380952380952265912	434.2250000000000227374	0	0	0	0		0	0	0	0		0
5.0.11.0	win	061318	10:50:30	NH_A_02 Pilot2	1	1	blocked_shape	10	blockedtask_bivalentshapetest	129	Circle	Red	Shape			0		CircleRed.png	CircleRed.png	30	1	351	0	0	0	0		41	43	17720	95.3488372093023315301	432.195121951219505263	0	0	0	0		0	0	0	0		0
5.0.11.0	win	061318	10:50:30	NH_A_02 Pilot2	1	1	blocked_shape	10	blockedtask_bivalentshapetest	132	Circle	Green	Shape			0		CircleGreen.png	CircleGreen.png	30	1	361	0	0	0	0		42	44	18081	95.4545454545454532536	430.5	0	0	0	0		0	0	0	0		0
5.0.11.0	win	061318	10:50:30	NH_A_02 Pilot2	1	1	blocked_shape	10	blockedtask_bivalentshapetest	135	Triangle	Red	Shape			0		TriangleRed.png	TriangleRed.png	38	1	402	0	0	0	0		43	45	18483	95.5555555555555571345	429.8372093023255615662	0	0	0	0		0	0	0	0		0
5.0.11.0	win	061318	10:50:30	NH_A_02 Pilot2	1	1	blocked_shape	10	blockedtask_bivalentshapetest	138	Triangle	Red	Shape			0		TriangleRed.png	TriangleRed.png	38	1	393	0	0	0	0		44	46	18876	95.6521739130434838216	429	0	0	0	0		0	0	0	0		0
5.0.11.0	win	061318	10:50:30	NH_A_02 Pilot2	1	1	blocked_shape	10	blockedtask_bivalentshapetest	141	Circle	Green	Shape			0		CircleGreen.png	CircleGreen.png	30	1	450	0	0	0	0		45	47	19326	95.7446808510638334155	429.4666666666666401397	0	0	0	0		0	0	0	0		0
5.0.11.0	win	061318	10:50:30	NH_A_02 Pilot2	1	1	blocked_shape	10	blockedtask_bivalentshapetest	144	Triangle	Red	Shape			0		TriangleRed.png	TriangleRed.png	38	1	519	0	0	0	0		46	48	19845	95.8333333333333428072	431.4130434782608745081	0	0	0	0		0	0	0	0		0
5.0.11.0	win	061318	10:50:30	NH_A_02 Pilot2	1	1	blocked_shape	10	blockedtask_bivalentshapetest	147	Circle	Green	Shape			0		CircleGreen.png	CircleGreen.png	30	1	394	0	0	0	0		47	49	20239	95.9183673469387656496	430.6170212765957217016	0	0	0	0		0	0	0	0		0
5.0.11.0	win	061318	10:50:30	NH_A_02 Pilot2	1	1	blocked_shape	10	blockedtask_bivalentshapetest	150	Triangle	Red	Shape			0		TriangleRed.png	TriangleRed.png	38	1	450	0	0	0	0		48	50	20689	96	431.0208333333333143855	0	0	0	0		0	0	0	0		0
5.0.11.0	win	061318	10:50:30	NH_A_02 Pilot2	1	1	blocked_shape	10	blockedtask_bivalentshapetest	153	Triangle	Green	Shape			0		TriangleGreen.png	TriangleGreen.png	38	1	439	0	0	0	0		49	51	21128	96.0784313725490193292	431.1836734693877701829	0	0	0	0		0	0	0	0		0
5.0.11.0	win	061318	10:50:30	NH_A_02 Pilot2	1	1	blocked_shape	10	blockedtask_bivalentshapetest	156	Circle	Red	Shape			0		CircleRed.png	CircleRed.png	30	1	381	0	0	0	0		50	52	21509	96.153846153846160405	430.1800000000000068212	0	0	0	0		0	0	0	0		0
5.0.11.0	win	061318	10:50:30	NH_A_02 Pilot2	1	1	blocked_shape	10	blockedtask_bivalentshapetest	159	Circle	Red	Shape			0		CircleRed.png	CircleRed.png	30	1	246	0	0	0	0		51	53	21755	96.2264150943396288085	426.568627450980386584	0	0	0	0		0	0	0	0		0
5.0.11.0	win	061318	10:50:30	NH_A_02 Pilot2	1	1	blocked_shape	10	blockedtask_bivalentshapetest	162	Circle	Red	Shape			0		CircleRed.png	CircleRed.png	30	1	324	0	0	0	0		52	54	22079	96.2962962962962905067	424.5961538461538680167	0	0	0	0		0	0	0	0		0
5.0.11.0	win	061318	10:50:30	NH_A_02 Pilot2	1	1	blocked_shape	10	blockedtask_bivalentshapetest	165	Triangle	Green	Shape			0		TriangleGreen.png	TriangleGreen.png	38	1	414	0	0	0	0		53	55	22493	96.3636363636363597607	424.396226415094361073	0	0	0	0		0	0	0	0		0
5.0.11.0	win	061318	10:50:30	NH_A_02 Pilot2	1	1	blocked_shape	10	blockedtask_bivalentshapetest	168	Circle	Green	Shape			0		CircleGreen.png	CircleGreen.png	30	1	565	0	0	0	0		54	56	23058	96.4285714285714306016	427	0	0	0	0		0	0	0	0		0
5.0.11.0	win	061318	10:50:30	NH_A_02 Pilot2	1	1	blocked_shape	10	blockedtask_bivalentshapetest	171	Triangle	Red	Shape			0		TriangleRed.png	TriangleRed.png	38	1	438	0	0	0	0		55	57	23496	96.4912280701754383472	427.1999999999999886313	0	0	0	0		0	0	0	0		0
5.0.11.0	win	061318	10:50:30	NH_A_02 Pilot2	1	1	blocked_shape	10	blockedtask_bivalentshapetest	174	Circle	Red	Shape			0		CircleRed.png	CircleRed.png	30	1	316	0	0	0	0		56	58	23812	96.5517241379310320326	425.2142857142857224062	0	0	0	0		0	0	0	0		0
5.0.11.0	win	061318	10:50:30	NH_A_02 Pilot2	1	1	blocked_shape	10	blockedtask_bivalentshapetest	177	Circle	Red	Shape			0		CircleRed.png	CircleRed.png	30	1	503	0	0	0	0		57	59	24315	96.6101694915254256557	426.5789473684210406645	0	0	0	0		0	0	0	0		0
5.0.11.0	win	061318	10:50:30	NH_A_02 Pilot2	1	1	blocked_shape	10	blockedtask_bivalentshapetest	180	Triangle	Red	Shape			0		TriangleRed.png	TriangleRed.png	38	1	506	0	0	0	0		58	60	24821	96.6666666666666714036	427.9482758620689537565	0	0	0	0		0	0	0	0		0
5.0.11.0	win	061318	10:50:30	NH_A_02 Pilot2	1	1	blocked_shape	10	blockedtask_bivalentshapetest	183	Triangle	Green	Shape			0		TriangleGreen.png	TriangleGreen.png	38	1	349	0	0	0	0		59	61	25170	96.7213114754098342019	426.6101694915254256557	0	0	0	0		0	0	0	0		0
5.0.11.0	win	061318	10:50:30	NH_A_02 Pilot2	1	1	blocked_shape	10	blockedtask_bivalentshapetest	186	Circle	Red	Shape			0		CircleRed.png	CircleRed.png	30	1	439	0	0	0	0		60	62	25609	96.774193548387103192	426.8166666666666628771	0	0	0	0		0	0	0	0		0
5.0.11.0	win	061318	10:50:30	NH_A_02 Pilot2	1	1	blocked_shape	10	blockedtask_bivalentshapetest	189	Triangle	Green	Shape			0		TriangleGreen.png	TriangleGreen.png	38	1	429	0	0	0	0		61	63	26038	96.8253968253968224644	426.8524590163934249176	0	0	0	0		0	0	0	0		0
5.0.11.0	win	061318	10:50:30	NH_A_02 Pilot2	1	1	blocked_shape	10	blockedtask_bivalentshapetest	192	Circle	Green	Shape			0		CircleGreen.png	CircleGreen.png	30	1	371	0	0	0	0		62	64	26409	96.875	425.951612903225793616	0	0	0	0		0	0	0	0		0
5.0.11.0	win	061318	10:50:30	NH_A_02 Pilot2	1	1	mixedintro	11	MixedIntroInstruct	1	Circle	Green	Shape			0		SC_MixedIntro1.htm	CircleGreen.png	57	0	16671	0	0	0	0		62	64	26409	96.875	425.951612903225793616	0	0	0	0		0	0	0	0		0
5.0.11.0	win	061318	10:50:30	NH_A_02 Pilot2	1	1	mixedintro	11	MixedIntroInstruct	2	Circle	Green	Shape			0		SC_MixedIntro2.htm	CircleGreen.png	57	0	3348	0	0	0	0		62	64	26409	96.875	425.951612903225793616	0	0	0	0		0	0	0	0		0
5.0.11.0	win	061318	10:50:30	NH_A_02 Pilot2	1	1	mixed_practiceLetter	12	MixedPracticeInstruct	1	Circle	Green	Shape	Letter		1200		SC_Mixed_LetterTraining.htm	CircleGreen.png	57	0	3212	0	0	0	0		0	0	0	0		0	0	0	0		0	0	0	0		0
5.0.11.0	win	061318	10:50:30	NH_A_02 Pilot2	1	1	mixed_practiceLetter	12	mixed_firsttask	2	Triangle	Green	Shape	Letter	firsttrial	1200	Consistent	S	TriangleGreen.png	38	1	354	0	0	0	0		0	0	0	0		0	0	0	0		0	0	0	0		0
5.0.11.0	win	061318	10:50:30	NH_A_02 Pilot2	1	1	mixed_practiceLetter	12	mixed_repeat	5	Circle	Red	Shape	Letter	Repeat	1200	Consistent	S	CircleRed.png	38	0	330	0	0	0	0		0	1	0	0		0	1	0	0		0	0	0	0		0
5.0.11.0	win	061318	10:50:30	NH_A_02 Pilot2	1	1	mixed_practiceLetter	12	mixed_shift	8	Triangle	Red	Color	Letter	Shift	1200	Inconsistent	C	TriangleRed.png	30	1	331	1	1	331	100	331	0	1	0	0		0	1	0	0		1	1	331	100	331	331
5.0.11.0	win	061318	10:50:30	NH_A_02 Pilot2	1	1	mixed_practiceLetter	12	mixed_shift	11	Triangle	Green	Shape	Letter	Shift	1200	Consistent	S	TriangleGreen.png	38	1	372	1	1	331	100	331	1	2	372	50	372	0	1	0	0		2	2	703	100	351.5	351.5
5.0.11.0	win	061318	10:50:30	NH_A_02 Pilot2	1	1	mixed_practiceLetter	12	mixed_shift	14	Circle	Green	Color	Letter	Shift	1200	Inconsistent	C	CircleGreen.png	38	1	379	2	2	710	100	355	1	2	372	50	372	0	1	0	0		3	3	1082	100	360.6666666666666856145	360.6666666666666856145
5.0.11.0	win	061318	10:50:30	NH_A_02 Pilot2	1	1	mixed_practiceLetter	12	mixed_repeat	17	Triangle	Green	Color	Letter	Repeat	1200	Consistent	C	TriangleGreen.png	30	0	194	2	3	710	66.6666666666666571928	355	1	2	372	50	372	0	2	0	0		3	3	1082	100	360.6666666666666856145	360.6666666666666856145
5.0.11.0	win	061318	10:50:30	NH_A_02 Pilot2	1	1	mixed_practiceLetter	12	mixed_repeat	20	Circle	Green	Color	Letter	Repeat	1200	Inconsistent	C	CircleGreen.png	38	1	761	3	4	1471	75	490.3333333333333143855	1	2	372	50	372	1	3	761	33.3333333333333285964	761	3	3	1082	100	360.6666666666666856145	-400.3333333333333143855
5.0.11.0	win	061318	10:50:30	NH_A_02 Pilot2	1	1	mixed_practiceLetter	12	mixed_repeat	23	Circle	Red	Color	Letter	Repeat	1200	Consistent	C	CircleRed.png	30	1	673	4	5	2144	80	536	1	2	372	50	372	2	4	1434	50	717	3	3	1082	100	360.6666666666666856145	-356.3333333333333143855
5.0.11.0	win	061318	10:50:30	NH_A_02 Pilot2	1	1	mixed_practiceLetter	12	mixed_repeat	26	Triangle	Green	Color	Letter	Repeat	1200	Consistent	C	TriangleGreen.png	30	0	300	4	6	2144	66.6666666666666571928	536	1	2	372	50	372	2	5	1434	40	717	3	3	1082	100	360.6666666666666856145	-356.3333333333333143855
5.0.11.0	win	061318	10:50:30	NH_A_02 Pilot2	1	1	mixed_practiceLetter	12	mixed_shift	29	Triangle	Red	Shape	Letter	Shift	1200	Inconsistent	S	TriangleRed.png	38	1	654	4	6	2144	66.6666666666666571928	536	2	3	1026	66.6666666666666571928	513	2	5	1434	40	717	4	4	1736	100	434	-283
5.0.11.0	win	061318	10:50:30	NH_A_02 Pilot2	1	1	mixed_practiceLetter	12	mixed_shift	32	Circle	Green	Color	Letter	Shift	1200	Inconsistent	C	CircleGreen.png	38	1	490	5	7	2634	71.4285714285714306016	526.7999999999999545253	2	3	1026	66.6666666666666571928	513	2	5	1434	40	717	5	5	2226	100	445.1999999999999886313	-271.8000000000000113687
5.0.11.0	win	061318	10:50:30	NH_A_02 Pilot2	1	1	mixed_practiceLetter	12	mixed_shift	35	Triangle	Red	Shape	Letter	Shift	1200	Inconsistent	S	TriangleRed.png	30	0	317	5	7	2634	71.4285714285714306016	526.7999999999999545253	2	4	1026	50	513	2	5	1434	40	717	5	6	2226	83.3333333333333428072	445.1999999999999886313	-271.8000000000000113687
5.0.11.0	win	061318	10:50:30	NH_A_02 Pilot2	1	1	mixed_practiceLetter	12	mixed_repeat	38	Circle	Green	Shape	Letter	Repeat	1200	Inconsistent	S	CircleGreen.png	30	1	574	5	7	2634	71.4285714285714306016	526.7999999999999545253	3	5	1600	60	533.3333333333333712289	3	6	2008	50	669.3333333333333712289	5	6	2226	83.3333333333333428072	445.1999999999999886313	-224.1333333333333825976
5.0.11.0	win	061318	10:50:30	NH_A_02 Pilot2	1	1	mixed_practiceLetter	12	mixed_repeat	41	Triangle	Red	Shape	Letter	Repeat	1200	Inconsistent	S	TriangleRed.png	38	1	493	5	7	2634	71.4285714285714306016	526.7999999999999545253	4	6	2093	66.6666666666666571928	523.25	4	7	2501	57.1428571428571387969	625.25	5	6	2226	83.3333333333333428072	445.1999999999999886313	-180.0500000000000113687
5.0.11.0	win	061318	10:50:30	NH_A_02 Pilot2	1	1	mixed_practiceLetter	12	mixed_shift	44	Triangle	Red	Color	Letter	Shift	1200	Inconsistent	C	TriangleRed.png	30	1	544	6	8	3178	75	529.6666666666666287711	4	6	2093	66.6666666666666571928	523.25	4	7	2501	57.1428571428571387969	625.25	6	7	2770	85.7142857142857081953	461.6666666666666856145	-163.5833333333333143855
5.0.11.0	win	061318	10:50:30	NH_A_02 Pilot2	1	1	mixed_practiceLetter	12	mixed_shift	47	Triangle	Red	Shape	Letter	Shift	1200	Inconsistent	S	TriangleRed.png	38	1	353	6	8	3178	75	529.6666666666666287711	5	7	2446	71.4285714285714306016	489.1999999999999886313	4	7	2501	57.1428571428571387969	625.25	7	8	3123	87.5	446.1428571428571672186	-179.1071428571428327814
5.0.11.0	win	061318	10:50:30	NH_A_02 Pilot2	1	1	mixed_practiceLetter	12	mixed_shift	50	Circle	Red	Color	Letter	Shift	1200	Consistent	C	CircleRed.png	38	0	377	6	9	3178	66.6666666666666571928	529.6666666666666287711	5	7	2446	71.4285714285714306016	489.1999999999999886313	4	7	2501	57.1428571428571387969	625.25	7	9	3123	77.7777777777777856727	446.1428571428571672186	-179.1071428571428327814
5.0.11.0	win	061318	10:50:30	NH_A_02 Pilot2	1	1	mixed_practiceLetter	12	mixed_shift	53	Triangle	Green	Shape	Letter	Shift	1200	Consistent	S	TriangleGreen.png	38	1	392	6	9	3178	66.6666666666666571928	529.6666666666666287711	6	8	2838	75	473	4	7	2501	57.1428571428571387969	625.25	8	10	3515	80	439.375	-185.875
5.0.11.0	win	061318	10:50:30	NH_A_02 Pilot2	1	1	mixed_practiceLetter	12	mixed_shift	56	Triangle	Green	Color	Letter	Shift	1200	Consistent	C	TriangleGreen.png	38	1	559	7	10	3737	70	533.8571428571428896248	6	8	2838	75	473	4	7	2501	57.1428571428571387969	625.25	9	11	4074	81.8181818181818272251	452.6666666666666856145	-172.5833333333333143855
5.0.11.0	win	061318	10:50:30	NH_A_02 Pilot2	1	1	mixed_practiceLetter	12	mixed_repeat	59	Circle	Red	Color	Letter	Repeat	1200	Consistent	C	CircleRed.png	30	1	367	8	11	4104	72.7272727272727337322	513	6	8	2838	75	473	5	8	2868	62.5	573.6000000000000227374	9	11	4074	81.8181818181818272251	452.6666666666666856145	-120.9333333333333371229
5.0.11.0	win	061318	10:50:30	NH_A_02 Pilot2	1	1	mixed_practiceLetter	12	mixed_repeat	62	Triangle	Red	Color	Letter	Repeat	1200	Inconsistent	C	TriangleRed.png	30	1	294	9	12	4398	75	488.6666666666666856145	6	8	2838	75	473	6	9	3162	66.6666666666666571928	527	9	11	4074	81.8181818181818272251	452.6666666666666856145	-74.3333333333333143855
5.0.11.0	win	061318	10:50:30	NH_A_02 Pilot2	1	1	mixed_practiceLetter	12	mixed_shift	65	Circle	Green	Shape	Letter	Shift	1200	Inconsistent	S	CircleGreen.png	30	1	369	9	12	4398	75	488.6666666666666856145	7	9	3207	77.7777777777777856727	458.1428571428571672186	6	9	3162	66.6666666666666571928	527	10	12	4443	83.3333333333333428072	444.3000000000000113687	-82.6999999999999886313
5.0.11.0	win	061318	10:50:30	NH_A_02 Pilot2	1	1	mixed_practiceLetter	12	mixed_repeat	68	Circle	Red	Shape	Letter	Repeat	1200	Consistent	S	CircleRed.png	30	1	376	9	12	4398	75	488.6666666666666856145	8	10	3583	80	447.875	7	10	3538	70	505.4285714285714448124	10	12	4443	83.3333333333333428072	444.3000000000000113687	-61.1285714285714334437
5.0.11.0	win	061318	10:50:30	NH_A_02 Pilot2	1	1	mixed_practiceLetter	12	mixed_shift	71	Circle	Green	Color	Letter	Shift	1200	Inconsistent	C	CircleGreen.png	38	1	495	10	13	4893	76.9230769230769340083	489.3000000000000113687	8	10	3583	80	447.875	7	10	3538	70	505.4285714285714448124	11	13	4938	84.6153846153846131983	448.9090909090909349288	-56.5194805194805098836
5.0.11.0	win	061318	10:50:30	NH_A_02 Pilot2	1	1	mixed_practiceLetter	12	mixed_repeat	74	Triangle	Red	Color	Letter	Repeat	1200	Inconsistent	C	TriangleRed.png	30	1	690	11	14	5583	78.5714285714285693984	507.5454545454545609573	8	10	3583	80	447.875	8	11	4228	72.7272727272727337322	528.5	11	13	4938	84.6153846153846131983	448.9090909090909349288	-79.5909090909090650712
5.0.11.0	win	061318	10:50:30	NH_A_02 Pilot2	1	1	mixed_practiceLetter	12	mixed_repeat	77	Triangle	Red	Color	Letter	Repeat	1200	Inconsistent	C	TriangleRed.png	30	1	397	12	15	5980	80	498.3333333333333143855	8	10	3583	80	447.875	9	12	4625	75	513.8888888888889141526	11	13	4938	84.6153846153846131983	448.9090909090909349288	-64.9797979797979792238
5.0.11.0	win	061318	10:50:30	NH_A_02 Pilot2	1	1	mixed_practiceLetter	12	mixed_shift	80	Circle	Green	Shape	Letter	Shift	1200	Inconsistent	S	CircleGreen.png	30	1	419	12	15	5980	80	498.3333333333333143855	9	11	4002	81.8181818181818272251	444.6666666666666856145	9	12	4625	75	513.8888888888889141526	12	14	5357	85.7142857142857081953	446.4166666666666856145	-67.4722222222222285382
5.0.11.0	win	061318	10:50:30	NH_A_02 Pilot2	1	1	mixed_practiceLetter	12	mixed_repeat	83	Triangle	Green	Shape	Letter	Repeat	1200	Consistent	S	TriangleGreen.png	38	1	633	12	15	5980	80	498.3333333333333143855	10	12	4635	83.3333333333333428072	463.5	10	13	5258	76.9230769230769340083	525.7999999999999545253	12	14	5357	85.7142857142857081953	446.4166666666666856145	-79.3833333333332689108
5.0.11.0	win	061318	10:50:30	NH_A_02 Pilot2	1	1	mixed_practiceLetter	12	mixed_shift	86	Circle	Red	Color	Letter	Shift	1200	Consistent	C	CircleRed.png	30	1	661	13	16	6641	81.25	510.8461538461538680167	10	12	4635	83.3333333333333428072	463.5	10	13	5258	76.9230769230769340083	525.7999999999999545253	13	15	6018	86.6666666666666714036	462.9230769230769055866	-62.8769230769230489386
5.0.11.0	win	061318	10:50:30	NH_A_02 Pilot2	1	1	mixed_practiceLetter	12	mixed_shift	89	Circle	Green	Shape	Letter	Shift	1200	Inconsistent	S	CircleGreen.png	38	0	497	13	16	6641	81.25	510.8461538461538680167	10	13	4635	76.9230769230769340083	463.5	10	13	5258	76.9230769230769340083	525.7999999999999545253	13	16	6018	81.25	462.9230769230769055866	-62.8769230769230489386
5.0.11.0	win	061318	10:50:30	NH_A_02 Pilot2	1	1	mixed_practiceLetter	12	mixed_repeat	92	Circle	Red	Shape	Letter	Repeat	1200	Consistent	S	CircleRed.png	30	1	460	13	16	6641	81.25	510.8461538461538680167	11	14	5095	78.5714285714285693984	463.1818181818181869858	11	14	5718	78.5714285714285693984	519.8181818181818698577	13	16	6018	81.25	462.9230769230769055866	-56.895104895104964271
5.0.11.0	win	061318	10:50:30	NH_A_02 Pilot2	1	1	mixed_practiceLetter	12	mixed_repeat	95	Circle	Green	Shape	Letter	Repeat	1200	Inconsistent	S	CircleGreen.png	30	1	560	13	16	6641	81.25	510.8461538461538680167	12	15	5655	80	471.25	12	15	6278	80	523.1666666666666287711	13	16	6018	81.25	462.9230769230769055866	-60.2435897435897231844
5.0.11.0	win	061318	10:50:30	NH_A_02 Pilot2	1	1	mixed_practiceLetter	12	mixed_repeat	98	Circle	Green	Shape	Letter	Repeat	1200	Inconsistent	S	CircleGreen.png	30	1	304	13	16	6641	81.25	510.8461538461538680167	13	16	5959	81.25	458.38461538461535838	13	16	6582	81.25	506.30769230769232081	13	16	6018	81.25	462.9230769230769055866	-43.3846153846154152234
5.0.11.0	win	061318	10:50:30	NH_A_02 Pilot2	1	1	mixed_practiceLetter	12	mixed_repeat	101	Triangle	Red	Shape	Letter	Repeat	1200	Inconsistent	S	TriangleRed.png	38	1	538	13	16	6641	81.25	510.8461538461538680167	14	17	6497	82.352941176470579876	464.0714285714285551876	14	17	7120	82.352941176470579876	508.5714285714285551876	13	16	6018	81.25	462.9230769230769055866	-45.648351648351649601
5.0.11.0	win	061318	10:50:30	NH_A_02 Pilot2	1	1	mixed_practiceLetter	12	mixed_shift	104	Circle	Green	Color	Letter	Shift	1200	Inconsistent	C	CircleGreen.png	38	1	762	14	17	7403	82.352941176470579876	528.7857142857143344372	14	17	6497	82.352941176470579876	464.0714285714285551876	14	17	7120	82.352941176470579876	508.5714285714285551876	14	17	6780	82.352941176470579876	484.2857142857142775938	-24.2857142857142775938
5.0.11.0	win	061318	10:50:30	NH_A_02 Pilot2	1	1	mixed_practiceLetter	12	mixed_shift	107	Circle	Red	Shape	Letter	Shift	1200	Consistent	S	CircleRed.png	30	1	434	14	17	7403	82.352941176470579876	528.7857142857143344372	15	18	6931	83.3333333333333428072	462.0666666666666628771	14	17	7120	82.352941176470579876	508.5714285714285551876	15	18	7214	83.3333333333333428072	480.9333333333333371229	-27.6380952380952180647
5.0.11.0	win	061318	10:50:30	NH_A_02 Pilot2	1	1	mixed_practiceLetter	12	mixed_shift	110	Circle	Red	Color	Letter	Shift	1200	Consistent	C	CircleRed.png	30	1	407	15	18	7810	83.3333333333333428072	520.6666666666666287711	15	18	6931	83.3333333333333428072	462.0666666666666628771	14	17	7120	82.352941176470579876	508.5714285714285551876	16	19	7621	84.2105263157894654569	476.3125	-32.2589285714285551876
5.0.11.0	win	061318	10:50:30	NH_A_02 Pilot2	1	1	mixed_practiceLetter	12	mixed_shift	113	Triangle	Green	Shape	Letter	Shift	1200	Consistent	S	TriangleGreen.png	38	1	541	15	18	7810	83.3333333333333428072	520.6666666666666287711	16	19	7472	84.2105263157894654569	467	14	17	7120	82.352941176470579876	508.5714285714285551876	17	20	8162	85	480.1176470588235360992	-28.4537815126050190884
5.0.11.0	win	061318	10:50:30	NH_A_02 Pilot2	1	1	mixed_practiceLetter	12	mixed_repeat	116	Circle	Red	Shape	Letter	Repeat	1200	Consistent	S	CircleRed.png	30	1	509	15	18	7810	83.3333333333333428072	520.6666666666666287711	17	20	7981	85	469.4705882352941443969	15	18	7629	83.3333333333333428072	508.6000000000000227374	17	20	8162	85	480.1176470588235360992	-28.4823529411764866381
5.0.11.0	win	061318	10:50:30	NH_A_02 Pilot2	1	1	mixed_practiceLetter	12	mixed_shift	119	Circle	Red	Color	Letter	Shift	1200	Consistent	C	CircleRed.png	30	1	368	16	19	8178	84.2105263157894654569	511.125	17	20	7981	85	469.4705882352941443969	15	18	7629	83.3333333333333428072	508.6000000000000227374	18	21	8530	85.7142857142857081953	473.8888888888889141526	-34.7111111111111085847
5.0.11.0	win	061318	10:50:30	NH_A_02 Pilot2	1	1	mixed_practiceLetter	12	mixed_repeat	122	Triangle	Green	Color	Letter	Repeat	1200	Consistent	C	TriangleGreen.png	38	1	487	17	20	8665	85	509.7058823529411597519	17	20	7981	85	469.4705882352941443969	16	19	8116	84.2105263157894654569	507.25	18	21	8530	85.7142857142857081953	473.8888888888889141526	-33.3611111111110858474
5.0.11.0	win	061318	10:50:30	NH_A_02 Pilot2	1	1	mixed_practiceLetter	12	mixed_shift	125	Triangle	Green	Shape	Letter	Shift	1200	Consistent	S	TriangleGreen.png	38	1	1050	17	20	8665	85	509.7058823529411597519	18	21	9031	85.7142857142857081953	501.7222222222222285382	16	19	8116	84.2105263157894654569	507.25	19	22	9580	86.3636363636363597607	504.2105263157894796677	-3.0394736842105203323
5.0.11.0	win	061318	10:50:30	NH_A_02 Pilot2	1	1	mixed_practiceLetter	12	mixed_repeat	128	Triangle	Green	Shape	Letter	Repeat	1200	Consistent	S	TriangleGreen.png	38	1	438	17	20	8665	85	509.7058823529411597519	19	22	9469	86.3636363636363597607	498.3684210526315609968	17	20	8554	85	503.1764705882353041488	19	22	9580	86.3636363636363597607	504.2105263157894796677	1.0340557275541755189
5.0.11.0	win	061318	10:50:30	NH_A_02 Pilot2	1	1	mixed_practiceLetter	12	mixed_repeat	131	Triangle	Green	Shape	Letter	Repeat	1200	Consistent	S	TriangleGreen.png	38	1	394	17	20	8665	85	509.7058823529411597519	20	23	9863	86.9565217391304372541	493.1499999999999772626	18	21	8948	85.7142857142857081953	497.1111111111110858474	19	22	9580	86.3636363636363597607	504.2105263157894796677	7.0994152046783938204
5.0.11.0	win	061318	10:50:30	NH_A_02 Pilot2	1	1	mixed_practiceLetter	12	mixed_repeat	134	Circle	Green	Shape	Letter	Repeat	1200	Inconsistent	S	CircleGreen.png	38	0	401	17	20	8665	85	509.7058823529411597519	20	24	9863	83.3333333333333428072	493.1499999999999772626	18	22	8948	81.8181818181818272251	497.1111111111110858474	19	22	9580	86.3636363636363597607	504.2105263157894796677	7.0994152046783938204
5.0.11.0	win	061318	10:50:30	NH_A_02 Pilot2	1	1	mixed_practiceLetter	12	mixed_shift	137	Triangle	Green	Color	Letter	Shift	1200	Consistent	C	TriangleGreen.png	38	1	911	18	21	9576	85.7142857142857081953	532	20	24	9863	83.3333333333333428072	493.1499999999999772626	18	22	8948	81.8181818181818272251	497.1111111111110858474	20	23	10491	86.9565217391304372541	524.5499999999999545253	27.4388888888888686779
5.0.11.0	win	061318	10:50:30	NH_A_02 Pilot2	1	1	mixed_practiceLetter	12	mixed_repeat	140	Triangle	Red	Color	Letter	Repeat	1200	Inconsistent	C	TriangleRed.png	30	1	481	19	22	10057	86.3636363636363597607	529.3157894736841626582	20	24	9863	83.3333333333333428072	493.1499999999999772626	19	23	9429	82.6086956521739068648	496.263157894736821163	20	23	10491	86.9565217391304372541	524.5499999999999545253	28.2868421052631333623
5.0.11.0	win	061318	10:50:30	NH_A_02 Pilot2	1	1	mixed_practiceLetter	12	mixed_repeat	143	Triangle	Red	Color	Letter	Repeat	1200	Inconsistent	C	TriangleRed.png	30	1	356	20	23	10413	86.9565217391304372541	520.6499999999999772626	20	24	9863	83.3333333333333428072	493.1499999999999772626	20	24	9785	83.3333333333333428072	489.25	20	23	10491	86.9565217391304372541	524.5499999999999545253	35.2999999999999545253
5.0.11.0	win	061318	10:50:30	NH_A_02 Pilot2	1	1	mixed_practiceLetter	12	mixed_shift	146	Circle	Red	Shape	Letter	Shift	1200	Consistent	S	CircleRed.png	30	1	1132	20	23	10413	86.9565217391304372541	520.6499999999999772626	21	25	10995	84	523.5714285714285551876	20	24	9785	83.3333333333333428072	489.25	21	24	11623	87.5	553.4761904761904816041	64.2261904761904816041
5.0.11.0	win	061318	10:50:30	NH_A_02 Pilot2	1	1	mixed_practiceWord	13	MixedPracticeInstruct	1	Circle	Red	Shape	Word	Shift	1200	Consistent	SC_Mixed_WordTraining.htm	CircleRed.png	57	0	102373	0	0	0	0		0	0	0	0		0	0	0	0		0	0	0	0		0
5.0.11.0	win	061318	10:50:30	NH_A_02 Pilot2	1	1	mixed_practiceWord	13	mixed_firsttask	2	Triangle	Green	Color	Word	firsttrial	1200	Consistent	COLOR	TriangleGreen.png	38	1	14688	0	0	0	0		0	0	0	0		0	0	0	0		0	0	0	0		0
5.0.11.0	win	061318	10:50:30	NH_A_02 Pilot2	1	1	mixed_practiceWord	13	mixed_repeat	5	Triangle	Red	Color	Word	Repeat	1200	Inconsistent	COLOR	TriangleRed.png	30	1	688	1	1	688	100	688	0	0	0	0		1	1	688	100	688	0	0	0	0		-688
5.0.11.0	win	061318	10:50:30	NH_A_02 Pilot2	1	1	mixed_practiceWord	13	mixed_shift	8	Circle	Red	Shape	Word	Shift	1200	Consistent	SHAPE	CircleRed.png	30	1	443	1	1	688	100	688	1	1	443	100	443	1	1	688	100	688	1	1	443	100	443	-245
5.0.11.0	win	061318	10:50:30	NH_A_02 Pilot2	1	1	mixed_practiceWord	13	mixed_shift	11	Circle	Green	Color	Word	Shift	1200	Inconsistent	COLOR	CircleGreen.png	38	1	703	2	2	1391	100	695.5	1	1	443	100	443	1	1	688	100	688	2	2	1146	100	573	-115
5.0.11.0	win	061318	10:50:30	NH_A_02 Pilot2	1	1	mixed_practiceWord	13	mixed_repeat	14	Triangle	Red	Color	Word	Repeat	1200	Inconsistent	COLOR	TriangleRed.png	30	1	601	3	3	1992	100	664	1	1	443	100	443	2	2	1289	100	644.5	2	2	1146	100	573	-71.5
5.0.11.0	win	061318	10:50:30	NH_A_02 Pilot2	1	1	mixed_practiceWord	13	mixed_shift	17	Circle	Red	Shape	Word	Shift	1200	Consistent	SHAPE	CircleRed.png	30	1	455	3	3	1992	100	664	2	2	898	100	449	2	2	1289	100	644.5	3	3	1601	100	533.6666666666666287711	-110.8333333333333712289
5.0.11.0	win	061318	10:50:30	NH_A_02 Pilot2	1	1	mixed_practiceWord	13	mixed_repeat	20	Circle	Red	Shape	Word	Repeat	1200	Consistent	SHAPE	CircleRed.png	30	1	315	3	3	1992	100	664	3	3	1213	100	404.3333333333333143855	3	3	1604	100	534.6666666666666287711	3	3	1601	100	533.6666666666666287711	-1
5.0.11.0	win	061318	10:50:30	NH_A_02 Pilot2	1	1	mixed_practiceWord	13	mixed_repeat	23	Circle	Green	Shape	Word	Repeat	1200	Inconsistent	SHAPE	CircleGreen.png	30	1	197	3	3	1992	100	664	4	4	1410	100	352.5	4	4	1801	100	450.25	3	3	1601	100	533.6666666666666287711	83.4166666666666287711
5.0.11.0	win	061318	10:50:30	NH_A_02 Pilot2	1	1	mixed_practiceWord	13	mixed_repeat	26	Circle	Red	Shape	Word	Repeat	1200	Consistent	SHAPE	CircleRed.png	30	1	323	3	3	1992	100	664	5	5	1733	100	346.6000000000000227374	5	5	2124	100	424.8000000000000113687	3	3	1601	100	533.6666666666666287711	108.8666666666666174024
5.0.11.0	win	061318	10:50:30	NH_A_02 Pilot2	1	1	mixed_practiceWord	13	mixed_shift	29	Circle	Green	Color	Word	Shift	1200	Inconsistent	COLOR	CircleGreen.png	30	0	237	3	4	1992	75	664	5	5	1733	100	346.6000000000000227374	5	5	2124	100	424.8000000000000113687	3	4	1601	75	533.6666666666666287711	108.8666666666666174024
5.0.11.0	win	061318	10:50:30	NH_A_02 Pilot2	1	1	mixed_practiceWord	13	mixed_repeat	32	Triangle	Green	Color	Word	Repeat	1200	Consistent	COLOR	TriangleGreen.png	38	1	1489	4	5	3481	80	870.25	5	5	1733	100	346.6000000000000227374	6	6	3613	100	602.1666666666666287711	3	4	1601	75	533.6666666666666287711	-68.5
5.0.11.0	win	061318	10:50:30	NH_A_02 Pilot2	1	1	mixed_practiceWord	13	mixed_shift	35	Circle	Red	Shape	Word	Shift	1200	Consistent	SHAPE	CircleRed.png	30	1	332	4	5	3481	80	870.25	6	6	2065	100	344.1666666666666856145	6	6	3613	100	602.1666666666666287711	4	5	1933	80	483.25	-118.9166666666666287711
5.0.11.0	win	061318	10:50:30	NH_A_02 Pilot2	1	1	mixed_practiceWord	13	mixed_shift	38	Triangle	Green	Color	Word	Shift	1200	Consistent	COLOR	TriangleGreen.png	38	1	229	5	6	3710	83.3333333333333428072	742	6	6	2065	100	344.1666666666666856145	6	6	3613	100	602.1666666666666287711	5	6	2162	83.3333333333333428072	432.3999999999999772626	-169.7666666666666515084
5.0.11.0	win	061318	10:50:30	NH_A_02 Pilot2	1	1	mixed_practiceWord	13	mixed_repeat	41	Triangle	Green	Color	Word	Repeat	1200	Consistent	COLOR	TriangleGreen.png	38	1	354	6	7	4064	85.7142857142857081953	677.3333333333333712289	6	6	2065	100	344.1666666666666856145	7	7	3967	100	566.7142857142856655628	5	6	2162	83.3333333333333428072	432.3999999999999772626	-134.3142857142856883002
5.0.11.0	win	061318	10:50:30	NH_A_02 Pilot2	1	1	mixed_practiceWord	13	mixed_repeat	44	Triangle	Red	Color	Word	Repeat	1200	Inconsistent	COLOR	TriangleRed.png	30	1	186	7	8	4250	87.5	607.1428571428571103752	6	6	2065	100	344.1666666666666856145	8	8	4153	100	519.125	5	6	2162	83.3333333333333428072	432.3999999999999772626	-86.7250000000000227374
5.0.11.0	win	061318	10:50:30	NH_A_02 Pilot2	1	1	mixed_practiceWord	13	mixed_shift	47	Triangle	Red	Shape	Word	Shift	1200	Inconsistent	SHAPE	TriangleRed.png	38	1	217	7	8	4250	87.5	607.1428571428571103752	7	7	2282	100	326	8	8	4153	100	519.125	6	7	2379	85.7142857142857081953	396.5	-122.625
5.0.11.0	win	061318	10:50:30	NH_A_02 Pilot2	1	1	mixed_practiceWord	13	mixed_repeat	50	Circle	Red	Shape	Word	Repeat	1200	Consistent	SHAPE	CircleRed.png	30	1	230	7	8	4250	87.5	607.1428571428571103752	8	8	2512	100	314	9	9	4383	100	487	6	7	2379	85.7142857142857081953	396.5	-90.5
5.0.11.0	win	061318	10:50:30	NH_A_02 Pilot2	1	1	mixed_practiceWord	13	mixed_repeat	53	Triangle	Red	Shape	Word	Repeat	1200	Inconsistent	SHAPE	TriangleRed.png	38	1	259	7	8	4250	87.5	607.1428571428571103752	9	9	2771	100	307.8888888888889141526	10	10	4642	100	464.1999999999999886313	6	7	2379	85.7142857142857081953	396.5	-67.6999999999999886313
5.0.11.0	win	061318	10:50:30	NH_A_02 Pilot2	1	1	mixed_practiceWord	13	mixed_shift	56	Circle	Red	Color	Word	Shift	1200	Consistent	COLOR	CircleRed.png	30	1	191	8	9	4441	88.8888888888888857309	555.125	9	9	2771	100	307.8888888888889141526	10	10	4642	100	464.1999999999999886313	7	8	2570	87.5	367.1428571428571672186	-97.0571428571428214127
5.0.11.0	win	061318	10:50:30	NH_A_02 Pilot2	1	1	mixed_practiceWord	13	mixed_repeat	59	Circle	Green	Color	Word	Repeat	1200	Inconsistent	COLOR	CircleGreen.png	38	1	158	9	10	4599	90	511	9	9	2771	100	307.8888888888889141526	11	11	4800	100	436.3636363636363739715	7	8	2570	87.5	367.1428571428571672186	-69.2207792207792067529
5.0.11.0	win	061318	10:50:30	NH_A_02 Pilot2	1	1	mixed_practiceWord	13	mixed_shift	62	Circle	Green	Shape	Word	Shift	1200	Inconsistent	SHAPE	CircleGreen.png	30	1	494	9	10	4599	90	511	10	10	3265	100	326.5	11	11	4800	100	436.3636363636363739715	8	9	3064	88.8888888888888857309	383	-53.3636363636363739715
5.0.11.0	win	061318	10:50:30	NH_A_02 Pilot2	1	1	mixed_practiceWord	13	mixed_shift	65	Triangle	Red	Color	Word	Shift	1200	Inconsistent	COLOR	TriangleRed.png	30	1	337	10	11	4936	90.9090909090909065071	493.6000000000000227374	10	10	3265	100	326.5	11	11	4800	100	436.3636363636363739715	9	10	3401	90	377.8888888888889141526	-58.4747474747474598189
5.0.11.0	win	061318	10:50:30	NH_A_02 Pilot2	1	1	mixed_practiceWord	13	mixed_repeat	68	Triangle	Red	Color	Word	Repeat	1200	Inconsistent	COLOR	TriangleRed.png	30	1	313	11	12	5249	91.6666666666666571928	477.1818181818181869858	10	10	3265	100	326.5	12	12	5113	100	426.0833333333333143855	9	10	3401	90	377.8888888888889141526	-48.1944444444444002329
5.0.11.0	win	061318	10:50:30	NH_A_02 Pilot2	1	1	mixed_practiceWord	13	mixed_repeat	71	Circle	Red	Color	Word	Repeat	1200	Consistent	COLOR	CircleRed.png	30	1	244	12	13	5493	92.3076923076923065992	457.75	10	10	3265	100	326.5	13	13	5357	100	412.0769230769230944134	9	10	3401	90	377.8888888888889141526	-34.1880341880341802607
5.0.11.0	win	061318	10:50:30	NH_A_02 Pilot2	1	1	mixed_practiceWord	13	mixed_shift	74	Triangle	Red	Shape	Word	Shift	1200	Inconsistent	SHAPE	TriangleRed.png	38	1	192	12	13	5493	92.3076923076923065992	457.75	11	11	3457	100	314.2727272727272520569	13	13	5357	100	412.0769230769230944134	10	11	3593	90.9090909090909065071	359.3000000000000113687	-52.7769230769230830447
5.0.11.0	win	061318	10:50:30	NH_A_02 Pilot2	1	1	mixed_practiceWord	13	mixed_repeat	77	Triangle	Red	Shape	Word	Repeat	1200	Inconsistent	SHAPE	TriangleRed.png	38	1	399	12	13	5493	92.3076923076923065992	457.75	12	12	3856	100	321.3333333333333143855	14	14	5756	100	411.1428571428571672186	10	11	3593	90.9090909090909065071	359.3000000000000113687	-51.8428571428571558499
5.0.11.0	win	061318	10:50:30	NH_A_02 Pilot2	1	1	mixed_practiceWord	13	mixed_repeat	80	Triangle	Green	Shape	Word	Repeat	1200	Consistent	SHAPE	TriangleGreen.png	38	1	581	12	13	5493	92.3076923076923065992	457.75	13	13	4437	100	341.30769230769232081	15	15	6337	100	422.4666666666666401397	10	11	3593	90.9090909090909065071	359.3000000000000113687	-63.1666666666666287711
5.0.11.0	win	061318	10:50:30	NH_A_02 Pilot2	1	1	mixed_practiceWord	13	mixed_repeat	83	Triangle	Green	Shape	Word	Repeat	1200	Consistent	SHAPE	TriangleGreen.png	38	1	261	12	13	5493	92.3076923076923065992	457.75	14	14	4698	100	335.5714285714285551876	16	16	6598	100	412.375	10	11	3593	90.9090909090909065071	359.3000000000000113687	-53.0749999999999886313
5.0.11.0	win	061318	10:50:30	NH_A_02 Pilot2	1	1	mixed_practiceWord	13	mixed_shift	86	Triangle	Red	Color	Word	Shift	1200	Inconsistent	COLOR	TriangleRed.png	30	1	224	13	14	5717	92.8571428571428612031	439.7692307692307736033	14	14	4698	100	335.5714285714285551876	16	16	6598	100	412.375	11	12	3817	91.6666666666666571928	347	-65.375
5.0.11.0	win	061318	10:50:30	NH_A_02 Pilot2	1	1	mixed_practiceWord	13	mixed_shift	89	Circle	Red	Shape	Word	Shift	1200	Consistent	SHAPE	CircleRed.png	30	1	190	13	14	5717	92.8571428571428612031	439.7692307692307736033	15	15	4888	100	325.8666666666666742458	16	16	6598	100	412.375	12	13	4007	92.3076923076923065992	333.9166666666666856145	-78.4583333333333143855
5.0.11.0	win	061318	10:50:30	NH_A_02 Pilot2	1	1	mixed_practiceWord	13	mixed_shift	92	Triangle	Green	Color	Word	Shift	1200	Consistent	COLOR	TriangleGreen.png	38	1	188	14	15	5905	93.3333333333333285964	421.7857142857142775938	15	15	4888	100	325.8666666666666742458	16	16	6598	100	412.375	13	14	4195	92.8571428571428612031	322.69230769230767919	-89.68269230769232081
5.0.11.0	win	061318	10:50:30	NH_A_02 Pilot2	1	1	mixed_practiceWord	13	mixed_repeat	95	Triangle	Green	Color	Word	Repeat	1200	Consistent	COLOR	TriangleGreen.png	38	1	235	15	16	6140	93.75	409.3333333333333143855	15	15	4888	100	325.8666666666666742458	17	17	6833	100	401.9411764705882319504	13	14	4195	92.8571428571428612031	322.69230769230767919	-79.2488687782805527604
5.0.11.0	win	061318	10:50:30	NH_A_02 Pilot2	1	1	mixed_practiceWord	13	mixed_repeat	98	Triangle	Green	Color	Word	Repeat	1200	Consistent	COLOR	TriangleGreen.png	38	1	663	16	17	6803	94.1176470588235218884	425.1875	15	15	4888	100	325.8666666666666742458	18	18	7496	100	416.4444444444444570763	13	14	4195	92.8571428571428612031	322.69230769230767919	-93.7521367521367778863
5.0.11.0	win	061318	10:50:30	NH_A_02 Pilot2	1	1	mixed_practiceWord	13	mixed_shift	101	Triangle	Red	Shape	Word	Shift	1200	Inconsistent	SHAPE	TriangleRed.png	30	0	291	16	17	6803	94.1176470588235218884	425.1875	15	16	4888	93.75	325.8666666666666742458	18	18	7496	100	416.4444444444444570763	13	15	4195	86.6666666666666714036	322.69230769230767919	-93.7521367521367778863
5.0.11.0	win	061318	10:50:30	NH_A_02 Pilot2	1	1	mixed_practiceWord	13	mixed_shift	104	Circle	Red	Color	Word	Shift	1200	Consistent	COLOR	CircleRed.png	30	1	358	17	18	7161	94.4444444444444428655	421.2352941176470721985	15	16	4888	93.75	325.8666666666666742458	18	18	7496	100	416.4444444444444570763	14	16	4553	87.5	325.2142857142857224062	-91.2301587301587346701
5.0.11.0	win	061318	10:50:30	NH_A_02 Pilot2	1	1	mixed_practiceWord	13	mixed_repeat	107	Triangle	Green	Color	Word	Repeat	1200	Consistent	COLOR	TriangleGreen.png	38	1	1022	18	19	8183	94.7368421052631504153	454.6111111111110858474	15	16	4888	93.75	325.8666666666666742458	19	19	8518	100	448.3157894736842195016	14	16	4553	87.5	325.2142857142857224062	-123.1015037593984970954
5.0.11.0	win	061318	10:50:30	NH_A_02 Pilot2	1	1	mixed_practiceWord	13	mixed_repeat	110	Triangle	Green	Color	Word	Repeat	1200	Consistent	COLOR	TriangleGreen.png	38	1	331	19	20	8514	95	448.1052631578947398339	15	16	4888	93.75	325.8666666666666742458	20	20	8849	100	442.4499999999999886313	14	16	4553	87.5	325.2142857142857224062	-117.2357142857142662251
5.0.11.0	win	061318	10:50:30	NH_A_02 Pilot2	1	1	mixed_practiceWord	13	mixed_repeat	113	Triangle	Green	Color	Word	Repeat	1200	Consistent	COLOR	TriangleGreen.png	38	1	292	20	21	8806	95.2380952380952265912	440.3000000000000113687	15	16	4888	93.75	325.8666666666666742458	21	21	9141	100	435.2857142857142775938	14	16	4553	87.5	325.2142857142857224062	-110.0714285714285551876
5.0.11.0	win	061318	10:50:30	NH_A_02 Pilot2	1	1	mixed_practiceWord	13	mixed_shift	116	Triangle	Green	Shape	Word	Shift	1200	Consistent	SHAPE	TriangleGreen.png	30	0	351	20	21	8806	95.2380952380952265912	440.3000000000000113687	15	17	4888	88.2352941176470579876	325.8666666666666742458	21	21	9141	100	435.2857142857142775938	14	17	4553	82.352941176470579876	325.2142857142857224062	-110.0714285714285551876
5.0.11.0	win	061318	10:50:30	NH_A_02 Pilot2	1	1	mixed_practiceWord	13	mixed_shift	119	Circle	Green	Color	Word	Shift	1200	Inconsistent	COLOR	CircleGreen.png	30	0	191	20	22	8806	90.9090909090909065071	440.3000000000000113687	15	17	4888	88.2352941176470579876	325.8666666666666742458	21	21	9141	100	435.2857142857142775938	14	18	4553	77.7777777777777856727	325.2142857142857224062	-110.0714285714285551876
5.0.11.0	win	061318	10:50:30	NH_A_02 Pilot2	1	1	mixed_practiceWord	13	mixed_repeat	122	Triangle	Red	Color	Word	Repeat	1200	Inconsistent	COLOR	TriangleRed.png	30	1	197	21	23	9003	91.3043478260869534324	428.7142857142857224062	15	17	4888	88.2352941176470579876	325.8666666666666742458	22	22	9338	100	424.4545454545454390427	14	18	4553	77.7777777777777856727	325.2142857142857224062	-99.2402597402597166365
5.0.11.0	win	061318	10:50:30	NH_A_02 Pilot2	1	1	mixed_practiceWord	13	mixed_repeat	125	Circle	Green	Color	Word	Repeat	1200	Inconsistent	COLOR	CircleGreen.png	38	1	355	22	24	9358	91.6666666666666571928	425.3636363636363739715	15	17	4888	88.2352941176470579876	325.8666666666666742458	23	23	9693	100	421.4347826086956274594	14	18	4553	77.7777777777777856727	325.2142857142857224062	-96.2204968944099050532
5.0.11.0	win	061318	10:50:30	NH_A_02 Pilot2	1	1	mixed_practiceWord	13	mixed_repeat	128	Circle	Green	Color	Word	Repeat	1200	Inconsistent	COLOR	CircleGreen.png	38	1	379	23	25	9737	92	423.3478260869565019675	15	17	4888	88.2352941176470579876	325.8666666666666742458	24	24	10072	100	419.6666666666666856145	14	18	4553	77.7777777777777856727	325.2142857142857224062	-94.4523809523809632083
5.0.11.0	win	061318	10:50:30	NH_A_02 Pilot2	1	1	mixed_practiceWord	13	mixed_shift	131	Circle	Red	Shape	Word	Shift	1200	Consistent	SHAPE	CircleRed.png	30	1	435	23	25	9737	92	423.3478260869565019675	16	18	5323	88.8888888888888857309	332.6875	24	24	10072	100	419.6666666666666856145	15	19	4988	78.9473684210526300831	332.5333333333333598603	-87.1333333333333257542
5.0.11.0	win	061318	10:50:30	NH_A_02 Pilot2	1	1	mixed_practiceWord	13	mixed_shift	134	Circle	Red	Color	Word	Shift	1200	Consistent	COLOR	CircleRed.png	30	1	215	24	26	9952	92.3076923076923065992	414.6666666666666856145	16	18	5323	88.8888888888888857309	332.6875	24	24	10072	100	419.6666666666666856145	16	20	5203	80	325.1875	-94.4791666666666856145
5.0.11.0	win	061318	10:50:30	NH_A_02 Pilot2	1	1	mixed_practiceWord	13	mixed_shift	137	Circle	Green	Shape	Word	Shift	1200	Inconsistent	SHAPE	CircleGreen.png	38	0	325	24	26	9952	92.3076923076923065992	414.6666666666666856145	16	19	5323	84.2105263157894654569	332.6875	24	24	10072	100	419.6666666666666856145	16	21	5203	76.1904761904761897995	325.1875	-94.4791666666666856145
5.0.11.0	win	061318	10:50:30	NH_A_02 Pilot2	1	1	mixed_practiceWord	13	mixed_shift	140	Circle	Green	Color	Word	Shift	1200	Inconsistent	COLOR	CircleGreen.png	38	1	886	25	27	10838	92.5925925925925952242	433.5199999999999818101	16	19	5323	84.2105263157894654569	332.6875	24	24	10072	100	419.6666666666666856145	17	22	6089	77.2727272727272662678	358.1764705882353041488	-61.4901960784313814656
5.0.11.0	win	061318	10:50:30	NH_A_02 Pilot2	1	1	mixed_practiceWord	13	mixed_shift	143	Circle	Green	Shape	Word	Shift	1200	Inconsistent	SHAPE	CircleGreen.png	30	1	457	25	27	10838	92.5925925925925952242	433.5199999999999818101	17	20	5780	85	340	24	24	10072	100	419.6666666666666856145	18	23	6546	78.2608695652173906865	363.6666666666666856145	-56
5.0.11.0	win	061318	10:50:30	NH_A_02 Pilot2	1	1	mixed_practiceWord	13	mixed_shift	146	Circle	Green	Color	Word	Shift	1200	Inconsistent	COLOR	CircleGreen.png	30	0	349	25	28	10838	89.2857142857142918047	433.5199999999999818101	17	20	5780	85	340	24	24	10072	100	419.6666666666666856145	18	24	6546	75	363.6666666666666856145	-56
5.0.11.0	win	061318	10:50:30	NH_A_02 Pilot2	1	1	mixed_testintro	14	MixedPracticeInstruct	1	Circle	Green	Color	Word	Shift	1200	Inconsistent	SC_Mixed_TestIntro.htm	CircleGreen.png	57	0	32525	25	28	10838	89.2857142857142918047	433.5199999999999818101	17	20	5780	85	340	24	24	10072	100	419.6666666666666856145	18	24	6546	75	363.6666666666666856145	-56
5.0.11.0	win	061318	10:50:30	NH_A_02 Pilot2	1	1	mixed_Letter_longCSI	15	MixedTestInstruct	1	Circle	Green	Color	Letter	Shift	1200	Inconsistent	SC_Mixed_Lettertest.htm	CircleGreen.png	57	0	6407	0	0	0	0		0	0	0	0		0	0	0	0		0	0	0	0		0
5.0.11.0	win	061318	10:50:30	NH_A_02 Pilot2	1	1	mixed_Letter_longCSI	15	mixed_firsttask	2	Triangle	Green	Color	Letter	firsttrial	1200	Consistent	C	TriangleGreen.png	30	0	565	0	0	0	0		0	0	0	0		0	0	0	0		0	0	0	0		0
5.0.11.0	win	061318	10:50:30	NH_A_02 Pilot2	1	1	mixed_Letter_longCSI	15	mixed_shift	5	Circle	Red	Shape	Letter	Shift	1200	Consistent	S	CircleRed.png	30	1	500	0	0	0	0		1	1	500	100	500	0	0	0	0		1	1	500	100	500	500
5.0.11.0	win	061318	10:50:30	NH_A_02 Pilot2	1	1	mixed_Letter_longCSI	15	mixed_shift	8	Triangle	Red	Color	Letter	Shift	1200	Inconsistent	C	TriangleRed.png	30	1	374	1	1	374	100	374	1	1	500	100	500	0	0	0	0		2	2	874	100	437	437
5.0.11.0	win	061318	10:50:30	NH_A_02 Pilot2	1	1	mixed_Letter_longCSI	15	mixed_repeat	11	Triangle	Red	Color	Letter	Repeat	1200	Inconsistent	C	TriangleRed.png	30	1	397	2	2	771	100	385.5	1	1	500	100	500	1	1	397	100	397	2	2	874	100	437	40
5.0.11.0	win	061318	10:50:30	NH_A_02 Pilot2	1	1	mixed_Letter_longCSI	15	mixed_repeat	14	Circle	Red	Color	Letter	Repeat	1200	Consistent	C	CircleRed.png	30	1	308	3	3	1079	100	359.6666666666666856145	1	1	500	100	500	2	2	705	100	352.5	2	2	874	100	437	84.5
5.0.11.0	win	061318	10:50:30	NH_A_02 Pilot2	1	1	mixed_Letter_longCSI	15	mixed_repeat	17	Triangle	Red	Color	Letter	Repeat	1200	Inconsistent	C	TriangleRed.png	30	1	350	4	4	1429	100	357.25	1	1	500	100	500	3	3	1055	100	351.6666666666666856145	2	2	874	100	437	85.3333333333333143855
5.0.11.0	win	061318	10:50:30	NH_A_02 Pilot2	1	1	mixed_Letter_longCSI	15	mixed_repeat	20	Triangle	Red	Color	Letter	Repeat	1200	Inconsistent	C	TriangleRed.png	30	1	358	5	5	1787	100	357.3999999999999772626	1	1	500	100	500	4	4	1413	100	353.25	2	2	874	100	437	83.75
5.0.11.0	win	061318	10:50:30	NH_A_02 Pilot2	1	1	mixed_Letter_longCSI	15	mixed_repeat	23	Circle	Green	Color	Letter	Repeat	1200	Inconsistent	C	CircleGreen.png	30	0	478	5	6	1787	83.3333333333333428072	357.3999999999999772626	1	1	500	100	500	4	5	1413	80	353.25	2	2	874	100	437	83.75
5.0.11.0	win	061318	10:50:30	NH_A_02 Pilot2	1	1	mixed_Letter_longCSI	15	mixed_shift	26	Circle	Red	Shape	Letter	Shift	1200	Consistent	S	CircleRed.png	30	1	529	5	6	1787	83.3333333333333428072	357.3999999999999772626	2	2	1029	100	514.5	4	5	1413	80	353.25	3	3	1403	100	467.6666666666666856145	114.4166666666666856145
5.0.11.0	win	061318	10:50:30	NH_A_02 Pilot2	1	1	mixed_Letter_longCSI	15	mixed_shift	29	Triangle	Green	Color	Letter	Shift	1200	Consistent	C	TriangleGreen.png	38	1	771	6	7	2558	85.7142857142857081953	426.3333333333333143855	2	2	1029	100	514.5	4	5	1413	80	353.25	4	4	2174	100	543.5	190.25
5.0.11.0	win	061318	10:50:30	NH_A_02 Pilot2	1	1	mixed_Letter_longCSI	15	mixed_shift	32	Triangle	Green	Shape	Letter	Shift	1200	Consistent	S	TriangleGreen.png	38	1	1498	6	7	2558	85.7142857142857081953	426.3333333333333143855	3	3	2527	100	842.3333333333333712289	4	5	1413	80	353.25	5	5	3672	100	734.3999999999999772626	381.1499999999999772626
5.0.11.0	win	061318	10:50:30	NH_A_02 Pilot2	1	1	mixed_Letter_longCSI	15	mixed_shift	35	Triangle	Red	Color	Letter	Shift	1200	Inconsistent	C	TriangleRed.png	30	1	628	7	8	3186	87.5	455.1428571428571672186	3	3	2527	100	842.3333333333333712289	4	5	1413	80	353.25	6	6	4300	100	716.6666666666666287711	363.4166666666666287711
5.0.11.0	win	061318	10:50:30	NH_A_02 Pilot2	1	1	mixed_Letter_longCSI	15	mixed_shift	38	Triangle	Green	Shape	Letter	Shift	1200	Consistent	S	TriangleGreen.png	38	1	401	7	8	3186	87.5	455.1428571428571672186	4	4	2928	100	732	4	5	1413	80	353.25	7	7	4701	100	671.5714285714285551876	318.3214285714285551876
5.0.11.0	win	061318	10:50:30	NH_A_02 Pilot2	1	1	mixed_Letter_longCSI	15	mixed_shift	41	Triangle	Green	Color	Letter	Shift	1200	Consistent	C	TriangleGreen.png	38	1	1223	8	9	4409	88.8888888888888857309	551.125	4	4	2928	100	732	4	5	1413	80	353.25	8	8	5924	100	740.5	387.25
5.0.11.0	win	061318	10:50:30	NH_A_02 Pilot2	1	1	mixed_Letter_longCSI	15	mixed_shift	44	Circle	Green	Shape	Letter	Shift	1200	Inconsistent	S	CircleGreen.png	30	1	605	8	9	4409	88.8888888888888857309	551.125	5	5	3533	100	706.6000000000000227374	4	5	1413	80	353.25	9	9	6529	100	725.4444444444444570763	372.1944444444444570763
5.0.11.0	win	061318	10:50:30	NH_A_02 Pilot2	1	1	mixed_Letter_longCSI	15	mixed_shift	47	Triangle	Green	Color	Letter	Shift	1200	Consistent	C	TriangleGreen.png	38	1	539	9	10	4948	90	549.7777777777778283053	5	5	3533	100	706.6000000000000227374	4	5	1413	80	353.25	10	10	7068	100	706.7999999999999545253	353.5499999999999545253
5.0.11.0	win	061318	10:50:30	NH_A_02 Pilot2	1	1	mixed_Letter_longCSI	15	mixed_shift	50	Triangle	Red	Shape	Letter	Shift	1200	Inconsistent	S	TriangleRed.png	30	0	571	9	10	4948	90	549.7777777777778283053	5	6	3533	83.3333333333333428072	706.6000000000000227374	4	5	1413	80	353.25	10	11	7068	90.9090909090909065071	706.7999999999999545253	353.5499999999999545253
5.0.11.0	win	061318	10:50:30	NH_A_02 Pilot2	1	1	mixed_Letter_longCSI	15	mixed_repeat	53	Circle	Red	Shape	Letter	Repeat	1200	Consistent	S	CircleRed.png	30	1	699	9	10	4948	90	549.7777777777778283053	6	7	4232	85.7142857142857081953	705.3333333333333712289	5	6	2112	83.3333333333333428072	422.3999999999999772626	10	11	7068	90.9090909090909065071	706.7999999999999545253	284.3999999999999772626
5.0.11.0	win	061318	10:50:30	NH_A_02 Pilot2	1	1	mixed_Letter_longCSI	15	mixed_repeat	56	Triangle	Green	Shape	Letter	Repeat	1200	Consistent	S	TriangleGreen.png	38	1	453	9	10	4948	90	549.7777777777778283053	7	8	4685	87.5	669.2857142857143344372	6	7	2565	85.7142857142857081953	427.5	10	11	7068	90.9090909090909065071	706.7999999999999545253	279.2999999999999545253
5.0.11.0	win	061318	10:50:30	NH_A_02 Pilot2	1	1	mixed_Letter_longCSI	15	mixed_repeat	59	Triangle	Green	Shape	Letter	Repeat	1200	Consistent	S	TriangleGreen.png	38	1	633	9	10	4948	90	549.7777777777778283053	8	9	5318	88.8888888888888857309	664.75	7	8	3198	87.5	456.8571428571428327814	10	11	7068	90.9090909090909065071	706.7999999999999545253	249.9428571428571217439
5.0.11.0	win	061318	10:50:30	NH_A_02 Pilot2	1	1	mixed_Letter_longCSI	15	mixed_shift	62	Triangle	Green	Color	Letter	Shift	1200	Consistent	C	TriangleGreen.png	38	1	517	10	11	5465	90.9090909090909065071	546.5	8	9	5318	88.8888888888888857309	664.75	7	8	3198	87.5	456.8571428571428327814	11	12	7585	91.6666666666666571928	689.5454545454545041139	232.6883116883116713325
5.0.11.0	win	061318	10:50:30	NH_A_02 Pilot2	1	1	mixed_Letter_longCSI	15	mixed_repeat	65	Circle	Green	Color	Letter	Repeat	1200	Inconsistent	C	CircleGreen.png	38	1	807	11	12	6272	91.6666666666666571928	570.1818181818181301423	8	9	5318	88.8888888888888857309	664.75	8	9	4005	88.8888888888888857309	500.625	11	12	7585	91.6666666666666571928	689.5454545454545041139	188.9204545454545041139
5.0.11.0	win	061318	10:50:30	NH_A_02 Pilot2	1	1	mixed_Letter_longCSI	15	mixed_repeat	68	Triangle	Green	Color	Letter	Repeat	1200	Consistent	C	TriangleGreen.png	38	1	429	12	13	6701	92.3076923076923065992	558.4166666666666287711	8	9	5318	88.8888888888888857309	664.75	9	10	4434	90	492.6666666666666856145	11	12	7585	91.6666666666666571928	689.5454545454545041139	196.8787878787878184994
5.0.11.0	win	061318	10:50:30	NH_A_02 Pilot2	1	1	mixed_Letter_longCSI	15	mixed_repeat	71	Triangle	Red	Color	Letter	Repeat	1200	Inconsistent	C	TriangleRed.png	30	1	306	13	14	7007	92.8571428571428612031	539	8	9	5318	88.8888888888888857309	664.75	10	11	4740	90.9090909090909065071	474	11	12	7585	91.6666666666666571928	689.5454545454545041139	215.5454545454545041139
5.0.11.0	win	061318	10:50:30	NH_A_02 Pilot2	1	1	mixed_Letter_longCSI	15	mixed_shift	74	Circle	Green	Shape	Letter	Shift	1200	Inconsistent	S	CircleGreen.png	30	1	604	13	14	7007	92.8571428571428612031	539	9	10	5922	90	658	10	11	4740	90.9090909090909065071	474	12	13	8189	92.3076923076923065992	682.4166666666666287711	208.4166666666666287711
5.0.11.0	win	061318	10:50:30	NH_A_02 Pilot2	1	1	mixed_Letter_longCSI	15	mixed_repeat	77	Triangle	Red	Shape	Letter	Repeat	1200	Inconsistent	S	TriangleRed.png	38	1	682	13	14	7007	92.8571428571428612031	539	10	11	6604	90.9090909090909065071	660.3999999999999772626	11	12	5422	91.6666666666666571928	492.9090909090909349288	12	13	8189	92.3076923076923065992	682.4166666666666287711	189.5075757575756938422
5.0.11.0	win	061318	10:50:30	NH_A_02 Pilot2	1	1	mixed_Letter_longCSI	15	mixed_shift	80	Triangle	Green	Color	Letter	Shift	1200	Consistent	C	TriangleGreen.png	38	1	293	14	15	7300	93.3333333333333285964	521.4285714285714448124	10	11	6604	90.9090909090909065071	660.3999999999999772626	11	12	5422	91.6666666666666571928	492.9090909090909349288	13	14	8482	92.8571428571428612031	652.4615384615384527933	159.5524475524475178645
5.0.11.0	win	061318	10:50:30	NH_A_02 Pilot2	1	1	mixed_Letter_longCSI	15	mixed_repeat	83	Circle	Red	Color	Letter	Repeat	1200	Consistent	C	CircleRed.png	30	1	511	15	16	7811	93.75	520.7333333333333484916	10	11	6604	90.9090909090909065071	660.3999999999999772626	12	13	5933	92.3076923076923065992	494.4166666666666856145	13	14	8482	92.8571428571428612031	652.4615384615384527933	158.0448717948717671788
5.0.11.0	win	061318	10:50:30	NH_A_02 Pilot2	1	1	mixed_Letter_longCSI	15	mixed_shift	86	Circle	Red	Shape	Letter	Shift	1200	Consistent	S	CircleRed.png	30	1	370	15	16	7811	93.75	520.7333333333333484916	11	12	6974	91.6666666666666571928	634	12	13	5933	92.3076923076923065992	494.4166666666666856145	14	15	8852	93.3333333333333285964	632.2857142857143344372	137.8690476190476488227
5.0.11.0	win	061318	10:50:30	NH_A_02 Pilot2	1	1	mixed_Letter_longCSI	15	mixed_repeat	89	Circle	Green	Shape	Letter	Repeat	1200	Inconsistent	S	CircleGreen.png	30	1	473	15	16	7811	93.75	520.7333333333333484916	12	13	7447	92.3076923076923065992	620.5833333333333712289	13	14	6406	92.8571428571428612031	492.7692307692307736033	14	15	8852	93.3333333333333285964	632.2857142857143344372	139.5164835164835608339
5.0.11.0	win	061318	10:50:30	NH_A_02 Pilot2	1	1	mixed_Letter_longCSI	15	mixed_shift	92	Triangle	Green	Color	Letter	Shift	1200	Consistent	C	TriangleGreen.png	38	1	540	16	17	8351	94.1176470588235218884	521.9375	12	13	7447	92.3076923076923065992	620.5833333333333712289	13	14	6406	92.8571428571428612031	492.7692307692307736033	15	16	9392	93.75	626.1333333333333257542	133.3641025641025521509
5.0.11.0	win	061318	10:50:30	NH_A_02 Pilot2	1	1	mixed_Letter_longCSI	15	mixed_repeat	95	Triangle	Green	Color	Letter	Repeat	1200	Consistent	C	TriangleGreen.png	38	1	525	17	18	8876	94.4444444444444428655	522.1176470588235360992	12	13	7447	92.3076923076923065992	620.5833333333333712289	14	15	6931	93.3333333333333285964	495.0714285714285551876	15	16	9392	93.75	626.1333333333333257542	131.0619047619047705666
5.0.11.0	win	061318	10:50:30	NH_A_02 Pilot2	1	1	mixed_Letter_longCSI	15	mixed_repeat	98	Triangle	Red	Color	Letter	Repeat	1200	Inconsistent	C	TriangleRed.png	30	1	270	18	19	9146	94.7368421052631504153	508.1111111111110858474	12	13	7447	92.3076923076923065992	620.5833333333333712289	15	16	7201	93.75	480.0666666666666628771	15	16	9392	93.75	626.1333333333333257542	146.0666666666666628771
5.0.11.0	win	061318	10:50:30	NH_A_02 Pilot2	1	1	mixed_Letter_longCSI	15	mixed_shift	101	Circle	Green	Shape	Letter	Shift	1200	Inconsistent	S	CircleGreen.png	30	1	393	18	19	9146	94.7368421052631504153	508.1111111111110858474	13	14	7840	92.8571428571428612031	603.0769230769230944134	15	16	7201	93.75	480.0666666666666628771	16	17	9785	94.1176470588235218884	611.5625	131.4958333333333371229
5.0.11.0	win	061318	10:50:30	NH_A_02 Pilot2	1	1	mixed_Letter_longCSI	15	mixed_shift	104	Circle	Red	Color	Letter	Shift	1200	Consistent	C	CircleRed.png	30	1	544	19	20	9690	95	510	13	14	7840	92.8571428571428612031	603.0769230769230944134	15	16	7201	93.75	480.0666666666666628771	17	18	10329	94.4444444444444428655	607.5882352941176804961	127.521568627451017619
5.0.11.0	win	061318	10:50:30	NH_A_02 Pilot2	1	1	mixed_Letter_longCSI	15	mixed_repeat	107	Circle	Green	Color	Letter	Repeat	1200	Inconsistent	C	CircleGreen.png	38	1	545	20	21	10235	95.2380952380952265912	511.75	13	14	7840	92.8571428571428612031	603.0769230769230944134	16	17	7746	94.1176470588235218884	484.125	17	18	10329	94.4444444444444428655	607.5882352941176804961	123.4632352941176804961
5.0.11.0	win	061318	10:50:30	NH_A_02 Pilot2	1	1	mixed_Letter_longCSI	15	mixed_repeat	110	Triangle	Green	Color	Letter	Repeat	1200	Consistent	C	TriangleGreen.png	38	1	306	21	22	10541	95.4545454545454532536	501.9523809523809632083	13	14	7840	92.8571428571428612031	603.0769230769230944134	17	18	8052	94.4444444444444428655	473.6470588235293917023	17	18	10329	94.4444444444444428655	607.5882352941176804961	133.9411764705882887938
5.0.11.0	win	061318	10:50:30	NH_A_02 Pilot2	1	1	mixed_Letter_longCSI	15	mixed_shift	113	Circle	Green	Shape	Letter	Shift	1200	Inconsistent	S	CircleGreen.png	30	1	411	21	22	10541	95.4545454545454532536	501.9523809523809632083	14	15	8251	93.3333333333333285964	589.3571428571428896248	17	18	8052	94.4444444444444428655	473.6470588235293917023	18	19	10740	94.7368421052631504153	596.6666666666666287711	123.0196078431372370687
5.0.11.0	win	061318	10:50:30	NH_A_02 Pilot2	1	1	mixed_Letter_longCSI	15	mixed_repeat	116	Circle	Red	Shape	Letter	Repeat	1200	Consistent	S	CircleRed.png	30	1	353	21	22	10541	95.4545454545454532536	501.9523809523809632083	15	16	8604	93.75	573.6000000000000227374	18	19	8405	94.7368421052631504153	466.9444444444444570763	18	19	10740	94.7368421052631504153	596.6666666666666287711	129.7222222222221716947
5.0.11.0	win	061318	10:50:30	NH_A_02 Pilot2	1	1	mixed_Letter_longCSI	15	mixed_repeat	119	Triangle	Red	Shape	Letter	Repeat	1200	Inconsistent	S	TriangleRed.png	30	0	329	21	22	10541	95.4545454545454532536	501.9523809523809632083	15	17	8604	88.2352941176470579876	573.6000000000000227374	18	20	8405	90	466.9444444444444570763	18	19	10740	94.7368421052631504153	596.6666666666666287711	129.7222222222221716947
5.0.11.0	win	061318	10:50:30	NH_A_02 Pilot2	1	1	mixed_Letter_longCSI	15	mixed_repeat	122	Circle	Red	Shape	Letter	Repeat	1200	Consistent	S	CircleRed.png	30	1	275	21	22	10541	95.4545454545454532536	501.9523809523809632083	16	18	8879	88.8888888888888857309	554.9375	19	21	8680	90.4761904761904816041	456.8421052631579186709	18	19	10740	94.7368421052631504153	596.6666666666666287711	139.8245614035087101001
5.0.11.0	win	061318	10:50:30	NH_A_02 Pilot2	1	1	mixed_Letter_longCSI	15	mixed_shift	125	Triangle	Red	Color	Letter	Shift	1200	Inconsistent	C	TriangleRed.png	30	1	302	22	23	10843	95.6521739130434838216	492.8636363636363739715	16	18	8879	88.8888888888888857309	554.9375	19	21	8680	90.4761904761904816041	456.8421052631579186709	19	20	11042	95	581.1578947368420813291	124.3157894736841626582
5.0.11.0	win	061318	10:50:30	NH_A_02 Pilot2	1	1	mixed_Letter_longCSI	15	mixed_shift	128	Triangle	Green	Shape	Letter	Shift	1200	Consistent	S	TriangleGreen.png	38	1	552	22	23	10843	95.6521739130434838216	492.8636363636363739715	17	19	9431	89.4736842105263150415	554.7647058823529278015	19	21	8680	90.4761904761904816041	456.8421052631579186709	20	21	11594	95.2380952380952265912	579.7000000000000454747	122.8578947368421268038
5.0.11.0	win	061318	10:50:30	NH_A_02 Pilot2	1	1	mixed_Letter_longCSI	15	mixed_shift	131	Circle	Green	Color	Letter	Shift	1200	Inconsistent	C	CircleGreen.png	38	1	936	23	24	11779	95.8333333333333428072	512.1304347826087450812	17	19	9431	89.4736842105263150415	554.7647058823529278015	19	21	8680	90.4761904761904816041	456.8421052631579186709	21	22	12530	95.4545454545454532536	596.6666666666666287711	139.8245614035087101001
5.0.11.0	win	061318	10:50:30	NH_A_02 Pilot2	1	1	mixed_Letter_longCSI	15	mixed_repeat	134	Triangle	Green	Color	Letter	Repeat	1200	Consistent	C	TriangleGreen.png	38	1	345	24	25	12124	96	505.1666666666666856145	17	19	9431	89.4736842105263150415	554.7647058823529278015	20	22	9025	90.9090909090909065071	451.25	21	22	12530	95.4545454545454532536	596.6666666666666287711	145.4166666666666287711
5.0.11.0	win	061318	10:50:30	NH_A_02 Pilot2	1	1	mixed_Letter_longCSI	15	mixed_repeat	137	Triangle	Red	Color	Letter	Repeat	1200	Inconsistent	C	TriangleRed.png	30	1	385	25	26	12509	96.153846153846160405	500.3600000000000136424	17	19	9431	89.4736842105263150415	554.7647058823529278015	21	23	9410	91.3043478260869534324	448.0952380952380735835	21	22	12530	95.4545454545454532536	596.6666666666666287711	148.5714285714285551876
5.0.11.0	win	061318	10:50:30	NH_A_02 Pilot2	1	1	mixed_Letter_longCSI	15	mixed_shift	140	Circle	Green	Shape	Letter	Shift	1200	Inconsistent	S	CircleGreen.png	30	1	856	25	26	12509	96.153846153846160405	500.3600000000000136424	18	20	10287	90	571.5	21	23	9410	91.3043478260869534324	448.0952380952380735835	22	23	13386	95.6521739130434838216	608.4545454545454958861	160.3593073593074223027
5.0.11.0	win	061318	10:50:30	NH_A_02 Pilot2	1	1	mixed_Letter_longCSI	15	mixed_shift	143	Circle	Green	Color	Letter	Shift	1200	Inconsistent	C	CircleGreen.png	38	1	1292	26	27	13801	96.2962962962962905067	530.8076923076922639666	18	20	10287	90	571.5	21	23	9410	91.3043478260869534324	448.0952380952380735835	23	24	14678	95.8333333333333428072	638.1739130434782509838	190.0786749482401774003
5.0.11.0	win	061318	10:50:30	NH_A_02 Pilot2	1	1	mixed_Letter_longCSI	15	mixed_repeat	146	Triangle	Red	Color	Letter	Repeat	1200	Inconsistent	C	TriangleRed.png	30	1	415	27	28	14216	96.4285714285714306016	526.5185185185184764123	18	20	10287	90	571.5	22	24	9825	91.6666666666666571928	446.5909090909090650712	23	24	14678	95.8333333333333428072	638.1739130434782509838	191.5830039525691859126
5.0.11.0	win	061318	10:50:30	NH_A_02 Pilot2	1	1	mixed_Letter_longCSI	15	mixed_shift	149	Circle	Red	Shape	Letter	Shift	1200	Consistent	S	CircleRed.png	38	0	356	27	28	14216	96.4285714285714306016	526.5185185185184764123	18	21	10287	85.7142857142857081953	571.5	22	24	9825	91.6666666666666571928	446.5909090909090650712	23	25	14678	92	638.1739130434782509838	191.5830039525691859126
5.0.11.0	win	061318	10:50:30	NH_A_02 Pilot2	1	1	mixed_Letter_longCSI	15	mixed_repeat	152	Triangle	Red	Shape	Letter	Repeat	1200	Inconsistent	S	TriangleRed.png	38	1	1852	27	28	14216	96.4285714285714306016	526.5185185185184764123	19	22	12139	86.3636363636363597607	638.8947368421053170096	23	25	11677	92	507.6956521739130607784	23	25	14678	92	638.1739130434782509838	130.4782608695651902053
5.0.11.0	win	061318	10:50:30	NH_A_02 Pilot2	1	1	mixed_Letter_longCSI	15	Rest	154	Triangle	Red	Shape	Letter	Repeat	1200	Inconsistent	Take a break for 60 s	TriangleRed.png	0	0	59984	27	28	14216	96.4285714285714306016	526.5185185185184764123	19	22	12139	86.3636363636363597607	638.8947368421053170096	23	25	11677	92	507.6956521739130607784	23	25	14678	92	638.1739130434782509838	130.4782608695651902053
5.0.11.0	win	061318	10:50:30	NH_A_02 Pilot2	1	1	mixed_Letter_longCSI	15	mixed_shift	156	Triangle	Green	Color	Letter	Shift	1200	Consistent	C	TriangleGreen.png	38	1	374	28	29	14590	96.5517241379310320326	521.0714285714285551876	19	22	12139	86.3636363636363597607	638.8947368421053170096	23	25	11677	92	507.6956521739130607784	24	26	15052	92.3076923076923065992	627.1666666666666287711	119.4710144927535679926
5.0.11.0	win	061318	10:50:30	NH_A_02 Pilot2	1	1	mixed_Letter_longCSI	15	mixed_shift	159	Circle	Red	Shape	Letter	Shift	1200	Consistent	S	CircleRed.png	30	1	397	28	29	14590	96.5517241379310320326	521.0714285714285551876	20	23	12536	86.9565217391304372541	626.7999999999999545253	23	25	11677	92	507.6956521739130607784	25	27	15449	92.5925925925925952242	617.9600000000000363798	110.2643478260869756014
5.0.11.0	win	061318	10:50:30	NH_A_02 Pilot2	1	1	mixed_Letter_longCSI	15	mixed_shift	162	Triangle	Red	Color	Letter	Shift	1200	Inconsistent	C	TriangleRed.png	30	1	340	29	30	14930	96.6666666666666714036	514.8275862068965125218	20	23	12536	86.9565217391304372541	626.7999999999999545253	23	25	11677	92	507.6956521739130607784	26	28	15789	92.8571428571428612031	607.2692307692307167599	99.5735785953176559815
5.0.11.0	win	061318	10:50:30	NH_A_02 Pilot2	1	1	mixed_Letter_longCSI	15	mixed_repeat	165	Circle	Red	Color	Letter	Repeat	1200	Consistent	C	CircleRed.png	30	1	381	30	31	15311	96.774193548387103192	510.3666666666666742458	20	23	12536	86.9565217391304372541	626.7999999999999545253	24	26	12058	92.3076923076923065992	502.4166666666666856145	26	28	15789	92.8571428571428612031	607.2692307692307167599	104.8525641025640311454
5.0.11.0	win	061318	10:50:30	NH_A_02 Pilot2	1	1	mixed_Letter_longCSI	15	mixed_repeat	168	Triangle	Red	Color	Letter	Repeat	1200	Inconsistent	C	TriangleRed.png	30	1	356	31	32	15667	96.875	505.3870967741935373851	20	23	12536	86.9565217391304372541	626.7999999999999545253	25	27	12414	92.5925925925925952242	496.5600000000000022737	26	28	15789	92.8571428571428612031	607.2692307692307167599	110.7092307692307144862
5.0.11.0	win	061318	10:50:30	NH_A_02 Pilot2	1	1	mixed_Letter_longCSI	15	mixed_shift	171	Circle	Red	Shape	Letter	Shift	1200	Consistent	S	CircleRed.png	30	1	348	31	32	15667	96.875	505.3870967741935373851	21	24	12884	87.5	613.5238095238095183959	25	27	12414	92.5925925925925952242	496.5600000000000022737	27	29	16137	93.1034482758620640652	597.6666666666666287711	101.1066666666666264973
5.0.11.0	win	061318	10:50:30	NH_A_02 Pilot2	1	1	mixed_Letter_longCSI	15	mixed_repeat	174	Triangle	Red	Shape	Letter	Repeat	1200	Inconsistent	S	TriangleRed.png	38	1	260	31	32	15667	96.875	505.3870967741935373851	22	25	13144	88	597.4545454545454958861	26	28	12674	92.8571428571428612031	487.4615384615384527933	27	29	16137	93.1034482758620640652	597.6666666666666287711	110.2051282051281759777
5.0.11.0	win	061318	10:50:30	NH_A_02 Pilot2	1	1	mixed_Letter_longCSI	15	mixed_repeat	177	Triangle	Green	Shape	Letter	Repeat	1200	Consistent	S	TriangleGreen.png	38	1	368	31	32	15667	96.875	505.3870967741935373851	23	26	13512	88.4615384615384527933	587.4782608695652470487	27	29	13042	93.1034482758620640652	483.037037037037009668	27	29	16137	93.1034482758620640652	597.6666666666666287711	114.6296296296296191031
5.0.11.0	win	061318	10:50:30	NH_A_02 Pilot2	1	1	mixed_Letter_longCSI	15	mixed_repeat	180	Triangle	Red	Shape	Letter	Repeat	1200	Inconsistent	S	TriangleRed.png	38	1	311	31	32	15667	96.875	505.3870967741935373851	24	27	13823	88.8888888888888857309	575.9583333333333712289	28	30	13353	93.3333333333333285964	476.8928571428571672186	27	29	16137	93.1034482758620640652	597.6666666666666287711	120.7738095238094615524
5.0.11.0	win	061318	10:50:30	NH_A_02 Pilot2	1	1	mixed_Letter_longCSI	15	mixed_shift	183	Circle	Red	Color	Letter	Shift	1200	Consistent	C	CircleRed.png	30	1	369	32	33	16036	96.9696969696969688357	501.125	24	27	13823	88.8888888888888857309	575.9583333333333712289	28	30	13353	93.3333333333333285964	476.8928571428571672186	28	30	16506	93.3333333333333285964	589.5	112.6071428571428327814
5.0.11.0	win	061318	10:50:30	NH_A_02 Pilot2	1	1	mixed_Letter_longCSI	15	mixed_repeat	186	Triangle	Green	Color	Letter	Repeat	1200	Consistent	C	TriangleGreen.png	38	1	297	33	34	16333	97.0588235294117680496	494.9393939393939376714	24	27	13823	88.8888888888888857309	575.9583333333333712289	29	31	13650	93.5483870967741921731	470.6896551724137793826	28	30	16506	93.3333333333333285964	589.5	118.8103448275862206174
5.0.11.0	win	061318	10:50:30	NH_A_02 Pilot2	1	1	mixed_Letter_longCSI	15	mixed_repeat	189	Circle	Red	Color	Letter	Repeat	1200	Consistent	C	CircleRed.png	30	1	387	34	35	16720	97.1428571428571387969	491.7647058823529278015	24	27	13823	88.8888888888888857309	575.9583333333333712289	30	32	14037	93.75	467.8999999999999772626	28	30	16506	93.3333333333333285964	589.5	121.6000000000000227374
5.0.11.0	win	061318	10:50:30	NH_A_02 Pilot2	1	1	mixed_Letter_longCSI	15	mixed_repeat	192	Circle	Red	Color	Letter	Repeat	1200	Consistent	C	CircleRed.png	30	1	362	35	36	17082	97.2222222222222143273	488.0571428571428782561	24	27	13823	88.8888888888888857309	575.9583333333333712289	31	33	14399	93.9393939393939376714	464.4838709677419501531	28	30	16506	93.3333333333333285964	589.5	125.0161290322580498469
5.0.11.0	win	061318	10:50:30	NH_A_02 Pilot2	1	1	mixed_Letter_longCSI	15	mixed_shift	195	Circle	Red	Shape	Letter	Shift	1200	Consistent	S	CircleRed.png	30	1	610	35	36	17082	97.2222222222222143273	488.0571428571428782561	25	28	14433	89.2857142857142918047	577.3200000000000500222	31	33	14399	93.9393939393939376714	464.4838709677419501531	29	31	17116	93.5483870967741921731	590.2068965517241849739	125.7230255839822348207
5.0.11.0	win	061318	10:50:30	NH_A_02 Pilot2	1	1	mixed_Letter_longCSI	15	mixed_repeat	198	Triangle	Green	Shape	Letter	Repeat	1200	Consistent	S	TriangleGreen.png	38	1	416	35	36	17082	97.2222222222222143273	488.0571428571428782561	26	29	14849	89.6551724137931103087	571.11538461538464162	32	34	14815	94.1176470588235218884	462.96875	29	31	17116	93.5483870967741921731	590.2068965517241849739	127.2381465517241849739
5.0.11.0	win	061318	10:50:30	NH_A_02 Pilot2	1	1	mixed_Letter_longCSI	15	mixed_shift	201	Circle	Red	Color	Letter	Shift	1200	Consistent	C	CircleRed.png	30	1	341	36	37	17423	97.2972972972973053629	483.9722222222222285382	26	29	14849	89.6551724137931103087	571.11538461538464162	32	34	14815	94.1176470588235218884	462.96875	30	32	17457	93.75	581.8999999999999772626	118.9312499999999772626
5.0.11.0	win	061318	10:50:30	NH_A_02 Pilot2	1	1	mixed_Letter_longCSI	15	mixed_repeat	204	Circle	Green	Color	Letter	Repeat	1200	Inconsistent	C	CircleGreen.png	38	1	1134	37	38	18557	97.3684210526315752077	501.5405405405405190322	26	29	14849	89.6551724137931103087	571.11538461538464162	33	35	15949	94.2857142857142775938	483.3030303030303116429	30	32	17457	93.75	581.8999999999999772626	98.5969696969696656197
5.0.11.0	win	061318	10:50:30	NH_A_02 Pilot2	1	1	mixed_Letter_longCSI	15	mixed_shift	207	Circle	Green	Shape	Letter	Shift	1200	Inconsistent	S	CircleGreen.png	30	1	983	37	38	18557	97.3684210526315752077	501.5405405405405190322	27	30	15832	90	586.3703703703703240535	33	35	15949	94.2857142857142775938	483.3030303030303116429	31	33	18440	93.9393939393939376714	594.8387096774193878446	111.5356793743890762016
5.0.11.0	win	061318	10:50:30	NH_A_02 Pilot2	1	1	mixed_Letter_longCSI	15	mixed_repeat	210	Circle	Green	Shape	Letter	Repeat	1200	Inconsistent	S	CircleGreen.png	30	1	373	37	38	18557	97.3684210526315752077	501.5405405405405190322	28	31	16205	90.3225806451612811543	578.75	34	36	16322	94.4444444444444428655	480.0588235294117680496	31	33	18440	93.9393939393939376714	594.8387096774193878446	114.779886148007619795
5.0.11.0	win	061318	10:50:30	NH_A_02 Pilot2	1	1	mixed_Letter_longCSI	15	mixed_repeat	213	Circle	Green	Shape	Letter	Repeat	1200	Inconsistent	S	CircleGreen.png	30	1	333	37	38	18557	97.3684210526315752077	501.5405405405405190322	29	32	16538	90.625	570.2758620689654662783	35	37	16655	94.594594594594596515	475.8571428571428327814	31	33	18440	93.9393939393939376714	594.8387096774193878446	118.9815668202765550632
5.0.11.0	win	061318	10:50:30	NH_A_02 Pilot2	1	1	mixed_Letter_longCSI	15	mixed_shift	216	Circle	Green	Color	Letter	Shift	1200	Inconsistent	C	CircleGreen.png	38	1	581	38	39	19138	97.4358974358974307961	503.6315789473684390032	29	32	16538	90.625	570.2758620689654662783	35	37	16655	94.594594594594596515	475.8571428571428327814	32	34	19021	94.1176470588235218884	594.40625	118.5491071428571672186
5.0.11.0	win	061318	10:50:30	NH_A_02 Pilot2	1	1	mixed_Letter_longCSI	15	mixed_shift	219	Circle	Green	Shape	Letter	Shift	1200	Inconsistent	S	CircleGreen.png	30	1	1316	38	39	19138	97.4358974358974307961	503.6315789473684390032	30	33	17854	90.9090909090909065071	595.1333333333333257542	35	37	16655	94.594594594594596515	475.8571428571428327814	33	35	20337	94.2857142857142775938	616.2727272727272520569	140.4155844155844192755
5.0.11.0	win	061318	10:50:30	NH_A_02 Pilot2	1	1	mixed_Letter_longCSI	15	mixed_shift	222	Circle	Green	Color	Letter	Shift	1200	Inconsistent	C	CircleGreen.png	38	1	437	39	40	19575	97.5	501.9230769230769055866	30	33	17854	90.9090909090909065071	595.1333333333333257542	35	37	16655	94.594594594594596515	475.8571428571428327814	34	36	20774	94.4444444444444428655	611	135.1428571428571672186
5.0.11.0	win	061318	10:50:30	NH_A_02 Pilot2	1	1	mixed_Letter_longCSI	15	mixed_shift	225	Circle	Red	Shape	Letter	Shift	1200	Consistent	S	CircleRed.png	30	1	458	39	40	19575	97.5	501.9230769230769055866	31	34	18312	91.176470588235289938	590.7096774193548753829	35	37	16655	94.594594594594596515	475.8571428571428327814	35	37	21232	94.594594594594596515	606.6285714285713766003	130.7714285714285438189
5.0.11.0	win	061318	10:50:30	NH_A_02 Pilot2	1	1	mixed_Letter_longCSI	15	mixed_repeat	228	Circle	Green	Shape	Letter	Repeat	1200	Inconsistent	S	CircleGreen.png	30	1	350	39	40	19575	97.5	501.9230769230769055866	32	35	18662	91.4285714285714306016	583.1875	36	38	17005	94.7368421052631504153	472.3611111111110858474	35	37	21232	94.594594594594596515	606.6285714285713766003	134.2674603174602907529
5.0.11.0	win	061318	10:50:30	NH_A_02 Pilot2	1	1	mixed_Letter_longCSI	15	mixed_shift	231	Circle	Red	Color	Letter	Shift	1200	Consistent	C	CircleRed.png	30	1	662	40	41	20237	97.5609756097560989474	505.9250000000000113687	32	35	18662	91.4285714285714306016	583.1875	36	38	17005	94.7368421052631504153	472.3611111111110858474	36	38	21894	94.7368421052631504153	608.1666666666666287711	135.8055555555555429237
5.0.11.0	win	061318	10:50:30	NH_A_02 Pilot2	1	1	mixed_Letter_longCSI	15	mixed_repeat	234	Triangle	Green	Color	Letter	Repeat	1200	Consistent	C	TriangleGreen.png	38	1	498	41	42	20735	97.619047619047620401	505.7317073170731873688	32	35	18662	91.4285714285714306016	583.1875	37	39	17503	94.8717948717948615922	473.0540540540540632719	36	38	21894	94.7368421052631504153	608.1666666666666287711	135.1126126126125654991
5.0.11.0	win	061318	10:50:30	NH_A_02 Pilot2	1	1	mixed_Letter_longCSI	15	mixed_shift	237	Circle	Green	Shape	Letter	Shift	1200	Inconsistent	S	CircleGreen.png	30	1	308	41	42	20735	97.619047619047620401	505.7317073170731873688	33	36	18970	91.6666666666666571928	574.8484848484848726002	37	39	17503	94.8717948717948615922	473.0540540540540632719	37	39	22202	94.8717948717948615922	600.0540540540540632719	127
5.0.11.0	win	061318	10:50:30	NH_A_02 Pilot2	1	1	mixed_Letter_longCSI	15	mixed_repeat	240	Circle	Red	Shape	Letter	Repeat	1200	Consistent	S	CircleRed.png	30	1	302	41	42	20735	97.619047619047620401	505.7317073170731873688	34	37	19272	91.8918918918919018779	566.8235294117647526946	38	40	17805	95	468.5526315789473414952	37	39	22202	94.8717948717948615922	600.0540540540540632719	131.5014224751067217767
5.0.11.0	win	061318	10:50:30	NH_A_02 Pilot2	1	1	mixed_Letter_longCSI	15	mixed_repeat	243	Circle	Red	Shape	Letter	Repeat	1200	Consistent	S	CircleRed.png	30	1	264	41	42	20735	97.619047619047620401	505.7317073170731873688	35	38	19536	92.1052631578947398339	558.171428571428577925	39	41	18069	95.1219512195121978948	463.30769230769232081	37	39	22202	94.8717948717948615922	600.0540540540540632719	136.7463617463617424619
5.0.11.0	win	061318	10:50:30	NH_A_02 Pilot2	1	1	mixed_Letter_longCSI	15	mixed_shift	246	Triangle	Green	Color	Letter	Shift	1200	Consistent	C	TriangleGreen.png	38	1	228	42	43	20963	97.6744186046511515542	499.1190476190475919793	35	38	19536	92.1052631578947398339	558.171428571428577925	39	41	18069	95.1219512195121978948	463.30769230769232081	38	40	22430	95	590.2631578947368780064	126.9554655870445571964
5.0.11.0	win	061318	10:50:30	NH_A_02 Pilot2	1	1	mixed_Letter_longCSI	15	mixed_shift	249	Circle	Green	Shape	Letter	Shift	1200	Inconsistent	S	CircleGreen.png	30	1	769	42	43	20963	97.6744186046511515542	499.1190476190475919793	36	39	20305	92.3076923076923065992	564.0277777777778283053	39	41	18069	95.1219512195121978948	463.30769230769232081	39	41	23199	95.1219512195121978948	594.8461538461538111733	131.5384615384614903633
5.0.11.0	win	061318	10:50:30	NH_A_02 Pilot2	1	1	mixed_Letter_longCSI	15	mixed_repeat	252	Circle	Red	Shape	Letter	Repeat	1200	Consistent	S	CircleRed.png	30	1	953	42	43	20963	97.6744186046511515542	499.1190476190475919793	37	40	21258	92.5	574.5405405405405190322	40	42	19022	95.2380952380952265912	475.5500000000000113687	39	41	23199	95.1219512195121978948	594.8461538461538111733	119.2961538461537998046
5.0.11.0	win	061318	10:50:30	NH_A_02 Pilot2	1	1	mixed_Letter_longCSI	15	mixed_shift	255	Triangle	Red	Color	Letter	Shift	1200	Inconsistent	C	TriangleRed.png	30	1	633	43	44	21596	97.7272727272727337322	502.2325581395348876868	37	40	21258	92.5	574.5405405405405190322	40	42	19022	95.2380952380952265912	475.5500000000000113687	40	42	23832	95.2380952380952265912	595.7999999999999545253	120.2499999999999431566
5.0.11.0	win	061318	10:50:30	NH_A_02 Pilot2	1	1	mixed_Letter_longCSI	15	mixed_shift	258	Triangle	Red	Shape	Letter	Shift	1200	Inconsistent	S	TriangleRed.png	38	1	389	43	44	21596	97.7272727272727337322	502.2325581395348876868	38	41	21647	92.6829268292682968422	569.6578947368420813291	40	42	19022	95.2380952380952265912	475.5500000000000113687	41	43	24221	95.3488372093023315301	590.7560975609756042104	115.2060975609755928417
5.0.11.0	win	061318	10:50:30	NH_A_02 Pilot2	1	1	mixed_Letter_longCSI	15	mixed_repeat	261	Circle	Red	Shape	Letter	Repeat	1200	Consistent	S	CircleRed.png	30	1	284	43	44	21596	97.7272727272727337322	502.2325581395348876868	39	42	21931	92.8571428571428612031	562.3333333333333712289	41	43	19306	95.3488372093023315301	470.8780487804878021052	41	43	24221	95.3488372093023315301	590.7560975609756042104	119.8780487804878021052
5.0.11.0	win	061318	10:50:30	NH_A_02 Pilot2	1	1	mixed_Letter_longCSI	15	mixed_repeat	264	Triangle	Red	Shape	Letter	Repeat	1200	Inconsistent	S	TriangleRed.png	38	1	487	43	44	21596	97.7272727272727337322	502.2325581395348876868	40	43	22418	93.0232558139534830843	560.4500000000000454747	42	44	19793	95.4545454545454532536	471.2619047619047591979	41	43	24221	95.3488372093023315301	590.7560975609756042104	119.4941927990708450125
5.0.11.0	win	061318	10:50:30	NH_A_02 Pilot2	1	1	mixed_Letter_longCSI	15	mixed_shift	267	Triangle	Green	Color	Letter	Shift	1200	Consistent	C	TriangleGreen.png	38	1	409	44	45	22005	97.7777777777777714618	500.1136363636363739715	40	43	22418	93.0232558139534830843	560.4500000000000454747	42	44	19793	95.4545454545454532536	471.2619047619047591979	42	44	24630	95.4545454545454532536	586.4285714285714448124	115.1666666666666856145
5.0.11.0	win	061318	10:50:30	NH_A_02 Pilot2	1	1	mixed_Letter_longCSI	15	mixed_shift	270	Triangle	Red	Shape	Letter	Shift	1200	Inconsistent	S	TriangleRed.png	38	1	463	44	45	22005	97.7777777777777714618	500.1136363636363739715	41	44	22881	93.1818181818181727749	558.0731707317073642116	42	44	19793	95.4545454545454532536	471.2619047619047591979	43	45	25093	95.5555555555555571345	583.5581395348837077108	112.2962347729789485129
5.0.11.0	win	061318	10:50:30	NH_A_02 Pilot2	1	1	mixed_Letter_longCSI	15	mixed_repeat	273	Triangle	Green	Shape	Letter	Repeat	1200	Consistent	S	TriangleGreen.png	38	1	339	44	45	22005	97.7777777777777714618	500.1136363636363739715	42	45	23220	93.3333333333333285964	552.8571428571428896248	43	45	20132	95.5555555555555571345	468.1860465116279215181	43	45	25093	95.5555555555555571345	583.5581395348837077108	115.3720930232557861927
5.0.11.0	win	061318	10:50:30	NH_A_02 Pilot2	1	1	mixed_Letter_longCSI	15	mixed_repeat	276	Triangle	Green	Shape	Letter	Repeat	1200	Consistent	S	TriangleGreen.png	38	1	332	44	45	22005	97.7777777777777714618	500.1136363636363739715	43	46	23552	93.478260869565218627	547.7209302325580893012	44	46	20464	95.6521739130434838216	465.0909090909090650712	43	45	25093	95.5555555555555571345	583.5581395348837077108	118.4672304439746426397
5.0.11.0	win	061318	10:50:30	NH_A_02 Pilot2	1	1	mixed_Letter_longCSI	15	mixed_repeat	279	Triangle	Red	Shape	Letter	Repeat	1200	Inconsistent	S	TriangleRed.png	38	1	389	44	45	22005	97.7777777777777714618	500.1136363636363739715	44	47	23941	93.6170212765957501233	544.1136363636363739715	45	47	20853	95.7446808510638334155	463.3999999999999772626	43	45	25093	95.5555555555555571345	583.5581395348837077108	120.1581395348837304482
5.0.11.0	win	061318	10:50:30	NH_A_02 Pilot2	1	1	mixed_Letter_longCSI	15	mixed_repeat	282	Circle	Green	Shape	Letter	Repeat	1200	Inconsistent	S	CircleGreen.png	30	1	347	44	45	22005	97.7777777777777714618	500.1136363636363739715	45	48	24288	93.75	539.7333333333333484916	46	48	21200	95.8333333333333428072	460.8695652173913117622	43	45	25093	95.5555555555555571345	583.5581395348837077108	122.6885743174923959486
5.0.11.0	win	061318	10:50:30	NH_A_02 Pilot2	1	1	mixed_Letter_longCSI	15	mixed_shift	285	Circle	Red	Color	Letter	Shift	1200	Consistent	C	CircleRed.png	30	1	661	45	46	22666	97.8260869565217348054	503.6888888888888686779	45	48	24288	93.75	539.7333333333333484916	46	48	21200	95.8333333333333428072	460.8695652173913117622	44	46	25754	95.6521739130434838216	585.3181818181818698577	124.4486166007905580955
5.0.11.0	win	061318	10:50:30	NH_A_02 Pilot2	1	1	mixed_Letter_longCSI	15	mixed_shift	288	Triangle	Green	Shape	Letter	Shift	1200	Consistent	S	TriangleGreen.png	38	1	352	45	46	22666	97.8260869565217348054	503.6888888888888686779	46	49	24640	93.8775510204081626853	535.6521739130434980325	46	48	21200	95.8333333333333428072	460.8695652173913117622	45	47	26106	95.7446808510638334155	580.1333333333333257542	119.263768115942013992
5.0.11.0	win	061318	10:50:30	NH_A_02 Pilot2	1	1	mixed_Letter_longCSI	15	mixed_shift	291	Circle	Green	Color	Letter	Shift	1200	Inconsistent	C	CircleGreen.png	38	1	520	46	47	23186	97.8723404255319167078	504.0434782608695627459	46	49	24640	93.8775510204081626853	535.6521739130434980325	46	48	21200	95.8333333333333428072	460.8695652173913117622	46	48	26626	95.8333333333333428072	578.8260869565217490162	117.9565217391304372541
5.0.11.0	win	061318	10:50:30	NH_A_02 Pilot2	1	1	mixed_Letter_longCSI	15	mixed_shift	294	Circle	Green	Shape	Letter	Shift	1200	Inconsistent	S	CircleGreen.png	30	1	681	46	47	23186	97.8723404255319167078	504.0434782608695627459	47	50	25321	94	538.7446808510637765721	46	48	21200	95.8333333333333428072	460.8695652173913117622	47	49	27307	95.9183673469387656496	581	120.1304347826086882378
5.0.11.0	win	061318	10:50:30	NH_A_02 Pilot2	1	1	mixed_Letter_longCSI	15	mixed_shift	297	Circle	Green	Color	Letter	Shift	1200	Inconsistent	C	CircleGreen.png	38	1	1060	47	48	24246	97.9166666666666571928	515.8723404255318882861	47	50	25321	94	538.7446808510637765721	46	48	21200	95.8333333333333428072	460.8695652173913117622	48	50	28367	96	590.9791666666666287711	130.1096014492753170089
5.0.11.0	win	061318	10:50:30	NH_A_02 Pilot2	1	1	mixed_Letter_longCSI	15	mixed_repeat	300	Triangle	Red	Color	Letter	Repeat	1200	Inconsistent	C	TriangleRed.png	30	1	1024	48	49	25270	97.9591836734693828248	526.4583333333333712289	47	50	25321	94	538.7446808510637765721	47	49	22224	95.9183673469387656496	472.8510638297872219482	48	50	28367	96	590.9791666666666287711	118.1281028368794068228
5.0.11.0	win	061318	10:50:30	NH_A_02 Pilot2	1	1	mixed_Letter_longCSI	15	mixed_repeat	303	Triangle	Red	Color	Letter	Repeat	1200	Inconsistent	C	TriangleRed.png	30	1	1005	49	50	26275	98	536.2244897959183163039	47	50	25321	94	538.7446808510637765721	48	50	23229	96	483.9375	48	50	28367	96	590.9791666666666287711	107.0416666666666287711
5.0.11.0	win	061318	10:50:30	NH_A_02 Pilot2	1	1	mixed_Letter_shortCSI	16	MixedTestInstruct	1	Triangle	Red	Color	Letter	Repeat	200	Inconsistent	SC_Mixed_Lettertest.htm	TriangleRed.png	57	0	7553	0	0	0	0		0	0	0	0		0	0	0	0		0	0	0	0		0
5.0.11.0	win	061318	10:50:30	NH_A_02 Pilot2	1	1	mixed_Letter_shortCSI	16	mixed_firsttask	2	Circle	Green	Color	Letter	firsttrial	200	Inconsistent	C	CircleGreen.png	38	1	2875	0	0	0	0		0	0	0	0		0	0	0	0		0	0	0	0		0
5.0.11.0	win	061318	10:50:30	NH_A_02 Pilot2	1	1	mixed_Letter_shortCSI	16	mixed_repeat	5	Triangle	Red	Color	Letter	Repeat	200	Inconsistent	C	TriangleRed.png	30	1	631	1	1	631	100	631	0	0	0	0		1	1	631	100	631	0	0	0	0		-631
5.0.11.0	win	061318	10:50:30	NH_A_02 Pilot2	1	1	mixed_Letter_shortCSI	16	mixed_repeat	8	Triangle	Green	Color	Letter	Repeat	200	Consistent	C	TriangleGreen.png	38	1	557	2	2	1188	100	594	0	0	0	0		2	2	1188	100	594	0	0	0	0		-594
5.0.11.0	win	061318	10:50:30	NH_A_02 Pilot2	1	1	mixed_Letter_shortCSI	16	mixed_repeat	11	Triangle	Green	Color	Letter	Repeat	200	Consistent	C	TriangleGreen.png	38	1	613	3	3	1801	100	600.3333333333333712289	0	0	0	0		3	3	1801	100	600.3333333333333712289	0	0	0	0		-600.3333333333333712289
5.0.11.0	win	061318	10:50:30	NH_A_02 Pilot2	1	1	mixed_Letter_shortCSI	16	mixed_shift	14	Circle	Red	Shape	Letter	Shift	200	Consistent	S	CircleRed.png	30	1	572	3	3	1801	100	600.3333333333333712289	1	1	572	100	572	3	3	1801	100	600.3333333333333712289	1	1	572	100	572	-28.3333333333333712289
5.0.11.0	win	061318	10:50:30	NH_A_02 Pilot2	1	1	mixed_Letter_shortCSI	16	mixed_repeat	17	Triangle	Green	Shape	Letter	Repeat	200	Consistent	S	TriangleGreen.png	30	0	532	3	3	1801	100	600.3333333333333712289	1	2	572	50	572	3	4	1801	75	600.3333333333333712289	1	1	572	100	572	-28.3333333333333712289
5.0.11.0	win	061318	10:50:30	NH_A_02 Pilot2	1	1	mixed_Letter_shortCSI	16	mixed_repeat	20	Triangle	Red	Shape	Letter	Repeat	200	Inconsistent	S	TriangleRed.png	38	1	718	3	3	1801	100	600.3333333333333712289	2	3	1290	66.6666666666666571928	645	4	5	2519	80	629.75	1	1	572	100	572	-57.75
5.0.11.0	win	061318	10:50:30	NH_A_02 Pilot2	1	1	mixed_Letter_shortCSI	16	mixed_repeat	23	Circle	Green	Shape	Letter	Repeat	200	Inconsistent	S	CircleGreen.png	30	1	479	3	3	1801	100	600.3333333333333712289	3	4	1769	75	589.6666666666666287711	5	6	2998	83.3333333333333428072	599.6000000000000227374	1	1	572	100	572	-27.6000000000000227374
5.0.11.0	win	061318	10:50:30	NH_A_02 Pilot2	1	1	mixed_Letter_shortCSI	16	mixed_repeat	26	Triangle	Red	Shape	Letter	Repeat	200	Inconsistent	S	TriangleRed.png	38	1	475	3	3	1801	100	600.3333333333333712289	4	5	2244	80	561	6	7	3473	85.7142857142857081953	578.8333333333333712289	1	1	572	100	572	-6.8333333333333712289
5.0.11.0	win	061318	10:50:30	NH_A_02 Pilot2	1	1	mixed_Letter_shortCSI	16	mixed_shift	29	Triangle	Green	Color	Letter	Shift	200	Consistent	C	TriangleGreen.png	38	1	727	4	4	2528	100	632	4	5	2244	80	561	6	7	3473	85.7142857142857081953	578.8333333333333712289	2	2	1299	100	649.5	70.6666666666666287711
5.0.11.0	win	061318	10:50:30	NH_A_02 Pilot2	1	1	mixed_Letter_shortCSI	16	mixed_repeat	32	Circle	Red	Color	Letter	Repeat	200	Consistent	C	CircleRed.png	30	1	985	5	5	3513	100	702.6000000000000227374	4	5	2244	80	561	7	8	4458	87.5	636.8571428571428896248	2	2	1299	100	649.5	12.6428571428571103752
5.0.11.0	win	061318	10:50:30	NH_A_02 Pilot2	1	1	mixed_Letter_shortCSI	16	mixed_repeat	35	Triangle	Red	Color	Letter	Repeat	200	Inconsistent	C	TriangleRed.png	30	1	593	6	6	4106	100	684.3333333333333712289	4	5	2244	80	561	8	9	5051	88.8888888888888857309	631.375	2	2	1299	100	649.5	18.125
5.0.11.0	win	061318	10:50:30	NH_A_02 Pilot2	1	1	mixed_Letter_shortCSI	16	mixed_repeat	38	Triangle	Red	Color	Letter	Repeat	200	Inconsistent	C	TriangleRed.png	30	1	440	7	7	4546	100	649.4285714285714448124	4	5	2244	80	561	9	10	5491	90	610.1111111111110858474	2	2	1299	100	649.5	39.3888888888889141526
5.0.11.0	win	061318	10:50:30	NH_A_02 Pilot2	1	1	mixed_Letter_shortCSI	16	mixed_repeat	41	Circle	Green	Color	Letter	Repeat	200	Inconsistent	C	CircleGreen.png	38	1	901	8	8	5447	100	680.875	4	5	2244	80	561	10	11	6392	90.9090909090909065071	639.2000000000000454747	2	2	1299	100	649.5	10.2999999999999545253
5.0.11.0	win	061318	10:50:30	NH_A_02 Pilot2	1	1	mixed_Letter_shortCSI	16	mixed_shift	44	Triangle	Red	Shape	Letter	Shift	200	Inconsistent	S	TriangleRed.png	38	1	641	8	8	5447	100	680.875	5	6	2885	83.3333333333333428072	577	10	11	6392	90.9090909090909065071	639.2000000000000454747	3	3	1940	100	646.6666666666666287711	7.4666666666665832963
5.0.11.0	win	061318	10:50:30	NH_A_02 Pilot2	1	1	mixed_Letter_shortCSI	16	mixed_shift	47	Triangle	Green	Color	Letter	Shift	200	Consistent	C	TriangleGreen.png	38	1	1125	9	9	6572	100	730.2222222222221716947	5	6	2885	83.3333333333333428072	577	10	11	6392	90.9090909090909065071	639.2000000000000454747	4	4	3065	100	766.25	127.0499999999999545253
5.0.11.0	win	061318	10:50:30	NH_A_02 Pilot2	1	1	mixed_Letter_shortCSI	16	mixed_shift	50	Circle	Red	Shape	Letter	Shift	200	Consistent	S	CircleRed.png	30	1	519	9	9	6572	100	730.2222222222221716947	6	7	3404	85.7142857142857081953	567.3333333333333712289	10	11	6392	90.9090909090909065071	639.2000000000000454747	5	5	3584	100	716.7999999999999545253	77.5999999999999090505
5.0.11.0	win	061318	10:50:30	NH_A_02 Pilot2	1	1	mixed_Letter_shortCSI	16	mixed_shift	53	Triangle	Green	Color	Letter	Shift	200	Consistent	C	TriangleGreen.png	38	1	433	10	10	7005	100	700.5	6	7	3404	85.7142857142857081953	567.3333333333333712289	10	11	6392	90.9090909090909065071	639.2000000000000454747	6	6	4017	100	669.5	30.2999999999999545253
5.0.11.0	win	061318	10:50:30	NH_A_02 Pilot2	1	1	mixed_Letter_shortCSI	16	mixed_shift	56	Circle	Green	Shape	Letter	Shift	200	Inconsistent	S	CircleGreen.png	30	1	1311	10	10	7005	100	700.5	7	8	4715	87.5	673.5714285714285551876	10	11	6392	90.9090909090909065071	639.2000000000000454747	7	7	5328	100	761.1428571428571103752	121.9428571428570649005
5.0.11.0	win	061318	10:50:30	NH_A_02 Pilot2	1	1	mixed_Letter_shortCSI	16	mixed_repeat	59	Triangle	Red	Shape	Letter	Repeat	200	Inconsistent	S	TriangleRed.png	38	1	729	10	10	7005	100	700.5	8	9	5444	88.8888888888888857309	680.5	11	12	7121	91.6666666666666571928	647.3636363636363739715	7	7	5328	100	761.1428571428571103752	113.7792207792207364037
5.0.11.0	win	061318	10:50:30	NH_A_02 Pilot2	1	1	mixed_Letter_shortCSI	16	mixed_repeat	62	Circle	Red	Shape	Letter	Repeat	200	Consistent	S	CircleRed.png	30	1	635	10	10	7005	100	700.5	9	10	6079	90	675.4444444444444570763	12	13	7756	92.3076923076923065992	646.3333333333333712289	7	7	5328	100	761.1428571428571103752	114.8095238095237391462
5.0.11.0	win	061318	10:50:30	NH_A_02 Pilot2	1	1	mixed_Letter_shortCSI	16	mixed_repeat	65	Circle	Green	Shape	Letter	Repeat	200	Inconsistent	S	CircleGreen.png	30	1	513	10	10	7005	100	700.5	10	11	6592	90.9090909090909065071	659.2000000000000454747	13	14	8269	92.8571428571428612031	636.0769230769230944134	7	7	5328	100	761.1428571428571103752	125.0659340659340159618
5.0.11.0	win	061318	10:50:30	NH_A_02 Pilot2	1	1	mixed_Letter_shortCSI	16	mixed_shift	68	Circle	Green	Color	Letter	Shift	200	Inconsistent	C	CircleGreen.png	38	1	1067	11	11	8072	100	733.8181818181818698577	10	11	6592	90.9090909090909065071	659.2000000000000454747	13	14	8269	92.8571428571428612031	636.0769230769230944134	8	8	6395	100	799.375	163.2980769230769055866
5.0.11.0	win	061318	10:50:30	NH_A_02 Pilot2	1	1	mixed_Letter_shortCSI	16	mixed_shift	71	Triangle	Red	Shape	Letter	Shift	200	Inconsistent	S	TriangleRed.png	38	1	735	11	11	8072	100	733.8181818181818698577	11	12	7327	91.6666666666666571928	666.0909090909091219146	13	14	8269	92.8571428571428612031	636.0769230769230944134	9	9	7130	100	792.2222222222221716947	156.1452991452990772814
5.0.11.0	win	061318	10:50:30	NH_A_02 Pilot2	1	1	mixed_Letter_shortCSI	16	mixed_repeat	74	Circle	Red	Shape	Letter	Repeat	200	Consistent	S	CircleRed.png	30	1	945	11	11	8072	100	733.8181818181818698577	12	13	8272	92.3076923076923065992	689.3333333333333712289	14	15	9214	93.3333333333333285964	658.1428571428571103752	9	9	7130	100	792.2222222222221716947	134.0793650793650613195
5.0.11.0	win	061318	10:50:30	NH_A_02 Pilot2	1	1	mixed_Letter_shortCSI	16	mixed_repeat	77	Circle	Red	Shape	Letter	Repeat	200	Consistent	S	CircleRed.png	30	1	362	11	11	8072	100	733.8181818181818698577	13	14	8634	92.8571428571428612031	664.1538461538461888267	15	16	9576	93.75	638.3999999999999772626	9	9	7130	100	792.2222222222221716947	153.8222222222221944321
5.0.11.0	win	061318	10:50:30	NH_A_02 Pilot2	1	1	mixed_Letter_shortCSI	16	mixed_shift	80	Circle	Green	Color	Letter	Shift	200	Inconsistent	C	CircleGreen.png	38	1	427	12	12	8499	100	708.25	13	14	8634	92.8571428571428612031	664.1538461538461888267	15	16	9576	93.75	638.3999999999999772626	10	10	7557	100	755.7000000000000454747	117.3000000000000682121
5.0.11.0	win	061318	10:50:30	NH_A_02 Pilot2	1	1	mixed_Letter_shortCSI	16	mixed_repeat	83	Circle	Green	Color	Letter	Repeat	200	Inconsistent	C	CircleGreen.png	38	1	425	13	13	8924	100	686.4615384615384527933	13	14	8634	92.8571428571428612031	664.1538461538461888267	16	17	10001	94.1176470588235218884	625.0625	10	10	7557	100	755.7000000000000454747	130.6375000000000454747
5.0.11.0	win	061318	10:50:30	NH_A_02 Pilot2	1	1	mixed_Letter_shortCSI	16	mixed_shift	86	Circle	Green	Shape	Letter	Shift	200	Inconsistent	S	CircleGreen.png	30	1	359	13	13	8924	100	686.4615384615384527933	14	15	8993	93.3333333333333285964	642.3571428571428896248	16	17	10001	94.1176470588235218884	625.0625	11	11	7916	100	719.6363636363636260285	94.5738636363636260285
5.0.11.0	win	061318	10:50:30	NH_A_02 Pilot2	1	1	mixed_Letter_shortCSI	16	mixed_shift	89	Circle	Green	Color	Letter	Shift	200	Inconsistent	C	CircleGreen.png	38	1	407	14	14	9331	100	666.5	14	15	8993	93.3333333333333285964	642.3571428571428896248	16	17	10001	94.1176470588235218884	625.0625	12	12	8323	100	693.5833333333333712289	68.5208333333333712289
5.0.11.0	win	061318	10:50:30	NH_A_02 Pilot2	1	1	mixed_Letter_shortCSI	16	mixed_shift	92	Circle	Red	Shape	Letter	Shift	200	Consistent	S	CircleRed.png	30	1	567	14	14	9331	100	666.5	15	16	9560	93.75	637.3333333333333712289	16	17	10001	94.1176470588235218884	625.0625	13	13	8890	100	683.8461538461538111733	58.7836538461538111733
5.0.11.0	win	061318	10:50:30	NH_A_02 Pilot2	1	1	mixed_Letter_shortCSI	16	mixed_shift	95	Circle	Red	Color	Letter	Shift	200	Consistent	C	CircleRed.png	30	1	2398	15	15	11729	100	781.9333333333332802795	15	16	9560	93.75	637.3333333333333712289	16	17	10001	94.1176470588235218884	625.0625	14	14	11288	100	806.2857142857143344372	181.2232142857143344372
5.0.11.0	win	061318	10:50:30	NH_A_02 Pilot2	1	1	mixed_Letter_shortCSI	16	mixed_shift	98	Triangle	Green	Shape	Letter	Shift	200	Consistent	S	TriangleGreen.png	38	1	1213	15	15	11729	100	781.9333333333332802795	16	17	10773	94.1176470588235218884	673.3125	16	17	10001	94.1176470588235218884	625.0625	15	15	12501	100	833.3999999999999772626	208.3374999999999772626
5.0.11.0	win	061318	10:50:30	NH_A_02 Pilot2	1	1	mixed_Letter_shortCSI	16	mixed_shift	101	Circle	Green	Color	Letter	Shift	200	Inconsistent	C	CircleGreen.png	38	1	1083	16	16	12812	100	800.75	16	17	10773	94.1176470588235218884	673.3125	16	17	10001	94.1176470588235218884	625.0625	16	16	13584	100	849	223.9375
5.0.11.0	win	061318	10:50:30	NH_A_02 Pilot2	1	1	mixed_Letter_shortCSI	16	mixed_repeat	104	Circle	Green	Color	Letter	Repeat	200	Inconsistent	C	CircleGreen.png	38	1	383	17	17	13195	100	776.1764705882352473054	16	17	10773	94.1176470588235218884	673.3125	17	18	10384	94.4444444444444428655	610.8235294117647526946	16	16	13584	100	849	238.1764705882352473054
5.0.11.0	win	061318	10:50:30	NH_A_02 Pilot2	1	1	mixed_Letter_shortCSI	16	mixed_shift	107	Circle	Green	Shape	Letter	Shift	200	Inconsistent	S	CircleGreen.png	30	1	1054	17	17	13195	100	776.1764705882352473054	17	18	11827	94.4444444444444428655	695.7058823529412165954	17	18	10384	94.4444444444444428655	610.8235294117647526946	17	17	14638	100	861.0588235294117112062	250.2352941176469585116
5.0.11.0	win	061318	10:50:30	NH_A_02 Pilot2	1	1	mixed_Letter_shortCSI	16	mixed_shift	110	Triangle	Green	Color	Letter	Shift	200	Consistent	C	TriangleGreen.png	38	1	835	18	18	14030	100	779.4444444444444570763	17	18	11827	94.4444444444444428655	695.7058823529412165954	17	18	10384	94.4444444444444428655	610.8235294117647526946	18	18	15473	100	859.6111111111110858474	248.7875816993463331528
5.0.11.0	win	061318	10:50:30	NH_A_02 Pilot2	1	1	mixed_Letter_shortCSI	16	mixed_shift	113	Triangle	Red	Shape	Letter	Shift	200	Inconsistent	S	TriangleRed.png	38	1	720	18	18	14030	100	779.4444444444444570763	18	19	12547	94.7368421052631504153	697.0555555555555429237	17	18	10384	94.4444444444444428655	610.8235294117647526946	19	19	16193	100	852.2631578947368780064	241.4396284829721253118
5.0.11.0	win	061318	10:50:30	NH_A_02 Pilot2	1	1	mixed_Letter_shortCSI	16	mixed_shift	116	Circle	Green	Color	Letter	Shift	200	Inconsistent	C	CircleGreen.png	38	1	562	19	19	14592	100	768	18	19	12547	94.7368421052631504153	697.0555555555555429237	17	18	10384	94.4444444444444428655	610.8235294117647526946	20	20	16755	100	837.75	226.9264705882352473054
5.0.11.0	win	061318	10:50:30	NH_A_02 Pilot2	1	1	mixed_Letter_shortCSI	16	mixed_repeat	119	Triangle	Red	Color	Letter	Repeat	200	Inconsistent	C	TriangleRed.png	30	1	1099	20	20	15691	100	784.5499999999999545253	18	19	12547	94.7368421052631504153	697.0555555555555429237	18	19	11483	94.7368421052631504153	637.9444444444444570763	20	20	16755	100	837.75	199.8055555555555429237
5.0.11.0	win	061318	10:50:30	NH_A_02 Pilot2	1	1	mixed_Letter_shortCSI	16	mixed_shift	122	Triangle	Green	Shape	Letter	Shift	200	Consistent	S	TriangleGreen.png	30	0	845	20	20	15691	100	784.5499999999999545253	18	20	12547	90	697.0555555555555429237	18	19	11483	94.7368421052631504153	637.9444444444444570763	20	21	16755	95.2380952380952265912	837.75	199.8055555555555429237
5.0.11.0	win	061318	10:50:30	NH_A_02 Pilot2	1	1	mixed_Letter_shortCSI	16	mixed_repeat	125	Circle	Green	Shape	Letter	Repeat	200	Inconsistent	S	CircleGreen.png	30	1	827	20	20	15691	100	784.5499999999999545253	19	21	13374	90.4761904761904816041	703.8947368421053170096	19	20	12310	95	647.8947368421053170096	20	21	16755	95.2380952380952265912	837.75	189.8552631578946829904
5.0.11.0	win	061318	10:50:30	NH_A_02 Pilot2	1	1	mixed_Letter_shortCSI	16	mixed_repeat	128	Circle	Red	Shape	Letter	Repeat	200	Consistent	S	CircleRed.png	30	1	665	20	20	15691	100	784.5499999999999545253	20	22	14039	90.9090909090909065071	701.9500000000000454747	20	21	12975	95.2380952380952265912	648.75	20	21	16755	95.2380952380952265912	837.75	189
5.0.11.0	win	061318	10:50:30	NH_A_02 Pilot2	1	1	mixed_Letter_shortCSI	16	mixed_shift	131	Triangle	Green	Color	Letter	Shift	200	Consistent	C	TriangleGreen.png	38	1	541	21	21	16232	100	772.9523809523809632083	20	22	14039	90.9090909090909065071	701.9500000000000454747	20	21	12975	95.2380952380952265912	648.75	21	22	17296	95.4545454545454532536	823.6190476190475919793	174.8690476190475919793
5.0.11.0	win	061318	10:50:30	NH_A_02 Pilot2	1	1	mixed_Letter_shortCSI	16	mixed_repeat	134	Triangle	Red	Color	Letter	Repeat	200	Inconsistent	C	TriangleRed.png	30	1	950	22	22	17182	100	781	20	22	14039	90.9090909090909065071	701.9500000000000454747	21	22	13925	95.4545454545454532536	663.0952380952380735835	21	22	17296	95.4545454545454532536	823.6190476190475919793	160.5238095238095183959
5.0.11.0	win	061318	10:50:30	NH_A_02 Pilot2	1	1	mixed_Letter_shortCSI	16	mixed_shift	137	Circle	Green	Shape	Letter	Shift	200	Inconsistent	S	CircleGreen.png	30	1	911	22	22	17182	100	781	21	23	14950	91.3043478260869534324	711.9047619047619264165	21	22	13925	95.4545454545454532536	663.0952380952380735835	22	23	18207	95.6521739130434838216	827.5909090909091219146	164.4956709956710483311
5.0.11.0	win	061318	10:50:30	NH_A_02 Pilot2	1	1	mixed_Letter_shortCSI	16	mixed_shift	140	Triangle	Red	Color	Letter	Shift	200	Inconsistent	C	TriangleRed.png	38	0	569	22	23	17182	95.6521739130434838216	781	21	23	14950	91.3043478260869534324	711.9047619047619264165	21	22	13925	95.4545454545454532536	663.0952380952380735835	22	24	18207	91.6666666666666571928	827.5909090909091219146	164.4956709956710483311
5.0.11.0	win	061318	10:50:30	NH_A_02 Pilot2	1	1	mixed_Letter_shortCSI	16	mixed_repeat	143	Triangle	Red	Color	Letter	Repeat	200	Inconsistent	C	TriangleRed.png	30	1	977	23	24	18159	95.8333333333333428072	789.5217391304347529513	21	23	14950	91.3043478260869534324	711.9047619047619264165	22	23	14902	95.6521739130434838216	677.3636363636363739715	22	24	18207	91.6666666666666571928	827.5909090909091219146	150.2272727272727479431
5.0.11.0	win	061318	10:50:30	NH_A_02 Pilot2	1	1	mixed_Letter_shortCSI	16	mixed_repeat	146	Triangle	Green	Color	Letter	Repeat	200	Consistent	C	TriangleGreen.png	38	1	649	24	25	18808	96	783.6666666666666287711	21	23	14950	91.3043478260869534324	711.9047619047619264165	23	24	15551	95.8333333333333428072	676.1304347826087450812	22	24	18207	91.6666666666666571928	827.5909090909091219146	151.4604743083003768334
5.0.11.0	win	061318	10:50:30	NH_A_02 Pilot2	1	1	mixed_Letter_shortCSI	16	mixed_repeat	149	Circle	Red	Color	Letter	Repeat	200	Consistent	C	CircleRed.png	30	1	718	25	26	19526	96.153846153846160405	781.0399999999999636202	21	23	14950	91.3043478260869534324	711.9047619047619264165	24	25	16269	96	677.875	22	24	18207	91.6666666666666571928	827.5909090909091219146	149.7159090909091219146
5.0.11.0	win	061318	10:50:30	NH_A_02 Pilot2	1	1	mixed_Letter_shortCSI	16	mixed_shift	152	Circle	Red	Shape	Letter	Shift	200	Consistent	S	CircleRed.png	30	1	848	25	26	19526	96.153846153846160405	781.0399999999999636202	22	24	15798	91.6666666666666571928	718.0909090909091219146	24	25	16269	96	677.875	23	25	19055	92	828.4782608695652470487	150.6032608695652470487
5.0.11.0	win	061318	10:50:30	NH_A_02 Pilot2	1	1	mixed_Letter_shortCSI	16	Rest	154	Circle	Red	Shape	Letter	Shift	200	Consistent	Take a break for 60 s	CircleRed.png	0	0	59984	25	26	19526	96.153846153846160405	781.0399999999999636202	22	24	15798	91.6666666666666571928	718.0909090909091219146	24	25	16269	96	677.875	23	25	19055	92	828.4782608695652470487	150.6032608695652470487
5.0.11.0	win	061318	10:50:30	NH_A_02 Pilot2	1	1	mixed_Letter_shortCSI	16	mixed_shift	156	Triangle	Red	Color	Letter	Shift	200	Inconsistent	C	TriangleRed.png	30	1	811	26	27	20337	96.2962962962962905067	782.1923076923077360334	22	24	15798	91.6666666666666571928	718.0909090909091219146	24	25	16269	96	677.875	24	26	19866	92.3076923076923065992	827.75	149.875
5.0.11.0	win	061318	10:50:30	NH_A_02 Pilot2	1	1	mixed_Letter_shortCSI	16	mixed_repeat	159	Circle	Red	Color	Letter	Repeat	200	Consistent	C	CircleRed.png	30	1	489	27	28	20826	96.4285714285714306016	771.3333333333333712289	22	24	15798	91.6666666666666571928	718.0909090909091219146	25	26	16758	96.153846153846160405	670.3200000000000500222	24	26	19866	92.3076923076923065992	827.75	157.4299999999999499778
5.0.11.0	win	061318	10:50:30	NH_A_02 Pilot2	1	1	mixed_Letter_shortCSI	16	mixed_repeat	162	Circle	Red	Color	Letter	Repeat	200	Consistent	C	CircleRed.png	30	1	373	28	29	21199	96.5517241379310320326	757.1071428571428896248	22	24	15798	91.6666666666666571928	718.0909090909091219146	26	27	17131	96.2962962962962905067	658.88461538461535838	24	26	19866	92.3076923076923065992	827.75	168.86538461538464162
5.0.11.0	win	061318	10:50:30	NH_A_02 Pilot2	1	1	mixed_Letter_shortCSI	16	mixed_shift	165	Circle	Green	Shape	Letter	Shift	200	Inconsistent	S	CircleGreen.png	30	1	597	28	29	21199	96.5517241379310320326	757.1071428571428896248	23	25	16395	92	712.8260869565217490162	26	27	17131	96.2962962962962905067	658.88461538461535838	25	27	20463	92.5925925925925952242	818.5199999999999818101	159.6353846153846234301
5.0.11.0	win	061318	10:50:30	NH_A_02 Pilot2	1	1	mixed_Letter_shortCSI	16	mixed_repeat	168	Circle	Green	Shape	Letter	Repeat	200	Inconsistent	S	CircleGreen.png	30	1	364	28	29	21199	96.5517241379310320326	757.1071428571428896248	24	26	16759	92.3076923076923065992	698.2916666666666287711	27	28	17495	96.4285714285714306016	647.9629629629629334886	25	27	20463	92.5925925925925952242	818.5199999999999818101	170.5570370370370483215
5.0.11.0	win	061318	10:50:30	NH_A_02 Pilot2	1	1	mixed_Letter_shortCSI	16	mixed_shift	171	Circle	Red	Color	Letter	Shift	200	Consistent	C	CircleRed.png	30	1	493	29	30	21692	96.6666666666666714036	748	24	26	16759	92.3076923076923065992	698.2916666666666287711	27	28	17495	96.4285714285714306016	647.9629629629629334886	26	28	20956	92.8571428571428612031	806	158.0370370370370665114
5.0.11.0	win	061318	10:50:30	NH_A_02 Pilot2	1	1	mixed_Letter_shortCSI	16	mixed_repeat	174	Triangle	Red	Color	Letter	Repeat	200	Inconsistent	C	TriangleRed.png	30	1	424	30	31	22116	96.774193548387103192	737.2000000000000454747	24	26	16759	92.3076923076923065992	698.2916666666666287711	28	29	17919	96.5517241379310320326	639.9642857142856655628	26	28	20956	92.8571428571428612031	806	166.0357142857143344372
5.0.11.0	win	061318	10:50:30	NH_A_02 Pilot2	1	1	mixed_Letter_shortCSI	16	mixed_shift	177	Triangle	Green	Shape	Letter	Shift	200	Consistent	S	TriangleGreen.png	38	1	502	30	31	22116	96.774193548387103192	737.2000000000000454747	25	27	17261	92.5925925925925952242	690.4400000000000545697	28	29	17919	96.5517241379310320326	639.9642857142856655628	27	29	21458	93.1034482758620640652	794.7407407407407617939	154.7764550264550962311
5.0.11.0	win	061318	10:50:30	NH_A_02 Pilot2	1	1	mixed_Letter_shortCSI	16	mixed_shift	180	Triangle	Red	Color	Letter	Shift	200	Inconsistent	C	TriangleRed.png	30	1	529	31	32	22645	96.875	730.4838709677419501531	25	27	17261	92.5925925925925952242	690.4400000000000545697	28	29	17919	96.5517241379310320326	639.9642857142856655628	28	30	21987	93.3333333333333285964	785.25	145.2857142857143344372
5.0.11.0	win	061318	10:50:30	NH_A_02 Pilot2	1	1	mixed_Letter_shortCSI	16	mixed_shift	183	Triangle	Green	Shape	Letter	Shift	200	Consistent	S	TriangleGreen.png	38	1	459	31	32	22645	96.875	730.4838709677419501531	26	28	17720	92.8571428571428612031	681.5384615384615472067	28	29	17919	96.5517241379310320326	639.9642857142856655628	29	31	22446	93.5483870967741921731	774	134.0357142857143344372
5.0.11.0	win	061318	10:50:30	NH_A_02 Pilot2	1	1	mixed_Letter_shortCSI	16	mixed_shift	186	Circle	Green	Color	Letter	Shift	200	Inconsistent	C	CircleGreen.png	38	1	711	32	33	23356	96.9696969696969688357	729.875	26	28	17720	92.8571428571428612031	681.5384615384615472067	28	29	17919	96.5517241379310320326	639.9642857142856655628	30	32	23157	93.75	771.8999999999999772626	131.9357142857143116998
5.0.11.0	win	061318	10:50:30	NH_A_02 Pilot2	1	1	mixed_Letter_shortCSI	16	mixed_shift	189	Triangle	Green	Shape	Letter	Shift	200	Consistent	S	TriangleGreen.png	38	1	570	32	33	23356	96.9696969696969688357	729.875	27	29	18290	93.1034482758620640652	677.4074074074073905649	28	29	17919	96.5517241379310320326	639.9642857142856655628	31	33	23727	93.9393939393939376714	765.3870967741935373851	125.4228110599078718224
5.0.11.0	win	061318	10:50:30	NH_A_02 Pilot2	1	1	mixed_Letter_shortCSI	16	mixed_repeat	192	Triangle	Red	Shape	Letter	Repeat	200	Inconsistent	S	TriangleRed.png	38	1	546	32	33	23356	96.9696969696969688357	729.875	28	30	18836	93.3333333333333285964	672.7142857142856655628	29	30	18465	96.6666666666666714036	636.7241379310345337217	31	33	23727	93.9393939393939376714	765.3870967741935373851	128.6629588431590036635
5.0.11.0	win	061318	10:50:30	NH_A_02 Pilot2	1	1	mixed_Letter_shortCSI	16	mixed_shift	195	Triangle	Red	Color	Letter	Shift	200	Inconsistent	C	TriangleRed.png	30	1	843	33	34	24199	97.0588235294117680496	733.3030303030302547995	28	30	18836	93.3333333333333285964	672.7142857142856655628	29	30	18465	96.6666666666666714036	636.7241379310345337217	32	34	24570	94.1176470588235218884	767.8125	131.0883620689654662783
5.0.11.0	win	061318	10:50:30	NH_A_02 Pilot2	1	1	mixed_Letter_shortCSI	16	mixed_shift	198	Circle	Green	Shape	Letter	Shift	200	Inconsistent	S	CircleGreen.png	30	1	649	33	34	24199	97.0588235294117680496	733.3030303030302547995	29	31	19485	93.5483870967741921731	671.8965517241379075131	29	30	18465	96.6666666666666714036	636.7241379310345337217	33	35	25219	94.2857142857142775938	764.2121212121212465718	127.4879832810867128501
5.0.11.0	win	061318	10:50:30	NH_A_02 Pilot2	1	1	mixed_Letter_shortCSI	16	mixed_repeat	201	Circle	Green	Shape	Letter	Repeat	200	Inconsistent	S	CircleGreen.png	30	1	429	33	34	24199	97.0588235294117680496	733.3030303030302547995	30	32	19914	93.75	663.7999999999999545253	30	31	18894	96.774193548387103192	629.7999999999999545253	33	35	25219	94.2857142857142775938	764.2121212121212465718	134.4121212121212920465
5.0.11.0	win	061318	10:50:30	NH_A_02 Pilot2	1	1	mixed_Letter_shortCSI	16	mixed_repeat	204	Triangle	Red	Shape	Letter	Repeat	200	Inconsistent	S	TriangleRed.png	38	1	667	33	34	24199	97.0588235294117680496	733.3030303030302547995	31	33	20581	93.9393939393939376714	663.903225806451587232	31	32	19561	96.875	631	33	35	25219	94.2857142857142775938	764.2121212121212465718	133.2121212121212465718
5.0.11.0	win	061318	10:50:30	NH_A_02 Pilot2	1	1	mixed_Letter_shortCSI	16	mixed_shift	207	Triangle	Green	Color	Letter	Shift	200	Consistent	C	TriangleGreen.png	38	1	591	34	35	24790	97.1428571428571387969	729.1176470588235360992	31	33	20581	93.9393939393939376714	663.903225806451587232	31	32	19561	96.875	631	34	36	25810	94.4444444444444428655	759.1176470588235360992	128.1176470588235360992
5.0.11.0	win	061318	10:50:30	NH_A_02 Pilot2	1	1	mixed_Letter_shortCSI	16	mixed_shift	210	Triangle	Red	Shape	Letter	Shift	200	Inconsistent	S	TriangleRed.png	38	1	615	34	35	24790	97.1428571428571387969	729.1176470588235360992	32	34	21196	94.1176470588235218884	662.375	31	32	19561	96.875	631	35	37	26425	94.594594594594596515	755	124
5.0.11.0	win	061318	10:50:30	NH_A_02 Pilot2	1	1	mixed_Letter_shortCSI	16	mixed_shift	213	Triangle	Green	Color	Letter	Shift	200	Consistent	C	TriangleGreen.png	38	1	989	35	36	25779	97.2222222222222143273	736.5428571428570876378	32	34	21196	94.1176470588235218884	662.375	31	32	19561	96.875	631	36	38	27414	94.7368421052631504153	761.5	130.5
5.0.11.0	win	061318	10:50:30	NH_A_02 Pilot2	1	1	mixed_Letter_shortCSI	16	mixed_shift	216	Triangle	Green	Shape	Letter	Shift	200	Consistent	S	TriangleGreen.png	38	1	436	35	36	25779	97.2222222222222143273	736.5428571428570876378	33	35	21632	94.2857142857142775938	655.5151515151515013713	31	32	19561	96.875	631	37	39	27850	94.8717948717948615922	752.7027027027027088479	121.7027027027027088479
5.0.11.0	win	061318	10:50:30	NH_A_02 Pilot2	1	1	mixed_Letter_shortCSI	16	mixed_repeat	219	Circle	Red	Shape	Letter	Repeat	200	Consistent	S	CircleRed.png	30	1	529	35	36	25779	97.2222222222222143273	736.5428571428570876378	34	36	22161	94.4444444444444428655	651.7941176470587834046	32	33	20090	96.9696969696969688357	627.8125	37	39	27850	94.8717948717948615922	752.7027027027027088479	124.8902027027027088479
5.0.11.0	win	061318	10:50:30	NH_A_02 Pilot2	1	1	mixed_Letter_shortCSI	16	mixed_repeat	222	Circle	Green	Shape	Letter	Repeat	200	Inconsistent	S	CircleGreen.png	30	1	651	35	36	25779	97.2222222222222143273	736.5428571428570876378	35	37	22812	94.594594594594596515	651.7714285714286006623	33	34	20741	97.0588235294117680496	628.5151515151515013713	37	39	27850	94.8717948717948615922	752.7027027027027088479	124.1875511875512074766
5.0.11.0	win	061318	10:50:30	NH_A_02 Pilot2	1	1	mixed_Letter_shortCSI	16	mixed_repeat	225	Triangle	Green	Shape	Letter	Repeat	200	Consistent	S	TriangleGreen.png	30	0	320	35	36	25779	97.2222222222222143273	736.5428571428570876378	35	38	22812	92.1052631578947398339	651.7714285714286006623	33	35	20741	94.2857142857142775938	628.5151515151515013713	37	39	27850	94.8717948717948615922	752.7027027027027088479	124.1875511875512074766
5.0.11.0	win	061318	10:50:30	NH_A_02 Pilot2	1	1	mixed_Letter_shortCSI	16	mixed_repeat	228	Triangle	Red	Shape	Letter	Repeat	200	Inconsistent	S	TriangleRed.png	38	1	626	35	36	25779	97.2222222222222143273	736.5428571428570876378	36	39	23438	92.3076923076923065992	651.0555555555555429237	34	36	21367	94.4444444444444428655	628.4411764705882887938	37	39	27850	94.8717948717948615922	752.7027027027027088479	124.2615262321144200541
5.0.11.0	win	061318	10:50:30	NH_A_02 Pilot2	1	1	mixed_Letter_shortCSI	16	mixed_repeat	231	Circle	Red	Shape	Letter	Repeat	200	Consistent	S	CircleRed.png	30	1	472	35	36	25779	97.2222222222222143273	736.5428571428570876378	37	40	23910	92.5	646.2162162162162530876	35	37	21839	94.594594594594596515	623.9714285714285324502	37	39	27850	94.8717948717948615922	752.7027027027027088479	128.7312741312741763977
5.0.11.0	win	061318	10:50:30	NH_A_02 Pilot2	1	1	mixed_Letter_shortCSI	16	mixed_repeat	234	Circle	Red	Shape	Letter	Repeat	200	Consistent	S	CircleRed.png	30	1	564	35	36	25779	97.2222222222222143273	736.5428571428570876378	38	41	24474	92.6829268292682968422	644.0526315789473983386	36	38	22403	94.7368421052631504153	622.3055555555555429237	37	39	27850	94.8717948717948615922	752.7027027027027088479	130.3971471471471659243
5.0.11.0	win	061318	10:50:30	NH_A_02 Pilot2	1	1	mixed_Letter_shortCSI	16	mixed_repeat	237	Triangle	Red	Shape	Letter	Repeat	200	Inconsistent	S	TriangleRed.png	38	1	781	35	36	25779	97.2222222222222143273	736.5428571428570876378	39	42	25255	92.8571428571428612031	647.5641025641025407822	37	39	23184	94.8717948717948615922	626.5945945945945823041	37	39	27850	94.8717948717948615922	752.7027027027027088479	126.1081081081081265438
5.0.11.0	win	061318	10:50:30	NH_A_02 Pilot2	1	1	mixed_Letter_shortCSI	16	mixed_shift	240	Triangle	Green	Color	Letter	Shift	200	Consistent	C	TriangleGreen.png	38	1	701	36	37	26480	97.2972972972973053629	735.5555555555555429237	39	42	25255	92.8571428571428612031	647.5641025641025407822	37	39	23184	94.8717948717948615922	626.5945945945945823041	38	40	28551	95	751.3421052631579186709	124.7475106685633363668
5.0.11.0	win	061318	10:50:30	NH_A_02 Pilot2	1	1	mixed_Letter_shortCSI	16	mixed_shift	243	Circle	Red	Shape	Letter	Shift	200	Consistent	S	CircleRed.png	30	1	735	36	37	26480	97.2972972972973053629	735.5555555555555429237	40	43	25990	93.0232558139534830843	649.75	37	39	23184	94.8717948717948615922	626.5945945945945823041	39	41	29286	95.1219512195121978948	750.9230769230769055866	124.3284823284823232825
5.0.11.0	win	061318	10:50:30	NH_A_02 Pilot2	1	1	mixed_Letter_shortCSI	16	mixed_repeat	246	Circle	Red	Shape	Letter	Repeat	200	Consistent	S	CircleRed.png	30	1	289	36	37	26480	97.2972972972973053629	735.5555555555555429237	41	44	26279	93.1818181818181727749	640.9512195121951663168	38	40	23473	95	617.7105263157894796677	39	41	29286	95.1219512195121978948	750.9230769230769055866	133.2125506072874259189
5.0.11.0	win	061318	10:50:30	NH_A_02 Pilot2	1	1	mixed_Letter_shortCSI	16	mixed_shift	249	Triangle	Green	Color	Letter	Shift	200	Consistent	C	TriangleGreen.png	38	1	404	37	38	26884	97.3684210526315752077	726.5945945945945823041	41	44	26279	93.1818181818181727749	640.9512195121951663168	38	40	23473	95	617.7105263157894796677	40	42	29690	95.2380952380952265912	742.25	124.5394736842105203323
5.0.11.0	win	061318	10:50:30	NH_A_02 Pilot2	1	1	mixed_Letter_shortCSI	16	mixed_repeat	252	Triangle	Green	Color	Letter	Repeat	200	Consistent	C	TriangleGreen.png	38	1	323	38	39	27207	97.4358974358974307961	715.9736842105263576741	41	44	26279	93.1818181818181727749	640.9512195121951663168	39	41	23796	95.1219512195121978948	610.1538461538461888267	40	42	29690	95.2380952380952265912	742.25	132.0961538461538111733
5.0.11.0	win	061318	10:50:30	NH_A_02 Pilot2	1	1	mixed_Letter_shortCSI	16	mixed_shift	255	Circle	Red	Shape	Letter	Shift	200	Consistent	S	CircleRed.png	30	1	725	38	39	27207	97.4358974358974307961	715.9736842105263576741	42	45	27004	93.3333333333333285964	642.9523809523809632083	39	41	23796	95.1219512195121978948	610.1538461538461888267	41	43	30415	95.3488372093023315301	741.829268292682968422	131.6754221388367795953
5.0.11.0	win	061318	10:50:30	NH_A_02 Pilot2	1	1	mixed_Letter_shortCSI	16	mixed_repeat	258	Triangle	Red	Shape	Letter	Repeat	200	Inconsistent	S	TriangleRed.png	38	1	631	38	39	27207	97.4358974358974307961	715.9736842105263576741	43	46	27635	93.478260869565218627	642.6744186046511231325	40	42	24427	95.2380952380952265912	610.6749999999999545253	41	43	30415	95.3488372093023315301	741.829268292682968422	131.1542682926830138967
5.0.11.0	win	061318	10:50:30	NH_A_02 Pilot2	1	1	mixed_Letter_shortCSI	16	mixed_shift	261	Circle	Green	Color	Letter	Shift	200	Inconsistent	C	CircleGreen.png	38	1	797	39	40	28004	97.5	718.0512820512821008379	43	46	27635	93.478260869565218627	642.6744186046511231325	40	42	24427	95.2380952380952265912	610.6749999999999545253	42	44	31212	95.4545454545454532536	743.1428571428571103752	132.4678571428571558499
5.0.11.0	win	061318	10:50:30	NH_A_02 Pilot2	1	1	mixed_Letter_shortCSI	16	mixed_shift	264	Circle	Red	Shape	Letter	Shift	200	Consistent	S	CircleRed.png	30	1	892	39	40	28004	97.5	718.0512820512821008379	44	47	28527	93.6170212765957501233	648.3409090909091219146	40	42	24427	95.2380952380952265912	610.6749999999999545253	43	45	32104	95.5555555555555571345	746.6046511627906738795	135.9296511627907193542
5.0.11.0	win	061318	10:50:30	NH_A_02 Pilot2	1	1	mixed_Letter_shortCSI	16	mixed_repeat	267	Triangle	Green	Shape	Letter	Repeat	200	Consistent	S	TriangleGreen.png	38	1	551	39	40	28004	97.5	718.0512820512821008379	45	48	29078	93.75	646.1777777777778055679	41	43	24978	95.3488372093023315301	609.219512195121978948	43	45	32104	95.5555555555555571345	746.6046511627906738795	137.3851389676686949315
5.0.11.0	win	061318	10:50:30	NH_A_02 Pilot2	1	1	mixed_Letter_shortCSI	16	mixed_repeat	270	Circle	Green	Shape	Letter	Repeat	200	Inconsistent	S	CircleGreen.png	30	1	624	39	40	28004	97.5	718.0512820512821008379	46	49	29702	93.8775510204081626853	645.695652173913003935	42	44	25602	95.4545454545454532536	609.5714285714285551876	43	45	32104	95.5555555555555571345	746.6046511627906738795	137.0332225913621186919
5.0.11.0	win	061318	10:50:30	NH_A_02 Pilot2	1	1	mixed_Letter_shortCSI	16	mixed_shift	273	Circle	Green	Color	Letter	Shift	200	Inconsistent	C	CircleGreen.png	38	1	694	40	41	28698	97.5609756097560989474	717.4500000000000454747	46	49	29702	93.8775510204081626853	645.695652173913003935	42	44	25602	95.4545454545454532536	609.5714285714285551876	44	46	32798	95.6521739130434838216	745.4090909090908780854	135.8376623376623228978
5.0.11.0	win	061318	10:50:30	NH_A_02 Pilot2	1	1	mixed_Letter_shortCSI	16	mixed_shift	276	Circle	Red	Shape	Letter	Shift	200	Consistent	S	CircleRed.png	30	1	1386	40	41	28698	97.5609756097560989474	717.4500000000000454747	47	50	31088	94	661.4468085106383341554	42	44	25602	95.4545454545454532536	609.5714285714285551876	45	47	34184	95.7446808510638334155	759.6444444444443888642	150.0730158730158336766
5.0.11.0	win	061318	10:50:30	NH_A_02 Pilot2	1	1	mixed_Letter_shortCSI	16	mixed_repeat	279	Triangle	Green	Shape	Letter	Repeat	200	Consistent	S	TriangleGreen.png	38	1	673	40	41	28698	97.5609756097560989474	717.4500000000000454747	48	51	31761	94.1176470588235218884	661.6875	43	45	26275	95.5555555555555571345	611.0465116279069661687	45	47	34184	95.7446808510638334155	759.6444444444443888642	148.5979328165374226955
5.0.11.0	win	061318	10:50:30	NH_A_02 Pilot2	1	1	mixed_Letter_shortCSI	16	mixed_repeat	282	Triangle	Green	Shape	Letter	Repeat	200	Consistent	S	TriangleGreen.png	38	1	469	40	41	28698	97.5609756097560989474	717.4500000000000454747	49	52	32230	94.2307692307692263967	657.755102040816382214	44	46	26744	95.6521739130434838216	607.8181818181818698577	45	47	34184	95.7446808510638334155	759.6444444444443888642	151.8262626262625190066
5.0.11.0	win	061318	10:50:30	NH_A_02 Pilot2	1	1	mixed_Letter_shortCSI	16	mixed_shift	285	Circle	Red	Color	Letter	Shift	200	Consistent	C	CircleRed.png	30	1	561	41	42	29259	97.619047619047620401	713.6341463414634063156	49	52	32230	94.2307692307692263967	657.755102040816382214	44	46	26744	95.6521739130434838216	607.8181818181818698577	46	48	34745	95.8333333333333428072	755.3260869565217490162	147.5079051383398791586
5.0.11.0	win	061318	10:50:30	NH_A_02 Pilot2	1	1	mixed_Letter_shortCSI	16	mixed_shift	288	Circle	Green	Shape	Letter	Shift	200	Inconsistent	S	CircleGreen.png	30	1	1193	41	42	29259	97.619047619047620401	713.6341463414634063156	50	53	33423	94.3396226415094361073	668.4600000000000363798	44	46	26744	95.6521739130434838216	607.8181818181818698577	47	49	35938	95.9183673469387656496	764.6382978723404448829	156.8201160541585750252
5.0.11.0	win	061318	10:50:30	NH_A_02 Pilot2	1	1	mixed_Letter_shortCSI	16	mixed_repeat	291	Circle	Red	Shape	Letter	Repeat	200	Consistent	S	CircleRed.png	30	1	409	41	42	29259	97.619047619047620401	713.6341463414634063156	51	54	33832	94.4444444444444428655	663.3725490196078453664	45	47	27153	95.7446808510638334155	603.3999999999999772626	47	49	35938	95.9183673469387656496	764.6382978723404448829	161.2382978723404676202
5.0.11.0	win	061318	10:50:30	NH_A_02 Pilot2	1	1	mixed_Letter_shortCSI	16	mixed_shift	294	Triangle	Green	Color	Letter	Shift	200	Consistent	C	TriangleGreen.png	38	1	647	42	43	29906	97.6744186046511515542	712.0476190476190367917	51	54	33832	94.4444444444444428655	663.3725490196078453664	45	47	27153	95.7446808510638334155	603.3999999999999772626	48	50	36585	96	762.1875	158.7875000000000227374
5.0.11.0	win	061318	10:50:30	NH_A_02 Pilot2	1	1	mixed_Letter_shortCSI	16	mixed_repeat	297	Triangle	Red	Color	Letter	Repeat	200	Inconsistent	C	TriangleRed.png	38	0	605	42	44	29906	95.4545454545454532536	712.0476190476190367917	51	54	33832	94.4444444444444428655	663.3725490196078453664	45	48	27153	93.75	603.3999999999999772626	48	50	36585	96	762.1875	158.7875000000000227374
5.0.11.0	win	061318	10:50:30	NH_A_02 Pilot2	1	1	mixed_Letter_shortCSI	16	mixed_repeat	300	Circle	Red	Color	Letter	Repeat	200	Consistent	C	CircleRed.png	30	1	1475	43	45	31381	95.5555555555555571345	729.790697674418652241	51	54	33832	94.4444444444444428655	663.3725490196078453664	46	49	28628	93.8775510204081626853	622.3478260869565019675	48	50	36585	96	762.1875	139.8396739130434980325
5.0.11.0	win	061318	10:50:30	NH_A_02 Pilot2	1	1	mixed_Letter_shortCSI	16	mixed_repeat	303	Triangle	Red	Color	Letter	Repeat	200	Inconsistent	C	TriangleRed.png	30	1	679	44	46	32060	95.6521739130434838216	728.6363636363636260285	51	54	33832	94.4444444444444428655	663.3725490196078453664	47	50	29307	94	623.5531914893616658446	48	50	36585	96	762.1875	138.6343085106383341554
5.0.11.0	win	061318	10:50:30	NH_A_02 Pilot2	1	1	mixed_Word_shortCSI	17	MixedTestInstruct	1	Triangle	Red	Color	Word	Repeat	200	Inconsistent	SC_Mixed_WordTest.htm	TriangleRed.png	57	0	11283	0	0	0	0		0	0	0	0		0	0	0	0		0	0	0	0		0
5.0.11.0	win	061318	10:50:30	NH_A_02 Pilot2	1	1	mixed_Word_shortCSI	17	mixed_firsttask	2	Circle	Green	Color	Word	firsttrial	200	Inconsistent	COLOR	CircleGreen.png	38	1	2295	0	0	0	0		0	0	0	0		0	0	0	0		0	0	0	0		0
5.0.11.0	win	061318	10:50:30	NH_A_02 Pilot2	1	1	mixed_Word_shortCSI	17	mixed_shift	5	Circle	Green	Shape	Word	Shift	200	Inconsistent	SHAPE	CircleGreen.png	30	1	842	0	0	0	0		1	1	842	100	842	0	0	0	0		1	1	842	100	842	842
5.0.11.0	win	061318	10:50:30	NH_A_02 Pilot2	1	1	mixed_Word_shortCSI	17	mixed_repeat	8	Circle	Red	Shape	Word	Repeat	200	Consistent	SHAPE	CircleRed.png	30	1	519	0	0	0	0		2	2	1361	100	680.5	1	1	519	100	519	1	1	842	100	842	323
5.0.11.0	win	061318	10:50:30	NH_A_02 Pilot2	1	1	mixed_Word_shortCSI	17	mixed_repeat	11	Circle	Green	Shape	Word	Repeat	200	Inconsistent	SHAPE	CircleGreen.png	30	1	577	0	0	0	0		3	3	1938	100	646	2	2	1096	100	548	1	1	842	100	842	294
5.0.11.0	win	061318	10:50:30	NH_A_02 Pilot2	1	1	mixed_Word_shortCSI	17	mixed_repeat	14	Circle	Red	Shape	Word	Repeat	200	Consistent	SHAPE	CircleRed.png	30	1	409	0	0	0	0		4	4	2347	100	586.75	3	3	1505	100	501.6666666666666856145	1	1	842	100	842	340.3333333333333143855
5.0.11.0	win	061318	10:50:30	NH_A_02 Pilot2	1	1	mixed_Word_shortCSI	17	mixed_shift	17	Triangle	Red	Color	Word	Shift	200	Inconsistent	COLOR	TriangleRed.png	30	1	873	1	1	873	100	873	4	4	2347	100	586.75	3	3	1505	100	501.6666666666666856145	2	2	1715	100	857.5	355.8333333333333143855
5.0.11.0	win	061318	10:50:30	NH_A_02 Pilot2	1	1	mixed_Word_shortCSI	17	mixed_shift	20	Circle	Red	Shape	Word	Shift	200	Consistent	SHAPE	CircleRed.png	30	1	1028	1	1	873	100	873	5	5	3375	100	675	3	3	1505	100	501.6666666666666856145	3	3	2743	100	914.3333333333333712289	412.6666666666666856145
5.0.11.0	win	061318	10:50:30	NH_A_02 Pilot2	1	1	mixed_Word_shortCSI	17	mixed_shift	23	Circle	Green	Color	Word	Shift	200	Inconsistent	COLOR	CircleGreen.png	38	1	426	2	2	1299	100	649.5	5	5	3375	100	675	3	3	1505	100	501.6666666666666856145	4	4	3169	100	792.25	290.5833333333333143855
5.0.11.0	win	061318	10:50:30	NH_A_02 Pilot2	1	1	mixed_Word_shortCSI	17	mixed_repeat	26	Triangle	Red	Color	Word	Repeat	200	Inconsistent	COLOR	TriangleRed.png	30	1	792	3	3	2091	100	697	5	5	3375	100	675	4	4	2297	100	574.25	4	4	3169	100	792.25	218
5.0.11.0	win	061318	10:50:30	NH_A_02 Pilot2	1	1	mixed_Word_shortCSI	17	mixed_repeat	29	Circle	Green	Color	Word	Repeat	200	Inconsistent	COLOR	CircleGreen.png	38	1	567	4	4	2658	100	664.5	5	5	3375	100	675	5	5	2864	100	572.7999999999999545253	4	4	3169	100	792.25	219.4500000000000454747
5.0.11.0	win	061318	10:50:30	NH_A_02 Pilot2	1	1	mixed_Word_shortCSI	17	mixed_repeat	32	Circle	Green	Color	Word	Repeat	200	Inconsistent	COLOR	CircleGreen.png	38	1	416	5	5	3074	100	614.7999999999999545253	5	5	3375	100	675	6	6	3280	100	546.6666666666666287711	4	4	3169	100	792.25	245.5833333333333712289
5.0.11.0	win	061318	10:50:30	NH_A_02 Pilot2	1	1	mixed_Word_shortCSI	17	mixed_repeat	35	Circle	Green	Color	Word	Repeat	200	Inconsistent	COLOR	CircleGreen.png	38	1	429	6	6	3503	100	583.8333333333333712289	5	5	3375	100	675	7	7	3709	100	529.8571428571428896248	4	4	3169	100	792.25	262.3928571428571103752
5.0.11.0	win	061318	10:50:30	NH_A_02 Pilot2	1	1	mixed_Word_shortCSI	17	mixed_shift	38	Triangle	Red	Shape	Word	Shift	200	Inconsistent	SHAPE	TriangleRed.png	38	1	699	6	6	3503	100	583.8333333333333712289	6	6	4074	100	679	7	7	3709	100	529.8571428571428896248	5	5	3868	100	773.6000000000000227374	243.7428571428571331126
5.0.11.0	win	061318	10:50:30	NH_A_02 Pilot2	1	1	mixed_Word_shortCSI	17	mixed_repeat	41	Triangle	Green	Shape	Word	Repeat	200	Consistent	SHAPE	TriangleGreen.png	38	1	414	6	6	3503	100	583.8333333333333712289	7	7	4488	100	641.1428571428571103752	8	8	4123	100	515.375	5	5	3868	100	773.6000000000000227374	258.2250000000000227374
5.0.11.0	win	061318	10:50:30	NH_A_02 Pilot2	1	1	mixed_Word_shortCSI	17	mixed_repeat	44	Circle	Green	Shape	Word	Repeat	200	Inconsistent	SHAPE	CircleGreen.png	30	1	477	6	6	3503	100	583.8333333333333712289	8	8	4965	100	620.625	9	9	4600	100	511.1111111111110858474	5	5	3868	100	773.6000000000000227374	262.48888888888893689
5.0.11.0	win	061318	10:50:30	NH_A_02 Pilot2	1	1	mixed_Word_shortCSI	17	mixed_shift	47	Circle	Green	Color	Word	Shift	200	Inconsistent	COLOR	CircleGreen.png	38	1	537	7	7	4040	100	577.1428571428571103752	8	8	4965	100	620.625	9	9	4600	100	511.1111111111110858474	6	6	4405	100	734.1666666666666287711	223.0555555555555429237
5.0.11.0	win	061318	10:50:30	NH_A_02 Pilot2	1	1	mixed_Word_shortCSI	17	mixed_repeat	50	Circle	Red	Color	Word	Repeat	200	Consistent	COLOR	CircleRed.png	30	1	1010	8	8	5050	100	631.25	8	8	4965	100	620.625	10	10	5610	100	561	6	6	4405	100	734.1666666666666287711	173.1666666666666287711
5.0.11.0	win	061318	10:50:30	NH_A_02 Pilot2	1	1	mixed_Word_shortCSI	17	mixed_shift	53	Circle	Green	Shape	Word	Shift	200	Inconsistent	SHAPE	CircleGreen.png	30	1	697	8	8	5050	100	631.25	9	9	5662	100	629.1111111111110858474	10	10	5610	100	561	7	7	5102	100	728.8571428571428896248	167.8571428571428896248
5.0.11.0	win	061318	10:50:30	NH_A_02 Pilot2	1	1	mixed_Word_shortCSI	17	mixed_shift	56	Circle	Red	Color	Word	Shift	200	Consistent	COLOR	CircleRed.png	30	1	540	9	9	5590	100	621.1111111111110858474	9	9	5662	100	629.1111111111110858474	10	10	5610	100	561	8	8	5642	100	705.25	144.25
5.0.11.0	win	061318	10:50:30	NH_A_02 Pilot2	1	1	mixed_Word_shortCSI	17	mixed_shift	59	Circle	Red	Shape	Word	Shift	200	Consistent	SHAPE	CircleRed.png	30	1	869	9	9	5590	100	621.1111111111110858474	10	10	6531	100	653.1000000000000227374	10	10	5610	100	561	9	9	6511	100	723.4444444444444570763	162.4444444444444570763
5.0.11.0	win	061318	10:50:30	NH_A_02 Pilot2	1	1	mixed_Word_shortCSI	17	mixed_repeat	62	Triangle	Red	Shape	Word	Repeat	200	Inconsistent	SHAPE	TriangleRed.png	38	1	529	9	9	5590	100	621.1111111111110858474	11	11	7060	100	641.8181818181818698577	11	11	6139	100	558.0909090909091219146	9	9	6511	100	723.4444444444444570763	165.3535353535353351617
5.0.11.0	win	061318	10:50:30	NH_A_02 Pilot2	1	1	mixed_Word_shortCSI	17	mixed_repeat	65	Circle	Green	Shape	Word	Repeat	200	Inconsistent	SHAPE	CircleGreen.png	30	1	603	9	9	5590	100	621.1111111111110858474	12	12	7663	100	638.5833333333333712289	12	12	6742	100	561.8333333333333712289	9	9	6511	100	723.4444444444444570763	161.6111111111110858474
5.0.11.0	win	061318	10:50:30	NH_A_02 Pilot2	1	1	mixed_Word_shortCSI	17	mixed_shift	68	Triangle	Red	Color	Word	Shift	200	Inconsistent	COLOR	TriangleRed.png	38	0	578	9	10	5590	90	621.1111111111110858474	12	12	7663	100	638.5833333333333712289	12	12	6742	100	561.8333333333333712289	9	10	6511	90	723.4444444444444570763	161.6111111111110858474
5.0.11.0	win	061318	10:50:30	NH_A_02 Pilot2	1	1	mixed_Word_shortCSI	17	mixed_repeat	71	Triangle	Green	Color	Word	Repeat	200	Consistent	COLOR	TriangleGreen.png	38	1	554	10	11	6144	90.9090909090909065071	614.3999999999999772626	12	12	7663	100	638.5833333333333712289	13	13	7296	100	561.2307692307692832401	9	10	6511	90	723.4444444444444570763	162.2136752136751738362
5.0.11.0	win	061318	10:50:30	NH_A_02 Pilot2	1	1	mixed_Word_shortCSI	17	mixed_repeat	74	Circle	Red	Color	Word	Repeat	200	Consistent	COLOR	CircleRed.png	30	1	659	11	12	6803	91.6666666666666571928	618.4545454545454958861	12	12	7663	100	638.5833333333333712289	14	14	7955	100	568.2142857142856655628	9	10	6511	90	723.4444444444444570763	155.2301587301587915135
5.0.11.0	win	061318	10:50:30	NH_A_02 Pilot2	1	1	mixed_Word_shortCSI	17	mixed_shift	77	Circle	Red	Shape	Word	Shift	200	Consistent	SHAPE	CircleRed.png	30	1	775	11	12	6803	91.6666666666666571928	618.4545454545454958861	13	13	8438	100	649.0769230769230944134	14	14	7955	100	568.2142857142856655628	10	11	7286	90.9090909090909065071	728.6000000000000227374	160.3857142857143571746
5.0.11.0	win	061318	10:50:30	NH_A_02 Pilot2	1	1	mixed_Word_shortCSI	17	mixed_shift	80	Triangle	Green	Color	Word	Shift	200	Consistent	COLOR	TriangleGreen.png	38	1	567	12	13	7370	92.3076923076923065992	614.1666666666666287711	13	13	8438	100	649.0769230769230944134	14	14	7955	100	568.2142857142856655628	11	12	7853	91.6666666666666571928	713.9090909090908780854	145.6948051948052125226
5.0.11.0	win	061318	10:50:30	NH_A_02 Pilot2	1	1	mixed_Word_shortCSI	17	mixed_repeat	83	Circle	Red	Color	Word	Repeat	200	Consistent	COLOR	CircleRed.png	30	1	575	13	14	7945	92.8571428571428612031	611.1538461538461888267	13	13	8438	100	649.0769230769230944134	15	15	8530	100	568.6666666666666287711	11	12	7853	91.6666666666666571928	713.9090909090908780854	145.2424242424242493144
5.0.11.0	win	061318	10:50:30	NH_A_02 Pilot2	1	1	mixed_Word_shortCSI	17	mixed_shift	86	Triangle	Red	Shape	Word	Shift	200	Inconsistent	SHAPE	TriangleRed.png	38	1	839	13	14	7945	92.8571428571428612031	611.1538461538461888267	14	14	9277	100	662.6428571428571103752	15	15	8530	100	568.6666666666666287711	12	13	8692	92.3076923076923065992	724.3333333333333712289	155.6666666666667424579
5.0.11.0	win	061318	10:50:30	NH_A_02 Pilot2	1	1	mixed_Word_shortCSI	17	mixed_shift	89	Circle	Green	Color	Word	Shift	200	Inconsistent	COLOR	CircleGreen.png	30	0	597	13	15	7945	86.6666666666666714036	611.1538461538461888267	14	14	9277	100	662.6428571428571103752	15	15	8530	100	568.6666666666666287711	12	14	8692	85.7142857142857081953	724.3333333333333712289	155.6666666666667424579
5.0.11.0	win	061318	10:50:30	NH_A_02 Pilot2	1	1	mixed_Word_shortCSI	17	mixed_repeat	92	Triangle	Red	Color	Word	Repeat	200	Inconsistent	COLOR	TriangleRed.png	30	1	1884	14	16	9829	87.5	702.0714285714285551876	14	14	9277	100	662.6428571428571103752	16	16	10414	100	650.875	12	14	8692	85.7142857142857081953	724.3333333333333712289	73.4583333333333712289
5.0.11.0	win	061318	10:50:30	NH_A_02 Pilot2	1	1	mixed_Word_shortCSI	17	mixed_shift	95	Triangle	Red	Shape	Word	Shift	200	Inconsistent	SHAPE	TriangleRed.png	38	1	943	14	16	9829	87.5	702.0714285714285551876	15	15	10220	100	681.3333333333333712289	16	16	10414	100	650.875	13	15	9635	86.6666666666666714036	741.1538461538461888267	90.2788461538461888267
5.0.11.0	win	061318	10:50:30	NH_A_02 Pilot2	1	1	mixed_Word_shortCSI	17	mixed_shift	98	Triangle	Green	Color	Word	Shift	200	Consistent	COLOR	TriangleGreen.png	38	1	617	15	17	10446	88.2352941176470579876	696.3999999999999772626	15	15	10220	100	681.3333333333333712289	16	16	10414	100	650.875	14	16	10252	87.5	732.2857142857143344372	81.4107142857143344372
5.0.11.0	win	061318	10:50:30	NH_A_02 Pilot2	1	1	mixed_Word_shortCSI	17	mixed_shift	101	Triangle	Red	Shape	Word	Shift	200	Inconsistent	SHAPE	TriangleRed.png	38	1	559	15	17	10446	88.2352941176470579876	696.3999999999999772626	16	16	10779	100	673.6875	16	16	10414	100	650.875	15	17	10811	88.2352941176470579876	720.7333333333333484916	69.8583333333333484916
5.0.11.0	win	061318	10:50:30	NH_A_02 Pilot2	1	1	mixed_Word_shortCSI	17	mixed_repeat	104	Triangle	Red	Shape	Word	Repeat	200	Inconsistent	SHAPE	TriangleRed.png	38	1	471	15	17	10446	88.2352941176470579876	696.3999999999999772626	17	17	11250	100	661.7647058823529278015	17	17	10885	100	640.2941176470587834046	15	17	10811	88.2352941176470579876	720.7333333333333484916	80.4392156862745650869
5.0.11.0	win	061318	10:50:30	NH_A_02 Pilot2	1	1	mixed_Word_shortCSI	17	mixed_shift	107	Circle	Green	Color	Word	Shift	200	Inconsistent	COLOR	CircleGreen.png	30	0	515	15	18	10446	83.3333333333333428072	696.3999999999999772626	17	17	11250	100	661.7647058823529278015	17	17	10885	100	640.2941176470587834046	15	18	10811	83.3333333333333428072	720.7333333333333484916	80.4392156862745650869
5.0.11.0	win	061318	10:50:30	NH_A_02 Pilot2	1	1	mixed_Word_shortCSI	17	mixed_shift	110	Circle	Green	Shape	Word	Shift	200	Inconsistent	SHAPE	CircleGreen.png	30	1	1117	15	18	10446	83.3333333333333428072	696.3999999999999772626	18	18	12367	100	687.0555555555555429237	17	17	10885	100	640.2941176470587834046	16	19	11928	84.2105263157894654569	745.5	105.2058823529412165954
5.0.11.0	win	061318	10:50:30	NH_A_02 Pilot2	1	1	mixed_Word_shortCSI	17	mixed_repeat	113	Triangle	Green	Shape	Word	Repeat	200	Consistent	SHAPE	TriangleGreen.png	38	1	559	15	18	10446	83.3333333333333428072	696.3999999999999772626	19	19	12926	100	680.3157894736841626582	18	18	11444	100	635.7777777777778283053	16	19	11928	84.2105263157894654569	745.5	109.7222222222221716947
5.0.11.0	win	061318	10:50:30	NH_A_02 Pilot2	1	1	mixed_Word_shortCSI	17	mixed_repeat	116	Circle	Red	Shape	Word	Repeat	200	Consistent	SHAPE	CircleRed.png	30	1	1768	15	18	10446	83.3333333333333428072	696.3999999999999772626	20	20	14694	100	734.7000000000000454747	19	19	13212	100	695.3684210526315609968	16	19	11928	84.2105263157894654569	745.5	50.1315789473684390032
5.0.11.0	win	061318	10:50:30	NH_A_02 Pilot2	1	1	mixed_Word_shortCSI	17	mixed_shift	119	Triangle	Red	Color	Word	Shift	200	Inconsistent	COLOR	TriangleRed.png	30	1	800	16	19	11246	84.2105263157894654569	702.875	20	20	14694	100	734.7000000000000454747	19	19	13212	100	695.3684210526315609968	17	20	12728	85	748.7058823529412165954	53.3374613003096555985
5.0.11.0	win	061318	10:50:30	NH_A_02 Pilot2	1	1	mixed_Word_shortCSI	17	mixed_shift	122	Triangle	Green	Shape	Word	Shift	200	Consistent	SHAPE	TriangleGreen.png	38	1	1567	16	19	11246	84.2105263157894654569	702.875	21	21	16261	100	774.3333333333333712289	19	19	13212	100	695.3684210526315609968	18	21	14295	85.7142857142857081953	794.1666666666666287711	98.7982456140350677742
5.0.11.0	win	061318	10:50:30	NH_A_02 Pilot2	1	1	mixed_Word_shortCSI	17	mixed_repeat	125	Triangle	Green	Shape	Word	Repeat	200	Consistent	SHAPE	TriangleGreen.png	38	1	447	16	19	11246	84.2105263157894654569	702.875	22	22	16708	100	759.4545454545454958861	20	20	13659	100	682.9500000000000454747	18	21	14295	85.7142857142857081953	794.1666666666666287711	111.2166666666665832963
5.0.11.0	win	061318	10:50:30	NH_A_02 Pilot2	1	1	mixed_Word_shortCSI	17	mixed_repeat	128	Triangle	Red	Shape	Word	Repeat	200	Inconsistent	SHAPE	TriangleRed.png	38	1	732	16	19	11246	84.2105263157894654569	702.875	23	23	17440	100	758.2608695652173764756	21	21	14391	100	685.2857142857143344372	18	21	14295	85.7142857142857081953	794.1666666666666287711	108.8809523809522943338
5.0.11.0	win	061318	10:50:30	NH_A_02 Pilot2	1	1	mixed_Word_shortCSI	17	mixed_shift	131	Triangle	Green	Color	Word	Shift	200	Consistent	COLOR	TriangleGreen.png	38	1	621	17	20	11867	85	698.0588235294117112062	23	23	17440	100	758.2608695652173764756	21	21	14391	100	685.2857142857143344372	19	22	14916	86.3636363636363597607	785.0526315789473983386	99.7669172932330639014
5.0.11.0	win	061318	10:50:30	NH_A_02 Pilot2	1	1	mixed_Word_shortCSI	17	mixed_repeat	134	Triangle	Red	Color	Word	Repeat	200	Inconsistent	COLOR	TriangleRed.png	30	1	643	18	21	12510	85.7142857142857081953	695	23	23	17440	100	758.2608695652173764756	22	22	15034	100	683.3636363636363739715	19	22	14916	86.3636363636363597607	785.0526315789473983386	101.6889952153110243671
5.0.11.0	win	061318	10:50:30	NH_A_02 Pilot2	1	1	mixed_Word_shortCSI	17	mixed_shift	137	Circle	Red	Shape	Word	Shift	200	Consistent	SHAPE	CircleRed.png	30	1	601	18	21	12510	85.7142857142857081953	695	24	24	18041	100	751.7083333333333712289	22	22	15034	100	683.3636363636363739715	20	23	15517	86.9565217391304372541	775.8500000000000227374	92.4863636363636487658
5.0.11.0	win	061318	10:50:30	NH_A_02 Pilot2	1	1	mixed_Word_shortCSI	17	mixed_shift	140	Circle	Red	Color	Word	Shift	200	Consistent	COLOR	CircleRed.png	30	1	991	19	22	13501	86.3636363636363597607	710.5789473684210406645	24	24	18041	100	751.7083333333333712289	22	22	15034	100	683.3636363636363739715	21	24	16508	87.5	786.0952380952380735835	102.7316017316016996119
5.0.11.0	win	061318	10:50:30	NH_A_02 Pilot2	1	1	mixed_Word_shortCSI	17	mixed_repeat	143	Triangle	Red	Color	Word	Repeat	200	Inconsistent	COLOR	TriangleRed.png	30	1	359	20	23	13860	86.9565217391304372541	693	24	24	18041	100	751.7083333333333712289	23	23	15393	100	669.2608695652173764756	21	24	16508	87.5	786.0952380952380735835	116.8343685300206971078
5.0.11.0	win	061318	10:50:30	NH_A_02 Pilot2	1	1	mixed_Word_shortCSI	17	mixed_shift	146	Circle	Green	Shape	Word	Shift	200	Inconsistent	SHAPE	CircleGreen.png	30	1	711	20	23	13860	86.9565217391304372541	693	25	25	18752	100	750.0800000000000409273	23	23	15393	100	669.2608695652173764756	22	25	17219	88	782.6818181818181301423	113.4209486166007536667
5.0.11.0	win	061318	10:50:30	NH_A_02 Pilot2	1	1	mixed_Word_shortCSI	17	mixed_repeat	149	Circle	Red	Shape	Word	Repeat	200	Consistent	SHAPE	CircleRed.png	30	1	490	20	23	13860	86.9565217391304372541	693	26	26	19242	100	740.0769230769230944134	24	24	15883	100	661.7916666666666287711	22	25	17219	88	782.6818181818181301423	120.8901515151515013713
5.0.11.0	win	061318	10:50:30	NH_A_02 Pilot2	1	1	mixed_Word_shortCSI	17	mixed_shift	152	Circle	Green	Color	Word	Shift	200	Inconsistent	COLOR	CircleGreen.png	38	1	565	21	24	14425	87.5	686.9047619047619264165	26	26	19242	100	740.0769230769230944134	24	24	15883	100	661.7916666666666287711	23	26	17784	88.4615384615384527933	773.2173913043478705731	111.4257246376812418021
5.0.11.0	win	061318	10:50:30	NH_A_02 Pilot2	1	1	mixed_Word_shortCSI	17	Rest	154	Circle	Green	Color	Word	Shift	200	Inconsistent	Take a break for 60 s	CircleGreen.png	0	0	59984	21	24	14425	87.5	686.9047619047619264165	26	26	19242	100	740.0769230769230944134	24	24	15883	100	661.7916666666666287711	23	26	17784	88.4615384615384527933	773.2173913043478705731	111.4257246376812418021
5.0.11.0	win	061318	10:50:30	NH_A_02 Pilot2	1	1	mixed_Word_shortCSI	17	mixed_shift	156	Triangle	Green	Shape	Word	Shift	200	Consistent	SHAPE	TriangleGreen.png	38	1	875	21	24	14425	87.5	686.9047619047619264165	27	27	20117	100	745.074074074074019336	24	24	15883	100	661.7916666666666287711	24	27	18659	88.8888888888888857309	777.4583333333333712289	115.6666666666667424579
5.0.11.0	win	061318	10:50:30	NH_A_02 Pilot2	1	1	mixed_Word_shortCSI	17	mixed_repeat	159	Triangle	Green	Shape	Word	Repeat	200	Consistent	SHAPE	TriangleGreen.png	38	1	311	21	24	14425	87.5	686.9047619047619264165	28	28	20428	100	729.5714285714285551876	25	25	16194	100	647.7599999999999909051	24	27	18659	88.8888888888888857309	777.4583333333333712289	129.6983333333333803239
5.0.11.0	win	061318	10:50:30	NH_A_02 Pilot2	1	1	mixed_Word_shortCSI	17	mixed_repeat	162	Circle	Red	Shape	Word	Repeat	200	Consistent	SHAPE	CircleRed.png	30	1	458	21	24	14425	87.5	686.9047619047619264165	29	29	20886	100	720.2068965517241849739	26	26	16652	100	640.4615384615384527933	24	27	18659	88.8888888888888857309	777.4583333333333712289	136.9967948717949184356
5.0.11.0	win	061318	10:50:30	NH_A_02 Pilot2	1	1	mixed_Word_shortCSI	17	mixed_repeat	165	Triangle	Red	Shape	Word	Repeat	200	Inconsistent	SHAPE	TriangleRed.png	38	1	599	21	24	14425	87.5	686.9047619047619264165	30	30	21485	100	716.1666666666666287711	27	27	17251	100	638.925925925925980664	24	27	18659	88.8888888888888857309	777.4583333333333712289	138.5324074074073905649
5.0.11.0	win	061318	10:50:30	NH_A_02 Pilot2	1	1	mixed_Word_shortCSI	17	mixed_repeat	168	Triangle	Green	Shape	Word	Repeat	200	Consistent	SHAPE	TriangleGreen.png	38	1	429	21	24	14425	87.5	686.9047619047619264165	31	31	21914	100	706.903225806451587232	28	28	17680	100	631.4285714285714448124	24	27	18659	88.8888888888888857309	777.4583333333333712289	146.0297619047619264165
5.0.11.0	win	061318	10:50:30	NH_A_02 Pilot2	1	1	mixed_Word_shortCSI	17	mixed_shift	171	Triangle	Red	Color	Word	Shift	200	Inconsistent	COLOR	TriangleRed.png	30	1	411	22	25	14836	88	674.3636363636363739715	31	31	21914	100	706.903225806451587232	28	28	17680	100	631.4285714285714448124	25	28	19070	89.2857142857142918047	762.7999999999999545253	131.3714285714285097129
5.0.11.0	win	061318	10:50:30	NH_A_02 Pilot2	1	1	mixed_Word_shortCSI	17	mixed_shift	174	Triangle	Red	Shape	Word	Shift	200	Inconsistent	SHAPE	TriangleRed.png	38	1	602	22	25	14836	88	674.3636363636363739715	32	32	22516	100	703.625	28	28	17680	100	631.4285714285714448124	26	29	19672	89.6551724137931103087	756.61538461538464162	125.1868131868131968076
5.0.11.0	win	061318	10:50:30	NH_A_02 Pilot2	1	1	mixed_Word_shortCSI	17	mixed_shift	177	Triangle	Green	Color	Word	Shift	200	Consistent	COLOR	TriangleGreen.png	38	1	737	23	26	15573	88.4615384615384527933	677.0869565217391254919	32	32	22516	100	703.625	28	28	17680	100	631.4285714285714448124	27	30	20409	90	755.8888888888889141526	124.4603174603174693402
5.0.11.0	win	061318	10:50:30	NH_A_02 Pilot2	1	1	mixed_Word_shortCSI	17	mixed_shift	180	Circle	Green	Shape	Word	Shift	200	Inconsistent	SHAPE	CircleGreen.png	30	1	578	23	26	15573	88.4615384615384527933	677.0869565217391254919	33	33	23094	100	699.8181818181818698577	28	28	17680	100	631.4285714285714448124	28	31	20987	90.3225806451612811543	749.5357142857143344372	118.1071428571428896248
5.0.11.0	win	061318	10:50:30	NH_A_02 Pilot2	1	1	mixed_Word_shortCSI	17	mixed_shift	183	Triangle	Green	Color	Word	Shift	200	Consistent	COLOR	TriangleGreen.png	38	1	570	24	27	16143	88.8888888888888857309	672.625	33	33	23094	100	699.8181818181818698577	28	28	17680	100	631.4285714285714448124	29	32	21557	90.625	743.3448275862068612696	111.9162561576354164572
5.0.11.0	win	061318	10:50:30	NH_A_02 Pilot2	1	1	mixed_Word_shortCSI	17	mixed_shift	186	Circle	Red	Shape	Word	Shift	200	Consistent	SHAPE	CircleRed.png	30	1	370	24	27	16143	88.8888888888888857309	672.625	34	34	23464	100	690.1176470588235360992	28	28	17680	100	631.4285714285714448124	30	33	21927	90.9090909090909065071	730.8999999999999772626	99.4714285714285324502
5.0.11.0	win	061318	10:50:30	NH_A_02 Pilot2	1	1	mixed_Word_shortCSI	17	mixed_repeat	189	Triangle	Red	Shape	Word	Repeat	200	Inconsistent	SHAPE	TriangleRed.png	38	1	514	24	27	16143	88.8888888888888857309	672.625	35	35	23978	100	685.0857142857142889625	29	29	18194	100	627.3793103448275587652	30	33	21927	90.9090909090909065071	730.8999999999999772626	103.5206896551724184974
5.0.11.0	win	061318	10:50:30	NH_A_02 Pilot2	1	1	mixed_Word_shortCSI	17	mixed_repeat	192	Triangle	Green	Shape	Word	Repeat	200	Consistent	SHAPE	TriangleGreen.png	38	1	605	24	27	16143	88.8888888888888857309	672.625	36	36	24583	100	682.8611111111110858474	30	30	18799	100	626.6333333333333257542	30	33	21927	90.9090909090909065071	730.8999999999999772626	104.2666666666666515084
5.0.11.0	win	061318	10:50:30	NH_A_02 Pilot2	1	1	mixed_Word_shortCSI	17	mixed_repeat	195	Triangle	Green	Shape	Word	Repeat	200	Consistent	SHAPE	TriangleGreen.png	38	1	387	24	27	16143	88.8888888888888857309	672.625	37	37	24970	100	674.8648648648648986637	31	31	19186	100	618.903225806451587232	30	33	21927	90.9090909090909065071	730.8999999999999772626	111.9967741935483900306
5.0.11.0	win	061318	10:50:30	NH_A_02 Pilot2	1	1	mixed_Word_shortCSI	17	mixed_shift	198	Circle	Red	Color	Word	Shift	200	Consistent	COLOR	CircleRed.png	30	1	467	25	28	16610	89.2857142857142918047	664.3999999999999772626	37	37	24970	100	674.8648648648648986637	31	31	19186	100	618.903225806451587232	31	34	22394	91.176470588235289938	722.3870967741935373851	103.4838709677419501531
5.0.11.0	win	061318	10:50:30	NH_A_02 Pilot2	1	1	mixed_Word_shortCSI	17	mixed_repeat	201	Circle	Red	Color	Word	Repeat	200	Consistent	COLOR	CircleRed.png	30	1	255	26	29	16865	89.6551724137931103087	648.6538461538461888267	37	37	24970	100	674.8648648648648986637	32	32	19441	100	607.53125	31	34	22394	91.176470588235289938	722.3870967741935373851	114.8558467741935373851
5.0.11.0	win	061318	10:50:30	NH_A_02 Pilot2	1	1	mixed_Word_shortCSI	17	mixed_repeat	204	Circle	Green	Color	Word	Repeat	200	Inconsistent	COLOR	CircleGreen.png	38	1	1299	27	30	18164	90	672.7407407407407617939	37	37	24970	100	674.8648648648648986637	33	33	20740	100	628.4848484848484986287	31	34	22394	91.176470588235289938	722.3870967741935373851	93.9022482893450387564
5.0.11.0	win	061318	10:50:30	NH_A_02 Pilot2	1	1	mixed_Word_shortCSI	17	mixed_repeat	207	Triangle	Red	Color	Word	Repeat	200	Inconsistent	COLOR	TriangleRed.png	30	1	446	28	31	18610	90.3225806451612811543	664.6428571428571103752	37	37	24970	100	674.8648648648648986637	34	34	21186	100	623.1176470588235360992	31	34	22394	91.176470588235289938	722.3870967741935373851	99.2694497153700012859
5.0.11.0	win	061318	10:50:30	NH_A_02 Pilot2	1	1	mixed_Word_shortCSI	17	mixed_repeat	210	Triangle	Red	Color	Word	Repeat	200	Inconsistent	COLOR	TriangleRed.png	30	1	651	29	32	19261	90.625	664.1724137931034874782	37	37	24970	100	674.8648648648648986637	35	35	21837	100	623.9142857142857110375	31	34	22394	91.176470588235289938	722.3870967741935373851	98.4728110599078263476
5.0.11.0	win	061318	10:50:30	NH_A_02 Pilot2	1	1	mixed_Word_shortCSI	17	mixed_shift	213	Triangle	Green	Shape	Word	Shift	200	Consistent	SHAPE	TriangleGreen.png	38	1	448	29	32	19261	90.625	664.1724137931034874782	38	38	25418	100	668.8947368421053170096	35	35	21837	100	623.9142857142857110375	32	35	22842	91.4285714285714306016	713.8125	89.8982142857142889625
5.0.11.0	win	061318	10:50:30	NH_A_02 Pilot2	1	1	mixed_Word_shortCSI	17	mixed_shift	216	Circle	Green	Color	Word	Shift	200	Inconsistent	COLOR	CircleGreen.png	38	1	1149	30	33	20410	90.9090909090909065071	680.3333333333333712289	38	38	25418	100	668.8947368421053170096	35	35	21837	100	623.9142857142857110375	33	36	23991	91.6666666666666571928	727	103.0857142857142889625
5.0.11.0	win	061318	10:50:30	NH_A_02 Pilot2	1	1	mixed_Word_shortCSI	17	mixed_shift	219	Circle	Red	Shape	Word	Shift	200	Consistent	SHAPE	CircleRed.png	30	1	2349	30	33	20410	90.9090909090909065071	680.3333333333333712289	39	39	27767	100	711.9743589743590064245	35	35	21837	100	623.9142857142857110375	34	37	26340	91.8918918918919018779	774.7058823529412165954	150.7915966386555055578
5.0.11.0	win	061318	10:50:30	NH_A_02 Pilot2	1	1	mixed_Word_shortCSI	17	mixed_repeat	222	Circle	Red	Shape	Word	Repeat	200	Consistent	SHAPE	CircleRed.png	30	1	334	30	33	20410	90.9090909090909065071	680.3333333333333712289	40	40	28101	100	702.5249999999999772626	36	36	22171	100	615.8611111111110858474	34	37	26340	91.8918918918919018779	774.7058823529412165954	158.844771241830130748
5.0.11.0	win	061318	10:50:30	NH_A_02 Pilot2	1	1	mixed_Word_shortCSI	17	mixed_shift	225	Circle	Green	Color	Word	Shift	200	Inconsistent	COLOR	CircleGreen.png	38	1	511	31	34	20921	91.176470588235289938	674.8709677419354875383	40	40	28101	100	702.5249999999999772626	36	36	22171	100	615.8611111111110858474	35	38	26851	92.1052631578947398339	767.171428571428577925	151.3103174603174920776
5.0.11.0	win	061318	10:50:30	NH_A_02 Pilot2	1	1	mixed_Word_shortCSI	17	mixed_shift	228	Triangle	Red	Shape	Word	Shift	200	Inconsistent	SHAPE	TriangleRed.png	38	1	602	31	34	20921	91.176470588235289938	674.8709677419354875383	41	41	28703	100	700.0731707317073642116	36	36	22171	100	615.8611111111110858474	36	39	27453	92.3076923076923065992	762.5833333333333712289	146.7222222222222853816
5.0.11.0	win	061318	10:50:30	NH_A_02 Pilot2	1	1	mixed_Word_shortCSI	17	mixed_shift	231	Triangle	Red	Color	Word	Shift	200	Inconsistent	COLOR	TriangleRed.png	30	1	1393	32	35	22314	91.4285714285714306016	697.3125	41	41	28703	100	700.0731707317073642116	36	36	22171	100	615.8611111111110858474	37	40	28846	92.5	779.6216216216216707835	163.7605105105105849361
5.0.11.0	win	061318	10:50:30	NH_A_02 Pilot2	1	1	mixed_Word_shortCSI	17	mixed_repeat	234	Triangle	Red	Color	Word	Repeat	200	Inconsistent	COLOR	TriangleRed.png	30	1	600	33	36	22914	91.6666666666666571928	694.3636363636363739715	41	41	28703	100	700.0731707317073642116	37	37	22771	100	615.4324324324323924884	37	40	28846	92.5	779.6216216216216707835	164.1891891891892782951
5.0.11.0	win	061318	10:50:30	NH_A_02 Pilot2	1	1	mixed_Word_shortCSI	17	mixed_repeat	237	Triangle	Red	Color	Word	Repeat	200	Inconsistent	COLOR	TriangleRed.png	30	1	399	34	37	23313	91.8918918918919018779	685.6764705882352473054	41	41	28703	100	700.0731707317073642116	38	38	23170	100	609.7368421052631219936	37	40	28846	92.5	779.6216216216216707835	169.8847795163585487899
5.0.11.0	win	061318	10:50:30	NH_A_02 Pilot2	1	1	mixed_Word_shortCSI	17	mixed_shift	240	Triangle	Green	Shape	Word	Shift	200	Consistent	SHAPE	TriangleGreen.png	38	1	493	34	37	23313	91.8918918918919018779	685.6764705882352473054	42	42	29196	100	695.1428571428571103752	38	38	23170	100	609.7368421052631219936	38	41	29339	92.6829268292682968422	772.0789473684210406645	162.3421052631579186709
5.0.11.0	win	061318	10:50:30	NH_A_02 Pilot2	1	1	mixed_Word_shortCSI	17	mixed_repeat	243	Circle	Green	Shape	Word	Repeat	200	Inconsistent	SHAPE	CircleGreen.png	30	1	617	34	37	23313	91.8918918918919018779	685.6764705882352473054	43	43	29813	100	693.3255813953488768675	39	39	23787	100	609.9230769230769055866	38	41	29339	92.6829268292682968422	772.0789473684210406645	162.1558704453441350779
5.0.11.0	win	061318	10:50:30	NH_A_02 Pilot2	1	1	mixed_Word_shortCSI	17	mixed_repeat	246	Circle	Green	Shape	Word	Repeat	200	Inconsistent	SHAPE	CircleGreen.png	30	1	543	34	37	23313	91.8918918918919018779	685.6764705882352473054	44	44	30356	100	689.9090909090908780854	40	40	24330	100	608.25	38	41	29339	92.6829268292682968422	772.0789473684210406645	163.8289473684210406645
5.0.11.0	win	061318	10:50:30	NH_A_02 Pilot2	1	1	mixed_Word_shortCSI	17	mixed_repeat	249	Circle	Green	Shape	Word	Repeat	200	Inconsistent	SHAPE	CircleGreen.png	30	1	328	34	37	23313	91.8918918918919018779	685.6764705882352473054	45	45	30684	100	681.8666666666666742458	41	41	24658	100	601.4146341463414273676	38	41	29339	92.6829268292682968422	772.0789473684210406645	170.664313222079613297
5.0.11.0	win	061318	10:50:30	NH_A_02 Pilot2	1	1	mixed_Word_shortCSI	17	mixed_repeat	252	Triangle	Green	Shape	Word	Repeat	200	Consistent	SHAPE	TriangleGreen.png	30	0	330	34	37	23313	91.8918918918919018779	685.6764705882352473054	45	46	30684	97.8260869565217348054	681.8666666666666742458	41	42	24658	97.619047619047620401	601.4146341463414273676	38	41	29339	92.6829268292682968422	772.0789473684210406645	170.664313222079613297
5.0.11.0	win	061318	10:50:30	NH_A_02 Pilot2	1	1	mixed_Word_shortCSI	17	mixed_shift	255	Circle	Red	Color	Word	Shift	200	Consistent	COLOR	CircleRed.png	30	1	540	35	38	23853	92.1052631578947398339	681.5142857142857337749	45	46	30684	97.8260869565217348054	681.8666666666666742458	41	42	24658	97.619047619047620401	601.4146341463414273676	39	42	29879	92.8571428571428612031	766.1282051282050815644	164.7135709818636541968
5.0.11.0	win	061318	10:50:30	NH_A_02 Pilot2	1	1	mixed_Word_shortCSI	17	mixed_shift	258	Circle	Green	Shape	Word	Shift	200	Inconsistent	SHAPE	CircleGreen.png	30	1	901	35	38	23853	92.1052631578947398339	681.5142857142857337749	46	47	31585	97.8723404255319167078	686.6304347826087450812	41	42	24658	97.619047619047620401	601.4146341463414273676	40	43	30780	93.0232558139534830843	769.5	168.0853658536585726324
5.0.11.0	win	061318	10:50:30	NH_A_02 Pilot2	1	1	mixed_Word_shortCSI	17	mixed_shift	261	Triangle	Green	Color	Word	Shift	200	Consistent	COLOR	TriangleGreen.png	38	1	512	36	39	24365	92.3076923076923065992	676.8055555555555429237	46	47	31585	97.8723404255319167078	686.6304347826087450812	41	42	24658	97.619047619047620401	601.4146341463414273676	41	44	31292	93.1818181818181727749	763.219512195121978948	161.8048780487805515804
5.0.11.0	win	061318	10:50:30	NH_A_02 Pilot2	1	1	mixed_Word_shortCSI	17	mixed_repeat	264	Circle	Green	Color	Word	Repeat	200	Inconsistent	COLOR	CircleGreen.png	30	0	587	36	40	24365	90	676.8055555555555429237	46	47	31585	97.8723404255319167078	686.6304347826087450812	41	43	24658	95.3488372093023315301	601.4146341463414273676	41	44	31292	93.1818181818181727749	763.219512195121978948	161.8048780487805515804
5.0.11.0	win	061318	10:50:30	NH_A_02 Pilot2	1	1	mixed_Word_shortCSI	17	mixed_repeat	267	Circle	Red	Color	Word	Repeat	200	Consistent	COLOR	CircleRed.png	30	1	562	37	41	24927	90.2439024390243957896	673.7027027027027088479	46	47	31585	97.8723404255319167078	686.6304347826087450812	42	44	25220	95.4545454545454532536	600.4761904761904816041	41	44	31292	93.1818181818181727749	763.219512195121978948	162.7433217189314973439
5.0.11.0	win	061318	10:50:30	NH_A_02 Pilot2	1	1	mixed_Word_shortCSI	17	mixed_shift	270	Triangle	Green	Shape	Word	Shift	200	Consistent	SHAPE	TriangleGreen.png	38	1	683	37	41	24927	90.2439024390243957896	673.7027027027027088479	47	48	32268	97.9166666666666571928	686.5531914893616658446	42	44	25220	95.4545454545454532536	600.4761904761904816041	42	45	31975	93.3333333333333285964	761.3095238095238528331	160.8333333333333712289
5.0.11.0	win	061318	10:50:30	NH_A_02 Pilot2	1	1	mixed_Word_shortCSI	17	mixed_repeat	273	Triangle	Green	Shape	Word	Repeat	200	Consistent	SHAPE	TriangleGreen.png	38	1	382	37	41	24927	90.2439024390243957896	673.7027027027027088479	48	49	32650	97.9591836734693828248	680.2083333333333712289	43	45	25602	95.5555555555555571345	595.3953488372093261205	42	45	31975	93.3333333333333285964	761.3095238095238528331	165.9141749723145267126
5.0.11.0	win	061318	10:50:30	NH_A_02 Pilot2	1	1	mixed_Word_shortCSI	17	mixed_repeat	276	Triangle	Red	Shape	Word	Repeat	200	Inconsistent	SHAPE	TriangleRed.png	38	1	909	37	41	24927	90.2439024390243957896	673.7027027027027088479	49	50	33559	98	684.877551020408191107	44	46	26511	95.6521739130434838216	602.5227272727272520569	42	45	31975	93.3333333333333285964	761.3095238095238528331	158.7867965367966007761
5.0.11.0	win	061318	10:50:30	NH_A_02 Pilot2	1	1	mixed_Word_shortCSI	17	mixed_repeat	279	Circle	Red	Shape	Word	Repeat	200	Consistent	SHAPE	CircleRed.png	30	1	728	37	41	24927	90.2439024390243957896	673.7027027027027088479	50	51	34287	98.0392156862745025592	685.7400000000000090949	45	47	27239	95.7446808510638334155	605.3111111111111313221	42	45	31975	93.3333333333333285964	761.3095238095238528331	155.998412698412721511
5.0.11.0	win	061318	10:50:30	NH_A_02 Pilot2	1	1	mixed_Word_shortCSI	17	mixed_shift	282	Triangle	Green	Color	Word	Shift	200	Consistent	COLOR	TriangleGreen.png	38	1	698	38	42	25625	90.4761904761904816041	674.3421052631579186709	50	51	34287	98.0392156862745025592	685.7400000000000090949	45	47	27239	95.7446808510638334155	605.3111111111111313221	43	46	32673	93.478260869565218627	759.8372093023256184097	154.5260981912144870876
5.0.11.0	win	061318	10:50:30	NH_A_02 Pilot2	1	1	mixed_Word_shortCSI	17	mixed_shift	285	Triangle	Green	Shape	Word	Shift	200	Consistent	SHAPE	TriangleGreen.png	38	1	829	38	42	25625	90.4761904761904816041	674.3421052631579186709	51	52	35116	98.0769230769230659917	688.5490196078430926718	45	47	27239	95.7446808510638334155	605.3111111111111313221	44	47	33502	93.6170212765957501233	761.4090909090908780854	156.0979797979797467633
5.0.11.0	win	061318	10:50:30	NH_A_02 Pilot2	1	1	mixed_Word_shortCSI	17	mixed_repeat	288	Circle	Red	Shape	Word	Repeat	200	Consistent	SHAPE	CircleRed.png	30	1	555	38	42	25625	90.4761904761904816041	674.3421052631579186709	52	53	35671	98.1132075471698072988	685.9807692307692832401	46	48	27794	95.8333333333333428072	604.2173913043478705731	44	47	33502	93.6170212765957501233	761.4090909090908780854	157.1916996047430075123
5.0.11.0	win	061318	10:50:30	NH_A_02 Pilot2	1	1	mixed_Word_shortCSI	17	mixed_repeat	291	Circle	Red	Shape	Word	Repeat	200	Consistent	SHAPE	CircleRed.png	30	1	419	38	42	25625	90.4761904761904816041	674.3421052631579186709	53	54	36090	98.1481481481481523588	680.9433962264150750343	47	49	28213	95.9183673469387656496	600.2765957446808897657	44	47	33502	93.6170212765957501233	761.4090909090908780854	161.1324951644099883197
5.0.11.0	win	061318	10:50:30	NH_A_02 Pilot2	1	1	mixed_Word_shortCSI	17	mixed_shift	294	Circle	Green	Color	Word	Shift	200	Inconsistent	COLOR	CircleGreen.png	38	1	945	39	43	26570	90.6976744186046488494	681.2820512820512703911	53	54	36090	98.1481481481481523588	680.9433962264150750343	47	49	28213	95.9183673469387656496	600.2765957446808897657	45	48	34447	93.75	765.48888888888893689	165.2122931442080471243
5.0.11.0	win	061318	10:50:30	NH_A_02 Pilot2	1	1	mixed_Word_shortCSI	17	mixed_repeat	297	Triangle	Green	Color	Word	Repeat	200	Consistent	COLOR	TriangleGreen.png	38	1	315	40	44	26885	90.9090909090909065071	672.125	53	54	36090	98.1481481481481523588	680.9433962264150750343	48	50	28528	96	594.3333333333333712289	45	48	34447	93.75	765.48888888888893689	171.1555555555555656611
5.0.11.0	win	061318	10:50:30	NH_A_02 Pilot2	1	1	mixed_Word_shortCSI	17	mixed_shift	300	Circle	Red	Shape	Word	Shift	200	Consistent	SHAPE	CircleRed.png	30	1	461	40	44	26885	90.9090909090909065071	672.125	54	55	36551	98.1818181818181869858	676.8703703703703240535	48	50	28528	96	594.3333333333333712289	46	49	34908	93.8775510204081626853	758.8695652173912549188	164.5362318840578836898
5.0.11.0	win	061318	10:50:30	NH_A_02 Pilot2	1	1	mixed_Word_shortCSI	17	mixed_shift	303	Triangle	Green	Color	Word	Shift	200	Consistent	COLOR	TriangleGreen.png	38	1	633	41	45	27518	91.1111111111111142691	671.170731707317031578	54	55	36551	98.1818181818181869858	676.8703703703703240535	48	50	28528	96	594.3333333333333712289	47	50	35541	94	756.1914893617021107275	161.8581560283687394985
5.0.11.0	win	061318	10:50:30	NH_A_02 Pilot2	1	1	mixed_Word_longCSI	18	MixedTestInstruct	1	Triangle	Green	Color	Word	Shift	1200	Consistent	SC_Mixed_WordTest.htm	TriangleGreen.png	57	0	4428	0	0	0	0		0	0	0	0		0	0	0	0		0	0	0	0		0
5.0.11.0	win	061318	10:50:30	NH_A_02 Pilot2	1	1	mixed_Word_longCSI	18	mixed_firsttask	2	Circle	Red	Color	Word	firsttrial	1200	Consistent	COLOR	CircleRed.png	30	1	1353	0	0	0	0		0	0	0	0		0	0	0	0		0	0	0	0		0
5.0.11.0	win	061318	10:50:30	NH_A_02 Pilot2	1	1	mixed_Word_longCSI	18	mixed_repeat	5	Circle	Green	Color	Word	Repeat	1200	Inconsistent	COLOR	CircleGreen.png	38	1	361	1	1	361	100	361	0	0	0	0		1	1	361	100	361	0	0	0	0		-361
5.0.11.0	win	061318	10:50:30	NH_A_02 Pilot2	1	1	mixed_Word_longCSI	18	mixed_repeat	8	Circle	Green	Color	Word	Repeat	1200	Inconsistent	COLOR	CircleGreen.png	38	1	513	2	2	874	100	437	0	0	0	0		2	2	874	100	437	0	0	0	0		-437
5.0.11.0	win	061318	10:50:30	NH_A_02 Pilot2	1	1	mixed_Word_longCSI	18	mixed_shift	11	Circle	Green	Shape	Word	Shift	1200	Inconsistent	SHAPE	CircleGreen.png	30	1	835	2	2	874	100	437	1	1	835	100	835	2	2	874	100	437	1	1	835	100	835	398
5.0.11.0	win	061318	10:50:30	NH_A_02 Pilot2	1	1	mixed_Word_longCSI	18	mixed_shift	14	Triangle	Green	Color	Word	Shift	1200	Consistent	COLOR	TriangleGreen.png	38	1	1447	3	3	2321	100	773.6666666666666287711	1	1	835	100	835	2	2	874	100	437	2	2	2282	100	1141	704
5.0.11.0	win	061318	10:50:30	NH_A_02 Pilot2	1	1	mixed_Word_longCSI	18	mixed_shift	17	Circle	Green	Shape	Word	Shift	1200	Inconsistent	SHAPE	CircleGreen.png	30	1	500	3	3	2321	100	773.6666666666666287711	2	2	1335	100	667.5	2	2	874	100	437	3	3	2782	100	927.3333333333333712289	490.3333333333333712289
5.0.11.0	win	061318	10:50:30	NH_A_02 Pilot2	1	1	mixed_Word_longCSI	18	mixed_repeat	20	Triangle	Red	Shape	Word	Repeat	1200	Inconsistent	SHAPE	TriangleRed.png	38	1	662	3	3	2321	100	773.6666666666666287711	3	3	1997	100	665.6666666666666287711	3	3	1536	100	512	3	3	2782	100	927.3333333333333712289	415.3333333333333712289
5.0.11.0	win	061318	10:50:30	NH_A_02 Pilot2	1	1	mixed_Word_longCSI	18	mixed_repeat	23	Triangle	Green	Shape	Word	Repeat	1200	Consistent	SHAPE	TriangleGreen.png	38	1	322	3	3	2321	100	773.6666666666666287711	4	4	2319	100	579.75	4	4	1858	100	464.5	3	3	2782	100	927.3333333333333712289	462.8333333333333712289
5.0.11.0	win	061318	10:50:30	NH_A_02 Pilot2	1	1	mixed_Word_longCSI	18	mixed_shift	26	Triangle	Green	Color	Word	Shift	1200	Consistent	COLOR	TriangleGreen.png	38	1	283	4	4	2604	100	651	4	4	2319	100	579.75	4	4	1858	100	464.5	4	4	3065	100	766.25	301.75
5.0.11.0	win	061318	10:50:30	NH_A_02 Pilot2	1	1	mixed_Word_longCSI	18	mixed_repeat	29	Triangle	Red	Color	Word	Repeat	1200	Inconsistent	COLOR	TriangleRed.png	30	1	327	5	5	2931	100	586.2000000000000454747	4	4	2319	100	579.75	5	5	2185	100	437	4	4	3065	100	766.25	329.25
5.0.11.0	win	061318	10:50:30	NH_A_02 Pilot2	1	1	mixed_Word_longCSI	18	mixed_shift	32	Circle	Green	Shape	Word	Shift	1200	Inconsistent	SHAPE	CircleGreen.png	38	0	335	5	5	2931	100	586.2000000000000454747	4	5	2319	80	579.75	5	5	2185	100	437	4	5	3065	80	766.25	329.25
5.0.11.0	win	061318	10:50:30	NH_A_02 Pilot2	1	1	mixed_Word_longCSI	18	mixed_repeat	35	Triangle	Red	Shape	Word	Repeat	1200	Inconsistent	SHAPE	TriangleRed.png	38	1	328	5	5	2931	100	586.2000000000000454747	5	6	2647	83.3333333333333428072	529.3999999999999772626	6	6	2513	100	418.8333333333333143855	4	5	3065	80	766.25	347.4166666666666856145
5.0.11.0	win	061318	10:50:30	NH_A_02 Pilot2	1	1	mixed_Word_longCSI	18	mixed_repeat	38	Triangle	Red	Shape	Word	Repeat	1200	Inconsistent	SHAPE	TriangleRed.png	38	1	561	5	5	2931	100	586.2000000000000454747	6	7	3208	85.7142857142857081953	534.6666666666666287711	7	7	3074	100	439.1428571428571672186	4	5	3065	80	766.25	327.1071428571428327814
5.0.11.0	win	061318	10:50:30	NH_A_02 Pilot2	1	1	mixed_Word_longCSI	18	mixed_shift	41	Triangle	Green	Color	Word	Shift	1200	Consistent	COLOR	TriangleGreen.png	38	1	353	6	6	3284	100	547.3333333333333712289	6	7	3208	85.7142857142857081953	534.6666666666666287711	7	7	3074	100	439.1428571428571672186	5	6	3418	83.3333333333333428072	683.6000000000000227374	244.4571428571428555188
5.0.11.0	win	061318	10:50:30	NH_A_02 Pilot2	1	1	mixed_Word_longCSI	18	mixed_shift	44	Circle	Red	Shape	Word	Shift	1200	Consistent	SHAPE	CircleRed.png	30	1	297	6	6	3284	100	547.3333333333333712289	7	8	3505	87.5	500.7142857142857224062	7	7	3074	100	439.1428571428571672186	6	7	3715	85.7142857142857081953	619.1666666666666287711	180.0238095238094615524
5.0.11.0	win	061318	10:50:30	NH_A_02 Pilot2	1	1	mixed_Word_longCSI	18	mixed_shift	47	Triangle	Red	Color	Word	Shift	1200	Inconsistent	COLOR	TriangleRed.png	30	1	356	7	7	3640	100	520	7	8	3505	87.5	500.7142857142857224062	7	7	3074	100	439.1428571428571672186	7	8	4071	87.5	581.5714285714285551876	142.428571428571387969
5.0.11.0	win	061318	10:50:30	NH_A_02 Pilot2	1	1	mixed_Word_longCSI	18	mixed_repeat	50	Triangle	Red	Color	Word	Repeat	1200	Inconsistent	COLOR	TriangleRed.png	30	1	332	8	8	3972	100	496.5	7	8	3505	87.5	500.7142857142857224062	8	8	3406	100	425.75	7	8	4071	87.5	581.5714285714285551876	155.8214285714285551876
5.0.11.0	win	061318	10:50:30	NH_A_02 Pilot2	1	1	mixed_Word_longCSI	18	mixed_shift	53	Circle	Green	Shape	Word	Shift	1200	Inconsistent	SHAPE	CircleGreen.png	30	1	421	8	8	3972	100	496.5	8	9	3926	88.8888888888888857309	490.75	8	8	3406	100	425.75	8	9	4492	88.8888888888888857309	561.5	135.75
5.0.11.0	win	061318	10:50:30	NH_A_02 Pilot2	1	1	mixed_Word_longCSI	18	mixed_shift	56	Circle	Red	Color	Word	Shift	1200	Consistent	COLOR	CircleRed.png	30	1	378	9	9	4350	100	483.3333333333333143855	8	9	3926	88.8888888888888857309	490.75	8	8	3406	100	425.75	9	10	4870	90	541.1111111111110858474	115.3611111111110858474
5.0.11.0	win	061318	10:50:30	NH_A_02 Pilot2	1	1	mixed_Word_longCSI	18	mixed_shift	59	Circle	Green	Shape	Word	Shift	1200	Inconsistent	SHAPE	CircleGreen.png	30	1	529	9	9	4350	100	483.3333333333333143855	9	10	4455	90	495	8	8	3406	100	425.75	10	11	5399	90.9090909090909065071	539.8999999999999772626	114.1499999999999772626
5.0.11.0	win	061318	10:50:30	NH_A_02 Pilot2	1	1	mixed_Word_longCSI	18	mixed_shift	62	Circle	Red	Color	Word	Shift	1200	Consistent	COLOR	CircleRed.png	30	1	339	10	10	4689	100	468.8999999999999772626	9	10	4455	90	495	8	8	3406	100	425.75	11	12	5738	91.6666666666666571928	521.6363636363636260285	95.8863636363636260285
5.0.11.0	win	061318	10:50:30	NH_A_02 Pilot2	1	1	mixed_Word_longCSI	18	mixed_shift	65	Circle	Green	Shape	Word	Shift	1200	Inconsistent	SHAPE	CircleGreen.png	30	1	380	10	10	4689	100	468.8999999999999772626	10	11	4835	90.9090909090909065071	483.5	8	8	3406	100	425.75	12	13	6118	92.3076923076923065992	509.8333333333333143855	84.0833333333333143855
5.0.11.0	win	061318	10:50:30	NH_A_02 Pilot2	1	1	mixed_Word_longCSI	18	mixed_shift	68	Circle	Green	Color	Word	Shift	1200	Inconsistent	COLOR	CircleGreen.png	38	1	531	11	11	5220	100	474.5454545454545609573	10	11	4835	90.9090909090909065071	483.5	8	8	3406	100	425.75	13	14	6649	92.8571428571428612031	511.4615384615384527933	85.7115384615384527933
5.0.11.0	win	061318	10:50:30	NH_A_02 Pilot2	1	1	mixed_Word_longCSI	18	mixed_repeat	71	Circle	Red	Color	Word	Repeat	1200	Consistent	COLOR	CircleRed.png	30	1	339	12	12	5559	100	463.25	10	11	4835	90.9090909090909065071	483.5	9	9	3745	100	416.1111111111110858474	13	14	6649	92.8571428571428612031	511.4615384615384527933	95.350427350427366946
5.0.11.0	win	061318	10:50:30	NH_A_02 Pilot2	1	1	mixed_Word_longCSI	18	mixed_shift	74	Triangle	Red	Shape	Word	Shift	1200	Inconsistent	SHAPE	TriangleRed.png	38	1	1084	12	12	5559	100	463.25	11	12	5919	91.6666666666666571928	538.0909090909091219146	9	9	3745	100	416.1111111111110858474	14	15	7733	93.3333333333333285964	552.3571428571428896248	136.2460317460318037774
5.0.11.0	win	061318	10:50:30	NH_A_02 Pilot2	1	1	mixed_Word_longCSI	18	mixed_repeat	77	Triangle	Green	Shape	Word	Repeat	1200	Consistent	SHAPE	TriangleGreen.png	38	1	343	12	12	5559	100	463.25	12	13	6262	92.3076923076923065992	521.8333333333333712289	10	10	4088	100	408.8000000000000113687	14	15	7733	93.3333333333333285964	552.3571428571428896248	143.5571428571428782561
5.0.11.0	win	061318	10:50:30	NH_A_02 Pilot2	1	1	mixed_Word_longCSI	18	mixed_repeat	80	Triangle	Green	Shape	Word	Repeat	1200	Consistent	SHAPE	TriangleGreen.png	38	1	303	12	12	5559	100	463.25	13	14	6565	92.8571428571428612031	505	11	11	4391	100	399.1818181818181869858	14	15	7733	93.3333333333333285964	552.3571428571428896248	153.175324675324702639
5.0.11.0	win	061318	10:50:30	NH_A_02 Pilot2	1	1	mixed_Word_longCSI	18	mixed_repeat	83	Circle	Red	Shape	Word	Repeat	1200	Consistent	SHAPE	CircleRed.png	30	1	297	12	12	5559	100	463.25	14	15	6862	93.3333333333333285964	490.1428571428571672186	12	12	4688	100	390.6666666666666856145	14	15	7733	93.3333333333333285964	552.3571428571428896248	161.6904761904762040103
5.0.11.0	win	061318	10:50:30	NH_A_02 Pilot2	1	1	mixed_Word_longCSI	18	mixed_repeat	86	Circle	Green	Shape	Word	Repeat	1200	Inconsistent	SHAPE	CircleGreen.png	38	0	244	12	12	5559	100	463.25	14	16	6862	87.5	490.1428571428571672186	12	13	4688	92.3076923076923065992	390.6666666666666856145	14	15	7733	93.3333333333333285964	552.3571428571428896248	161.6904761904762040103
5.0.11.0	win	061318	10:50:30	NH_A_02 Pilot2	1	1	mixed_Word_longCSI	18	mixed_shift	89	Circle	Green	Color	Word	Shift	1200	Inconsistent	COLOR	CircleGreen.png	38	1	337	13	13	5896	100	453.5384615384615472067	14	16	6862	87.5	490.1428571428571672186	12	13	4688	92.3076923076923065992	390.6666666666666856145	15	16	8070	93.75	538	147.3333333333333143855
5.0.11.0	win	061318	10:50:30	NH_A_02 Pilot2	1	1	mixed_Word_longCSI	18	mixed_shift	92	Circle	Green	Shape	Word	Shift	1200	Inconsistent	SHAPE	CircleGreen.png	30	1	505	13	13	5896	100	453.5384615384615472067	15	17	7367	88.2352941176470579876	491.1333333333333257542	12	13	4688	92.3076923076923065992	390.6666666666666856145	16	17	8575	94.1176470588235218884	535.9375	145.2708333333333143855
5.0.11.0	win	061318	10:50:30	NH_A_02 Pilot2	1	1	mixed_Word_longCSI	18	mixed_shift	95	Circle	Green	Color	Word	Shift	1200	Inconsistent	COLOR	CircleGreen.png	38	1	555	14	14	6451	100	460.7857142857142775938	15	17	7367	88.2352941176470579876	491.1333333333333257542	12	13	4688	92.3076923076923065992	390.6666666666666856145	17	18	9130	94.4444444444444428655	537.0588235294117112062	146.3921568627450255917
5.0.11.0	win	061318	10:50:30	NH_A_02 Pilot2	1	1	mixed_Word_longCSI	18	mixed_shift	98	Circle	Red	Shape	Word	Shift	1200	Consistent	SHAPE	CircleRed.png	30	1	267	14	14	6451	100	460.7857142857142775938	16	18	7634	88.8888888888888857309	477.125	12	13	4688	92.3076923076923065992	390.6666666666666856145	18	19	9397	94.7368421052631504153	522.0555555555555429237	131.3888888888888573092
5.0.11.0	win	061318	10:50:30	NH_A_02 Pilot2	1	1	mixed_Word_longCSI	18	mixed_repeat	101	Triangle	Green	Shape	Word	Repeat	1200	Consistent	SHAPE	TriangleGreen.png	38	1	519	14	14	6451	100	460.7857142857142775938	17	19	8153	89.4736842105263150415	479.5882352941176236527	13	14	5207	92.8571428571428612031	400.5384615384615472067	18	19	9397	94.7368421052631504153	522.0555555555555429237	121.517094017093995717
5.0.11.0	win	061318	10:50:30	NH_A_02 Pilot2	1	1	mixed_Word_longCSI	18	mixed_repeat	104	Circle	Red	Shape	Word	Repeat	1200	Consistent	SHAPE	CircleRed.png	30	1	424	14	14	6451	100	460.7857142857142775938	18	20	8577	90	476.5	14	15	5631	93.3333333333333285964	402.2142857142857224062	18	19	9397	94.7368421052631504153	522.0555555555555429237	119.8412698412698205175
5.0.11.0	win	061318	10:50:30	NH_A_02 Pilot2	1	1	mixed_Word_longCSI	18	mixed_shift	107	Triangle	Red	Color	Word	Shift	1200	Inconsistent	COLOR	TriangleRed.png	30	1	349	15	15	6800	100	453.3333333333333143855	18	20	8577	90	476.5	14	15	5631	93.3333333333333285964	402.2142857142857224062	19	20	9746	95	512.9473684210526016614	110.7330827067668792552
5.0.11.0	win	061318	10:50:30	NH_A_02 Pilot2	1	1	mixed_Word_longCSI	18	mixed_repeat	110	Triangle	Green	Color	Word	Repeat	1200	Consistent	COLOR	TriangleGreen.png	38	1	277	16	16	7077	100	442.3125	18	20	8577	90	476.5	15	16	5908	93.75	393.8666666666666742458	19	20	9746	95	512.9473684210526016614	119.0807017543859274156
5.0.11.0	win	061318	10:50:30	NH_A_02 Pilot2	1	1	mixed_Word_longCSI	18	mixed_shift	113	Triangle	Green	Shape	Word	Shift	1200	Consistent	SHAPE	TriangleGreen.png	38	1	625	16	16	7077	100	442.3125	19	21	9202	90.4761904761904816041	484.3157894736842195016	15	16	5908	93.75	393.8666666666666742458	20	21	10371	95.2380952380952265912	518.5499999999999545253	124.6833333333332802795
5.0.11.0	win	061318	10:50:30	NH_A_02 Pilot2	1	1	mixed_Word_longCSI	18	mixed_repeat	116	Triangle	Red	Shape	Word	Repeat	1200	Inconsistent	SHAPE	TriangleRed.png	38	1	446	16	16	7077	100	442.3125	20	22	9648	90.9090909090909065071	482.3999999999999772626	16	17	6354	94.1176470588235218884	397.125	20	21	10371	95.2380952380952265912	518.5499999999999545253	121.4249999999999545253
5.0.11.0	win	061318	10:50:30	NH_A_02 Pilot2	1	1	mixed_Word_longCSI	18	mixed_repeat	119	Circle	Red	Shape	Word	Repeat	1200	Consistent	SHAPE	CircleRed.png	30	1	419	16	16	7077	100	442.3125	21	23	10067	91.3043478260869534324	479.3809523809524080207	17	18	6773	94.4444444444444428655	398.4117647058823763473	20	21	10371	95.2380952380952265912	518.5499999999999545253	120.138235294117578178
5.0.11.0	win	061318	10:50:30	NH_A_02 Pilot2	1	1	mixed_Word_longCSI	18	mixed_shift	122	Circle	Red	Color	Word	Shift	1200	Consistent	COLOR	CircleRed.png	30	1	296	17	17	7373	100	433.7058823529411597519	21	23	10067	91.3043478260869534324	479.3809523809524080207	17	18	6773	94.4444444444444428655	398.4117647058823763473	21	22	10667	95.4545454545454532536	507.9523809523809632083	109.540616246498586861
5.0.11.0	win	061318	10:50:30	NH_A_02 Pilot2	1	1	mixed_Word_longCSI	18	mixed_repeat	125	Circle	Green	Color	Word	Repeat	1200	Inconsistent	COLOR	CircleGreen.png	38	1	259	18	18	7632	100	424	21	23	10067	91.3043478260869534324	479.3809523809524080207	18	19	7032	94.7368421052631504153	390.6666666666666856145	21	22	10667	95.4545454545454532536	507.9523809523809632083	117.2857142857142775938
5.0.11.0	win	061318	10:50:30	NH_A_02 Pilot2	1	1	mixed_Word_longCSI	18	mixed_repeat	128	Triangle	Red	Color	Word	Repeat	1200	Inconsistent	COLOR	TriangleRed.png	30	1	303	19	19	7935	100	417.6315789473684390032	21	23	10067	91.3043478260869534324	479.3809523809524080207	19	20	7335	95	386.0526315789473414952	21	22	10667	95.4545454545454532536	507.9523809523809632083	121.899749373433621713
5.0.11.0	win	061318	10:50:30	NH_A_02 Pilot2	1	1	mixed_Word_longCSI	18	mixed_repeat	131	Triangle	Red	Color	Word	Repeat	1200	Inconsistent	COLOR	TriangleRed.png	30	1	313	20	20	8248	100	412.3999999999999772626	21	23	10067	91.3043478260869534324	479.3809523809524080207	20	21	7648	95.2380952380952265912	382.3999999999999772626	21	22	10667	95.4545454545454532536	507.9523809523809632083	125.5523809523809859456
5.0.11.0	win	061318	10:50:30	NH_A_02 Pilot2	1	1	mixed_Word_longCSI	18	mixed_shift	134	Circle	Red	Shape	Word	Shift	1200	Consistent	SHAPE	CircleRed.png	30	1	323	20	20	8248	100	412.3999999999999772626	22	24	10390	91.6666666666666571928	472.2727272727272520569	20	21	7648	95.2380952380952265912	382.3999999999999772626	22	23	10990	95.6521739130434838216	499.5454545454545609573	117.1454545454545836947
5.0.11.0	win	061318	10:50:30	NH_A_02 Pilot2	1	1	mixed_Word_longCSI	18	mixed_shift	137	Circle	Red	Color	Word	Shift	1200	Consistent	COLOR	CircleRed.png	30	1	2140	21	21	10388	100	494.6666666666666856145	22	24	10390	91.6666666666666571928	472.2727272727272520569	20	21	7648	95.2380952380952265912	382.3999999999999772626	23	24	13130	95.8333333333333428072	570.8695652173912549188	188.4695652173912776561
5.0.11.0	win	061318	10:50:30	NH_A_02 Pilot2	1	1	mixed_Word_longCSI	18	mixed_repeat	140	Circle	Red	Color	Word	Repeat	1200	Consistent	COLOR	CircleRed.png	30	1	285	22	22	10673	100	485.1363636363636260285	22	24	10390	91.6666666666666571928	472.2727272727272520569	21	22	7933	95.4545454545454532536	377.7619047619047591979	23	24	13130	95.8333333333333428072	570.8695652173912549188	193.1076604554864957208
5.0.11.0	win	061318	10:50:30	NH_A_02 Pilot2	1	1	mixed_Word_longCSI	18	mixed_shift	143	Triangle	Red	Shape	Word	Shift	1200	Inconsistent	SHAPE	TriangleRed.png	38	1	359	22	22	10673	100	485.1363636363636260285	23	25	10749	92	467.3478260869565019675	21	22	7933	95.4545454545454532536	377.7619047619047591979	24	25	13489	96	562.0416666666666287711	184.2797619047618695731
5.0.11.0	win	061318	10:50:30	NH_A_02 Pilot2	1	1	mixed_Word_longCSI	18	mixed_repeat	146	Circle	Green	Shape	Word	Repeat	1200	Inconsistent	SHAPE	CircleGreen.png	30	1	351	22	22	10673	100	485.1363636363636260285	24	26	11100	92.3076923076923065992	462.5	22	23	8284	95.6521739130434838216	376.5454545454545609573	24	25	13489	96	562.0416666666666287711	185.4962121212120678138
5.0.11.0	win	061318	10:50:30	NH_A_02 Pilot2	1	1	mixed_Word_longCSI	18	mixed_shift	149	Triangle	Red	Color	Word	Shift	1200	Inconsistent	COLOR	TriangleRed.png	30	1	343	23	23	11016	100	478.9565217391304372541	24	26	11100	92.3076923076923065992	462.5	22	23	8284	95.6521739130434838216	376.5454545454545609573	25	26	13832	96.153846153846160405	553.2799999999999727152	176.7345454545454117579
5.0.11.0	win	061318	10:50:30	NH_A_02 Pilot2	1	1	mixed_Word_longCSI	18	mixed_shift	152	Circle	Green	Shape	Word	Shift	1200	Inconsistent	SHAPE	CircleGreen.png	30	1	336	23	23	11016	100	478.9565217391304372541	25	27	11436	92.5925925925925952242	457.4399999999999977263	22	23	8284	95.6521739130434838216	376.5454545454545609573	26	27	14168	96.2962962962962905067	544.9230769230769055866	168.3776223776223446293
5.0.11.0	win	061318	10:50:30	NH_A_02 Pilot2	1	1	mixed_Word_longCSI	18	Rest	154	Circle	Green	Shape	Word	Shift	1200	Inconsistent	Take a break for 60 s	CircleGreen.png	0	0	59984	23	23	11016	100	478.9565217391304372541	25	27	11436	92.5925925925925952242	457.4399999999999977263	22	23	8284	95.6521739130434838216	376.5454545454545609573	26	27	14168	96.2962962962962905067	544.9230769230769055866	168.3776223776223446293
5.0.11.0	win	061318	10:50:30	NH_A_02 Pilot2	1	1	mixed_Word_longCSI	18	mixed_shift	156	Triangle	Red	Color	Word	Shift	1200	Inconsistent	COLOR	TriangleRed.png	38	0	503	23	24	11016	95.8333333333333428072	478.9565217391304372541	25	27	11436	92.5925925925925952242	457.4399999999999977263	22	23	8284	95.6521739130434838216	376.5454545454545609573	26	28	14168	92.8571428571428612031	544.9230769230769055866	168.3776223776223446293
5.0.11.0	win	061318	10:50:30	NH_A_02 Pilot2	1	1	mixed_Word_longCSI	18	mixed_repeat	159	Circle	Red	Color	Word	Repeat	1200	Consistent	COLOR	CircleRed.png	30	1	329	24	25	11345	96	472.7083333333333143855	25	27	11436	92.5925925925925952242	457.4399999999999977263	23	24	8613	95.8333333333333428072	374.4782608695651902053	26	28	14168	92.8571428571428612031	544.9230769230769055866	170.4448160535117153813
5.0.11.0	win	061318	10:50:30	NH_A_02 Pilot2	1	1	mixed_Word_longCSI	18	mixed_shift	162	Triangle	Green	Shape	Word	Shift	1200	Consistent	SHAPE	TriangleGreen.png	38	1	402	24	25	11345	96	472.7083333333333143855	26	28	11838	92.8571428571428612031	455.30769230769232081	23	24	8613	95.8333333333333428072	374.4782608695651902053	27	29	14570	93.1034482758620640652	539.6296296296296759465	165.1513687600644857412
5.0.11.0	win	061318	10:50:30	NH_A_02 Pilot2	1	1	mixed_Word_longCSI	18	mixed_repeat	165	Circle	Green	Shape	Word	Repeat	1200	Inconsistent	SHAPE	CircleGreen.png	38	0	344	24	25	11345	96	472.7083333333333143855	26	29	11838	89.6551724137931103087	455.30769230769232081	23	25	8613	92	374.4782608695651902053	27	29	14570	93.1034482758620640652	539.6296296296296759465	165.1513687600644857412
5.0.11.0	win	061318	10:50:30	NH_A_02 Pilot2	1	1	mixed_Word_longCSI	18	mixed_repeat	168	Triangle	Red	Shape	Word	Repeat	1200	Inconsistent	SHAPE	TriangleRed.png	38	1	481	24	25	11345	96	472.7083333333333143855	27	30	12319	90	456.2592592592592382061	24	26	9094	92.3076923076923065992	378.9166666666666856145	27	29	14570	93.1034482758620640652	539.6296296296296759465	160.712962962962990332
5.0.11.0	win	061318	10:50:30	NH_A_02 Pilot2	1	1	mixed_Word_longCSI	18	mixed_repeat	171	Circle	Red	Shape	Word	Repeat	1200	Consistent	SHAPE	CircleRed.png	30	1	404	24	25	11345	96	472.7083333333333143855	28	31	12723	90.3225806451612811543	454.3928571428571672186	25	27	9498	92.5925925925925952242	379.9200000000000159162	27	29	14570	93.1034482758620640652	539.6296296296296759465	159.7096296296296600303
5.0.11.0	win	061318	10:50:30	NH_A_02 Pilot2	1	1	mixed_Word_longCSI	18	mixed_repeat	174	Triangle	Green	Shape	Word	Repeat	1200	Consistent	SHAPE	TriangleGreen.png	38	1	410	24	25	11345	96	472.7083333333333143855	29	32	13133	90.625	452.8620689655172668608	26	28	9908	92.8571428571428612031	381.0769230769230944134	27	29	14570	93.1034482758620640652	539.6296296296296759465	158.5527065527065815331
5.0.11.0	win	061318	10:50:30	NH_A_02 Pilot2	1	1	mixed_Word_longCSI	18	mixed_repeat	177	Circle	Red	Shape	Word	Repeat	1200	Consistent	SHAPE	CircleRed.png	30	1	320	24	25	11345	96	472.7083333333333143855	30	33	13453	90.9090909090909065071	448.4333333333333371229	27	29	10228	93.1034482758620640652	378.8148148148148379732	27	29	14570	93.1034482758620640652	539.6296296296296759465	160.8148148148148379732
5.0.11.0	win	061318	10:50:30	NH_A_02 Pilot2	1	1	mixed_Word_longCSI	18	mixed_shift	180	Circle	Green	Color	Word	Shift	1200	Inconsistent	COLOR	CircleGreen.png	38	1	633	25	26	11978	96.153846153846160405	479.1200000000000045475	30	33	13453	90.9090909090909065071	448.4333333333333371229	27	29	10228	93.1034482758620640652	378.8148148148148379732	28	30	15203	93.3333333333333285964	542.9642857142856655628	164.1494708994708275895
5.0.11.0	win	061318	10:50:30	NH_A_02 Pilot2	1	1	mixed_Word_longCSI	18	mixed_repeat	183	Circle	Green	Color	Word	Repeat	1200	Inconsistent	COLOR	CircleGreen.png	38	1	358	26	27	12336	96.2962962962962905067	474.4615384615384527933	30	33	13453	90.9090909090909065071	448.4333333333333371229	28	30	10586	93.3333333333333285964	378.0714285714285551876	28	30	15203	93.3333333333333285964	542.9642857142856655628	164.8928571428571103752
5.0.11.0	win	061318	10:50:30	NH_A_02 Pilot2	1	1	mixed_Word_longCSI	18	mixed_shift	186	Circle	Red	Shape	Word	Shift	1200	Consistent	SHAPE	CircleRed.png	30	1	398	26	27	12336	96.2962962962962905067	474.4615384615384527933	31	34	13851	91.176470588235289938	446.8064516129032313074	28	30	10586	93.3333333333333285964	378.0714285714285551876	29	31	15601	93.5483870967741921731	537.9655172413793025044	159.8940886699507473168
5.0.11.0	win	061318	10:50:30	NH_A_02 Pilot2	1	1	mixed_Word_longCSI	18	mixed_shift	189	Circle	Red	Color	Word	Shift	1200	Consistent	COLOR	CircleRed.png	30	1	580	27	28	12916	96.4285714285714306016	478.3703703703703808969	31	34	13851	91.176470588235289938	446.8064516129032313074	28	30	10586	93.3333333333333285964	378.0714285714285551876	30	32	16181	93.75	539.3666666666666742458	161.2952380952381190582
5.0.11.0	win	061318	10:50:30	NH_A_02 Pilot2	1	1	mixed_Word_longCSI	18	mixed_repeat	192	Circle	Red	Color	Word	Repeat	1200	Consistent	COLOR	CircleRed.png	30	1	275	28	29	13191	96.5517241379310320326	471.1071428571428327814	31	34	13851	91.176470588235289938	446.8064516129032313074	29	31	10861	93.5483870967741921731	374.5172413793103487478	30	32	16181	93.75	539.3666666666666742458	164.849425287356325498
5.0.11.0	win	061318	10:50:30	NH_A_02 Pilot2	1	1	mixed_Word_longCSI	18	mixed_repeat	195	Triangle	Red	Color	Word	Repeat	1200	Inconsistent	COLOR	TriangleRed.png	30	1	367	29	30	13558	96.6666666666666714036	467.5172413793103487478	31	34	13851	91.176470588235289938	446.8064516129032313074	30	32	11228	93.75	374.2666666666666515084	30	32	16181	93.75	539.3666666666666742458	165.1000000000000227374
5.0.11.0	win	061318	10:50:30	NH_A_02 Pilot2	1	1	mixed_Word_longCSI	18	mixed_shift	198	Triangle	Red	Shape	Word	Shift	1200	Inconsistent	SHAPE	TriangleRed.png	38	1	294	29	30	13558	96.6666666666666714036	467.5172413793103487478	32	35	14145	91.4285714285714306016	442.03125	30	32	11228	93.75	374.2666666666666515084	31	33	16475	93.9393939393939376714	531.4516129032258504594	157.184946236559198951
5.0.11.0	win	061318	10:50:30	NH_A_02 Pilot2	1	1	mixed_Word_longCSI	18	mixed_shift	201	Circle	Red	Color	Word	Shift	1200	Consistent	COLOR	CircleRed.png	30	1	481	30	31	14039	96.774193548387103192	467.9666666666666401397	32	35	14145	91.4285714285714306016	442.03125	30	32	11228	93.75	374.2666666666666515084	32	34	16956	94.1176470588235218884	529.875	155.6083333333333484916
5.0.11.0	win	061318	10:50:30	NH_A_02 Pilot2	1	1	mixed_Word_longCSI	18	mixed_shift	204	Triangle	Green	Shape	Word	Shift	1200	Consistent	SHAPE	TriangleGreen.png	38	1	452	30	31	14039	96.774193548387103192	467.9666666666666401397	33	36	14597	91.6666666666666571928	442.3333333333333143855	30	32	11228	93.75	374.2666666666666515084	33	35	17408	94.2857142857142775938	527.5151515151515013713	153.2484848484848498629
5.0.11.0	win	061318	10:50:30	NH_A_02 Pilot2	1	1	mixed_Word_longCSI	18	mixed_shift	207	Circle	Green	Color	Word	Shift	1200	Inconsistent	COLOR	CircleGreen.png	38	1	712	31	32	14751	96.875	475.8387096774193310011	33	36	14597	91.6666666666666571928	442.3333333333333143855	30	32	11228	93.75	374.2666666666666515084	34	36	18120	94.4444444444444428655	532.9411764705882887938	158.6745098039216372854
5.0.11.0	win	061318	10:50:30	NH_A_02 Pilot2	1	1	mixed_Word_longCSI	18	mixed_shift	210	Circle	Green	Shape	Word	Shift	1200	Inconsistent	SHAPE	CircleGreen.png	30	1	370	31	32	14751	96.875	475.8387096774193310011	34	37	14967	91.8918918918919018779	440.2058823529411597519	30	32	11228	93.75	374.2666666666666515084	35	37	18490	94.594594594594596515	528.2857142857143344372	154.0190476190476829288
5.0.11.0	win	061318	10:50:30	NH_A_02 Pilot2	1	1	mixed_Word_longCSI	18	mixed_shift	213	Circle	Red	Color	Word	Shift	1200	Consistent	COLOR	CircleRed.png	30	1	537	32	33	15288	96.9696969696969688357	477.75	34	37	14967	91.8918918918919018779	440.2058823529411597519	30	32	11228	93.75	374.2666666666666515084	36	38	19027	94.7368421052631504153	528.5277777777778283053	154.2611111111111767968
5.0.11.0	win	061318	10:50:30	NH_A_02 Pilot2	1	1	mixed_Word_longCSI	18	mixed_shift	216	Triangle	Green	Shape	Word	Shift	1200	Consistent	SHAPE	TriangleGreen.png	38	1	890	32	33	15288	96.9696969696969688357	477.75	35	38	15857	92.1052631578947398339	453.0571428571428782561	30	32	11228	93.75	374.2666666666666515084	37	39	19917	94.8717948717948615922	538.2972972972972911521	164.0306306306306396436
5.0.11.0	win	061318	10:50:30	NH_A_02 Pilot2	1	1	mixed_Word_longCSI	18	mixed_shift	219	Circle	Red	Color	Word	Shift	1200	Consistent	COLOR	CircleRed.png	30	1	733	33	34	16021	97.0588235294117680496	485.4848484848484986287	35	38	15857	92.1052631578947398339	453.0571428571428782561	30	32	11228	93.75	374.2666666666666515084	38	40	20650	95	543.4210526315789593355	169.154385964912307827
5.0.11.0	win	061318	10:50:30	NH_A_02 Pilot2	1	1	mixed_Word_longCSI	18	mixed_shift	222	Circle	Red	Shape	Word	Shift	1200	Consistent	SHAPE	CircleRed.png	30	1	437	33	34	16021	97.0588235294117680496	485.4848484848484986287	36	39	16294	92.3076923076923065992	452.6111111111110858474	30	32	11228	93.75	374.2666666666666515084	39	41	21087	95.1219512195121978948	540.6923076923077360334	166.425641025641084525
5.0.11.0	win	061318	10:50:30	NH_A_02 Pilot2	1	1	mixed_Word_longCSI	18	mixed_shift	225	Triangle	Green	Color	Word	Shift	1200	Consistent	COLOR	TriangleGreen.png	38	1	346	34	35	16367	97.1428571428571387969	481.3823529411764639008	36	39	16294	92.3076923076923065992	452.6111111111110858474	30	32	11228	93.75	374.2666666666666515084	40	42	21433	95.2380952380952265912	535.8250000000000454747	161.5583333333333939663
5.0.11.0	win	061318	10:50:30	NH_A_02 Pilot2	1	1	mixed_Word_longCSI	18	mixed_repeat	228	Circle	Green	Color	Word	Repeat	1200	Inconsistent	COLOR	CircleGreen.png	38	1	403	35	36	16770	97.2222222222222143273	479.1428571428571672186	36	39	16294	92.3076923076923065992	452.6111111111110858474	31	33	11631	93.9393939393939376714	375.1935483870967686926	40	42	21433	95.2380952380952265912	535.8250000000000454747	160.6314516129032767822
5.0.11.0	win	061318	10:50:30	NH_A_02 Pilot2	1	1	mixed_Word_longCSI	18	mixed_shift	231	Triangle	Green	Shape	Word	Shift	1200	Consistent	SHAPE	TriangleGreen.png	38	1	473	35	36	16770	97.2222222222222143273	479.1428571428571672186	37	40	16767	92.5	453.1621621621621898157	31	33	11631	93.9393939393939376714	375.1935483870967686926	41	43	21906	95.3488372093023315301	534.2926829268292294728	159.0991345397324607802
5.0.11.0	win	061318	10:50:30	NH_A_02 Pilot2	1	1	mixed_Word_longCSI	18	mixed_repeat	234	Circle	Red	Shape	Word	Repeat	1200	Consistent	SHAPE	CircleRed.png	30	1	188	35	36	16770	97.2222222222222143273	479.1428571428571672186	38	41	16955	92.6829268292682968422	446.1842105263157804984	32	34	11819	94.1176470588235218884	369.34375	41	43	21906	95.3488372093023315301	534.2926829268292294728	164.9489329268292294728
5.0.11.0	win	061318	10:50:30	NH_A_02 Pilot2	1	1	mixed_Word_longCSI	18	mixed_repeat	237	Triangle	Green	Shape	Word	Repeat	1200	Consistent	SHAPE	TriangleGreen.png	38	1	283	35	36	16770	97.2222222222222143273	479.1428571428571672186	39	42	17238	92.8571428571428612031	442	33	35	12102	94.2857142857142775938	366.7272727272727479431	41	43	21906	95.3488372093023315301	534.2926829268292294728	167.5654101995564815297
5.0.11.0	win	061318	10:50:30	NH_A_02 Pilot2	1	1	mixed_Word_longCSI	18	mixed_repeat	240	Triangle	Green	Shape	Word	Repeat	1200	Consistent	SHAPE	TriangleGreen.png	38	1	309	35	36	16770	97.2222222222222143273	479.1428571428571672186	40	43	17547	93.0232558139534830843	438.6750000000000113687	34	36	12411	94.4444444444444428655	365.0294117647058556031	41	43	21906	95.3488372093023315301	534.2926829268292294728	169.2632711621233738697
5.0.11.0	win	061318	10:50:30	NH_A_02 Pilot2	1	1	mixed_Word_longCSI	18	mixed_repeat	243	Triangle	Red	Shape	Word	Repeat	1200	Inconsistent	SHAPE	TriangleRed.png	38	1	383	35	36	16770	97.2222222222222143273	479.1428571428571672186	41	44	17930	93.1818181818181727749	437.3170731707317031578	35	37	12794	94.594594594594596515	365.5428571428571444812	41	43	21906	95.3488372093023315301	534.2926829268292294728	168.7498257839720849915
5.0.11.0	win	061318	10:50:30	NH_A_02 Pilot2	1	1	mixed_Word_longCSI	18	mixed_repeat	246	Triangle	Red	Shape	Word	Repeat	1200	Inconsistent	SHAPE	TriangleRed.png	38	1	342	35	36	16770	97.2222222222222143273	479.1428571428571672186	42	45	18272	93.3333333333333285964	435.0476190476190367917	36	38	13136	94.7368421052631504153	364.8888888888889141526	41	43	21906	95.3488372093023315301	534.2926829268292294728	169.4037940379403153202
5.0.11.0	win	061318	10:50:30	NH_A_02 Pilot2	1	1	mixed_Word_longCSI	18	mixed_shift	249	Circle	Green	Color	Word	Shift	1200	Inconsistent	COLOR	CircleGreen.png	38	1	335	36	37	17105	97.2972972972973053629	475.1388888888889141526	42	45	18272	93.3333333333333285964	435.0476190476190367917	36	38	13136	94.7368421052631504153	364.8888888888889141526	42	44	22241	95.4545454545454532536	529.5476190476190367917	164.6587301587301226391
5.0.11.0	win	061318	10:50:30	NH_A_02 Pilot2	1	1	mixed_Word_longCSI	18	mixed_shift	252	Triangle	Green	Shape	Word	Shift	1200	Consistent	SHAPE	TriangleGreen.png	38	1	344	36	37	17105	97.2972972972973053629	475.1388888888889141526	43	46	18616	93.478260869565218627	432.930232558139550747	36	38	13136	94.7368421052631504153	364.8888888888889141526	43	45	22585	95.5555555555555571345	525.2325581395348308433	160.3436692506459166907
5.0.11.0	win	061318	10:50:30	NH_A_02 Pilot2	1	1	mixed_Word_longCSI	18	mixed_repeat	255	Triangle	Green	Shape	Word	Repeat	1200	Consistent	SHAPE	TriangleGreen.png	30	0	192	36	37	17105	97.2972972972973053629	475.1388888888889141526	43	47	18616	91.4893617021276526202	432.930232558139550747	36	39	13136	92.3076923076923065992	364.8888888888889141526	43	45	22585	95.5555555555555571345	525.2325581395348308433	160.3436692506459166907
5.0.11.0	win	061318	10:50:30	NH_A_02 Pilot2	1	1	mixed_Word_longCSI	18	mixed_repeat	258	Circle	Green	Shape	Word	Repeat	1200	Inconsistent	SHAPE	CircleGreen.png	30	1	751	36	37	17105	97.2972972972973053629	475.1388888888889141526	44	48	19367	91.6666666666666571928	440.1590909090909349288	37	40	13887	92.5	375.324324324324322788	43	45	22585	95.5555555555555571345	525.2325581395348308433	149.9082338152105080553
5.0.11.0	win	061318	10:50:30	NH_A_02 Pilot2	1	1	mixed_Word_longCSI	18	mixed_repeat	261	Triangle	Green	Shape	Word	Repeat	1200	Consistent	SHAPE	TriangleGreen.png	38	1	311	36	37	17105	97.2972972972973053629	475.1388888888889141526	45	49	19678	91.8367346938775597209	437.2888888888888914153	38	41	14198	92.6829268292682968422	373.6315789473684390032	43	45	22585	95.5555555555555571345	525.2325581395348308433	151.6009791921663918401
5.0.11.0	win	061318	10:50:30	NH_A_02 Pilot2	1	1	mixed_Word_longCSI	18	mixed_shift	264	Triangle	Green	Color	Word	Shift	1200	Consistent	COLOR	TriangleGreen.png	38	1	337	37	38	17442	97.3684210526315752077	471.4054054054054176959	45	49	19678	91.8367346938775597209	437.2888888888888914153	38	41	14198	92.6829268292682968422	373.6315789473684390032	44	46	22922	95.6521739130434838216	520.9545454545454958861	147.3229665071770568829
5.0.11.0	win	061318	10:50:30	NH_A_02 Pilot2	1	1	mixed_Word_longCSI	18	mixed_repeat	267	Triangle	Red	Color	Word	Repeat	1200	Inconsistent	COLOR	TriangleRed.png	30	1	617	38	39	18059	97.4358974358974307961	475.236842105263178837	45	49	19678	91.8367346938775597209	437.2888888888888914153	39	42	14815	92.8571428571428612031	379.8717948717948615922	44	46	22922	95.6521739130434838216	520.9545454545454958861	141.0827505827506342939
5.0.11.0	win	061318	10:50:30	NH_A_02 Pilot2	1	1	mixed_Word_longCSI	18	mixed_repeat	270	Triangle	Red	Color	Word	Repeat	1200	Inconsistent	COLOR	TriangleRed.png	30	1	375	39	40	18434	97.5	472.6666666666666856145	45	49	19678	91.8367346938775597209	437.2888888888888914153	40	43	15190	93.0232558139534830843	379.75	44	46	22922	95.6521739130434838216	520.9545454545454958861	141.2045454545454958861
5.0.11.0	win	061318	10:50:30	NH_A_02 Pilot2	1	1	mixed_Word_longCSI	18	mixed_repeat	273	Triangle	Green	Color	Word	Repeat	1200	Consistent	COLOR	TriangleGreen.png	38	1	238	40	41	18672	97.5609756097560989474	466.8000000000000113687	45	49	19678	91.8367346938775597209	437.2888888888888914153	41	44	15428	93.1818181818181727749	376.2926829268292863162	44	46	22922	95.6521739130434838216	520.9545454545454958861	144.6618625277162095699
5.0.11.0	win	061318	10:50:30	NH_A_02 Pilot2	1	1	mixed_Word_longCSI	18	mixed_repeat	276	Triangle	Green	Color	Word	Repeat	1200	Consistent	COLOR	TriangleGreen.png	38	1	411	41	42	19083	97.619047619047620401	465.4390243902439010526	45	49	19678	91.8367346938775597209	437.2888888888888914153	42	45	15839	93.3333333333333285964	377.1190476190475919793	44	46	22922	95.6521739130434838216	520.9545454545454958861	143.8354978354979039068
5.0.11.0	win	061318	10:50:30	NH_A_02 Pilot2	1	1	mixed_Word_longCSI	18	mixed_repeat	279	Triangle	Red	Color	Word	Repeat	1200	Inconsistent	COLOR	TriangleRed.png	30	1	353	42	43	19436	97.6744186046511515542	462.7619047619047591979	45	49	19678	91.8367346938775597209	437.2888888888888914153	43	46	16192	93.478260869565218627	376.5581395348837077108	44	46	22922	95.6521739130434838216	520.9545454545454958861	144.3964059196617881753
5.0.11.0	win	061318	10:50:30	NH_A_02 Pilot2	1	1	mixed_Word_longCSI	18	mixed_repeat	282	Triangle	Red	Color	Word	Repeat	1200	Inconsistent	COLOR	TriangleRed.png	30	1	377	43	44	19813	97.7272727272727337322	460.7674418604651123132	45	49	19678	91.8367346938775597209	437.2888888888888914153	44	47	16569	93.6170212765957501233	376.5681818181818130142	44	46	22922	95.6521739130434838216	520.9545454545454958861	144.3863636363636828719
5.0.11.0	win	061318	10:50:30	NH_A_02 Pilot2	1	1	mixed_Word_longCSI	18	mixed_shift	285	Triangle	Green	Shape	Word	Shift	1200	Consistent	SHAPE	TriangleGreen.png	38	1	304	43	44	19813	97.7272727272727337322	460.7674418604651123132	46	50	19982	92	434.3913043478260647134	44	47	16569	93.6170212765957501233	376.5681818181818130142	45	47	23226	95.7446808510638334155	516.1333333333333257542	139.56515151515151274
5.0.11.0	win	061318	10:50:30	NH_A_02 Pilot2	1	1	mixed_Word_longCSI	18	mixed_shift	288	Triangle	Green	Color	Word	Shift	1200	Consistent	COLOR	TriangleGreen.png	38	1	362	44	45	20175	97.7777777777777714618	458.5227272727272520569	46	50	19982	92	434.3913043478260647134	44	47	16569	93.6170212765957501233	376.5681818181818130142	46	48	23588	95.8333333333333428072	512.7826086956521294269	136.2144268774703164127
5.0.11.0	win	061318	10:50:30	NH_A_02 Pilot2	1	1	mixed_Word_longCSI	18	mixed_repeat	291	Triangle	Red	Color	Word	Repeat	1200	Inconsistent	COLOR	TriangleRed.png	30	1	434	45	46	20609	97.8260869565217348054	457.9777777777777600932	46	50	19982	92	434.3913043478260647134	45	48	17003	93.75	377.8444444444444343389	46	48	23588	95.8333333333333428072	512.7826086956521294269	134.9381642512076950879
5.0.11.0	win	061318	10:50:30	NH_A_02 Pilot2	1	1	mixed_Word_longCSI	18	mixed_shift	294	Circle	Red	Shape	Word	Shift	1200	Consistent	SHAPE	CircleRed.png	30	1	327	45	46	20609	97.8260869565217348054	457.9777777777777600932	47	51	20309	92.1568627450980386584	432.1063829787233885327	45	48	17003	93.75	377.8444444444444343389	47	49	23915	95.9183673469387656496	508.8297872340425556104	130.9853427895981212714
5.0.11.0	win	061318	10:50:30	NH_A_02 Pilot2	1	1	mixed_Word_longCSI	18	mixed_repeat	297	Circle	Red	Shape	Word	Repeat	1200	Consistent	SHAPE	CircleRed.png	30	1	448	45	46	20609	97.8260869565217348054	457.9777777777777600932	48	52	20757	92.3076923076923065992	432.4375	46	49	17451	93.8775510204081626853	379.3695652173913117622	47	49	23915	95.9183673469387656496	508.8297872340425556104	129.4602220166512438482
5.0.11.0	win	061318	10:50:30	NH_A_02 Pilot2	1	1	mixed_Word_longCSI	18	mixed_repeat	300	Circle	Green	Shape	Word	Repeat	1200	Inconsistent	SHAPE	CircleGreen.png	30	1	340	45	46	20609	97.8260869565217348054	457.9777777777777600932	49	53	21097	92.4528301886792434061	430.5510204081632537054	47	50	17791	94	378.5319148936169995068	47	49	23915	95.9183673469387656496	508.8297872340425556104	130.2978723404255561036
5.0.11.0	win	061318	10:50:30	NH_A_02 Pilot2	1	1	mixed_Word_longCSI	18	mixed_shift	303	Triangle	Red	Color	Word	Shift	1200	Inconsistent	COLOR	TriangleRed.png	38	0	413	45	47	20609	95.7446808510638334155	457.9777777777777600932	49	53	21097	92.4528301886792434061	430.5510204081632537054	47	50	17791	94	378.5319148936169995068	47	50	23915	94	508.8297872340425556104	130.2978723404255561036
