# Supplementary material for: Serial Recall Predicts Vocoded Sentence Recognition Across Spectral Resolutions
Source: J Speech Lang Hear Res. 2020 Mar 26;63(4):1282–98. doi: 10.1044/2020_JSLHR-19-00319 (PMC7242981; doi:10.1044/2020_JSLHR-19-00319)
Supplement: Supplemental Material S1 [file JSLHR-63-1282-s001.zip › Supplemental Material/EF Tasks/colorshapetask/Experiment Results/PILOT NH_A_02/colorshapetask_raw_NH_A_02 Pilot_2018-06-11-14-25-44-411.iqdat]

build	computer.platform	date	time	subject	group	values.group	blockcode	blocknum	trialcode	trialnum	values.shape	values.color	values.categorizationtask	values.mixed_cuetask	values.mixed_shifttask	values.csi	values.responsekeymapping	stimulusitem1	values.stimulus	response	correct	latency	values.count_corrcolor	values.count_color	values.sumrt_corrcolor	expressions.percentcorrect_color	expressions.meanrt_color	values.count_corrshape	values.count_shape	values.sumrt_corrshape	expressions.percentcorrect_shape	expressions.meanrt_shape	values.count_corrrepeat	values.count_repeat	values.sumrt_corrrepeat	expressions.percentcorrect_repeat	expressions.meanrt_repeat	values.count_corrshift	values.count_shift	values.sumrt_corrshift	expressions.percentcorrect_shift	expressions.meanrt_shift	expressions.switchcost
5.0.11.0	win	061118	09:25:44	NH_A_02 Pilot	1	1	generalintro	1	GeneralIntro	1						0		SC_GeneralIntro.htm		57	0	24901	0	0	0	0		0	0	0	0		0	0	0	0		0	0	0	0		0
5.0.11.0	win	061118	09:25:44	NH_A_02 Pilot	1	1	blockedintro	2	BlockedIntro	1						0		SC_BlockedIntro1.htm		57	0	25615	0	0	0	0		0	0	0	0		0	0	0	0		0	0	0	0		0
5.0.11.0	win	061118	09:25:44	NH_A_02 Pilot	1	1	blockedintro	2	BlockedIntro	2						0		SC_BlockedIntro2.htm		57	0	4351	0	0	0	0		0	0	0	0		0	0	0	0		0	0	0	0		0
5.0.11.0	win	061118	09:25:44	NH_A_02 Pilot	1	1	blockedtask_shapetraining	3	BlockedPracticeInstruct	1						0		SC_Blocked_ShapeTraining.htm		57	0	9807	0	0	0	0		0	0	0	0		0	0	0	0		0	0	0	0		0
5.0.11.0	win	061118	09:25:44	NH_A_02 Pilot	1	1	blockedtask_shapetraining	3	blockedtask_shapetraining	3	Triangle		Shape			0		Triangle.png	Triangle.png	38	1	1430	0	0	0	0		0	0	0	0		0	0	0	0		0	0	0	0		0
5.0.11.0	win	061118	09:25:44	NH_A_02 Pilot	1	1	blockedtask_shapetraining	3	blockedtask_shapetraining	6	Triangle		Shape			0		Triangle.png	Triangle.png	38	1	420	0	0	0	0		0	0	0	0		0	0	0	0		0	0	0	0		0
5.0.11.0	win	061118	09:25:44	NH_A_02 Pilot	1	1	blockedtask_shapetraining	3	blockedtask_shapetraining	9	Triangle		Shape			0		Triangle.png	Triangle.png	38	1	379	0	0	0	0		0	0	0	0		0	0	0	0		0	0	0	0		0
5.0.11.0	win	061118	09:25:44	NH_A_02 Pilot	1	1	blockedtask_shapetraining	3	blockedtask_shapetraining	12	Triangle		Shape			0		Triangle.png	Triangle.png	38	1	339	0	0	0	0		0	0	0	0		0	0	0	0		0	0	0	0		0
5.0.11.0	win	061118	09:25:44	NH_A_02 Pilot	1	1	blockedtask_shapetraining	3	blockedtask_shapetraining	15	Circle		Shape			0		Circle.png	Circle.png	30	1	413	0	0	0	0		0	0	0	0		0	0	0	0		0	0	0	0		0
5.0.11.0	win	061118	09:25:44	NH_A_02 Pilot	1	1	blockedtask_shapetraining	3	blockedtask_shapetraining	18	Triangle		Shape			0		Triangle.png	Triangle.png	38	1	325	0	0	0	0		0	0	0	0		0	0	0	0		0	0	0	0		0
5.0.11.0	win	061118	09:25:44	NH_A_02 Pilot	1	1	blockedtask_shapetraining	3	blockedtask_shapetraining	21	Circle		Shape			0		Circle.png	Circle.png	30	1	415	0	0	0	0		0	0	0	0		0	0	0	0		0	0	0	0		0
5.0.11.0	win	061118	09:25:44	NH_A_02 Pilot	1	1	blockedtask_shapetraining	3	blockedtask_shapetraining	24	Circle		Shape			0		Circle.png	Circle.png	30	1	406	0	0	0	0		0	0	0	0		0	0	0	0		0	0	0	0		0
5.0.11.0	win	061118	09:25:44	NH_A_02 Pilot	1	1	blockedtask_shapetraining	3	blockedtask_shapetraining	27	Triangle		Shape			0		Triangle.png	Triangle.png	38	1	381	0	0	0	0		0	0	0	0		0	0	0	0		0	0	0	0		0
5.0.11.0	win	061118	09:25:44	NH_A_02 Pilot	1	1	blockedtask_shapetraining	3	blockedtask_shapetraining	30	Circle		Shape			0		Circle.png	Circle.png	38	0	389	0	0	0	0		0	0	0	0		0	0	0	0		0	0	0	0		0
5.0.11.0	win	061118	09:25:44	NH_A_02 Pilot	1	1	blockedtask_shapetraining	3	blockedtask_shapetraining	33	Circle		Shape			0		Circle.png	Circle.png	30	1	853	0	0	0	0		0	0	0	0		0	0	0	0		0	0	0	0		0
5.0.11.0	win	061118	09:25:44	NH_A_02 Pilot	1	1	blockedtask_shapetraining	3	blockedtask_shapetraining	36	Triangle		Shape			0		Triangle.png	Triangle.png	38	1	539	0	0	0	0		0	0	0	0		0	0	0	0		0	0	0	0		0
5.0.11.0	win	061118	09:25:44	NH_A_02 Pilot	1	1	blockedtask_shapetraining	3	blockedtask_shapetraining	39	Circle		Shape			0		Circle.png	Circle.png	30	1	573	0	0	0	0		0	0	0	0		0	0	0	0		0	0	0	0		0
5.0.11.0	win	061118	09:25:44	NH_A_02 Pilot	1	1	blockedtask_shapetraining	3	blockedtask_shapetraining	42	Circle		Shape			0		Circle.png	Circle.png	30	1	429	0	0	0	0		0	0	0	0		0	0	0	0		0	0	0	0		0
5.0.11.0	win	061118	09:25:44	NH_A_02 Pilot	1	1	blockedtask_shapetraining	3	blockedtask_shapetraining	45	Circle		Shape			0		Circle.png	Circle.png	30	1	308	0	0	0	0		0	0	0	0		0	0	0	0		0	0	0	0		0
5.0.11.0	win	061118	09:25:44	NH_A_02 Pilot	1	1	blockedtask_shapetraining	3	blockedtask_shapetraining	48	Triangle		Shape			0		Triangle.png	Triangle.png	30	0	239	0	0	0	0		0	0	0	0		0	0	0	0		0	0	0	0		0
5.0.11.0	win	061118	09:25:44	NH_A_02 Pilot	1	1	blockedtask_shapetraining	3	blockedtask_shapetraining	51	Triangle		Shape			0		Triangle.png	Triangle.png	38	1	437	0	0	0	0		0	0	0	0		0	0	0	0		0	0	0	0		0
5.0.11.0	win	061118	09:25:44	NH_A_02 Pilot	1	1	blockedtask_shapetraining	3	blockedtask_shapetraining	54	Circle		Shape			0		Circle.png	Circle.png	30	1	571	0	0	0	0		0	0	0	0		0	0	0	0		0	0	0	0		0
5.0.11.0	win	061118	09:25:44	NH_A_02 Pilot	1	1	blockedtask_shapetraining	3	blockedtask_shapetraining	57	Circle		Shape			0		Circle.png	Circle.png	38	0	396	0	0	0	0		0	0	0	0		0	0	0	0		0	0	0	0		0
5.0.11.0	win	061118	09:25:44	NH_A_02 Pilot	1	1	blockedtask_shapetraining	3	blockedtask_shapetraining	60	Circle		Shape			0		Circle.png	Circle.png	30	1	444	0	0	0	0		0	0	0	0		0	0	0	0		0	0	0	0		0
5.0.11.0	win	061118	09:25:44	NH_A_02 Pilot	1	1	blockedtask_shapetraining	3	blockedtask_shapetraining	63	Circle		Shape			0		Circle.png	Circle.png	30	1	402	0	0	0	0		0	0	0	0		0	0	0	0		0	0	0	0		0
5.0.11.0	win	061118	09:25:44	NH_A_02 Pilot	1	1	blockedtask_shapetraining	3	blockedtask_shapetraining	66	Circle		Shape			0		Circle.png	Circle.png	30	1	361	0	0	0	0		0	0	0	0		0	0	0	0		0	0	0	0		0
5.0.11.0	win	061118	09:25:44	NH_A_02 Pilot	1	1	blockedtask_shapetraining	3	blockedtask_shapetraining	69	Triangle		Shape			0		Triangle.png	Triangle.png	38	1	307	0	0	0	0		0	0	0	0		0	0	0	0		0	0	0	0		0
5.0.11.0	win	061118	09:25:44	NH_A_02 Pilot	1	1	blockedtask_shapetraining	3	blockedtask_shapetraining	72	Circle		Shape			0		Circle.png	Circle.png	30	1	398	0	0	0	0		0	0	0	0		0	0	0	0		0	0	0	0		0
5.0.11.0	win	061118	09:25:44	NH_A_02 Pilot	1	1	blockedtask_shapetraining	3	blockedtask_shapetraining	75	Triangle		Shape			0		Triangle.png	Triangle.png	38	1	805	0	0	0	0		0	0	0	0		0	0	0	0		0	0	0	0		0
5.0.11.0	win	061118	09:25:44	NH_A_02 Pilot	1	1	blockedtask_shapetraining	3	blockedtask_shapetraining	78	Circle		Shape			0		Circle.png	Circle.png	30	1	397	0	0	0	0		0	0	0	0		0	0	0	0		0	0	0	0		0
5.0.11.0	win	061118	09:25:44	NH_A_02 Pilot	1	1	blockedtask_shapetraining	3	blockedtask_shapetraining	81	Triangle		Shape			0		Triangle.png	Triangle.png	38	1	485	0	0	0	0		0	0	0	0		0	0	0	0		0	0	0	0		0
5.0.11.0	win	061118	09:25:44	NH_A_02 Pilot	1	1	blockedtask_shapetraining	3	blockedtask_shapetraining	84	Triangle		Shape			0		Triangle.png	Triangle.png	38	1	377	0	0	0	0		0	0	0	0		0	0	0	0		0	0	0	0		0
5.0.11.0	win	061118	09:25:44	NH_A_02 Pilot	1	1	blockedtask_shapetraining	3	blockedtask_shapetraining	87	Triangle		Shape			0		Triangle.png	Triangle.png	38	1	321	0	0	0	0		0	0	0	0		0	0	0	0		0	0	0	0		0
5.0.11.0	win	061118	09:25:44	NH_A_02 Pilot	1	1	blockedtask_shapetraining	3	blockedtask_shapetraining	90	Triangle		Shape			0		Triangle.png	Triangle.png	38	1	300	0	0	0	0		0	0	0	0		0	0	0	0		0	0	0	0		0
5.0.11.0	win	061118	09:25:44	NH_A_02 Pilot	1	1	blockedtask_shapetraining	3	blockedtask_shapetraining	93	Circle		Shape			0		Circle.png	Circle.png	30	1	391	0	0	0	0		0	0	0	0		0	0	0	0		0	0	0	0		0
5.0.11.0	win	061118	09:25:44	NH_A_02 Pilot	1	1	blockedtask_shapetraining	3	blockedtask_shapetraining	96	Triangle		Shape			0		Triangle.png	Triangle.png	38	1	399	0	0	0	0		0	0	0	0		0	0	0	0		0	0	0	0		0
5.0.11.0	win	061118	09:25:44	NH_A_02 Pilot	1	1	blockedtask_colortraining	4	BlockedPracticeInstruct	1	Triangle		Shape			0		SC_Blocked_ColorTraining.htm	Triangle.png	57	0	6406	0	0	0	0		0	0	0	0		0	0	0	0		0	0	0	0		0
5.0.11.0	win	061118	09:25:44	NH_A_02 Pilot	1	1	blockedtask_colortraining	4	blockedtask_colortraining	3		Red	Color			0		Red.png	Red.png	30	1	1061	0	0	0	0		0	0	0	0		0	0	0	0		0	0	0	0		0
5.0.11.0	win	061118	09:25:44	NH_A_02 Pilot	1	1	blockedtask_colortraining	4	blockedtask_colortraining	6		Green	Color			0		Green.png	Green.png	38	1	435	0	0	0	0		0	0	0	0		0	0	0	0		0	0	0	0		0
5.0.11.0	win	061118	09:25:44	NH_A_02 Pilot	1	1	blockedtask_colortraining	4	blockedtask_colortraining	9		Green	Color			0		Green.png	Green.png	38	1	409	0	0	0	0		0	0	0	0		0	0	0	0		0	0	0	0		0
5.0.11.0	win	061118	09:25:44	NH_A_02 Pilot	1	1	blockedtask_colortraining	4	blockedtask_colortraining	12		Green	Color			0		Green.png	Green.png	38	1	320	0	0	0	0		0	0	0	0		0	0	0	0		0	0	0	0		0
5.0.11.0	win	061118	09:25:44	NH_A_02 Pilot	1	1	blockedtask_colortraining	4	blockedtask_colortraining	15		Green	Color			0		Green.png	Green.png	38	1	379	0	0	0	0		0	0	0	0		0	0	0	0		0	0	0	0		0
5.0.11.0	win	061118	09:25:44	NH_A_02 Pilot	1	1	blockedtask_colortraining	4	blockedtask_colortraining	18		Red	Color			0		Red.png	Red.png	30	1	323	0	0	0	0		0	0	0	0		0	0	0	0		0	0	0	0		0
5.0.11.0	win	061118	09:25:44	NH_A_02 Pilot	1	1	blockedtask_colortraining	4	blockedtask_colortraining	21		Red	Color			0		Red.png	Red.png	38	0	350	0	0	0	0		0	0	0	0		0	0	0	0		0	0	0	0		0
5.0.11.0	win	061118	09:25:44	NH_A_02 Pilot	1	1	blockedtask_colortraining	4	blockedtask_colortraining	24		Green	Color			0		Green.png	Green.png	38	1	607	0	0	0	0		0	0	0	0		0	0	0	0		0	0	0	0		0
5.0.11.0	win	061118	09:25:44	NH_A_02 Pilot	1	1	blockedtask_colortraining	4	blockedtask_colortraining	27		Red	Color			0		Red.png	Red.png	30	1	463	0	0	0	0		0	0	0	0		0	0	0	0		0	0	0	0		0
5.0.11.0	win	061118	09:25:44	NH_A_02 Pilot	1	1	blockedtask_colortraining	4	blockedtask_colortraining	30		Green	Color			0		Green.png	Green.png	38	1	532	0	0	0	0		0	0	0	0		0	0	0	0		0	0	0	0		0
5.0.11.0	win	061118	09:25:44	NH_A_02 Pilot	1	1	blockedtask_colortraining	4	blockedtask_colortraining	33		Red	Color			0		Red.png	Red.png	30	1	566	0	0	0	0		0	0	0	0		0	0	0	0		0	0	0	0		0
5.0.11.0	win	061118	09:25:44	NH_A_02 Pilot	1	1	blockedtask_colortraining	4	blockedtask_colortraining	36		Red	Color			0		Red.png	Red.png	30	1	455	0	0	0	0		0	0	0	0		0	0	0	0		0	0	0	0		0
5.0.11.0	win	061118	09:25:44	NH_A_02 Pilot	1	1	blockedtask_colortraining	4	blockedtask_colortraining	39		Green	Color			0		Green.png	Green.png	38	1	332	0	0	0	0		0	0	0	0		0	0	0	0		0	0	0	0		0
5.0.11.0	win	061118	09:25:44	NH_A_02 Pilot	1	1	blockedtask_colortraining	4	blockedtask_colortraining	42		Green	Color			0		Green.png	Green.png	38	1	342	0	0	0	0		0	0	0	0		0	0	0	0		0	0	0	0		0
5.0.11.0	win	061118	09:25:44	NH_A_02 Pilot	1	1	blockedtask_colortraining	4	blockedtask_colortraining	45		Green	Color			0		Green.png	Green.png	38	1	432	0	0	0	0		0	0	0	0		0	0	0	0		0	0	0	0		0
5.0.11.0	win	061118	09:25:44	NH_A_02 Pilot	1	1	blockedtask_colortraining	4	blockedtask_colortraining	48		Green	Color			0		Green.png	Green.png	38	1	310	0	0	0	0		0	0	0	0		0	0	0	0		0	0	0	0		0
5.0.11.0	win	061118	09:25:44	NH_A_02 Pilot	1	1	blockedtask_colortraining	4	blockedtask_colortraining	51		Green	Color			0		Green.png	Green.png	38	1	289	0	0	0	0		0	0	0	0		0	0	0	0		0	0	0	0		0
5.0.11.0	win	061118	09:25:44	NH_A_02 Pilot	1	1	blockedtask_colortraining	4	blockedtask_colortraining	54		Red	Color			0		Red.png	Red.png	30	1	413	0	0	0	0		0	0	0	0		0	0	0	0		0	0	0	0		0
5.0.11.0	win	061118	09:25:44	NH_A_02 Pilot	1	1	blockedtask_colortraining	4	blockedtask_colortraining	57		Red	Color			0		Red.png	Red.png	30	1	373	0	0	0	0		0	0	0	0		0	0	0	0		0	0	0	0		0
5.0.11.0	win	061118	09:25:44	NH_A_02 Pilot	1	1	blockedtask_colortraining	4	blockedtask_colortraining	60		Green	Color			0		Green.png	Green.png	30	0	397	0	0	0	0		0	0	0	0		0	0	0	0		0	0	0	0		0
5.0.11.0	win	061118	09:25:44	NH_A_02 Pilot	1	1	blockedtask_colortraining	4	blockedtask_colortraining	63		Red	Color			0		Red.png	Red.png	30	1	1565	0	0	0	0		0	0	0	0		0	0	0	0		0	0	0	0		0
5.0.11.0	win	061118	09:25:44	NH_A_02 Pilot	1	1	blockedtask_colortraining	4	blockedtask_colortraining	66		Red	Color			0		Red.png	Red.png	30	1	486	0	0	0	0		0	0	0	0		0	0	0	0		0	0	0	0		0
5.0.11.0	win	061118	09:25:44	NH_A_02 Pilot	1	1	blockedtask_colortraining	4	blockedtask_colortraining	69		Green	Color			0		Green.png	Green.png	38	1	378	0	0	0	0		0	0	0	0		0	0	0	0		0	0	0	0		0
5.0.11.0	win	061118	09:25:44	NH_A_02 Pilot	1	1	blockedtask_colortraining	4	blockedtask_colortraining	72		Red	Color			0		Red.png	Red.png	38	0	339	0	0	0	0		0	0	0	0		0	0	0	0		0	0	0	0		0
5.0.11.0	win	061118	09:25:44	NH_A_02 Pilot	1	1	blockedtask_colortraining	4	blockedtask_colortraining	75		Red	Color			0		Red.png	Red.png	30	1	773	0	0	0	0		0	0	0	0		0	0	0	0		0	0	0	0		0
5.0.11.0	win	061118	09:25:44	NH_A_02 Pilot	1	1	blockedtask_colortraining	4	blockedtask_colortraining	78		Red	Color			0		Red.png	Red.png	30	1	317	0	0	0	0		0	0	0	0		0	0	0	0		0	0	0	0		0
5.0.11.0	win	061118	09:25:44	NH_A_02 Pilot	1	1	blockedtask_colortraining	4	blockedtask_colortraining	81		Red	Color			0		Red.png	Red.png	30	1	344	0	0	0	0		0	0	0	0		0	0	0	0		0	0	0	0		0
5.0.11.0	win	061118	09:25:44	NH_A_02 Pilot	1	1	blockedtask_colortraining	4	blockedtask_colortraining	84		Green	Color			0		Green.png	Green.png	38	1	402	0	0	0	0		0	0	0	0		0	0	0	0		0	0	0	0		0
5.0.11.0	win	061118	09:25:44	NH_A_02 Pilot	1	1	blockedtask_colortraining	4	blockedtask_colortraining	87		Red	Color			0		Red.png	Red.png	30	1	505	0	0	0	0		0	0	0	0		0	0	0	0		0	0	0	0		0
5.0.11.0	win	061118	09:25:44	NH_A_02 Pilot	1	1	blockedtask_colortraining	4	blockedtask_colortraining	90		Green	Color			0		Green.png	Green.png	38	1	461	0	0	0	0		0	0	0	0		0	0	0	0		0	0	0	0		0
5.0.11.0	win	061118	09:25:44	NH_A_02 Pilot	1	1	blockedtask_colortraining	4	blockedtask_colortraining	93		Green	Color			0		Green.png	Green.png	30	0	322	0	0	0	0		0	0	0	0		0	0	0	0		0	0	0	0		0
5.0.11.0	win	061118	09:25:44	NH_A_02 Pilot	1	1	blockedtask_colortraining	4	blockedtask_colortraining	96		Red	Color			0		Red.png	Red.png	30	1	389	0	0	0	0		0	0	0	0		0	0	0	0		0	0	0	0		0
5.0.11.0	win	061118	09:25:44	NH_A_02 Pilot	1	1	blockedtask_colorshapetraining	5	BlockedPracticeInstruct	1		Red	Color			0		SC_Blocked_ColorShapeTraining.htm	Red.png	57	0	27324	0	0	0	0		0	0	0	0		0	0	0	0		0	0	0	0		0
5.0.11.0	win	061118	09:25:44	NH_A_02 Pilot	1	1	blockedtask_colorshapetraining	5	blockedtask_colorshapetraining	3		Red	Color			0		Red.png	Red.png	30	1	918	0	0	0	0		0	0	0	0		0	0	0	0		0	0	0	0		0
5.0.11.0	win	061118	09:25:44	NH_A_02 Pilot	1	1	blockedtask_colorshapetraining	5	blockedtask_colorshapetraining	6	Triangle		Shape			0		Triangle.png	Triangle.png	38	1	1049	0	0	0	0		0	0	0	0		0	0	0	0		0	0	0	0		0
5.0.11.0	win	061118	09:25:44	NH_A_02 Pilot	1	1	blockedtask_colorshapetraining	5	blockedtask_colorshapetraining	9	Circle		Shape			0		Circle.png	Circle.png	30	1	486	0	0	0	0		0	0	0	0		0	0	0	0		0	0	0	0		0
5.0.11.0	win	061118	09:25:44	NH_A_02 Pilot	1	1	blockedtask_colorshapetraining	5	blockedtask_colorshapetraining	12		Red	Color			0		Red.png	Red.png	30	1	490	0	0	0	0		0	0	0	0		0	0	0	0		0	0	0	0		0
5.0.11.0	win	061118	09:25:44	NH_A_02 Pilot	1	1	blockedtask_colorshapetraining	5	blockedtask_colorshapetraining	15	Circle		Shape			0		Circle.png	Circle.png	30	1	382	0	0	0	0		0	0	0	0		0	0	0	0		0	0	0	0		0
5.0.11.0	win	061118	09:25:44	NH_A_02 Pilot	1	1	blockedtask_colorshapetraining	5	blockedtask_colorshapetraining	18	Triangle		Shape			0		Triangle.png	Triangle.png	38	1	454	0	0	0	0		0	0	0	0		0	0	0	0		0	0	0	0		0
5.0.11.0	win	061118	09:25:44	NH_A_02 Pilot	1	1	blockedtask_colorshapetraining	5	blockedtask_colorshapetraining	21		Green	Color			0		Green.png	Green.png	38	1	331	0	0	0	0		0	0	0	0		0	0	0	0		0	0	0	0		0
5.0.11.0	win	061118	09:25:44	NH_A_02 Pilot	1	1	blockedtask_colorshapetraining	5	blockedtask_colorshapetraining	24	Triangle		Shape			0		Triangle.png	Triangle.png	38	1	293	0	0	0	0		0	0	0	0		0	0	0	0		0	0	0	0		0
5.0.11.0	win	061118	09:25:44	NH_A_02 Pilot	1	1	blockedtask_colorshapetraining	5	blockedtask_colorshapetraining	27		Green	Color			0		Green.png	Green.png	38	1	481	0	0	0	0		0	0	0	0		0	0	0	0		0	0	0	0		0
5.0.11.0	win	061118	09:25:44	NH_A_02 Pilot	1	1	blockedtask_colorshapetraining	5	blockedtask_colorshapetraining	30		Green	Color			0		Green.png	Green.png	38	1	389	0	0	0	0		0	0	0	0		0	0	0	0		0	0	0	0		0
5.0.11.0	win	061118	09:25:44	NH_A_02 Pilot	1	1	blockedtask_colorshapetraining	5	blockedtask_colorshapetraining	33	Circle		Shape			0		Circle.png	Circle.png	30	1	397	0	0	0	0		0	0	0	0		0	0	0	0		0	0	0	0		0
5.0.11.0	win	061118	09:25:44	NH_A_02 Pilot	1	1	blockedtask_colorshapetraining	5	blockedtask_colorshapetraining	36		Red	Color			0		Red.png	Red.png	30	1	453	0	0	0	0		0	0	0	0		0	0	0	0		0	0	0	0		0
5.0.11.0	win	061118	09:25:44	NH_A_02 Pilot	1	1	blockedtask_colorshapetraining	5	blockedtask_colorshapetraining	39		Green	Color			0		Green.png	Green.png	38	1	379	0	0	0	0		0	0	0	0		0	0	0	0		0	0	0	0		0
5.0.11.0	win	061118	09:25:44	NH_A_02 Pilot	1	1	blockedtask_colorshapetraining	5	blockedtask_colorshapetraining	42		Green	Color			0		Green.png	Green.png	38	1	419	0	0	0	0		0	0	0	0		0	0	0	0		0	0	0	0		0
5.0.11.0	win	061118	09:25:44	NH_A_02 Pilot	1	1	blockedtask_colorshapetraining	5	blockedtask_colorshapetraining	45		Red	Color			0		Red.png	Red.png	38	0	346	0	0	0	0		0	0	0	0		0	0	0	0		0	0	0	0		0
5.0.11.0	win	061118	09:25:44	NH_A_02 Pilot	1	1	blockedtask_colorshapetraining	5	blockedtask_colorshapetraining	48		Green	Color			0		Green.png	Green.png	38	1	556	0	0	0	0		0	0	0	0		0	0	0	0		0	0	0	0		0
5.0.11.0	win	061118	09:25:44	NH_A_02 Pilot	1	1	blockedtask_colorshapetraining	5	blockedtask_colorshapetraining	51	Triangle		Shape			0		Triangle.png	Triangle.png	38	1	685	0	0	0	0		0	0	0	0		0	0	0	0		0	0	0	0		0
5.0.11.0	win	061118	09:25:44	NH_A_02 Pilot	1	1	blockedtask_colorshapetraining	5	blockedtask_colorshapetraining	54		Red	Color			0		Red.png	Red.png	30	1	297	0	0	0	0		0	0	0	0		0	0	0	0		0	0	0	0		0
5.0.11.0	win	061118	09:25:44	NH_A_02 Pilot	1	1	blockedtask_colorshapetraining	5	blockedtask_colorshapetraining	57	Circle		Shape			0		Circle.png	Circle.png	30	1	486	0	0	0	0		0	0	0	0		0	0	0	0		0	0	0	0		0
5.0.11.0	win	061118	09:25:44	NH_A_02 Pilot	1	1	blockedtask_colorshapetraining	5	blockedtask_colorshapetraining	60		Green	Color			0		Green.png	Green.png	38	1	457	0	0	0	0		0	0	0	0		0	0	0	0		0	0	0	0		0
5.0.11.0	win	061118	09:25:44	NH_A_02 Pilot	1	1	blockedtask_colorshapetraining	5	blockedtask_colorshapetraining	63	Circle		Shape			0		Circle.png	Circle.png	30	1	367	0	0	0	0		0	0	0	0		0	0	0	0		0	0	0	0		0
5.0.11.0	win	061118	09:25:44	NH_A_02 Pilot	1	1	blockedtask_colorshapetraining	5	blockedtask_colorshapetraining	66	Triangle		Shape			0		Triangle.png	Triangle.png	38	1	615	0	0	0	0		0	0	0	0		0	0	0	0		0	0	0	0		0
5.0.11.0	win	061118	09:25:44	NH_A_02 Pilot	1	1	blockedtask_colorshapetraining	5	blockedtask_colorshapetraining	69		Red	Color			0		Red.png	Red.png	30	1	470	0	0	0	0		0	0	0	0		0	0	0	0		0	0	0	0		0
5.0.11.0	win	061118	09:25:44	NH_A_02 Pilot	1	1	blockedtask_colorshapetraining	5	blockedtask_colorshapetraining	72	Triangle		Shape			0		Triangle.png	Triangle.png	30	0	443	0	0	0	0		0	0	0	0		0	0	0	0		0	0	0	0		0
5.0.11.0	win	061118	09:25:44	NH_A_02 Pilot	1	1	blockedtask_colorshapetraining	5	blockedtask_colorshapetraining	75	Circle		Shape			0		Circle.png	Circle.png	30	1	521	0	0	0	0		0	0	0	0		0	0	0	0		0	0	0	0		0
5.0.11.0	win	061118	09:25:44	NH_A_02 Pilot	1	1	blockedtask_colorshapetraining	5	blockedtask_colorshapetraining	78		Red	Color			0		Red.png	Red.png	30	1	475	0	0	0	0		0	0	0	0		0	0	0	0		0	0	0	0		0
5.0.11.0	win	061118	09:25:44	NH_A_02 Pilot	1	1	blockedtask_colorshapetraining	5	blockedtask_colorshapetraining	81		Red	Color			0		Red.png	Red.png	30	1	432	0	0	0	0		0	0	0	0		0	0	0	0		0	0	0	0		0
5.0.11.0	win	061118	09:25:44	NH_A_02 Pilot	1	1	blockedtask_colorshapetraining	5	blockedtask_colorshapetraining	84	Circle		Shape			0		Circle.png	Circle.png	30	1	422	0	0	0	0		0	0	0	0		0	0	0	0		0	0	0	0		0
5.0.11.0	win	061118	09:25:44	NH_A_02 Pilot	1	1	blockedtask_colorshapetraining	5	blockedtask_colorshapetraining	87		Green	Color			0		Green.png	Green.png	38	1	477	0	0	0	0		0	0	0	0		0	0	0	0		0	0	0	0		0
5.0.11.0	win	061118	09:25:44	NH_A_02 Pilot	1	1	blockedtask_colorshapetraining	5	blockedtask_colorshapetraining	90	Circle		Shape			0		Circle.png	Circle.png	30	1	353	0	0	0	0		0	0	0	0		0	0	0	0		0	0	0	0		0
5.0.11.0	win	061118	09:25:44	NH_A_02 Pilot	1	1	blockedtask_colorshapetraining	5	blockedtask_colorshapetraining	93	Triangle		Shape			0		Triangle.png	Triangle.png	38	1	347	0	0	0	0		0	0	0	0		0	0	0	0		0	0	0	0		0
5.0.11.0	win	061118	09:25:44	NH_A_02 Pilot	1	1	blockedtask_colorshapetraining	5	blockedtask_colorshapetraining	96	Triangle		Shape			0		Triangle.png	Triangle.png	38	1	373	0	0	0	0		0	0	0	0		0	0	0	0		0	0	0	0		0
5.0.11.0	win	061118	09:25:44	NH_A_02 Pilot	1	1	blockedtask_bivalentshapetraining	6	BlockedPracticeInstruct	1	Triangle		Shape			0		SC_Blocked_BivalentShapeTraining.htm	Triangle.png	57	0	8061	0	0	0	0		0	0	0	0		0	0	0	0		0	0	0	0		0
5.0.11.0	win	061118	09:25:44	NH_A_02 Pilot	1	1	blockedtask_bivalentshapetraining	6	blockedtask_bivalentshapetraining	3	Circle	Red	Shape			0		CircleRed.png	CircleRed.png	30	1	969	0	0	0	0		0	0	0	0		0	0	0	0		0	0	0	0		0
5.0.11.0	win	061118	09:25:44	NH_A_02 Pilot	1	1	blockedtask_bivalentshapetraining	6	blockedtask_bivalentshapetraining	6	Triangle	Red	Shape			0		TriangleRed.png	TriangleRed.png	38	1	522	0	0	0	0		0	0	0	0		0	0	0	0		0	0	0	0		0
5.0.11.0	win	061118	09:25:44	NH_A_02 Pilot	1	1	blockedtask_bivalentshapetraining	6	blockedtask_bivalentshapetraining	9	Triangle	Green	Shape			0		TriangleGreen.png	TriangleGreen.png	38	1	509	0	0	0	0		0	0	0	0		0	0	0	0		0	0	0	0		0
5.0.11.0	win	061118	09:25:44	NH_A_02 Pilot	1	1	blockedtask_bivalentshapetraining	6	blockedtask_bivalentshapetraining	12	Circle	Red	Shape			0		CircleRed.png	CircleRed.png	30	1	400	0	0	0	0		0	0	0	0		0	0	0	0		0	0	0	0		0
5.0.11.0	win	061118	09:25:44	NH_A_02 Pilot	1	1	blockedtask_bivalentshapetraining	6	blockedtask_bivalentshapetraining	15	Circle	Green	Shape			0		CircleGreen.png	CircleGreen.png	38	0	311	0	0	0	0		0	0	0	0		0	0	0	0		0	0	0	0		0
5.0.11.0	win	061118	09:25:44	NH_A_02 Pilot	1	1	blockedtask_bivalentshapetraining	6	blockedtask_bivalentshapetraining	18	Circle	Green	Shape			0		CircleGreen.png	CircleGreen.png	30	1	699	0	0	0	0		0	0	0	0		0	0	0	0		0	0	0	0		0
5.0.11.0	win	061118	09:25:44	NH_A_02 Pilot	1	1	blockedtask_bivalentshapetraining	6	blockedtask_bivalentshapetraining	21	Triangle	Green	Shape			0		TriangleGreen.png	TriangleGreen.png	38	1	486	0	0	0	0		0	0	0	0		0	0	0	0		0	0	0	0		0
5.0.11.0	win	061118	09:25:44	NH_A_02 Pilot	1	1	blockedtask_bivalentshapetraining	6	blockedtask_bivalentshapetraining	24	Circle	Red	Shape			0		CircleRed.png	CircleRed.png	30	1	394	0	0	0	0		0	0	0	0		0	0	0	0		0	0	0	0		0
5.0.11.0	win	061118	09:25:44	NH_A_02 Pilot	1	1	blockedtask_bivalentshapetraining	6	blockedtask_bivalentshapetraining	27	Circle	Green	Shape			0		CircleGreen.png	CircleGreen.png	30	1	354	0	0	0	0		0	0	0	0		0	0	0	0		0	0	0	0		0
5.0.11.0	win	061118	09:25:44	NH_A_02 Pilot	1	1	blockedtask_bivalentshapetraining	6	blockedtask_bivalentshapetraining	30	Circle	Green	Shape			0		CircleGreen.png	CircleGreen.png	30	1	347	0	0	0	0		0	0	0	0		0	0	0	0		0	0	0	0		0
5.0.11.0	win	061118	09:25:44	NH_A_02 Pilot	1	1	blockedtask_bivalentshapetraining	6	blockedtask_bivalentshapetraining	33	Circle	Green	Shape			0		CircleGreen.png	CircleGreen.png	30	1	293	0	0	0	0		0	0	0	0		0	0	0	0		0	0	0	0		0
5.0.11.0	win	061118	09:25:44	NH_A_02 Pilot	1	1	blockedtask_bivalentshapetraining	6	blockedtask_bivalentshapetraining	36	Circle	Red	Shape			0		CircleRed.png	CircleRed.png	30	1	561	0	0	0	0		0	0	0	0		0	0	0	0		0	0	0	0		0
5.0.11.0	win	061118	09:25:44	NH_A_02 Pilot	1	1	blockedtask_bivalentshapetraining	6	blockedtask_bivalentshapetraining	39	Triangle	Green	Shape			0		TriangleGreen.png	TriangleGreen.png	38	1	387	0	0	0	0		0	0	0	0		0	0	0	0		0	0	0	0		0
5.0.11.0	win	061118	09:25:44	NH_A_02 Pilot	1	1	blockedtask_bivalentshapetraining	6	blockedtask_bivalentshapetraining	42	Circle	Green	Shape			0		CircleGreen.png	CircleGreen.png	38	0	347	0	0	0	0		0	0	0	0		0	0	0	0		0	0	0	0		0
5.0.11.0	win	061118	09:25:44	NH_A_02 Pilot	1	1	blockedtask_bivalentshapetraining	6	blockedtask_bivalentshapetraining	45	Triangle	Red	Shape			0		TriangleRed.png	TriangleRed.png	38	1	653	0	0	0	0		0	0	0	0		0	0	0	0		0	0	0	0		0
5.0.11.0	win	061118	09:25:44	NH_A_02 Pilot	1	1	blockedtask_bivalentshapetraining	6	blockedtask_bivalentshapetraining	48	Circle	Green	Shape			0		CircleGreen.png	CircleGreen.png	30	1	410	0	0	0	0		0	0	0	0		0	0	0	0		0	0	0	0		0
5.0.11.0	win	061118	09:25:44	NH_A_02 Pilot	1	1	blockedtask_bivalentshapetraining	6	blockedtask_bivalentshapetraining	51	Triangle	Red	Shape			0		TriangleRed.png	TriangleRed.png	38	1	529	0	0	0	0		0	0	0	0		0	0	0	0		0	0	0	0		0
5.0.11.0	win	061118	09:25:44	NH_A_02 Pilot	1	1	blockedtask_bivalentshapetraining	6	blockedtask_bivalentshapetraining	54	Circle	Red	Shape			0		CircleRed.png	CircleRed.png	30	1	484	0	0	0	0		0	0	0	0		0	0	0	0		0	0	0	0		0
5.0.11.0	win	061118	09:25:44	NH_A_02 Pilot	1	1	blockedtask_bivalentshapetraining	6	blockedtask_bivalentshapetraining	57	Triangle	Red	Shape			0		TriangleRed.png	TriangleRed.png	38	1	664	0	0	0	0		0	0	0	0		0	0	0	0		0	0	0	0		0
5.0.11.0	win	061118	09:25:44	NH_A_02 Pilot	1	1	blockedtask_bivalentshapetraining	6	blockedtask_bivalentshapetraining	60	Circle	Red	Shape			0		CircleRed.png	CircleRed.png	30	1	325	0	0	0	0		0	0	0	0		0	0	0	0		0	0	0	0		0
5.0.11.0	win	061118	09:25:44	NH_A_02 Pilot	1	1	blockedtask_bivalentshapetraining	6	blockedtask_bivalentshapetraining	63	Circle	Green	Shape			0		CircleGreen.png	CircleGreen.png	30	1	704	0	0	0	0		0	0	0	0		0	0	0	0		0	0	0	0		0
5.0.11.0	win	061118	09:25:44	NH_A_02 Pilot	1	1	blockedtask_bivalentshapetraining	6	blockedtask_bivalentshapetraining	66	Triangle	Red	Shape			0		TriangleRed.png	TriangleRed.png	38	1	507	0	0	0	0		0	0	0	0		0	0	0	0		0	0	0	0		0
5.0.11.0	win	061118	09:25:44	NH_A_02 Pilot	1	1	blockedtask_bivalentshapetraining	6	blockedtask_bivalentshapetraining	69	Circle	Red	Shape			0		CircleRed.png	CircleRed.png	30	1	479	0	0	0	0		0	0	0	0		0	0	0	0		0	0	0	0		0
5.0.11.0	win	061118	09:25:44	NH_A_02 Pilot	1	1	blockedtask_bivalentshapetraining	6	blockedtask_bivalentshapetraining	72	Triangle	Green	Shape			0		TriangleGreen.png	TriangleGreen.png	38	1	387	0	0	0	0		0	0	0	0		0	0	0	0		0	0	0	0		0
5.0.11.0	win	061118	09:25:44	NH_A_02 Pilot	1	1	blockedtask_bivalentshapetraining	6	blockedtask_bivalentshapetraining	75	Triangle	Green	Shape			0		TriangleGreen.png	TriangleGreen.png	38	1	523	0	0	0	0		0	0	0	0		0	0	0	0		0	0	0	0		0
5.0.11.0	win	061118	09:25:44	NH_A_02 Pilot	1	1	blockedtask_bivalentshapetraining	6	blockedtask_bivalentshapetraining	78	Circle	Red	Shape			0		CircleRed.png	CircleRed.png	30	1	398	0	0	0	0		0	0	0	0		0	0	0	0		0	0	0	0		0
5.0.11.0	win	061118	09:25:44	NH_A_02 Pilot	1	1	blockedtask_bivalentshapetraining	6	blockedtask_bivalentshapetraining	81	Triangle	Green	Shape			0		TriangleGreen.png	TriangleGreen.png	38	1	325	0	0	0	0		0	0	0	0		0	0	0	0		0	0	0	0		0
5.0.11.0	win	061118	09:25:44	NH_A_02 Pilot	1	1	blockedtask_bivalentshapetraining	6	blockedtask_bivalentshapetraining	84	Triangle	Green	Shape			0		TriangleGreen.png	TriangleGreen.png	30	0	256	0	0	0	0		0	0	0	0		0	0	0	0		0	0	0	0		0
5.0.11.0	win	061118	09:25:44	NH_A_02 Pilot	1	1	blockedtask_bivalentshapetraining	6	blockedtask_bivalentshapetraining	87	Triangle	Red	Shape			0		TriangleRed.png	TriangleRed.png	38	1	917	0	0	0	0		0	0	0	0		0	0	0	0		0	0	0	0		0
5.0.11.0	win	061118	09:25:44	NH_A_02 Pilot	1	1	blockedtask_bivalentshapetraining	6	blockedtask_bivalentshapetraining	90	Triangle	Red	Shape			0		TriangleRed.png	TriangleRed.png	38	1	392	0	0	0	0		0	0	0	0		0	0	0	0		0	0	0	0		0
5.0.11.0	win	061118	09:25:44	NH_A_02 Pilot	1	1	blockedtask_bivalentshapetraining	6	blockedtask_bivalentshapetraining	93	Triangle	Green	Shape			0		TriangleGreen.png	TriangleGreen.png	38	1	336	0	0	0	0		0	0	0	0		0	0	0	0		0	0	0	0		0
5.0.11.0	win	061118	09:25:44	NH_A_02 Pilot	1	1	blockedtask_bivalentshapetraining	6	blockedtask_bivalentshapetraining	96	Triangle	Red	Shape			0		TriangleRed.png	TriangleRed.png	38	1	362	0	0	0	0		0	0	0	0		0	0	0	0		0	0	0	0		0
5.0.11.0	win	061118	09:25:44	NH_A_02 Pilot	1	1	blockedtask_bivalentcolortraining	7	BlockedPracticeInstruct	1	Triangle	Red	Shape			0		SC_Blocked_BivalentColorTraining.htm	TriangleRed.png	57	0	11762	0	0	0	0		0	0	0	0		0	0	0	0		0	0	0	0		0
5.0.11.0	win	061118	09:25:44	NH_A_02 Pilot	1	1	blockedtask_bivalentcolortraining	7	blockedtask_bivalentcolortraining	3	Circle	Green	Color			0		CircleGreen.png	CircleGreen.png	38	1	891	0	0	0	0		0	0	0	0		0	0	0	0		0	0	0	0		0
5.0.11.0	win	061118	09:25:44	NH_A_02 Pilot	1	1	blockedtask_bivalentcolortraining	7	blockedtask_bivalentcolortraining	6	Circle	Red	Color			0		CircleRed.png	CircleRed.png	30	1	415	0	0	0	0		0	0	0	0		0	0	0	0		0	0	0	0		0
5.0.11.0	win	061118	09:25:44	NH_A_02 Pilot	1	1	blockedtask_bivalentcolortraining	7	blockedtask_bivalentcolortraining	9	Triangle	Green	Color			0		TriangleGreen.png	TriangleGreen.png	38	1	406	0	0	0	0		0	0	0	0		0	0	0	0		0	0	0	0		0
5.0.11.0	win	061118	09:25:44	NH_A_02 Pilot	1	1	blockedtask_bivalentcolortraining	7	blockedtask_bivalentcolortraining	12	Circle	Green	Color			0		CircleGreen.png	CircleGreen.png	38	1	349	0	0	0	0		0	0	0	0		0	0	0	0		0	0	0	0		0
5.0.11.0	win	061118	09:25:44	NH_A_02 Pilot	1	1	blockedtask_bivalentcolortraining	7	blockedtask_bivalentcolortraining	15	Triangle	Green	Color			0		TriangleGreen.png	TriangleGreen.png	38	1	295	0	0	0	0		0	0	0	0		0	0	0	0		0	0	0	0		0
5.0.11.0	win	061118	09:25:44	NH_A_02 Pilot	1	1	blockedtask_bivalentcolortraining	7	blockedtask_bivalentcolortraining	18	Triangle	Green	Color			0		TriangleGreen.png	TriangleGreen.png	38	1	339	0	0	0	0		0	0	0	0		0	0	0	0		0	0	0	0		0
5.0.11.0	win	061118	09:25:44	NH_A_02 Pilot	1	1	blockedtask_bivalentcolortraining	7	blockedtask_bivalentcolortraining	21	Circle	Green	Color			0		CircleGreen.png	CircleGreen.png	38	1	317	0	0	0	0		0	0	0	0		0	0	0	0		0	0	0	0		0
5.0.11.0	win	061118	09:25:44	NH_A_02 Pilot	1	1	blockedtask_bivalentcolortraining	7	blockedtask_bivalentcolortraining	24	Circle	Green	Color			0		CircleGreen.png	CircleGreen.png	38	1	295	0	0	0	0		0	0	0	0		0	0	0	0		0	0	0	0		0
5.0.11.0	win	061118	09:25:44	NH_A_02 Pilot	1	1	blockedtask_bivalentcolortraining	7	blockedtask_bivalentcolortraining	27	Triangle	Red	Color			0		TriangleRed.png	TriangleRed.png	30	1	371	0	0	0	0		0	0	0	0		0	0	0	0		0	0	0	0		0
5.0.11.0	win	061118	09:25:44	NH_A_02 Pilot	1	1	blockedtask_bivalentcolortraining	7	blockedtask_bivalentcolortraining	30	Triangle	Red	Color			0		TriangleRed.png	TriangleRed.png	30	1	300	0	0	0	0		0	0	0	0		0	0	0	0		0	0	0	0		0
5.0.11.0	win	061118	09:25:44	NH_A_02 Pilot	1	1	blockedtask_bivalentcolortraining	7	blockedtask_bivalentcolortraining	33	Triangle	Green	Color			0		TriangleGreen.png	TriangleGreen.png	30	0	247	0	0	0	0		0	0	0	0		0	0	0	0		0	0	0	0		0
5.0.11.0	win	061118	09:25:44	NH_A_02 Pilot	1	1	blockedtask_bivalentcolortraining	7	blockedtask_bivalentcolortraining	36	Triangle	Green	Color			0		TriangleGreen.png	TriangleGreen.png	38	1	429	0	0	0	0		0	0	0	0		0	0	0	0		0	0	0	0		0
5.0.11.0	win	061118	09:25:44	NH_A_02 Pilot	1	1	blockedtask_bivalentcolortraining	7	blockedtask_bivalentcolortraining	39	Triangle	Red	Color			0		TriangleRed.png	TriangleRed.png	30	1	564	0	0	0	0		0	0	0	0		0	0	0	0		0	0	0	0		0
5.0.11.0	win	061118	09:25:44	NH_A_02 Pilot	1	1	blockedtask_bivalentcolortraining	7	blockedtask_bivalentcolortraining	42	Triangle	Green	Color			0		TriangleGreen.png	TriangleGreen.png	38	1	277	0	0	0	0		0	0	0	0		0	0	0	0		0	0	0	0		0
5.0.11.0	win	061118	09:25:44	NH_A_02 Pilot	1	1	blockedtask_bivalentcolortraining	7	blockedtask_bivalentcolortraining	45	Triangle	Red	Color			0		TriangleRed.png	TriangleRed.png	30	1	338	0	0	0	0		0	0	0	0		0	0	0	0		0	0	0	0		0
5.0.11.0	win	061118	09:25:44	NH_A_02 Pilot	1	1	blockedtask_bivalentcolortraining	7	blockedtask_bivalentcolortraining	48	Triangle	Red	Color			0		TriangleRed.png	TriangleRed.png	30	1	380	0	0	0	0		0	0	0	0		0	0	0	0		0	0	0	0		0
5.0.11.0	win	061118	09:25:44	NH_A_02 Pilot	1	1	blockedtask_bivalentcolortraining	7	blockedtask_bivalentcolortraining	51	Circle	Red	Color			0		CircleRed.png	CircleRed.png	30	1	373	0	0	0	0		0	0	0	0		0	0	0	0		0	0	0	0		0
5.0.11.0	win	061118	09:25:44	NH_A_02 Pilot	1	1	blockedtask_bivalentcolortraining	7	blockedtask_bivalentcolortraining	54	Circle	Green	Color			0		CircleGreen.png	CircleGreen.png	38	1	493	0	0	0	0		0	0	0	0		0	0	0	0		0	0	0	0		0
5.0.11.0	win	061118	09:25:44	NH_A_02 Pilot	1	1	blockedtask_bivalentcolortraining	7	blockedtask_bivalentcolortraining	57	Circle	Red	Color			0		CircleRed.png	CircleRed.png	30	1	417	0	0	0	0		0	0	0	0		0	0	0	0		0	0	0	0		0
5.0.11.0	win	061118	09:25:44	NH_A_02 Pilot	1	1	blockedtask_bivalentcolortraining	7	blockedtask_bivalentcolortraining	60	Circle	Green	Color			0		CircleGreen.png	CircleGreen.png	38	1	344	0	0	0	0		0	0	0	0		0	0	0	0		0	0	0	0		0
5.0.11.0	win	061118	09:25:44	NH_A_02 Pilot	1	1	blockedtask_bivalentcolortraining	7	blockedtask_bivalentcolortraining	63	Triangle	Green	Color			0		TriangleGreen.png	TriangleGreen.png	30	0	290	0	0	0	0		0	0	0	0		0	0	0	0		0	0	0	0		0
5.0.11.0	win	061118	09:25:44	NH_A_02 Pilot	1	1	blockedtask_bivalentcolortraining	7	blockedtask_bivalentcolortraining	66	Circle	Red	Color			0		CircleRed.png	CircleRed.png	30	1	438	0	0	0	0		0	0	0	0		0	0	0	0		0	0	0	0		0
5.0.11.0	win	061118	09:25:44	NH_A_02 Pilot	1	1	blockedtask_bivalentcolortraining	7	blockedtask_bivalentcolortraining	69	Triangle	Red	Color			0		TriangleRed.png	TriangleRed.png	30	1	396	0	0	0	0		0	0	0	0		0	0	0	0		0	0	0	0		0
5.0.11.0	win	061118	09:25:44	NH_A_02 Pilot	1	1	blockedtask_bivalentcolortraining	7	blockedtask_bivalentcolortraining	72	Circle	Red	Color			0		CircleRed.png	CircleRed.png	30	1	308	0	0	0	0		0	0	0	0		0	0	0	0		0	0	0	0		0
5.0.11.0	win	061118	09:25:44	NH_A_02 Pilot	1	1	blockedtask_bivalentcolortraining	7	blockedtask_bivalentcolortraining	75	Triangle	Green	Color			0		TriangleGreen.png	TriangleGreen.png	38	1	320	0	0	0	0		0	0	0	0		0	0	0	0		0	0	0	0		0
5.0.11.0	win	061118	09:25:44	NH_A_02 Pilot	1	1	blockedtask_bivalentcolortraining	7	blockedtask_bivalentcolortraining	78	Triangle	Red	Color			0		TriangleRed.png	TriangleRed.png	30	1	506	0	0	0	0		0	0	0	0		0	0	0	0		0	0	0	0		0
5.0.11.0	win	061118	09:25:44	NH_A_02 Pilot	1	1	blockedtask_bivalentcolortraining	7	blockedtask_bivalentcolortraining	81	Circle	Red	Color			0		CircleRed.png	CircleRed.png	30	1	461	0	0	0	0		0	0	0	0		0	0	0	0		0	0	0	0		0
5.0.11.0	win	061118	09:25:44	NH_A_02 Pilot	1	1	blockedtask_bivalentcolortraining	7	blockedtask_bivalentcolortraining	84	Circle	Red	Color			0		CircleRed.png	CircleRed.png	30	1	435	0	0	0	0		0	0	0	0		0	0	0	0		0	0	0	0		0
5.0.11.0	win	061118	09:25:44	NH_A_02 Pilot	1	1	blockedtask_bivalentcolortraining	7	blockedtask_bivalentcolortraining	87	Triangle	Red	Color			0		TriangleRed.png	TriangleRed.png	30	1	313	0	0	0	0		0	0	0	0		0	0	0	0		0	0	0	0		0
5.0.11.0	win	061118	09:25:44	NH_A_02 Pilot	1	1	blockedtask_bivalentcolortraining	7	blockedtask_bivalentcolortraining	90	Circle	Red	Color			0		CircleRed.png	CircleRed.png	30	1	260	0	0	0	0		0	0	0	0		0	0	0	0		0	0	0	0		0
5.0.11.0	win	061118	09:25:44	NH_A_02 Pilot	1	1	blockedtask_bivalentcolortraining	7	blockedtask_bivalentcolortraining	93	Circle	Green	Color			0		CircleGreen.png	CircleGreen.png	38	1	529	0	0	0	0		0	0	0	0		0	0	0	0		0	0	0	0		0
5.0.11.0	win	061118	09:25:44	NH_A_02 Pilot	1	1	blockedtask_bivalentcolortraining	7	blockedtask_bivalentcolortraining	96	Circle	Green	Color			0		CircleGreen.png	CircleGreen.png	38	1	356	0	0	0	0		0	0	0	0		0	0	0	0		0	0	0	0		0
5.0.11.0	win	061118	09:25:44	NH_A_02 Pilot	1	1	blocked_testintro	8	BlockedPracticeInstruct	1	Circle	Green	Color			0		SC_Blocked_TestIntro.htm	CircleGreen.png	57	0	130252	0	0	0	0		0	0	0	0		0	0	0	0		0	0	0	0		0
5.0.11.0	win	061118	09:25:44	NH_A_02 Pilot	1	1	blocked_color	9	BlockedTestInstruct	1	Circle	Green	Color			0		SC_Blocked_BivalentColorTest.htm	CircleGreen.png	57	0	13041	0	0	0	0		0	0	0	0		0	0	0	0		0	0	0	0		0
5.0.11.0	win	061118	09:25:44	NH_A_02 Pilot	1	1	blocked_color	9	blockedtask_bivalentcolortest	3	Triangle	Red	Color			0		TriangleRed.png	TriangleRed.png	30	1	631	1	1	631	100	631	0	0	0	0		0	0	0	0		0	0	0	0		0
5.0.11.0	win	061118	09:25:44	NH_A_02 Pilot	1	1	blocked_color	9	blockedtask_bivalentcolortest	6	Triangle	Green	Color			0		TriangleGreen.png	TriangleGreen.png	38	1	325	2	2	956	100	478	0	0	0	0		0	0	0	0		0	0	0	0		0
5.0.11.0	win	061118	09:25:44	NH_A_02 Pilot	1	1	blocked_color	9	blockedtask_bivalentcolortest	9	Triangle	Red	Color			0		TriangleRed.png	TriangleRed.png	30	1	384	3	3	1340	100	446.6666666666666856145	0	0	0	0		0	0	0	0		0	0	0	0		0
5.0.11.0	win	061118	09:25:44	NH_A_02 Pilot	1	1	blocked_color	9	blockedtask_bivalentcolortest	12	Triangle	Green	Color			0		TriangleGreen.png	TriangleGreen.png	38	1	328	4	4	1668	100	417	0	0	0	0		0	0	0	0		0	0	0	0		0
5.0.11.0	win	061118	09:25:44	NH_A_02 Pilot	1	1	blocked_color	9	blockedtask_bivalentcolortest	15	Circle	Red	Color			0		CircleRed.png	CircleRed.png	30	1	499	5	5	2167	100	433.3999999999999772626	0	0	0	0		0	0	0	0		0	0	0	0		0
5.0.11.0	win	061118	09:25:44	NH_A_02 Pilot	1	1	blocked_color	9	blockedtask_bivalentcolortest	18	Circle	Green	Color			0		CircleGreen.png	CircleGreen.png	38	1	342	6	6	2509	100	418.1666666666666856145	0	0	0	0		0	0	0	0		0	0	0	0		0
5.0.11.0	win	061118	09:25:44	NH_A_02 Pilot	1	1	blocked_color	9	blockedtask_bivalentcolortest	21	Circle	Green	Color			0		CircleGreen.png	CircleGreen.png	38	1	400	7	7	2909	100	415.5714285714285551876	0	0	0	0		0	0	0	0		0	0	0	0		0
5.0.11.0	win	061118	09:25:44	NH_A_02 Pilot	1	1	blocked_color	9	blockedtask_bivalentcolortest	24	Circle	Green	Color			0		CircleGreen.png	CircleGreen.png	38	1	391	8	8	3300	100	412.5	0	0	0	0		0	0	0	0		0	0	0	0		0
5.0.11.0	win	061118	09:25:44	NH_A_02 Pilot	1	1	blocked_color	9	blockedtask_bivalentcolortest	27	Triangle	Red	Color			0		TriangleRed.png	TriangleRed.png	30	1	351	9	9	3651	100	405.6666666666666856145	0	0	0	0		0	0	0	0		0	0	0	0		0
5.0.11.0	win	061118	09:25:44	NH_A_02 Pilot	1	1	blocked_color	9	blockedtask_bivalentcolortest	30	Triangle	Red	Color			0		TriangleRed.png	TriangleRed.png	30	1	441	10	10	4092	100	409.1999999999999886313	0	0	0	0		0	0	0	0		0	0	0	0		0
5.0.11.0	win	061118	09:25:44	NH_A_02 Pilot	1	1	blocked_color	9	blockedtask_bivalentcolortest	33	Triangle	Green	Color			0		TriangleGreen.png	TriangleGreen.png	38	1	447	11	11	4539	100	412.6363636363636260285	0	0	0	0		0	0	0	0		0	0	0	0		0
5.0.11.0	win	061118	09:25:44	NH_A_02 Pilot	1	1	blocked_color	9	blockedtask_bivalentcolortest	36	Circle	Red	Color			0		CircleRed.png	CircleRed.png	30	1	437	12	12	4976	100	414.6666666666666856145	0	0	0	0		0	0	0	0		0	0	0	0		0
5.0.11.0	win	061118	09:25:44	NH_A_02 Pilot	1	1	blocked_color	9	blockedtask_bivalentcolortest	39	Triangle	Red	Color			0		TriangleRed.png	TriangleRed.png	30	1	443	13	13	5419	100	416.8461538461538680167	0	0	0	0		0	0	0	0		0	0	0	0		0
5.0.11.0	win	061118	09:25:44	NH_A_02 Pilot	1	1	blocked_color	9	blockedtask_bivalentcolortest	42	Triangle	Red	Color			0		TriangleRed.png	TriangleRed.png	30	1	353	14	14	5772	100	412.2857142857142775938	0	0	0	0		0	0	0	0		0	0	0	0		0
5.0.11.0	win	061118	09:25:44	NH_A_02 Pilot	1	1	blocked_color	9	blockedtask_bivalentcolortest	45	Triangle	Green	Color			0		TriangleGreen.png	TriangleGreen.png	38	1	570	15	15	6342	100	422.8000000000000113687	0	0	0	0		0	0	0	0		0	0	0	0		0
5.0.11.0	win	061118	09:25:44	NH_A_02 Pilot	1	1	blocked_color	9	blockedtask_bivalentcolortest	48	Circle	Red	Color			0		CircleRed.png	CircleRed.png	30	1	379	16	16	6721	100	420.0625	0	0	0	0		0	0	0	0		0	0	0	0		0
5.0.11.0	win	061118	09:25:44	NH_A_02 Pilot	1	1	blocked_color	9	blockedtask_bivalentcolortest	51	Circle	Red	Color			0		CircleRed.png	CircleRed.png	30	1	451	17	17	7172	100	421.8823529411764639008	0	0	0	0		0	0	0	0		0	0	0	0		0
5.0.11.0	win	061118	09:25:44	NH_A_02 Pilot	1	1	blocked_color	9	blockedtask_bivalentcolortest	54	Triangle	Green	Color			0		TriangleGreen.png	TriangleGreen.png	38	1	409	18	18	7581	100	421.1666666666666856145	0	0	0	0		0	0	0	0		0	0	0	0		0
5.0.11.0	win	061118	09:25:44	NH_A_02 Pilot	1	1	blocked_color	9	blockedtask_bivalentcolortest	57	Circle	Green	Color			0		CircleGreen.png	CircleGreen.png	38	1	336	19	19	7917	100	416.6842105263157804984	0	0	0	0		0	0	0	0		0	0	0	0		0
5.0.11.0	win	061118	09:25:44	NH_A_02 Pilot	1	1	blocked_color	9	blockedtask_bivalentcolortest	60	Circle	Green	Color			0		CircleGreen.png	CircleGreen.png	38	1	362	20	20	8279	100	413.9499999999999886313	0	0	0	0		0	0	0	0		0	0	0	0		0
5.0.11.0	win	061118	09:25:44	NH_A_02 Pilot	1	1	blocked_color	9	blockedtask_bivalentcolortest	63	Triangle	Red	Color			0		TriangleRed.png	TriangleRed.png	30	1	387	21	21	8666	100	412.6666666666666856145	0	0	0	0		0	0	0	0		0	0	0	0		0
5.0.11.0	win	061118	09:25:44	NH_A_02 Pilot	1	1	blocked_color	9	blockedtask_bivalentcolortest	66	Triangle	Green	Color			0		TriangleGreen.png	TriangleGreen.png	38	1	331	22	22	8997	100	408.9545454545454390427	0	0	0	0		0	0	0	0		0	0	0	0		0
5.0.11.0	win	061118	09:25:44	NH_A_02 Pilot	1	1	blocked_color	9	blockedtask_bivalentcolortest	69	Circle	Red	Color			0		CircleRed.png	CircleRed.png	30	1	421	23	23	9418	100	409.4782608695651902053	0	0	0	0		0	0	0	0		0	0	0	0		0
5.0.11.0	win	061118	09:25:44	NH_A_02 Pilot	1	1	blocked_color	9	blockedtask_bivalentcolortest	72	Circle	Red	Color			0		CircleRed.png	CircleRed.png	30	1	428	24	24	9846	100	410.25	0	0	0	0		0	0	0	0		0	0	0	0		0
5.0.11.0	win	061118	09:25:44	NH_A_02 Pilot	1	1	blocked_color	9	blockedtask_bivalentcolortest	75	Circle	Red	Color			0		CircleRed.png	CircleRed.png	30	1	387	25	25	10233	100	409.3199999999999931788	0	0	0	0		0	0	0	0		0	0	0	0		0
5.0.11.0	win	061118	09:25:44	NH_A_02 Pilot	1	1	blocked_color	9	blockedtask_bivalentcolortest	78	Triangle	Green	Color			0		TriangleGreen.png	TriangleGreen.png	38	1	395	26	26	10628	100	408.7692307692307736033	0	0	0	0		0	0	0	0		0	0	0	0		0
5.0.11.0	win	061118	09:25:44	NH_A_02 Pilot	1	1	blocked_color	9	blockedtask_bivalentcolortest	81	Triangle	Red	Color			0		TriangleRed.png	TriangleRed.png	30	1	403	27	27	11031	100	408.5555555555555429237	0	0	0	0		0	0	0	0		0	0	0	0		0
5.0.11.0	win	061118	09:25:44	NH_A_02 Pilot	1	1	blocked_color	9	blockedtask_bivalentcolortest	84	Circle	Red	Color			0		CircleRed.png	CircleRed.png	30	1	426	28	28	11457	100	409.1785714285714448124	0	0	0	0		0	0	0	0		0	0	0	0		0
5.0.11.0	win	061118	09:25:44	NH_A_02 Pilot	1	1	blocked_color	9	blockedtask_bivalentcolortest	87	Triangle	Red	Color			0		TriangleRed.png	TriangleRed.png	30	1	321	29	29	11778	100	406.1379310344827331392	0	0	0	0		0	0	0	0		0	0	0	0		0
5.0.11.0	win	061118	09:25:44	NH_A_02 Pilot	1	1	blocked_color	9	blockedtask_bivalentcolortest	90	Triangle	Green	Color			0		TriangleGreen.png	TriangleGreen.png	38	1	427	30	30	12205	100	406.8333333333333143855	0	0	0	0		0	0	0	0		0	0	0	0		0
5.0.11.0	win	061118	09:25:44	NH_A_02 Pilot	1	1	blocked_color	9	blockedtask_bivalentcolortest	93	Circle	Green	Color			0		CircleGreen.png	CircleGreen.png	38	1	370	31	31	12575	100	405.6451612903225623086	0	0	0	0		0	0	0	0		0	0	0	0		0
5.0.11.0	win	061118	09:25:44	NH_A_02 Pilot	1	1	blocked_color	9	blockedtask_bivalentcolortest	96	Triangle	Green	Color			0		TriangleGreen.png	TriangleGreen.png	38	1	475	32	32	13050	100	407.8125	0	0	0	0		0	0	0	0		0	0	0	0		0
5.0.11.0	win	061118	09:25:44	NH_A_02 Pilot	1	1	blocked_color	9	blockedtask_bivalentcolortest	99	Triangle	Green	Color			0		TriangleGreen.png	TriangleGreen.png	38	1	431	33	33	13481	100	408.5151515151515013713	0	0	0	0		0	0	0	0		0	0	0	0		0
5.0.11.0	win	061118	09:25:44	NH_A_02 Pilot	1	1	blocked_color	9	blockedtask_bivalentcolortest	102	Circle	Green	Color			0		CircleGreen.png	CircleGreen.png	38	1	453	34	34	13934	100	409.8235294117646958512	0	0	0	0		0	0	0	0		0	0	0	0		0
5.0.11.0	win	061118	09:25:44	NH_A_02 Pilot	1	1	blocked_color	9	blockedtask_bivalentcolortest	105	Circle	Green	Color			0		CircleGreen.png	CircleGreen.png	38	1	459	35	35	14393	100	411.2285714285714561811	0	0	0	0		0	0	0	0		0	0	0	0		0
5.0.11.0	win	061118	09:25:44	NH_A_02 Pilot	1	1	blocked_color	9	blockedtask_bivalentcolortest	108	Circle	Red	Color			0		CircleRed.png	CircleRed.png	30	1	576	36	36	14969	100	415.8055555555555429237	0	0	0	0		0	0	0	0		0	0	0	0		0
5.0.11.0	win	061118	09:25:44	NH_A_02 Pilot	1	1	blocked_color	9	blockedtask_bivalentcolortest	111	Circle	Red	Color			0		CircleRed.png	CircleRed.png	30	1	353	37	37	15322	100	414.1081081081081265438	0	0	0	0		0	0	0	0		0	0	0	0		0
5.0.11.0	win	061118	09:25:44	NH_A_02 Pilot	1	1	blocked_color	9	blockedtask_bivalentcolortest	114	Circle	Red	Color			0		CircleRed.png	CircleRed.png	30	1	394	38	38	15716	100	413.5789473684210406645	0	0	0	0		0	0	0	0		0	0	0	0		0
5.0.11.0	win	061118	09:25:44	NH_A_02 Pilot	1	1	blocked_color	9	blockedtask_bivalentcolortest	117	Circle	Green	Color			0		CircleGreen.png	CircleGreen.png	38	1	466	39	39	16182	100	414.9230769230769055866	0	0	0	0		0	0	0	0		0	0	0	0		0
5.0.11.0	win	061118	09:25:44	NH_A_02 Pilot	1	1	blocked_color	9	blockedtask_bivalentcolortest	120	Triangle	Green	Color			0		TriangleGreen.png	TriangleGreen.png	38	1	455	40	40	16637	100	415.9250000000000113687	0	0	0	0		0	0	0	0		0	0	0	0		0
5.0.11.0	win	061118	09:25:44	NH_A_02 Pilot	1	1	blocked_color	9	blockedtask_bivalentcolortest	123	Triangle	Red	Color			0		TriangleRed.png	TriangleRed.png	30	1	508	41	41	17145	100	418.1707317073170884214	0	0	0	0		0	0	0	0		0	0	0	0		0
5.0.11.0	win	061118	09:25:44	NH_A_02 Pilot	1	1	blocked_color	9	blockedtask_bivalentcolortest	126	Triangle	Red	Color			0		TriangleRed.png	TriangleRed.png	30	1	479	42	42	17624	100	419.6190476190475919793	0	0	0	0		0	0	0	0		0	0	0	0		0
5.0.11.0	win	061118	09:25:44	NH_A_02 Pilot	1	1	blocked_color	9	blockedtask_bivalentcolortest	129	Triangle	Red	Color			0		TriangleRed.png	TriangleRed.png	30	1	388	43	43	18012	100	418.8837209302325845783	0	0	0	0		0	0	0	0		0	0	0	0		0
5.0.11.0	win	061118	09:25:44	NH_A_02 Pilot	1	1	blocked_color	9	blockedtask_bivalentcolortest	132	Triangle	Green	Color			0		TriangleGreen.png	TriangleGreen.png	38	1	460	44	44	18472	100	419.8181818181818130142	0	0	0	0		0	0	0	0		0	0	0	0		0
5.0.11.0	win	061118	09:25:44	NH_A_02 Pilot	1	1	blocked_color	9	blockedtask_bivalentcolortest	135	Circle	Green	Color			0		CircleGreen.png	CircleGreen.png	38	1	337	45	45	18809	100	417.9777777777777600932	0	0	0	0		0	0	0	0		0	0	0	0		0
5.0.11.0	win	061118	09:25:44	NH_A_02 Pilot	1	1	blocked_color	9	blockedtask_bivalentcolortest	138	Circle	Red	Color			0		CircleRed.png	CircleRed.png	30	1	411	46	46	19220	100	417.8260869565217490162	0	0	0	0		0	0	0	0		0	0	0	0		0
5.0.11.0	win	061118	09:25:44	NH_A_02 Pilot	1	1	blocked_color	9	blockedtask_bivalentcolortest	141	Circle	Green	Color			0		CircleGreen.png	CircleGreen.png	38	1	435	47	47	19655	100	418.1914893617021107275	0	0	0	0		0	0	0	0		0	0	0	0		0
5.0.11.0	win	061118	09:25:44	NH_A_02 Pilot	1	1	blocked_color	9	blockedtask_bivalentcolortest	144	Circle	Red	Color			0		CircleRed.png	CircleRed.png	30	1	377	48	48	20032	100	417.3333333333333143855	0	0	0	0		0	0	0	0		0	0	0	0		0
5.0.11.0	win	061118	09:25:44	NH_A_02 Pilot	1	1	blocked_color	9	blockedtask_bivalentcolortest	147	Circle	Red	Color			0		CircleRed.png	CircleRed.png	30	1	337	49	49	20369	100	415.693877551020420924	0	0	0	0		0	0	0	0		0	0	0	0		0
5.0.11.0	win	061118	09:25:44	NH_A_02 Pilot	1	1	blocked_color	9	blockedtask_bivalentcolortest	150	Circle	Red	Color			0		CircleRed.png	CircleRed.png	30	1	363	50	50	20732	100	414.6399999999999863576	0	0	0	0		0	0	0	0		0	0	0	0		0
5.0.11.0	win	061118	09:25:44	NH_A_02 Pilot	1	1	blocked_color	9	blockedtask_bivalentcolortest	153	Circle	Red	Color			0		CircleRed.png	CircleRed.png	30	1	341	51	51	21073	100	413.1960784313725412176	0	0	0	0		0	0	0	0		0	0	0	0		0
5.0.11.0	win	061118	09:25:44	NH_A_02 Pilot	1	1	blocked_color	9	blockedtask_bivalentcolortest	156	Triangle	Red	Color			0		TriangleRed.png	TriangleRed.png	30	1	367	52	52	21440	100	412.30769230769232081	0	0	0	0		0	0	0	0		0	0	0	0		0
5.0.11.0	win	061118	09:25:44	NH_A_02 Pilot	1	1	blocked_color	9	blockedtask_bivalentcolortest	159	Circle	Green	Color			0		CircleGreen.png	CircleGreen.png	38	1	423	53	53	21863	100	412.5094339622641541609	0	0	0	0		0	0	0	0		0	0	0	0		0
5.0.11.0	win	061118	09:25:44	NH_A_02 Pilot	1	1	blocked_color	9	blockedtask_bivalentcolortest	162	Triangle	Green	Color			0		TriangleGreen.png	TriangleGreen.png	38	1	350	54	54	22213	100	411.3518518518518476412	0	0	0	0		0	0	0	0		0	0	0	0		0
5.0.11.0	win	061118	09:25:44	NH_A_02 Pilot	1	1	blocked_color	9	blockedtask_bivalentcolortest	165	Triangle	Green	Color			0		TriangleGreen.png	TriangleGreen.png	38	1	359	55	55	22572	100	410.3999999999999772626	0	0	0	0		0	0	0	0		0	0	0	0		0
5.0.11.0	win	061118	09:25:44	NH_A_02 Pilot	1	1	blocked_color	9	blockedtask_bivalentcolortest	168	Circle	Green	Color			0		CircleGreen.png	CircleGreen.png	38	1	321	56	56	22893	100	408.8035714285714448124	0	0	0	0		0	0	0	0		0	0	0	0		0
5.0.11.0	win	061118	09:25:44	NH_A_02 Pilot	1	1	blocked_color	9	blockedtask_bivalentcolortest	171	Circle	Green	Color			0		CircleGreen.png	CircleGreen.png	38	1	347	57	57	23240	100	407.7192982456140271097	0	0	0	0		0	0	0	0		0	0	0	0		0
5.0.11.0	win	061118	09:25:44	NH_A_02 Pilot	1	1	blocked_color	9	blockedtask_bivalentcolortest	174	Triangle	Red	Color			0		TriangleRed.png	TriangleRed.png	30	1	437	58	58	23677	100	408.2241379310344768783	0	0	0	0		0	0	0	0		0	0	0	0		0
5.0.11.0	win	061118	09:25:44	NH_A_02 Pilot	1	1	blocked_color	9	blockedtask_bivalentcolortest	177	Circle	Green	Color			0		CircleGreen.png	CircleGreen.png	38	1	507	59	59	24184	100	409.8983050847457434429	0	0	0	0		0	0	0	0		0	0	0	0		0
5.0.11.0	win	061118	09:25:44	NH_A_02 Pilot	1	1	blocked_color	9	blockedtask_bivalentcolortest	180	Triangle	Red	Color			0		TriangleRed.png	TriangleRed.png	38	0	399	59	60	24184	98.3333333333333285964	409.8983050847457434429	0	0	0	0		0	0	0	0		0	0	0	0		0
5.0.11.0	win	061118	09:25:44	NH_A_02 Pilot	1	1	blocked_color	9	blockedtask_bivalentcolortest	183	Circle	Green	Color			0		CircleGreen.png	CircleGreen.png	38	1	582	60	61	24766	98.3606557377049171009	412.7666666666666515084	0	0	0	0		0	0	0	0		0	0	0	0		0
5.0.11.0	win	061118	09:25:44	NH_A_02 Pilot	1	1	blocked_color	9	blockedtask_bivalentcolortest	186	Triangle	Green	Color			0		TriangleGreen.png	TriangleGreen.png	38	1	470	61	62	25236	98.387096774193551596	413.7049180327869066787	0	0	0	0		0	0	0	0		0	0	0	0		0
5.0.11.0	win	061118	09:25:44	NH_A_02 Pilot	1	1	blocked_color	9	blockedtask_bivalentcolortest	189	Triangle	Red	Color			0		TriangleRed.png	TriangleRed.png	30	1	411	62	63	25647	98.4126984126984041268	413.6612903225806689989	0	0	0	0		0	0	0	0		0	0	0	0		0
5.0.11.0	win	061118	09:25:44	NH_A_02 Pilot	1	1	blocked_color	9	blockedtask_bivalentcolortest	192	Triangle	Green	Color			0		TriangleGreen.png	TriangleGreen.png	38	1	546	63	64	26193	98.4375	415.7619047619047591979	0	0	0	0		0	0	0	0		0	0	0	0		0
5.0.11.0	win	061118	09:25:44	NH_A_02 Pilot	1	1	blocked_shape	10	BlockedTestInstruct	1	Triangle	Green	Color			0		SC_Blocked_BivalentShapeTest.htm	TriangleGreen.png	57	0	19789	0	0	0	0		0	0	0	0		0	0	0	0		0	0	0	0		0
5.0.11.0	win	061118	09:25:44	NH_A_02 Pilot	1	1	blocked_shape	10	blockedtask_bivalentshapetest	3	Triangle	Red	Shape			0		TriangleRed.png	TriangleRed.png	38	1	821	0	0	0	0		1	1	821	100	821	0	0	0	0		0	0	0	0		0
5.0.11.0	win	061118	09:25:44	NH_A_02 Pilot	1	1	blocked_shape	10	blockedtask_bivalentshapetest	6	Triangle	Red	Shape			0		TriangleRed.png	TriangleRed.png	38	1	316	0	0	0	0		2	2	1137	100	568.5	0	0	0	0		0	0	0	0		0
5.0.11.0	win	061118	09:25:44	NH_A_02 Pilot	1	1	blocked_shape	10	blockedtask_bivalentshapetest	9	Circle	Green	Shape			0		CircleGreen.png	CircleGreen.png	30	1	423	0	0	0	0		3	3	1560	100	520	0	0	0	0		0	0	0	0		0
5.0.11.0	win	061118	09:25:44	NH_A_02 Pilot	1	1	blocked_shape	10	blockedtask_bivalentshapetest	12	Triangle	Red	Shape			0		TriangleRed.png	TriangleRed.png	38	1	397	0	0	0	0		4	4	1957	100	489.25	0	0	0	0		0	0	0	0		0
5.0.11.0	win	061118	09:25:44	NH_A_02 Pilot	1	1	blocked_shape	10	blockedtask_bivalentshapetest	15	Circle	Red	Shape			0		CircleRed.png	CircleRed.png	30	1	453	0	0	0	0		5	5	2410	100	482	0	0	0	0		0	0	0	0		0
5.0.11.0	win	061118	09:25:44	NH_A_02 Pilot	1	1	blocked_shape	10	blockedtask_bivalentshapetest	18	Circle	Green	Shape			0		CircleGreen.png	CircleGreen.png	38	0	315	0	0	0	0		5	6	2410	83.3333333333333428072	482	0	0	0	0		0	0	0	0		0
5.0.11.0	win	061118	09:25:44	NH_A_02 Pilot	1	1	blocked_shape	10	blockedtask_bivalentshapetest	21	Circle	Green	Shape			0		CircleGreen.png	CircleGreen.png	30	1	693	0	0	0	0		6	7	3103	85.7142857142857081953	517.1666666666666287711	0	0	0	0		0	0	0	0		0
5.0.11.0	win	061118	09:25:44	NH_A_02 Pilot	1	1	blocked_shape	10	blockedtask_bivalentshapetest	24	Circle	Green	Shape			0		CircleGreen.png	CircleGreen.png	30	1	433	0	0	0	0		7	8	3536	87.5	505.1428571428571672186	0	0	0	0		0	0	0	0		0
5.0.11.0	win	061118	09:25:44	NH_A_02 Pilot	1	1	blocked_shape	10	blockedtask_bivalentshapetest	27	Triangle	Green	Shape			0		TriangleGreen.png	TriangleGreen.png	38	1	455	0	0	0	0		8	9	3991	88.8888888888888857309	498.875	0	0	0	0		0	0	0	0		0
5.0.11.0	win	061118	09:25:44	NH_A_02 Pilot	1	1	blocked_shape	10	blockedtask_bivalentshapetest	30	Triangle	Red	Shape			0		TriangleRed.png	TriangleRed.png	38	1	493	0	0	0	0		9	10	4484	90	498.2222222222222285382	0	0	0	0		0	0	0	0		0
5.0.11.0	win	061118	09:25:44	NH_A_02 Pilot	1	1	blocked_shape	10	blockedtask_bivalentshapetest	33	Triangle	Red	Shape			0		TriangleRed.png	TriangleRed.png	38	1	353	0	0	0	0		10	11	4837	90.9090909090909065071	483.6999999999999886313	0	0	0	0		0	0	0	0		0
5.0.11.0	win	061118	09:25:44	NH_A_02 Pilot	1	1	blocked_shape	10	blockedtask_bivalentshapetest	36	Triangle	Green	Shape			0		TriangleGreen.png	TriangleGreen.png	38	1	426	0	0	0	0		11	12	5263	91.6666666666666571928	478.4545454545454390427	0	0	0	0		0	0	0	0		0
5.0.11.0	win	061118	09:25:44	NH_A_02 Pilot	1	1	blocked_shape	10	blockedtask_bivalentshapetest	39	Triangle	Red	Shape			0		TriangleRed.png	TriangleRed.png	38	1	417	0	0	0	0		12	13	5680	92.3076923076923065992	473.3333333333333143855	0	0	0	0		0	0	0	0		0
5.0.11.0	win	061118	09:25:44	NH_A_02 Pilot	1	1	blocked_shape	10	blockedtask_bivalentshapetest	42	Circle	Red	Shape			0		CircleRed.png	CircleRed.png	30	1	391	0	0	0	0		13	14	6071	92.8571428571428612031	467	0	0	0	0		0	0	0	0		0
5.0.11.0	win	061118	09:25:44	NH_A_02 Pilot	1	1	blocked_shape	10	blockedtask_bivalentshapetest	45	Circle	Red	Shape			0		CircleRed.png	CircleRed.png	30	1	367	0	0	0	0		14	15	6438	93.3333333333333285964	459.8571428571428327814	0	0	0	0		0	0	0	0		0
5.0.11.0	win	061118	09:25:44	NH_A_02 Pilot	1	1	blocked_shape	10	blockedtask_bivalentshapetest	48	Circle	Green	Shape			0		CircleGreen.png	CircleGreen.png	30	1	424	0	0	0	0		15	16	6862	93.75	457.4666666666666401397	0	0	0	0		0	0	0	0		0
5.0.11.0	win	061118	09:25:44	NH_A_02 Pilot	1	1	blocked_shape	10	blockedtask_bivalentshapetest	51	Triangle	Green	Shape			0		TriangleGreen.png	TriangleGreen.png	38	1	447	0	0	0	0		16	17	7309	94.1176470588235218884	456.8125	0	0	0	0		0	0	0	0		0
5.0.11.0	win	061118	09:25:44	NH_A_02 Pilot	1	1	blocked_shape	10	blockedtask_bivalentshapetest	54	Circle	Red	Shape			0		CircleRed.png	CircleRed.png	30	1	421	0	0	0	0		17	18	7730	94.4444444444444428655	454.7058823529411597519	0	0	0	0		0	0	0	0		0
5.0.11.0	win	061118	09:25:44	NH_A_02 Pilot	1	1	blocked_shape	10	blockedtask_bivalentshapetest	57	Triangle	Green	Shape			0		TriangleGreen.png	TriangleGreen.png	38	1	379	0	0	0	0		18	19	8109	94.7368421052631504153	450.5	0	0	0	0		0	0	0	0		0
5.0.11.0	win	061118	09:25:44	NH_A_02 Pilot	1	1	blocked_shape	10	blockedtask_bivalentshapetest	60	Triangle	Red	Shape			0		TriangleRed.png	TriangleRed.png	38	1	388	0	0	0	0		19	20	8497	95	447.2105263157894796677	0	0	0	0		0	0	0	0		0
5.0.11.0	win	061118	09:25:44	NH_A_02 Pilot	1	1	blocked_shape	10	blockedtask_bivalentshapetest	63	Circle	Red	Shape			0		CircleRed.png	CircleRed.png	30	1	556	0	0	0	0		20	21	9053	95.2380952380952265912	452.6499999999999772626	0	0	0	0		0	0	0	0		0
5.0.11.0	win	061118	09:25:44	NH_A_02 Pilot	1	1	blocked_shape	10	blockedtask_bivalentshapetest	66	Circle	Green	Shape			0		CircleGreen.png	CircleGreen.png	30	1	525	0	0	0	0		21	22	9578	95.4545454545454532536	456.0952380952380735835	0	0	0	0		0	0	0	0		0
5.0.11.0	win	061118	09:25:44	NH_A_02 Pilot	1	1	blocked_shape	10	blockedtask_bivalentshapetest	69	Triangle	Green	Shape			0		TriangleGreen.png	TriangleGreen.png	38	1	480	0	0	0	0		22	23	10058	95.6521739130434838216	457.1818181818181869858	0	0	0	0		0	0	0	0		0
5.0.11.0	win	061118	09:25:44	NH_A_02 Pilot	1	1	blocked_shape	10	blockedtask_bivalentshapetest	72	Circle	Green	Shape			0		CircleGreen.png	CircleGreen.png	30	1	405	0	0	0	0		23	24	10463	95.8333333333333428072	454.9130434782608745081	0	0	0	0		0	0	0	0		0
5.0.11.0	win	061118	09:25:44	NH_A_02 Pilot	1	1	blocked_shape	10	blockedtask_bivalentshapetest	75	Circle	Green	Shape			0		CircleGreen.png	CircleGreen.png	30	1	380	0	0	0	0		24	25	10843	96	451.7916666666666856145	0	0	0	0		0	0	0	0		0
5.0.11.0	win	061118	09:25:44	NH_A_02 Pilot	1	1	blocked_shape	10	blockedtask_bivalentshapetest	78	Circle	Green	Shape			0		CircleGreen.png	CircleGreen.png	30	1	357	0	0	0	0		25	26	11200	96.153846153846160405	448	0	0	0	0		0	0	0	0		0
5.0.11.0	win	061118	09:25:44	NH_A_02 Pilot	1	1	blocked_shape	10	blockedtask_bivalentshapetest	81	Circle	Green	Shape			0		CircleGreen.png	CircleGreen.png	30	1	382	0	0	0	0		26	27	11582	96.2962962962962905067	445.4615384615384527933	0	0	0	0		0	0	0	0		0
5.0.11.0	win	061118	09:25:44	NH_A_02 Pilot	1	1	blocked_shape	10	blockedtask_bivalentshapetest	84	Triangle	Red	Shape			0		TriangleRed.png	TriangleRed.png	38	1	374	0	0	0	0		27	28	11956	96.4285714285714306016	442.8148148148148379732	0	0	0	0		0	0	0	0		0
5.0.11.0	win	061118	09:25:44	NH_A_02 Pilot	1	1	blocked_shape	10	blockedtask_bivalentshapetest	87	Triangle	Green	Shape			0		TriangleGreen.png	TriangleGreen.png	38	1	495	0	0	0	0		28	29	12451	96.5517241379310320326	444.6785714285714448124	0	0	0	0		0	0	0	0		0
5.0.11.0	win	061118	09:25:44	NH_A_02 Pilot	1	1	blocked_shape	10	blockedtask_bivalentshapetest	90	Circle	Green	Shape			0		CircleGreen.png	CircleGreen.png	30	1	371	0	0	0	0		29	30	12822	96.6666666666666714036	442.1379310344827331392	0	0	0	0		0	0	0	0		0
5.0.11.0	win	061118	09:25:44	NH_A_02 Pilot	1	1	blocked_shape	10	blockedtask_bivalentshapetest	93	Triangle	Red	Shape			0		TriangleRed.png	TriangleRed.png	38	1	459	0	0	0	0		30	31	13281	96.774193548387103192	442.6999999999999886313	0	0	0	0		0	0	0	0		0
5.0.11.0	win	061118	09:25:44	NH_A_02 Pilot	1	1	blocked_shape	10	blockedtask_bivalentshapetest	96	Triangle	Green	Shape			0		TriangleGreen.png	TriangleGreen.png	38	1	593	0	0	0	0		31	32	13874	96.875	447.548387096774206384	0	0	0	0		0	0	0	0		0
5.0.11.0	win	061118	09:25:44	NH_A_02 Pilot	1	1	blocked_shape	10	blockedtask_bivalentshapetest	99	Triangle	Green	Shape			0		TriangleGreen.png	TriangleGreen.png	38	1	385	0	0	0	0		32	33	14259	96.9696969696969688357	445.59375	0	0	0	0		0	0	0	0		0
5.0.11.0	win	061118	09:25:44	NH_A_02 Pilot	1	1	blocked_shape	10	blockedtask_bivalentshapetest	102	Triangle	Red	Shape			0		TriangleRed.png	TriangleRed.png	38	1	441	0	0	0	0		33	34	14700	97.0588235294117680496	445.4545454545454390427	0	0	0	0		0	0	0	0		0
5.0.11.0	win	061118	09:25:44	NH_A_02 Pilot	1	1	blocked_shape	10	blockedtask_bivalentshapetest	105	Triangle	Green	Shape			0		TriangleGreen.png	TriangleGreen.png	38	1	351	0	0	0	0		34	35	15051	97.1428571428571387969	442.6764705882353041488	0	0	0	0		0	0	0	0		0
5.0.11.0	win	061118	09:25:44	NH_A_02 Pilot	1	1	blocked_shape	10	blockedtask_bivalentshapetest	108	Triangle	Green	Shape			0		TriangleGreen.png	TriangleGreen.png	38	1	392	0	0	0	0		35	36	15443	97.2222222222222143273	441.2285714285714561811	0	0	0	0		0	0	0	0		0
5.0.11.0	win	061118	09:25:44	NH_A_02 Pilot	1	1	blocked_shape	10	blockedtask_bivalentshapetest	111	Circle	Red	Shape			0		CircleRed.png	CircleRed.png	30	1	320	0	0	0	0		36	37	15763	97.2972972972973053629	437.8611111111110858474	0	0	0	0		0	0	0	0		0
5.0.11.0	win	061118	09:25:44	NH_A_02 Pilot	1	1	blocked_shape	10	blockedtask_bivalentshapetest	114	Triangle	Green	Shape			0		TriangleGreen.png	TriangleGreen.png	38	1	475	0	0	0	0		37	38	16238	97.3684210526315752077	438.8648648648648418202	0	0	0	0		0	0	0	0		0
5.0.11.0	win	061118	09:25:44	NH_A_02 Pilot	1	1	blocked_shape	10	blockedtask_bivalentshapetest	117	Circle	Red	Shape			0		CircleRed.png	CircleRed.png	30	1	367	0	0	0	0		38	39	16605	97.4358974358974307961	436.9736842105263008307	0	0	0	0		0	0	0	0		0
5.0.11.0	win	061118	09:25:44	NH_A_02 Pilot	1	1	blocked_shape	10	blockedtask_bivalentshapetest	120	Triangle	Red	Shape			0		TriangleRed.png	TriangleRed.png	38	1	424	0	0	0	0		39	40	17029	97.5	436.6410256410256351955	0	0	0	0		0	0	0	0		0
5.0.11.0	win	061118	09:25:44	NH_A_02 Pilot	1	1	blocked_shape	10	blockedtask_bivalentshapetest	123	Triangle	Green	Shape			0		TriangleGreen.png	TriangleGreen.png	38	1	415	0	0	0	0		40	41	17444	97.5609756097560989474	436.1000000000000227374	0	0	0	0		0	0	0	0		0
5.0.11.0	win	061118	09:25:44	NH_A_02 Pilot	1	1	blocked_shape	10	blockedtask_bivalentshapetest	126	Circle	Red	Shape			0		CircleRed.png	CircleRed.png	30	1	437	0	0	0	0		41	42	17881	97.619047619047620401	436.1219512195121978948	0	0	0	0		0	0	0	0		0
5.0.11.0	win	061118	09:25:44	NH_A_02 Pilot	1	1	blocked_shape	10	blockedtask_bivalentshapetest	129	Triangle	Green	Shape			0		TriangleGreen.png	TriangleGreen.png	38	1	395	0	0	0	0		42	43	18276	97.6744186046511515542	435.1428571428571672186	0	0	0	0		0	0	0	0		0
5.0.11.0	win	061118	09:25:44	NH_A_02 Pilot	1	1	blocked_shape	10	blockedtask_bivalentshapetest	132	Circle	Red	Shape			0		CircleRed.png	CircleRed.png	30	1	403	0	0	0	0		43	44	18679	97.7272727272727337322	434.3953488372093261205	0	0	0	0		0	0	0	0		0
5.0.11.0	win	061118	09:25:44	NH_A_02 Pilot	1	1	blocked_shape	10	blockedtask_bivalentshapetest	135	Triangle	Green	Shape			0		TriangleGreen.png	TriangleGreen.png	38	1	331	0	0	0	0		44	45	19010	97.7777777777777714618	432.0454545454545609573	0	0	0	0		0	0	0	0		0
5.0.11.0	win	061118	09:25:44	NH_A_02 Pilot	1	1	blocked_shape	10	blockedtask_bivalentshapetest	138	Circle	Red	Shape			0		CircleRed.png	CircleRed.png	30	1	549	0	0	0	0		45	46	19559	97.8260869565217348054	434.6444444444444457076	0	0	0	0		0	0	0	0		0
5.0.11.0	win	061118	09:25:44	NH_A_02 Pilot	1	1	blocked_shape	10	blockedtask_bivalentshapetest	141	Circle	Green	Shape			0		CircleGreen.png	CircleGreen.png	30	1	599	0	0	0	0		46	47	20158	97.8723404255319167078	438.2173913043478137297	0	0	0	0		0	0	0	0		0
5.0.11.0	win	061118	09:25:44	NH_A_02 Pilot	1	1	blocked_shape	10	blockedtask_bivalentshapetest	144	Circle	Red	Shape			0		CircleRed.png	CircleRed.png	30	1	422	0	0	0	0		47	48	20580	97.9166666666666571928	437.8723404255318882861	0	0	0	0		0	0	0	0		0
5.0.11.0	win	061118	09:25:44	NH_A_02 Pilot	1	1	blocked_shape	10	blockedtask_bivalentshapetest	147	Triangle	Red	Shape			0		TriangleRed.png	TriangleRed.png	38	1	493	0	0	0	0		48	49	21073	97.9591836734693828248	439.0208333333333143855	0	0	0	0		0	0	0	0		0
5.0.11.0	win	061118	09:25:44	NH_A_02 Pilot	1	1	blocked_shape	10	blockedtask_bivalentshapetest	150	Triangle	Red	Shape			0		TriangleRed.png	TriangleRed.png	38	1	433	0	0	0	0		49	50	21506	98	438.8979591836734925892	0	0	0	0		0	0	0	0		0
5.0.11.0	win	061118	09:25:44	NH_A_02 Pilot	1	1	blocked_shape	10	blockedtask_bivalentshapetest	153	Triangle	Green	Shape			0		TriangleGreen.png	TriangleGreen.png	38	1	439	0	0	0	0		50	51	21945	98.0392156862745025592	438.8999999999999772626	0	0	0	0		0	0	0	0		0
5.0.11.0	win	061118	09:25:44	NH_A_02 Pilot	1	1	blocked_shape	10	blockedtask_bivalentshapetest	156	Circle	Green	Shape			0		CircleGreen.png	CircleGreen.png	30	1	397	0	0	0	0		51	52	22342	98.0769230769230659917	438.0784313725490051183	0	0	0	0		0	0	0	0		0
5.0.11.0	win	061118	09:25:44	NH_A_02 Pilot	1	1	blocked_shape	10	blockedtask_bivalentshapetest	159	Circle	Red	Shape			0		CircleRed.png	CircleRed.png	30	1	453	0	0	0	0		52	53	22795	98.1132075471698072988	438.36538461538464162	0	0	0	0		0	0	0	0		0
5.0.11.0	win	061118	09:25:44	NH_A_02 Pilot	1	1	blocked_shape	10	blockedtask_bivalentshapetest	162	Circle	Red	Shape			0		CircleRed.png	CircleRed.png	30	1	330	0	0	0	0		53	54	23125	98.1481481481481523588	436.3207547169811277854	0	0	0	0		0	0	0	0		0
5.0.11.0	win	061118	09:25:44	NH_A_02 Pilot	1	1	blocked_shape	10	blockedtask_bivalentshapetest	165	Triangle	Red	Shape			0		TriangleRed.png	TriangleRed.png	38	1	469	0	0	0	0		54	55	23594	98.1818181818181869858	436.9259259259259238206	0	0	0	0		0	0	0	0		0
5.0.11.0	win	061118	09:25:44	NH_A_02 Pilot	1	1	blocked_shape	10	blockedtask_bivalentshapetest	168	Circle	Green	Shape			0		CircleGreen.png	CircleGreen.png	30	1	473	0	0	0	0		55	56	24067	98.2142857142857081953	437.5818181818181642484	0	0	0	0		0	0	0	0		0
5.0.11.0	win	061118	09:25:44	NH_A_02 Pilot	1	1	blocked_shape	10	blockedtask_bivalentshapetest	171	Circle	Red	Shape			0		CircleRed.png	CircleRed.png	30	1	414	0	0	0	0		56	57	24481	98.2456140350877120682	437.1607142857142775938	0	0	0	0		0	0	0	0		0
5.0.11.0	win	061118	09:25:44	NH_A_02 Pilot	1	1	blocked_shape	10	blockedtask_bivalentshapetest	174	Circle	Red	Shape			0		CircleRed.png	CircleRed.png	30	1	341	0	0	0	0		57	58	24822	98.2758620689655089109	435.4736842105263008307	0	0	0	0		0	0	0	0		0
5.0.11.0	win	061118	09:25:44	NH_A_02 Pilot	1	1	blocked_shape	10	blockedtask_bivalentshapetest	177	Triangle	Red	Shape			0		TriangleRed.png	TriangleRed.png	38	1	383	0	0	0	0		58	59	25205	98.3050847457627128279	434.5689655172413949913	0	0	0	0		0	0	0	0		0
5.0.11.0	win	061118	09:25:44	NH_A_02 Pilot	1	1	blocked_shape	10	blockedtask_bivalentshapetest	180	Circle	Green	Shape			0		CircleGreen.png	CircleGreen.png	30	1	439	0	0	0	0		59	60	25644	98.3333333333333285964	434.6440677966101588936	0	0	0	0		0	0	0	0		0
5.0.11.0	win	061118	09:25:44	NH_A_02 Pilot	1	1	blocked_shape	10	blockedtask_bivalentshapetest	183	Circle	Red	Shape			0		CircleRed.png	CircleRed.png	30	1	381	0	0	0	0		60	61	26025	98.3606557377049171009	433.75	0	0	0	0		0	0	0	0		0
5.0.11.0	win	061118	09:25:44	NH_A_02 Pilot	1	1	blocked_shape	10	blockedtask_bivalentshapetest	186	Triangle	Red	Shape			0		TriangleRed.png	TriangleRed.png	38	1	502	0	0	0	0		61	62	26527	98.387096774193551596	434.8688524590164092842	0	0	0	0		0	0	0	0		0
5.0.11.0	win	061118	09:25:44	NH_A_02 Pilot	1	1	blocked_shape	10	blockedtask_bivalentshapetest	189	Circle	Green	Shape			0		CircleGreen.png	CircleGreen.png	30	1	249	0	0	0	0		62	63	26776	98.4126984126984041268	431.8709677419354875383	0	0	0	0		0	0	0	0		0
5.0.11.0	win	061118	09:25:44	NH_A_02 Pilot	1	1	blocked_shape	10	blockedtask_bivalentshapetest	192	Triangle	Green	Shape			0		TriangleGreen.png	TriangleGreen.png	38	1	518	0	0	0	0		63	64	27294	98.4375	433.2380952380952408021	0	0	0	0		0	0	0	0		0
5.0.11.0	win	061118	09:25:44	NH_A_02 Pilot	1	1	mixedintro	11	MixedIntroInstruct	1	Triangle	Green	Shape			0		SC_MixedIntro1.htm	TriangleGreen.png	57	0	110942	0	0	0	0		63	64	27294	98.4375	433.2380952380952408021	0	0	0	0		0	0	0	0		0
5.0.11.0	win	061118	09:25:44	NH_A_02 Pilot	1	1	mixedintro	11	MixedIntroInstruct	2	Triangle	Green	Shape			0		SC_MixedIntro2.htm	TriangleGreen.png	57	0	3383	0	0	0	0		63	64	27294	98.4375	433.2380952380952408021	0	0	0	0		0	0	0	0		0
5.0.11.0	win	061118	09:25:44	NH_A_02 Pilot	1	1	mixed_practiceLetter	12	MixedPracticeInstruct	1	Triangle	Green	Shape	Letter		1200		SC_Mixed_LetterTraining.htm	TriangleGreen.png	57	0	9006	0	0	0	0		0	0	0	0		0	0	0	0		0	0	0	0		0
5.0.11.0	win	061118	09:25:44	NH_A_02 Pilot	1	1	mixed_practiceLetter	12	mixed_firsttask	2	Circle	Green	Shape	Letter	firsttrial	1200	Inconsistent	S	CircleGreen.png	30	1	940	0	0	0	0		0	0	0	0		0	0	0	0		0	0	0	0		0
5.0.11.0	win	061118	09:25:44	NH_A_02 Pilot	1	1	mixed_practiceLetter	12	mixed_repeat	5	Circle	Red	Shape	Letter	Repeat	1200	Consistent	S	CircleRed.png	30	1	413	0	0	0	0		1	1	413	100	413	1	1	413	100	413	0	0	0	0		-413
5.0.11.0	win	061118	09:25:44	NH_A_02 Pilot	1	1	mixed_practiceLetter	12	mixed_repeat	8	Circle	Red	Shape	Letter	Repeat	1200	Consistent	S	CircleRed.png	30	1	307	0	0	0	0		2	2	720	100	360	2	2	720	100	360	0	0	0	0		-360
5.0.11.0	win	061118	09:25:44	NH_A_02 Pilot	1	1	mixed_practiceLetter	12	mixed_repeat	11	Circle	Green	Shape	Letter	Repeat	1200	Inconsistent	S	CircleGreen.png	30	1	269	0	0	0	0		3	3	989	100	329.6666666666666856145	3	3	989	100	329.6666666666666856145	0	0	0	0		-329.6666666666666856145
5.0.11.0	win	061118	09:25:44	NH_A_02 Pilot	1	1	mixed_practiceLetter	12	mixed_shift	14	Triangle	Green	Color	Letter	Shift	1200	Consistent	C	TriangleGreen.png	38	1	312	1	1	312	100	312	3	3	989	100	329.6666666666666856145	3	3	989	100	329.6666666666666856145	1	1	312	100	312	-17.6666666666666856145
5.0.11.0	win	061118	09:25:44	NH_A_02 Pilot	1	1	mixed_practiceLetter	12	mixed_repeat	17	Triangle	Green	Color	Letter	Repeat	1200	Consistent	C	TriangleGreen.png	38	1	322	2	2	634	100	317	3	3	989	100	329.6666666666666856145	4	4	1311	100	327.75	1	1	312	100	312	-15.75
5.0.11.0	win	061118	09:25:44	NH_A_02 Pilot	1	1	mixed_practiceLetter	12	mixed_shift	20	Circle	Green	Shape	Letter	Shift	1200	Inconsistent	S	CircleGreen.png	30	1	331	2	2	634	100	317	4	4	1320	100	330	4	4	1311	100	327.75	2	2	643	100	321.5	-6.25
5.0.11.0	win	061118	09:25:44	NH_A_02 Pilot	1	1	mixed_practiceLetter	12	mixed_repeat	23	Circle	Green	Shape	Letter	Repeat	1200	Inconsistent	S	CircleGreen.png	30	1	276	2	2	634	100	317	5	5	1596	100	319.1999999999999886313	5	5	1587	100	317.3999999999999772626	2	2	643	100	321.5	4.1000000000000227374
5.0.11.0	win	061118	09:25:44	NH_A_02 Pilot	1	1	mixed_practiceLetter	12	mixed_shift	26	Triangle	Green	Color	Letter	Shift	1200	Consistent	C	TriangleGreen.png	38	1	431	3	3	1065	100	355	5	5	1596	100	319.1999999999999886313	5	5	1587	100	317.3999999999999772626	3	3	1074	100	358	40.6000000000000227374
5.0.11.0	win	061118	09:25:44	NH_A_02 Pilot	1	1	mixed_practiceLetter	12	mixed_repeat	29	Circle	Green	Color	Letter	Repeat	1200	Inconsistent	C	CircleGreen.png	38	1	372	4	4	1437	100	359.25	5	5	1596	100	319.1999999999999886313	6	6	1959	100	326.5	3	3	1074	100	358	31.5
5.0.11.0	win	061118	09:25:44	NH_A_02 Pilot	1	1	mixed_practiceLetter	12	mixed_shift	32	Triangle	Green	Shape	Letter	Shift	1200	Consistent	S	TriangleGreen.png	38	1	651	4	4	1437	100	359.25	6	6	2247	100	374.5	6	6	1959	100	326.5	4	4	1725	100	431.25	104.75
5.0.11.0	win	061118	09:25:44	NH_A_02 Pilot	1	1	mixed_practiceLetter	12	mixed_shift	35	Circle	Green	Color	Letter	Shift	1200	Inconsistent	C	CircleGreen.png	30	0	248	4	5	1437	80	359.25	6	6	2247	100	374.5	6	6	1959	100	326.5	4	5	1725	80	431.25	104.75
5.0.11.0	win	061118	09:25:44	NH_A_02 Pilot	1	1	mixed_practiceLetter	12	mixed_repeat	38	Circle	Red	Color	Letter	Repeat	1200	Consistent	C	CircleRed.png	30	1	219	5	6	1656	83.3333333333333428072	331.1999999999999886313	6	6	2247	100	374.5	7	7	2178	100	311.1428571428571672186	4	5	1725	80	431.25	120.1071428571428327814
5.0.11.0	win	061118	09:25:44	NH_A_02 Pilot	1	1	mixed_practiceLetter	12	mixed_shift	41	Triangle	Red	Shape	Letter	Shift	1200	Inconsistent	S	TriangleRed.png	38	1	473	5	6	1656	83.3333333333333428072	331.1999999999999886313	7	7	2720	100	388.5714285714285551876	7	7	2178	100	311.1428571428571672186	5	6	2198	83.3333333333333428072	439.6000000000000227374	128.4571428571428555188
5.0.11.0	win	061118	09:25:44	NH_A_02 Pilot	1	1	mixed_practiceLetter	12	mixed_repeat	44	Circle	Green	Shape	Letter	Repeat	1200	Inconsistent	S	CircleGreen.png	30	1	460	5	6	1656	83.3333333333333428072	331.1999999999999886313	8	8	3180	100	397.5	8	8	2638	100	329.75	5	6	2198	83.3333333333333428072	439.6000000000000227374	109.8500000000000227374
5.0.11.0	win	061118	09:25:44	NH_A_02 Pilot	1	1	mixed_practiceLetter	12	mixed_shift	47	Circle	Green	Color	Letter	Shift	1200	Inconsistent	C	CircleGreen.png	38	1	752	6	7	2408	85.7142857142857081953	401.3333333333333143855	8	8	3180	100	397.5	8	8	2638	100	329.75	6	7	2950	85.7142857142857081953	491.6666666666666856145	161.9166666666666856145
5.0.11.0	win	061118	09:25:44	NH_A_02 Pilot	1	1	mixed_practiceLetter	12	mixed_shift	50	Circle	Green	Shape	Letter	Shift	1200	Inconsistent	S	CircleGreen.png	30	1	2248	6	7	2408	85.7142857142857081953	401.3333333333333143855	9	9	5428	100	603.1111111111110858474	8	8	2638	100	329.75	7	8	5198	87.5	742.5714285714285551876	412.8214285714285551876
5.0.11.0	win	061118	09:25:44	NH_A_02 Pilot	1	1	mixed_practiceLetter	12	mixed_shift	53	Triangle	Green	Color	Letter	Shift	1200	Consistent	C	TriangleGreen.png	38	1	804	7	8	3212	87.5	458.8571428571428327814	9	9	5428	100	603.1111111111110858474	8	8	2638	100	329.75	8	9	6002	88.8888888888888857309	750.25	420.5
5.0.11.0	win	061118	09:25:44	NH_A_02 Pilot	1	1	mixed_practiceLetter	12	mixed_shift	56	Circle	Red	Shape	Letter	Shift	1200	Consistent	S	CircleRed.png	30	1	474	7	8	3212	87.5	458.8571428571428327814	10	10	5902	100	590.2000000000000454747	8	8	2638	100	329.75	9	10	6476	90	719.5555555555555429237	389.8055555555555429237
5.0.11.0	win	061118	09:25:44	NH_A_02 Pilot	1	1	mixed_practiceLetter	12	mixed_shift	59	Triangle	Red	Color	Letter	Shift	1200	Inconsistent	C	TriangleRed.png	30	1	349	8	9	3561	88.8888888888888857309	445.125	10	10	5902	100	590.2000000000000454747	8	8	2638	100	329.75	10	11	6825	90.9090909090909065071	682.5	352.75
5.0.11.0	win	061118	09:25:44	NH_A_02 Pilot	1	1	mixed_practiceLetter	12	mixed_repeat	62	Triangle	Red	Color	Letter	Repeat	1200	Inconsistent	C	TriangleRed.png	30	1	293	9	10	3854	90	428.2222222222222285382	10	10	5902	100	590.2000000000000454747	9	9	2931	100	325.6666666666666856145	10	11	6825	90.9090909090909065071	682.5	356.8333333333333143855
5.0.11.0	win	061118	09:25:44	NH_A_02 Pilot	1	1	mixed_practiceLetter	12	mixed_shift	65	Triangle	Green	Shape	Letter	Shift	1200	Consistent	S	TriangleGreen.png	38	1	368	9	10	3854	90	428.2222222222222285382	11	11	6270	100	570	9	9	2931	100	325.6666666666666856145	11	12	7193	91.6666666666666571928	653.9090909090908780854	328.2424242424241924709
5.0.11.0	win	061118	09:25:44	NH_A_02 Pilot	1	1	mixed_practiceLetter	12	mixed_repeat	68	Circle	Red	Shape	Letter	Repeat	1200	Consistent	S	CircleRed.png	30	1	343	9	10	3854	90	428.2222222222222285382	12	12	6613	100	551.0833333333333712289	10	10	3274	100	327.3999999999999772626	11	12	7193	91.6666666666666571928	653.9090909090908780854	326.5090909090909008228
5.0.11.0	win	061118	09:25:44	NH_A_02 Pilot	1	1	mixed_practiceLetter	12	mixed_repeat	71	Circle	Red	Shape	Letter	Repeat	1200	Consistent	S	CircleRed.png	30	1	496	9	10	3854	90	428.2222222222222285382	13	13	7109	100	546.8461538461538111733	11	11	3770	100	342.7272727272727479431	11	12	7193	91.6666666666666571928	653.9090909090908780854	311.1818181818181301423
5.0.11.0	win	061118	09:25:44	NH_A_02 Pilot	1	1	mixed_practiceLetter	12	mixed_repeat	74	Triangle	Green	Shape	Letter	Repeat	1200	Consistent	S	TriangleGreen.png	38	1	371	9	10	3854	90	428.2222222222222285382	14	14	7480	100	534.2857142857143344372	12	12	4141	100	345.0833333333333143855	11	12	7193	91.6666666666666571928	653.9090909090908780854	308.8257575757575636999
5.0.11.0	win	061118	09:25:44	NH_A_02 Pilot	1	1	mixed_practiceLetter	12	mixed_repeat	77	Circle	Green	Shape	Letter	Repeat	1200	Inconsistent	S	CircleGreen.png	38	0	314	9	10	3854	90	428.2222222222222285382	14	15	7480	93.3333333333333285964	534.2857142857143344372	12	13	4141	92.3076923076923065992	345.0833333333333143855	11	12	7193	91.6666666666666571928	653.9090909090908780854	308.8257575757575636999
5.0.11.0	win	061118	09:25:44	NH_A_02 Pilot	1	1	mixed_practiceLetter	12	mixed_repeat	80	Circle	Red	Shape	Letter	Repeat	1200	Consistent	S	CircleRed.png	30	1	315	9	10	3854	90	428.2222222222222285382	15	16	7795	93.75	519.6666666666666287711	13	14	4456	92.8571428571428612031	342.7692307692307736033	11	12	7193	91.6666666666666571928	653.9090909090908780854	311.1398601398601044821
5.0.11.0	win	061118	09:25:44	NH_A_02 Pilot	1	1	mixed_practiceLetter	12	mixed_shift	83	Triangle	Green	Color	Letter	Shift	1200	Consistent	C	TriangleGreen.png	38	1	357	10	11	4211	90.9090909090909065071	421.1000000000000227374	15	16	7795	93.75	519.6666666666666287711	13	14	4456	92.8571428571428612031	342.7692307692307736033	12	13	7550	92.3076923076923065992	629.1666666666666287711	286.3974358974358551677
5.0.11.0	win	061118	09:25:44	NH_A_02 Pilot	1	1	mixed_practiceLetter	12	mixed_shift	86	Circle	Red	Shape	Letter	Shift	1200	Consistent	S	CircleRed.png	30	1	285	10	11	4211	90.9090909090909065071	421.1000000000000227374	16	17	8080	94.1176470588235218884	505	13	14	4456	92.8571428571428612031	342.7692307692307736033	13	14	7835	92.8571428571428612031	602.6923076923077360334	259.9230769230769624301
5.0.11.0	win	061118	09:25:44	NH_A_02 Pilot	1	1	mixed_practiceLetter	12	mixed_shift	89	Triangle	Red	Color	Letter	Shift	1200	Inconsistent	C	TriangleRed.png	30	1	583	11	12	4794	91.6666666666666571928	435.8181818181818130142	16	17	8080	94.1176470588235218884	505	13	14	4456	92.8571428571428612031	342.7692307692307736033	14	15	8418	93.3333333333333285964	601.2857142857143344372	258.5164835164835608339
5.0.11.0	win	061118	09:25:44	NH_A_02 Pilot	1	1	mixed_practiceLetter	12	mixed_shift	92	Circle	Green	Shape	Letter	Shift	1200	Inconsistent	S	CircleGreen.png	30	1	550	11	12	4794	91.6666666666666571928	435.8181818181818130142	17	18	8630	94.4444444444444428655	507.6470588235293917023	13	14	4456	92.8571428571428612031	342.7692307692307736033	15	16	8968	93.75	597.8666666666666742458	255.0974358974359006424
5.0.11.0	win	061118	09:25:44	NH_A_02 Pilot	1	1	mixed_practiceLetter	12	mixed_repeat	95	Triangle	Red	Shape	Letter	Repeat	1200	Inconsistent	S	TriangleRed.png	38	1	1558	11	12	4794	91.6666666666666571928	435.8181818181818130142	18	19	10188	94.7368421052631504153	566	14	15	6014	93.3333333333333285964	429.5714285714285551876	15	16	8968	93.75	597.8666666666666742458	168.2952380952381190582
5.0.11.0	win	061118	09:25:44	NH_A_02 Pilot	1	1	mixed_practiceLetter	12	mixed_shift	98	Circle	Red	Color	Letter	Shift	1200	Consistent	C	CircleRed.png	30	1	878	12	13	5672	92.3076923076923065992	472.6666666666666856145	18	19	10188	94.7368421052631504153	566	14	15	6014	93.3333333333333285964	429.5714285714285551876	16	17	9846	94.1176470588235218884	615.375	185.8035714285714448124
5.0.11.0	win	061118	09:25:44	NH_A_02 Pilot	1	1	mixed_practiceLetter	12	mixed_repeat	101	Triangle	Green	Color	Letter	Repeat	1200	Consistent	C	TriangleGreen.png	38	1	241	13	14	5913	92.8571428571428612031	454.8461538461538680167	18	19	10188	94.7368421052631504153	566	15	16	6255	93.75	417	16	17	9846	94.1176470588235218884	615.375	198.375
5.0.11.0	win	061118	09:25:44	NH_A_02 Pilot	1	1	mixed_practiceLetter	12	mixed_shift	104	Circle	Red	Shape	Letter	Shift	1200	Consistent	S	CircleRed.png	30	1	318	13	14	5913	92.8571428571428612031	454.8461538461538680167	19	20	10506	95	552.9473684210526016614	15	16	6255	93.75	417	17	18	10164	94.4444444444444428655	597.8823529411764639008	180.8823529411764639008
5.0.11.0	win	061118	09:25:44	NH_A_02 Pilot	1	1	mixed_practiceLetter	12	mixed_repeat	107	Circle	Green	Shape	Letter	Repeat	1200	Inconsistent	S	CircleGreen.png	38	0	584	13	14	5913	92.8571428571428612031	454.8461538461538680167	19	21	10506	90.4761904761904816041	552.9473684210526016614	15	17	6255	88.2352941176470579876	417	17	18	10164	94.4444444444444428655	597.8823529411764639008	180.8823529411764639008
5.0.11.0	win	061118	09:25:44	NH_A_02 Pilot	1	1	mixed_practiceLetter	12	mixed_repeat	110	Triangle	Red	Shape	Letter	Repeat	1200	Inconsistent	S	TriangleRed.png	30	0	558	13	14	5913	92.8571428571428612031	454.8461538461538680167	19	22	10506	86.3636363636363597607	552.9473684210526016614	15	18	6255	83.3333333333333428072	417	17	18	10164	94.4444444444444428655	597.8823529411764639008	180.8823529411764639008
5.0.11.0	win	061118	09:25:44	NH_A_02 Pilot	1	1	mixed_practiceLetter	12	mixed_shift	113	Triangle	Red	Color	Letter	Shift	1200	Inconsistent	C	TriangleRed.png	30	1	358	14	15	6271	93.3333333333333285964	447.9285714285714448124	19	22	10506	86.3636363636363597607	552.9473684210526016614	15	18	6255	83.3333333333333428072	417	18	19	10522	94.7368421052631504153	584.5555555555555429237	167.5555555555555429237
5.0.11.0	win	061118	09:25:44	NH_A_02 Pilot	1	1	mixed_practiceLetter	12	mixed_repeat	116	Triangle	Green	Color	Letter	Repeat	1200	Consistent	C	TriangleGreen.png	38	1	222	15	16	6493	93.75	432.8666666666666742458	19	22	10506	86.3636363636363597607	552.9473684210526016614	16	19	6477	84.2105263157894654569	404.8125	18	19	10522	94.7368421052631504153	584.5555555555555429237	179.7430555555555429237
5.0.11.0	win	061118	09:25:44	NH_A_02 Pilot	1	1	mixed_practiceLetter	12	mixed_repeat	119	Circle	Green	Color	Letter	Repeat	1200	Inconsistent	C	CircleGreen.png	38	1	476	16	17	6969	94.1176470588235218884	435.5625	19	22	10506	86.3636363636363597607	552.9473684210526016614	17	20	6953	85	409	18	19	10522	94.7368421052631504153	584.5555555555555429237	175.5555555555555429237
5.0.11.0	win	061118	09:25:44	NH_A_02 Pilot	1	1	mixed_practiceLetter	12	mixed_repeat	122	Triangle	Red	Color	Letter	Repeat	1200	Inconsistent	C	TriangleRed.png	30	1	207	17	18	7176	94.4444444444444428655	422.1176470588235360992	19	22	10506	86.3636363636363597607	552.9473684210526016614	18	21	7160	85.7142857142857081953	397.7777777777777714618	18	19	10522	94.7368421052631504153	584.5555555555555429237	186.7777777777777714618
5.0.11.0	win	061118	09:25:44	NH_A_02 Pilot	1	1	mixed_practiceLetter	12	mixed_shift	125	Circle	Red	Shape	Letter	Shift	1200	Consistent	S	CircleRed.png	30	1	381	17	18	7176	94.4444444444444428655	422.1176470588235360992	20	23	10887	86.9565217391304372541	544.3500000000000227374	18	21	7160	85.7142857142857081953	397.7777777777777714618	19	20	10903	95	573.8421052631579186709	176.0643274853801472091
5.0.11.0	win	061118	09:25:44	NH_A_02 Pilot	1	1	mixed_practiceLetter	12	mixed_repeat	128	Circle	Red	Shape	Letter	Repeat	1200	Consistent	S	CircleRed.png	30	1	451	17	18	7176	94.4444444444444428655	422.1176470588235360992	21	24	11338	87.5	539.9047619047619264165	19	22	7611	86.3636363636363597607	400.5789473684210406645	19	20	10903	95	573.8421052631579186709	173.2631578947368780064
5.0.11.0	win	061118	09:25:44	NH_A_02 Pilot	1	1	mixed_practiceLetter	12	mixed_shift	131	Triangle	Red	Color	Letter	Shift	1200	Inconsistent	C	TriangleRed.png	30	1	519	18	19	7695	94.7368421052631504153	427.5	21	24	11338	87.5	539.9047619047619264165	19	22	7611	86.3636363636363597607	400.5789473684210406645	20	21	11422	95.2380952380952265912	571.1000000000000227374	170.5210526315789820728
5.0.11.0	win	061118	09:25:44	NH_A_02 Pilot	1	1	mixed_practiceLetter	12	mixed_repeat	134	Triangle	Green	Color	Letter	Repeat	1200	Consistent	C	TriangleGreen.png	38	1	265	19	20	7960	95	418.9473684210526585048	21	24	11338	87.5	539.9047619047619264165	20	23	7876	86.9565217391304372541	393.8000000000000113687	20	21	11422	95.2380952380952265912	571.1000000000000227374	177.3000000000000113687
5.0.11.0	win	061118	09:25:44	NH_A_02 Pilot	1	1	mixed_practiceLetter	12	mixed_repeat	137	Triangle	Green	Color	Letter	Repeat	1200	Consistent	C	TriangleGreen.png	38	1	468	20	21	8428	95.2380952380952265912	421.3999999999999772626	21	24	11338	87.5	539.9047619047619264165	21	24	8344	87.5	397.3333333333333143855	20	21	11422	95.2380952380952265912	571.1000000000000227374	173.7666666666667083518
5.0.11.0	win	061118	09:25:44	NH_A_02 Pilot	1	1	mixed_practiceLetter	12	mixed_shift	140	Triangle	Red	Shape	Letter	Shift	1200	Inconsistent	S	TriangleRed.png	38	1	311	20	21	8428	95.2380952380952265912	421.3999999999999772626	22	25	11649	88	529.5	21	24	8344	87.5	397.3333333333333143855	21	22	11733	95.4545454545454532536	558.7142857142856655628	161.3809523809523511773
5.0.11.0	win	061118	09:25:44	NH_A_02 Pilot	1	1	mixed_practiceLetter	12	mixed_shift	143	Triangle	Red	Color	Letter	Shift	1200	Inconsistent	C	TriangleRed.png	30	1	225	21	22	8653	95.4545454545454532536	412.0476190476190367917	22	25	11649	88	529.5	21	24	8344	87.5	397.3333333333333143855	22	23	11958	95.6521739130434838216	543.5454545454545041139	146.2121212121211897284
5.0.11.0	win	061118	09:25:44	NH_A_02 Pilot	1	1	mixed_practiceLetter	12	mixed_shift	146	Triangle	Red	Shape	Letter	Shift	1200	Inconsistent	S	TriangleRed.png	38	1	351	21	22	8653	95.4545454545454532536	412.0476190476190367917	23	26	12000	88.4615384615384527933	521.7391304347826235244	21	24	8344	87.5	397.3333333333333143855	23	24	12309	95.8333333333333428072	535.1739130434782509838	137.8405797101449365982
5.0.11.0	win	061118	09:25:44	NH_A_02 Pilot	1	1	mixed_practiceWord	13	MixedPracticeInstruct	1	Triangle	Red	Shape	Word	Shift	1200	Inconsistent	SC_Mixed_WordTraining.htm	TriangleRed.png	57	0	8584	0	0	0	0		0	0	0	0		0	0	0	0		0	0	0	0		0
5.0.11.0	win	061118	09:25:44	NH_A_02 Pilot	1	1	mixed_practiceWord	13	mixed_firsttask	2	Triangle	Red	Shape	Word	firsttrial	1200	Inconsistent	SHAPE	TriangleRed.png	38	1	359	0	0	0	0		0	0	0	0		0	0	0	0		0	0	0	0		0
5.0.11.0	win	061118	09:25:44	NH_A_02 Pilot	1	1	mixed_practiceWord	13	mixed_shift	5	Triangle	Green	Color	Word	Shift	1200	Consistent	COLOR	TriangleGreen.png	30	0	463	0	1	0	0		0	0	0	0		0	0	0	0		0	1	0	0		0
5.0.11.0	win	061118	09:25:44	NH_A_02 Pilot	1	1	mixed_practiceWord	13	mixed_repeat	8	Circle	Red	Color	Word	Repeat	1200	Consistent	COLOR	CircleRed.png	30	1	299	1	2	299	50	299	0	0	0	0		1	1	299	100	299	0	1	0	0		-299
5.0.11.0	win	061118	09:25:44	NH_A_02 Pilot	1	1	mixed_practiceWord	13	mixed_repeat	11	Triangle	Red	Color	Word	Repeat	1200	Inconsistent	COLOR	TriangleRed.png	30	1	309	2	3	608	66.6666666666666571928	304	0	0	0	0		2	2	608	100	304	0	1	0	0		-304
5.0.11.0	win	061118	09:25:44	NH_A_02 Pilot	1	1	mixed_practiceWord	13	mixed_repeat	14	Triangle	Red	Color	Word	Repeat	1200	Inconsistent	COLOR	TriangleRed.png	30	1	239	3	4	847	75	282.3333333333333143855	0	0	0	0		3	3	847	100	282.3333333333333143855	0	1	0	0		-282.3333333333333143855
5.0.11.0	win	061118	09:25:44	NH_A_02 Pilot	1	1	mixed_practiceWord	13	mixed_repeat	17	Circle	Green	Color	Word	Repeat	1200	Inconsistent	COLOR	CircleGreen.png	38	1	299	4	5	1146	80	286.5	0	0	0	0		4	4	1146	100	286.5	0	1	0	0		-286.5
5.0.11.0	win	061118	09:25:44	NH_A_02 Pilot	1	1	mixed_practiceWord	13	mixed_shift	20	Triangle	Green	Shape	Word	Shift	1200	Consistent	SHAPE	TriangleGreen.png	38	1	326	4	5	1146	80	286.5	1	1	326	100	326	4	4	1146	100	286.5	1	2	326	50	326	39.5
5.0.11.0	win	061118	09:25:44	NH_A_02 Pilot	1	1	mixed_practiceWord	13	mixed_shift	23	Circle	Green	Color	Word	Shift	1200	Inconsistent	COLOR	CircleGreen.png	30	0	207	4	6	1146	66.6666666666666571928	286.5	1	1	326	100	326	4	4	1146	100	286.5	1	3	326	33.3333333333333285964	326	39.5
5.0.11.0	win	061118	09:25:44	NH_A_02 Pilot	1	1	mixed_practiceWord	13	mixed_repeat	26	Triangle	Red	Color	Word	Repeat	1200	Inconsistent	COLOR	TriangleRed.png	30	1	549	5	7	1695	71.4285714285714306016	339	1	1	326	100	326	5	5	1695	100	339	1	3	326	33.3333333333333285964	326	-13
5.0.11.0	win	061118	09:25:44	NH_A_02 Pilot	1	1	mixed_practiceWord	13	mixed_shift	29	Circle	Green	Shape	Word	Shift	1200	Inconsistent	SHAPE	CircleGreen.png	30	1	693	5	7	1695	71.4285714285714306016	339	2	2	1019	100	509.5	5	5	1695	100	339	2	4	1019	50	509.5	170.5
5.0.11.0	win	061118	09:25:44	NH_A_02 Pilot	1	1	mixed_practiceWord	13	mixed_repeat	32	Triangle	Green	Shape	Word	Repeat	1200	Consistent	SHAPE	TriangleGreen.png	38	1	271	5	7	1695	71.4285714285714306016	339	3	3	1290	100	430	6	6	1966	100	327.6666666666666856145	2	4	1019	50	509.5	181.8333333333333143855
5.0.11.0	win	061118	09:25:44	NH_A_02 Pilot	1	1	mixed_practiceWord	13	mixed_repeat	35	Triangle	Red	Shape	Word	Repeat	1200	Inconsistent	SHAPE	TriangleRed.png	38	1	363	5	7	1695	71.4285714285714306016	339	4	4	1653	100	413.25	7	7	2329	100	332.7142857142857224062	2	4	1019	50	509.5	176.7857142857142775938
5.0.11.0	win	061118	09:25:44	NH_A_02 Pilot	1	1	mixed_practiceWord	13	mixed_shift	38	Triangle	Red	Color	Word	Shift	1200	Inconsistent	COLOR	TriangleRed.png	30	1	387	6	8	2082	75	347	4	4	1653	100	413.25	7	7	2329	100	332.7142857142857224062	3	5	1406	60	468.6666666666666856145	135.9523809523809632083
5.0.11.0	win	061118	09:25:44	NH_A_02 Pilot	1	1	mixed_practiceWord	13	mixed_shift	41	Triangle	Red	Shape	Word	Shift	1200	Inconsistent	SHAPE	TriangleRed.png	38	1	297	6	8	2082	75	347	5	5	1950	100	390	7	7	2329	100	332.7142857142857224062	4	6	1703	66.6666666666666571928	425.75	93.0357142857142775938
5.0.11.0	win	061118	09:25:44	NH_A_02 Pilot	1	1	mixed_practiceWord	13	mixed_repeat	44	Circle	Green	Shape	Word	Repeat	1200	Inconsistent	SHAPE	CircleGreen.png	38	0	372	6	8	2082	75	347	5	6	1950	83.3333333333333428072	390	7	8	2329	87.5	332.7142857142857224062	4	6	1703	66.6666666666666571928	425.75	93.0357142857142775938
5.0.11.0	win	061118	09:25:44	NH_A_02 Pilot	1	1	mixed_practiceWord	13	mixed_repeat	47	Triangle	Green	Shape	Word	Repeat	1200	Consistent	SHAPE	TriangleGreen.png	38	1	3203	6	8	2082	75	347	6	7	5153	85.7142857142857081953	858.8333333333333712289	8	9	5532	88.8888888888888857309	691.5	4	6	1703	66.6666666666666571928	425.75	-265.75
5.0.11.0	win	061118	09:25:44	NH_A_02 Pilot	1	1	mixed_practiceWord	13	mixed_repeat	50	Circle	Green	Shape	Word	Repeat	1200	Inconsistent	SHAPE	CircleGreen.png	30	1	601	6	8	2082	75	347	7	8	5754	87.5	822	9	10	6133	90	681.4444444444444570763	4	6	1703	66.6666666666666571928	425.75	-255.6944444444444570763
5.0.11.0	win	061118	09:25:44	NH_A_02 Pilot	1	1	mixed_practiceWord	13	mixed_repeat	53	Triangle	Green	Shape	Word	Repeat	1200	Consistent	SHAPE	TriangleGreen.png	38	1	327	6	8	2082	75	347	8	9	6081	88.8888888888888857309	760.125	10	11	6460	90.9090909090909065071	646	4	6	1703	66.6666666666666571928	425.75	-220.25
5.0.11.0	win	061118	09:25:44	NH_A_02 Pilot	1	1	mixed_practiceWord	13	mixed_repeat	56	Triangle	Red	Shape	Word	Repeat	1200	Inconsistent	SHAPE	TriangleRed.png	38	1	608	6	8	2082	75	347	9	10	6689	90	743.2222222222221716947	11	12	7068	91.6666666666666571928	642.5454545454545041139	4	6	1703	66.6666666666666571928	425.75	-216.7954545454545041139
5.0.11.0	win	061118	09:25:44	NH_A_02 Pilot	1	1	mixed_practiceWord	13	mixed_shift	59	Circle	Red	Color	Word	Shift	1200	Consistent	COLOR	CircleRed.png	30	1	286	7	9	2368	77.7777777777777856727	338.2857142857142775938	9	10	6689	90	743.2222222222221716947	11	12	7068	91.6666666666666571928	642.5454545454545041139	5	7	1989	71.4285714285714306016	397.8000000000000113687	-244.7454545454544927452
5.0.11.0	win	061118	09:25:44	NH_A_02 Pilot	1	1	mixed_practiceWord	13	mixed_repeat	62	Triangle	Red	Color	Word	Repeat	1200	Inconsistent	COLOR	TriangleRed.png	30	1	553	8	10	2921	80	365.125	9	10	6689	90	743.2222222222221716947	12	13	7621	92.3076923076923065992	635.0833333333333712289	5	7	1989	71.4285714285714306016	397.8000000000000113687	-237.2833333333333598603
5.0.11.0	win	061118	09:25:44	NH_A_02 Pilot	1	1	mixed_practiceWord	13	mixed_shift	65	Circle	Green	Shape	Word	Shift	1200	Inconsistent	SHAPE	CircleGreen.png	30	1	505	8	10	2921	80	365.125	10	11	7194	90.9090909090909065071	719.3999999999999772626	12	13	7621	92.3076923076923065992	635.0833333333333712289	6	8	2494	75	415.6666666666666856145	-219.4166666666666856145
5.0.11.0	win	061118	09:25:44	NH_A_02 Pilot	1	1	mixed_practiceWord	13	mixed_repeat	68	Circle	Red	Shape	Word	Repeat	1200	Consistent	SHAPE	CircleRed.png	30	1	347	8	10	2921	80	365.125	11	12	7541	91.6666666666666571928	685.5454545454545041139	13	14	7968	92.8571428571428612031	612.9230769230769055866	6	8	2494	75	415.6666666666666856145	-197.2564102564102199722
5.0.11.0	win	061118	09:25:44	NH_A_02 Pilot	1	1	mixed_practiceWord	13	mixed_shift	71	Triangle	Green	Color	Word	Shift	1200	Consistent	COLOR	TriangleGreen.png	38	1	243	9	11	3164	81.8181818181818272251	351.5555555555555429237	11	12	7541	91.6666666666666571928	685.5454545454545041139	13	14	7968	92.8571428571428612031	612.9230769230769055866	7	9	2737	77.7777777777777856727	391	-221.9230769230769055866
5.0.11.0	win	061118	09:25:44	NH_A_02 Pilot	1	1	mixed_practiceWord	13	mixed_repeat	74	Circle	Green	Color	Word	Repeat	1200	Inconsistent	COLOR	CircleGreen.png	38	1	416	10	12	3580	83.3333333333333428072	358	11	12	7541	91.6666666666666571928	685.5454545454545041139	14	15	8384	93.3333333333333285964	598.8571428571428896248	7	9	2737	77.7777777777777856727	391	-207.8571428571428896248
5.0.11.0	win	061118	09:25:44	NH_A_02 Pilot	1	1	mixed_practiceWord	13	mixed_repeat	77	Triangle	Green	Color	Word	Repeat	1200	Consistent	COLOR	TriangleGreen.png	38	1	806	11	13	4386	84.6153846153846131983	398.7272727272727479431	11	12	7541	91.6666666666666571928	685.5454545454545041139	15	16	9190	93.75	612.6666666666666287711	7	9	2737	77.7777777777777856727	391	-221.6666666666666287711
5.0.11.0	win	061118	09:25:44	NH_A_02 Pilot	1	1	mixed_practiceWord	13	mixed_repeat	80	Circle	Green	Color	Word	Repeat	1200	Inconsistent	COLOR	CircleGreen.png	30	0	235	11	14	4386	78.5714285714285693984	398.7272727272727479431	11	12	7541	91.6666666666666571928	685.5454545454545041139	15	17	9190	88.2352941176470579876	612.6666666666666287711	7	9	2737	77.7777777777777856727	391	-221.6666666666666287711
5.0.11.0	win	061118	09:25:44	NH_A_02 Pilot	1	1	mixed_practiceWord	13	mixed_shift	83	Triangle	Red	Shape	Word	Shift	1200	Inconsistent	SHAPE	TriangleRed.png	38	1	945	11	14	4386	78.5714285714285693984	398.7272727272727479431	12	13	8486	92.3076923076923065992	707.1666666666666287711	15	17	9190	88.2352941176470579876	612.6666666666666287711	8	10	3682	80	460.25	-152.4166666666666287711
5.0.11.0	win	061118	09:25:44	NH_A_02 Pilot	1	1	mixed_practiceWord	13	mixed_shift	86	Circle	Red	Color	Word	Shift	1200	Consistent	COLOR	CircleRed.png	30	1	673	12	15	5059	80	421.5833333333333143855	12	13	8486	92.3076923076923065992	707.1666666666666287711	15	17	9190	88.2352941176470579876	612.6666666666666287711	9	11	4355	81.8181818181818272251	483.8888888888889141526	-128.7777777777777146184
5.0.11.0	win	061118	09:25:44	NH_A_02 Pilot	1	1	mixed_practiceWord	13	mixed_shift	89	Circle	Red	Shape	Word	Shift	1200	Consistent	SHAPE	CircleRed.png	30	1	300	12	15	5059	80	421.5833333333333143855	13	14	8786	92.8571428571428612031	675.8461538461538111733	15	17	9190	88.2352941176470579876	612.6666666666666287711	10	12	4655	83.3333333333333428072	465.5	-147.1666666666666287711
5.0.11.0	win	061118	09:25:44	NH_A_02 Pilot	1	1	mixed_practiceWord	13	mixed_shift	92	Triangle	Green	Color	Word	Shift	1200	Consistent	COLOR	TriangleGreen.png	38	1	454	13	16	5513	81.25	424.0769230769230944134	13	14	8786	92.8571428571428612031	675.8461538461538111733	15	17	9190	88.2352941176470579876	612.6666666666666287711	11	13	5109	84.6153846153846131983	464.4545454545454390427	-148.2121212121211897284
5.0.11.0	win	061118	09:25:44	NH_A_02 Pilot	1	1	mixed_practiceWord	13	mixed_repeat	95	Circle	Green	Color	Word	Repeat	1200	Inconsistent	COLOR	CircleGreen.png	38	1	458	14	17	5971	82.352941176470579876	426.5	13	14	8786	92.8571428571428612031	675.8461538461538111733	16	18	9648	88.8888888888888857309	603	11	13	5109	84.6153846153846131983	464.4545454545454390427	-138.5454545454545609573
5.0.11.0	win	061118	09:25:44	NH_A_02 Pilot	1	1	mixed_practiceWord	13	mixed_shift	98	Circle	Red	Shape	Word	Shift	1200	Consistent	SHAPE	CircleRed.png	30	1	670	14	17	5971	82.352941176470579876	426.5	14	15	9456	93.3333333333333285964	675.4285714285714448124	16	18	9648	88.8888888888888857309	603	12	14	5779	85.7142857142857081953	481.5833333333333143855	-121.4166666666666856145
5.0.11.0	win	061118	09:25:44	NH_A_02 Pilot	1	1	mixed_practiceWord	13	mixed_repeat	101	Circle	Green	Shape	Word	Repeat	1200	Inconsistent	SHAPE	CircleGreen.png	38	0	250	14	17	5971	82.352941176470579876	426.5	14	16	9456	87.5	675.4285714285714448124	16	19	9648	84.2105263157894654569	603	12	14	5779	85.7142857142857081953	481.5833333333333143855	-121.4166666666666856145
5.0.11.0	win	061118	09:25:44	NH_A_02 Pilot	1	1	mixed_practiceWord	13	mixed_shift	104	Triangle	Red	Color	Word	Shift	1200	Inconsistent	COLOR	TriangleRed.png	30	1	894	15	18	6865	83.3333333333333428072	457.6666666666666856145	14	16	9456	87.5	675.4285714285714448124	16	19	9648	84.2105263157894654569	603	13	15	6673	86.6666666666666714036	513.3076923076922639666	-89.6923076923077360334
5.0.11.0	win	061118	09:25:44	NH_A_02 Pilot	1	1	mixed_practiceWord	13	mixed_shift	107	Circle	Red	Shape	Word	Shift	1200	Consistent	SHAPE	CircleRed.png	30	1	832	15	18	6865	83.3333333333333428072	457.6666666666666856145	15	17	10288	88.2352941176470579876	685.8666666666666742458	16	19	9648	84.2105263157894654569	603	14	16	7505	87.5	536.0714285714285551876	-66.9285714285714448124
5.0.11.0	win	061118	09:25:44	NH_A_02 Pilot	1	1	mixed_practiceWord	13	mixed_shift	110	Circle	Red	Color	Word	Shift	1200	Consistent	COLOR	CircleRed.png	30	1	517	16	19	7382	84.2105263157894654569	461.375	15	17	10288	88.2352941176470579876	685.8666666666666742458	16	19	9648	84.2105263157894654569	603	15	17	8022	88.2352941176470579876	534.7999999999999545253	-68.2000000000000454747
5.0.11.0	win	061118	09:25:44	NH_A_02 Pilot	1	1	mixed_practiceWord	13	mixed_repeat	113	Circle	Green	Color	Word	Repeat	1200	Inconsistent	COLOR	CircleGreen.png	38	1	758	17	20	8140	85	478.8235294117646958512	15	17	10288	88.2352941176470579876	685.8666666666666742458	17	20	10406	85	612.1176470588235360992	15	17	8022	88.2352941176470579876	534.7999999999999545253	-77.317647058823581574
5.0.11.0	win	061118	09:25:44	NH_A_02 Pilot	1	1	mixed_practiceWord	13	mixed_repeat	116	Circle	Red	Color	Word	Repeat	1200	Consistent	COLOR	CircleRed.png	30	1	1262	18	21	9402	85.7142857142857081953	522.3333333333333712289	15	17	10288	88.2352941176470579876	685.8666666666666742458	18	21	11668	85.7142857142857081953	648.2222222222221716947	15	17	8022	88.2352941176470579876	534.7999999999999545253	-113.4222222222222171695
5.0.11.0	win	061118	09:25:44	NH_A_02 Pilot	1	1	mixed_practiceWord	13	mixed_shift	119	Triangle	Green	Shape	Word	Shift	1200	Consistent	SHAPE	TriangleGreen.png	38	1	370	18	21	9402	85.7142857142857081953	522.3333333333333712289	16	18	10658	88.8888888888888857309	666.125	18	21	11668	85.7142857142857081953	648.2222222222221716947	16	18	8392	88.8888888888888857309	524.5	-123.7222222222221716947
5.0.11.0	win	061118	09:25:44	NH_A_02 Pilot	1	1	mixed_practiceWord	13	mixed_shift	122	Triangle	Red	Color	Word	Shift	1200	Inconsistent	COLOR	TriangleRed.png	30	1	1866	19	22	11268	86.3636363636363597607	593.0526315789473983386	16	18	10658	88.8888888888888857309	666.125	18	21	11668	85.7142857142857081953	648.2222222222221716947	17	19	10258	89.4736842105263150415	603.4117647058823195039	-44.8104575163398521909
5.0.11.0	win	061118	09:25:44	NH_A_02 Pilot	1	1	mixed_practiceWord	13	mixed_repeat	125	Triangle	Red	Color	Word	Repeat	1200	Inconsistent	COLOR	TriangleRed.png	30	1	469	20	23	11737	86.9565217391304372541	586.8500000000000227374	16	18	10658	88.8888888888888857309	666.125	19	22	12137	86.3636363636363597607	638.7894736842105203323	17	19	10258	89.4736842105263150415	603.4117647058823195039	-35.3777089783282008284
5.0.11.0	win	061118	09:25:44	NH_A_02 Pilot	1	1	mixed_practiceWord	13	mixed_repeat	128	Circle	Red	Color	Word	Repeat	1200	Consistent	COLOR	CircleRed.png	30	1	1160	21	24	12897	87.5	614.1428571428571103752	16	18	10658	88.8888888888888857309	666.125	20	23	13297	86.9565217391304372541	664.8500000000000227374	17	19	10258	89.4736842105263150415	603.4117647058823195039	-61.4382352941177032335
5.0.11.0	win	061118	09:25:44	NH_A_02 Pilot	1	1	mixed_practiceWord	13	mixed_shift	131	Circle	Red	Shape	Word	Shift	1200	Consistent	SHAPE	CircleRed.png	30	1	464	21	24	12897	87.5	614.1428571428571103752	17	19	11122	89.4736842105263150415	654.2352941176470721985	20	23	13297	86.9565217391304372541	664.8500000000000227374	18	20	10722	90	595.6666666666666287711	-69.1833333333333939663
5.0.11.0	win	061118	09:25:44	NH_A_02 Pilot	1	1	mixed_practiceWord	13	mixed_shift	134	Circle	Green	Color	Word	Shift	1200	Inconsistent	COLOR	CircleGreen.png	38	1	484	22	25	13381	88	608.2272727272727479431	17	19	11122	89.4736842105263150415	654.2352941176470721985	20	23	13297	86.9565217391304372541	664.8500000000000227374	19	21	11206	90.4761904761904816041	589.7894736842105203323	-75.0605263157895024051
5.0.11.0	win	061118	09:25:44	NH_A_02 Pilot	1	1	mixed_practiceWord	13	mixed_repeat	137	Triangle	Green	Color	Word	Repeat	1200	Consistent	COLOR	TriangleGreen.png	38	1	295	23	26	13676	88.4615384615384527933	594.6086956521738784431	17	19	11122	89.4736842105263150415	654.2352941176470721985	21	24	13592	87.5	647.2380952380951839586	19	21	11206	90.4761904761904816041	589.7894736842105203323	-57.4486215538846636264
5.0.11.0	win	061118	09:25:44	NH_A_02 Pilot	1	1	mixed_practiceWord	13	mixed_shift	140	Triangle	Green	Shape	Word	Shift	1200	Consistent	SHAPE	TriangleGreen.png	38	1	401	23	26	13676	88.4615384615384527933	594.6086956521738784431	18	20	11523	90	640.1666666666666287711	21	24	13592	87.5	647.2380952380951839586	20	22	11607	90.9090909090909065071	580.3500000000000227374	-66.8880952380951612213
5.0.11.0	win	061118	09:25:44	NH_A_02 Pilot	1	1	mixed_practiceWord	13	mixed_shift	143	Circle	Red	Color	Word	Shift	1200	Consistent	COLOR	CircleRed.png	30	1	503	24	27	14179	88.8888888888888857309	590.7916666666666287711	18	20	11523	90	640.1666666666666287711	21	24	13592	87.5	647.2380952380951839586	21	23	12110	91.3043478260869534324	576.6666666666666287711	-70.5714285714285551876
5.0.11.0	win	061118	09:25:44	NH_A_02 Pilot	1	1	mixed_practiceWord	13	mixed_shift	146	Triangle	Green	Shape	Word	Shift	1200	Consistent	SHAPE	TriangleGreen.png	38	1	1529	24	27	14179	88.8888888888888857309	590.7916666666666287711	19	21	13052	90.4761904761904816041	686.9473684210526016614	21	24	13592	87.5	647.2380952380951839586	22	24	13639	91.6666666666666571928	619.9545454545454958861	-27.2835497835496880725
5.0.11.0	win	061118	09:25:44	NH_A_02 Pilot	1	1	mixed_testintro	14	MixedPracticeInstruct	1	Triangle	Green	Shape	Word	Shift	1200	Consistent	SC_Mixed_TestIntro.htm	TriangleGreen.png	57	0	44226	24	27	14179	88.8888888888888857309	590.7916666666666287711	19	21	13052	90.4761904761904816041	686.9473684210526016614	21	24	13592	87.5	647.2380952380951839586	22	24	13639	91.6666666666666571928	619.9545454545454958861	-27.2835497835496880725
5.0.11.0	win	061118	09:25:44	NH_A_02 Pilot	1	1	mixed_Word_longCSI	15	MixedTestInstruct	1	Triangle	Green	Shape	Word	Shift	1200	Consistent	SC_Mixed_WordTest.htm	TriangleGreen.png	57	0	9704	0	0	0	0		0	0	0	0		0	0	0	0		0	0	0	0		0
5.0.11.0	win	061118	09:25:44	NH_A_02 Pilot	1	1	mixed_Word_longCSI	15	mixed_firsttask	2	Triangle	Red	Shape	Word	firsttrial	1200	Inconsistent	SHAPE	TriangleRed.png	38	1	946	0	0	0	0		0	0	0	0		0	0	0	0		0	0	0	0		0
5.0.11.0	win	061118	09:25:44	NH_A_02 Pilot	1	1	mixed_Word_longCSI	15	mixed_shift	5	Circle	Red	Color	Word	Shift	1200	Consistent	COLOR	CircleRed.png	30	1	579	1	1	579	100	579	0	0	0	0		0	0	0	0		1	1	579	100	579	579
5.0.11.0	win	061118	09:25:44	NH_A_02 Pilot	1	1	mixed_Word_longCSI	15	mixed_repeat	8	Triangle	Red	Color	Word	Repeat	1200	Inconsistent	COLOR	TriangleRed.png	30	1	322	2	2	901	100	450.5	0	0	0	0		1	1	322	100	322	1	1	579	100	579	257
5.0.11.0	win	061118	09:25:44	NH_A_02 Pilot	1	1	mixed_Word_longCSI	15	mixed_shift	11	Circle	Red	Shape	Word	Shift	1200	Consistent	SHAPE	CircleRed.png	30	1	460	2	2	901	100	450.5	1	1	460	100	460	1	1	322	100	322	2	2	1039	100	519.5	197.5
5.0.11.0	win	061118	09:25:44	NH_A_02 Pilot	1	1	mixed_Word_longCSI	15	mixed_repeat	14	Circle	Green	Shape	Word	Repeat	1200	Inconsistent	SHAPE	CircleGreen.png	30	1	623	2	2	901	100	450.5	2	2	1083	100	541.5	2	2	945	100	472.5	2	2	1039	100	519.5	47
5.0.11.0	win	061118	09:25:44	NH_A_02 Pilot	1	1	mixed_Word_longCSI	15	mixed_shift	17	Circle	Red	Color	Word	Shift	1200	Consistent	COLOR	CircleRed.png	30	1	493	3	3	1394	100	464.6666666666666856145	2	2	1083	100	541.5	2	2	945	100	472.5	3	3	1532	100	510.6666666666666856145	38.1666666666666856145
5.0.11.0	win	061118	09:25:44	NH_A_02 Pilot	1	1	mixed_Word_longCSI	15	mixed_shift	20	Circle	Red	Shape	Word	Shift	1200	Consistent	SHAPE	CircleRed.png	30	1	1472	3	3	1394	100	464.6666666666666856145	3	3	2555	100	851.6666666666666287711	2	2	945	100	472.5	4	4	3004	100	751	278.5
5.0.11.0	win	061118	09:25:44	NH_A_02 Pilot	1	1	mixed_Word_longCSI	15	mixed_repeat	23	Circle	Green	Shape	Word	Repeat	1200	Inconsistent	SHAPE	CircleGreen.png	30	1	411	3	3	1394	100	464.6666666666666856145	4	4	2966	100	741.5	3	3	1356	100	452	4	4	3004	100	751	299
5.0.11.0	win	061118	09:25:44	NH_A_02 Pilot	1	1	mixed_Word_longCSI	15	mixed_repeat	26	Triangle	Red	Shape	Word	Repeat	1200	Inconsistent	SHAPE	TriangleRed.png	38	1	353	3	3	1394	100	464.6666666666666856145	5	5	3319	100	663.7999999999999545253	4	4	1709	100	427.25	4	4	3004	100	751	323.75
5.0.11.0	win	061118	09:25:44	NH_A_02 Pilot	1	1	mixed_Word_longCSI	15	mixed_repeat	29	Triangle	Green	Shape	Word	Repeat	1200	Consistent	SHAPE	TriangleGreen.png	38	1	521	3	3	1394	100	464.6666666666666856145	6	6	3840	100	640	5	5	2230	100	446	4	4	3004	100	751	305
5.0.11.0	win	061118	09:25:44	NH_A_02 Pilot	1	1	mixed_Word_longCSI	15	mixed_shift	32	Triangle	Green	Color	Word	Shift	1200	Consistent	COLOR	TriangleGreen.png	38	1	954	4	4	2348	100	587	6	6	3840	100	640	5	5	2230	100	446	5	5	3958	100	791.6000000000000227374	345.6000000000000227374
5.0.11.0	win	061118	09:25:44	NH_A_02 Pilot	1	1	mixed_Word_longCSI	15	mixed_shift	35	Triangle	Green	Shape	Word	Shift	1200	Consistent	SHAPE	TriangleGreen.png	38	1	906	4	4	2348	100	587	7	7	4746	100	678	5	5	2230	100	446	6	6	4864	100	810.6666666666666287711	364.6666666666666287711
5.0.11.0	win	061118	09:25:44	NH_A_02 Pilot	1	1	mixed_Word_longCSI	15	mixed_repeat	38	Circle	Green	Shape	Word	Repeat	1200	Inconsistent	SHAPE	CircleGreen.png	30	1	524	4	4	2348	100	587	8	8	5270	100	658.75	6	6	2754	100	459	6	6	4864	100	810.6666666666666287711	351.6666666666666287711
5.0.11.0	win	061118	09:25:44	NH_A_02 Pilot	1	1	mixed_Word_longCSI	15	mixed_repeat	41	Triangle	Green	Shape	Word	Repeat	1200	Consistent	SHAPE	TriangleGreen.png	38	1	430	4	4	2348	100	587	9	9	5700	100	633.3333333333333712289	7	7	3184	100	454.8571428571428327814	6	6	4864	100	810.6666666666666287711	355.8095238095237959897
5.0.11.0	win	061118	09:25:44	NH_A_02 Pilot	1	1	mixed_Word_longCSI	15	mixed_repeat	44	Circle	Green	Shape	Word	Repeat	1200	Inconsistent	SHAPE	CircleGreen.png	38	0	435	4	4	2348	100	587	9	10	5700	90	633.3333333333333712289	7	8	3184	87.5	454.8571428571428327814	6	6	4864	100	810.6666666666666287711	355.8095238095237959897
5.0.11.0	win	061118	09:25:44	NH_A_02 Pilot	1	1	mixed_Word_longCSI	15	mixed_repeat	47	Triangle	Red	Shape	Word	Repeat	1200	Inconsistent	SHAPE	TriangleRed.png	38	1	1272	4	4	2348	100	587	10	11	6972	90.9090909090909065071	697.2000000000000454747	8	9	4456	88.8888888888888857309	557	6	6	4864	100	810.6666666666666287711	253.6666666666666287711
5.0.11.0	win	061118	09:25:44	NH_A_02 Pilot	1	1	mixed_Word_longCSI	15	mixed_shift	50	Triangle	Red	Color	Word	Shift	1200	Inconsistent	COLOR	TriangleRed.png	30	1	971	5	5	3319	100	663.7999999999999545253	10	11	6972	90.9090909090909065071	697.2000000000000454747	8	9	4456	88.8888888888888857309	557	7	7	5835	100	833.5714285714285551876	276.5714285714285551876
5.0.11.0	win	061118	09:25:44	NH_A_02 Pilot	1	1	mixed_Word_longCSI	15	mixed_shift	53	Circle	Green	Shape	Word	Shift	1200	Inconsistent	SHAPE	CircleGreen.png	30	1	682	5	5	3319	100	663.7999999999999545253	11	12	7654	91.6666666666666571928	695.8181818181818698577	8	9	4456	88.8888888888888857309	557	8	8	6517	100	814.625	257.625
5.0.11.0	win	061118	09:25:44	NH_A_02 Pilot	1	1	mixed_Word_longCSI	15	mixed_repeat	56	Circle	Red	Shape	Word	Repeat	1200	Consistent	SHAPE	CircleRed.png	30	1	485	5	5	3319	100	663.7999999999999545253	12	13	8139	92.3076923076923065992	678.25	9	10	4941	90	549	8	8	6517	100	814.625	265.625
5.0.11.0	win	061118	09:25:44	NH_A_02 Pilot	1	1	mixed_Word_longCSI	15	mixed_repeat	59	Circle	Green	Shape	Word	Repeat	1200	Inconsistent	SHAPE	CircleGreen.png	30	1	408	5	5	3319	100	663.7999999999999545253	13	14	8547	92.8571428571428612031	657.4615384615384527933	10	11	5349	90.9090909090909065071	534.8999999999999772626	8	8	6517	100	814.625	279.7250000000000227374
5.0.11.0	win	061118	09:25:44	NH_A_02 Pilot	1	1	mixed_Word_longCSI	15	mixed_repeat	62	Circle	Green	Shape	Word	Repeat	1200	Inconsistent	SHAPE	CircleGreen.png	30	1	381	5	5	3319	100	663.7999999999999545253	14	15	8928	93.3333333333333285964	637.7142857142856655628	11	12	5730	91.6666666666666571928	520.9090909090908780854	8	8	6517	100	814.625	293.7159090909091219146
5.0.11.0	win	061118	09:25:44	NH_A_02 Pilot	1	1	mixed_Word_longCSI	15	mixed_shift	65	Circle	Red	Color	Word	Shift	1200	Consistent	COLOR	CircleRed.png	30	1	436	6	6	3755	100	625.8333333333333712289	14	15	8928	93.3333333333333285964	637.7142857142856655628	11	12	5730	91.6666666666666571928	520.9090909090908780854	9	9	6953	100	772.5555555555555429237	251.6464646464646648383
5.0.11.0	win	061118	09:25:44	NH_A_02 Pilot	1	1	mixed_Word_longCSI	15	mixed_shift	68	Triangle	Red	Shape	Word	Shift	1200	Inconsistent	SHAPE	TriangleRed.png	38	1	793	6	6	3755	100	625.8333333333333712289	15	16	9721	93.75	648.0666666666667197205	11	12	5730	91.6666666666666571928	520.9090909090908780854	10	10	7746	100	774.6000000000000227374	253.690909090909144652
5.0.11.0	win	061118	09:25:44	NH_A_02 Pilot	1	1	mixed_Word_longCSI	15	mixed_shift	71	Triangle	Red	Color	Word	Shift	1200	Inconsistent	COLOR	TriangleRed.png	30	1	384	7	7	4139	100	591.2857142857143344372	15	16	9721	93.75	648.0666666666667197205	11	12	5730	91.6666666666666571928	520.9090909090908780854	11	11	8130	100	739.0909090909091219146	218.1818181818182438292
5.0.11.0	win	061118	09:25:44	NH_A_02 Pilot	1	1	mixed_Word_longCSI	15	mixed_repeat	74	Triangle	Red	Color	Word	Repeat	1200	Inconsistent	COLOR	TriangleRed.png	30	1	422	8	8	4561	100	570.125	15	16	9721	93.75	648.0666666666667197205	12	13	6152	92.3076923076923065992	512.6666666666666287711	11	11	8130	100	739.0909090909091219146	226.4242424242424931435
5.0.11.0	win	061118	09:25:44	NH_A_02 Pilot	1	1	mixed_Word_longCSI	15	mixed_shift	77	Circle	Green	Shape	Word	Shift	1200	Inconsistent	SHAPE	CircleGreen.png	30	1	827	8	8	4561	100	570.125	16	17	10548	94.1176470588235218884	659.25	12	13	6152	92.3076923076923065992	512.6666666666666287711	12	12	8957	100	746.4166666666666287711	233.75
5.0.11.0	win	061118	09:25:44	NH_A_02 Pilot	1	1	mixed_Word_longCSI	15	mixed_repeat	80	Circle	Red	Shape	Word	Repeat	1200	Consistent	SHAPE	CircleRed.png	30	1	433	8	8	4561	100	570.125	17	18	10981	94.4444444444444428655	645.9411764705882887938	13	14	6585	92.8571428571428612031	506.5384615384615472067	12	12	8957	100	746.4166666666666287711	239.8782051282050815644
5.0.11.0	win	061118	09:25:44	NH_A_02 Pilot	1	1	mixed_Word_longCSI	15	mixed_shift	83	Triangle	Green	Color	Word	Shift	1200	Consistent	COLOR	TriangleGreen.png	38	1	326	9	9	4887	100	543	17	18	10981	94.4444444444444428655	645.9411764705882887938	13	14	6585	92.8571428571428612031	506.5384615384615472067	13	13	9283	100	714.0769230769230944134	207.5384615384615472067
5.0.11.0	win	061118	09:25:44	NH_A_02 Pilot	1	1	mixed_Word_longCSI	15	mixed_shift	86	Triangle	Red	Shape	Word	Shift	1200	Inconsistent	SHAPE	TriangleRed.png	38	1	815	9	9	4887	100	543	18	19	11796	94.7368421052631504153	655.3333333333333712289	13	14	6585	92.8571428571428612031	506.5384615384615472067	14	14	10098	100	721.2857142857143344372	214.7472527472527872305
5.0.11.0	win	061118	09:25:44	NH_A_02 Pilot	1	1	mixed_Word_longCSI	15	mixed_shift	89	Circle	Red	Color	Word	Shift	1200	Consistent	COLOR	CircleRed.png	30	1	612	10	10	5499	100	549.8999999999999772626	18	19	11796	94.7368421052631504153	655.3333333333333712289	13	14	6585	92.8571428571428612031	506.5384615384615472067	15	15	10710	100	714	207.4615384615384527933
5.0.11.0	win	061118	09:25:44	NH_A_02 Pilot	1	1	mixed_Word_longCSI	15	mixed_repeat	92	Triangle	Green	Color	Word	Repeat	1200	Consistent	COLOR	TriangleGreen.png	38	1	418	11	11	5917	100	537.9090909090908780854	18	19	11796	94.7368421052631504153	655.3333333333333712289	14	15	7003	93.3333333333333285964	500.2142857142857224062	15	15	10710	100	714	213.7857142857142775938
5.0.11.0	win	061118	09:25:44	NH_A_02 Pilot	1	1	mixed_Word_longCSI	15	mixed_shift	95	Triangle	Red	Shape	Word	Shift	1200	Inconsistent	SHAPE	TriangleRed.png	38	1	1144	11	11	5917	100	537.9090909090908780854	19	20	12940	95	681.0526315789473983386	14	15	7003	93.3333333333333285964	500.2142857142857224062	16	16	11854	100	740.875	240.6607142857142775938
5.0.11.0	win	061118	09:25:44	NH_A_02 Pilot	1	1	mixed_Word_longCSI	15	mixed_shift	98	Circle	Green	Color	Word	Shift	1200	Inconsistent	COLOR	CircleGreen.png	38	1	416	12	12	6333	100	527.75	19	20	12940	95	681.0526315789473983386	14	15	7003	93.3333333333333285964	500.2142857142857224062	17	17	12270	100	721.7647058823529278015	221.5504201680672053953
5.0.11.0	win	061118	09:25:44	NH_A_02 Pilot	1	1	mixed_Word_longCSI	15	mixed_shift	101	Triangle	Green	Shape	Word	Shift	1200	Consistent	SHAPE	TriangleGreen.png	38	1	629	12	12	6333	100	527.75	20	21	13569	95.2380952380952265912	678.4500000000000454747	14	15	7003	93.3333333333333285964	500.2142857142857224062	18	18	12899	100	716.6111111111110858474	216.3968253968253634412
5.0.11.0	win	061118	09:25:44	NH_A_02 Pilot	1	1	mixed_Word_longCSI	15	mixed_shift	104	Circle	Red	Color	Word	Shift	1200	Consistent	COLOR	CircleRed.png	30	1	867	13	13	7200	100	553.8461538461538111733	20	21	13569	95.2380952380952265912	678.4500000000000454747	14	15	7003	93.3333333333333285964	500.2142857142857224062	19	19	13766	100	724.5263157894736423259	224.3120300751879199197
5.0.11.0	win	061118	09:25:44	NH_A_02 Pilot	1	1	mixed_Word_longCSI	15	mixed_repeat	107	Circle	Red	Color	Word	Repeat	1200	Consistent	COLOR	CircleRed.png	30	1	390	14	14	7590	100	542.1428571428571103752	20	21	13569	95.2380952380952265912	678.4500000000000454747	15	16	7393	93.75	492.8666666666666742458	19	19	13766	100	724.5263157894736423259	231.6596491228069680801
5.0.11.0	win	061118	09:25:44	NH_A_02 Pilot	1	1	mixed_Word_longCSI	15	mixed_shift	110	Triangle	Green	Shape	Word	Shift	1200	Consistent	SHAPE	TriangleGreen.png	38	1	557	14	14	7590	100	542.1428571428571103752	21	22	14126	95.4545454545454532536	672.6666666666666287711	15	16	7393	93.75	492.8666666666666742458	20	20	14323	100	716.1499999999999772626	223.2833333333333030168
5.0.11.0	win	061118	09:25:44	NH_A_02 Pilot	1	1	mixed_Word_longCSI	15	mixed_repeat	113	Triangle	Green	Shape	Word	Repeat	1200	Consistent	SHAPE	TriangleGreen.png	38	1	557	14	14	7590	100	542.1428571428571103752	22	23	14683	95.6521739130434838216	667.4090909090908780854	16	17	7950	94.1176470588235218884	496.875	20	20	14323	100	716.1499999999999772626	219.2749999999999772626
5.0.11.0	win	061118	09:25:44	NH_A_02 Pilot	1	1	mixed_Word_longCSI	15	mixed_repeat	116	Circle	Red	Shape	Word	Repeat	1200	Consistent	SHAPE	CircleRed.png	30	1	381	14	14	7590	100	542.1428571428571103752	23	24	15064	95.8333333333333428072	654.9565217391303804106	17	18	8331	94.4444444444444428655	490.0588235294117680496	20	20	14323	100	716.1499999999999772626	226.091176470588209213
5.0.11.0	win	061118	09:25:44	NH_A_02 Pilot	1	1	mixed_Word_longCSI	15	mixed_repeat	119	Triangle	Green	Shape	Word	Repeat	1200	Consistent	SHAPE	TriangleGreen.png	38	1	372	14	14	7590	100	542.1428571428571103752	24	25	15436	96	643.1666666666666287711	18	19	8703	94.7368421052631504153	483.5	20	20	14323	100	716.1499999999999772626	232.6499999999999772626
5.0.11.0	win	061118	09:25:44	NH_A_02 Pilot	1	1	mixed_Word_longCSI	15	mixed_shift	122	Triangle	Red	Color	Word	Shift	1200	Inconsistent	COLOR	TriangleRed.png	30	1	347	15	15	7937	100	529.1333333333333257542	24	25	15436	96	643.1666666666666287711	18	19	8703	94.7368421052631504153	483.5	21	21	14670	100	698.5714285714285551876	215.0714285714285551876
5.0.11.0	win	061118	09:25:44	NH_A_02 Pilot	1	1	mixed_Word_longCSI	15	mixed_shift	125	Circle	Green	Shape	Word	Shift	1200	Inconsistent	SHAPE	CircleGreen.png	30	1	692	15	15	7937	100	529.1333333333333257542	25	26	16128	96.153846153846160405	645.1200000000000045475	18	19	8703	94.7368421052631504153	483.5	22	22	15362	100	698.2727272727272520569	214.7727272727272520569
5.0.11.0	win	061118	09:25:44	NH_A_02 Pilot	1	1	mixed_Word_longCSI	15	mixed_repeat	128	Triangle	Green	Shape	Word	Repeat	1200	Consistent	SHAPE	TriangleGreen.png	38	1	558	15	15	7937	100	529.1333333333333257542	26	27	16686	96.2962962962962905067	641.7692307692307167599	19	20	9261	95	487.4210526315789593355	22	22	15362	100	698.2727272727272520569	210.8516746411482927215
5.0.11.0	win	061118	09:25:44	NH_A_02 Pilot	1	1	mixed_Word_longCSI	15	mixed_repeat	131	Circle	Red	Shape	Word	Repeat	1200	Consistent	SHAPE	CircleRed.png	30	1	558	15	15	7937	100	529.1333333333333257542	27	28	17244	96.4285714285714306016	638.6666666666666287711	20	21	9819	95.2380952380952265912	490.9499999999999886313	22	22	15362	100	698.2727272727272520569	207.3227272727272634256
5.0.11.0	win	061118	09:25:44	NH_A_02 Pilot	1	1	mixed_Word_longCSI	15	mixed_repeat	134	Circle	Green	Shape	Word	Repeat	1200	Inconsistent	SHAPE	CircleGreen.png	30	1	606	15	15	7937	100	529.1333333333333257542	28	29	17850	96.5517241379310320326	637.5	21	22	10425	95.4545454545454532536	496.4285714285714448124	22	22	15362	100	698.2727272727272520569	201.8441558441558072445
5.0.11.0	win	061118	09:25:44	NH_A_02 Pilot	1	1	mixed_Word_longCSI	15	mixed_shift	137	Circle	Green	Color	Word	Shift	1200	Inconsistent	COLOR	CircleGreen.png	38	1	604	16	16	8541	100	533.8125	28	29	17850	96.5517241379310320326	637.5	21	22	10425	95.4545454545454532536	496.4285714285714448124	23	23	15966	100	694.1739130434782509838	197.7453416149068061713
5.0.11.0	win	061118	09:25:44	NH_A_02 Pilot	1	1	mixed_Word_longCSI	15	mixed_repeat	140	Circle	Green	Color	Word	Repeat	1200	Inconsistent	COLOR	CircleGreen.png	38	1	458	17	17	8999	100	529.3529411764706082977	28	29	17850	96.5517241379310320326	637.5	22	23	10883	95.6521739130434838216	494.6818181818181869858	23	23	15966	100	694.1739130434782509838	199.492094861660063998
5.0.11.0	win	061118	09:25:44	NH_A_02 Pilot	1	1	mixed_Word_longCSI	15	mixed_repeat	143	Triangle	Green	Color	Word	Repeat	1200	Consistent	COLOR	TriangleGreen.png	38	1	382	18	18	9381	100	521.1666666666666287711	28	29	17850	96.5517241379310320326	637.5	23	24	11265	95.8333333333333428072	489.7826086956521862703	23	23	15966	100	694.1739130434782509838	204.3913043478260647134
5.0.11.0	win	061118	09:25:44	NH_A_02 Pilot	1	1	mixed_Word_longCSI	15	mixed_shift	146	Triangle	Green	Shape	Word	Shift	1200	Consistent	SHAPE	TriangleGreen.png	38	1	533	18	18	9381	100	521.1666666666666287711	29	30	18383	96.6666666666666714036	633.8965517241379075131	23	24	11265	95.8333333333333428072	489.7826086956521862703	24	24	16499	100	687.4583333333333712289	197.6757246376811849586
5.0.11.0	win	061118	09:25:44	NH_A_02 Pilot	1	1	mixed_Word_longCSI	15	mixed_shift	149	Circle	Green	Color	Word	Shift	1200	Inconsistent	COLOR	CircleGreen.png	38	1	838	19	19	10219	100	537.8421052631579186709	29	30	18383	96.6666666666666714036	633.8965517241379075131	23	24	11265	95.8333333333333428072	489.7826086956521862703	25	25	17337	100	693.4800000000000181899	203.6973913043478319196
5.0.11.0	win	061118	09:25:44	NH_A_02 Pilot	1	1	mixed_Word_longCSI	15	mixed_repeat	152	Triangle	Red	Color	Word	Repeat	1200	Inconsistent	COLOR	TriangleRed.png	30	1	442	20	20	10661	100	533.0499999999999545253	29	30	18383	96.6666666666666714036	633.8965517241379075131	24	25	11707	96	487.7916666666666856145	25	25	17337	100	693.4800000000000181899	205.6883333333333325754
5.0.11.0	win	061118	09:25:44	NH_A_02 Pilot	1	1	mixed_Word_longCSI	15	Rest	154	Triangle	Red	Color	Word	Repeat	1200	Inconsistent	Take a break for 60 s	TriangleRed.png	0	0	59984	20	20	10661	100	533.0499999999999545253	29	30	18383	96.6666666666666714036	633.8965517241379075131	24	25	11707	96	487.7916666666666856145	25	25	17337	100	693.4800000000000181899	205.6883333333333325754
5.0.11.0	win	061118	09:25:44	NH_A_02 Pilot	1	1	mixed_Word_longCSI	15	mixed_repeat	156	Triangle	Red	Color	Word	Repeat	1200	Inconsistent	COLOR	TriangleRed.png	30	1	973	21	21	11634	100	554	29	30	18383	96.6666666666666714036	633.8965517241379075131	25	26	12680	96.153846153846160405	507.1999999999999886313	25	25	17337	100	693.4800000000000181899	186.2800000000000295586
5.0.11.0	win	061118	09:25:44	NH_A_02 Pilot	1	1	mixed_Word_longCSI	15	mixed_repeat	159	Triangle	Green	Color	Word	Repeat	1200	Consistent	COLOR	TriangleGreen.png	38	1	332	22	22	11966	100	543.9090909090908780854	29	30	18383	96.6666666666666714036	633.8965517241379075131	26	27	13012	96.2962962962962905067	500.4615384615384527933	25	25	17337	100	693.4800000000000181899	193.0184615384615653966
5.0.11.0	win	061118	09:25:44	NH_A_02 Pilot	1	1	mixed_Word_longCSI	15	mixed_shift	162	Triangle	Green	Shape	Word	Shift	1200	Consistent	SHAPE	TriangleGreen.png	38	1	501	22	22	11966	100	543.9090909090908780854	30	31	18884	96.774193548387103192	629.4666666666666969832	26	27	13012	96.2962962962962905067	500.4615384615384527933	26	26	17838	100	686.0769230769230944134	185.61538461538464162
5.0.11.0	win	061118	09:25:44	NH_A_02 Pilot	1	1	mixed_Word_longCSI	15	mixed_repeat	165	Triangle	Red	Shape	Word	Repeat	1200	Inconsistent	SHAPE	TriangleRed.png	38	1	487	22	22	11966	100	543.9090909090908780854	31	32	19371	96.875	624.8709677419354875383	27	28	13499	96.4285714285714306016	499.962962962962990332	26	26	17838	100	686.0769230769230944134	186.1139601139601040813
5.0.11.0	win	061118	09:25:44	NH_A_02 Pilot	1	1	mixed_Word_longCSI	15	mixed_repeat	168	Circle	Green	Shape	Word	Repeat	1200	Inconsistent	SHAPE	CircleGreen.png	30	1	538	22	22	11966	100	543.9090909090908780854	32	33	19909	96.9696969696969688357	622.15625	28	29	14037	96.5517241379310320326	501.3214285714285551876	26	26	17838	100	686.0769230769230944134	184.7554945054945392258
5.0.11.0	win	061118	09:25:44	NH_A_02 Pilot	1	1	mixed_Word_longCSI	15	mixed_repeat	171	Circle	Red	Shape	Word	Repeat	1200	Consistent	SHAPE	CircleRed.png	30	1	362	22	22	11966	100	543.9090909090908780854	33	34	20271	97.0588235294117680496	614.2727272727272520569	29	30	14399	96.6666666666666714036	496.5172413793103487478	26	26	17838	100	686.0769230769230944134	189.5596816976127456655
5.0.11.0	win	061118	09:25:44	NH_A_02 Pilot	1	1	mixed_Word_longCSI	15	mixed_repeat	174	Circle	Green	Shape	Word	Repeat	1200	Inconsistent	SHAPE	CircleGreen.png	30	1	450	22	22	11966	100	543.9090909090908780854	34	35	20721	97.1428571428571387969	609.4411764705882887938	30	31	14849	96.774193548387103192	494.9666666666666401397	26	26	17838	100	686.0769230769230944134	191.1102564102564542736
5.0.11.0	win	061118	09:25:44	NH_A_02 Pilot	1	1	mixed_Word_longCSI	15	mixed_repeat	177	Triangle	Green	Shape	Word	Repeat	1200	Consistent	SHAPE	TriangleGreen.png	38	1	390	22	22	11966	100	543.9090909090908780854	35	36	21111	97.2222222222222143273	603.171428571428577925	31	32	15239	96.875	491.5806451612903060777	26	26	17838	100	686.0769230769230944134	194.4962779156327883356
5.0.11.0	win	061118	09:25:44	NH_A_02 Pilot	1	1	mixed_Word_longCSI	15	mixed_shift	180	Circle	Green	Color	Word	Shift	1200	Inconsistent	COLOR	CircleGreen.png	38	1	429	23	23	12395	100	538.9130434782608745081	35	36	21111	97.2222222222222143273	603.171428571428577925	31	32	15239	96.875	491.5806451612903060777	27	27	18267	100	676.5555555555555429237	184.974910394265236846
5.0.11.0	win	061118	09:25:44	NH_A_02 Pilot	1	1	mixed_Word_longCSI	15	mixed_repeat	183	Triangle	Red	Color	Word	Repeat	1200	Inconsistent	COLOR	TriangleRed.png	30	1	370	24	24	12765	100	531.875	35	36	21111	97.2222222222222143273	603.171428571428577925	32	33	15609	96.9696969696969688357	487.78125	27	27	18267	100	676.5555555555555429237	188.7743055555555429237
5.0.11.0	win	061118	09:25:44	NH_A_02 Pilot	1	1	mixed_Word_longCSI	15	mixed_shift	186	Triangle	Red	Shape	Word	Shift	1200	Inconsistent	SHAPE	TriangleRed.png	38	1	698	24	24	12765	100	531.875	36	37	21809	97.2972972972973053629	605.8055555555555429237	32	33	15609	96.9696969696969688357	487.78125	28	28	18965	100	677.3214285714285551876	189.5401785714285551876
5.0.11.0	win	061118	09:25:44	NH_A_02 Pilot	1	1	mixed_Word_longCSI	15	mixed_repeat	189	Triangle	Green	Shape	Word	Repeat	1200	Consistent	SHAPE	TriangleGreen.png	38	1	388	24	24	12765	100	531.875	37	38	22197	97.3684210526315752077	599.9189189189189619356	33	34	15997	97.0588235294117680496	484.7575757575757506856	28	28	18965	100	677.3214285714285551876	192.5638528138528045019
5.0.11.0	win	061118	09:25:44	NH_A_02 Pilot	1	1	mixed_Word_longCSI	15	mixed_shift	192	Triangle	Red	Color	Word	Shift	1200	Inconsistent	COLOR	TriangleRed.png	30	1	858	25	25	13623	100	544.9199999999999590727	37	38	22197	97.3684210526315752077	599.9189189189189619356	33	34	15997	97.0588235294117680496	484.7575757575757506856	29	29	19823	100	683.5517241379310462435	198.7941483803552955578
5.0.11.0	win	061118	09:25:44	NH_A_02 Pilot	1	1	mixed_Word_longCSI	15	mixed_shift	195	Triangle	Green	Shape	Word	Shift	1200	Consistent	SHAPE	TriangleGreen.png	38	1	382	25	25	13623	100	544.9199999999999590727	38	39	22579	97.4358974358974307961	594.1842105263158373418	33	34	15997	97.0588235294117680496	484.7575757575757506856	30	30	20205	100	673.5	188.7424242424242493144
5.0.11.0	win	061118	09:25:44	NH_A_02 Pilot	1	1	mixed_Word_longCSI	15	mixed_shift	198	Triangle	Red	Color	Word	Shift	1200	Inconsistent	COLOR	TriangleRed.png	30	1	885	26	26	14508	100	558	38	39	22579	97.4358974358974307961	594.1842105263158373418	33	34	15997	97.0588235294117680496	484.7575757575757506856	31	31	21090	100	680.3225806451613379977	195.5650048875855873121
5.0.11.0	win	061118	09:25:44	NH_A_02 Pilot	1	1	mixed_Word_longCSI	15	mixed_repeat	201	Triangle	Green	Color	Word	Repeat	1200	Consistent	COLOR	TriangleGreen.png	38	1	568	27	27	15076	100	558.3703703703703240535	38	39	22579	97.4358974358974307961	594.1842105263158373418	34	35	16565	97.1428571428571387969	487.2058823529411597519	31	31	21090	100	680.3225806451613379977	193.1166982922201782458
5.0.11.0	win	061118	09:25:44	NH_A_02 Pilot	1	1	mixed_Word_longCSI	15	mixed_shift	204	Circle	Green	Shape	Word	Shift	1200	Inconsistent	SHAPE	CircleGreen.png	30	1	407	27	27	15076	100	558.3703703703703240535	39	40	22986	97.5	589.38461538461535838	34	35	16565	97.1428571428571387969	487.2058823529411597519	32	32	21497	100	671.78125	184.5753676470588402481
5.0.11.0	win	061118	09:25:44	NH_A_02 Pilot	1	1	mixed_Word_longCSI	15	mixed_shift	207	Circle	Red	Color	Word	Shift	1200	Consistent	COLOR	CircleRed.png	30	1	669	28	28	15745	100	562.3214285714285551876	39	40	22986	97.5	589.38461538461535838	34	35	16565	97.1428571428571387969	487.2058823529411597519	33	33	22166	100	671.6969696969697452005	184.4910873440285854485
5.0.11.0	win	061118	09:25:44	NH_A_02 Pilot	1	1	mixed_Word_longCSI	15	mixed_repeat	210	Triangle	Green	Color	Word	Repeat	1200	Consistent	COLOR	TriangleGreen.png	38	1	472	29	29	16217	100	559.2068965517241849739	39	40	22986	97.5	589.38461538461535838	35	36	17037	97.2222222222222143273	486.7714285714285438189	33	33	22166	100	671.6969696969697452005	184.9255411255412013816
5.0.11.0	win	061118	09:25:44	NH_A_02 Pilot	1	1	mixed_Word_longCSI	15	mixed_repeat	213	Circle	Green	Color	Word	Repeat	1200	Inconsistent	COLOR	CircleGreen.png	38	1	316	30	30	16533	100	551.1000000000000227374	39	40	22986	97.5	589.38461538461535838	36	37	17353	97.2972972972973053629	482.0277777777777714618	33	33	22166	100	671.6969696969697452005	189.6691919191919737386
5.0.11.0	win	061118	09:25:44	NH_A_02 Pilot	1	1	mixed_Word_longCSI	15	mixed_shift	216	Circle	Green	Shape	Word	Shift	1200	Inconsistent	SHAPE	CircleGreen.png	30	1	501	30	30	16533	100	551.1000000000000227374	40	41	23487	97.5609756097560989474	587.1749999999999545253	36	37	17353	97.2972972972973053629	482.0277777777777714618	34	34	22667	100	666.6764705882352473054	184.6486928104574758436
5.0.11.0	win	061118	09:25:44	NH_A_02 Pilot	1	1	mixed_Word_longCSI	15	mixed_shift	219	Circle	Red	Color	Word	Shift	1200	Consistent	COLOR	CircleRed.png	30	1	567	31	31	17100	100	551.6129032258064626149	40	41	23487	97.5609756097560989474	587.1749999999999545253	36	37	17353	97.2972972972973053629	482.0277777777777714618	35	35	23234	100	663.828571428571422075	181.8007936507936506132
5.0.11.0	win	061118	09:25:44	NH_A_02 Pilot	1	1	mixed_Word_longCSI	15	mixed_shift	222	Triangle	Red	Shape	Word	Shift	1200	Inconsistent	SHAPE	TriangleRed.png	38	1	358	31	31	17100	100	551.6129032258064626149	41	42	23845	97.619047619047620401	581.5853658536585726324	36	37	17353	97.2972972972973053629	482.0277777777777714618	36	36	23592	100	655.3333333333333712289	173.3055555555555997671
5.0.11.0	win	061118	09:25:44	NH_A_02 Pilot	1	1	mixed_Word_longCSI	15	mixed_shift	225	Circle	Red	Color	Word	Shift	1200	Consistent	COLOR	CircleRed.png	30	1	622	32	32	17722	100	553.8125	41	42	23845	97.619047619047620401	581.5853658536585726324	36	37	17353	97.2972972972973053629	482.0277777777777714618	37	37	24214	100	654.4324324324323924884	172.4046546546546210266
5.0.11.0	win	061118	09:25:44	NH_A_02 Pilot	1	1	mixed_Word_longCSI	15	mixed_shift	228	Triangle	Red	Shape	Word	Shift	1200	Inconsistent	SHAPE	TriangleRed.png	38	1	444	32	32	17722	100	553.8125	42	43	24289	97.6744186046511515542	578.3095238095238528331	36	37	17353	97.2972972972973053629	482.0277777777777714618	38	38	24658	100	648.8947368421053170096	166.8669590643275455477
5.0.11.0	win	061118	09:25:44	NH_A_02 Pilot	1	1	mixed_Word_longCSI	15	mixed_shift	231	Triangle	Green	Color	Word	Shift	1200	Consistent	COLOR	TriangleGreen.png	38	1	544	33	33	18266	100	553.5151515151515013713	42	43	24289	97.6744186046511515542	578.3095238095238528331	36	37	17353	97.2972972972973053629	482.0277777777777714618	39	39	25202	100	646.2051282051281759777	164.1773504273504045159
5.0.11.0	win	061118	09:25:44	NH_A_02 Pilot	1	1	mixed_Word_longCSI	15	mixed_shift	234	Circle	Red	Shape	Word	Shift	1200	Consistent	SHAPE	CircleRed.png	30	1	1409	33	33	18266	100	553.5151515151515013713	43	44	25698	97.7272727272727337322	597.6279069767441569638	36	37	17353	97.2972972972973053629	482.0277777777777714618	40	40	26611	100	665.2749999999999772626	183.2472222222222058008
5.0.11.0	win	061118	09:25:44	NH_A_02 Pilot	1	1	mixed_Word_longCSI	15	mixed_repeat	237	Circle	Green	Shape	Word	Repeat	1200	Inconsistent	SHAPE	CircleGreen.png	30	1	511	33	33	18266	100	553.5151515151515013713	44	45	26209	97.7777777777777714618	595.6590909090908780854	37	38	17864	97.3684210526315752077	482.8108108108108353917	40	40	26611	100	665.2749999999999772626	182.4641891891891418709
5.0.11.0	win	061118	09:25:44	NH_A_02 Pilot	1	1	mixed_Word_longCSI	15	mixed_repeat	240	Circle	Red	Shape	Word	Repeat	1200	Consistent	SHAPE	CircleRed.png	30	1	337	33	33	18266	100	553.5151515151515013713	45	46	26546	97.8260869565217348054	589.9111111111111540595	38	39	18201	97.4358974358974307961	478.9736842105263008307	40	40	26611	100	665.2749999999999772626	186.301315789473676432
5.0.11.0	win	061118	09:25:44	NH_A_02 Pilot	1	1	mixed_Word_longCSI	15	mixed_repeat	243	Circle	Red	Shape	Word	Repeat	1200	Consistent	SHAPE	CircleRed.png	30	1	378	33	33	18266	100	553.5151515151515013713	46	47	26924	97.8723404255319167078	585.304347826086996065	39	40	18579	97.5	476.38461538461535838	40	40	26611	100	665.2749999999999772626	188.8903846153846188827
5.0.11.0	win	061118	09:25:44	NH_A_02 Pilot	1	1	mixed_Word_longCSI	15	mixed_repeat	246	Triangle	Red	Shape	Word	Repeat	1200	Inconsistent	SHAPE	TriangleRed.png	38	1	449	33	33	18266	100	553.5151515151515013713	47	48	27373	97.9166666666666571928	582.4042553191488877928	40	41	19028	97.5609756097560989474	475.6999999999999886313	40	40	26611	100	665.2749999999999772626	189.5749999999999886313
5.0.11.0	win	061118	09:25:44	NH_A_02 Pilot	1	1	mixed_Word_longCSI	15	mixed_repeat	249	Circle	Red	Shape	Word	Repeat	1200	Consistent	SHAPE	CircleRed.png	30	1	533	33	33	18266	100	553.5151515151515013713	48	49	27906	97.9591836734693828248	581.375	41	42	19561	97.619047619047620401	477.0975609756097810532	40	40	26611	100	665.2749999999999772626	188.1774390243901962094
5.0.11.0	win	061118	09:25:44	NH_A_02 Pilot	1	1	mixed_Word_longCSI	15	mixed_repeat	252	Circle	Green	Shape	Word	Repeat	1200	Inconsistent	SHAPE	CircleGreen.png	30	1	422	33	33	18266	100	553.5151515151515013713	49	50	28328	98	578.122448979591808893	42	43	19983	97.6744186046511515542	475.7857142857142775938	40	40	26611	100	665.2749999999999772626	189.4892857142856996688
5.0.11.0	win	061118	09:25:44	NH_A_02 Pilot	1	1	mixed_Word_longCSI	15	mixed_shift	255	Circle	Red	Color	Word	Shift	1200	Consistent	COLOR	CircleRed.png	30	1	475	34	34	18741	100	551.2058823529412165954	49	50	28328	98	578.122448979591808893	42	43	19983	97.6744186046511515542	475.7857142857142775938	41	41	27086	100	660.6341463414634063156	184.8484320557491287218
5.0.11.0	win	061118	09:25:44	NH_A_02 Pilot	1	1	mixed_Word_longCSI	15	mixed_repeat	258	Circle	Green	Color	Word	Repeat	1200	Inconsistent	COLOR	CircleGreen.png	38	1	542	35	35	19283	100	550.9428571428571785873	49	50	28328	98	578.122448979591808893	43	44	20525	97.7272727272727337322	477.3255813953488200241	41	41	27086	100	660.6341463414634063156	183.3085649461145862915
5.0.11.0	win	061118	09:25:44	NH_A_02 Pilot	1	1	mixed_Word_longCSI	15	mixed_shift	261	Triangle	Red	Shape	Word	Shift	1200	Inconsistent	SHAPE	TriangleRed.png	38	1	1119	35	35	19283	100	550.9428571428571785873	50	51	29447	98.0392156862745025592	588.9400000000000545697	43	44	20525	97.7272727272727337322	477.3255813953488200241	42	42	28205	100	671.5476190476190367917	194.2220376522702167676
5.0.11.0	win	061118	09:25:44	NH_A_02 Pilot	1	1	mixed_Word_longCSI	15	mixed_repeat	264	Triangle	Green	Shape	Word	Repeat	1200	Consistent	SHAPE	TriangleGreen.png	38	1	408	35	35	19283	100	550.9428571428571785873	51	52	29855	98.0769230769230659917	585.3921568627450824351	44	45	20933	97.7777777777777714618	475.75	42	42	28205	100	671.5476190476190367917	195.7976190476190367917
5.0.11.0	win	061118	09:25:44	NH_A_02 Pilot	1	1	mixed_Word_longCSI	15	mixed_repeat	267	Circle	Green	Shape	Word	Repeat	1200	Inconsistent	SHAPE	CircleGreen.png	30	1	462	35	35	19283	100	550.9428571428571785873	52	53	30317	98.1132075471698072988	583.0192307692307167599	45	46	21395	97.8260869565217348054	475.4444444444444570763	42	42	28205	100	671.5476190476190367917	196.1031746031745797154
5.0.11.0	win	061118	09:25:44	NH_A_02 Pilot	1	1	mixed_Word_longCSI	15	mixed_shift	270	Triangle	Red	Color	Word	Shift	1200	Inconsistent	COLOR	TriangleRed.png	30	1	514	36	36	19797	100	549.9166666666666287711	52	53	30317	98.1132075471698072988	583.0192307692307167599	45	46	21395	97.8260869565217348054	475.4444444444444570763	43	43	28719	100	667.8837209302325845783	192.439276485788127502
5.0.11.0	win	061118	09:25:44	NH_A_02 Pilot	1	1	mixed_Word_longCSI	15	mixed_shift	273	Triangle	Red	Shape	Word	Shift	1200	Inconsistent	SHAPE	TriangleRed.png	38	1	404	36	36	19797	100	549.9166666666666287711	53	54	30721	98.1481481481481523588	579.6415094339622555708	45	46	21395	97.8260869565217348054	475.4444444444444570763	44	44	29123	100	661.8863636363636260285	186.4419191919191689522
5.0.11.0	win	061118	09:25:44	NH_A_02 Pilot	1	1	mixed_Word_longCSI	15	mixed_shift	276	Circle	Red	Color	Word	Shift	1200	Consistent	COLOR	CircleRed.png	30	1	666	37	37	20463	100	553.0540540540540632719	53	54	30721	98.1481481481481523588	579.6415094339622555708	45	46	21395	97.8260869565217348054	475.4444444444444570763	45	45	29789	100	661.9777777777777600932	186.5333333333333030168
5.0.11.0	win	061118	09:25:44	NH_A_02 Pilot	1	1	mixed_Word_longCSI	15	mixed_shift	279	Circle	Red	Shape	Word	Shift	1200	Consistent	SHAPE	CircleRed.png	30	1	886	37	37	20463	100	553.0540540540540632719	54	55	31607	98.1818181818181869858	585.3148148148147811298	45	46	21395	97.8260869565217348054	475.4444444444444570763	46	46	30675	100	666.8478260869565019675	191.4033816425120448912
5.0.11.0	win	061118	09:25:44	NH_A_02 Pilot	1	1	mixed_Word_longCSI	15	mixed_repeat	282	Triangle	Green	Shape	Word	Repeat	1200	Consistent	SHAPE	TriangleGreen.png	38	1	360	37	37	20463	100	553.0540540540540632719	55	56	31967	98.2142857142857081953	581.2181818181818471203	46	47	21755	97.8723404255319167078	472.9347826086956274594	46	46	30675	100	666.8478260869565019675	193.9130434782608745081
5.0.11.0	win	061118	09:25:44	NH_A_02 Pilot	1	1	mixed_Word_longCSI	15	mixed_repeat	285	Triangle	Red	Shape	Word	Repeat	1200	Inconsistent	SHAPE	TriangleRed.png	38	1	1008	37	37	20463	100	553.0540540540540632719	56	57	32975	98.2456140350877120682	588.8392857142856655628	47	48	22763	97.9166666666666571928	484.3191489361702224414	46	46	30675	100	666.8478260869565019675	182.5286771507862795261
5.0.11.0	win	061118	09:25:44	NH_A_02 Pilot	1	1	mixed_Word_longCSI	15	mixed_shift	288	Triangle	Green	Color	Word	Shift	1200	Consistent	COLOR	TriangleGreen.png	38	1	366	38	38	20829	100	548.1315789473684390032	56	57	32975	98.2456140350877120682	588.8392857142856655628	47	48	22763	97.9166666666666571928	484.3191489361702224414	47	47	31041	100	660.4468085106383341554	176.1276595744681117139
5.0.11.0	win	061118	09:25:44	NH_A_02 Pilot	1	1	mixed_Word_longCSI	15	mixed_shift	291	Circle	Red	Shape	Word	Shift	1200	Consistent	SHAPE	CircleRed.png	30	1	438	38	38	20829	100	548.1315789473684390032	57	58	33413	98.2758620689655089109	586.1929824561403847838	47	48	22763	97.9166666666666571928	484.3191489361702224414	48	48	31479	100	655.8125	171.4933510638297775586
5.0.11.0	win	061118	09:25:44	NH_A_02 Pilot	1	1	mixed_Word_longCSI	15	mixed_repeat	294	Triangle	Red	Shape	Word	Repeat	1200	Inconsistent	SHAPE	TriangleRed.png	38	1	730	38	38	20829	100	548.1315789473684390032	58	59	34143	98.3050847457627128279	588.6724137931034874782	48	49	23493	97.9591836734693828248	489.4375	48	48	31479	100	655.8125	166.375
5.0.11.0	win	061118	09:25:44	NH_A_02 Pilot	1	1	mixed_Word_longCSI	15	mixed_repeat	297	Circle	Red	Shape	Word	Repeat	1200	Consistent	SHAPE	CircleRed.png	30	1	387	38	38	20829	100	548.1315789473684390032	59	60	34530	98.3333333333333285964	585.2542372881356413927	49	50	23880	98	487.3469387755101820403	48	48	31479	100	655.8125	168.4655612244898179597
5.0.11.0	win	061118	09:25:44	NH_A_02 Pilot	1	1	mixed_Word_longCSI	15	mixed_shift	300	Circle	Green	Color	Word	Shift	1200	Inconsistent	COLOR	CircleGreen.png	38	1	506	39	39	21335	100	547.0512820512821008379	59	60	34530	98.3333333333333285964	585.2542372881356413927	49	50	23880	98	487.3469387755101820403	49	49	31985	100	652.755102040816382214	165.4081632653062001737
5.0.11.0	win	061118	09:25:44	NH_A_02 Pilot	1	1	mixed_Word_longCSI	15	mixed_shift	303	Triangle	Green	Shape	Word	Shift	1200	Consistent	SHAPE	TriangleGreen.png	38	1	1596	39	39	21335	100	547.0512820512821008379	60	61	36126	98.3606557377049171009	602.1000000000000227374	49	50	23880	98	487.3469387755101820403	50	50	33581	100	671.6200000000000045475	184.2730612244898225072
5.0.11.0	win	061118	09:25:44	NH_A_02 Pilot	1	1	mixed_Letter_shortCSI	16	MixedTestInstruct	1	Triangle	Green	Shape	Letter	Shift	200	Consistent	SC_Mixed_Lettertest.htm	TriangleGreen.png	57	0	8793	0	0	0	0		0	0	0	0		0	0	0	0		0	0	0	0		0
5.0.11.0	win	061118	09:25:44	NH_A_02 Pilot	1	1	mixed_Letter_shortCSI	16	mixed_firsttask	2	Triangle	Red	Color	Letter	firsttrial	200	Inconsistent	C	TriangleRed.png	30	1	3008	0	0	0	0		0	0	0	0		0	0	0	0		0	0	0	0		0
5.0.11.0	win	061118	09:25:44	NH_A_02 Pilot	1	1	mixed_Letter_shortCSI	16	mixed_shift	5	Circle	Red	Shape	Letter	Shift	200	Consistent	S	CircleRed.png	30	1	1479	0	0	0	0		1	1	1479	100	1479	0	0	0	0		1	1	1479	100	1479	1479
5.0.11.0	win	061118	09:25:44	NH_A_02 Pilot	1	1	mixed_Letter_shortCSI	16	mixed_shift	8	Triangle	Green	Color	Letter	Shift	200	Consistent	C	TriangleGreen.png	38	1	1051	1	1	1051	100	1051	1	1	1479	100	1479	0	0	0	0		2	2	2530	100	1265	1265
5.0.11.0	win	061118	09:25:44	NH_A_02 Pilot	1	1	mixed_Letter_shortCSI	16	mixed_shift	11	Triangle	Red	Shape	Letter	Shift	200	Inconsistent	S	TriangleRed.png	38	1	2016	1	1	1051	100	1051	2	2	3495	100	1747.5	0	0	0	0		3	3	4546	100	1515.3333333333332575421	1515.3333333333332575421
5.0.11.0	win	061118	09:25:44	NH_A_02 Pilot	1	1	mixed_Letter_shortCSI	16	mixed_shift	14	Triangle	Red	Color	Letter	Shift	200	Inconsistent	C	TriangleRed.png	30	1	622	2	2	1673	100	836.5	2	2	3495	100	1747.5	0	0	0	0		4	4	5168	100	1292	1292
5.0.11.0	win	061118	09:25:44	NH_A_02 Pilot	1	1	mixed_Letter_shortCSI	16	mixed_shift	17	Triangle	Green	Shape	Letter	Shift	200	Consistent	S	TriangleGreen.png	38	1	1540	2	2	1673	100	836.5	3	3	5035	100	1678.3333333333332575421	0	0	0	0		5	5	6708	100	1341.5999999999999090505	1341.5999999999999090505
5.0.11.0	win	061118	09:25:44	NH_A_02 Pilot	1	1	mixed_Letter_shortCSI	16	mixed_shift	20	Triangle	Red	Color	Letter	Shift	200	Inconsistent	C	TriangleRed.png	30	1	1285	3	3	2958	100	986	3	3	5035	100	1678.3333333333332575421	0	0	0	0		6	6	7993	100	1332.1666666666667424579	1332.1666666666667424579
5.0.11.0	win	061118	09:25:44	NH_A_02 Pilot	1	1	mixed_Letter_shortCSI	16	mixed_shift	23	Circle	Green	Shape	Letter	Shift	200	Inconsistent	S	CircleGreen.png	30	1	2704	3	3	2958	100	986	4	4	7739	100	1934.75	0	0	0	0		7	7	10697	100	1528.1428571428571103752	1528.1428571428571103752
5.0.11.0	win	061118	09:25:44	NH_A_02 Pilot	1	1	mixed_Letter_shortCSI	16	mixed_repeat	26	Triangle	Green	Shape	Letter	Repeat	200	Consistent	S	TriangleGreen.png	38	1	1203	3	3	2958	100	986	5	5	8942	100	1788.4000000000000909495	1	1	1203	100	1203	7	7	10697	100	1528.1428571428571103752	325.1428571428571103752
5.0.11.0	win	061118	09:25:44	NH_A_02 Pilot	1	1	mixed_Letter_shortCSI	16	mixed_shift	29	Triangle	Green	Color	Letter	Shift	200	Consistent	C	TriangleGreen.png	38	1	802	4	4	3760	100	940	5	5	8942	100	1788.4000000000000909495	1	1	1203	100	1203	8	8	11499	100	1437.375	234.375
5.0.11.0	win	061118	09:25:44	NH_A_02 Pilot	1	1	mixed_Letter_shortCSI	16	mixed_repeat	32	Circle	Red	Color	Letter	Repeat	200	Consistent	C	CircleRed.png	30	1	576	5	5	4336	100	867.2000000000000454747	5	5	8942	100	1788.4000000000000909495	2	2	1779	100	889.5	8	8	11499	100	1437.375	547.875
5.0.11.0	win	061118	09:25:44	NH_A_02 Pilot	1	1	mixed_Letter_shortCSI	16	mixed_repeat	35	Triangle	Red	Color	Letter	Repeat	200	Inconsistent	C	TriangleRed.png	30	1	984	6	6	5320	100	886.6666666666666287711	5	5	8942	100	1788.4000000000000909495	3	3	2763	100	921	8	8	11499	100	1437.375	516.375
5.0.11.0	win	061118	09:25:44	NH_A_02 Pilot	1	1	mixed_Letter_shortCSI	16	mixed_repeat	38	Circle	Red	Color	Letter	Repeat	200	Consistent	C	CircleRed.png	30	1	672	7	7	5992	100	856	5	5	8942	100	1788.4000000000000909495	4	4	3435	100	858.75	8	8	11499	100	1437.375	578.625
5.0.11.0	win	061118	09:25:44	NH_A_02 Pilot	1	1	mixed_Letter_shortCSI	16	mixed_shift	41	Circle	Red	Shape	Letter	Shift	200	Consistent	S	CircleRed.png	30	1	1860	7	7	5992	100	856	6	6	10802	100	1800.3333333333332575421	4	4	3435	100	858.75	9	9	13359	100	1484.3333333333332575421	625.5833333333332575421
5.0.11.0	win	061118	09:25:44	NH_A_02 Pilot	1	1	mixed_Letter_shortCSI	16	mixed_repeat	44	Circle	Red	Shape	Letter	Repeat	200	Consistent	S	CircleRed.png	30	1	808	7	7	5992	100	856	7	7	11610	100	1658.5714285714286688744	5	5	4243	100	848.6000000000000227374	9	9	13359	100	1484.3333333333332575421	635.7333333333332348047
5.0.11.0	win	061118	09:25:44	NH_A_02 Pilot	1	1	mixed_Letter_shortCSI	16	mixed_shift	47	Circle	Green	Color	Letter	Shift	200	Inconsistent	C	CircleGreen.png	38	1	695	8	8	6687	100	835.875	7	7	11610	100	1658.5714285714286688744	5	5	4243	100	848.6000000000000227374	10	10	14054	100	1405.4000000000000909495	556.8000000000000682121
5.0.11.0	win	061118	09:25:44	NH_A_02 Pilot	1	1	mixed_Letter_shortCSI	16	mixed_shift	50	Triangle	Red	Shape	Letter	Shift	200	Inconsistent	S	TriangleRed.png	38	1	970	8	8	6687	100	835.875	8	8	12580	100	1572.5	5	5	4243	100	848.6000000000000227374	11	11	15024	100	1365.8181818181817561708	517.2181818181817334334
5.0.11.0	win	061118	09:25:44	NH_A_02 Pilot	1	1	mixed_Letter_shortCSI	16	mixed_repeat	53	Triangle	Green	Shape	Letter	Repeat	200	Consistent	S	TriangleGreen.png	38	1	1010	8	8	6687	100	835.875	9	9	13590	100	1510	6	6	5253	100	875.5	11	11	15024	100	1365.8181818181817561708	490.3181818181817561708
5.0.11.0	win	061118	09:25:44	NH_A_02 Pilot	1	1	mixed_Letter_shortCSI	16	mixed_repeat	56	Circle	Green	Shape	Letter	Repeat	200	Inconsistent	S	CircleGreen.png	30	1	665	8	8	6687	100	835.875	10	10	14255	100	1425.5	7	7	5918	100	845.4285714285714448124	11	11	15024	100	1365.8181818181817561708	520.3896103896103113584
5.0.11.0	win	061118	09:25:44	NH_A_02 Pilot	1	1	mixed_Letter_shortCSI	16	mixed_shift	59	Circle	Green	Color	Letter	Shift	200	Inconsistent	C	CircleGreen.png	38	1	1181	9	9	7868	100	874.2222222222221716947	10	10	14255	100	1425.5	7	7	5918	100	845.4285714285714448124	12	12	16205	100	1350.4166666666667424579	504.9880952380952976455
5.0.11.0	win	061118	09:25:44	NH_A_02 Pilot	1	1	mixed_Letter_shortCSI	16	mixed_repeat	62	Circle	Green	Color	Letter	Repeat	200	Inconsistent	C	CircleGreen.png	38	1	573	10	10	8441	100	844.1000000000000227374	10	10	14255	100	1425.5	8	8	6491	100	811.375	12	12	16205	100	1350.4166666666667424579	539.0416666666667424579
5.0.11.0	win	061118	09:25:44	NH_A_02 Pilot	1	1	mixed_Letter_shortCSI	16	mixed_repeat	65	Triangle	Red	Color	Letter	Repeat	200	Inconsistent	C	TriangleRed.png	30	1	725	11	11	9166	100	833.2727272727272520569	10	10	14255	100	1425.5	9	9	7216	100	801.7777777777778283053	12	12	16205	100	1350.4166666666667424579	548.6388888888889141526
5.0.11.0	win	061118	09:25:44	NH_A_02 Pilot	1	1	mixed_Letter_shortCSI	16	mixed_repeat	68	Triangle	Red	Color	Letter	Repeat	200	Inconsistent	C	TriangleRed.png	30	1	903	12	12	10069	100	839.0833333333333712289	10	10	14255	100	1425.5	10	10	8119	100	811.8999999999999772626	12	12	16205	100	1350.4166666666667424579	538.5166666666667651953
5.0.11.0	win	061118	09:25:44	NH_A_02 Pilot	1	1	mixed_Letter_shortCSI	16	mixed_shift	71	Circle	Green	Shape	Letter	Shift	200	Inconsistent	S	CircleGreen.png	30	1	770	12	12	10069	100	839.0833333333333712289	11	11	15025	100	1365.9090909090909917722	10	10	8119	100	811.8999999999999772626	13	13	16975	100	1305.7692307692307167599	493.8692307692307394973
5.0.11.0	win	061118	09:25:44	NH_A_02 Pilot	1	1	mixed_Letter_shortCSI	16	mixed_shift	74	Circle	Red	Color	Letter	Shift	200	Consistent	C	CircleRed.png	30	1	930	13	13	10999	100	846.0769230769230944134	11	11	15025	100	1365.9090909090909917722	10	10	8119	100	811.8999999999999772626	14	14	17905	100	1278.9285714285713311256	467.0285714285713538629
5.0.11.0	win	061118	09:25:44	NH_A_02 Pilot	1	1	mixed_Letter_shortCSI	16	mixed_shift	77	Circle	Red	Shape	Letter	Shift	200	Consistent	S	CircleRed.png	30	1	700	13	13	10999	100	846.0769230769230944134	12	12	15725	100	1310.4166666666667424579	10	10	8119	100	811.8999999999999772626	15	15	18605	100	1240.3333333333332575421	428.4333333333332802795
5.0.11.0	win	061118	09:25:44	NH_A_02 Pilot	1	1	mixed_Letter_shortCSI	16	mixed_shift	80	Triangle	Green	Color	Letter	Shift	200	Consistent	C	TriangleGreen.png	38	1	606	14	14	11605	100	828.9285714285714448124	12	12	15725	100	1310.4166666666667424579	10	10	8119	100	811.8999999999999772626	16	16	19211	100	1200.6875	388.7875000000000227374
5.0.11.0	win	061118	09:25:44	NH_A_02 Pilot	1	1	mixed_Letter_shortCSI	16	mixed_repeat	83	Triangle	Red	Color	Letter	Repeat	200	Inconsistent	C	TriangleRed.png	30	1	1285	15	15	12890	100	859.3333333333333712289	12	12	15725	100	1310.4166666666667424579	11	11	9404	100	854.9090909090908780854	16	16	19211	100	1200.6875	345.7784090909091219146
5.0.11.0	win	061118	09:25:44	NH_A_02 Pilot	1	1	mixed_Letter_shortCSI	16	mixed_repeat	86	Triangle	Red	Color	Letter	Repeat	200	Inconsistent	C	TriangleRed.png	30	1	464	16	16	13354	100	834.625	12	12	15725	100	1310.4166666666667424579	12	12	9868	100	822.3333333333333712289	16	16	19211	100	1200.6875	378.3541666666666287711
5.0.11.0	win	061118	09:25:44	NH_A_02 Pilot	1	1	mixed_Letter_shortCSI	16	mixed_repeat	89	Triangle	Green	Color	Letter	Repeat	200	Consistent	C	TriangleGreen.png	38	1	733	17	17	14087	100	828.6470588235293917023	12	12	15725	100	1310.4166666666667424579	13	13	10601	100	815.4615384615384527933	16	16	19211	100	1200.6875	385.2259615384615472067
5.0.11.0	win	061118	09:25:44	NH_A_02 Pilot	1	1	mixed_Letter_shortCSI	16	mixed_shift	92	Circle	Green	Shape	Letter	Shift	200	Inconsistent	S	CircleGreen.png	30	1	814	17	17	14087	100	828.6470588235293917023	13	13	16539	100	1272.2307692307692832401	13	13	10601	100	815.4615384615384527933	17	17	20025	100	1177.9411764705882887938	362.4796380090498360005
5.0.11.0	win	061118	09:25:44	NH_A_02 Pilot	1	1	mixed_Letter_shortCSI	16	mixed_repeat	95	Triangle	Green	Shape	Letter	Repeat	200	Consistent	S	TriangleGreen.png	38	1	637	17	17	14087	100	828.6470588235293917023	14	14	17176	100	1226.8571428571428896248	14	14	11238	100	802.7142857142856655628	17	17	20025	100	1177.9411764705882887938	375.226890756302623231
5.0.11.0	win	061118	09:25:44	NH_A_02 Pilot	1	1	mixed_Letter_shortCSI	16	mixed_repeat	98	Circle	Green	Shape	Letter	Repeat	200	Inconsistent	S	CircleGreen.png	30	1	594	17	17	14087	100	828.6470588235293917023	15	15	17770	100	1184.6666666666667424579	15	15	11832	100	788.7999999999999545253	17	17	20025	100	1177.9411764705882887938	389.1411764705883342685
5.0.11.0	win	061118	09:25:44	NH_A_02 Pilot	1	1	mixed_Letter_shortCSI	16	mixed_repeat	101	Circle	Green	Shape	Letter	Repeat	200	Inconsistent	S	CircleGreen.png	30	1	586	17	17	14087	100	828.6470588235293917023	16	16	18356	100	1147.25	16	16	12418	100	776.125	17	17	20025	100	1177.9411764705882887938	401.8161764705882887938
5.0.11.0	win	061118	09:25:44	NH_A_02 Pilot	1	1	mixed_Letter_shortCSI	16	mixed_shift	104	Circle	Red	Color	Letter	Shift	200	Consistent	C	CircleRed.png	30	1	625	18	18	14712	100	817.3333333333333712289	16	16	18356	100	1147.25	16	16	12418	100	776.125	18	18	20650	100	1147.2222222222221716947	371.0972222222221716947
5.0.11.0	win	061118	09:25:44	NH_A_02 Pilot	1	1	mixed_Letter_shortCSI	16	mixed_repeat	107	Circle	Red	Color	Letter	Repeat	200	Consistent	C	CircleRed.png	30	1	599	19	19	15311	100	805.8421052631579186709	16	16	18356	100	1147.25	17	17	13017	100	765.7058823529412165954	18	18	20650	100	1147.2222222222221716947	381.5163398692809550994
5.0.11.0	win	061118	09:25:44	NH_A_02 Pilot	1	1	mixed_Letter_shortCSI	16	mixed_shift	110	Circle	Red	Shape	Letter	Shift	200	Consistent	S	CircleRed.png	30	1	1550	19	19	15311	100	805.8421052631579186709	17	17	19906	100	1170.9411764705882887938	17	17	13017	100	765.7058823529412165954	19	19	22200	100	1168.4210526315789593355	402.7151702786377427401
5.0.11.0	win	061118	09:25:44	NH_A_02 Pilot	1	1	mixed_Letter_shortCSI	16	mixed_shift	113	Circle	Red	Color	Letter	Shift	200	Consistent	C	CircleRed.png	30	1	1470	20	20	16781	100	839.0499999999999545253	17	17	19906	100	1170.9411764705882887938	17	17	13017	100	765.7058823529412165954	20	20	23670	100	1183.5	417.7941176470587834046
5.0.11.0	win	061118	09:25:44	NH_A_02 Pilot	1	1	mixed_Letter_shortCSI	16	mixed_shift	116	Triangle	Green	Shape	Letter	Shift	200	Consistent	S	TriangleGreen.png	38	1	786	20	20	16781	100	839.0499999999999545253	18	18	20692	100	1149.5555555555556566105	17	17	13017	100	765.7058823529412165954	21	21	24456	100	1164.5714285714286688744	398.8655462184874522791
5.0.11.0	win	061118	09:25:44	NH_A_02 Pilot	1	1	mixed_Letter_shortCSI	16	mixed_repeat	119	Circle	Red	Shape	Letter	Repeat	200	Consistent	S	CircleRed.png	30	1	770	20	20	16781	100	839.0499999999999545253	19	19	21462	100	1129.5789473684210406645	18	18	13787	100	765.9444444444444570763	21	21	24456	100	1164.5714285714286688744	398.6269841269842117981
5.0.11.0	win	061118	09:25:44	NH_A_02 Pilot	1	1	mixed_Letter_shortCSI	16	mixed_shift	122	Triangle	Green	Color	Letter	Shift	200	Consistent	C	TriangleGreen.png	38	1	1714	21	21	18495	100	880.7142857142856655628	19	19	21462	100	1129.5789473684210406645	18	18	13787	100	765.9444444444444570763	22	22	26170	100	1189.5454545454545041139	423.6010101010100470376
5.0.11.0	win	061118	09:25:44	NH_A_02 Pilot	1	1	mixed_Letter_shortCSI	16	mixed_shift	125	Circle	Green	Shape	Letter	Shift	200	Inconsistent	S	CircleGreen.png	30	1	1548	21	21	18495	100	880.7142857142856655628	20	20	23010	100	1150.5	18	18	13787	100	765.9444444444444570763	23	23	27718	100	1205.1304347826087450812	439.1859903381642880049
5.0.11.0	win	061118	09:25:44	NH_A_02 Pilot	1	1	mixed_Letter_shortCSI	16	mixed_shift	128	Circle	Red	Color	Letter	Shift	200	Consistent	C	CircleRed.png	30	1	1005	22	22	19500	100	886.3636363636363739715	20	20	23010	100	1150.5	18	18	13787	100	765.9444444444444570763	24	24	28723	100	1196.7916666666667424579	430.8472222222222853816
5.0.11.0	win	061118	09:25:44	NH_A_02 Pilot	1	1	mixed_Letter_shortCSI	16	mixed_repeat	131	Triangle	Red	Color	Letter	Repeat	200	Inconsistent	C	TriangleRed.png	30	1	532	23	23	20032	100	870.9565217391303804106	20	20	23010	100	1150.5	19	19	14319	100	753.6315789473684390032	24	24	28723	100	1196.7916666666667424579	443.1600877192983034547
5.0.11.0	win	061118	09:25:44	NH_A_02 Pilot	1	1	mixed_Letter_shortCSI	16	mixed_repeat	134	Circle	Green	Color	Letter	Repeat	200	Inconsistent	C	CircleGreen.png	38	1	781	24	24	20813	100	867.2083333333333712289	20	20	23010	100	1150.5	20	20	15100	100	755	24	24	28723	100	1196.7916666666667424579	441.7916666666667424579
5.0.11.0	win	061118	09:25:44	NH_A_02 Pilot	1	1	mixed_Letter_shortCSI	16	mixed_shift	137	Circle	Green	Shape	Letter	Shift	200	Inconsistent	S	CircleGreen.png	30	1	764	24	24	20813	100	867.2083333333333712289	21	21	23774	100	1132.0952380952380735835	20	20	15100	100	755	25	25	29487	100	1179.4800000000000181899	424.4800000000000181899
5.0.11.0	win	061118	09:25:44	NH_A_02 Pilot	1	1	mixed_Letter_shortCSI	16	mixed_shift	140	Triangle	Red	Color	Letter	Shift	200	Inconsistent	C	TriangleRed.png	30	1	1244	25	25	22057	100	882.2799999999999727152	21	21	23774	100	1132.0952380952380735835	20	20	15100	100	755	26	26	30731	100	1181.9615384615385664802	426.9615384615385664802
5.0.11.0	win	061118	09:25:44	NH_A_02 Pilot	1	1	mixed_Letter_shortCSI	16	mixed_shift	143	Circle	Red	Shape	Letter	Shift	200	Consistent	S	CircleRed.png	30	1	778	25	25	22057	100	882.2799999999999727152	22	22	24552	100	1116	20	20	15100	100	755	27	27	31509	100	1167	412
5.0.11.0	win	061118	09:25:44	NH_A_02 Pilot	1	1	mixed_Letter_shortCSI	16	mixed_shift	146	Circle	Green	Color	Letter	Shift	200	Inconsistent	C	CircleGreen.png	38	1	1498	26	26	23555	100	905.9615384615384527933	22	22	24552	100	1116	20	20	15100	100	755	28	28	33007	100	1178.8214285714286688744	423.8214285714286688744
5.0.11.0	win	061118	09:25:44	NH_A_02 Pilot	1	1	mixed_Letter_shortCSI	16	mixed_shift	149	Triangle	Green	Shape	Letter	Shift	200	Consistent	S	TriangleGreen.png	38	1	1996	26	26	23555	100	905.9615384615384527933	23	23	26548	100	1154.2608695652174901625	20	20	15100	100	755	29	29	35003	100	1207	452
5.0.11.0	win	061118	09:25:44	NH_A_02 Pilot	1	1	mixed_Letter_shortCSI	16	mixed_repeat	152	Circle	Red	Shape	Letter	Repeat	200	Consistent	S	CircleRed.png	30	1	652	26	26	23555	100	905.9615384615384527933	24	24	27200	100	1133.3333333333332575421	21	21	15752	100	750.0952380952380735835	29	29	35003	100	1207	456.9047619047619264165
5.0.11.0	win	061118	09:25:44	NH_A_02 Pilot	1	1	mixed_Letter_shortCSI	16	Rest	154	Circle	Red	Shape	Letter	Repeat	200	Consistent	Take a break for 60 s	CircleRed.png	0	0	59984	26	26	23555	100	905.9615384615384527933	24	24	27200	100	1133.3333333333332575421	21	21	15752	100	750.0952380952380735835	29	29	35003	100	1207	456.9047619047619264165
5.0.11.0	win	061118	09:25:44	NH_A_02 Pilot	1	1	mixed_Letter_shortCSI	16	mixed_repeat	156	Circle	Red	Shape	Letter	Repeat	200	Consistent	S	CircleRed.png	30	1	1038	26	26	23555	100	905.9615384615384527933	25	25	28238	100	1129.5199999999999818101	22	22	16790	100	763.1818181818181301423	29	29	35003	100	1207	443.8181818181818698577
5.0.11.0	win	061118	09:25:44	NH_A_02 Pilot	1	1	mixed_Letter_shortCSI	16	mixed_shift	159	Circle	Green	Color	Letter	Shift	200	Inconsistent	C	CircleGreen.png	38	1	660	27	27	24215	100	896.8518518518518476412	25	25	28238	100	1129.5199999999999818101	22	22	16790	100	763.1818181818181301423	30	30	35663	100	1188.7666666666666515084	425.5848484848485213661
5.0.11.0	win	061118	09:25:44	NH_A_02 Pilot	1	1	mixed_Letter_shortCSI	16	mixed_shift	162	Triangle	Green	Shape	Letter	Shift	200	Consistent	S	TriangleGreen.png	38	1	1592	27	27	24215	100	896.8518518518518476412	26	26	29830	100	1147.3076923076923776534	22	22	16790	100	763.1818181818181301423	31	31	37255	100	1201.7741935483870747703	438.5923753665689446279
5.0.11.0	win	061118	09:25:44	NH_A_02 Pilot	1	1	mixed_Letter_shortCSI	16	mixed_repeat	165	Triangle	Red	Shape	Letter	Repeat	200	Inconsistent	S	TriangleRed.png	38	1	712	27	27	24215	100	896.8518518518518476412	27	27	30542	100	1131.1851851851852188702	23	23	17502	100	760.9565217391303804106	31	31	37255	100	1201.7741935483870747703	440.8176718092566943596
5.0.11.0	win	061118	09:25:44	NH_A_02 Pilot	1	1	mixed_Letter_shortCSI	16	mixed_repeat	168	Circle	Red	Shape	Letter	Repeat	200	Consistent	S	CircleRed.png	30	1	570	27	27	24215	100	896.8518518518518476412	28	28	31112	100	1111.1428571428571103752	24	24	18072	100	753	31	31	37255	100	1201.7741935483870747703	448.7741935483870747703
5.0.11.0	win	061118	09:25:44	NH_A_02 Pilot	1	1	mixed_Letter_shortCSI	16	mixed_shift	171	Triangle	Red	Color	Letter	Shift	200	Inconsistent	C	TriangleRed.png	30	1	626	28	28	24841	100	887.1785714285714448124	28	28	31112	100	1111.1428571428571103752	24	24	18072	100	753	32	32	37881	100	1183.78125	430.78125
5.0.11.0	win	061118	09:25:44	NH_A_02 Pilot	1	1	mixed_Letter_shortCSI	16	mixed_shift	174	Circle	Red	Shape	Letter	Shift	200	Consistent	S	CircleRed.png	30	1	568	28	28	24841	100	887.1785714285714448124	29	29	31680	100	1092.4137931034483699477	24	24	18072	100	753	33	33	38449	100	1165.1212121212120109703	412.1212121212120109703
5.0.11.0	win	061118	09:25:44	NH_A_02 Pilot	1	1	mixed_Letter_shortCSI	16	mixed_shift	177	Circle	Red	Color	Letter	Shift	200	Consistent	C	CircleRed.png	30	1	704	29	29	25545	100	880.8620689655172100174	29	29	31680	100	1092.4137931034483699477	24	24	18072	100	753	34	34	39153	100	1151.5588235294117112062	398.5588235294117112062
5.0.11.0	win	061118	09:25:44	NH_A_02 Pilot	1	1	mixed_Letter_shortCSI	16	mixed_repeat	180	Circle	Green	Color	Letter	Repeat	200	Inconsistent	C	CircleGreen.png	38	1	643	30	30	26188	100	872.9333333333332802795	29	29	31680	100	1092.4137931034483699477	25	25	18715	100	748.6000000000000227374	34	34	39153	100	1151.5588235294117112062	402.9588235294116884688
5.0.11.0	win	061118	09:25:44	NH_A_02 Pilot	1	1	mixed_Letter_shortCSI	16	mixed_repeat	183	Triangle	Green	Color	Letter	Repeat	200	Consistent	C	TriangleGreen.png	38	1	552	31	31	26740	100	862.5806451612903629211	29	29	31680	100	1092.4137931034483699477	26	26	19267	100	741.0384615384615472067	34	34	39153	100	1151.5588235294117112062	410.5203619909501639995
5.0.11.0	win	061118	09:25:44	NH_A_02 Pilot	1	1	mixed_Letter_shortCSI	16	mixed_shift	186	Triangle	Red	Shape	Letter	Shift	200	Inconsistent	S	TriangleRed.png	38	1	817	31	31	26740	100	862.5806451612903629211	30	30	32497	100	1083.2333333333333484916	26	26	19267	100	741.0384615384615472067	35	35	39970	100	1142	400.9615384615384527933
5.0.11.0	win	061118	09:25:44	NH_A_02 Pilot	1	1	mixed_Letter_shortCSI	16	mixed_repeat	189	Circle	Green	Shape	Letter	Repeat	200	Inconsistent	S	CircleGreen.png	30	1	511	31	31	26740	100	862.5806451612903629211	31	31	33008	100	1064.7741935483870747703	27	27	19778	100	732.5185185185184764123	35	35	39970	100	1142	409.4814814814815235877
5.0.11.0	win	061118	09:25:44	NH_A_02 Pilot	1	1	mixed_Letter_shortCSI	16	mixed_repeat	192	Triangle	Red	Shape	Letter	Repeat	200	Inconsistent	S	TriangleRed.png	38	1	1018	31	31	26740	100	862.5806451612903629211	32	32	34026	100	1063.3125	28	28	20796	100	742.7142857142856655628	35	35	39970	100	1142	399.2857142857143344372
5.0.11.0	win	061118	09:25:44	NH_A_02 Pilot	1	1	mixed_Letter_shortCSI	16	mixed_shift	195	Triangle	Green	Color	Letter	Shift	200	Consistent	C	TriangleGreen.png	38	1	1328	32	32	28068	100	877.125	32	32	34026	100	1063.3125	28	28	20796	100	742.7142857142856655628	36	36	41298	100	1147.1666666666667424579	404.4523809523810768951
5.0.11.0	win	061118	09:25:44	NH_A_02 Pilot	1	1	mixed_Letter_shortCSI	16	mixed_repeat	198	Triangle	Green	Color	Letter	Repeat	200	Consistent	C	TriangleGreen.png	38	1	426	33	33	28494	100	863.4545454545454958861	32	32	34026	100	1063.3125	29	29	21222	100	731.7931034482758150261	36	36	41298	100	1147.1666666666667424579	415.3735632183909274318
5.0.11.0	win	061118	09:25:44	NH_A_02 Pilot	1	1	mixed_Letter_shortCSI	16	mixed_repeat	201	Triangle	Green	Color	Letter	Repeat	200	Consistent	C	TriangleGreen.png	38	1	456	34	34	28950	100	851.4705882352941443969	32	32	34026	100	1063.3125	30	30	21678	100	722.6000000000000227374	36	36	41298	100	1147.1666666666667424579	424.5666666666667197205
5.0.11.0	win	061118	09:25:44	NH_A_02 Pilot	1	1	mixed_Letter_shortCSI	16	mixed_repeat	204	Triangle	Red	Color	Letter	Repeat	200	Inconsistent	C	TriangleRed.png	30	1	388	35	35	29338	100	838.2285714285713993377	32	32	34026	100	1063.3125	31	31	22066	100	711.806451612903174464	36	36	41298	100	1147.1666666666667424579	435.3602150537635679939
5.0.11.0	win	061118	09:25:44	NH_A_02 Pilot	1	1	mixed_Letter_shortCSI	16	mixed_shift	207	Triangle	Green	Shape	Letter	Shift	200	Consistent	S	TriangleGreen.png	38	1	724	35	35	29338	100	838.2285714285713993377	33	33	34750	100	1053.0303030303030027426	31	31	22066	100	711.806451612903174464	37	37	42022	100	1135.7297297297297973273	423.9232781168266228633
5.0.11.0	win	061118	09:25:44	NH_A_02 Pilot	1	1	mixed_Letter_shortCSI	16	mixed_repeat	210	Triangle	Green	Shape	Letter	Repeat	200	Consistent	S	TriangleGreen.png	38	1	502	35	35	29338	100	838.2285714285713993377	34	34	35252	100	1036.8235294117646390077	32	32	22568	100	705.25	37	37	42022	100	1135.7297297297297973273	430.4797297297297973273
5.0.11.0	win	061118	09:25:44	NH_A_02 Pilot	1	1	mixed_Letter_shortCSI	16	mixed_shift	213	Circle	Green	Color	Letter	Shift	200	Inconsistent	C	CircleGreen.png	30	0	480	35	36	29338	97.2222222222222143273	838.2285714285713993377	34	34	35252	100	1036.8235294117646390077	32	32	22568	100	705.25	37	38	42022	97.3684210526315752077	1135.7297297297297973273	430.4797297297297973273
5.0.11.0	win	061118	09:25:44	NH_A_02 Pilot	1	1	mixed_Letter_shortCSI	16	mixed_shift	216	Circle	Green	Shape	Letter	Shift	200	Inconsistent	S	CircleGreen.png	30	1	1404	35	36	29338	97.2222222222222143273	838.2285714285713993377	35	35	36656	100	1047.3142857142856883002	32	32	22568	100	705.25	38	39	43426	97.4358974358974307961	1142.7894736842106340191	437.5394736842106340191
5.0.11.0	win	061118	09:25:44	NH_A_02 Pilot	1	1	mixed_Letter_shortCSI	16	mixed_repeat	219	Triangle	Red	Shape	Letter	Repeat	200	Inconsistent	S	TriangleRed.png	38	1	1027	35	36	29338	97.2222222222222143273	838.2285714285713993377	36	36	37683	100	1046.75	33	33	23595	100	715	38	39	43426	97.4358974358974307961	1142.7894736842106340191	427.7894736842106340191
5.0.11.0	win	061118	09:25:44	NH_A_02 Pilot	1	1	mixed_Letter_shortCSI	16	mixed_repeat	222	Triangle	Red	Shape	Letter	Repeat	200	Inconsistent	S	TriangleRed.png	38	1	521	35	36	29338	97.2222222222222143273	838.2285714285713993377	37	37	38204	100	1032.5405405405406327191	34	34	24116	100	709.2941176470587834046	38	39	43426	97.4358974358974307961	1142.7894736842106340191	433.4953560371518506145
5.0.11.0	win	061118	09:25:44	NH_A_02 Pilot	1	1	mixed_Letter_shortCSI	16	mixed_repeat	225	Circle	Green	Shape	Letter	Repeat	200	Inconsistent	S	CircleGreen.png	30	1	483	35	36	29338	97.2222222222222143273	838.2285714285713993377	38	38	38687	100	1018.0789473684210406645	35	35	24599	100	702.828571428571422075	38	39	43426	97.4358974358974307961	1142.7894736842106340191	439.9609022556392119441
5.0.11.0	win	061118	09:25:44	NH_A_02 Pilot	1	1	mixed_Letter_shortCSI	16	mixed_repeat	228	Triangle	Red	Shape	Letter	Repeat	200	Inconsistent	S	TriangleRed.png	38	1	622	35	36	29338	97.2222222222222143273	838.2285714285713993377	39	39	39309	100	1007.9230769230769055866	36	36	25221	100	700.5833333333333712289	38	39	43426	97.4358974358974307961	1142.7894736842106340191	442.2061403508772627902
5.0.11.0	win	061118	09:25:44	NH_A_02 Pilot	1	1	mixed_Letter_shortCSI	16	mixed_shift	231	Triangle	Red	Color	Letter	Shift	200	Inconsistent	C	TriangleRed.png	30	1	660	36	37	29998	97.2972972972973053629	833.2777777777778283053	39	39	39309	100	1007.9230769230769055866	36	36	25221	100	700.5833333333333712289	39	40	44086	97.5	1130.4102564102563519555	429.8269230769229807265
5.0.11.0	win	061118	09:25:44	NH_A_02 Pilot	1	1	mixed_Letter_shortCSI	16	mixed_repeat	234	Triangle	Green	Color	Letter	Repeat	200	Consistent	C	TriangleGreen.png	38	1	473	37	38	30471	97.3684210526315752077	823.5405405405405190322	39	39	39309	100	1007.9230769230769055866	37	37	25694	100	694.4324324324323924884	39	40	44086	97.5	1130.4102564102563519555	435.9778239778239594671
5.0.11.0	win	061118	09:25:44	NH_A_02 Pilot	1	1	mixed_Letter_shortCSI	16	mixed_shift	237	Triangle	Green	Shape	Letter	Shift	200	Consistent	S	TriangleGreen.png	38	1	821	37	38	30471	97.3684210526315752077	823.5405405405405190322	40	40	40130	100	1003.25	37	37	25694	100	694.4324324324323924884	40	41	44907	97.5609756097560989474	1122.6749999999999545253	428.2425675675675620369
5.0.11.0	win	061118	09:25:44	NH_A_02 Pilot	1	1	mixed_Letter_shortCSI	16	mixed_repeat	240	Triangle	Green	Shape	Letter	Repeat	200	Consistent	S	TriangleGreen.png	38	1	499	37	38	30471	97.3684210526315752077	823.5405405405405190322	41	41	40629	100	990.9512195121951663168	38	38	26193	100	689.2894736842105203323	40	41	44907	97.5609756097560989474	1122.6749999999999545253	433.385526315789434193
5.0.11.0	win	061118	09:25:44	NH_A_02 Pilot	1	1	mixed_Letter_shortCSI	16	mixed_shift	243	Circle	Red	Color	Letter	Shift	200	Consistent	C	CircleRed.png	30	1	477	38	39	30948	97.4358974358974307961	814.4210526315789593355	41	41	40629	100	990.9512195121951663168	38	38	26193	100	689.2894736842105203323	41	42	45384	97.619047619047620401	1106.9268292682927494752	417.637355584082229143
5.0.11.0	win	061118	09:25:44	NH_A_02 Pilot	1	1	mixed_Letter_shortCSI	16	mixed_repeat	246	Triangle	Red	Color	Letter	Repeat	200	Inconsistent	C	TriangleRed.png	30	1	1482	39	40	32430	97.5	831.5384615384615472067	41	41	40629	100	990.9512195121951663168	39	39	27675	100	709.61538461538464162	41	42	45384	97.619047619047620401	1106.9268292682927494752	397.3114446529081078552
5.0.11.0	win	061118	09:25:44	NH_A_02 Pilot	1	1	mixed_Letter_shortCSI	16	mixed_shift	249	Circle	Red	Shape	Letter	Shift	200	Consistent	S	CircleRed.png	30	1	2013	39	40	32430	97.5	831.5384615384615472067	42	42	42642	100	1015.2857142857143344372	39	39	27675	100	709.61538461538464162	42	43	47397	97.6744186046511515542	1128.5	418.88461538461535838
5.0.11.0	win	061118	09:25:44	NH_A_02 Pilot	1	1	mixed_Letter_shortCSI	16	mixed_repeat	252	Triangle	Green	Shape	Letter	Repeat	200	Consistent	S	TriangleGreen.png	38	1	492	39	40	32430	97.5	831.5384615384615472067	43	43	43134	100	1003.1162790697674154217	40	40	28167	100	704.1749999999999545253	42	43	47397	97.6744186046511515542	1128.5	424.3250000000000454747
5.0.11.0	win	061118	09:25:44	NH_A_02 Pilot	1	1	mixed_Letter_shortCSI	16	mixed_shift	255	Circle	Red	Color	Letter	Shift	200	Consistent	C	CircleRed.png	30	1	1399	40	41	33829	97.5609756097560989474	845.7250000000000227374	43	43	43134	100	1003.1162790697674154217	40	40	28167	100	704.1749999999999545253	43	44	48796	97.7272727272727337322	1134.790697674418652241	430.6156976744186977157
5.0.11.0	win	061118	09:25:44	NH_A_02 Pilot	1	1	mixed_Letter_shortCSI	16	mixed_repeat	258	Triangle	Green	Color	Letter	Repeat	200	Consistent	C	TriangleGreen.png	38	1	622	41	42	34451	97.619047619047620401	840.2682926829268126312	43	43	43134	100	1003.1162790697674154217	41	41	28789	100	702.170731707317031578	43	44	48796	97.7272727272727337322	1134.790697674418652241	432.619965967101620663
5.0.11.0	win	061118	09:25:44	NH_A_02 Pilot	1	1	mixed_Letter_shortCSI	16	mixed_shift	261	Triangle	Green	Shape	Letter	Shift	200	Consistent	S	TriangleGreen.png	38	1	996	41	42	34451	97.619047619047620401	840.2682926829268126312	44	44	44130	100	1002.9545454545454958861	41	41	28789	100	702.170731707317031578	44	45	49792	97.7777777777777714618	1131.6363636363637397153	429.4656319290467081373
5.0.11.0	win	061118	09:25:44	NH_A_02 Pilot	1	1	mixed_Letter_shortCSI	16	mixed_shift	264	Circle	Green	Color	Letter	Shift	200	Inconsistent	C	CircleGreen.png	38	1	1323	42	43	35774	97.6744186046511515542	851.7619047619048160414	44	44	44130	100	1002.9545454545454958861	41	41	28789	100	702.170731707317031578	45	46	51115	97.8260869565217348054	1135.8888888888889141526	433.7181571815718825746
5.0.11.0	win	061118	09:25:44	NH_A_02 Pilot	1	1	mixed_Letter_shortCSI	16	mixed_repeat	267	Circle	Green	Color	Letter	Repeat	200	Inconsistent	C	CircleGreen.png	38	1	437	43	44	36211	97.7272727272727337322	842.1162790697674154217	44	44	44130	100	1002.9545454545454958861	42	42	29226	100	695.8571428571428896248	45	46	51115	97.8260869565217348054	1135.8888888888889141526	440.0317460317460245278
5.0.11.0	win	061118	09:25:44	NH_A_02 Pilot	1	1	mixed_Letter_shortCSI	16	mixed_shift	270	Circle	Red	Shape	Letter	Shift	200	Consistent	S	CircleRed.png	30	1	2114	43	44	36211	97.7272727272727337322	842.1162790697674154217	45	45	46244	100	1027.6444444444443888642	42	42	29226	100	695.8571428571428896248	46	47	53229	97.8723404255319167078	1157.1521739130434980325	461.2950310559006084077
5.0.11.0	win	061118	09:25:44	NH_A_02 Pilot	1	1	mixed_Letter_shortCSI	16	mixed_repeat	273	Triangle	Red	Shape	Letter	Repeat	200	Inconsistent	S	TriangleRed.png	38	1	556	43	44	36211	97.7272727272727337322	842.1162790697674154217	46	46	46800	100	1017.3913043478261215569	43	43	29782	100	692.6046511627906738795	46	47	53229	97.8723404255319167078	1157.1521739130434980325	464.547522750252824153
5.0.11.0	win	061118	09:25:44	NH_A_02 Pilot	1	1	mixed_Letter_shortCSI	16	mixed_repeat	276	Triangle	Red	Shape	Letter	Repeat	200	Inconsistent	S	TriangleRed.png	38	1	517	43	44	36211	97.7272727272727337322	842.1162790697674154217	47	47	47317	100	1006.7446808510637765721	44	44	30299	100	688.6136363636363739715	46	47	53229	97.8723404255319167078	1157.1521739130434980325	468.538537549407124061
5.0.11.0	win	061118	09:25:44	NH_A_02 Pilot	1	1	mixed_Letter_shortCSI	16	mixed_shift	279	Circle	Red	Color	Letter	Shift	200	Consistent	C	CircleRed.png	30	1	527	44	45	36738	97.7777777777777714618	834.9545454545454958861	47	47	47317	100	1006.7446808510637765721	44	44	30299	100	688.6136363636363739715	47	48	53756	97.9166666666666571928	1143.7446808510637765721	455.1310444874274026006
5.0.11.0	win	061118	09:25:44	NH_A_02 Pilot	1	1	mixed_Letter_shortCSI	16	mixed_shift	282	Circle	Green	Shape	Letter	Shift	200	Inconsistent	S	CircleGreen.png	30	1	1001	44	45	36738	97.7777777777777714618	834.9545454545454958861	48	48	48318	100	1006.625	44	44	30299	100	688.6136363636363739715	48	49	54757	97.9591836734693828248	1140.7708333333332575421	452.1571969696968835706
5.0.11.0	win	061118	09:25:44	NH_A_02 Pilot	1	1	mixed_Letter_shortCSI	16	mixed_repeat	285	Circle	Green	Shape	Letter	Repeat	200	Inconsistent	S	CircleGreen.png	30	1	592	44	45	36738	97.7777777777777714618	834.9545454545454958861	49	49	48910	100	998.1632653061224118574	45	45	30891	100	686.4666666666666969832	48	49	54757	97.9591836734693828248	1140.7708333333332575421	454.304166666666560559
5.0.11.0	win	061118	09:25:44	NH_A_02 Pilot	1	1	mixed_Letter_shortCSI	16	mixed_repeat	288	Circle	Green	Shape	Letter	Repeat	200	Inconsistent	S	CircleGreen.png	30	1	487	44	45	36738	97.7777777777777714618	834.9545454545454958861	50	50	49397	100	987.9400000000000545697	46	46	31378	100	682.1304347826087450812	48	49	54757	97.9591836734693828248	1140.7708333333332575421	458.6403985507245124609
5.0.11.0	win	061118	09:25:44	NH_A_02 Pilot	1	1	mixed_Letter_shortCSI	16	mixed_repeat	291	Circle	Red	Shape	Letter	Repeat	200	Consistent	S	CircleRed.png	30	1	786	44	45	36738	97.7777777777777714618	834.9545454545454958861	51	51	50183	100	983.9803921568627629313	47	47	32164	100	684.3404255319148887793	48	49	54757	97.9591836734693828248	1140.7708333333332575421	456.4304078014183687628
5.0.11.0	win	061118	09:25:44	NH_A_02 Pilot	1	1	mixed_Letter_shortCSI	16	mixed_repeat	294	Circle	Green	Shape	Letter	Repeat	200	Inconsistent	S	CircleGreen.png	30	1	562	44	45	36738	97.7777777777777714618	834.9545454545454958861	52	52	50745	100	975.86538461538464162	48	48	32726	100	681.7916666666666287711	48	49	54757	97.9591836734693828248	1140.7708333333332575421	458.9791666666666287711
5.0.11.0	win	061118	09:25:44	NH_A_02 Pilot	1	1	mixed_Letter_shortCSI	16	mixed_repeat	297	Triangle	Red	Shape	Letter	Repeat	200	Inconsistent	S	TriangleRed.png	38	1	538	44	45	36738	97.7777777777777714618	834.9545454545454958861	53	53	51283	100	967.603773584905638927	49	49	33264	100	678.8571428571428896248	48	49	54757	97.9591836734693828248	1140.7708333333332575421	461.9136904761903679173
5.0.11.0	win	061118	09:25:44	NH_A_02 Pilot	1	1	mixed_Letter_shortCSI	16	mixed_repeat	300	Triangle	Green	Shape	Letter	Repeat	200	Consistent	S	TriangleGreen.png	38	1	644	44	45	36738	97.7777777777777714618	834.9545454545454958861	54	54	51927	100	961.6111111111110858474	50	50	33908	100	678.1599999999999681677	48	49	54757	97.9591836734693828248	1140.7708333333332575421	462.6108333333332893744
5.0.11.0	win	061118	09:25:44	NH_A_02 Pilot	1	1	mixed_Letter_shortCSI	16	mixed_shift	303	Triangle	Red	Color	Letter	Shift	200	Inconsistent	C	TriangleRed.png	30	1	521	45	46	37259	97.8260869565217348054	827.9777777777777600932	54	54	51927	100	961.6111111111110858474	50	50	33908	100	678.1599999999999681677	49	50	55278	98	1128.122448979591808893	449.9624489795918407253
5.0.11.0	win	061118	09:25:44	NH_A_02 Pilot	1	1	mixed_Letter_longCSI	17	MixedTestInstruct	1	Triangle	Red	Color	Letter	Shift	1200	Inconsistent	SC_Mixed_Lettertest.htm	TriangleRed.png	57	0	12516	0	0	0	0		0	0	0	0		0	0	0	0		0	0	0	0		0
5.0.11.0	win	061118	09:25:44	NH_A_02 Pilot	1	1	mixed_Letter_longCSI	17	mixed_firsttask	2	Circle	Red	Shape	Letter	firsttrial	1200	Consistent	S	CircleRed.png	30	1	2526	0	0	0	0		0	0	0	0		0	0	0	0		0	0	0	0		0
5.0.11.0	win	061118	09:25:44	NH_A_02 Pilot	1	1	mixed_Letter_longCSI	17	mixed_shift	5	Circle	Red	Color	Letter	Shift	1200	Consistent	C	CircleRed.png	30	1	1408	1	1	1408	100	1408	0	0	0	0		0	0	0	0		1	1	1408	100	1408	1408
5.0.11.0	win	061118	09:25:44	NH_A_02 Pilot	1	1	mixed_Letter_longCSI	17	mixed_shift	8	Triangle	Green	Shape	Letter	Shift	1200	Consistent	S	TriangleGreen.png	38	1	462	1	1	1408	100	1408	1	1	462	100	462	0	0	0	0		2	2	1870	100	935	935
5.0.11.0	win	061118	09:25:44	NH_A_02 Pilot	1	1	mixed_Letter_longCSI	17	mixed_repeat	11	Triangle	Red	Shape	Letter	Repeat	1200	Inconsistent	S	TriangleRed.png	38	1	386	1	1	1408	100	1408	2	2	848	100	424	1	1	386	100	386	2	2	1870	100	935	549
5.0.11.0	win	061118	09:25:44	NH_A_02 Pilot	1	1	mixed_Letter_longCSI	17	mixed_shift	14	Circle	Red	Color	Letter	Shift	1200	Consistent	C	CircleRed.png	30	1	376	2	2	1784	100	892	2	2	848	100	424	1	1	386	100	386	3	3	2246	100	748.6666666666666287711	362.6666666666666287711
5.0.11.0	win	061118	09:25:44	NH_A_02 Pilot	1	1	mixed_Letter_longCSI	17	mixed_shift	17	Circle	Green	Shape	Letter	Shift	1200	Inconsistent	S	CircleGreen.png	30	1	400	2	2	1784	100	892	3	3	1248	100	416	1	1	386	100	386	4	4	2646	100	661.5	275.5
5.0.11.0	win	061118	09:25:44	NH_A_02 Pilot	1	1	mixed_Letter_longCSI	17	mixed_shift	20	Triangle	Green	Color	Letter	Shift	1200	Consistent	C	TriangleGreen.png	30	0	422	2	3	1784	66.6666666666666571928	892	3	3	1248	100	416	1	1	386	100	386	4	5	2646	80	661.5	275.5
5.0.11.0	win	061118	09:25:44	NH_A_02 Pilot	1	1	mixed_Letter_longCSI	17	mixed_repeat	23	Triangle	Green	Color	Letter	Repeat	1200	Consistent	C	TriangleGreen.png	38	1	539	3	4	2323	75	774.3333333333333712289	3	3	1248	100	416	2	2	925	100	462.5	4	5	2646	80	661.5	199
5.0.11.0	win	061118	09:25:44	NH_A_02 Pilot	1	1	mixed_Letter_longCSI	17	mixed_shift	26	Circle	Green	Shape	Letter	Shift	1200	Inconsistent	S	CircleGreen.png	30	1	1708	3	4	2323	75	774.3333333333333712289	4	4	2956	100	739	2	2	925	100	462.5	5	6	4354	83.3333333333333428072	870.7999999999999545253	408.2999999999999545253
5.0.11.0	win	061118	09:25:44	NH_A_02 Pilot	1	1	mixed_Letter_longCSI	17	mixed_repeat	29	Triangle	Red	Shape	Letter	Repeat	1200	Inconsistent	S	TriangleRed.png	38	1	510	3	4	2323	75	774.3333333333333712289	5	5	3466	100	693.2000000000000454747	3	3	1435	100	478.3333333333333143855	5	6	4354	83.3333333333333428072	870.7999999999999545253	392.4666666666666401397
5.0.11.0	win	061118	09:25:44	NH_A_02 Pilot	1	1	mixed_Letter_longCSI	17	mixed_shift	32	Circle	Red	Color	Letter	Shift	1200	Consistent	C	CircleRed.png	30	1	1072	4	5	3395	80	848.75	5	5	3466	100	693.2000000000000454747	3	3	1435	100	478.3333333333333143855	6	7	5426	85.7142857142857081953	904.3333333333333712289	426.0000000000000568434
5.0.11.0	win	061118	09:25:44	NH_A_02 Pilot	1	1	mixed_Letter_longCSI	17	mixed_shift	35	Triangle	Red	Shape	Letter	Shift	1200	Inconsistent	S	TriangleRed.png	38	1	395	4	5	3395	80	848.75	6	6	3861	100	643.5	3	3	1435	100	478.3333333333333143855	7	8	5821	87.5	831.5714285714285551876	353.2380952380952408021
5.0.11.0	win	061118	09:25:44	NH_A_02 Pilot	1	1	mixed_Letter_longCSI	17	mixed_repeat	38	Circle	Green	Shape	Letter	Repeat	1200	Inconsistent	S	CircleGreen.png	30	1	418	4	5	3395	80	848.75	7	7	4279	100	611.2857142857143344372	4	4	1853	100	463.25	7	8	5821	87.5	831.5714285714285551876	368.3214285714285551876
5.0.11.0	win	061118	09:25:44	NH_A_02 Pilot	1	1	mixed_Letter_longCSI	17	mixed_shift	41	Circle	Red	Color	Letter	Shift	1200	Consistent	C	CircleRed.png	30	1	391	5	6	3786	83.3333333333333428072	757.2000000000000454747	7	7	4279	100	611.2857142857143344372	4	4	1853	100	463.25	8	9	6212	88.8888888888888857309	776.5	313.25
5.0.11.0	win	061118	09:25:44	NH_A_02 Pilot	1	1	mixed_Letter_longCSI	17	mixed_shift	44	Circle	Green	Shape	Letter	Shift	1200	Inconsistent	S	CircleGreen.png	30	1	558	5	6	3786	83.3333333333333428072	757.2000000000000454747	8	8	4837	100	604.625	4	4	1853	100	463.25	9	10	6770	90	752.2222222222221716947	288.9722222222221716947
5.0.11.0	win	061118	09:25:44	NH_A_02 Pilot	1	1	mixed_Letter_longCSI	17	mixed_shift	47	Circle	Red	Color	Letter	Shift	1200	Consistent	C	CircleRed.png	30	1	1102	6	7	4888	85.7142857142857081953	814.6666666666666287711	8	8	4837	100	604.625	4	4	1853	100	463.25	10	11	7872	90.9090909090909065071	787.2000000000000454747	323.9500000000000454747
5.0.11.0	win	061118	09:25:44	NH_A_02 Pilot	1	1	mixed_Letter_longCSI	17	mixed_repeat	50	Triangle	Red	Color	Letter	Repeat	1200	Inconsistent	C	TriangleRed.png	30	1	296	7	8	5184	87.5	740.5714285714285551876	8	8	4837	100	604.625	5	5	2149	100	429.8000000000000113687	10	11	7872	90.9090909090909065071	787.2000000000000454747	357.4000000000000341061
5.0.11.0	win	061118	09:25:44	NH_A_02 Pilot	1	1	mixed_Letter_longCSI	17	mixed_shift	53	Circle	Green	Shape	Letter	Shift	1200	Inconsistent	S	CircleGreen.png	30	1	434	7	8	5184	87.5	740.5714285714285551876	9	9	5271	100	585.6666666666666287711	5	5	2149	100	429.8000000000000113687	11	12	8306	91.6666666666666571928	755.0909090909091219146	325.2909090909091105459
5.0.11.0	win	061118	09:25:44	NH_A_02 Pilot	1	1	mixed_Letter_longCSI	17	mixed_shift	56	Triangle	Green	Color	Letter	Shift	1200	Consistent	C	TriangleGreen.png	38	1	695	8	9	5879	88.8888888888888857309	734.875	9	9	5271	100	585.6666666666666287711	5	5	2149	100	429.8000000000000113687	12	13	9001	92.3076923076923065992	750.0833333333333712289	320.2833333333333598603
5.0.11.0	win	061118	09:25:44	NH_A_02 Pilot	1	1	mixed_Letter_longCSI	17	mixed_repeat	59	Triangle	Green	Color	Letter	Repeat	1200	Consistent	C	TriangleGreen.png	38	1	530	9	10	6409	90	712.1111111111110858474	9	9	5271	100	585.6666666666666287711	6	6	2679	100	446.5	12	13	9001	92.3076923076923065992	750.0833333333333712289	303.5833333333333712289
5.0.11.0	win	061118	09:25:44	NH_A_02 Pilot	1	1	mixed_Letter_longCSI	17	mixed_repeat	62	Circle	Red	Color	Letter	Repeat	1200	Consistent	C	CircleRed.png	30	1	243	10	11	6652	90.9090909090909065071	665.2000000000000454747	9	9	5271	100	585.6666666666666287711	7	7	2922	100	417.4285714285714448124	12	13	9001	92.3076923076923065992	750.0833333333333712289	332.6547619047619264165
5.0.11.0	win	061118	09:25:44	NH_A_02 Pilot	1	1	mixed_Letter_longCSI	17	mixed_repeat	65	Triangle	Green	Color	Letter	Repeat	1200	Consistent	C	TriangleGreen.png	38	1	528	11	12	7180	91.6666666666666571928	652.7272727272727479431	9	9	5271	100	585.6666666666666287711	8	8	3450	100	431.25	12	13	9001	92.3076923076923065992	750.0833333333333712289	318.8333333333333712289
5.0.11.0	win	061118	09:25:44	NH_A_02 Pilot	1	1	mixed_Letter_longCSI	17	mixed_repeat	68	Circle	Green	Color	Letter	Repeat	1200	Inconsistent	C	CircleGreen.png	38	1	641	12	13	7821	92.3076923076923065992	651.75	9	9	5271	100	585.6666666666666287711	9	9	4091	100	454.5555555555555429237	12	13	9001	92.3076923076923065992	750.0833333333333712289	295.5277777777778283053
5.0.11.0	win	061118	09:25:44	NH_A_02 Pilot	1	1	mixed_Letter_longCSI	17	mixed_shift	71	Circle	Green	Shape	Letter	Shift	1200	Inconsistent	S	CircleGreen.png	38	0	318	12	13	7821	92.3076923076923065992	651.75	9	10	5271	90	585.6666666666666287711	9	9	4091	100	454.5555555555555429237	12	14	9001	85.7142857142857081953	750.0833333333333712289	295.5277777777778283053
5.0.11.0	win	061118	09:25:44	NH_A_02 Pilot	1	1	mixed_Letter_longCSI	17	mixed_shift	74	Circle	Green	Color	Letter	Shift	1200	Inconsistent	C	CircleGreen.png	38	1	1479	13	14	9300	92.8571428571428612031	715.38461538461535838	9	10	5271	90	585.6666666666666287711	9	9	4091	100	454.5555555555555429237	13	15	10480	86.6666666666666714036	806.1538461538461888267	351.598290598290645903
5.0.11.0	win	061118	09:25:44	NH_A_02 Pilot	1	1	mixed_Letter_longCSI	17	mixed_repeat	77	Circle	Green	Color	Letter	Repeat	1200	Inconsistent	C	CircleGreen.png	38	1	626	14	15	9926	93.3333333333333285964	709	9	10	5271	90	585.6666666666666287711	10	10	4717	100	471.6999999999999886313	13	15	10480	86.6666666666666714036	806.1538461538461888267	334.4538461538462001954
5.0.11.0	win	061118	09:25:44	NH_A_02 Pilot	1	1	mixed_Letter_longCSI	17	mixed_shift	80	Triangle	Red	Shape	Letter	Shift	1200	Inconsistent	S	TriangleRed.png	38	1	400	14	15	9926	93.3333333333333285964	709	10	11	5671	90.9090909090909065071	567.1000000000000227374	10	10	4717	100	471.6999999999999886313	14	16	10880	87.5	777.1428571428571103752	305.4428571428571217439
5.0.11.0	win	061118	09:25:44	NH_A_02 Pilot	1	1	mixed_Letter_longCSI	17	mixed_shift	83	Circle	Red	Color	Letter	Shift	1200	Consistent	C	CircleRed.png	30	1	438	15	16	10364	93.75	690.9333333333332802795	10	11	5671	90.9090909090909065071	567.1000000000000227374	10	10	4717	100	471.6999999999999886313	15	17	11318	88.2352941176470579876	754.5333333333333030168	282.8333333333333143855
5.0.11.0	win	061118	09:25:44	NH_A_02 Pilot	1	1	mixed_Letter_longCSI	17	mixed_shift	86	Triangle	Red	Shape	Letter	Shift	1200	Inconsistent	S	TriangleRed.png	38	1	410	15	16	10364	93.75	690.9333333333332802795	11	12	6081	91.6666666666666571928	552.8181818181818698577	10	10	4717	100	471.6999999999999886313	16	18	11728	88.8888888888888857309	733	261.3000000000000113687
5.0.11.0	win	061118	09:25:44	NH_A_02 Pilot	1	1	mixed_Letter_longCSI	17	mixed_repeat	89	Triangle	Red	Shape	Letter	Repeat	1200	Inconsistent	S	TriangleRed.png	38	1	384	15	16	10364	93.75	690.9333333333332802795	12	13	6465	92.3076923076923065992	538.75	11	11	5101	100	463.7272727272727479431	16	18	11728	88.8888888888888857309	733	269.2727272727272520569
5.0.11.0	win	061118	09:25:44	NH_A_02 Pilot	1	1	mixed_Letter_longCSI	17	mixed_repeat	92	Circle	Green	Shape	Letter	Repeat	1200	Inconsistent	S	CircleGreen.png	30	1	535	15	16	10364	93.75	690.9333333333332802795	13	14	7000	92.8571428571428612031	538.4615384615384527933	12	12	5636	100	469.6666666666666856145	16	18	11728	88.8888888888888857309	733	263.3333333333333143855
5.0.11.0	win	061118	09:25:44	NH_A_02 Pilot	1	1	mixed_Letter_longCSI	17	mixed_shift	95	Triangle	Red	Color	Letter	Shift	1200	Inconsistent	C	TriangleRed.png	30	1	840	16	17	11204	94.1176470588235218884	700.25	13	14	7000	92.8571428571428612031	538.4615384615384527933	12	12	5636	100	469.6666666666666856145	17	19	12568	89.4736842105263150415	739.2941176470587834046	269.6274509803920977902
5.0.11.0	win	061118	09:25:44	NH_A_02 Pilot	1	1	mixed_Letter_longCSI	17	mixed_repeat	98	Triangle	Red	Color	Letter	Repeat	1200	Inconsistent	C	TriangleRed.png	30	1	364	17	18	11568	94.4444444444444428655	680.4705882352941443969	13	14	7000	92.8571428571428612031	538.4615384615384527933	13	13	6000	100	461.5384615384615472067	17	19	12568	89.4736842105263150415	739.2941176470587834046	277.755656108597236198
5.0.11.0	win	061118	09:25:44	NH_A_02 Pilot	1	1	mixed_Letter_longCSI	17	mixed_shift	101	Triangle	Green	Shape	Letter	Shift	1200	Consistent	S	TriangleGreen.png	38	1	340	17	18	11568	94.4444444444444428655	680.4705882352941443969	14	15	7340	93.3333333333333285964	524.2857142857143344372	13	13	6000	100	461.5384615384615472067	18	20	12908	90	717.1111111111110858474	255.5726495726495386407
5.0.11.0	win	061118	09:25:44	NH_A_02 Pilot	1	1	mixed_Letter_longCSI	17	mixed_shift	104	Circle	Green	Color	Letter	Shift	1200	Inconsistent	C	CircleGreen.png	38	1	1068	18	19	12636	94.7368421052631504153	702	14	15	7340	93.3333333333333285964	524.2857142857143344372	13	13	6000	100	461.5384615384615472067	19	21	13976	90.4761904761904816041	735.5789473684210406645	274.0404858299594934579
5.0.11.0	win	061118	09:25:44	NH_A_02 Pilot	1	1	mixed_Letter_longCSI	17	mixed_repeat	107	Circle	Red	Color	Letter	Repeat	1200	Consistent	C	CircleRed.png	30	1	792	19	20	13428	95	706.7368421052631219936	14	15	7340	93.3333333333333285964	524.2857142857143344372	14	14	6792	100	485.1428571428571672186	19	21	13976	90.4761904761904816041	735.5789473684210406645	250.4360902255638734459
5.0.11.0	win	061118	09:25:44	NH_A_02 Pilot	1	1	mixed_Letter_longCSI	17	mixed_repeat	110	Triangle	Red	Color	Letter	Repeat	1200	Inconsistent	C	TriangleRed.png	30	1	638	20	21	14066	95.2380952380952265912	703.2999999999999545253	14	15	7340	93.3333333333333285964	524.2857142857143344372	15	15	7430	100	495.3333333333333143855	19	21	13976	90.4761904761904816041	735.5789473684210406645	240.245614035087726279
5.0.11.0	win	061118	09:25:44	NH_A_02 Pilot	1	1	mixed_Letter_longCSI	17	mixed_shift	113	Circle	Red	Shape	Letter	Shift	1200	Consistent	S	CircleRed.png	30	1	523	20	21	14066	95.2380952380952265912	703.2999999999999545253	15	16	7863	93.75	524.2000000000000454747	15	15	7430	100	495.3333333333333143855	20	22	14499	90.9090909090909065071	724.9500000000000454747	229.6166666666667310892
5.0.11.0	win	061118	09:25:44	NH_A_02 Pilot	1	1	mixed_Letter_longCSI	17	mixed_shift	116	Triangle	Green	Color	Letter	Shift	1200	Consistent	C	TriangleGreen.png	38	1	316	21	22	14382	95.4545454545454532536	684.8571428571428896248	15	16	7863	93.75	524.2000000000000454747	15	15	7430	100	495.3333333333333143855	21	23	14815	91.3043478260869534324	705.4761904761904816041	210.1428571428571672186
5.0.11.0	win	061118	09:25:44	NH_A_02 Pilot	1	1	mixed_Letter_longCSI	17	mixed_shift	119	Triangle	Green	Shape	Letter	Shift	1200	Consistent	S	TriangleGreen.png	38	1	486	21	22	14382	95.4545454545454532536	684.8571428571428896248	16	17	8349	94.1176470588235218884	521.8125	15	15	7430	100	495.3333333333333143855	22	24	15301	91.6666666666666571928	695.5	200.1666666666666856145
5.0.11.0	win	061118	09:25:44	NH_A_02 Pilot	1	1	mixed_Letter_longCSI	17	mixed_repeat	122	Circle	Green	Shape	Letter	Repeat	1200	Inconsistent	S	CircleGreen.png	38	0	632	21	22	14382	95.4545454545454532536	684.8571428571428896248	16	18	8349	88.8888888888888857309	521.8125	15	16	7430	93.75	495.3333333333333143855	22	24	15301	91.6666666666666571928	695.5	200.1666666666666856145
5.0.11.0	win	061118	09:25:44	NH_A_02 Pilot	1	1	mixed_Letter_longCSI	17	mixed_shift	125	Triangle	Green	Color	Letter	Shift	1200	Consistent	C	TriangleGreen.png	38	1	1301	22	23	15683	95.6521739130434838216	712.8636363636363739715	16	18	8349	88.8888888888888857309	521.8125	15	16	7430	93.75	495.3333333333333143855	23	25	16602	92	721.8260869565217490162	226.4927536231884346307
5.0.11.0	win	061118	09:25:44	NH_A_02 Pilot	1	1	mixed_Letter_longCSI	17	mixed_repeat	128	Circle	Red	Color	Letter	Repeat	1200	Consistent	C	CircleRed.png	30	1	679	23	24	16362	95.8333333333333428072	711.3913043478261215569	16	18	8349	88.8888888888888857309	521.8125	16	17	8109	94.1176470588235218884	506.8125	23	25	16602	92	721.8260869565217490162	215.0135869565217490162
5.0.11.0	win	061118	09:25:44	NH_A_02 Pilot	1	1	mixed_Letter_longCSI	17	mixed_repeat	131	Circle	Red	Color	Letter	Repeat	1200	Consistent	C	CircleRed.png	30	1	690	24	25	17052	96	710.5	16	18	8349	88.8888888888888857309	521.8125	17	18	8799	94.4444444444444428655	517.5882352941176804961	23	25	16602	92	721.8260869565217490162	204.2378516624040685201
5.0.11.0	win	061118	09:25:44	NH_A_02 Pilot	1	1	mixed_Letter_longCSI	17	mixed_repeat	134	Triangle	Green	Color	Letter	Repeat	1200	Consistent	C	TriangleGreen.png	38	1	445	25	26	17497	96.153846153846160405	699.8799999999999954525	16	18	8349	88.8888888888888857309	521.8125	18	19	9244	94.7368421052631504153	513.5555555555555429237	23	25	16602	92	721.8260869565217490162	208.2705314009662060926
5.0.11.0	win	061118	09:25:44	NH_A_02 Pilot	1	1	mixed_Letter_longCSI	17	mixed_repeat	137	Circle	Red	Color	Letter	Repeat	1200	Consistent	C	CircleRed.png	30	1	546	26	27	18043	96.2962962962962905067	693.9615384615384527933	16	18	8349	88.8888888888888857309	521.8125	19	20	9790	95	515.2631578947368780064	23	25	16602	92	721.8260869565217490162	206.5629290617848710099
5.0.11.0	win	061118	09:25:44	NH_A_02 Pilot	1	1	mixed_Letter_longCSI	17	mixed_repeat	140	Circle	Green	Color	Letter	Repeat	1200	Inconsistent	C	CircleGreen.png	38	1	578	27	28	18621	96.4285714285714306016	689.6666666666666287711	16	18	8349	88.8888888888888857309	521.8125	20	21	10368	95.2380952380952265912	518.3999999999999772626	23	25	16602	92	721.8260869565217490162	203.4260869565217717536
5.0.11.0	win	061118	09:25:44	NH_A_02 Pilot	1	1	mixed_Letter_longCSI	17	mixed_repeat	143	Triangle	Green	Color	Letter	Repeat	1200	Consistent	C	TriangleGreen.png	38	1	722	28	29	19343	96.5517241379310320326	690.8214285714285551876	16	18	8349	88.8888888888888857309	521.8125	21	22	11090	95.4545454545454532536	528.0952380952380735835	23	25	16602	92	721.8260869565217490162	193.7308488612836754328
5.0.11.0	win	061118	09:25:44	NH_A_02 Pilot	1	1	mixed_Letter_longCSI	17	mixed_shift	146	Triangle	Red	Shape	Letter	Shift	1200	Inconsistent	S	TriangleRed.png	38	1	1307	28	29	19343	96.5517241379310320326	690.8214285714285551876	17	19	9656	89.4736842105263150415	568	21	22	11090	95.4545454545454532536	528.0952380952380735835	24	26	17909	92.3076923076923065992	746.2083333333333712289	218.1130952380952976455
5.0.11.0	win	061118	09:25:44	NH_A_02 Pilot	1	1	mixed_Letter_longCSI	17	mixed_repeat	149	Triangle	Red	Shape	Letter	Repeat	1200	Inconsistent	S	TriangleRed.png	38	1	413	28	29	19343	96.5517241379310320326	690.8214285714285551876	18	20	10069	90	559.3888888888889141526	22	23	11503	95.6521739130434838216	522.8636363636363739715	24	26	17909	92.3076923076923065992	746.2083333333333712289	223.3446969696969972574
5.0.11.0	win	061118	09:25:44	NH_A_02 Pilot	1	1	mixed_Letter_longCSI	17	mixed_repeat	152	Triangle	Red	Shape	Letter	Repeat	1200	Inconsistent	S	TriangleRed.png	38	1	339	28	29	19343	96.5517241379310320326	690.8214285714285551876	19	21	10408	90.4761904761904816041	547.7894736842105203323	23	24	11842	95.8333333333333428072	514.8695652173912549188	24	26	17909	92.3076923076923065992	746.2083333333333712289	231.3387681159421163102
5.0.11.0	win	061118	09:25:44	NH_A_02 Pilot	1	1	mixed_Letter_longCSI	17	Rest	154	Triangle	Red	Shape	Letter	Repeat	1200	Inconsistent	Take a break for 60 s	TriangleRed.png	0	0	59984	28	29	19343	96.5517241379310320326	690.8214285714285551876	19	21	10408	90.4761904761904816041	547.7894736842105203323	23	24	11842	95.8333333333333428072	514.8695652173912549188	24	26	17909	92.3076923076923065992	746.2083333333333712289	231.3387681159421163102
5.0.11.0	win	061118	09:25:44	NH_A_02 Pilot	1	1	mixed_Letter_longCSI	17	mixed_repeat	156	Triangle	Green	Shape	Letter	Repeat	1200	Consistent	S	TriangleGreen.png	38	1	506	28	29	19343	96.5517241379310320326	690.8214285714285551876	20	22	10914	90.9090909090909065071	545.7000000000000454747	24	25	12348	96	514.5	24	26	17909	92.3076923076923065992	746.2083333333333712289	231.7083333333333712289
5.0.11.0	win	061118	09:25:44	NH_A_02 Pilot	1	1	mixed_Letter_longCSI	17	mixed_repeat	159	Circle	Red	Shape	Letter	Repeat	1200	Consistent	S	CircleRed.png	30	1	364	28	29	19343	96.5517241379310320326	690.8214285714285551876	21	23	11278	91.3043478260869534324	537.0476190476190367917	25	26	12712	96.153846153846160405	508.4800000000000181899	24	26	17909	92.3076923076923065992	746.2083333333333712289	237.7283333333333530391
5.0.11.0	win	061118	09:25:44	NH_A_02 Pilot	1	1	mixed_Letter_longCSI	17	mixed_repeat	162	Triangle	Green	Shape	Letter	Repeat	1200	Consistent	S	TriangleGreen.png	38	1	468	28	29	19343	96.5517241379310320326	690.8214285714285551876	22	24	11746	91.6666666666666571928	533.9090909090908780854	26	27	13180	96.2962962962962905067	506.9230769230769055866	24	26	17909	92.3076923076923065992	746.2083333333333712289	239.2852564102564656423
5.0.11.0	win	061118	09:25:44	NH_A_02 Pilot	1	1	mixed_Letter_longCSI	17	mixed_repeat	165	Circle	Red	Shape	Letter	Repeat	1200	Consistent	S	CircleRed.png	30	1	343	28	29	19343	96.5517241379310320326	690.8214285714285551876	23	25	12089	92	525.6086956521738784431	27	28	13523	96.4285714285714306016	500.8518518518518476412	24	26	17909	92.3076923076923065992	746.2083333333333712289	245.3564814814815235877
5.0.11.0	win	061118	09:25:44	NH_A_02 Pilot	1	1	mixed_Letter_longCSI	17	mixed_shift	168	Triangle	Red	Color	Letter	Shift	1200	Inconsistent	C	TriangleRed.png	30	1	336	29	30	19679	96.6666666666666714036	678.5862068965517437391	23	25	12089	92	525.6086956521738784431	27	28	13523	96.4285714285714306016	500.8518518518518476412	25	27	18245	92.5925925925925952242	729.7999999999999545253	228.948148148148106884
5.0.11.0	win	061118	09:25:44	NH_A_02 Pilot	1	1	mixed_Letter_longCSI	17	mixed_repeat	171	Circle	Red	Color	Letter	Repeat	1200	Consistent	C	CircleRed.png	30	1	280	30	31	19959	96.774193548387103192	665.2999999999999545253	23	25	12089	92	525.6086956521738784431	28	29	13803	96.5517241379310320326	492.9642857142857224062	25	27	18245	92.5925925925925952242	729.7999999999999545253	236.8357142857142321191
5.0.11.0	win	061118	09:25:44	NH_A_02 Pilot	1	1	mixed_Letter_longCSI	17	mixed_shift	174	Triangle	Green	Shape	Letter	Shift	1200	Consistent	S	TriangleGreen.png	38	1	436	30	31	19959	96.774193548387103192	665.2999999999999545253	24	26	12525	92.3076923076923065992	521.875	28	29	13803	96.5517241379310320326	492.9642857142857224062	26	28	18681	92.8571428571428612031	718.5	225.5357142857142775938
5.0.11.0	win	061118	09:25:44	NH_A_02 Pilot	1	1	mixed_Letter_longCSI	17	mixed_shift	177	Circle	Red	Color	Letter	Shift	1200	Consistent	C	CircleRed.png	30	1	344	31	32	20303	96.875	654.9354838709676869257	24	26	12525	92.3076923076923065992	521.875	28	29	13803	96.5517241379310320326	492.9642857142857224062	27	29	19025	93.1034482758620640652	704.6296296296296759465	211.6653439153439535403
5.0.11.0	win	061118	09:25:44	NH_A_02 Pilot	1	1	mixed_Letter_longCSI	17	mixed_repeat	180	Triangle	Red	Color	Letter	Repeat	1200	Inconsistent	C	TriangleRed.png	30	1	289	32	33	20592	96.9696969696969688357	643.5	24	26	12525	92.3076923076923065992	521.875	29	30	14092	96.6666666666666714036	485.9310344827586050087	27	29	19025	93.1034482758620640652	704.6296296296296759465	218.6985951468710709378
5.0.11.0	win	061118	09:25:44	NH_A_02 Pilot	1	1	mixed_Letter_longCSI	17	mixed_shift	183	Circle	Red	Shape	Letter	Shift	1200	Consistent	S	CircleRed.png	30	1	508	32	33	20592	96.9696969696969688357	643.5	25	27	13033	92.5925925925925952242	521.3200000000000500222	29	30	14092	96.6666666666666714036	485.9310344827586050087	28	30	19533	93.3333333333333285964	697.6071428571428896248	211.6761083743842846161
5.0.11.0	win	061118	09:25:44	NH_A_02 Pilot	1	1	mixed_Letter_longCSI	17	mixed_shift	186	Triangle	Red	Color	Letter	Shift	1200	Inconsistent	C	TriangleRed.png	30	1	398	33	34	20990	97.0588235294117680496	636.0606060606060054852	25	27	13033	92.5925925925925952242	521.3200000000000500222	29	30	14092	96.6666666666666714036	485.9310344827586050087	29	31	19931	93.5483870967741921731	687.2758620689654662783	201.3448275862068612696
5.0.11.0	win	061118	09:25:44	NH_A_02 Pilot	1	1	mixed_Letter_longCSI	17	mixed_repeat	189	Triangle	Red	Color	Letter	Repeat	1200	Inconsistent	C	TriangleRed.png	30	1	628	34	35	21618	97.1428571428571387969	635.8235294117647526946	25	27	13033	92.5925925925925952242	521.3200000000000500222	30	31	14720	96.774193548387103192	490.6666666666666856145	29	31	19931	93.5483870967741921731	687.2758620689654662783	196.6091954022987806638
5.0.11.0	win	061118	09:25:44	NH_A_02 Pilot	1	1	mixed_Letter_longCSI	17	mixed_repeat	192	Triangle	Red	Color	Letter	Repeat	1200	Inconsistent	C	TriangleRed.png	30	1	369	35	36	21987	97.2222222222222143273	628.2000000000000454747	25	27	13033	92.5925925925925952242	521.3200000000000500222	31	32	15089	96.875	486.7419354838709750766	29	31	19931	93.5483870967741921731	687.2758620689654662783	200.5339265850944912017
5.0.11.0	win	061118	09:25:44	NH_A_02 Pilot	1	1	mixed_Letter_longCSI	17	mixed_shift	195	Circle	Green	Shape	Letter	Shift	1200	Inconsistent	S	CircleGreen.png	30	1	424	35	36	21987	97.2222222222222143273	628.2000000000000454747	26	28	13457	92.8571428571428612031	517.5769230769230944134	31	32	15089	96.875	486.7419354838709750766	30	32	20355	93.75	678.5	191.7580645161290249234
5.0.11.0	win	061118	09:25:44	NH_A_02 Pilot	1	1	mixed_Letter_longCSI	17	mixed_shift	198	Triangle	Red	Color	Letter	Shift	1200	Inconsistent	C	TriangleRed.png	30	1	638	36	37	22625	97.2972972972973053629	628.4722222222221716947	26	28	13457	92.8571428571428612031	517.5769230769230944134	31	32	15089	96.875	486.7419354838709750766	31	33	20993	93.9393939393939376714	677.193548387096825536	190.4516129032258504594
5.0.11.0	win	061118	09:25:44	NH_A_02 Pilot	1	1	mixed_Letter_longCSI	17	mixed_shift	201	Circle	Green	Shape	Letter	Shift	1200	Inconsistent	S	CircleGreen.png	38	0	282	36	37	22625	97.2972972972973053629	628.4722222222221716947	26	29	13457	89.6551724137931103087	517.5769230769230944134	31	32	15089	96.875	486.7419354838709750766	31	34	20993	91.176470588235289938	677.193548387096825536	190.4516129032258504594
5.0.11.0	win	061118	09:25:44	NH_A_02 Pilot	1	1	mixed_Letter_longCSI	17	mixed_repeat	204	Triangle	Green	Shape	Letter	Repeat	1200	Consistent	S	TriangleGreen.png	38	1	1013	36	37	22625	97.2972972972973053629	628.4722222222221716947	27	30	14470	90	535.925925925925980664	32	33	16102	96.9696969696969688357	503.1875	31	34	20993	91.176470588235289938	677.193548387096825536	174.006048387096825536
5.0.11.0	win	061118	09:25:44	NH_A_02 Pilot	1	1	mixed_Letter_longCSI	17	mixed_repeat	207	Triangle	Green	Shape	Letter	Repeat	1200	Consistent	S	TriangleGreen.png	38	1	499	36	37	22625	97.2972972972973053629	628.4722222222221716947	28	31	14969	90.3225806451612811543	534.6071428571428896248	33	34	16601	97.0588235294117680496	503.0606060606060623286	31	34	20993	91.176470588235289938	677.193548387096825536	174.1329423264907632074
5.0.11.0	win	061118	09:25:44	NH_A_02 Pilot	1	1	mixed_Letter_longCSI	17	mixed_shift	210	Circle	Green	Color	Letter	Shift	1200	Inconsistent	C	CircleGreen.png	38	1	645	37	38	23270	97.3684210526315752077	628.9189189189189619356	28	31	14969	90.3225806451612811543	534.6071428571428896248	33	34	16601	97.0588235294117680496	503.0606060606060623286	32	35	21638	91.4285714285714306016	676.1875	173.1268939393939376714
5.0.11.0	win	061118	09:25:44	NH_A_02 Pilot	1	1	mixed_Letter_longCSI	17	mixed_shift	213	Circle	Green	Shape	Letter	Shift	1200	Inconsistent	S	CircleGreen.png	30	1	466	37	38	23270	97.3684210526315752077	628.9189189189189619356	29	32	15435	90.625	532.2413793103448824695	33	34	16601	97.0588235294117680496	503.0606060606060623286	33	36	22104	91.6666666666666571928	669.8181818181818698577	166.7575757575758075291
5.0.11.0	win	061118	09:25:44	NH_A_02 Pilot	1	1	mixed_Letter_longCSI	17	mixed_repeat	216	Triangle	Green	Shape	Letter	Repeat	1200	Consistent	S	TriangleGreen.png	38	1	965	37	38	23270	97.3684210526315752077	628.9189189189189619356	30	33	16400	90.9090909090909065071	546.6666666666666287711	34	35	17566	97.1428571428571387969	516.6470588235293917023	33	36	22104	91.6666666666666571928	669.8181818181818698577	153.1711229946524781553
5.0.11.0	win	061118	09:25:44	NH_A_02 Pilot	1	1	mixed_Letter_longCSI	17	mixed_repeat	219	Circle	Green	Shape	Letter	Repeat	1200	Inconsistent	S	CircleGreen.png	30	1	468	37	38	23270	97.3684210526315752077	628.9189189189189619356	31	34	16868	91.176470588235289938	544.1290322580645124617	35	36	18034	97.2222222222222143273	515.2571428571428668874	33	36	22104	91.6666666666666571928	669.8181818181818698577	154.5610389610390029702
5.0.11.0	win	061118	09:25:44	NH_A_02 Pilot	1	1	mixed_Letter_longCSI	17	mixed_shift	222	Circle	Green	Color	Letter	Shift	1200	Inconsistent	C	CircleGreen.png	38	1	632	38	39	23902	97.4358974358974307961	629	31	34	16868	91.176470588235289938	544.1290322580645124617	35	36	18034	97.2222222222222143273	515.2571428571428668874	34	37	22736	91.8918918918919018779	668.7058823529412165954	153.4487394957983497079
5.0.11.0	win	061118	09:25:44	NH_A_02 Pilot	1	1	mixed_Letter_longCSI	17	mixed_shift	225	Triangle	Red	Shape	Letter	Shift	1200	Inconsistent	S	TriangleRed.png	38	1	484	38	39	23902	97.4358974358974307961	629	32	35	17352	91.4285714285714306016	542.25	35	36	18034	97.2222222222222143273	515.2571428571428668874	35	38	23220	92.1052631578947398339	663.4285714285714448124	148.171428571428577925
5.0.11.0	win	061118	09:25:44	NH_A_02 Pilot	1	1	mixed_Letter_longCSI	17	mixed_shift	228	Triangle	Green	Color	Letter	Shift	1200	Consistent	C	TriangleGreen.png	30	0	2311	38	40	23902	95	629	32	35	17352	91.4285714285714306016	542.25	35	36	18034	97.2222222222222143273	515.2571428571428668874	35	39	23220	89.7435897435897516061	663.4285714285714448124	148.171428571428577925
5.0.11.0	win	061118	09:25:44	NH_A_02 Pilot	1	1	mixed_Letter_longCSI	17	mixed_repeat	231	Triangle	Green	Color	Letter	Repeat	1200	Consistent	C	TriangleGreen.png	38	1	1713	39	41	25615	95.1219512195121978948	656.7948717948718240223	32	35	17352	91.4285714285714306016	542.25	36	37	19747	97.2972972972973053629	548.5277777777778283053	35	39	23220	89.7435897435897516061	663.4285714285714448124	114.9007936507936165071
5.0.11.0	win	061118	09:25:44	NH_A_02 Pilot	1	1	mixed_Letter_longCSI	17	mixed_shift	234	Triangle	Red	Shape	Letter	Shift	1200	Inconsistent	S	TriangleRed.png	38	1	755	39	41	25615	95.1219512195121978948	656.7948717948718240223	33	36	18107	91.6666666666666571928	548.6969696969697452005	36	37	19747	97.2972972972973053629	548.5277777777778283053	36	40	23975	90	665.9722222222221716947	117.4444444444443433895
5.0.11.0	win	061118	09:25:44	NH_A_02 Pilot	1	1	mixed_Letter_longCSI	17	mixed_shift	237	Triangle	Green	Color	Letter	Shift	1200	Consistent	C	TriangleGreen.png	38	1	747	40	42	26362	95.2380952380952265912	659.0499999999999545253	33	36	18107	91.6666666666666571928	548.6969696969697452005	36	37	19747	97.2972972972973053629	548.5277777777778283053	37	41	24722	90.2439024390243957896	668.1621621621621898157	119.6343843843843615105
5.0.11.0	win	061118	09:25:44	NH_A_02 Pilot	1	1	mixed_Letter_longCSI	17	mixed_repeat	240	Circle	Red	Color	Letter	Repeat	1200	Consistent	C	CircleRed.png	30	1	532	41	43	26894	95.3488372093023315301	655.9512195121951663168	33	36	18107	91.6666666666666571928	548.6969696969697452005	37	38	20279	97.3684210526315752077	548.0810810810810380644	37	41	24722	90.2439024390243957896	668.1621621621621898157	120.0810810810811517513
5.0.11.0	win	061118	09:25:44	NH_A_02 Pilot	1	1	mixed_Letter_longCSI	17	mixed_shift	243	Circle	Green	Shape	Letter	Shift	1200	Inconsistent	S	CircleGreen.png	30	1	676	41	43	26894	95.3488372093023315301	655.9512195121951663168	34	37	18783	91.8918918918919018779	552.4411764705882887938	37	38	20279	97.3684210526315752077	548.0810810810810380644	38	42	25398	90.4761904761904816041	668.3684210526315609968	120.2873399715505229324
5.0.11.0	win	061118	09:25:44	NH_A_02 Pilot	1	1	mixed_Letter_longCSI	17	mixed_repeat	246	Circle	Green	Shape	Letter	Repeat	1200	Inconsistent	S	CircleGreen.png	30	1	496	41	43	26894	95.3488372093023315301	655.9512195121951663168	35	38	19279	92.1052631578947398339	550.828571428571422075	38	39	20775	97.4358974358974307961	546.7105263157894796677	38	42	25398	90.4761904761904816041	668.3684210526315609968	121.6578947368420813291
5.0.11.0	win	061118	09:25:44	NH_A_02 Pilot	1	1	mixed_Letter_longCSI	17	mixed_shift	249	Circle	Red	Color	Letter	Shift	1200	Consistent	C	CircleRed.png	30	1	418	42	44	27312	95.4545454545454532536	650.2857142857143344372	35	38	19279	92.1052631578947398339	550.828571428571422075	38	39	20775	97.4358974358974307961	546.7105263157894796677	39	43	25816	90.6976744186046488494	661.9487179487178991621	115.2381916329284194944
5.0.11.0	win	061118	09:25:44	NH_A_02 Pilot	1	1	mixed_Letter_longCSI	17	mixed_repeat	252	Triangle	Green	Color	Letter	Repeat	1200	Consistent	C	TriangleGreen.png	38	1	536	43	45	27848	95.5555555555555571345	647.6279069767441569638	35	38	19279	92.1052631578947398339	550.828571428571422075	39	40	21311	97.5	546.4358974358974592178	39	43	25816	90.6976744186046488494	661.9487179487178991621	115.5128205128204399443
5.0.11.0	win	061118	09:25:44	NH_A_02 Pilot	1	1	mixed_Letter_longCSI	17	mixed_repeat	255	Circle	Red	Color	Letter	Repeat	1200	Consistent	C	CircleRed.png	30	1	376	44	46	28224	95.6521739130434838216	641.4545454545454958861	35	38	19279	92.1052631578947398339	550.828571428571422075	40	41	21687	97.5609756097560989474	542.1749999999999545253	39	43	25816	90.6976744186046488494	661.9487179487178991621	119.7737179487179446369
5.0.11.0	win	061118	09:25:44	NH_A_02 Pilot	1	1	mixed_Letter_longCSI	17	mixed_repeat	258	Triangle	Red	Color	Letter	Repeat	1200	Inconsistent	C	TriangleRed.png	30	1	512	45	47	28736	95.7446808510638334155	638.5777777777777828305	35	38	19279	92.1052631578947398339	550.828571428571422075	41	42	22199	97.619047619047620401	541.439024390243957896	39	43	25816	90.6976744186046488494	661.9487179487178991621	120.5096935584739412661
5.0.11.0	win	061118	09:25:44	NH_A_02 Pilot	1	1	mixed_Letter_longCSI	17	mixed_repeat	261	Triangle	Red	Color	Letter	Repeat	1200	Inconsistent	C	TriangleRed.png	30	1	514	46	48	29250	95.8333333333333428072	635.8695652173912549188	35	38	19279	92.1052631578947398339	550.828571428571422075	42	43	22713	97.6744186046511515542	540.7857142857143344372	39	43	25816	90.6976744186046488494	661.9487179487178991621	121.1630036630035647249
5.0.11.0	win	061118	09:25:44	NH_A_02 Pilot	1	1	mixed_Letter_longCSI	17	mixed_shift	264	Triangle	Red	Shape	Letter	Shift	1200	Inconsistent	S	TriangleRed.png	38	1	1156	46	48	29250	95.8333333333333428072	635.8695652173912549188	36	39	20435	92.3076923076923065992	567.6388888888889141526	42	43	22713	97.6744186046511515542	540.7857142857143344372	40	44	26972	90.9090909090909065071	674.2999999999999545253	133.514285714285620088
5.0.11.0	win	061118	09:25:44	NH_A_02 Pilot	1	1	mixed_Letter_longCSI	17	mixed_shift	267	Triangle	Green	Color	Letter	Shift	1200	Consistent	C	TriangleGreen.png	38	1	1212	47	49	30462	95.9183673469387656496	648.1276595744681117139	36	39	20435	92.3076923076923065992	567.6388888888889141526	42	43	22713	97.6744186046511515542	540.7857142857143344372	41	45	28184	91.1111111111111142691	687.4146341463414273676	146.6289198606270929304
5.0.11.0	win	061118	09:25:44	NH_A_02 Pilot	1	1	mixed_Letter_longCSI	17	mixed_repeat	270	Circle	Red	Color	Letter	Repeat	1200	Consistent	C	CircleRed.png	30	1	594	48	50	31056	96	647	36	39	20435	92.3076923076923065992	567.6388888888889141526	43	44	23307	97.7272727272727337322	542.0232558139534830843	41	45	28184	91.1111111111111142691	687.4146341463414273676	145.3913783323879442833
5.0.11.0	win	061118	09:25:44	NH_A_02 Pilot	1	1	mixed_Letter_longCSI	17	mixed_shift	273	Circle	Red	Shape	Letter	Shift	1200	Consistent	S	CircleRed.png	30	1	800	48	50	31056	96	647	37	40	21235	92.5	573.9189189189189619356	43	44	23307	97.7272727272727337322	542.0232558139534830843	42	46	28984	91.3043478260869534324	690.0952380952380735835	148.0719822812845904991
5.0.11.0	win	061118	09:25:44	NH_A_02 Pilot	1	1	mixed_Letter_longCSI	17	mixed_shift	276	Triangle	Red	Color	Letter	Shift	1200	Inconsistent	C	TriangleRed.png	30	1	438	49	51	31494	96.0784313725490193292	642.734693877550967045	37	40	21235	92.5	573.9189189189189619356	43	44	23307	97.7272727272727337322	542.0232558139534830843	43	47	29422	91.4893617021276526202	684.2325581395348308433	142.209302325581347759
5.0.11.0	win	061118	09:25:44	NH_A_02 Pilot	1	1	mixed_Letter_longCSI	17	mixed_repeat	279	Circle	Green	Color	Letter	Repeat	1200	Inconsistent	C	CircleGreen.png	38	1	299	50	52	31793	96.153846153846160405	635.8600000000000136424	37	40	21235	92.5	573.9189189189189619356	44	45	23606	97.7777777777777714618	536.5	43	47	29422	91.4893617021276526202	684.2325581395348308433	147.7325581395348308433
5.0.11.0	win	061118	09:25:44	NH_A_02 Pilot	1	1	mixed_Letter_longCSI	17	mixed_shift	282	Circle	Green	Shape	Letter	Shift	1200	Inconsistent	S	CircleGreen.png	30	1	549	50	52	31793	96.153846153846160405	635.8600000000000136424	38	41	21784	92.6829268292682968422	573.2631578947368780064	44	45	23606	97.7777777777777714618	536.5	44	48	29971	91.6666666666666571928	681.1590909090908780854	144.6590909090908780854
5.0.11.0	win	061118	09:25:44	NH_A_02 Pilot	1	1	mixed_Letter_longCSI	17	mixed_shift	285	Triangle	Green	Color	Letter	Shift	1200	Consistent	C	TriangleGreen.png	38	1	613	51	53	32406	96.2264150943396288085	635.4117647058823195039	38	41	21784	92.6829268292682968422	573.2631578947368780064	44	45	23606	97.7777777777777714618	536.5	45	49	30584	91.8367346938775597209	679.6444444444443888642	143.1444444444443888642
5.0.11.0	win	061118	09:25:44	NH_A_02 Pilot	1	1	mixed_Letter_longCSI	17	mixed_repeat	288	Triangle	Green	Color	Letter	Repeat	1200	Consistent	C	TriangleGreen.png	38	1	387	52	54	32793	96.2962962962962905067	630.63461538461535838	38	41	21784	92.6829268292682968422	573.2631578947368780064	45	46	23993	97.8260869565217348054	533.1777777777778055679	45	49	30584	91.8367346938775597209	679.6444444444443888642	146.4666666666665832963
5.0.11.0	win	061118	09:25:44	NH_A_02 Pilot	1	1	mixed_Letter_longCSI	17	mixed_repeat	291	Circle	Red	Color	Letter	Repeat	1200	Consistent	C	CircleRed.png	30	1	314	53	55	33107	96.3636363636363597607	624.6603773584905638927	38	41	21784	92.6829268292682968422	573.2631578947368780064	46	47	24307	97.8723404255319167078	528.4130434782608745081	45	49	30584	91.8367346938775597209	679.6444444444443888642	151.2314009661835143561
5.0.11.0	win	061118	09:25:44	NH_A_02 Pilot	1	1	mixed_Letter_longCSI	17	mixed_repeat	294	Circle	Red	Color	Letter	Repeat	1200	Consistent	C	CircleRed.png	30	1	740	54	56	33847	96.4285714285714306016	626.7962962962963047175	38	41	21784	92.6829268292682968422	573.2631578947368780064	47	48	25047	97.9166666666666571928	532.9148936170212209618	45	49	30584	91.8367346938775597209	679.6444444444443888642	146.7295508274231679025
5.0.11.0	win	061118	09:25:44	NH_A_02 Pilot	1	1	mixed_Letter_longCSI	17	mixed_shift	297	Circle	Red	Shape	Letter	Shift	1200	Consistent	S	CircleRed.png	30	1	764	54	56	33847	96.4285714285714306016	626.7962962962963047175	39	42	22548	92.8571428571428612031	578.1538461538461888267	47	48	25047	97.9166666666666571928	532.9148936170212209618	46	50	31348	92	681.4782608695652470487	148.563367252544026087
5.0.11.0	win	061118	09:25:44	NH_A_02 Pilot	1	1	mixed_Letter_longCSI	17	mixed_repeat	300	Circle	Green	Shape	Letter	Repeat	1200	Inconsistent	S	CircleGreen.png	30	1	404	54	56	33847	96.4285714285714306016	626.7962962962963047175	40	43	22952	93.0232558139534830843	573.7999999999999545253	48	49	25451	97.9591836734693828248	530.2291666666666287711	46	50	31348	92	681.4782608695652470487	151.2490942028986182777
5.0.11.0	win	061118	09:25:44	NH_A_02 Pilot	1	1	mixed_Letter_longCSI	17	mixed_repeat	303	Circle	Green	Shape	Letter	Repeat	1200	Inconsistent	S	CircleGreen.png	30	1	426	54	56	33847	96.4285714285714306016	626.7962962962963047175	41	44	23378	93.1818181818181727749	570.1951219512195621064	49	50	25877	98	528.1020408163265074108	46	50	31348	92	681.4782608695652470487	153.3762200532387396379
5.0.11.0	win	061118	09:25:44	NH_A_02 Pilot	1	1	mixed_Word_shortCSI	18	MixedTestInstruct	1	Circle	Green	Shape	Word	Repeat	200	Inconsistent	SC_Mixed_WordTest.htm	CircleGreen.png	57	0	6881	0	0	0	0		0	0	0	0		0	0	0	0		0	0	0	0		0
5.0.11.0	win	061118	09:25:44	NH_A_02 Pilot	1	1	mixed_Word_shortCSI	18	mixed_firsttask	2	Circle	Green	Shape	Word	firsttrial	200	Inconsistent	SHAPE	CircleGreen.png	30	1	3094	0	0	0	0		0	0	0	0		0	0	0	0		0	0	0	0		0
5.0.11.0	win	061118	09:25:44	NH_A_02 Pilot	1	1	mixed_Word_shortCSI	18	mixed_shift	5	Triangle	Green	Color	Word	Shift	200	Consistent	COLOR	TriangleGreen.png	38	1	1193	1	1	1193	100	1193	0	0	0	0		0	0	0	0		1	1	1193	100	1193	1193
5.0.11.0	win	061118	09:25:44	NH_A_02 Pilot	1	1	mixed_Word_shortCSI	18	mixed_shift	8	Triangle	Red	Shape	Word	Shift	200	Inconsistent	SHAPE	TriangleRed.png	38	1	1512	1	1	1193	100	1193	1	1	1512	100	1512	0	0	0	0		2	2	2705	100	1352.5	1352.5
5.0.11.0	win	061118	09:25:44	NH_A_02 Pilot	1	1	mixed_Word_shortCSI	18	mixed_repeat	11	Triangle	Green	Shape	Word	Repeat	200	Consistent	SHAPE	TriangleGreen.png	38	1	859	1	1	1193	100	1193	2	2	2371	100	1185.5	1	1	859	100	859	2	2	2705	100	1352.5	493.5
5.0.11.0	win	061118	09:25:44	NH_A_02 Pilot	1	1	mixed_Word_shortCSI	18	mixed_repeat	14	Triangle	Green	Shape	Word	Repeat	200	Consistent	SHAPE	TriangleGreen.png	38	1	680	1	1	1193	100	1193	3	3	3051	100	1017	2	2	1539	100	769.5	2	2	2705	100	1352.5	583
5.0.11.0	win	061118	09:25:44	NH_A_02 Pilot	1	1	mixed_Word_shortCSI	18	mixed_shift	17	Triangle	Red	Color	Word	Shift	200	Inconsistent	COLOR	TriangleRed.png	30	1	2076	2	2	3269	100	1634.5	3	3	3051	100	1017	2	2	1539	100	769.5	3	3	4781	100	1593.6666666666667424579	824.1666666666667424579
5.0.11.0	win	061118	09:25:44	NH_A_02 Pilot	1	1	mixed_Word_shortCSI	18	mixed_repeat	20	Triangle	Green	Color	Word	Repeat	200	Consistent	COLOR	TriangleGreen.png	38	1	648	3	3	3917	100	1305.6666666666667424579	3	3	3051	100	1017	3	3	2187	100	729	3	3	4781	100	1593.6666666666667424579	864.6666666666667424579
5.0.11.0	win	061118	09:25:44	NH_A_02 Pilot	1	1	mixed_Word_shortCSI	18	mixed_shift	23	Triangle	Red	Shape	Word	Shift	200	Inconsistent	SHAPE	TriangleRed.png	38	1	700	3	3	3917	100	1305.6666666666667424579	4	4	3751	100	937.75	3	3	2187	100	729	4	4	5481	100	1370.25	641.25
5.0.11.0	win	061118	09:25:44	NH_A_02 Pilot	1	1	mixed_Word_shortCSI	18	mixed_shift	26	Triangle	Green	Color	Word	Shift	200	Consistent	COLOR	TriangleGreen.png	38	1	1855	4	4	5772	100	1443	4	4	3751	100	937.75	3	3	2187	100	729	5	5	7336	100	1467.2000000000000454747	738.2000000000000454747
5.0.11.0	win	061118	09:25:44	NH_A_02 Pilot	1	1	mixed_Word_shortCSI	18	mixed_repeat	29	Triangle	Green	Color	Word	Repeat	200	Consistent	COLOR	TriangleGreen.png	38	1	548	5	5	6320	100	1264	4	4	3751	100	937.75	4	4	2735	100	683.75	5	5	7336	100	1467.2000000000000454747	783.4500000000000454747
5.0.11.0	win	061118	09:25:44	NH_A_02 Pilot	1	1	mixed_Word_shortCSI	18	mixed_shift	32	Circle	Green	Shape	Word	Shift	200	Inconsistent	SHAPE	CircleGreen.png	30	1	700	5	5	6320	100	1264	5	5	4451	100	890.2000000000000454747	4	4	2735	100	683.75	6	6	8036	100	1339.3333333333332575421	655.5833333333332575421
5.0.11.0	win	061118	09:25:44	NH_A_02 Pilot	1	1	mixed_Word_shortCSI	18	mixed_repeat	35	Circle	Red	Shape	Word	Repeat	200	Consistent	SHAPE	CircleRed.png	30	1	607	5	5	6320	100	1264	6	6	5058	100	843	5	5	3342	100	668.3999999999999772626	6	6	8036	100	1339.3333333333332575421	670.9333333333332802795
5.0.11.0	win	061118	09:25:44	NH_A_02 Pilot	1	1	mixed_Word_shortCSI	18	mixed_repeat	38	Triangle	Red	Shape	Word	Repeat	200	Inconsistent	SHAPE	TriangleRed.png	38	1	630	5	5	6320	100	1264	7	7	5688	100	812.5714285714285551876	6	6	3972	100	662	6	6	8036	100	1339.3333333333332575421	677.3333333333332575421
5.0.11.0	win	061118	09:25:44	NH_A_02 Pilot	1	1	mixed_Word_shortCSI	18	mixed_repeat	41	Triangle	Red	Shape	Word	Repeat	200	Inconsistent	SHAPE	TriangleRed.png	38	1	540	5	5	6320	100	1264	8	8	6228	100	778.5	7	7	4512	100	644.5714285714285551876	6	6	8036	100	1339.3333333333332575421	694.7619047619047023545
5.0.11.0	win	061118	09:25:44	NH_A_02 Pilot	1	1	mixed_Word_shortCSI	18	mixed_repeat	44	Triangle	Green	Shape	Word	Repeat	200	Consistent	SHAPE	TriangleGreen.png	38	1	709	5	5	6320	100	1264	9	9	6937	100	770.7777777777778283053	8	8	5221	100	652.625	6	6	8036	100	1339.3333333333332575421	686.7083333333332575421
5.0.11.0	win	061118	09:25:44	NH_A_02 Pilot	1	1	mixed_Word_shortCSI	18	mixed_repeat	47	Circle	Green	Shape	Word	Repeat	200	Inconsistent	SHAPE	CircleGreen.png	30	1	488	5	5	6320	100	1264	10	10	7425	100	742.5	9	9	5709	100	634.3333333333333712289	6	6	8036	100	1339.3333333333332575421	704.9999999999998863132
5.0.11.0	win	061118	09:25:44	NH_A_02 Pilot	1	1	mixed_Word_shortCSI	18	mixed_repeat	50	Circle	Red	Shape	Word	Repeat	200	Consistent	SHAPE	CircleRed.png	30	1	643	5	5	6320	100	1264	11	11	8068	100	733.4545454545454958861	10	10	6352	100	635.2000000000000454747	6	6	8036	100	1339.3333333333332575421	704.1333333333332120674
5.0.11.0	win	061118	09:25:44	NH_A_02 Pilot	1	1	mixed_Word_shortCSI	18	mixed_repeat	53	Circle	Green	Shape	Word	Repeat	200	Inconsistent	SHAPE	CircleGreen.png	30	1	568	5	5	6320	100	1264	12	12	8636	100	719.6666666666666287711	11	11	6920	100	629.0909090909091219146	6	6	8036	100	1339.3333333333332575421	710.2424242424241356275
5.0.11.0	win	061118	09:25:44	NH_A_02 Pilot	1	1	mixed_Word_shortCSI	18	mixed_repeat	56	Circle	Red	Shape	Word	Repeat	200	Consistent	SHAPE	CircleRed.png	30	1	704	5	5	6320	100	1264	13	13	9340	100	718.4615384615384527933	12	12	7624	100	635.3333333333333712289	6	6	8036	100	1339.3333333333332575421	703.9999999999998863132
5.0.11.0	win	061118	09:25:44	NH_A_02 Pilot	1	1	mixed_Word_shortCSI	18	mixed_shift	59	Circle	Green	Color	Word	Shift	200	Inconsistent	COLOR	CircleGreen.png	38	1	1219	6	6	7539	100	1256.5	13	13	9340	100	718.4615384615384527933	12	12	7624	100	635.3333333333333712289	7	7	9255	100	1322.1428571428571103752	686.8095238095237391462
5.0.11.0	win	061118	09:25:44	NH_A_02 Pilot	1	1	mixed_Word_shortCSI	18	mixed_repeat	62	Circle	Red	Color	Word	Repeat	200	Consistent	COLOR	CircleRed.png	30	1	657	7	7	8196	100	1170.8571428571428896248	13	13	9340	100	718.4615384615384527933	13	13	8281	100	637	7	7	9255	100	1322.1428571428571103752	685.1428571428571103752
5.0.11.0	win	061118	09:25:44	NH_A_02 Pilot	1	1	mixed_Word_shortCSI	18	mixed_shift	65	Circle	Green	Shape	Word	Shift	200	Inconsistent	SHAPE	CircleGreen.png	30	1	694	7	7	8196	100	1170.8571428571428896248	14	14	10034	100	716.7142857142856655628	13	13	8281	100	637	8	8	9949	100	1243.625	606.625
5.0.11.0	win	061118	09:25:44	NH_A_02 Pilot	1	1	mixed_Word_shortCSI	18	mixed_shift	68	Triangle	Red	Color	Word	Shift	200	Inconsistent	COLOR	TriangleRed.png	30	1	1113	8	8	9309	100	1163.625	14	14	10034	100	716.7142857142856655628	13	13	8281	100	637	9	9	11062	100	1229.1111111111110858474	592.1111111111110858474
5.0.11.0	win	061118	09:25:44	NH_A_02 Pilot	1	1	mixed_Word_shortCSI	18	mixed_repeat	71	Circle	Red	Color	Word	Repeat	200	Consistent	COLOR	CircleRed.png	30	1	684	9	9	9993	100	1110.3333333333332575421	14	14	10034	100	716.7142857142856655628	14	14	8965	100	640.3571428571428896248	9	9	11062	100	1229.1111111111110858474	588.7539682539681962226
5.0.11.0	win	061118	09:25:44	NH_A_02 Pilot	1	1	mixed_Word_shortCSI	18	mixed_shift	74	Circle	Red	Shape	Word	Shift	200	Consistent	SHAPE	CircleRed.png	30	1	2047	9	9	9993	100	1110.3333333333332575421	15	15	12081	100	805.3999999999999772626	14	14	8965	100	640.3571428571428896248	10	10	13109	100	1310.9000000000000909495	670.5428571428572013247
5.0.11.0	win	061118	09:25:44	NH_A_02 Pilot	1	1	mixed_Word_shortCSI	18	mixed_shift	77	Triangle	Green	Color	Word	Shift	200	Consistent	COLOR	TriangleGreen.png	38	1	1212	10	10	11205	100	1120.5	15	15	12081	100	805.3999999999999772626	14	14	8965	100	640.3571428571428896248	11	11	14321	100	1301.9090909090909917722	661.5519480519481021474
5.0.11.0	win	061118	09:25:44	NH_A_02 Pilot	1	1	mixed_Word_shortCSI	18	mixed_shift	80	Circle	Red	Shape	Word	Shift	200	Consistent	SHAPE	CircleRed.png	30	1	1307	10	10	11205	100	1120.5	16	16	13388	100	836.75	14	14	8965	100	640.3571428571428896248	12	12	15628	100	1302.3333333333332575421	661.9761904761903679173
5.0.11.0	win	061118	09:25:44	NH_A_02 Pilot	1	1	mixed_Word_shortCSI	18	mixed_repeat	83	Triangle	Red	Shape	Word	Repeat	200	Inconsistent	SHAPE	TriangleRed.png	38	1	1446	10	10	11205	100	1120.5	17	17	14834	100	872.5882352941176804961	15	15	10411	100	694.0666666666667197205	12	12	15628	100	1302.3333333333332575421	608.2666666666665378216
5.0.11.0	win	061118	09:25:44	NH_A_02 Pilot	1	1	mixed_Word_shortCSI	18	mixed_repeat	86	Triangle	Red	Shape	Word	Repeat	200	Inconsistent	SHAPE	TriangleRed.png	38	1	779	10	10	11205	100	1120.5	18	18	15613	100	867.3888888888889141526	16	16	11190	100	699.375	12	12	15628	100	1302.3333333333332575421	602.9583333333332575421
5.0.11.0	win	061118	09:25:44	NH_A_02 Pilot	1	1	mixed_Word_shortCSI	18	mixed_shift	89	Circle	Red	Color	Word	Shift	200	Consistent	COLOR	CircleRed.png	30	1	699	11	11	11904	100	1082.1818181818182438292	18	18	15613	100	867.3888888888889141526	16	16	11190	100	699.375	13	13	16327	100	1255.9230769230769055866	556.5480769230769055866
5.0.11.0	win	061118	09:25:44	NH_A_02 Pilot	1	1	mixed_Word_shortCSI	18	mixed_repeat	92	Circle	Red	Color	Word	Repeat	200	Consistent	COLOR	CircleRed.png	30	1	430	12	12	12334	100	1027.8333333333332575421	18	18	15613	100	867.3888888888889141526	17	17	11620	100	683.5294117647058556031	13	13	16327	100	1255.9230769230769055866	572.3936651583710499835
5.0.11.0	win	061118	09:25:44	NH_A_02 Pilot	1	1	mixed_Word_shortCSI	18	mixed_shift	95	Circle	Green	Shape	Word	Shift	200	Inconsistent	SHAPE	CircleGreen.png	30	1	1196	12	12	12334	100	1027.8333333333332575421	19	19	16809	100	884.6842105263158373418	17	17	11620	100	683.5294117647058556031	14	14	17523	100	1251.6428571428571103752	568.1134453781512547721
5.0.11.0	win	061118	09:25:44	NH_A_02 Pilot	1	1	mixed_Word_shortCSI	18	mixed_repeat	98	Circle	Green	Shape	Word	Repeat	200	Inconsistent	SHAPE	CircleGreen.png	30	1	587	12	12	12334	100	1027.8333333333332575421	20	20	17396	100	869.7999999999999545253	18	18	12207	100	678.1666666666666287711	14	14	17523	100	1251.6428571428571103752	573.4761904761904816041
5.0.11.0	win	061118	09:25:44	NH_A_02 Pilot	1	1	mixed_Word_shortCSI	18	mixed_shift	101	Triangle	Green	Color	Word	Shift	200	Consistent	COLOR	TriangleGreen.png	38	1	898	13	13	13232	100	1017.8461538461538111733	20	20	17396	100	869.7999999999999545253	18	18	12207	100	678.1666666666666287711	15	15	18421	100	1228.0666666666666060337	549.8999999999999772626
5.0.11.0	win	061118	09:25:44	NH_A_02 Pilot	1	1	mixed_Word_shortCSI	18	mixed_repeat	104	Circle	Red	Color	Word	Repeat	200	Consistent	COLOR	CircleRed.png	30	1	589	14	14	13821	100	987.2142857142856655628	20	20	17396	100	869.7999999999999545253	19	19	12796	100	673.4736842105263576741	15	15	18421	100	1228.0666666666666060337	554.5929824561402483596
5.0.11.0	win	061118	09:25:44	NH_A_02 Pilot	1	1	mixed_Word_shortCSI	18	mixed_shift	107	Triangle	Red	Shape	Word	Shift	200	Inconsistent	SHAPE	TriangleRed.png	38	1	820	14	14	13821	100	987.2142857142856655628	21	21	18216	100	867.4285714285714448124	19	19	12796	100	673.4736842105263576741	16	16	19241	100	1202.5625	529.0888157894736423259
5.0.11.0	win	061118	09:25:44	NH_A_02 Pilot	1	1	mixed_Word_shortCSI	18	mixed_shift	110	Circle	Green	Color	Word	Shift	200	Inconsistent	COLOR	CircleGreen.png	38	1	1122	15	15	14943	100	996.2000000000000454747	21	21	18216	100	867.4285714285714448124	19	19	12796	100	673.4736842105263576741	17	17	20363	100	1197.8235294117646390077	524.3498452012382813336
5.0.11.0	win	061118	09:25:44	NH_A_02 Pilot	1	1	mixed_Word_shortCSI	18	mixed_shift	113	Circle	Red	Shape	Word	Shift	200	Consistent	SHAPE	CircleRed.png	30	1	1348	15	15	14943	100	996.2000000000000454747	22	22	19564	100	889.2727272727272520569	19	19	12796	100	673.4736842105263576741	18	18	21711	100	1206.1666666666667424579	532.6929824561403847838
5.0.11.0	win	061118	09:25:44	NH_A_02 Pilot	1	1	mixed_Word_shortCSI	18	mixed_shift	116	Circle	Green	Color	Word	Shift	200	Inconsistent	COLOR	CircleGreen.png	38	1	1069	16	16	16012	100	1000.75	22	22	19564	100	889.2727272727272520569	19	19	12796	100	673.4736842105263576741	19	19	22780	100	1198.9473684210527153482	525.4736842105263576741
5.0.11.0	win	061118	09:25:44	NH_A_02 Pilot	1	1	mixed_Word_shortCSI	18	mixed_repeat	119	Circle	Red	Color	Word	Repeat	200	Consistent	COLOR	CircleRed.png	30	1	737	17	17	16749	100	985.2352941176470721985	22	22	19564	100	889.2727272727272520569	20	20	13533	100	676.6499999999999772626	19	19	22780	100	1198.9473684210527153482	522.2973684210527380856
5.0.11.0	win	061118	09:25:44	NH_A_02 Pilot	1	1	mixed_Word_shortCSI	18	mixed_shift	122	Triangle	Green	Shape	Word	Shift	200	Consistent	SHAPE	TriangleGreen.png	38	1	690	17	17	16749	100	985.2352941176470721985	23	23	20254	100	880.6086956521738784431	20	20	13533	100	676.6499999999999772626	20	20	23470	100	1173.5	496.8500000000000227374
5.0.11.0	win	061118	09:25:44	NH_A_02 Pilot	1	1	mixed_Word_shortCSI	18	mixed_repeat	125	Circle	Red	Shape	Word	Repeat	200	Consistent	SHAPE	CircleRed.png	30	1	454	17	17	16749	100	985.2352941176470721985	24	24	20708	100	862.8333333333333712289	21	21	13987	100	666.0476190476190367917	20	20	23470	100	1173.5	507.4523809523809632083
5.0.11.0	win	061118	09:25:44	NH_A_02 Pilot	1	1	mixed_Word_shortCSI	18	mixed_shift	128	Circle	Green	Color	Word	Shift	200	Inconsistent	COLOR	CircleGreen.png	38	1	1858	18	18	18607	100	1033.7222222222221716947	24	24	20708	100	862.8333333333333712289	21	21	13987	100	666.0476190476190367917	21	21	25328	100	1206.0952380952380735835	540.0476190476190367917
5.0.11.0	win	061118	09:25:44	NH_A_02 Pilot	1	1	mixed_Word_shortCSI	18	mixed_repeat	131	Triangle	Green	Color	Word	Repeat	200	Consistent	COLOR	TriangleGreen.png	38	1	519	19	19	19126	100	1006.6315789473684390032	24	24	20708	100	862.8333333333333712289	22	22	14506	100	659.3636363636363739715	21	21	25328	100	1206.0952380952380735835	546.7316017316016996119
5.0.11.0	win	061118	09:25:44	NH_A_02 Pilot	1	1	mixed_Word_shortCSI	18	mixed_repeat	134	Triangle	Red	Color	Word	Repeat	200	Inconsistent	COLOR	TriangleRed.png	30	1	417	20	20	19543	100	977.1499999999999772626	24	24	20708	100	862.8333333333333712289	23	23	14923	100	648.8260869565217490162	21	21	25328	100	1206.0952380952380735835	557.2691511387163245672
5.0.11.0	win	061118	09:25:44	NH_A_02 Pilot	1	1	mixed_Word_shortCSI	18	mixed_repeat	137	Triangle	Green	Color	Word	Repeat	200	Consistent	COLOR	TriangleGreen.png	38	1	447	21	21	19990	100	951.9047619047619264165	24	24	20708	100	862.8333333333333712289	24	24	15370	100	640.4166666666666287711	21	21	25328	100	1206.0952380952380735835	565.6785714285714448124
5.0.11.0	win	061118	09:25:44	NH_A_02 Pilot	1	1	mixed_Word_shortCSI	18	mixed_repeat	140	Circle	Green	Color	Word	Repeat	200	Inconsistent	COLOR	CircleGreen.png	38	1	604	22	22	20594	100	936.0909090909091219146	24	24	20708	100	862.8333333333333712289	25	25	15974	100	638.9600000000000363798	21	21	25328	100	1206.0952380952380735835	567.1352380952380372037
5.0.11.0	win	061118	09:25:44	NH_A_02 Pilot	1	1	mixed_Word_shortCSI	18	mixed_repeat	143	Circle	Red	Color	Word	Repeat	200	Consistent	COLOR	CircleRed.png	30	1	499	23	23	21093	100	917.0869565217391254919	24	24	20708	100	862.8333333333333712289	26	26	16473	100	633.5769230769230944134	21	21	25328	100	1206.0952380952380735835	572.5183150183149791701
5.0.11.0	win	061118	09:25:44	NH_A_02 Pilot	1	1	mixed_Word_shortCSI	18	mixed_shift	146	Triangle	Green	Shape	Word	Shift	200	Consistent	SHAPE	TriangleGreen.png	38	1	622	23	23	21093	100	917.0869565217391254919	25	25	21330	100	853.2000000000000454747	26	26	16473	100	633.5769230769230944134	22	22	25950	100	1179.5454545454545041139	545.9685314685314097005
5.0.11.0	win	061118	09:25:44	NH_A_02 Pilot	1	1	mixed_Word_shortCSI	18	mixed_repeat	149	Triangle	Red	Shape	Word	Repeat	200	Inconsistent	SHAPE	TriangleRed.png	38	1	548	23	23	21093	100	917.0869565217391254919	26	26	21878	100	841.4615384615384527933	27	27	17021	100	630.4074074074073905649	22	22	25950	100	1179.5454545454545041139	549.138047138047113549
5.0.11.0	win	061118	09:25:44	NH_A_02 Pilot	1	1	mixed_Word_shortCSI	18	mixed_repeat	152	Circle	Green	Shape	Word	Repeat	200	Inconsistent	SHAPE	CircleGreen.png	30	1	605	23	23	21093	100	917.0869565217391254919	27	27	22483	100	832.7037037037036952825	28	28	17626	100	629.5	22	22	25950	100	1179.5454545454545041139	550.0454545454545041139
5.0.11.0	win	061118	09:25:44	NH_A_02 Pilot	1	1	mixed_Word_shortCSI	18	Rest	154	Circle	Green	Shape	Word	Repeat	200	Inconsistent	Take a break for 60 s	CircleGreen.png	0	0	59984	23	23	21093	100	917.0869565217391254919	27	27	22483	100	832.7037037037036952825	28	28	17626	100	629.5	22	22	25950	100	1179.5454545454545041139	550.0454545454545041139
5.0.11.0	win	061118	09:25:44	NH_A_02 Pilot	1	1	mixed_Word_shortCSI	18	mixed_shift	156	Circle	Red	Color	Word	Shift	200	Consistent	COLOR	CircleRed.png	30	1	1266	24	24	22359	100	931.625	27	27	22483	100	832.7037037037036952825	28	28	17626	100	629.5	23	23	27216	100	1183.304347826086996065	553.804347826086996065
5.0.11.0	win	061118	09:25:44	NH_A_02 Pilot	1	1	mixed_Word_shortCSI	18	mixed_shift	159	Circle	Red	Shape	Word	Shift	200	Consistent	SHAPE	CircleRed.png	30	1	574	24	24	22359	100	931.625	28	28	23057	100	823.4642857142856655628	28	28	17626	100	629.5	24	24	27790	100	1157.9166666666667424579	528.4166666666667424579
5.0.11.0	win	061118	09:25:44	NH_A_02 Pilot	1	1	mixed_Word_shortCSI	18	mixed_repeat	162	Triangle	Red	Shape	Word	Repeat	200	Inconsistent	SHAPE	TriangleRed.png	38	1	502	24	24	22359	100	931.625	29	29	23559	100	812.3793103448275587652	29	29	18128	100	625.1034482758620924869	24	24	27790	100	1157.9166666666667424579	532.813218390804649971
5.0.11.0	win	061118	09:25:44	NH_A_02 Pilot	1	1	mixed_Word_shortCSI	18	mixed_repeat	165	Triangle	Green	Shape	Word	Repeat	200	Consistent	SHAPE	TriangleGreen.png	38	1	480	24	24	22359	100	931.625	30	30	24039	100	801.2999999999999545253	30	30	18608	100	620.2666666666666515084	24	24	27790	100	1157.9166666666667424579	537.6500000000000909495
5.0.11.0	win	061118	09:25:44	NH_A_02 Pilot	1	1	mixed_Word_shortCSI	18	mixed_repeat	168	Triangle	Green	Shape	Word	Repeat	200	Consistent	SHAPE	TriangleGreen.png	38	1	444	24	24	22359	100	931.625	31	31	24483	100	789.7741935483870747703	31	31	19052	100	614.5806451612903629211	24	24	27790	100	1157.9166666666667424579	543.3360215053763795368
5.0.11.0	win	061118	09:25:44	NH_A_02 Pilot	1	1	mixed_Word_shortCSI	18	mixed_shift	171	Triangle	Red	Color	Word	Shift	200	Inconsistent	COLOR	TriangleRed.png	30	1	490	25	25	22849	100	913.9600000000000363798	31	31	24483	100	789.7741935483870747703	31	31	19052	100	614.5806451612903629211	25	25	28280	100	1131.2000000000000454747	516.6193548387096825536
5.0.11.0	win	061118	09:25:44	NH_A_02 Pilot	1	1	mixed_Word_shortCSI	18	mixed_shift	174	Triangle	Green	Shape	Word	Shift	200	Consistent	SHAPE	TriangleGreen.png	38	1	726	25	25	22849	100	913.9600000000000363798	32	32	25209	100	787.78125	31	31	19052	100	614.5806451612903629211	26	26	29006	100	1115.6153846153845279332	501.0347394540941650121
5.0.11.0	win	061118	09:25:44	NH_A_02 Pilot	1	1	mixed_Word_shortCSI	18	mixed_repeat	177	Triangle	Green	Shape	Word	Repeat	200	Consistent	SHAPE	TriangleGreen.png	38	1	471	25	25	22849	100	913.9600000000000363798	33	33	25680	100	778.1818181818181301423	32	32	19523	100	610.09375	26	26	29006	100	1115.6153846153845279332	505.5216346153845279332
5.0.11.0	win	061118	09:25:44	NH_A_02 Pilot	1	1	mixed_Word_shortCSI	18	mixed_repeat	180	Circle	Red	Shape	Word	Repeat	200	Consistent	SHAPE	CircleRed.png	30	1	467	25	25	22849	100	913.9600000000000363798	34	34	26147	100	769.0294117647058556031	33	33	19990	100	605.7575757575757506856	26	26	29006	100	1115.6153846153845279332	509.8578088578087772476
5.0.11.0	win	061118	09:25:44	NH_A_02 Pilot	1	1	mixed_Word_shortCSI	18	mixed_repeat	183	Triangle	Green	Shape	Word	Repeat	200	Consistent	SHAPE	TriangleGreen.png	38	1	399	25	25	22849	100	913.9600000000000363798	35	35	26546	100	758.4571428571429123622	34	34	20389	100	599.6764705882352473054	26	26	29006	100	1115.6153846153845279332	515.9389140271492806278
5.0.11.0	win	061118	09:25:44	NH_A_02 Pilot	1	1	mixed_Word_shortCSI	18	mixed_shift	186	Circle	Green	Color	Word	Shift	200	Inconsistent	COLOR	CircleGreen.png	38	1	734	26	26	23583	100	907.0384615384615472067	35	35	26546	100	758.4571428571429123622	34	34	20389	100	599.6764705882352473054	27	27	29740	100	1101.4814814814815235877	501.8050108932462762823
5.0.11.0	win	061118	09:25:44	NH_A_02 Pilot	1	1	mixed_Word_shortCSI	18	mixed_repeat	189	Circle	Green	Color	Word	Repeat	200	Inconsistent	COLOR	CircleGreen.png	38	1	367	27	27	23950	100	887.0370370370370665114	35	35	26546	100	758.4571428571429123622	35	35	20756	100	593.0285714285714675498	27	27	29740	100	1101.4814814814815235877	508.4529100529100560379
5.0.11.0	win	061118	09:25:44	NH_A_02 Pilot	1	1	mixed_Word_shortCSI	18	mixed_shift	192	Triangle	Green	Shape	Word	Shift	200	Consistent	SHAPE	TriangleGreen.png	38	1	735	27	27	23950	100	887.0370370370370665114	36	36	27281	100	757.8055555555555429237	35	35	20756	100	593.0285714285714675498	28	28	30475	100	1088.3928571428571103752	495.3642857142856428254
5.0.11.0	win	061118	09:25:44	NH_A_02 Pilot	1	1	mixed_Word_shortCSI	18	mixed_shift	195	Triangle	Red	Color	Word	Shift	200	Inconsistent	COLOR	TriangleRed.png	30	1	1297	28	28	25247	100	901.6785714285714448124	36	36	27281	100	757.8055555555555429237	35	35	20756	100	593.0285714285714675498	29	29	31772	100	1095.5862068965516300523	502.5576354679801625025
5.0.11.0	win	061118	09:25:44	NH_A_02 Pilot	1	1	mixed_Word_shortCSI	18	mixed_shift	198	Triangle	Red	Shape	Word	Shift	200	Inconsistent	SHAPE	TriangleRed.png	38	1	716	28	28	25247	100	901.6785714285714448124	37	37	27997	100	756.6756756756756203686	35	35	20756	100	593.0285714285714675498	30	30	32488	100	1082.9333333333333939663	489.9047619047619264165
5.0.11.0	win	061118	09:25:44	NH_A_02 Pilot	1	1	mixed_Word_shortCSI	18	mixed_repeat	201	Circle	Red	Shape	Word	Repeat	200	Consistent	SHAPE	CircleRed.png	30	1	542	28	28	25247	100	901.6785714285714448124	38	38	28539	100	751.0263157894736423259	36	36	21298	100	591.6111111111110858474	30	30	32488	100	1082.9333333333333939663	491.3222222222223081189
5.0.11.0	win	061118	09:25:44	NH_A_02 Pilot	1	1	mixed_Word_shortCSI	18	mixed_shift	204	Triangle	Red	Color	Word	Shift	200	Inconsistent	COLOR	TriangleRed.png	30	1	631	29	29	25878	100	892.3448275862068612696	38	38	28539	100	751.0263157894736423259	36	36	21298	100	591.6111111111110858474	31	31	33119	100	1068.3548387096773240046	476.7437275985662381572
5.0.11.0	win	061118	09:25:44	NH_A_02 Pilot	1	1	mixed_Word_shortCSI	18	mixed_repeat	207	Circle	Green	Color	Word	Repeat	200	Inconsistent	COLOR	CircleGreen.png	38	1	732	30	30	26610	100	887	38	38	28539	100	751.0263157894736423259	37	37	22030	100	595.4054054054054176959	31	31	33119	100	1068.3548387096773240046	472.9494333042719063087
5.0.11.0	win	061118	09:25:44	NH_A_02 Pilot	1	1	mixed_Word_shortCSI	18	mixed_shift	210	Triangle	Green	Shape	Word	Shift	200	Consistent	SHAPE	TriangleGreen.png	38	1	590	30	30	26610	100	887	39	39	29129	100	746.8974358974359120111	37	37	22030	100	595.4054054054054176959	32	32	33709	100	1053.40625	458.0008445945945823041
5.0.11.0	win	061118	09:25:44	NH_A_02 Pilot	1	1	mixed_Word_shortCSI	18	mixed_repeat	213	Circle	Green	Shape	Word	Repeat	200	Inconsistent	SHAPE	CircleGreen.png	30	1	613	30	30	26610	100	887	40	40	29742	100	743.5499999999999545253	38	38	22643	100	595.8684210526315609968	32	32	33709	100	1053.40625	457.5378289473684390032
5.0.11.0	win	061118	09:25:44	NH_A_02 Pilot	1	1	mixed_Word_shortCSI	18	mixed_repeat	216	Triangle	Red	Shape	Word	Repeat	200	Inconsistent	SHAPE	TriangleRed.png	38	1	812	30	30	26610	100	887	41	41	30554	100	745.219512195121978948	39	39	23455	100	601.4102564102564656423	32	32	33709	100	1053.40625	451.9959935897435343577
5.0.11.0	win	061118	09:25:44	NH_A_02 Pilot	1	1	mixed_Word_shortCSI	18	mixed_repeat	219	Triangle	Red	Shape	Word	Repeat	200	Inconsistent	SHAPE	TriangleRed.png	38	1	442	30	30	26610	100	887	42	42	30996	100	738	40	40	23897	100	597.4249999999999545253	32	32	33709	100	1053.40625	455.9812500000000454747
5.0.11.0	win	061118	09:25:44	NH_A_02 Pilot	1	1	mixed_Word_shortCSI	18	mixed_shift	222	Triangle	Red	Color	Word	Shift	200	Inconsistent	COLOR	TriangleRed.png	30	1	424	31	31	27034	100	872.0645161290323130743	42	42	30996	100	738	40	40	23897	100	597.4249999999999545253	33	33	34133	100	1034.3333333333332575421	436.9083333333333030168
5.0.11.0	win	061118	09:25:44	NH_A_02 Pilot	1	1	mixed_Word_shortCSI	18	mixed_shift	225	Circle	Green	Shape	Word	Shift	200	Inconsistent	SHAPE	CircleGreen.png	30	1	742	31	31	27034	100	872.0645161290323130743	43	43	31738	100	738.0930232558139323373	40	40	23897	100	597.4249999999999545253	34	34	34875	100	1025.7352941176470721985	428.3102941176471176732
5.0.11.0	win	061118	09:25:44	NH_A_02 Pilot	1	1	mixed_Word_shortCSI	18	mixed_shift	228	Circle	Green	Color	Word	Shift	200	Inconsistent	COLOR	CircleGreen.png	38	1	1047	32	32	28081	100	877.53125	43	43	31738	100	738.0930232558139323373	40	40	23897	100	597.4249999999999545253	35	35	35922	100	1026.3428571428571558499	428.9178571428572013247
5.0.11.0	win	061118	09:25:44	NH_A_02 Pilot	1	1	mixed_Word_shortCSI	18	mixed_shift	231	Circle	Red	Shape	Word	Shift	200	Consistent	SHAPE	CircleRed.png	30	1	700	32	32	28081	100	877.53125	44	44	32438	100	737.2272727272727479431	40	40	23897	100	597.4249999999999545253	36	36	36622	100	1017.2777777777778283053	419.85277777777787378
5.0.11.0	win	061118	09:25:44	NH_A_02 Pilot	1	1	mixed_Word_shortCSI	18	mixed_shift	234	Circle	Red	Color	Word	Shift	200	Consistent	COLOR	CircleRed.png	30	1	831	33	33	28912	100	876.1212121212121246572	44	44	32438	100	737.2272727272727479431	40	40	23897	100	597.4249999999999545253	37	37	37453	100	1012.2432432432432278802	414.8182432432432733549
5.0.11.0	win	061118	09:25:44	NH_A_02 Pilot	1	1	mixed_Word_shortCSI	18	mixed_shift	237	Triangle	Red	Shape	Word	Shift	200	Inconsistent	SHAPE	TriangleRed.png	38	1	924	33	33	28912	100	876.1212121212121246572	45	45	33362	100	741.3777777777777373558	40	40	23897	100	597.4249999999999545253	38	38	38377	100	1009.9210526315789593355	412.4960526315790048102
5.0.11.0	win	061118	09:25:44	NH_A_02 Pilot	1	1	mixed_Word_shortCSI	18	mixed_repeat	240	Circle	Green	Shape	Word	Repeat	200	Inconsistent	SHAPE	CircleGreen.png	30	1	566	33	33	28912	100	876.1212121212121246572	46	46	33928	100	737.5652173913043725406	41	41	24463	100	596.6585365853658231572	38	38	38377	100	1009.9210526315789593355	413.2625160462131361783
5.0.11.0	win	061118	09:25:44	NH_A_02 Pilot	1	1	mixed_Word_shortCSI	18	mixed_shift	243	Triangle	Green	Color	Word	Shift	200	Consistent	COLOR	TriangleGreen.png	38	1	846	34	34	29758	100	875.2352941176470721985	46	46	33928	100	737.5652173913043725406	41	41	24463	100	596.6585365853658231572	39	39	39223	100	1005.7179487179487296089	409.0594121325829064517
5.0.11.0	win	061118	09:25:44	NH_A_02 Pilot	1	1	mixed_Word_shortCSI	18	mixed_shift	246	Circle	Green	Shape	Word	Shift	200	Inconsistent	SHAPE	CircleGreen.png	30	1	732	34	34	29758	100	875.2352941176470721985	47	47	34660	100	737.4468085106383341554	41	41	24463	100	596.6585365853658231572	40	40	39955	100	998.875	402.2164634146341768428
5.0.11.0	win	061118	09:25:44	NH_A_02 Pilot	1	1	mixed_Word_shortCSI	18	mixed_shift	249	Triangle	Green	Color	Word	Shift	200	Consistent	COLOR	TriangleGreen.png	38	1	781	35	35	30539	100	872.5428571428570876378	47	47	34660	100	737.4468085106383341554	41	41	24463	100	596.6585365853658231572	41	41	40736	100	993.560975609756042104	396.9024390243902189468
5.0.11.0	win	061118	09:25:44	NH_A_02 Pilot	1	1	mixed_Word_shortCSI	18	mixed_shift	252	Triangle	Red	Shape	Word	Shift	200	Inconsistent	SHAPE	TriangleRed.png	38	1	717	35	35	30539	100	872.5428571428570876378	48	48	35377	100	737.0208333333333712289	41	41	24463	100	596.6585365853658231572	42	42	41453	100	986.9761904761904816041	390.3176538908246584469
5.0.11.0	win	061118	09:25:44	NH_A_02 Pilot	1	1	mixed_Word_shortCSI	18	mixed_repeat	255	Triangle	Red	Shape	Word	Repeat	200	Inconsistent	SHAPE	TriangleRed.png	38	1	494	35	35	30539	100	872.5428571428570876378	49	49	35871	100	732.0612244897959044465	42	42	24957	100	594.2142857142856655628	42	42	41453	100	986.9761904761904816041	392.7619047619048160414
5.0.11.0	win	061118	09:25:44	NH_A_02 Pilot	1	1	mixed_Word_shortCSI	18	mixed_repeat	258	Circle	Red	Shape	Word	Repeat	200	Consistent	SHAPE	CircleRed.png	30	1	474	35	35	30539	100	872.5428571428570876378	50	50	36345	100	726.8999999999999772626	43	43	25431	100	591.4186046511628092048	42	42	41453	100	986.9761904761904816041	395.5575858250276723993
5.0.11.0	win	061118	09:25:44	NH_A_02 Pilot	1	1	mixed_Word_shortCSI	18	mixed_repeat	261	Triangle	Green	Shape	Word	Repeat	200	Consistent	SHAPE	TriangleGreen.png	38	1	518	35	35	30539	100	872.5428571428570876378	51	51	36863	100	722.803921568627401939	44	44	25949	100	589.75	42	42	41453	100	986.9761904761904816041	397.2261904761904816041
5.0.11.0	win	061118	09:25:44	NH_A_02 Pilot	1	1	mixed_Word_shortCSI	18	mixed_repeat	264	Triangle	Green	Shape	Word	Repeat	200	Consistent	SHAPE	TriangleGreen.png	38	1	480	35	35	30539	100	872.5428571428570876378	52	52	37343	100	718.13461538461535838	45	45	26429	100	587.3111111111111313221	42	42	41453	100	986.9761904761904816041	399.665079365079350282
5.0.11.0	win	061118	09:25:44	NH_A_02 Pilot	1	1	mixed_Word_shortCSI	18	mixed_repeat	267	Triangle	Green	Shape	Word	Repeat	200	Consistent	SHAPE	TriangleGreen.png	38	1	380	35	35	30539	100	872.5428571428570876378	53	53	37723	100	711.7547169811321055022	46	46	26809	100	582.804347826086996065	42	42	41453	100	986.9761904761904816041	404.1718426501034855391
5.0.11.0	win	061118	09:25:44	NH_A_02 Pilot	1	1	mixed_Word_shortCSI	18	mixed_shift	270	Circle	Green	Color	Word	Shift	200	Inconsistent	COLOR	CircleGreen.png	30	0	556	35	36	30539	97.2222222222222143273	872.5428571428570876378	53	53	37723	100	711.7547169811321055022	46	46	26809	100	582.804347826086996065	42	43	41453	97.6744186046511515542	986.9761904761904816041	404.1718426501034855391
5.0.11.0	win	061118	09:25:44	NH_A_02 Pilot	1	1	mixed_Word_shortCSI	18	mixed_shift	273	Circle	Green	Shape	Word	Shift	200	Inconsistent	SHAPE	CircleGreen.png	30	1	852	35	36	30539	97.2222222222222143273	872.5428571428570876378	54	54	38575	100	714.3518518518518476412	46	46	26809	100	582.804347826086996065	43	44	42305	97.7272727272727337322	983.8372093023256184097	401.0328614762386223447
5.0.11.0	win	061118	09:25:44	NH_A_02 Pilot	1	1	mixed_Word_shortCSI	18	mixed_shift	276	Circle	Red	Color	Word	Shift	200	Consistent	COLOR	CircleRed.png	30	1	993	36	37	31532	97.2972972972973053629	875.8888888888889141526	54	54	38575	100	714.3518518518518476412	46	46	26809	100	582.804347826086996065	44	45	43298	97.7777777777777714618	984.0454545454545041139	401.2411067193675080489
5.0.11.0	win	061118	09:25:44	NH_A_02 Pilot	1	1	mixed_Word_shortCSI	18	mixed_repeat	279	Triangle	Red	Color	Word	Repeat	200	Inconsistent	COLOR	TriangleRed.png	30	1	632	37	38	32164	97.3684210526315752077	869.2972972972972911521	54	54	38575	100	714.3518518518518476412	47	47	27441	100	583.8510638297872219482	44	45	43298	97.7777777777777714618	984.0454545454545041139	400.1943907156672821657
5.0.11.0	win	061118	09:25:44	NH_A_02 Pilot	1	1	mixed_Word_shortCSI	18	mixed_shift	282	Circle	Green	Shape	Word	Shift	200	Inconsistent	SHAPE	CircleGreen.png	30	1	750	37	38	32164	97.3684210526315752077	869.2972972972972911521	55	55	39325	100	715	47	47	27441	100	583.8510638297872219482	45	46	44048	97.8260869565217348054	978.8444444444444343389	394.9933806146572123907
5.0.11.0	win	061118	09:25:44	NH_A_02 Pilot	1	1	mixed_Word_shortCSI	18	mixed_shift	285	Circle	Red	Color	Word	Shift	200	Consistent	COLOR	CircleRed.png	30	1	686	38	39	32850	97.4358974358974307961	864.4736842105263576741	55	55	39325	100	715	47	47	27441	100	583.8510638297872219482	46	47	44734	97.8723404255319167078	972.4782608695652470487	388.6271970397780251005
5.0.11.0	win	061118	09:25:44	NH_A_02 Pilot	1	1	mixed_Word_shortCSI	18	mixed_repeat	288	Triangle	Red	Color	Word	Repeat	200	Inconsistent	COLOR	TriangleRed.png	30	1	418	39	40	33268	97.5	853.0256410256409935755	55	55	39325	100	715	48	48	27859	100	580.3958333333333712289	46	47	44734	97.8723404255319167078	972.4782608695652470487	392.0824275362318758198
5.0.11.0	win	061118	09:25:44	NH_A_02 Pilot	1	1	mixed_Word_shortCSI	18	mixed_repeat	291	Circle	Green	Color	Word	Repeat	200	Inconsistent	COLOR	CircleGreen.png	30	0	656	39	41	33268	95.1219512195121978948	853.0256410256409935755	55	55	39325	100	715	48	49	27859	97.9591836734693828248	580.3958333333333712289	46	47	44734	97.8723404255319167078	972.4782608695652470487	392.0824275362318758198
5.0.11.0	win	061118	09:25:44	NH_A_02 Pilot	1	1	mixed_Word_shortCSI	18	mixed_shift	294	Circle	Red	Shape	Word	Shift	200	Consistent	SHAPE	CircleRed.png	30	1	1092	39	41	33268	95.1219512195121978948	853.0256410256409935755	56	56	40417	100	721.7321428571428896248	48	49	27859	97.9591836734693828248	580.3958333333333712289	47	48	45826	97.9166666666666571928	975.0212765957446663379	394.6254432624112951089
5.0.11.0	win	061118	09:25:44	NH_A_02 Pilot	1	1	mixed_Word_shortCSI	18	mixed_shift	297	Circle	Green	Color	Word	Shift	200	Inconsistent	COLOR	CircleGreen.png	38	1	1192	40	42	34460	95.2380952380952265912	861.5	56	56	40417	100	721.7321428571428896248	48	49	27859	97.9591836734693828248	580.3958333333333712289	48	49	47018	97.9591836734693828248	979.5416666666666287711	399.1458333333332575421
5.0.11.0	win	061118	09:25:44	NH_A_02 Pilot	1	1	mixed_Word_shortCSI	18	mixed_shift	300	Circle	Red	Shape	Word	Shift	200	Consistent	SHAPE	CircleRed.png	30	1	871	40	42	34460	95.2380952380952265912	861.5	57	57	41288	100	724.3508771929824661129	48	49	27859	97.9591836734693828248	580.3958333333333712289	49	50	47889	98	977.3265306122449374016	396.9306972789115661726
5.0.11.0	win	061118	09:25:44	NH_A_02 Pilot	1	1	mixed_Word_shortCSI	18	mixed_repeat	303	Triangle	Red	Shape	Word	Repeat	200	Inconsistent	SHAPE	TriangleRed.png	38	1	547	40	42	34460	95.2380952380952265912	861.5	58	58	41835	100	721.2931034482758150261	49	50	28406	98	579.7142857142856655628	49	50	47889	98	977.3265306122449374016	397.6122448979592718388
