# Supplementary material for: Serial Recall Predicts Vocoded Sentence Recognition Across Spectral Resolutions
Source: J Speech Lang Hear Res. 2020 Mar 26;63(4):1282–98. doi: 10.1044/2020_JSLHR-19-00319 (PMC7242981; doi:10.1044/2020_JSLHR-19-00319)
Supplement: Supplemental Material S1 [file JSLHR-63-1282-s001.zip › Supplemental Material/EF Tasks/colorshapetask/TimeToCompleteTask.m]

%TimeToCompleteTask.m
%Created 12/9/19 by A. Bosen

dataDirectories = dir(['Experiment Results' filesep 'NH_A_*']);

taskDurations = zeros(1,size(dataDirectories,1));

for(subjectIndex = 1:length(dataDirectories))
	dataDirectory = [dataDirectories(subjectIndex).folder filesep dataDirectories(subjectIndex).name filesep];
	dataFiles = dir([dataDirectory 'colorshapetask_summary_*.iqdat']);
	if(~isempty(dataFiles)) 
		data = readtable([dataFiles(1).folder filesep dataFiles(1).name],'filetype','text');
		taskDurations(subjectIndex) = data.script_elapsedtime;
	end
end

figure;
histogram(taskDurations/1000/60,'BinWidth',1)
xlabel('Task Duration (minutes)');
disp(['Median task duration: ' num2str(median(taskDurations/1000/60)) ' minutes']);
