# Supplementary material for: Serial Recall Predicts Vocoded Sentence Recognition Across Spectral Resolutions
Source: J Speech Lang Hear Res. 2020 Mar 26;63(4):1282–98. doi: 10.1044/2020_JSLHR-19-00319 (PMC7242981; doi:10.1044/2020_JSLHR-19-00319)
Supplement: Supplemental Material S1 [file JSLHR-63-1282-s001.zip › Supplemental Material/EF Tasks/stroopwithvoicerecording/Experiment Results/NH_A_38/stroopwithcontrolkeyboard_raw_NH_A_38_2018-06-26-14-50-31-177.iqdat]

build	computer.platform	date	time	subject	blockcode	blocknum	trialcode	trialnum	values.congruency	stimulusitem1	response	correct	latency
5.0.11.0	win	062618	09:50:31	NH_A_38	stroop	2	redcongruent	2	1	red	32	1	2782
5.0.11.0	win	062618	09:50:31	NH_A_38	stroop	2	blackcongruent	3	1	black	37	1	1448
5.0.11.0	win	062618	09:50:31	NH_A_38	stroop	2	greenincongruent	4	2	red	33	1	2455
5.0.11.0	win	062618	09:50:31	NH_A_38	stroop	2	bluecongruent	5	1	blue	36	1	1454
5.0.11.0	win	062618	09:50:31	NH_A_38	stroop	2	blueincongruent	6	2	red	36	1	1150
5.0.11.0	win	062618	09:50:31	NH_A_38	stroop	2	blueincongruent	7	2	green	36	1	1401
5.0.11.0	win	062618	09:50:31	NH_A_38	stroop	2	blackcontrol	8	3	green	37	1	1018
5.0.11.0	win	062618	09:50:31	NH_A_38	stroop	2	blueincongruent	9	2	black	36	1	827
5.0.11.0	win	062618	09:50:31	NH_A_38	stroop	2	greenincongruent	10	2	black	33	1	1140
5.0.11.0	win	062618	09:50:31	NH_A_38	stroop	2	blackcongruent	11	1	black	37	1	976
5.0.11.0	win	062618	09:50:31	NH_A_38	stroop	2	blackincongruent	12	2	red	37	1	1137
5.0.11.0	win	062618	09:50:31	NH_A_38	stroop	2	bluecongruent	13	1	blue	36	1	1037
5.0.11.0	win	062618	09:50:31	NH_A_38	stroop	2	bluecontrol	14	3	red	36	1	1165
5.0.11.0	win	062618	09:50:31	NH_A_38	stroop	2	bluecongruent	15	1	blue	36	1	952
5.0.11.0	win	062618	09:50:31	NH_A_38	stroop	2	redincongruent	16	2	black	32	1	875
5.0.11.0	win	062618	09:50:31	NH_A_38	stroop	2	blackcontrol	17	3	red	37	1	801
5.0.11.0	win	062618	09:50:31	NH_A_38	stroop	2	redincongruent	18	2	green	32	1	3450
5.0.11.0	win	062618	09:50:31	NH_A_38	stroop	2	redincongruent	19	2	blue	32	1	1418
5.0.11.0	win	062618	09:50:31	NH_A_38	stroop	2	blueincongruent	20	2	red	36	1	1418
5.0.11.0	win	062618	09:50:31	NH_A_38	stroop	2	redcongruent	21	1	red	32	1	1851
5.0.11.0	win	062618	09:50:31	NH_A_38	stroop	2	blackcontrol	22	3	blue	37	1	746
5.0.11.0	win	062618	09:50:31	NH_A_38	stroop	2	redcontrol	23	3	green	32	1	1430
5.0.11.0	win	062618	09:50:31	NH_A_38	stroop	2	redincongruent	24	2	green	32	1	1142
5.0.11.0	win	062618	09:50:31	NH_A_38	stroop	2	blackcongruent	25	1	black	37	1	786
5.0.11.0	win	062618	09:50:31	NH_A_38	stroop	2	bluecontrol	26	3	green	36	1	796
5.0.11.0	win	062618	09:50:31	NH_A_38	stroop	2	greencongruent	27	1	green	33	1	1269
5.0.11.0	win	062618	09:50:31	NH_A_38	stroop	2	bluecontrol	28	3	black	36	1	859
5.0.11.0	win	062618	09:50:31	NH_A_38	stroop	2	greenincongruent	29	2	blue	33	1	1298
5.0.11.0	win	062618	09:50:31	NH_A_38	stroop	2	greencontrol	30	3	red	33	1	760
5.0.11.0	win	062618	09:50:31	NH_A_38	stroop	2	greencontrol	31	3	blue	33	1	786
5.0.11.0	win	062618	09:50:31	NH_A_38	stroop	2	bluecongruent	32	1	blue	36	1	924
5.0.11.0	win	062618	09:50:31	NH_A_38	stroop	2	blackcongruent	33	1	black	37	1	720
5.0.11.0	win	062618	09:50:31	NH_A_38	stroop	2	greencongruent	34	1	green	33	1	1757
5.0.11.0	win	062618	09:50:31	NH_A_38	stroop	2	redcontrol	35	3	blue	32	1	1024
5.0.11.0	win	062618	09:50:31	NH_A_38	stroop	2	greencongruent	36	1	green	33	1	1024
5.0.11.0	win	062618	09:50:31	NH_A_38	stroop	2	greencongruent	37	1	green	33	1	992
5.0.11.0	win	062618	09:50:31	NH_A_38	stroop	2	greencontrol	38	3	black	33	1	994
5.0.11.0	win	062618	09:50:31	NH_A_38	stroop	2	greenincongruent	39	2	red	33	1	1011
5.0.11.0	win	062618	09:50:31	NH_A_38	stroop	2	blackcontrol	40	3	blue	37	1	692
5.0.11.0	win	062618	09:50:31	NH_A_38	stroop	2	greencontrol	41	3	blue	33	1	866
5.0.11.0	win	062618	09:50:31	NH_A_38	stroop	2	blackcongruent	42	1	black	37	1	1176
5.0.11.0	win	062618	09:50:31	NH_A_38	stroop	2	bluecongruent	43	1	blue	36	1	723
5.0.11.0	win	062618	09:50:31	NH_A_38	stroop	2	greencontrol	44	3	black	33	1	943
5.0.11.0	win	062618	09:50:31	NH_A_38	stroop	2	blueincongruent	45	2	black	36	1	851
5.0.11.0	win	062618	09:50:31	NH_A_38	stroop	2	bluecontrol	46	3	green	36	1	586
5.0.11.0	win	062618	09:50:31	NH_A_38	stroop	2	redcongruent	47	1	red	32	1	652
5.0.11.0	win	062618	09:50:31	NH_A_38	stroop	2	greencongruent	48	1	green	33	1	890
5.0.11.0	win	062618	09:50:31	NH_A_38	stroop	2	blackincongruent	49	2	green	37	1	768
5.0.11.0	win	062618	09:50:31	NH_A_38	stroop	2	blackincongruent	50	2	blue	37	1	826
5.0.11.0	win	062618	09:50:31	NH_A_38	stroop	2	blackincongruent	51	2	green	37	1	546
5.0.11.0	win	062618	09:50:31	NH_A_38	stroop	2	redcontrol	52	3	black	32	1	1398
5.0.11.0	win	062618	09:50:31	NH_A_38	stroop	2	greencongruent	53	1	green	33	1	855
5.0.11.0	win	062618	09:50:31	NH_A_38	stroop	2	bluecongruent	54	1	blue	36	1	878
5.0.11.0	win	062618	09:50:31	NH_A_38	stroop	2	bluecongruent	55	1	blue	36	1	740
5.0.11.0	win	062618	09:50:31	NH_A_38	stroop	2	redincongruent	56	2	black	32	1	1840
5.0.11.0	win	062618	09:50:31	NH_A_38	stroop	2	blackcontrol	57	3	green	37	1	575
5.0.11.0	win	062618	09:50:31	NH_A_38	stroop	2	redcontrol	58	3	green	32	1	801
5.0.11.0	win	062618	09:50:31	NH_A_38	stroop	2	blackcongruent	59	1	black	37	1	554
5.0.11.0	win	062618	09:50:31	NH_A_38	stroop	2	bluecontrol	60	3	red	36	1	910
5.0.11.0	win	062618	09:50:31	NH_A_38	stroop	2	greencongruent	61	1	green	33	1	546
5.0.11.0	win	062618	09:50:31	NH_A_38	stroop	2	greencontrol	62	3	red	33	1	598
5.0.11.0	win	062618	09:50:31	NH_A_38	stroop	2	greenincongruent	63	2	black	33	1	583
5.0.11.0	win	062618	09:50:31	NH_A_38	stroop	2	redcontrol	64	3	blue	32	1	1097
5.0.11.0	win	062618	09:50:31	NH_A_38	stroop	2	greenincongruent	65	2	blue	33	1	1462
5.0.11.0	win	062618	09:50:31	NH_A_38	stroop	2	greencontrol	66	3	blue	33	1	789
5.0.11.0	win	062618	09:50:31	NH_A_38	stroop	2	bluecongruent	67	1	blue	36	1	815
5.0.11.0	win	062618	09:50:31	NH_A_38	stroop	2	redcontrol	68	3	black	32	1	1687
5.0.11.0	win	062618	09:50:31	NH_A_38	stroop	2	blackincongruent	69	2	blue	37	1	1116
5.0.11.0	win	062618	09:50:31	NH_A_38	stroop	2	redcontrol	70	3	blue	32	1	1144
5.0.11.0	win	062618	09:50:31	NH_A_38	stroop	2	redcongruent	71	1	red	32	1	1124
5.0.11.0	win	062618	09:50:31	NH_A_38	stroop	2	redcongruent	72	1	red	32	1	576
5.0.11.0	win	062618	09:50:31	NH_A_38	stroop	2	blackcongruent	73	1	black	37	1	627
5.0.11.0	win	062618	09:50:31	NH_A_38	stroop	2	redincongruent	74	2	blue	32	1	1332
5.0.11.0	win	062618	09:50:31	NH_A_38	stroop	2	blueincongruent	75	2	green	36	1	1704
5.0.11.0	win	062618	09:50:31	NH_A_38	stroop	2	blackincongruent	76	2	red	37	1	2428
5.0.11.0	win	062618	09:50:31	NH_A_38	stroop	2	greenincongruent	77	2	blue	33	1	1508
5.0.11.0	win	062618	09:50:31	NH_A_38	stroop	2	blueincongruent	78	2	red	36	1	2769
5.0.11.0	win	062618	09:50:31	NH_A_38	stroop	2	greencontrol	79	3	black	33	1	940
5.0.11.0	win	062618	09:50:31	NH_A_38	stroop	2	blackincongruent	80	2	red	37	1	672
5.0.11.0	win	062618	09:50:31	NH_A_38	stroop	2	blackcontrol	81	3	red	37	1	686
5.0.11.0	win	062618	09:50:31	NH_A_38	stroop	2	blackcontrol	82	3	blue	37	1	492
5.0.11.0	win	062618	09:50:31	NH_A_38	stroop	2	redincongruent	83	2	black	32	1	739
5.0.11.0	win	062618	09:50:31	NH_A_38	stroop	2	redcongruent	84	1	red	32	1	638
5.0.11.0	win	062618	09:50:31	NH_A_38	stroop	2	bluecontrol	85	3	black	36	1	798
5.0.11.0	win	062618	09:50:31	NH_A_38	stroop	2	redcongruent	86	1	red	32	1	807
5.0.11.0	win	062618	09:50:31	NH_A_38	stroop	2	redcongruent	87	1	red	32	1	719
5.0.11.0	win	062618	09:50:31	NH_A_38	stroop	2	blackcongruent	88	1	black	37	1	924
5.0.11.0	win	062618	09:50:31	NH_A_38	stroop	2	redincongruent	89	2	green	32	1	929
5.0.11.0	win	062618	09:50:31	NH_A_38	stroop	2	blackincongruent	90	2	blue	37	1	693
5.0.11.0	win	062618	09:50:31	NH_A_38	stroop	2	bluecontrol	91	3	green	36	1	1395
5.0.11.0	win	062618	09:50:31	NH_A_38	stroop	2	greencongruent	92	1	green	33	1	596
5.0.11.0	win	062618	09:50:31	NH_A_38	stroop	2	blackcontrol	93	3	green	37	1	757
5.0.11.0	win	062618	09:50:31	NH_A_38	stroop	2	redcontrol	94	3	black	32	1	2480
5.0.11.0	win	062618	09:50:31	NH_A_38	stroop	2	blueincongruent	95	2	black	36	1	1814
5.0.11.0	win	062618	09:50:31	NH_A_38	stroop	2	greenincongruent	96	2	red	33	1	775
5.0.11.0	win	062618	09:50:31	NH_A_38	stroop	2	bluecontrol	97	3	red	36	1	785
