# Supplementary material for: Serial Recall Predicts Vocoded Sentence Recognition Across Spectral Resolutions
Source: J Speech Lang Hear Res. 2020 Mar 26;63(4):1282–98. doi: 10.1044/2020_JSLHR-19-00319 (PMC7242981; doi:10.1044/2020_JSLHR-19-00319)
Supplement: Supplemental Material S1 [file JSLHR-63-1282-s001.zip › Supplemental Material/EF Tasks/stroopwithvoicerecording/Experiment Results/NH_A_39/stroopwithcontrolkeyboarddemo_raw_NH_A_39_2018-08-10-21-22-41-347.iqdat]

build	computer.platform	date	time	subject	blockcode	blocknum	trialcode	trialnum	values.congruency	stimulusitem1	response	correct	latency
5.0.11.0	win	081018	16:22:41	NH_A_39	stroop	2	blackcontrol	2	3	green	37	1	990
5.0.11.0	win	081018	16:22:41	NH_A_39	stroop	2	blackcontrol	3	3	blue	37	1	832
5.0.11.0	win	081018	16:22:41	NH_A_39	stroop	2	greencontrol	4	3	blue	33	1	1048
5.0.11.0	win	081018	16:22:41	NH_A_39	stroop	2	blackincongruent	5	2	red	37	1	2264
5.0.11.0	win	081018	16:22:41	NH_A_39	stroop	2	blueincongruent	6	2	red	36	1	2070
5.0.11.0	win	081018	16:22:41	NH_A_39	stroop	2	redcontrol	7	3	green	32	1	3037
5.0.11.0	win	081018	16:22:41	NH_A_39	stroop	2	blackcongruent	8	1	black	37	1	829
5.0.11.0	win	081018	16:22:41	NH_A_39	stroop	2	bluecongruent	9	1	blue	36	1	1301
5.0.11.0	win	081018	16:22:41	NH_A_39	stroop	2	greenincongruent	10	2	blue	33	1	2154
5.0.11.0	win	081018	16:22:41	NH_A_39	stroop	2	redcongruent	11	1	red	32	1	1646
5.0.11.0	win	081018	16:22:41	NH_A_39	stroop	2	bluecontrol	12	3	black	36	1	2838
5.0.11.0	win	081018	16:22:41	NH_A_39	stroop	2	redincongruent	13	2	blue	32	1	1198
5.0.11.0	win	081018	16:22:41	NH_A_39	stroop	2	redincongruent	14	2	green	32	1	1063
5.0.11.0	win	081018	16:22:41	NH_A_39	stroop	2	greencontrol	15	3	black	33	1	999
5.0.11.0	win	081018	16:22:41	NH_A_39	stroop	2	greencongruent	16	1	green	33	1	1000
5.0.11.0	win	081018	16:22:41	NH_A_39	stroop	2	bluecongruent	17	1	blue	36	1	1017
5.0.11.0	win	081018	16:22:41	NH_A_39	stroop	2	blueincongruent	18	2	black	36	1	1066
5.0.11.0	win	081018	16:22:41	NH_A_39	stroop	2	greencongruent	19	1	green	33	1	1385
5.0.11.0	win	081018	16:22:41	NH_A_39	stroop	2	greenincongruent	20	2	red	33	1	715
5.0.11.0	win	081018	16:22:41	NH_A_39	stroop	2	bluecontrol	21	3	green	36	1	1063
5.0.11.0	win	081018	16:22:41	NH_A_39	stroop	2	redcontrol	22	3	blue	32	1	950
5.0.11.0	win	081018	16:22:41	NH_A_39	stroop	2	blackincongruent	23	2	green	37	1	905
5.0.11.0	win	081018	16:22:41	NH_A_39	stroop	2	redcongruent	24	1	red	32	1	1167
5.0.11.0	win	081018	16:22:41	NH_A_39	stroop	2	blackcongruent	25	1	black	37	1	777
