# Supplementary material for: Serial Recall Predicts Vocoded Sentence Recognition Across Spectral Resolutions
Source: J Speech Lang Hear Res. 2020 Mar 26;63(4):1282–98. doi: 10.1044/2020_JSLHR-19-00319 (PMC7242981; doi:10.1044/2020_JSLHR-19-00319)
Supplement: Supplemental Material S1 [file JSLHR-63-1282-s001.zip › Supplemental Material/EF Tasks/stroopwithvoicerecording/Experiment Results/NH_A_39/stroopwithcontrolkeyboard_raw_NH_A_39_2018-08-10-21-25-46-565.iqdat]

build	computer.platform	date	time	subject	blockcode	blocknum	trialcode	trialnum	values.congruency	stimulusitem1	response	correct	latency
5.0.11.0	win	081018	16:25:46	NH_A_39	stroop	2	redcontrol	2	3	black	32	1	856
5.0.11.0	win	081018	16:25:46	NH_A_39	stroop	2	blackincongruent	3	2	blue	37	1	1088
5.0.11.0	win	081018	16:25:46	NH_A_39	stroop	2	redcongruent	4	1	red	32	1	813
5.0.11.0	win	081018	16:25:46	NH_A_39	stroop	2	bluecongruent	5	1	blue	36	1	854
5.0.11.0	win	081018	16:25:46	NH_A_39	stroop	2	blueincongruent	6	2	green	36	1	926
5.0.11.0	win	081018	16:25:46	NH_A_39	stroop	2	redcontrol	7	3	blue	32	1	866
5.0.11.0	win	081018	16:25:46	NH_A_39	stroop	2	bluecongruent	8	1	blue	36	1	937
5.0.11.0	win	081018	16:25:46	NH_A_39	stroop	2	blueincongruent	9	2	red	36	1	973
5.0.11.0	win	081018	16:25:46	NH_A_39	stroop	2	redincongruent	10	2	blue	32	1	975
5.0.11.0	win	081018	16:25:46	NH_A_39	stroop	2	greenincongruent	11	2	blue	33	1	1042
5.0.11.0	win	081018	16:25:46	NH_A_39	stroop	2	greencontrol	12	3	blue	33	1	802
5.0.11.0	win	081018	16:25:46	NH_A_39	stroop	2	redcongruent	13	1	red	32	1	780
5.0.11.0	win	081018	16:25:46	NH_A_39	stroop	2	blackcongruent	14	1	black	37	1	727
5.0.11.0	win	081018	16:25:46	NH_A_39	stroop	2	blueincongruent	15	2	black	36	1	963
5.0.11.0	win	081018	16:25:46	NH_A_39	stroop	2	greencontrol	16	3	black	33	1	870
5.0.11.0	win	081018	16:25:46	NH_A_39	stroop	2	blackcongruent	17	1	black	37	1	765
5.0.11.0	win	081018	16:25:46	NH_A_39	stroop	2	greencongruent	18	1	green	33	1	759
5.0.11.0	win	081018	16:25:46	NH_A_39	stroop	2	blackcontrol	19	3	green	37	1	803
5.0.11.0	win	081018	16:25:46	NH_A_39	stroop	2	greencongruent	20	1	green	33	1	732
5.0.11.0	win	081018	16:25:46	NH_A_39	stroop	2	greencongruent	21	1	green	33	1	680
5.0.11.0	win	081018	16:25:46	NH_A_39	stroop	2	blackcongruent	22	1	black	37	1	726
5.0.11.0	win	081018	16:25:46	NH_A_39	stroop	2	blackcontrol	23	3	red	37	1	771
5.0.11.0	win	081018	16:25:46	NH_A_39	stroop	2	blackincongruent	24	2	green	37	1	957
5.0.11.0	win	081018	16:25:46	NH_A_39	stroop	2	bluecontrol	25	3	green	36	1	737
5.0.11.0	win	081018	16:25:46	NH_A_39	stroop	2	blackcongruent	26	1	black	37	1	781
5.0.11.0	win	081018	16:25:46	NH_A_39	stroop	2	bluecongruent	27	1	blue	36	1	1767
5.0.11.0	win	081018	16:25:46	NH_A_39	stroop	2	greencongruent	28	1	green	33	1	1001
5.0.11.0	win	081018	16:25:46	NH_A_39	stroop	2	bluecongruent	29	1	blue	36	1	859
5.0.11.0	win	081018	16:25:46	NH_A_39	stroop	2	redincongruent	30	2	black	32	1	882
5.0.11.0	win	081018	16:25:46	NH_A_39	stroop	2	blackincongruent	31	2	red	37	1	1032
5.0.11.0	win	081018	16:25:46	NH_A_39	stroop	2	greenincongruent	32	2	red	33	1	1240
5.0.11.0	win	081018	16:25:46	NH_A_39	stroop	2	greenincongruent	33	2	black	33	1	864
5.0.11.0	win	081018	16:25:46	NH_A_39	stroop	2	redcontrol	34	3	green	32	1	1031
5.0.11.0	win	081018	16:25:46	NH_A_39	stroop	2	bluecontrol	35	3	red	36	1	1047
5.0.11.0	win	081018	16:25:46	NH_A_39	stroop	2	blackcongruent	36	1	black	37	1	1462
5.0.11.0	win	081018	16:25:46	NH_A_39	stroop	2	greencontrol	37	3	red	33	1	790
5.0.11.0	win	081018	16:25:46	NH_A_39	stroop	2	bluecongruent	38	1	blue	36	1	943
5.0.11.0	win	081018	16:25:46	NH_A_39	stroop	2	blackincongruent	39	2	blue	37	1	739
5.0.11.0	win	081018	16:25:46	NH_A_39	stroop	2	blueincongruent	40	2	black	36	1	895
5.0.11.0	win	081018	16:25:46	NH_A_39	stroop	2	redincongruent	41	2	green	32	1	1269
5.0.11.0	win	081018	16:25:46	NH_A_39	stroop	2	greencontrol	42	3	black	33	1	684
5.0.11.0	win	081018	16:25:46	NH_A_39	stroop	2	blackcontrol	43	3	blue	37	1	890
5.0.11.0	win	081018	16:25:46	NH_A_39	stroop	2	bluecontrol	44	3	black	36	1	768
5.0.11.0	win	081018	16:25:46	NH_A_39	stroop	2	redcontrol	45	3	black	32	1	891
5.0.11.0	win	081018	16:25:46	NH_A_39	stroop	2	blueincongruent	46	2	green	36	1	1089
5.0.11.0	win	081018	16:25:46	NH_A_39	stroop	2	bluecongruent	47	1	blue	36	1	783
5.0.11.0	win	081018	16:25:46	NH_A_39	stroop	2	redincongruent	48	2	blue	32	1	729
5.0.11.0	win	081018	16:25:46	NH_A_39	stroop	2	redincongruent	49	2	black	32	1	741
5.0.11.0	win	081018	16:25:46	NH_A_39	stroop	2	blackcongruent	50	1	black	37	1	690
5.0.11.0	win	081018	16:25:46	NH_A_39	stroop	2	redcontrol	51	3	green	32	1	1135
5.0.11.0	win	081018	16:25:46	NH_A_39	stroop	2	greencontrol	52	3	red	33	1	763
5.0.11.0	win	081018	16:25:46	NH_A_39	stroop	2	blackcontrol	53	3	blue	37	1	838
5.0.11.0	win	081018	16:25:46	NH_A_39	stroop	2	redcontrol	54	3	blue	32	1	846
5.0.11.0	win	081018	16:25:46	NH_A_39	stroop	2	greencontrol	55	3	blue	33	1	1574
5.0.11.0	win	081018	16:25:46	NH_A_39	stroop	2	redincongruent	56	2	green	32	1	1249
5.0.11.0	win	081018	16:25:46	NH_A_39	stroop	2	redcontrol	57	3	black	32	1	1480
5.0.11.0	win	081018	16:25:46	NH_A_39	stroop	2	redincongruent	58	2	black	32	1	1046
5.0.11.0	win	081018	16:25:46	NH_A_39	stroop	2	redcongruent	59	1	red	32	1	677
5.0.11.0	win	081018	16:25:46	NH_A_39	stroop	2	greencongruent	60	1	green	33	1	900
5.0.11.0	win	081018	16:25:46	NH_A_39	stroop	2	redcongruent	61	1	red	32	1	889
5.0.11.0	win	081018	16:25:46	NH_A_39	stroop	2	redcongruent	62	1	red	32	1	655
5.0.11.0	win	081018	16:25:46	NH_A_39	stroop	2	bluecontrol	63	3	red	36	1	815
5.0.11.0	win	081018	16:25:46	NH_A_39	stroop	2	blueincongruent	64	2	red	36	1	999
5.0.11.0	win	081018	16:25:46	NH_A_39	stroop	2	greenincongruent	65	2	red	33	1	857
5.0.11.0	win	081018	16:25:46	NH_A_39	stroop	2	blackcontrol	66	3	green	37	1	1088
5.0.11.0	win	081018	16:25:46	NH_A_39	stroop	2	redcongruent	67	1	red	32	1	878
5.0.11.0	win	081018	16:25:46	NH_A_39	stroop	2	redincongruent	68	2	blue	32	1	1141
5.0.11.0	win	081018	16:25:46	NH_A_39	stroop	2	redcontrol	69	3	blue	32	1	737
5.0.11.0	win	081018	16:25:46	NH_A_39	stroop	2	greenincongruent	70	2	black	33	1	909
5.0.11.0	win	081018	16:25:46	NH_A_39	stroop	2	blueincongruent	71	2	black	36	1	706
5.0.11.0	win	081018	16:25:46	NH_A_39	stroop	2	blackcongruent	72	1	black	37	1	639
5.0.11.0	win	081018	16:25:46	NH_A_39	stroop	2	blackincongruent	73	2	green	37	1	656
5.0.11.0	win	081018	16:25:46	NH_A_39	stroop	2	blueincongruent	74	2	green	36	1	879
5.0.11.0	win	081018	16:25:46	NH_A_39	stroop	2	bluecongruent	75	1	blue	36	1	886
5.0.11.0	win	081018	16:25:46	NH_A_39	stroop	2	greencontrol	76	3	blue	33	1	748
5.0.11.0	win	081018	16:25:46	NH_A_39	stroop	2	greencontrol	77	3	red	33	1	567
5.0.11.0	win	081018	16:25:46	NH_A_39	stroop	2	blackcontrol	78	3	red	37	1	649
5.0.11.0	win	081018	16:25:46	NH_A_39	stroop	2	blackcontrol	79	3	blue	37	1	569
5.0.11.0	win	081018	16:25:46	NH_A_39	stroop	2	greencongruent	80	1	green	33	1	1131
5.0.11.0	win	081018	16:25:46	NH_A_39	stroop	2	blackincongruent	81	2	red	37	1	919
5.0.11.0	win	081018	16:25:46	NH_A_39	stroop	2	blackincongruent	82	2	green	37	1	844
5.0.11.0	win	081018	16:25:46	NH_A_39	stroop	2	bluecontrol	83	3	green	36	1	788
5.0.11.0	win	081018	16:25:46	NH_A_39	stroop	2	greenincongruent	84	2	blue	33	1	1182
5.0.11.0	win	081018	16:25:46	NH_A_39	stroop	2	redcongruent	85	1	red	32	1	712
5.0.11.0	win	081018	16:25:46	NH_A_39	stroop	2	blackcongruent	86	1	black	37	1	710
5.0.11.0	win	081018	16:25:46	NH_A_39	stroop	2	greencongruent	87	1	green	33	1	1107
5.0.11.0	win	081018	16:25:46	NH_A_39	stroop	2	bluecontrol	88	3	black	36	1	784
5.0.11.0	win	081018	16:25:46	NH_A_39	stroop	2	greencongruent	89	1	green	33	1	714
5.0.11.0	win	081018	16:25:46	NH_A_39	stroop	2	bluecontrol	90	3	black	36	1	727
5.0.11.0	win	081018	16:25:46	NH_A_39	stroop	2	blackcontrol	91	3	green	37	1	675
5.0.11.0	win	081018	16:25:46	NH_A_39	stroop	2	bluecongruent	92	1	blue	36	1	787
5.0.11.0	win	081018	16:25:46	NH_A_39	stroop	2	bluecontrol	93	3	green	36	1	716
5.0.11.0	win	081018	16:25:46	NH_A_39	stroop	2	greenincongruent	94	2	blue	33	1	841
5.0.11.0	win	081018	16:25:46	NH_A_39	stroop	2	blackincongruent	95	2	red	37	1	929
5.0.11.0	win	081018	16:25:46	NH_A_39	stroop	2	redcongruent	96	1	red	32	1	678
5.0.11.0	win	081018	16:25:46	NH_A_39	stroop	2	greenincongruent	97	2	black	33	1	1252
