# Supplementary material for: Serial Recall Predicts Vocoded Sentence Recognition Across Spectral Resolutions
Source: J Speech Lang Hear Res. 2020 Mar 26;63(4):1282–98. doi: 10.1044/2020_JSLHR-19-00319 (PMC7242981; doi:10.1044/2020_JSLHR-19-00319)
Supplement: Supplemental Material S1 [file JSLHR-63-1282-s001.zip › Supplemental Material/EF Tasks/stroopwithvoicerecording/Experiment Results/NH_A_39/stroopwithcontrolkeyboard_raw_NH_A_39_2018-08-10-21-31-08-770.iqdat]

build	computer.platform	date	time	subject	blockcode	blocknum	trialcode	trialnum	values.congruency	stimulusitem1	response	correct	latency
5.0.11.0	win	081018	16:31:08	NH_A_39	stroop	2	greencontrol	2	3	blue	33	1	1210
5.0.11.0	win	081018	16:31:08	NH_A_39	stroop	2	bluecontrol	3	3	black	36	1	723
5.0.11.0	win	081018	16:31:08	NH_A_39	stroop	2	redcongruent	4	1	red	32	1	720
5.0.11.0	win	081018	16:31:08	NH_A_39	stroop	2	redcontrol	5	3	green	32	1	701
5.0.11.0	win	081018	16:31:08	NH_A_39	stroop	2	blackcongruent	6	1	black	37	1	634
5.0.11.0	win	081018	16:31:08	NH_A_39	stroop	2	greencontrol	7	3	black	33	1	762
5.0.11.0	win	081018	16:31:08	NH_A_39	stroop	2	blackcontrol	8	3	red	37	1	902
5.0.11.0	win	081018	16:31:08	NH_A_39	stroop	2	blackincongruent	9	2	blue	37	1	795
5.0.11.0	win	081018	16:31:08	NH_A_39	stroop	2	bluecongruent	10	1	blue	36	1	693
5.0.11.0	win	081018	16:31:08	NH_A_39	stroop	2	greenincongruent	11	2	black	33	1	755
5.0.11.0	win	081018	16:31:08	NH_A_39	stroop	2	greencontrol	12	3	red	33	1	750
5.0.11.0	win	081018	16:31:08	NH_A_39	stroop	2	redincongruent	13	2	black	32	1	905
5.0.11.0	win	081018	16:31:08	NH_A_39	stroop	2	greencontrol	14	3	blue	33	1	895
5.0.11.0	win	081018	16:31:08	NH_A_39	stroop	2	redcongruent	15	1	red	32	1	676
5.0.11.0	win	081018	16:31:08	NH_A_39	stroop	2	greencongruent	16	1	green	33	1	644
5.0.11.0	win	081018	16:31:08	NH_A_39	stroop	2	greenincongruent	17	2	blue	33	1	835
5.0.11.0	win	081018	16:31:08	NH_A_39	stroop	2	bluecontrol	18	3	green	36	1	651
5.0.11.0	win	081018	16:31:08	NH_A_39	stroop	2	greencontrol	19	3	red	33	1	907
5.0.11.0	win	081018	16:31:08	NH_A_39	stroop	2	redincongruent	20	2	blue	32	1	816
5.0.11.0	win	081018	16:31:08	NH_A_39	stroop	2	blackcontrol	21	3	green	37	1	713
5.0.11.0	win	081018	16:31:08	NH_A_39	stroop	2	greenincongruent	22	2	red	33	1	1030
5.0.11.0	win	081018	16:31:08	NH_A_39	stroop	2	blackcongruent	23	1	black	37	1	742
5.0.11.0	win	081018	16:31:08	NH_A_39	stroop	2	redincongruent	24	2	green	32	1	786
5.0.11.0	win	081018	16:31:08	NH_A_39	stroop	2	greencongruent	25	1	green	33	1	1052
5.0.11.0	win	081018	16:31:08	NH_A_39	stroop	2	greencontrol	26	3	black	33	1	668
5.0.11.0	win	081018	16:31:08	NH_A_39	stroop	2	redcontrol	27	3	blue	32	1	650
5.0.11.0	win	081018	16:31:08	NH_A_39	stroop	2	blueincongruent	28	2	black	36	1	953
5.0.11.0	win	081018	16:31:08	NH_A_39	stroop	2	redincongruent	29	2	green	32	1	1165
5.0.11.0	win	081018	16:31:08	NH_A_39	stroop	2	blackcongruent	30	1	black	37	1	599
5.0.11.0	win	081018	16:31:08	NH_A_39	stroop	2	bluecontrol	31	3	red	36	1	841
5.0.11.0	win	081018	16:31:08	NH_A_39	stroop	2	blackcontrol	32	3	blue	37	1	801
5.0.11.0	win	081018	16:31:08	NH_A_39	stroop	2	redcongruent	33	1	red	32	1	762
5.0.11.0	win	081018	16:31:08	NH_A_39	stroop	2	greencongruent	34	1	green	33	1	837
5.0.11.0	win	081018	16:31:08	NH_A_39	stroop	2	blackincongruent	35	2	green	37	1	957
5.0.11.0	win	081018	16:31:08	NH_A_39	stroop	2	greenincongruent	36	2	black	33	1	1456
5.0.11.0	win	081018	16:31:08	NH_A_39	stroop	2	bluecongruent	37	1	blue	36	1	735
5.0.11.0	win	081018	16:31:08	NH_A_39	stroop	2	blackincongruent	38	2	red	37	1	843
5.0.11.0	win	081018	16:31:08	NH_A_39	stroop	2	redcontrol	39	3	black	32	1	660
5.0.11.0	win	081018	16:31:08	NH_A_39	stroop	2	blackcongruent	40	1	black	37	1	675
5.0.11.0	win	081018	16:31:08	NH_A_39	stroop	2	greencongruent	41	1	green	33	1	897
5.0.11.0	win	081018	16:31:08	NH_A_39	stroop	2	bluecontrol	42	3	red	36	1	647
5.0.11.0	win	081018	16:31:08	NH_A_39	stroop	2	redcongruent	43	1	red	32	1	710
5.0.11.0	win	081018	16:31:08	NH_A_39	stroop	2	bluecongruent	44	1	blue	36	1	787
5.0.11.0	win	081018	16:31:08	NH_A_39	stroop	2	blueincongruent	45	2	green	36	1	766
5.0.11.0	win	081018	16:31:08	NH_A_39	stroop	2	blackcontrol	46	3	blue	37	1	792
5.0.11.0	win	081018	16:31:08	NH_A_39	stroop	2	blackincongruent	47	2	red	37	1	914
5.0.11.0	win	081018	16:31:08	NH_A_39	stroop	2	redincongruent	48	2	blue	32	1	823
5.0.11.0	win	081018	16:31:08	NH_A_39	stroop	2	blackcontrol	49	3	red	37	1	815
5.0.11.0	win	081018	16:31:08	NH_A_39	stroop	2	redcontrol	50	3	blue	32	1	1240
5.0.11.0	win	081018	16:31:08	NH_A_39	stroop	2	greenincongruent	51	2	blue	33	1	912
5.0.11.0	win	081018	16:31:08	NH_A_39	stroop	2	greencongruent	52	1	green	33	1	613
5.0.11.0	win	081018	16:31:08	NH_A_39	stroop	2	bluecontrol	53	3	green	36	1	726
5.0.11.0	win	081018	16:31:08	NH_A_39	stroop	2	redcontrol	54	3	green	32	1	1011
5.0.11.0	win	081018	16:31:08	NH_A_39	stroop	2	blackincongruent	55	2	blue	37	1	676
5.0.11.0	win	081018	16:31:08	NH_A_39	stroop	2	greenincongruent	56	2	red	33	1	979
5.0.11.0	win	081018	16:31:08	NH_A_39	stroop	2	redincongruent	57	2	black	32	1	870
5.0.11.0	win	081018	16:31:08	NH_A_39	stroop	2	blueincongruent	58	2	red	36	1	796
5.0.11.0	win	081018	16:31:08	NH_A_39	stroop	2	bluecontrol	59	3	black	36	1	614
5.0.11.0	win	081018	16:31:08	NH_A_39	stroop	2	redcongruent	60	1	red	32	1	919
5.0.11.0	win	081018	16:31:08	NH_A_39	stroop	2	blackcontrol	61	3	green	37	1	667
5.0.11.0	win	081018	16:31:08	NH_A_39	stroop	2	blackcongruent	62	1	black	37	1	698
5.0.11.0	win	081018	16:31:08	NH_A_39	stroop	2	greencontrol	63	3	black	33	1	1159
5.0.11.0	win	081018	16:31:08	NH_A_39	stroop	2	redincongruent	64	2	black	32	1	867
5.0.11.0	win	081018	16:31:08	NH_A_39	stroop	2	greencongruent	65	1	green	33	1	954
5.0.11.0	win	081018	16:31:08	NH_A_39	stroop	2	blackcontrol	66	3	red	37	1	924
5.0.11.0	win	081018	16:31:08	NH_A_39	stroop	2	blueincongruent	67	2	green	36	1	849
5.0.11.0	win	081018	16:31:08	NH_A_39	stroop	2	blackcongruent	68	1	black	37	1	713
5.0.11.0	win	081018	16:31:08	NH_A_39	stroop	2	bluecongruent	69	1	blue	36	1	759
5.0.11.0	win	081018	16:31:08	NH_A_39	stroop	2	greenincongruent	70	2	black	33	1	753
5.0.11.0	win	081018	16:31:08	NH_A_39	stroop	2	blueincongruent	71	2	black	36	1	941
5.0.11.0	win	081018	16:31:08	NH_A_39	stroop	2	greencongruent	72	1	green	33	1	2001
5.0.11.0	win	081018	16:31:08	NH_A_39	stroop	2	blackcontrol	73	3	green	37	1	842
5.0.11.0	win	081018	16:31:08	NH_A_39	stroop	2	blackcongruent	74	1	black	37	1	674
5.0.11.0	win	081018	16:31:08	NH_A_39	stroop	2	bluecongruent	75	1	blue	36	1	624
5.0.11.0	win	081018	16:31:08	NH_A_39	stroop	2	greencontrol	76	3	blue	33	1	690
5.0.11.0	win	081018	16:31:08	NH_A_39	stroop	2	bluecongruent	77	1	blue	36	1	672
5.0.11.0	win	081018	16:31:08	NH_A_39	stroop	2	blueincongruent	78	2	red	36	1	718
5.0.11.0	win	081018	16:31:08	NH_A_39	stroop	2	blueincongruent	79	2	green	36	1	603
5.0.11.0	win	081018	16:31:08	NH_A_39	stroop	2	bluecongruent	80	1	blue	36	1	636
5.0.11.0	win	081018	16:31:08	NH_A_39	stroop	2	redincongruent	81	2	green	32	1	796
5.0.11.0	win	081018	16:31:08	NH_A_39	stroop	2	redcontrol	82	3	black	32	1	630
5.0.11.0	win	081018	16:31:08	NH_A_39	stroop	2	bluecontrol	83	3	red	36	1	582
5.0.11.0	win	081018	16:31:08	NH_A_39	stroop	2	redcongruent	84	1	red	32	1	584
5.0.11.0	win	081018	16:31:08	NH_A_39	stroop	2	redcontrol	85	3	green	32	1	570
5.0.11.0	win	081018	16:31:08	NH_A_39	stroop	2	redcongruent	86	1	red	32	1	573
5.0.11.0	win	081018	16:31:08	NH_A_39	stroop	2	greencongruent	87	1	green	33	1	623
5.0.11.0	win	081018	16:31:08	NH_A_39	stroop	2	blueincongruent	88	2	red	36	1	832
5.0.11.0	win	081018	16:31:08	NH_A_39	stroop	2	bluecongruent	89	1	blue	36	1	552
5.0.11.0	win	081018	16:31:08	NH_A_39	stroop	2	greenincongruent	90	2	red	32	0	748
5.0.11.0	win	081018	16:31:08	NH_A_39	stroop	2	blackcongruent	91	1	black	37	1	919
5.0.11.0	win	081018	16:31:08	NH_A_39	stroop	2	redcongruent	92	1	red	32	1	2315
5.0.11.0	win	081018	16:31:08	NH_A_39	stroop	2	redcontrol	93	3	blue	32	1	552
5.0.11.0	win	081018	16:31:08	NH_A_39	stroop	2	blackincongruent	94	2	green	37	1	699
5.0.11.0	win	081018	16:31:08	NH_A_39	stroop	2	blackincongruent	95	2	red	37	1	1113
5.0.11.0	win	081018	16:31:08	NH_A_39	stroop	2	bluecontrol	96	3	black	36	1	1110
5.0.11.0	win	081018	16:31:08	NH_A_39	stroop	2	blackincongruent	97	2	blue	37	1	995
