# Supplementary material for: Serial Recall Predicts Vocoded Sentence Recognition Across Spectral Resolutions
Source: J Speech Lang Hear Res. 2020 Mar 26;63(4):1282–98. doi: 10.1044/2020_JSLHR-19-00319 (PMC7242981; doi:10.1044/2020_JSLHR-19-00319)
Supplement: Supplemental Material S1 [file JSLHR-63-1282-s001.zip › Supplemental Material/EF Tasks/stroopwithvoicerecording/Experiment Results/NH_A_40/stroopwithcontrolkeyboarddemo_raw_NH_A_40_2018-08-14-17-28-50-683.iqdat]

build	computer.platform	date	time	subject	blockcode	blocknum	trialcode	trialnum	values.congruency	stimulusitem1	response	correct	latency
5.0.11.0	win	081418	12:28:50	NH_A_40	stroop	2	bluecontrol	2	3	black	36	1	2175
5.0.11.0	win	081418	12:28:50	NH_A_40	stroop	2	blackincongruent	3	2	green	37	1	1570
5.0.11.0	win	081418	12:28:50	NH_A_40	stroop	2	blackcontrol	4	3	blue	37	1	813
5.0.11.0	win	081418	12:28:50	NH_A_40	stroop	2	blackcongruent	5	1	black	37	1	550
5.0.11.0	win	081418	12:28:50	NH_A_40	stroop	2	greencongruent	6	1	green	33	1	2298
5.0.11.0	win	081418	12:28:50	NH_A_40	stroop	2	greencongruent	7	1	green	33	1	711
5.0.11.0	win	081418	12:28:50	NH_A_40	stroop	2	blackcongruent	8	1	black	37	1	692
5.0.11.0	win	081418	12:28:50	NH_A_40	stroop	2	redincongruent	9	2	green	32	1	1251
5.0.11.0	win	081418	12:28:50	NH_A_40	stroop	2	blueincongruent	10	2	black	36	1	2330
5.0.11.0	win	081418	12:28:50	NH_A_40	stroop	2	greencontrol	11	3	red	33	1	2598
5.0.11.0	win	081418	12:28:50	NH_A_40	stroop	2	bluecongruent	12	1	blue	36	1	2151
5.0.11.0	win	081418	12:28:50	NH_A_40	stroop	2	greenincongruent	13	2	black	33	1	1098
5.0.11.0	win	081418	12:28:50	NH_A_40	stroop	2	blackcontrol	14	3	green	37	1	968
5.0.11.0	win	081418	12:28:50	NH_A_40	stroop	2	redcontrol	15	3	black	32	1	1419
5.0.11.0	win	081418	12:28:50	NH_A_40	stroop	2	blueincongruent	16	2	red	36	1	1611
5.0.11.0	win	081418	12:28:50	NH_A_40	stroop	2	redincongruent	17	2	black	32	1	1989
5.0.11.0	win	081418	12:28:50	NH_A_40	stroop	2	redcongruent	18	1	red	32	1	655
5.0.11.0	win	081418	12:28:50	NH_A_40	stroop	2	redcontrol	19	3	green	32	1	478
5.0.11.0	win	081418	12:28:50	NH_A_40	stroop	2	greenincongruent	20	2	red	33	1	3140
5.0.11.0	win	081418	12:28:50	NH_A_40	stroop	2	bluecongruent	21	1	blue	36	1	1041
5.0.11.0	win	081418	12:28:50	NH_A_40	stroop	2	redcongruent	22	1	red	32	1	1505
5.0.11.0	win	081418	12:28:50	NH_A_40	stroop	2	bluecontrol	23	3	red	36	1	1598
5.0.11.0	win	081418	12:28:50	NH_A_40	stroop	2	blackincongruent	24	2	red	37	1	1079
5.0.11.0	win	081418	12:28:50	NH_A_40	stroop	2	greencontrol	25	3	black	33	1	1430
