# Supplementary material for: Serial Recall Predicts Vocoded Sentence Recognition Across Spectral Resolutions
Source: J Speech Lang Hear Res. 2020 Mar 26;63(4):1282–98. doi: 10.1044/2020_JSLHR-19-00319 (PMC7242981; doi:10.1044/2020_JSLHR-19-00319)
Supplement: Supplemental Material S1 [file JSLHR-63-1282-s001.zip › Supplemental Material/EF Tasks/stroopwithvoicerecording/Experiment Results/NH_A_40/stroopwithcontrolkeyboarddemo_summary_NH_A_40_2018-08-14-17-28-50-683.iqdat]

script.startdate	script.starttime	script.subjectid	script.groupid	script.elapsedtime	computer.platform	values.completed	expressions.propcorrect	expressions.meanRT	expressions.meanRTcorr_congruent	expressions.meanRTcorr_incongruent	expressions.meanRTcorr_control	expressions.propcorrect_congruent	expressions.propcorrect_incongruent	expressions.propcorrect_control
081418	12:28:50	NH_A_40	1	112955	win	1	1	1464.5833333333332575421	1200.375	1758.5	1434.875	1	1	1
