# Supplementary material for: Serial Recall Predicts Vocoded Sentence Recognition Across Spectral Resolutions
Source: J Speech Lang Hear Res. 2020 Mar 26;63(4):1282–98. doi: 10.1044/2020_JSLHR-19-00319 (PMC7242981; doi:10.1044/2020_JSLHR-19-00319)
Supplement: Supplemental Material S1 [file JSLHR-63-1282-s001.zip › Supplemental Material/EF Tasks/stroopwithvoicerecording/Experiment Results/NH_A_40/stroopwithcontrolkeyboard_raw_NH_A_40_2018-08-14-17-32-02-700.iqdat]

build	computer.platform	date	time	subject	blockcode	blocknum	trialcode	trialnum	values.congruency	stimulusitem1	response	correct	latency
5.0.11.0	win	081418	12:32:02	NH_A_40	stroop	2	blackincongruent	2	2	red	37	1	3578
5.0.11.0	win	081418	12:32:02	NH_A_40	stroop	2	blackincongruent	3	2	green	37	1	501
5.0.11.0	win	081418	12:32:02	NH_A_40	stroop	2	bluecongruent	4	1	blue	36	1	858
5.0.11.0	win	081418	12:32:02	NH_A_40	stroop	2	blackcontrol	5	3	green	37	1	561
5.0.11.0	win	081418	12:32:02	NH_A_40	stroop	2	greencontrol	6	3	red	33	1	965
5.0.11.0	win	081418	12:32:02	NH_A_40	stroop	2	greencontrol	7	3	black	33	1	391
5.0.11.0	win	081418	12:32:02	NH_A_40	stroop	2	redcontrol	8	3	blue	32	1	641
5.0.11.0	win	081418	12:32:02	NH_A_40	stroop	2	blueincongruent	9	2	red	36	1	1985
5.0.11.0	win	081418	12:32:02	NH_A_40	stroop	2	blackcontrol	10	3	red	37	1	683
5.0.11.0	win	081418	12:32:02	NH_A_40	stroop	2	greencontrol	11	3	blue	33	1	825
5.0.11.0	win	081418	12:32:02	NH_A_40	stroop	2	blackincongruent	12	2	blue	37	1	994
5.0.11.0	win	081418	12:32:02	NH_A_40	stroop	2	redcongruent	13	1	red	32	1	852
5.0.11.0	win	081418	12:32:02	NH_A_40	stroop	2	redcontrol	14	3	black	32	1	491
5.0.11.0	win	081418	12:32:02	NH_A_40	stroop	2	bluecongruent	15	1	blue	36	1	1137
5.0.11.0	win	081418	12:32:02	NH_A_40	stroop	2	bluecongruent	16	1	blue	36	1	541
5.0.11.0	win	081418	12:32:02	NH_A_40	stroop	2	bluecontrol	17	3	red	36	1	434
5.0.11.0	win	081418	12:32:02	NH_A_40	stroop	2	redincongruent	18	2	blue	32	1	745
5.0.11.0	win	081418	12:32:02	NH_A_40	stroop	2	greencongruent	19	1	green	33	1	614
5.0.11.0	win	081418	12:32:02	NH_A_40	stroop	2	greencongruent	20	1	green	33	1	534
5.0.11.0	win	081418	12:32:02	NH_A_40	stroop	2	blueincongruent	21	2	green	36	1	1322
5.0.11.0	win	081418	12:32:02	NH_A_40	stroop	2	blackcongruent	22	1	black	37	1	654
5.0.11.0	win	081418	12:32:02	NH_A_40	stroop	2	bluecongruent	23	1	blue	36	1	1118
5.0.11.0	win	081418	12:32:02	NH_A_40	stroop	2	blackcontrol	24	3	blue	37	1	650
5.0.11.0	win	081418	12:32:02	NH_A_40	stroop	2	redcongruent	25	1	red	32	1	762
5.0.11.0	win	081418	12:32:02	NH_A_40	stroop	2	redincongruent	26	2	green	32	1	533
5.0.11.0	win	081418	12:32:02	NH_A_40	stroop	2	greencongruent	27	1	green	33	1	761
5.0.11.0	win	081418	12:32:02	NH_A_40	stroop	2	greencongruent	28	1	green	33	1	485
5.0.11.0	win	081418	12:32:02	NH_A_40	stroop	2	greencongruent	29	1	green	33	1	1131
5.0.11.0	win	081418	12:32:02	NH_A_40	stroop	2	blackincongruent	30	2	red	37	1	855
5.0.11.0	win	081418	12:32:02	NH_A_40	stroop	2	redincongruent	31	2	black	32	1	958
5.0.11.0	win	081418	12:32:02	NH_A_40	stroop	2	redcontrol	32	3	green	32	1	545
5.0.11.0	win	081418	12:32:02	NH_A_40	stroop	2	blackcontrol	33	3	blue	37	1	725
5.0.11.0	win	081418	12:32:02	NH_A_40	stroop	2	blueincongruent	34	2	black	36	1	1218
5.0.11.0	win	081418	12:32:02	NH_A_40	stroop	2	blackincongruent	35	2	blue	37	1	826
5.0.11.0	win	081418	12:32:02	NH_A_40	stroop	2	redcongruent	36	1	red	32	1	2435
5.0.11.0	win	081418	12:32:02	NH_A_40	stroop	2	greencontrol	37	3	black	33	1	2187
5.0.11.0	win	081418	12:32:02	NH_A_40	stroop	2	blackcongruent	38	1	black	37	1	685
5.0.11.0	win	081418	12:32:02	NH_A_40	stroop	2	redincongruent	39	2	blue	32	1	987
5.0.11.0	win	081418	12:32:02	NH_A_40	stroop	2	bluecontrol	40	3	black	36	1	909
5.0.11.0	win	081418	12:32:02	NH_A_40	stroop	2	redcongruent	41	1	red	32	1	1395
5.0.11.0	win	081418	12:32:02	NH_A_40	stroop	2	blackcontrol	42	3	green	37	1	597
5.0.11.0	win	081418	12:32:02	NH_A_40	stroop	2	redcontrol	43	3	green	32	1	790
5.0.11.0	win	081418	12:32:02	NH_A_40	stroop	2	redcongruent	44	1	red	32	1	752
5.0.11.0	win	081418	12:32:02	NH_A_40	stroop	2	blackincongruent	45	2	green	37	1	763
5.0.11.0	win	081418	12:32:02	NH_A_40	stroop	2	blueincongruent	46	2	black	36	1	886
5.0.11.0	win	081418	12:32:02	NH_A_40	stroop	2	bluecontrol	47	3	green	36	1	556
5.0.11.0	win	081418	12:32:02	NH_A_40	stroop	2	bluecontrol	48	3	green	36	1	463
5.0.11.0	win	081418	12:32:02	NH_A_40	stroop	2	redcontrol	49	3	black	32	1	1078
5.0.11.0	win	081418	12:32:02	NH_A_40	stroop	2	bluecontrol	50	3	black	36	1	1733
5.0.11.0	win	081418	12:32:02	NH_A_40	stroop	2	redcontrol	51	3	blue	32	1	921
5.0.11.0	win	081418	12:32:02	NH_A_40	stroop	2	redincongruent	52	2	green	32	1	1022
5.0.11.0	win	081418	12:32:02	NH_A_40	stroop	2	redincongruent	53	2	black	32	1	542
5.0.11.0	win	081418	12:32:02	NH_A_40	stroop	2	blackincongruent	54	2	red	37	1	722
5.0.11.0	win	081418	12:32:02	NH_A_40	stroop	2	blueincongruent	55	2	green	36	1	702
5.0.11.0	win	081418	12:32:02	NH_A_40	stroop	2	bluecongruent	56	1	blue	36	1	732
5.0.11.0	win	081418	12:32:02	NH_A_40	stroop	2	blackcontrol	57	3	red	37	1	600
5.0.11.0	win	081418	12:32:02	NH_A_40	stroop	2	bluecongruent	58	1	blue	36	1	617
5.0.11.0	win	081418	12:32:02	NH_A_40	stroop	2	greencontrol	59	3	red	33	1	746
5.0.11.0	win	081418	12:32:02	NH_A_40	stroop	2	blackcongruent	60	1	black	37	1	710
5.0.11.0	win	081418	12:32:02	NH_A_40	stroop	2	greenincongruent	61	2	blue	33	1	595
5.0.11.0	win	081418	12:32:02	NH_A_40	stroop	2	bluecongruent	62	1	blue	36	1	1333
5.0.11.0	win	081418	12:32:02	NH_A_40	stroop	2	redincongruent	63	2	green	32	1	1929
5.0.11.0	win	081418	12:32:02	NH_A_40	stroop	2	greenincongruent	64	2	black	33	1	1973
5.0.11.0	win	081418	12:32:02	NH_A_40	stroop	2	bluecontrol	65	3	red	36	1	1168
5.0.11.0	win	081418	12:32:02	NH_A_40	stroop	2	blackcontrol	66	3	green	37	1	522
5.0.11.0	win	081418	12:32:02	NH_A_40	stroop	2	blueincongruent	67	2	red	36	1	847
5.0.11.0	win	081418	12:32:02	NH_A_40	stroop	2	blackcontrol	68	3	red	37	1	598
5.0.11.0	win	081418	12:32:02	NH_A_40	stroop	2	redcontrol	69	3	black	32	1	664
5.0.11.0	win	081418	12:32:02	NH_A_40	stroop	2	greencongruent	70	1	green	33	1	679
5.0.11.0	win	081418	12:32:02	NH_A_40	stroop	2	blackcongruent	71	1	black	37	1	661
5.0.11.0	win	081418	12:32:02	NH_A_40	stroop	2	bluecongruent	72	1	blue	36	1	772
5.0.11.0	win	081418	12:32:02	NH_A_40	stroop	2	greencontrol	73	3	blue	33	1	687
5.0.11.0	win	081418	12:32:02	NH_A_40	stroop	2	bluecontrol	74	3	green	36	1	1037
5.0.11.0	win	081418	12:32:02	NH_A_40	stroop	2	bluecontrol	75	3	black	36	1	589
5.0.11.0	win	081418	12:32:02	NH_A_40	stroop	2	greenincongruent	76	2	red	33	1	799
5.0.11.0	win	081418	12:32:02	NH_A_40	stroop	2	greenincongruent	77	2	black	33	1	1929
5.0.11.0	win	081418	12:32:02	NH_A_40	stroop	2	blackcongruent	78	1	black	37	1	1029
5.0.11.0	win	081418	12:32:02	NH_A_40	stroop	2	greenincongruent	79	2	blue	33	1	773
5.0.11.0	win	081418	12:32:02	NH_A_40	stroop	2	greenincongruent	80	2	red	33	1	736
5.0.11.0	win	081418	12:32:02	NH_A_40	stroop	2	greencontrol	81	3	red	33	1	540
5.0.11.0	win	081418	12:32:02	NH_A_40	stroop	2	blackcongruent	82	1	black	37	1	640
5.0.11.0	win	081418	12:32:02	NH_A_40	stroop	2	redcongruent	83	1	red	32	1	688
5.0.11.0	win	081418	12:32:02	NH_A_40	stroop	2	redcontrol	84	3	blue	32	1	366
5.0.11.0	win	081418	12:32:02	NH_A_40	stroop	2	redcongruent	85	1	red	32	1	360
5.0.11.0	win	081418	12:32:02	NH_A_40	stroop	2	bluecontrol	86	3	red	36	1	964
5.0.11.0	win	081418	12:32:02	NH_A_40	stroop	2	blackcongruent	87	1	black	37	1	647
5.0.11.0	win	081418	12:32:02	NH_A_40	stroop	2	blueincongruent	88	2	red	36	1	1238
5.0.11.0	win	081418	12:32:02	NH_A_40	stroop	2	greencontrol	89	3	blue	33	1	735
5.0.11.0	win	081418	12:32:02	NH_A_40	stroop	2	blueincongruent	90	2	black	36	1	1963
5.0.11.0	win	081418	12:32:02	NH_A_40	stroop	2	greencongruent	91	1	green	33	1	693
5.0.11.0	win	081418	12:32:02	NH_A_40	stroop	2	greencongruent	92	1	green	33	1	531
5.0.11.0	win	081418	12:32:02	NH_A_40	stroop	2	redcontrol	93	3	green	32	1	552
5.0.11.0	win	081418	12:32:02	NH_A_40	stroop	2	greencongruent	94	1	green	33	1	634
5.0.11.0	win	081418	12:32:02	NH_A_40	stroop	2	redcontrol	95	3	black	32	1	778
5.0.11.0	win	081418	12:32:02	NH_A_40	stroop	2	blackcontrol	96	3	blue	37	1	597
5.0.11.0	win	081418	12:32:02	NH_A_40	stroop	2	blueincongruent	97	2	green	36	1	743
5.0.11.0	win	081418	12:32:02	NH_A_40	stroop	2	bluecongruent	98	1	blue	36	1	547
5.0.11.0	win	081418	12:32:02	NH_A_40	stroop	2	blackincongruent	99	2	green	37	1	662
5.0.11.0	win	081418	12:32:02	NH_A_40	stroop	2	greencontrol	100	3	black	33	1	613
5.0.11.0	win	081418	12:32:02	NH_A_40	stroop	2	greenincongruent	101	2	black	33	1	614
5.0.11.0	win	081418	12:32:02	NH_A_40	stroop	2	redincongruent	102	2	blue	32	1	806
5.0.11.0	win	081418	12:32:02	NH_A_40	stroop	2	blackcongruent	103	1	black	37	1	544
5.0.11.0	win	081418	12:32:02	NH_A_40	stroop	2	blackcontrol	104	3	blue	37	1	564
5.0.11.0	win	081418	12:32:02	NH_A_40	stroop	2	redcongruent	105	1	red	32	1	646
5.0.11.0	win	081418	12:32:02	NH_A_40	stroop	2	greenincongruent	106	2	red	33	1	694
5.0.11.0	win	081418	12:32:02	NH_A_40	stroop	2	redcongruent	107	1	red	32	1	3076
5.0.11.0	win	081418	12:32:02	NH_A_40	stroop	2	redincongruent	108	2	black	32	1	515
5.0.11.0	win	081418	12:32:02	NH_A_40	stroop	2	blueincongruent	109	2	black	36	1	711
5.0.11.0	win	081418	12:32:02	NH_A_40	stroop	2	greenincongruent	110	2	blue	33	1	1076
5.0.11.0	win	081418	12:32:02	NH_A_40	stroop	2	blackincongruent	111	2	blue	37	1	595
5.0.11.0	win	081418	12:32:02	NH_A_40	stroop	2	bluecontrol	112	3	black	36	1	821
5.0.11.0	win	081418	12:32:02	NH_A_40	stroop	2	bluecongruent	113	1	blue	36	1	750
5.0.11.0	win	081418	12:32:02	NH_A_40	stroop	2	greencongruent	114	1	green	33	1	777
5.0.11.0	win	081418	12:32:02	NH_A_40	stroop	2	redcongruent	115	1	red	32	1	612
5.0.11.0	win	081418	12:32:02	NH_A_40	stroop	2	greencontrol	116	3	red	33	1	629
5.0.11.0	win	081418	12:32:02	NH_A_40	stroop	2	blackcongruent	117	1	black	37	1	774
5.0.11.0	win	081418	12:32:02	NH_A_40	stroop	2	blackincongruent	118	2	green	37	1	1168
5.0.11.0	win	081418	12:32:02	NH_A_40	stroop	2	greenincongruent	119	2	black	33	1	1387
5.0.11.0	win	081418	12:32:02	NH_A_40	stroop	2	redincongruent	120	2	green	32	1	1277
5.0.11.0	win	081418	12:32:02	NH_A_40	stroop	2	blackcongruent	121	1	black	37	1	980
