# Supplementary material for: Serial Recall Predicts Vocoded Sentence Recognition Across Spectral Resolutions
Source: J Speech Lang Hear Res. 2020 Mar 26;63(4):1282–98. doi: 10.1044/2020_JSLHR-19-00319 (PMC7242981; doi:10.1044/2020_JSLHR-19-00319)
Supplement: Supplemental Material S1 [file JSLHR-63-1282-s001.zip › Supplemental Material/EF Tasks/stroopwithvoicerecording/Experiment Results/NH_A_40/stroopwithcontrolkeyboard_raw_NH_A_40_2018-08-17-15-48-34-920.iqdat]

build	computer.platform	date	time	subject	blockcode	blocknum	trialcode	trialnum	values.congruency	stimulusitem1	response	correct	latency
5.0.11.0	win	081718	10:48:34	NH_A_40	stroop	2	greenincongruent	2	2	red	33	1	1967
5.0.11.0	win	081718	10:48:34	NH_A_40	stroop	2	redcontrol	3	3	black	32	1	1466
5.0.11.0	win	081718	10:48:34	NH_A_40	stroop	2	redcontrol	4	3	blue	32	1	440
5.0.11.0	win	081718	10:48:34	NH_A_40	stroop	2	greencongruent	5	1	green	33	1	1456
5.0.11.0	win	081718	10:48:34	NH_A_40	stroop	2	blueincongruent	6	2	green	36	1	912
5.0.11.0	win	081718	10:48:34	NH_A_40	stroop	2	bluecongruent	7	1	blue	36	1	484
5.0.11.0	win	081718	10:48:34	NH_A_40	stroop	2	redcongruent	8	1	red	32	1	1066
5.0.11.0	win	081718	10:48:34	NH_A_40	stroop	2	blueincongruent	9	2	black	36	1	1481
5.0.11.0	win	081718	10:48:34	NH_A_40	stroop	2	redcongruent	10	1	red	32	1	679
5.0.11.0	win	081718	10:48:34	NH_A_40	stroop	2	bluecongruent	11	1	blue	36	1	582
5.0.11.0	win	081718	10:48:34	NH_A_40	stroop	2	redcontrol	12	3	green	32	1	664
5.0.11.0	win	081718	10:48:34	NH_A_40	stroop	2	redcontrol	13	3	green	32	1	422
5.0.11.0	win	081718	10:48:34	NH_A_40	stroop	2	blackcontrol	14	3	red	37	1	751
5.0.11.0	win	081718	10:48:34	NH_A_40	stroop	2	greenincongruent	15	2	black	33	1	954
5.0.11.0	win	081718	10:48:34	NH_A_40	stroop	2	bluecontrol	16	3	green	36	1	1198
5.0.11.0	win	081718	10:48:34	NH_A_40	stroop	2	blackcongruent	17	1	black	37	1	567
5.0.11.0	win	081718	10:48:34	NH_A_40	stroop	2	redincongruent	18	2	green	32	1	634
5.0.11.0	win	081718	10:48:34	NH_A_40	stroop	2	blackincongruent	19	2	green	37	1	618
5.0.11.0	win	081718	10:48:34	NH_A_40	stroop	2	redcontrol	20	3	black	32	1	458
5.0.11.0	win	081718	10:48:34	NH_A_40	stroop	2	blackcongruent	21	1	black	37	1	466
5.0.11.0	win	081718	10:48:34	NH_A_40	stroop	2	bluecontrol	22	3	black	36	1	633
5.0.11.0	win	081718	10:48:34	NH_A_40	stroop	2	blueincongruent	23	2	red	36	1	3145
5.0.11.0	win	081718	10:48:34	NH_A_40	stroop	2	redincongruent	24	2	black	32	1	757
5.0.11.0	win	081718	10:48:34	NH_A_40	stroop	2	greenincongruent	25	2	blue	33	1	848
5.0.11.0	win	081718	10:48:34	NH_A_40	stroop	2	redcontrol	26	3	blue	32	1	599
5.0.11.0	win	081718	10:48:34	NH_A_40	stroop	2	blackcongruent	27	1	black	37	1	633
5.0.11.0	win	081718	10:48:34	NH_A_40	stroop	2	redincongruent	28	2	blue	32	1	1608
5.0.11.0	win	081718	10:48:34	NH_A_40	stroop	2	blueincongruent	29	2	black	36	1	1378
5.0.11.0	win	081718	10:48:34	NH_A_40	stroop	2	bluecongruent	30	1	blue	36	1	548
5.0.11.0	win	081718	10:48:34	NH_A_40	stroop	2	greencontrol	31	3	red	33	1	568
5.0.11.0	win	081718	10:48:34	NH_A_40	stroop	2	bluecongruent	32	1	blue	36	1	603
5.0.11.0	win	081718	10:48:34	NH_A_40	stroop	2	blackincongruent	33	2	blue	37	1	524
5.0.11.0	win	081718	10:48:34	NH_A_40	stroop	2	greencongruent	34	1	green	33	1	496
5.0.11.0	win	081718	10:48:34	NH_A_40	stroop	2	blackcontrol	35	3	blue	37	1	775
5.0.11.0	win	081718	10:48:34	NH_A_40	stroop	2	blackincongruent	36	2	red	37	1	737
5.0.11.0	win	081718	10:48:34	NH_A_40	stroop	2	redincongruent	37	2	black	32	1	557
5.0.11.0	win	081718	10:48:34	NH_A_40	stroop	2	blackcontrol	38	3	green	37	1	544
5.0.11.0	win	081718	10:48:34	NH_A_40	stroop	2	blackincongruent	39	2	green	37	1	884
5.0.11.0	win	081718	10:48:34	NH_A_40	stroop	2	redincongruent	40	2	blue	32	1	667
5.0.11.0	win	081718	10:48:34	NH_A_40	stroop	2	greencongruent	41	1	green	33	1	1017
5.0.11.0	win	081718	10:48:34	NH_A_40	stroop	2	blackcontrol	42	3	blue	37	1	778
5.0.11.0	win	081718	10:48:34	NH_A_40	stroop	2	redcongruent	43	1	red	32	1	789
5.0.11.0	win	081718	10:48:34	NH_A_40	stroop	2	blackincongruent	44	2	red	37	1	894
5.0.11.0	win	081718	10:48:34	NH_A_40	stroop	2	bluecontrol	45	3	red	36	1	708
5.0.11.0	win	081718	10:48:34	NH_A_40	stroop	2	greencontrol	46	3	blue	33	1	578
5.0.11.0	win	081718	10:48:34	NH_A_40	stroop	2	greencontrol	47	3	black	33	1	549
5.0.11.0	win	081718	10:48:34	NH_A_40	stroop	2	bluecongruent	48	1	blue	36	1	1576
5.0.11.0	win	081718	10:48:34	NH_A_40	stroop	2	redcongruent	49	1	red	32	1	531
5.0.11.0	win	081718	10:48:34	NH_A_40	stroop	2	redincongruent	50	2	green	32	1	455
5.0.11.0	win	081718	10:48:34	NH_A_40	stroop	2	blackcongruent	51	1	black	37	1	606
5.0.11.0	win	081718	10:48:34	NH_A_40	stroop	2	bluecontrol	52	3	black	36	1	735
5.0.11.0	win	081718	10:48:34	NH_A_40	stroop	2	blueincongruent	53	2	green	36	1	555
5.0.11.0	win	081718	10:48:34	NH_A_40	stroop	2	blackcontrol	54	3	green	37	1	687
5.0.11.0	win	081718	10:48:34	NH_A_40	stroop	2	greenincongruent	55	2	blue	33	1	957
5.0.11.0	win	081718	10:48:34	NH_A_40	stroop	2	blackcongruent	56	1	black	37	1	544
5.0.11.0	win	081718	10:48:34	NH_A_40	stroop	2	greencongruent	57	1	green	33	1	548
5.0.11.0	win	081718	10:48:34	NH_A_40	stroop	2	greencontrol	58	3	blue	33	1	711
5.0.11.0	win	081718	10:48:34	NH_A_40	stroop	2	blackcongruent	59	1	black	37	1	1733
5.0.11.0	win	081718	10:48:34	NH_A_40	stroop	2	greenincongruent	60	2	red	32	0	1849
5.0.11.0	win	081718	10:48:34	NH_A_40	stroop	2	redcongruent	61	1	red	32	1	4009
5.0.11.0	win	081718	10:48:34	NH_A_40	stroop	2	greencontrol	62	3	black	33	1	802
5.0.11.0	win	081718	10:48:34	NH_A_40	stroop	2	blackcontrol	63	3	red	37	1	587
5.0.11.0	win	081718	10:48:34	NH_A_40	stroop	2	greencongruent	64	1	green	33	1	589
5.0.11.0	win	081718	10:48:34	NH_A_40	stroop	2	redincongruent	65	2	blue	32	1	1295
5.0.11.0	win	081718	10:48:34	NH_A_40	stroop	2	redincongruent	66	2	black	32	1	709
5.0.11.0	win	081718	10:48:34	NH_A_40	stroop	2	greencontrol	67	3	red	33	1	978
5.0.11.0	win	081718	10:48:34	NH_A_40	stroop	2	bluecongruent	68	1	blue	36	1	693
5.0.11.0	win	081718	10:48:34	NH_A_40	stroop	2	bluecongruent	69	1	blue	36	1	483
5.0.11.0	win	081718	10:48:34	NH_A_40	stroop	2	redcontrol	70	3	blue	32	1	681
5.0.11.0	win	081718	10:48:34	NH_A_40	stroop	2	greencontrol	71	3	red	33	1	631
5.0.11.0	win	081718	10:48:34	NH_A_40	stroop	2	greencontrol	72	3	blue	33	1	471
5.0.11.0	win	081718	10:48:34	NH_A_40	stroop	2	greenincongruent	73	2	black	33	1	510
5.0.11.0	win	081718	10:48:34	NH_A_40	stroop	2	blackcontrol	74	3	green	37	1	547
5.0.11.0	win	081718	10:48:34	NH_A_40	stroop	2	bluecongruent	75	1	blue	36	1	870
5.0.11.0	win	081718	10:48:34	NH_A_40	stroop	2	greencontrol	76	3	black	33	1	1197
5.0.11.0	win	081718	10:48:34	NH_A_40	stroop	2	blackcontrol	77	3	red	37	1	582
5.0.11.0	win	081718	10:48:34	NH_A_40	stroop	2	bluecontrol	78	3	red	36	1	680
5.0.11.0	win	081718	10:48:34	NH_A_40	stroop	2	redcongruent	79	1	red	32	1	598
5.0.11.0	win	081718	10:48:34	NH_A_40	stroop	2	blackcontrol	80	3	blue	37	1	615
5.0.11.0	win	081718	10:48:34	NH_A_40	stroop	2	greencongruent	81	1	green	33	1	792
5.0.11.0	win	081718	10:48:34	NH_A_40	stroop	2	redcongruent	82	1	red	32	1	610
5.0.11.0	win	081718	10:48:34	NH_A_40	stroop	2	redcontrol	83	3	green	32	1	1283
5.0.11.0	win	081718	10:48:34	NH_A_40	stroop	2	blackcongruent	84	1	black	37	1	490
5.0.11.0	win	081718	10:48:34	NH_A_40	stroop	2	bluecontrol	85	3	green	36	1	687
5.0.11.0	win	081718	10:48:34	NH_A_40	stroop	2	bluecongruent	86	1	blue	36	1	478
5.0.11.0	win	081718	10:48:34	NH_A_40	stroop	2	blackcontrol	87	3	red	37	1	612
5.0.11.0	win	081718	10:48:34	NH_A_40	stroop	2	bluecontrol	88	3	green	36	1	838
5.0.11.0	win	081718	10:48:34	NH_A_40	stroop	2	greencongruent	89	1	green	33	1	542
5.0.11.0	win	081718	10:48:34	NH_A_40	stroop	2	blueincongruent	90	2	red	36	1	1313
5.0.11.0	win	081718	10:48:34	NH_A_40	stroop	2	blackcongruent	91	1	black	37	1	662
5.0.11.0	win	081718	10:48:34	NH_A_40	stroop	2	blueincongruent	92	2	red	36	1	1525
5.0.11.0	win	081718	10:48:34	NH_A_40	stroop	2	blueincongruent	93	2	black	36	1	434
5.0.11.0	win	081718	10:48:34	NH_A_40	stroop	2	greencongruent	94	1	green	33	1	602
5.0.11.0	win	081718	10:48:34	NH_A_40	stroop	2	greenincongruent	95	2	blue	33	1	1291
5.0.11.0	win	081718	10:48:34	NH_A_40	stroop	2	blackcongruent	96	1	black	37	1	561
5.0.11.0	win	081718	10:48:34	NH_A_40	stroop	2	redcongruent	97	1	red	32	1	645
5.0.11.0	win	081718	10:48:34	NH_A_40	stroop	2	redcongruent	98	1	red	32	1	437
5.0.11.0	win	081718	10:48:34	NH_A_40	stroop	2	redcontrol	99	3	black	32	1	397
5.0.11.0	win	081718	10:48:34	NH_A_40	stroop	2	bluecontrol	100	3	black	36	1	742
5.0.11.0	win	081718	10:48:34	NH_A_40	stroop	2	greenincongruent	101	2	black	33	1	1090
5.0.11.0	win	081718	10:48:34	NH_A_40	stroop	2	greencongruent	102	1	green	33	1	416
5.0.11.0	win	081718	10:48:34	NH_A_40	stroop	2	redincongruent	103	2	green	32	1	665
5.0.11.0	win	081718	10:48:34	NH_A_40	stroop	2	greenincongruent	104	2	red	33	1	584
5.0.11.0	win	081718	10:48:34	NH_A_40	stroop	2	redcongruent	105	1	red	32	1	441
5.0.11.0	win	081718	10:48:34	NH_A_40	stroop	2	bluecontrol	106	3	red	36	1	689
5.0.11.0	win	081718	10:48:34	NH_A_40	stroop	2	blueincongruent	107	2	green	36	1	416
5.0.11.0	win	081718	10:48:34	NH_A_40	stroop	2	blackincongruent	108	2	blue	37	1	424
5.0.11.0	win	081718	10:48:34	NH_A_40	stroop	2	blackincongruent	109	2	green	37	1	433
5.0.11.0	win	081718	10:48:34	NH_A_40	stroop	2	greencontrol	110	3	black	33	1	585
5.0.11.0	win	081718	10:48:34	NH_A_40	stroop	2	redincongruent	111	2	green	32	1	715
5.0.11.0	win	081718	10:48:34	NH_A_40	stroop	2	blackincongruent	112	2	red	37	1	663
5.0.11.0	win	081718	10:48:34	NH_A_40	stroop	2	bluecontrol	113	3	red	36	1	646
5.0.11.0	win	081718	10:48:34	NH_A_40	stroop	2	blackcongruent	114	1	black	37	1	549
5.0.11.0	win	081718	10:48:34	NH_A_40	stroop	2	blackincongruent	115	2	blue	37	1	457
5.0.11.0	win	081718	10:48:34	NH_A_40	stroop	2	blueincongruent	116	2	green	36	1	544
5.0.11.0	win	081718	10:48:34	NH_A_40	stroop	2	greencongruent	117	1	green	33	1	564
5.0.11.0	win	081718	10:48:34	NH_A_40	stroop	2	greenincongruent	118	2	blue	33	1	471
5.0.11.0	win	081718	10:48:34	NH_A_40	stroop	2	blackincongruent	119	2	blue	37	1	573
5.0.11.0	win	081718	10:48:34	NH_A_40	stroop	2	bluecongruent	120	1	blue	36	1	688
5.0.11.0	win	081718	10:48:34	NH_A_40	stroop	2	redcontrol	121	3	black	32	1	574
