# Supplementary material for: Serial Recall Predicts Vocoded Sentence Recognition Across Spectral Resolutions
Source: J Speech Lang Hear Res. 2020 Mar 26;63(4):1282–98. doi: 10.1044/2020_JSLHR-19-00319 (PMC7242981; doi:10.1044/2020_JSLHR-19-00319)
Supplement: Supplemental Material S1 [file JSLHR-63-1282-s001.zip › Supplemental Material/EF Tasks/stroopwithvoicerecording/Experiment Results/NH_A_41/stroopwithcontrolkeyboarddemo_raw_NH_A_41_2018-08-15-21-28-55-777.iqdat]

build	computer.platform	date	time	subject	blockcode	blocknum	trialcode	trialnum	values.congruency	stimulusitem1	response	correct	latency
5.0.11.0	win	081518	16:28:55	NH_A_41	stroop	2	greencontrol	2	3	blue	33	1	2129
5.0.11.0	win	081518	16:28:55	NH_A_41	stroop	2	blackcongruent	3	1	black	37	1	1653
5.0.11.0	win	081518	16:28:55	NH_A_41	stroop	2	bluecontrol	4	3	green	36	1	1004
5.0.11.0	win	081518	16:28:55	NH_A_41	stroop	2	bluecontrol	5	3	black	36	1	606
5.0.11.0	win	081518	16:28:55	NH_A_41	stroop	2	blackcontrol	6	3	green	37	1	623
5.0.11.0	win	081518	16:28:55	NH_A_41	stroop	2	redincongruent	7	2	blue	32	1	800
5.0.11.0	win	081518	16:28:55	NH_A_41	stroop	2	blackcontrol	8	3	blue	37	1	1049
5.0.11.0	win	081518	16:28:55	NH_A_41	stroop	2	greenincongruent	9	2	blue	33	1	1080
5.0.11.0	win	081518	16:28:55	NH_A_41	stroop	2	blueincongruent	10	2	red	36	1	1991
5.0.11.0	win	081518	16:28:55	NH_A_41	stroop	2	greencontrol	11	3	red	33	1	1185
5.0.11.0	win	081518	16:28:55	NH_A_41	stroop	2	blueincongruent	12	2	green	36	1	778
5.0.11.0	win	081518	16:28:55	NH_A_41	stroop	2	blackincongruent	13	2	red	37	1	565
5.0.11.0	win	081518	16:28:55	NH_A_41	stroop	2	greenincongruent	14	2	red	33	1	823
5.0.11.0	win	081518	16:28:55	NH_A_41	stroop	2	greencongruent	15	1	green	33	1	817
5.0.11.0	win	081518	16:28:55	NH_A_41	stroop	2	redincongruent	16	2	green	33	0	921
5.0.11.0	win	081518	16:28:55	NH_A_41	stroop	2	bluecongruent	17	1	blue	36	1	2462
5.0.11.0	win	081518	16:28:55	NH_A_41	stroop	2	redcongruent	18	1	red	32	1	1125
5.0.11.0	win	081518	16:28:55	NH_A_41	stroop	2	redcontrol	19	3	black	32	1	530
5.0.11.0	win	081518	16:28:55	NH_A_41	stroop	2	bluecongruent	20	1	blue	36	1	934
5.0.11.0	win	081518	16:28:55	NH_A_41	stroop	2	greencongruent	21	1	green	33	1	1723
5.0.11.0	win	081518	16:28:55	NH_A_41	stroop	2	redcongruent	22	1	red	32	1	703
5.0.11.0	win	081518	16:28:55	NH_A_41	stroop	2	redcontrol	23	3	green	32	1	540
5.0.11.0	win	081518	16:28:55	NH_A_41	stroop	2	blackcongruent	24	1	black	37	1	576
5.0.11.0	win	081518	16:28:55	NH_A_41	stroop	2	blackincongruent	25	2	blue	37	1	467
