# Supplementary material for: Serial Recall Predicts Vocoded Sentence Recognition Across Spectral Resolutions
Source: J Speech Lang Hear Res. 2020 Mar 26;63(4):1282–98. doi: 10.1044/2020_JSLHR-19-00319 (PMC7242981; doi:10.1044/2020_JSLHR-19-00319)
Supplement: Supplemental Material S1 [file JSLHR-63-1282-s001.zip › Supplemental Material/EF Tasks/stroopwithvoicerecording/Experiment Results/NH_A_41/stroopwithcontrolkeyboard_raw_NH_A_41_2018-08-15-21-31-16-660.iqdat]

build	computer.platform	date	time	subject	blockcode	blocknum	trialcode	trialnum	values.congruency	stimulusitem1	response	correct	latency
5.0.11.0	win	081518	16:31:16	NH_A_41	stroop	2	greencongruent	2	1	green	33	1	1148
5.0.11.0	win	081518	16:31:16	NH_A_41	stroop	2	blackincongruent	3	2	green	37	1	568
5.0.11.0	win	081518	16:31:16	NH_A_41	stroop	2	greenincongruent	4	2	red	33	1	906
5.0.11.0	win	081518	16:31:16	NH_A_41	stroop	2	redincongruent	5	2	green	32	1	591
5.0.11.0	win	081518	16:31:16	NH_A_41	stroop	2	bluecontrol	6	3	red	36	1	482
5.0.11.0	win	081518	16:31:16	NH_A_41	stroop	2	greencongruent	7	1	green	33	1	487
5.0.11.0	win	081518	16:31:16	NH_A_41	stroop	2	blackcongruent	8	1	black	37	1	461
5.0.11.0	win	081518	16:31:16	NH_A_41	stroop	2	blackincongruent	9	2	blue	37	1	468
5.0.11.0	win	081518	16:31:16	NH_A_41	stroop	2	blueincongruent	10	2	red	36	1	1083
5.0.11.0	win	081518	16:31:16	NH_A_41	stroop	2	redcongruent	11	1	red	32	1	713
5.0.11.0	win	081518	16:31:16	NH_A_41	stroop	2	redcongruent	12	1	red	32	1	518
5.0.11.0	win	081518	16:31:16	NH_A_41	stroop	2	blackincongruent	13	2	red	37	1	1130
5.0.11.0	win	081518	16:31:16	NH_A_41	stroop	2	redcontrol	14	3	black	32	1	502
5.0.11.0	win	081518	16:31:16	NH_A_41	stroop	2	bluecontrol	15	3	green	36	1	572
5.0.11.0	win	081518	16:31:16	NH_A_41	stroop	2	bluecongruent	16	1	blue	36	1	495
5.0.11.0	win	081518	16:31:16	NH_A_41	stroop	2	greencontrol	17	3	red	33	1	469
5.0.11.0	win	081518	16:31:16	NH_A_41	stroop	2	blackcontrol	18	3	green	37	1	523
5.0.11.0	win	081518	16:31:16	NH_A_41	stroop	2	greencongruent	19	1	green	33	1	1136
5.0.11.0	win	081518	16:31:16	NH_A_41	stroop	2	redcongruent	20	1	red	32	1	572
5.0.11.0	win	081518	16:31:16	NH_A_41	stroop	2	redcontrol	21	3	green	32	1	462
5.0.11.0	win	081518	16:31:16	NH_A_41	stroop	2	greenincongruent	22	2	blue	33	1	1125
5.0.11.0	win	081518	16:31:16	NH_A_41	stroop	2	bluecontrol	23	3	black	37	0	642
5.0.11.0	win	081518	16:31:16	NH_A_41	stroop	2	bluecongruent	24	1	blue	36	1	722
5.0.11.0	win	081518	16:31:16	NH_A_41	stroop	2	bluecontrol	25	3	green	36	1	622
5.0.11.0	win	081518	16:31:16	NH_A_41	stroop	2	bluecontrol	26	3	red	36	1	463
5.0.11.0	win	081518	16:31:16	NH_A_41	stroop	2	blackincongruent	27	2	green	37	1	470
5.0.11.0	win	081518	16:31:16	NH_A_41	stroop	2	blueincongruent	28	2	green	36	1	700
5.0.11.0	win	081518	16:31:16	NH_A_41	stroop	2	redincongruent	29	2	black	32	1	538
5.0.11.0	win	081518	16:31:16	NH_A_41	stroop	2	greencongruent	30	1	green	33	1	526
5.0.11.0	win	081518	16:31:16	NH_A_41	stroop	2	blackcongruent	31	1	black	37	1	754
5.0.11.0	win	081518	16:31:16	NH_A_41	stroop	2	greenincongruent	32	2	black	33	1	1374
5.0.11.0	win	081518	16:31:16	NH_A_41	stroop	2	blackcongruent	33	1	black	37	1	1153
5.0.11.0	win	081518	16:31:16	NH_A_41	stroop	2	bluecongruent	34	1	blue	36	1	988
5.0.11.0	win	081518	16:31:16	NH_A_41	stroop	2	blackcontrol	35	3	red	37	1	766
5.0.11.0	win	081518	16:31:16	NH_A_41	stroop	2	blackcontrol	36	3	blue	37	1	408
5.0.11.0	win	081518	16:31:16	NH_A_41	stroop	2	redcontrol	37	3	blue	32	1	466
5.0.11.0	win	081518	16:31:16	NH_A_41	stroop	2	blackcongruent	38	1	black	37	1	536
5.0.11.0	win	081518	16:31:16	NH_A_41	stroop	2	greenincongruent	39	2	blue	33	1	829
5.0.11.0	win	081518	16:31:16	NH_A_41	stroop	2	redcongruent	40	1	red	32	1	548
5.0.11.0	win	081518	16:31:16	NH_A_41	stroop	2	greencontrol	41	3	black	33	1	824
5.0.11.0	win	081518	16:31:16	NH_A_41	stroop	2	greencontrol	42	3	blue	33	1	529
5.0.11.0	win	081518	16:31:16	NH_A_41	stroop	2	redincongruent	43	2	blue	32	1	869
5.0.11.0	win	081518	16:31:16	NH_A_41	stroop	2	bluecontrol	44	3	black	36	1	413
5.0.11.0	win	081518	16:31:16	NH_A_41	stroop	2	redcongruent	45	1	red	32	1	645
5.0.11.0	win	081518	16:31:16	NH_A_41	stroop	2	greencongruent	46	1	green	33	1	1108
5.0.11.0	win	081518	16:31:16	NH_A_41	stroop	2	blackcontrol	47	3	red	37	1	451
5.0.11.0	win	081518	16:31:16	NH_A_41	stroop	2	greencontrol	48	3	blue	33	1	617
5.0.11.0	win	081518	16:31:16	NH_A_41	stroop	2	redincongruent	49	2	green	32	1	698
5.0.11.0	win	081518	16:31:16	NH_A_41	stroop	2	bluecongruent	50	1	blue	36	1	503
5.0.11.0	win	081518	16:31:16	NH_A_41	stroop	2	greenincongruent	51	2	black	37	0	989
5.0.11.0	win	081518	16:31:16	NH_A_41	stroop	2	greenincongruent	52	2	red	32	0	943
5.0.11.0	win	081518	16:31:16	NH_A_41	stroop	2	redincongruent	53	2	black	37	0	1011
5.0.11.0	win	081518	16:31:16	NH_A_41	stroop	2	blueincongruent	54	2	black	36	1	1092
5.0.11.0	win	081518	16:31:16	NH_A_41	stroop	2	redincongruent	55	2	blue	32	1	1250
5.0.11.0	win	081518	16:31:16	NH_A_41	stroop	2	blackcongruent	56	1	black	37	1	585
5.0.11.0	win	081518	16:31:16	NH_A_41	stroop	2	greencontrol	57	3	black	33	1	779
5.0.11.0	win	081518	16:31:16	NH_A_41	stroop	2	blackincongruent	58	2	red	37	1	1430
5.0.11.0	win	081518	16:31:16	NH_A_41	stroop	2	greencongruent	59	1	green	33	1	1094
5.0.11.0	win	081518	16:31:16	NH_A_41	stroop	2	greencontrol	60	3	red	33	1	564
5.0.11.0	win	081518	16:31:16	NH_A_41	stroop	2	redcongruent	61	1	red	32	1	598
5.0.11.0	win	081518	16:31:16	NH_A_41	stroop	2	blueincongruent	62	2	red	36	1	1096
5.0.11.0	win	081518	16:31:16	NH_A_41	stroop	2	blackcontrol	63	3	green	37	1	566
5.0.11.0	win	081518	16:31:16	NH_A_41	stroop	2	blackcongruent	64	1	black	37	1	552
5.0.11.0	win	081518	16:31:16	NH_A_41	stroop	2	blueincongruent	65	2	black	36	1	907
5.0.11.0	win	081518	16:31:16	NH_A_41	stroop	2	redcontrol	66	3	black	32	1	865
5.0.11.0	win	081518	16:31:16	NH_A_41	stroop	2	bluecongruent	67	1	blue	36	1	1239
5.0.11.0	win	081518	16:31:16	NH_A_41	stroop	2	greencontrol	68	3	red	33	1	607
5.0.11.0	win	081518	16:31:16	NH_A_41	stroop	2	blackcontrol	69	3	blue	37	1	449
5.0.11.0	win	081518	16:31:16	NH_A_41	stroop	2	redcontrol	70	3	green	32	1	504
5.0.11.0	win	081518	16:31:16	NH_A_41	stroop	2	redcongruent	71	1	red	32	1	477
5.0.11.0	win	081518	16:31:16	NH_A_41	stroop	2	redcongruent	72	1	red	32	1	548
5.0.11.0	win	081518	16:31:16	NH_A_41	stroop	2	blackcongruent	73	1	black	37	1	504
5.0.11.0	win	081518	16:31:16	NH_A_41	stroop	2	redcongruent	74	1	red	32	1	508
5.0.11.0	win	081518	16:31:16	NH_A_41	stroop	2	greencongruent	75	1	green	33	1	626
5.0.11.0	win	081518	16:31:16	NH_A_41	stroop	2	bluecongruent	76	1	blue	36	1	563
5.0.11.0	win	081518	16:31:16	NH_A_41	stroop	2	blueincongruent	77	2	green	36	1	1030
5.0.11.0	win	081518	16:31:16	NH_A_41	stroop	2	greencongruent	78	1	green	33	1	662
5.0.11.0	win	081518	16:31:16	NH_A_41	stroop	2	bluecongruent	79	1	blue	36	1	805
5.0.11.0	win	081518	16:31:16	NH_A_41	stroop	2	greencontrol	80	3	blue	33	1	414
5.0.11.0	win	081518	16:31:16	NH_A_41	stroop	2	blackincongruent	81	2	blue	37	1	407
5.0.11.0	win	081518	16:31:16	NH_A_41	stroop	2	blackcongruent	82	1	black	37	1	369
5.0.11.0	win	081518	16:31:16	NH_A_41	stroop	2	redcongruent	83	1	red	32	1	395
5.0.11.0	win	081518	16:31:16	NH_A_41	stroop	2	blackcontrol	84	3	red	37	1	469
5.0.11.0	win	081518	16:31:16	NH_A_41	stroop	2	redcontrol	85	3	blue	32	1	348
5.0.11.0	win	081518	16:31:16	NH_A_41	stroop	2	blueincongruent	86	2	red	36	1	647
5.0.11.0	win	081518	16:31:16	NH_A_41	stroop	2	bluecongruent	87	1	blue	36	1	487
5.0.11.0	win	081518	16:31:16	NH_A_41	stroop	2	bluecontrol	88	3	green	36	1	493
5.0.11.0	win	081518	16:31:16	NH_A_41	stroop	2	blueincongruent	89	2	green	36	1	387
5.0.11.0	win	081518	16:31:16	NH_A_41	stroop	2	bluecontrol	90	3	black	36	1	589
5.0.11.0	win	081518	16:31:16	NH_A_41	stroop	2	greencontrol	91	3	black	33	1	398
5.0.11.0	win	081518	16:31:16	NH_A_41	stroop	2	blackcongruent	92	1	black	37	1	424
5.0.11.0	win	081518	16:31:16	NH_A_41	stroop	2	greenincongruent	93	2	blue	33	1	465
5.0.11.0	win	081518	16:31:16	NH_A_41	stroop	2	redincongruent	94	2	black	32	1	391
5.0.11.0	win	081518	16:31:16	NH_A_41	stroop	2	greenincongruent	95	2	black	33	1	593
5.0.11.0	win	081518	16:31:16	NH_A_41	stroop	2	greencontrol	96	3	red	33	1	499
5.0.11.0	win	081518	16:31:16	NH_A_41	stroop	2	redcontrol	97	3	black	32	1	1096
5.0.11.0	win	081518	16:31:16	NH_A_41	stroop	2	blackcontrol	98	3	blue	37	1	486
5.0.11.0	win	081518	16:31:16	NH_A_41	stroop	2	greencongruent	99	1	green	33	1	604
5.0.11.0	win	081518	16:31:16	NH_A_41	stroop	2	blackcontrol	100	3	green	37	1	717
5.0.11.0	win	081518	16:31:16	NH_A_41	stroop	2	blueincongruent	101	2	black	36	1	922
5.0.11.0	win	081518	16:31:16	NH_A_41	stroop	2	blackincongruent	102	2	red	37	1	1103
5.0.11.0	win	081518	16:31:16	NH_A_41	stroop	2	greencongruent	103	1	green	33	1	972
5.0.11.0	win	081518	16:31:16	NH_A_41	stroop	2	bluecontrol	104	3	red	36	1	606
5.0.11.0	win	081518	16:31:16	NH_A_41	stroop	2	blackincongruent	105	2	blue	37	1	1008
5.0.11.0	win	081518	16:31:16	NH_A_41	stroop	2	blackincongruent	106	2	green	33	0	1025
5.0.11.0	win	081518	16:31:16	NH_A_41	stroop	2	blackcontrol	107	3	blue	37	1	595
5.0.11.0	win	081518	16:31:16	NH_A_41	stroop	2	bluecongruent	108	1	blue	36	1	883
5.0.11.0	win	081518	16:31:16	NH_A_41	stroop	2	redcontrol	109	3	green	32	1	570
5.0.11.0	win	081518	16:31:16	NH_A_41	stroop	2	blackcongruent	110	1	black	37	1	509
5.0.11.0	win	081518	16:31:16	NH_A_41	stroop	2	redincongruent	111	2	blue	32	1	866
5.0.11.0	win	081518	16:31:16	NH_A_41	stroop	2	blueincongruent	112	2	green	36	1	1352
5.0.11.0	win	081518	16:31:16	NH_A_41	stroop	2	greenincongruent	113	2	red	36	0	460
5.0.11.0	win	081518	16:31:16	NH_A_41	stroop	2	bluecongruent	114	1	blue	36	1	675
5.0.11.0	win	081518	16:31:16	NH_A_41	stroop	2	greenincongruent	115	2	blue	33	1	658
5.0.11.0	win	081518	16:31:16	NH_A_41	stroop	2	blackincongruent	116	2	green	37	1	593
5.0.11.0	win	081518	16:31:16	NH_A_41	stroop	2	bluecontrol	117	3	red	36	1	803
5.0.11.0	win	081518	16:31:16	NH_A_41	stroop	2	redcontrol	118	3	blue	32	1	477
5.0.11.0	win	081518	16:31:16	NH_A_41	stroop	2	redincongruent	119	2	green	32	1	611
5.0.11.0	win	081518	16:31:16	NH_A_41	stroop	2	redcontrol	120	3	blue	32	1	708
5.0.11.0	win	081518	16:31:16	NH_A_41	stroop	2	redincongruent	121	2	green	32	1	1074
