# Supplementary material for: Serial Recall Predicts Vocoded Sentence Recognition Across Spectral Resolutions
Source: J Speech Lang Hear Res. 2020 Mar 26;63(4):1282–98. doi: 10.1044/2020_JSLHR-19-00319 (PMC7242981; doi:10.1044/2020_JSLHR-19-00319)
Supplement: Supplemental Material S1 [file JSLHR-63-1282-s001.zip › Supplemental Material/EF Tasks/stroopwithvoicerecording/Experiment Results/NH_A_41/stroopwithcontrolkeyboard_raw_NH_A_41_2018-08-15-21-33-57-559.iqdat]

build	computer.platform	date	time	subject	blockcode	blocknum	trialcode	trialnum	values.congruency	stimulusitem1	response	correct	latency
5.0.11.0	win	081518	16:33:57	NH_A_41	stroop	2	blackcontrol	2	3	blue	37	1	687
5.0.11.0	win	081518	16:33:57	NH_A_41	stroop	2	blackincongruent	3	2	blue	37	1	414
5.0.11.0	win	081518	16:33:57	NH_A_41	stroop	2	blackcontrol	4	3	red	37	1	406
5.0.11.0	win	081518	16:33:57	NH_A_41	stroop	2	blueincongruent	5	2	green	36	1	528
5.0.11.0	win	081518	16:33:57	NH_A_41	stroop	2	redcongruent	6	1	red	32	1	516
5.0.11.0	win	081518	16:33:57	NH_A_41	stroop	2	redcongruent	7	1	red	32	1	809
5.0.11.0	win	081518	16:33:57	NH_A_41	stroop	2	blueincongruent	8	2	black	36	1	770
5.0.11.0	win	081518	16:33:57	NH_A_41	stroop	2	blackcontrol	9	3	green	37	1	461
5.0.11.0	win	081518	16:33:57	NH_A_41	stroop	2	bluecontrol	10	3	black	36	1	516
5.0.11.0	win	081518	16:33:57	NH_A_41	stroop	2	greenincongruent	11	2	blue	33	1	537
5.0.11.0	win	081518	16:33:57	NH_A_41	stroop	2	blackcontrol	12	3	green	37	1	477
5.0.11.0	win	081518	16:33:57	NH_A_41	stroop	2	greenincongruent	13	2	black	33	1	1236
5.0.11.0	win	081518	16:33:57	NH_A_41	stroop	2	blackincongruent	14	2	green	37	1	460
5.0.11.0	win	081518	16:33:57	NH_A_41	stroop	2	blackincongruent	15	2	red	37	1	1075
5.0.11.0	win	081518	16:33:57	NH_A_41	stroop	2	blueincongruent	16	2	red	36	1	706
5.0.11.0	win	081518	16:33:57	NH_A_41	stroop	2	greencongruent	17	1	green	33	1	1167
5.0.11.0	win	081518	16:33:57	NH_A_41	stroop	2	bluecongruent	18	1	blue	36	1	377
5.0.11.0	win	081518	16:33:57	NH_A_41	stroop	2	greenincongruent	19	2	red	33	1	692
5.0.11.0	win	081518	16:33:57	NH_A_41	stroop	2	greencongruent	20	1	green	33	1	546
5.0.11.0	win	081518	16:33:57	NH_A_41	stroop	2	greenincongruent	21	2	black	33	1	389
5.0.11.0	win	081518	16:33:57	NH_A_41	stroop	2	redcongruent	22	1	red	32	1	528
5.0.11.0	win	081518	16:33:57	NH_A_41	stroop	2	redcongruent	23	1	red	32	1	373
5.0.11.0	win	081518	16:33:57	NH_A_41	stroop	2	bluecontrol	24	3	green	36	1	591
5.0.11.0	win	081518	16:33:57	NH_A_41	stroop	2	redcontrol	25	3	green	32	1	561
5.0.11.0	win	081518	16:33:57	NH_A_41	stroop	2	greencongruent	26	1	green	33	1	580
5.0.11.0	win	081518	16:33:57	NH_A_41	stroop	2	blackcontrol	27	3	blue	37	1	470
5.0.11.0	win	081518	16:33:57	NH_A_41	stroop	2	redcontrol	28	3	black	32	1	765
5.0.11.0	win	081518	16:33:57	NH_A_41	stroop	2	greenincongruent	29	2	blue	33	1	760
5.0.11.0	win	081518	16:33:57	NH_A_41	stroop	2	redcontrol	30	3	blue	32	1	627
5.0.11.0	win	081518	16:33:57	NH_A_41	stroop	2	redincongruent	31	2	blue	32	1	1060
5.0.11.0	win	081518	16:33:57	NH_A_41	stroop	2	blackcongruent	32	1	black	37	1	579
5.0.11.0	win	081518	16:33:57	NH_A_41	stroop	2	blackcongruent	33	1	black	37	1	518
5.0.11.0	win	081518	16:33:57	NH_A_41	stroop	2	greencongruent	34	1	green	33	1	603
5.0.11.0	win	081518	16:33:57	NH_A_41	stroop	2	bluecongruent	35	1	blue	36	1	572
5.0.11.0	win	081518	16:33:57	NH_A_41	stroop	2	blackcongruent	36	1	black	37	1	462
5.0.11.0	win	081518	16:33:57	NH_A_41	stroop	2	redincongruent	37	2	green	32	1	1094
5.0.11.0	win	081518	16:33:57	NH_A_41	stroop	2	redcontrol	38	3	green	32	1	420
5.0.11.0	win	081518	16:33:57	NH_A_41	stroop	2	blackcontrol	39	3	red	37	1	508
5.0.11.0	win	081518	16:33:57	NH_A_41	stroop	2	redincongruent	40	2	black	32	1	482
5.0.11.0	win	081518	16:33:57	NH_A_41	stroop	2	greencontrol	41	3	red	33	1	920
5.0.11.0	win	081518	16:33:57	NH_A_41	stroop	2	bluecongruent	42	1	blue	36	1	396
5.0.11.0	win	081518	16:33:57	NH_A_41	stroop	2	greencontrol	43	3	blue	33	1	486
5.0.11.0	win	081518	16:33:57	NH_A_41	stroop	2	greencontrol	44	3	black	33	1	412
5.0.11.0	win	081518	16:33:57	NH_A_41	stroop	2	bluecongruent	45	1	blue	36	1	1957
5.0.11.0	win	081518	16:33:57	NH_A_41	stroop	2	greenincongruent	46	2	red	33	1	1664
5.0.11.0	win	081518	16:33:57	NH_A_41	stroop	2	redincongruent	47	2	green	32	1	488
5.0.11.0	win	081518	16:33:57	NH_A_41	stroop	2	blackcontrol	48	3	blue	37	1	493
5.0.11.0	win	081518	16:33:57	NH_A_41	stroop	2	greencontrol	49	3	red	33	1	531
5.0.11.0	win	081518	16:33:57	NH_A_41	stroop	2	blackincongruent	50	2	blue	37	1	1096
5.0.11.0	win	081518	16:33:57	NH_A_41	stroop	2	blueincongruent	51	2	green	36	1	1141
5.0.11.0	win	081518	16:33:57	NH_A_41	stroop	2	greencontrol	52	3	black	33	1	673
5.0.11.0	win	081518	16:33:57	NH_A_41	stroop	2	redcontrol	53	3	blue	32	1	527
5.0.11.0	win	081518	16:33:57	NH_A_41	stroop	2	greencontrol	54	3	blue	36	0	597
5.0.11.0	win	081518	16:33:57	NH_A_41	stroop	2	greencongruent	55	1	green	33	1	1093
5.0.11.0	win	081518	16:33:57	NH_A_41	stroop	2	bluecontrol	56	3	red	36	1	579
5.0.11.0	win	081518	16:33:57	NH_A_41	stroop	2	blackincongruent	57	2	red	37	1	518
5.0.11.0	win	081518	16:33:57	NH_A_41	stroop	2	blackincongruent	58	2	green	37	1	555
5.0.11.0	win	081518	16:33:57	NH_A_41	stroop	2	blackcongruent	59	1	black	37	1	479
5.0.11.0	win	081518	16:33:57	NH_A_41	stroop	2	blackcontrol	60	3	red	37	1	373
5.0.11.0	win	081518	16:33:57	NH_A_41	stroop	2	redcongruent	61	1	red	32	1	432
5.0.11.0	win	081518	16:33:57	NH_A_41	stroop	2	blueincongruent	62	2	red	36	1	1016
5.0.11.0	win	081518	16:33:57	NH_A_41	stroop	2	blackcontrol	63	3	green	37	1	713
5.0.11.0	win	081518	16:33:57	NH_A_41	stroop	2	bluecontrol	64	3	green	36	1	1462
5.0.11.0	win	081518	16:33:57	NH_A_41	stroop	2	blackcongruent	65	1	black	37	1	516
5.0.11.0	win	081518	16:33:57	NH_A_41	stroop	2	redincongruent	66	2	blue	32	1	617
5.0.11.0	win	081518	16:33:57	NH_A_41	stroop	2	redincongruent	67	2	black	32	1	410
5.0.11.0	win	081518	16:33:57	NH_A_41	stroop	2	greencongruent	68	1	green	33	1	547
5.0.11.0	win	081518	16:33:57	NH_A_41	stroop	2	redcontrol	69	3	black	32	1	647
5.0.11.0	win	081518	16:33:57	NH_A_41	stroop	2	blackincongruent	70	2	blue	37	1	518
5.0.11.0	win	081518	16:33:57	NH_A_41	stroop	2	greenincongruent	71	2	red	33	1	1082
5.0.11.0	win	081518	16:33:57	NH_A_41	stroop	2	redincongruent	72	2	blue	32	1	904
5.0.11.0	win	081518	16:33:57	NH_A_41	stroop	2	blackcongruent	73	1	black	37	1	478
5.0.11.0	win	081518	16:33:57	NH_A_41	stroop	2	bluecontrol	74	3	black	36	1	676
5.0.11.0	win	081518	16:33:57	NH_A_41	stroop	2	greenincongruent	75	2	blue	33	1	1092
5.0.11.0	win	081518	16:33:57	NH_A_41	stroop	2	bluecontrol	76	3	red	36	1	721
5.0.11.0	win	081518	16:33:57	NH_A_41	stroop	2	blueincongruent	77	2	black	36	1	462
5.0.11.0	win	081518	16:33:57	NH_A_41	stroop	2	blackcongruent	78	1	black	37	1	405
5.0.11.0	win	081518	16:33:57	NH_A_41	stroop	2	blackincongruent	79	2	green	36	0	334
5.0.11.0	win	081518	16:33:57	NH_A_41	stroop	2	blackincongruent	80	2	red	37	1	299
5.0.11.0	win	081518	16:33:57	NH_A_41	stroop	2	greencontrol	81	3	black	33	1	1176
5.0.11.0	win	081518	16:33:57	NH_A_41	stroop	2	greencontrol	82	3	blue	33	1	354
5.0.11.0	win	081518	16:33:57	NH_A_41	stroop	2	greenincongruent	83	2	black	37	0	926
5.0.11.0	win	081518	16:33:57	NH_A_41	stroop	2	greenincongruent	84	2	red	33	1	1971
5.0.11.0	win	081518	16:33:57	NH_A_41	stroop	2	bluecontrol	85	3	green	36	1	1245
5.0.11.0	win	081518	16:33:57	NH_A_41	stroop	2	blackcongruent	86	1	black	37	1	1094
5.0.11.0	win	081518	16:33:57	NH_A_41	stroop	2	bluecongruent	87	1	blue	36	1	1187
5.0.11.0	win	081518	16:33:57	NH_A_41	stroop	2	greencongruent	88	1	green	33	1	1101
5.0.11.0	win	081518	16:33:57	NH_A_41	stroop	2	bluecongruent	89	1	blue	36	1	586
5.0.11.0	win	081518	16:33:57	NH_A_41	stroop	2	redcongruent	90	1	red	32	1	540
5.0.11.0	win	081518	16:33:57	NH_A_41	stroop	2	bluecongruent	91	1	blue	36	1	1265
5.0.11.0	win	081518	16:33:57	NH_A_41	stroop	2	redcongruent	92	1	red	32	1	455
5.0.11.0	win	081518	16:33:57	NH_A_41	stroop	2	redcongruent	93	1	red	32	1	414
5.0.11.0	win	081518	16:33:57	NH_A_41	stroop	2	greencontrol	94	3	red	33	1	503
5.0.11.0	win	081518	16:33:57	NH_A_41	stroop	2	redincongruent	95	2	green	32	1	1292
5.0.11.0	win	081518	16:33:57	NH_A_41	stroop	2	bluecontrol	96	3	black	36	1	530
5.0.11.0	win	081518	16:33:57	NH_A_41	stroop	2	greencongruent	97	1	green	33	1	470
5.0.11.0	win	081518	16:33:57	NH_A_41	stroop	2	redcongruent	98	1	red	32	1	573
5.0.11.0	win	081518	16:33:57	NH_A_41	stroop	2	greencongruent	99	1	green	36	0	480
5.0.11.0	win	081518	16:33:57	NH_A_41	stroop	2	blackcongruent	100	1	black	33	0	119
5.0.11.0	win	081518	16:33:57	NH_A_41	stroop	2	redincongruent	101	2	black	32	1	875
5.0.11.0	win	081518	16:33:57	NH_A_41	stroop	2	blackincongruent	102	2	green	37	1	770
5.0.11.0	win	081518	16:33:57	NH_A_41	stroop	2	blueincongruent	103	2	green	36	1	1101
5.0.11.0	win	081518	16:33:57	NH_A_41	stroop	2	blueincongruent	104	2	red	36	1	458
5.0.11.0	win	081518	16:33:57	NH_A_41	stroop	2	bluecontrol	105	3	red	36	1	418
5.0.11.0	win	081518	16:33:57	NH_A_41	stroop	2	greencontrol	106	3	blue	33	1	362
5.0.11.0	win	081518	16:33:57	NH_A_41	stroop	2	bluecontrol	107	3	red	36	1	517
5.0.11.0	win	081518	16:33:57	NH_A_41	stroop	2	greencongruent	108	1	green	33	1	890
5.0.11.0	win	081518	16:33:57	NH_A_41	stroop	2	redcontrol	109	3	blue	32	1	479
5.0.11.0	win	081518	16:33:57	NH_A_41	stroop	2	blueincongruent	110	2	black	36	1	1142
5.0.11.0	win	081518	16:33:57	NH_A_41	stroop	2	redcontrol	111	3	black	32	1	579
5.0.11.0	win	081518	16:33:57	NH_A_41	stroop	2	bluecongruent	112	1	blue	36	1	581
5.0.11.0	win	081518	16:33:57	NH_A_41	stroop	2	blackcongruent	113	1	black	37	1	600
5.0.11.0	win	081518	16:33:57	NH_A_41	stroop	2	bluecongruent	114	1	blue	36	1	680
5.0.11.0	win	081518	16:33:57	NH_A_41	stroop	2	redcongruent	115	1	red	32	1	551
5.0.11.0	win	081518	16:33:57	NH_A_41	stroop	2	bluecongruent	116	1	blue	36	1	651
5.0.11.0	win	081518	16:33:57	NH_A_41	stroop	2	redcontrol	117	3	green	32	1	554
5.0.11.0	win	081518	16:33:57	NH_A_41	stroop	2	blueincongruent	118	2	green	36	1	461
5.0.11.0	win	081518	16:33:57	NH_A_41	stroop	2	redcontrol	119	3	green	32	1	388
5.0.11.0	win	081518	16:33:57	NH_A_41	stroop	2	redincongruent	120	2	blue	32	1	734
5.0.11.0	win	081518	16:33:57	NH_A_41	stroop	2	blackcontrol	121	3	red	37	1	555
