# Supplementary material for: Serial Recall Predicts Vocoded Sentence Recognition Across Spectral Resolutions
Source: J Speech Lang Hear Res. 2020 Mar 26;63(4):1282–98. doi: 10.1044/2020_JSLHR-19-00319 (PMC7242981; doi:10.1044/2020_JSLHR-19-00319)
Supplement: Supplemental Material S1 [file JSLHR-63-1282-s001.zip › Supplemental Material/EF Tasks/stroopwithvoicerecording/Experiment Results/NH_A_41/stroopwithcontrolkeyboard_summary_NH_A_41_2018-08-15-21-31-16-660.iqdat]

script.startdate	script.starttime	script.subjectid	script.groupid	script.elapsedtime	computer.platform	values.completed	expressions.propcorrect	expressions.meanRT	expressions.meanRTcorr_congruent	expressions.meanRTcorr_incongruent	expressions.meanRTcorr_control	expressions.propcorrect_congruent	expressions.propcorrect_incongruent	expressions.propcorrect_control
081518	16:31:16	NH_A_41	1	119078	win	1	0.9499999999999999556	688.5438596491228508967	677.2999999999999545253	835.171428571428577925	568.4871794871794463688	1	0.875	0.9749999999999999778
