# Supplementary material for: Serial Recall Predicts Vocoded Sentence Recognition Across Spectral Resolutions
Source: J Speech Lang Hear Res. 2020 Mar 26;63(4):1282–98. doi: 10.1044/2020_JSLHR-19-00319 (PMC7242981; doi:10.1044/2020_JSLHR-19-00319)
Supplement: Supplemental Material S1 [file JSLHR-63-1282-s001.zip › Supplemental Material/EF Tasks/stroopwithvoicerecording/Experiment Results/NH_A_41/stroopwithcontrolkeyboard_summary_NH_A_41_2018-08-15-21-33-57-559.iqdat]

script.startdate	script.starttime	script.subjectid	script.groupid	script.elapsedtime	computer.platform	values.completed	expressions.propcorrect	expressions.meanRT	expressions.meanRTcorr_congruent	expressions.meanRTcorr_incongruent	expressions.meanRTcorr_control	expressions.propcorrect_congruent	expressions.propcorrect_incongruent	expressions.propcorrect_control
081518	16:33:57	NH_A_41	1	117565	win	1	0.9583333333333333703	693.9304347826086996065	672.9210526315789593355	812.3421052631579186709	599.0256410256409935755	0.9499999999999999556	0.9499999999999999556	0.9749999999999999778
