# Supplementary material for: Serial Recall Predicts Vocoded Sentence Recognition Across Spectral Resolutions
Source: J Speech Lang Hear Res. 2020 Mar 26;63(4):1282–98. doi: 10.1044/2020_JSLHR-19-00319 (PMC7242981; doi:10.1044/2020_JSLHR-19-00319)
Supplement: Supplemental Material S1 [file JSLHR-63-1282-s001.zip › Supplemental Material/EF Tasks/stroopwithvoicerecording/Experiment Results/NH_A_42/stroopwithcontrolkeyboarddemo_raw_NH_A_42_2018-08-20-19-15-08-292.iqdat]

build	computer.platform	date	time	subject	blockcode	blocknum	trialcode	trialnum	values.congruency	stimulusitem1	response	correct	latency
5.0.11.0	win	082018	14:15:08	NH_A_42	stroop	2	bluecontrol	2	3	red	36	1	1109
5.0.11.0	win	082018	14:15:08	NH_A_42	stroop	2	bluecongruent	3	1	blue	36	1	835
5.0.11.0	win	082018	14:15:08	NH_A_42	stroop	2	greencontrol	4	3	red	33	1	1483
5.0.11.0	win	082018	14:15:08	NH_A_42	stroop	2	blueincongruent	5	2	black	36	1	937
5.0.11.0	win	082018	14:15:08	NH_A_42	stroop	2	greenincongruent	6	2	black	33	1	940
5.0.11.0	win	082018	14:15:08	NH_A_42	stroop	2	blackcontrol	7	3	blue	37	1	961
5.0.11.0	win	082018	14:15:08	NH_A_42	stroop	2	bluecongruent	8	1	blue	36	1	996
5.0.11.0	win	082018	14:15:08	NH_A_42	stroop	2	redincongruent	9	2	green	32	1	790
5.0.11.0	win	082018	14:15:08	NH_A_42	stroop	2	blackcongruent	10	1	black	37	1	896
5.0.11.0	win	082018	14:15:08	NH_A_42	stroop	2	bluecontrol	11	3	green	36	1	598
5.0.11.0	win	082018	14:15:08	NH_A_42	stroop	2	blackcontrol	12	3	red	37	1	631
5.0.11.0	win	082018	14:15:08	NH_A_42	stroop	2	greenincongruent	13	2	blue	33	1	663
5.0.11.0	win	082018	14:15:08	NH_A_42	stroop	2	greencongruent	14	1	green	33	1	534
5.0.11.0	win	082018	14:15:08	NH_A_42	stroop	2	redcongruent	15	1	red	32	1	490
5.0.11.0	win	082018	14:15:08	NH_A_42	stroop	2	blackcongruent	16	1	black	37	1	624
5.0.11.0	win	082018	14:15:08	NH_A_42	stroop	2	redincongruent	17	2	black	32	1	801
5.0.11.0	win	082018	14:15:08	NH_A_42	stroop	2	blackincongruent	18	2	red	37	1	698
5.0.11.0	win	082018	14:15:08	NH_A_42	stroop	2	blueincongruent	19	2	green	36	1	680
5.0.11.0	win	082018	14:15:08	NH_A_42	stroop	2	greencongruent	20	1	green	33	1	854
5.0.11.0	win	082018	14:15:08	NH_A_42	stroop	2	redcontrol	21	3	blue	32	1	573
5.0.11.0	win	082018	14:15:08	NH_A_42	stroop	2	redcongruent	22	1	red	32	1	848
5.0.11.0	win	082018	14:15:08	NH_A_42	stroop	2	blackincongruent	23	2	blue	37	1	759
5.0.11.0	win	082018	14:15:08	NH_A_42	stroop	2	redcontrol	24	3	green	32	1	547
5.0.11.0	win	082018	14:15:08	NH_A_42	stroop	2	greencontrol	25	3	blue	33	1	566
