# Supplementary material for: Serial Recall Predicts Vocoded Sentence Recognition Across Spectral Resolutions
Source: J Speech Lang Hear Res. 2020 Mar 26;63(4):1282–98. doi: 10.1044/2020_JSLHR-19-00319 (PMC7242981; doi:10.1044/2020_JSLHR-19-00319)
Supplement: Supplemental Material S1 [file JSLHR-63-1282-s001.zip › Supplemental Material/EF Tasks/stroopwithvoicerecording/Experiment Results/NH_A_42/stroopwithcontrolkeyboard_raw_NH_A_42_2018-08-20-19-20-20-609.iqdat]

build	computer.platform	date	time	subject	blockcode	blocknum	trialcode	trialnum	values.congruency	stimulusitem1	response	correct	latency
5.0.11.0	win	082018	14:20:20	NH_A_42	stroop	2	redcongruent	2	1	red	32	1	536
5.0.11.0	win	082018	14:20:20	NH_A_42	stroop	2	bluecontrol	3	3	red	36	1	620
5.0.11.0	win	082018	14:20:20	NH_A_42	stroop	2	greenincongruent	4	2	red	33	1	829
5.0.11.0	win	082018	14:20:20	NH_A_42	stroop	2	redcontrol	5	3	black	32	1	502
5.0.11.0	win	082018	14:20:20	NH_A_42	stroop	2	redcongruent	6	1	red	32	1	667
5.0.11.0	win	082018	14:20:20	NH_A_42	stroop	2	redcongruent	7	1	red	32	1	426
5.0.11.0	win	082018	14:20:20	NH_A_42	stroop	2	greencontrol	8	3	black	33	1	642
5.0.11.0	win	082018	14:20:20	NH_A_42	stroop	2	greencontrol	9	3	blue	33	1	530
5.0.11.0	win	082018	14:20:20	NH_A_42	stroop	2	greencontrol	10	3	red	33	1	438
5.0.11.0	win	082018	14:20:20	NH_A_42	stroop	2	bluecontrol	11	3	black	36	1	558
5.0.11.0	win	082018	14:20:20	NH_A_42	stroop	2	blackincongruent	12	2	green	37	1	450
5.0.11.0	win	082018	14:20:20	NH_A_42	stroop	2	redcontrol	13	3	blue	32	1	505
5.0.11.0	win	082018	14:20:20	NH_A_42	stroop	2	redcontrol	14	3	green	32	1	446
5.0.11.0	win	082018	14:20:20	NH_A_42	stroop	2	greencongruent	15	1	green	33	1	630
5.0.11.0	win	082018	14:20:20	NH_A_42	stroop	2	redincongruent	16	2	blue	32	1	790
5.0.11.0	win	082018	14:20:20	NH_A_42	stroop	2	greencongruent	17	1	green	33	1	640
5.0.11.0	win	082018	14:20:20	NH_A_42	stroop	2	blackcontrol	18	3	red	37	1	768
5.0.11.0	win	082018	14:20:20	NH_A_42	stroop	2	bluecontrol	19	3	green	36	1	459
5.0.11.0	win	082018	14:20:20	NH_A_42	stroop	2	blackcongruent	20	1	black	37	1	450
5.0.11.0	win	082018	14:20:20	NH_A_42	stroop	2	greenincongruent	21	2	blue	33	1	649
5.0.11.0	win	082018	14:20:20	NH_A_42	stroop	2	blackcongruent	22	1	black	37	1	505
5.0.11.0	win	082018	14:20:20	NH_A_42	stroop	2	blackcontrol	23	3	green	37	1	606
5.0.11.0	win	082018	14:20:20	NH_A_42	stroop	2	blueincongruent	24	2	black	36	1	463
5.0.11.0	win	082018	14:20:20	NH_A_42	stroop	2	bluecontrol	25	3	black	36	1	614
5.0.11.0	win	082018	14:20:20	NH_A_42	stroop	2	redcontrol	26	3	green	32	1	439
5.0.11.0	win	082018	14:20:20	NH_A_42	stroop	2	blackincongruent	27	2	blue	37	1	639
5.0.11.0	win	082018	14:20:20	NH_A_42	stroop	2	greencontrol	28	3	blue	33	1	703
5.0.11.0	win	082018	14:20:20	NH_A_42	stroop	2	blueincongruent	29	2	green	36	1	684
5.0.11.0	win	082018	14:20:20	NH_A_42	stroop	2	greencongruent	30	1	green	32	0	554
5.0.11.0	win	082018	14:20:20	NH_A_42	stroop	2	greencongruent	31	1	green	33	1	798
5.0.11.0	win	082018	14:20:20	NH_A_42	stroop	2	blackincongruent	32	2	red	37	1	807
5.0.11.0	win	082018	14:20:20	NH_A_42	stroop	2	redcontrol	33	3	blue	32	1	544
5.0.11.0	win	082018	14:20:20	NH_A_42	stroop	2	bluecontrol	34	3	red	36	1	740
5.0.11.0	win	082018	14:20:20	NH_A_42	stroop	2	redincongruent	35	2	black	32	1	736
5.0.11.0	win	082018	14:20:20	NH_A_42	stroop	2	blackincongruent	36	2	red	37	1	668
5.0.11.0	win	082018	14:20:20	NH_A_42	stroop	2	greenincongruent	37	2	black	33	1	667
5.0.11.0	win	082018	14:20:20	NH_A_42	stroop	2	greencontrol	38	3	black	33	1	521
5.0.11.0	win	082018	14:20:20	NH_A_42	stroop	2	redincongruent	39	2	green	32	1	654
5.0.11.0	win	082018	14:20:20	NH_A_42	stroop	2	bluecongruent	40	1	blue	36	1	622
5.0.11.0	win	082018	14:20:20	NH_A_42	stroop	2	greencongruent	41	1	green	32	0	446
5.0.11.0	win	082018	14:20:20	NH_A_42	stroop	2	blackcongruent	42	1	black	37	1	742
5.0.11.0	win	082018	14:20:20	NH_A_42	stroop	2	redincongruent	43	2	green	32	1	626
5.0.11.0	win	082018	14:20:20	NH_A_42	stroop	2	greenincongruent	44	2	black	33	1	947
5.0.11.0	win	082018	14:20:20	NH_A_42	stroop	2	bluecongruent	45	1	blue	36	1	502
5.0.11.0	win	082018	14:20:20	NH_A_42	stroop	2	bluecontrol	46	3	green	33	0	699
5.0.11.0	win	082018	14:20:20	NH_A_42	stroop	2	blackcongruent	47	1	black	37	1	665
5.0.11.0	win	082018	14:20:20	NH_A_42	stroop	2	bluecontrol	48	3	black	36	1	631
5.0.11.0	win	082018	14:20:20	NH_A_42	stroop	2	greencontrol	49	3	red	33	1	583
5.0.11.0	win	082018	14:20:20	NH_A_42	stroop	2	bluecongruent	50	1	blue	36	1	522
5.0.11.0	win	082018	14:20:20	NH_A_42	stroop	2	redcontrol	51	3	black	32	1	414
5.0.11.0	win	082018	14:20:20	NH_A_42	stroop	2	blueincongruent	52	2	red	36	1	519
5.0.11.0	win	082018	14:20:20	NH_A_42	stroop	2	redincongruent	53	2	blue	32	1	683
5.0.11.0	win	082018	14:20:20	NH_A_42	stroop	2	blackincongruent	54	2	blue	37	1	858
5.0.11.0	win	082018	14:20:20	NH_A_42	stroop	2	blackcontrol	55	3	blue	37	1	400
5.0.11.0	win	082018	14:20:20	NH_A_42	stroop	2	blueincongruent	56	2	red	36	1	586
5.0.11.0	win	082018	14:20:20	NH_A_42	stroop	2	redincongruent	57	2	black	32	1	588
5.0.11.0	win	082018	14:20:20	NH_A_42	stroop	2	greencontrol	58	3	red	33	1	510
5.0.11.0	win	082018	14:20:20	NH_A_42	stroop	2	redincongruent	59	2	green	32	1	819
5.0.11.0	win	082018	14:20:20	NH_A_42	stroop	2	greencongruent	60	1	green	33	1	540
5.0.11.0	win	082018	14:20:20	NH_A_42	stroop	2	bluecongruent	61	1	blue	36	1	496
5.0.11.0	win	082018	14:20:20	NH_A_42	stroop	2	blackcontrol	62	3	red	37	1	454
5.0.11.0	win	082018	14:20:20	NH_A_42	stroop	2	blackincongruent	63	2	green	37	1	733
5.0.11.0	win	082018	14:20:20	NH_A_42	stroop	2	blackcontrol	64	3	blue	37	1	426
5.0.11.0	win	082018	14:20:20	NH_A_42	stroop	2	blackcontrol	65	3	green	37	1	338
5.0.11.0	win	082018	14:20:20	NH_A_42	stroop	2	redcongruent	66	1	red	32	1	478
5.0.11.0	win	082018	14:20:20	NH_A_42	stroop	2	blackincongruent	67	2	red	32	0	405
5.0.11.0	win	082018	14:20:20	NH_A_42	stroop	2	redcontrol	68	3	green	37	0	14
5.0.11.0	win	082018	14:20:20	NH_A_42	stroop	2	greenincongruent	69	2	red	33	1	1031
5.0.11.0	win	082018	14:20:20	NH_A_42	stroop	2	blackcongruent	70	1	black	37	1	471
5.0.11.0	win	082018	14:20:20	NH_A_42	stroop	2	greenincongruent	71	2	blue	33	1	973
5.0.11.0	win	082018	14:20:20	NH_A_42	stroop	2	blackcontrol	72	3	green	37	1	497
5.0.11.0	win	082018	14:20:20	NH_A_42	stroop	2	bluecongruent	73	1	blue	36	1	390
5.0.11.0	win	082018	14:20:20	NH_A_42	stroop	2	bluecontrol	74	3	green	36	1	368
5.0.11.0	win	082018	14:20:20	NH_A_42	stroop	2	bluecongruent	75	1	blue	36	1	362
5.0.11.0	win	082018	14:20:20	NH_A_42	stroop	2	bluecongruent	76	1	blue	36	1	325
5.0.11.0	win	082018	14:20:20	NH_A_42	stroop	2	greenincongruent	77	2	blue	36	0	306
5.0.11.0	win	082018	14:20:20	NH_A_42	stroop	2	redcontrol	78	3	black	32	1	576
5.0.11.0	win	082018	14:20:20	NH_A_42	stroop	2	redcongruent	79	1	red	32	1	610
5.0.11.0	win	082018	14:20:20	NH_A_42	stroop	2	greencongruent	80	1	green	33	1	548
5.0.11.0	win	082018	14:20:20	NH_A_42	stroop	2	blueincongruent	81	2	green	36	1	503
5.0.11.0	win	082018	14:20:20	NH_A_42	stroop	2	blueincongruent	82	2	black	37	0	620
5.0.11.0	win	082018	14:20:20	NH_A_42	stroop	2	blueincongruent	83	2	green	36	1	1629
5.0.11.0	win	082018	14:20:20	NH_A_42	stroop	2	blackcongruent	84	1	black	37	1	549
5.0.11.0	win	082018	14:20:20	NH_A_42	stroop	2	redcongruent	85	1	red	32	1	489
5.0.11.0	win	082018	14:20:20	NH_A_42	stroop	2	redcongruent	86	1	red	32	1	543
5.0.11.0	win	082018	14:20:20	NH_A_42	stroop	2	redcongruent	87	1	red	32	1	339
5.0.11.0	win	082018	14:20:20	NH_A_42	stroop	2	bluecontrol	88	3	red	36	1	559
5.0.11.0	win	082018	14:20:20	NH_A_42	stroop	2	greencongruent	89	1	green	33	1	626
5.0.11.0	win	082018	14:20:20	NH_A_42	stroop	2	blueincongruent	90	2	red	36	1	755
5.0.11.0	win	082018	14:20:20	NH_A_42	stroop	2	blackcongruent	91	1	black	37	1	494
5.0.11.0	win	082018	14:20:20	NH_A_42	stroop	2	blackcongruent	92	1	black	37	1	388
5.0.11.0	win	082018	14:20:20	NH_A_42	stroop	2	blackcontrol	93	3	blue	37	1	414
5.0.11.0	win	082018	14:20:20	NH_A_42	stroop	2	bluecontrol	94	3	black	36	1	471
5.0.11.0	win	082018	14:20:20	NH_A_42	stroop	2	blackcongruent	95	1	black	37	1	493
5.0.11.0	win	082018	14:20:20	NH_A_42	stroop	2	bluecongruent	96	1	blue	36	1	420
5.0.11.0	win	082018	14:20:20	NH_A_42	stroop	2	greencontrol	97	3	black	33	1	444
5.0.11.0	win	082018	14:20:20	NH_A_42	stroop	2	blackcongruent	98	1	black	37	1	500
5.0.11.0	win	082018	14:20:20	NH_A_42	stroop	2	redcongruent	99	1	red	32	1	554
5.0.11.0	win	082018	14:20:20	NH_A_42	stroop	2	greencontrol	100	3	blue	33	1	621
5.0.11.0	win	082018	14:20:20	NH_A_42	stroop	2	blackincongruent	101	2	blue	37	1	717
5.0.11.0	win	082018	14:20:20	NH_A_42	stroop	2	redincongruent	102	2	blue	32	1	618
5.0.11.0	win	082018	14:20:20	NH_A_42	stroop	2	blackincongruent	103	2	green	37	1	635
5.0.11.0	win	082018	14:20:20	NH_A_42	stroop	2	blackincongruent	104	2	blue	37	1	443
5.0.11.0	win	082018	14:20:20	NH_A_42	stroop	2	blackcontrol	105	3	red	37	1	435
5.0.11.0	win	082018	14:20:20	NH_A_42	stroop	2	greenincongruent	106	2	red	33	1	571
5.0.11.0	win	082018	14:20:20	NH_A_42	stroop	2	redcontrol	107	3	blue	32	1	558
5.0.11.0	win	082018	14:20:20	NH_A_42	stroop	2	blueincongruent	108	2	black	36	1	369
5.0.11.0	win	082018	14:20:20	NH_A_42	stroop	2	redincongruent	109	2	black	36	0	331
5.0.11.0	win	082018	14:20:20	NH_A_42	stroop	2	blackcontrol	110	3	blue	37	1	472
5.0.11.0	win	082018	14:20:20	NH_A_42	stroop	2	greencongruent	111	1	green	33	1	670
5.0.11.0	win	082018	14:20:20	NH_A_42	stroop	2	greencongruent	112	1	green	33	1	317
5.0.11.0	win	082018	14:20:20	NH_A_42	stroop	2	redincongruent	113	2	blue	32	1	457
5.0.11.0	win	082018	14:20:20	NH_A_42	stroop	2	bluecongruent	114	1	blue	36	1	481
5.0.11.0	win	082018	14:20:20	NH_A_42	stroop	2	greencontrol	115	3	blue	33	1	567
5.0.11.0	win	082018	14:20:20	NH_A_42	stroop	2	greenincongruent	116	2	black	33	1	473
5.0.11.0	win	082018	14:20:20	NH_A_42	stroop	2	redcontrol	117	3	blue	32	1	496
5.0.11.0	win	082018	14:20:20	NH_A_42	stroop	2	redcongruent	118	1	red	32	1	406
5.0.11.0	win	082018	14:20:20	NH_A_42	stroop	2	blueincongruent	119	2	red	36	1	478
5.0.11.0	win	082018	14:20:20	NH_A_42	stroop	2	greenincongruent	120	2	blue	33	1	565
5.0.11.0	win	082018	14:20:20	NH_A_42	stroop	2	bluecongruent	121	1	blue	36	1	760
