# Supplementary material for: Serial Recall Predicts Vocoded Sentence Recognition Across Spectral Resolutions
Source: J Speech Lang Hear Res. 2020 Mar 26;63(4):1282–98. doi: 10.1044/2020_JSLHR-19-00319 (PMC7242981; doi:10.1044/2020_JSLHR-19-00319)
Supplement: Supplemental Material S1 [file JSLHR-63-1282-s001.zip › Supplemental Material/EF Tasks/stroopwithvoicerecording/Experiment Results/NH_A_42/stroopwithcontrolkeyboard_raw_NH_A_42_2018-08-20-19-23-03-258.iqdat]

build	computer.platform	date	time	subject	blockcode	blocknum	trialcode	trialnum	values.congruency	stimulusitem1	response	correct	latency
5.0.11.0	win	082018	14:23:03	NH_A_42	stroop	2	greenincongruent	2	2	red	33	1	989
5.0.11.0	win	082018	14:23:03	NH_A_42	stroop	2	bluecontrol	3	3	black	36	1	559
5.0.11.0	win	082018	14:23:03	NH_A_42	stroop	2	blackcontrol	4	3	blue	37	1	450
5.0.11.0	win	082018	14:23:03	NH_A_42	stroop	2	blackcongruent	5	1	black	37	1	457
5.0.11.0	win	082018	14:23:03	NH_A_42	stroop	2	redincongruent	6	2	green	32	1	689
5.0.11.0	win	082018	14:23:03	NH_A_42	stroop	2	blueincongruent	7	2	green	36	1	575
5.0.11.0	win	082018	14:23:03	NH_A_42	stroop	2	bluecongruent	8	1	blue	36	1	498
5.0.11.0	win	082018	14:23:03	NH_A_42	stroop	2	blackcongruent	9	1	black	37	1	551
5.0.11.0	win	082018	14:23:03	NH_A_42	stroop	2	greencongruent	10	1	green	33	1	538
5.0.11.0	win	082018	14:23:03	NH_A_42	stroop	2	redincongruent	11	2	black	32	1	446
5.0.11.0	win	082018	14:23:03	NH_A_42	stroop	2	greencontrol	12	3	black	36	0	518
5.0.11.0	win	082018	14:23:03	NH_A_42	stroop	2	blackcontrol	13	3	green	37	1	427
5.0.11.0	win	082018	14:23:03	NH_A_42	stroop	2	blueincongruent	14	2	black	36	1	580
5.0.11.0	win	082018	14:23:03	NH_A_42	stroop	2	bluecongruent	15	1	blue	36	1	422
5.0.11.0	win	082018	14:23:03	NH_A_42	stroop	2	blackincongruent	16	2	red	37	1	703
5.0.11.0	win	082018	14:23:03	NH_A_42	stroop	2	redcongruent	17	1	red	32	1	524
5.0.11.0	win	082018	14:23:03	NH_A_42	stroop	2	redcontrol	18	3	black	32	1	481
5.0.11.0	win	082018	14:23:03	NH_A_42	stroop	2	blackincongruent	19	2	green	37	1	535
5.0.11.0	win	082018	14:23:03	NH_A_42	stroop	2	blueincongruent	20	2	red	36	1	523
5.0.11.0	win	082018	14:23:03	NH_A_42	stroop	2	bluecontrol	21	3	red	36	1	560
5.0.11.0	win	082018	14:23:03	NH_A_42	stroop	2	blackcontrol	22	3	red	37	1	500
5.0.11.0	win	082018	14:23:03	NH_A_42	stroop	2	greencongruent	23	1	green	33	1	392
5.0.11.0	win	082018	14:23:03	NH_A_42	stroop	2	greencontrol	24	3	blue	33	1	402
5.0.11.0	win	082018	14:23:03	NH_A_42	stroop	2	greenincongruent	25	2	blue	33	1	444
5.0.11.0	win	082018	14:23:03	NH_A_42	stroop	2	greencontrol	26	3	red	33	1	452
5.0.11.0	win	082018	14:23:03	NH_A_42	stroop	2	redincongruent	27	2	blue	32	1	459
5.0.11.0	win	082018	14:23:03	NH_A_42	stroop	2	blackincongruent	28	2	blue	37	1	562
5.0.11.0	win	082018	14:23:03	NH_A_42	stroop	2	blueincongruent	29	2	red	36	1	453
5.0.11.0	win	082018	14:23:03	NH_A_42	stroop	2	blueincongruent	30	2	green	36	1	397
5.0.11.0	win	082018	14:23:03	NH_A_42	stroop	2	redcontrol	31	3	blue	32	1	438
5.0.11.0	win	082018	14:23:03	NH_A_42	stroop	2	greencongruent	32	1	green	33	1	542
5.0.11.0	win	082018	14:23:03	NH_A_42	stroop	2	greenincongruent	33	2	black	33	1	435
5.0.11.0	win	082018	14:23:03	NH_A_42	stroop	2	redcongruent	34	1	red	32	1	490
5.0.11.0	win	082018	14:23:03	NH_A_42	stroop	2	blackincongruent	35	2	blue	36	0	608
5.0.11.0	win	082018	14:23:03	NH_A_42	stroop	2	bluecongruent	36	1	blue	36	1	498
5.0.11.0	win	082018	14:23:03	NH_A_42	stroop	2	blueincongruent	37	2	black	36	1	455
5.0.11.0	win	082018	14:23:03	NH_A_42	stroop	2	blackcongruent	38	1	black	37	1	494
5.0.11.0	win	082018	14:23:03	NH_A_42	stroop	2	blackcontrol	39	3	red	37	1	452
5.0.11.0	win	082018	14:23:03	NH_A_42	stroop	2	redcontrol	40	3	green	32	1	380
5.0.11.0	win	082018	14:23:03	NH_A_42	stroop	2	blueincongruent	41	2	red	36	1	630
5.0.11.0	win	082018	14:23:03	NH_A_42	stroop	2	blackcongruent	42	1	black	37	1	486
5.0.11.0	win	082018	14:23:03	NH_A_42	stroop	2	redcongruent	43	1	red	32	1	508
5.0.11.0	win	082018	14:23:03	NH_A_42	stroop	2	greencongruent	44	1	green	33	1	578
5.0.11.0	win	082018	14:23:03	NH_A_42	stroop	2	redcongruent	45	1	red	32	1	484
5.0.11.0	win	082018	14:23:03	NH_A_42	stroop	2	blueincongruent	46	2	black	36	1	555
5.0.11.0	win	082018	14:23:03	NH_A_42	stroop	2	bluecongruent	47	1	blue	36	1	350
5.0.11.0	win	082018	14:23:03	NH_A_42	stroop	2	greencongruent	48	1	green	33	1	553
5.0.11.0	win	082018	14:23:03	NH_A_42	stroop	2	bluecontrol	49	3	green	36	1	668
5.0.11.0	win	082018	14:23:03	NH_A_42	stroop	2	redincongruent	50	2	blue	32	1	475
5.0.11.0	win	082018	14:23:03	NH_A_42	stroop	2	greencongruent	51	1	green	33	1	818
5.0.11.0	win	082018	14:23:03	NH_A_42	stroop	2	redincongruent	52	2	green	32	1	570
5.0.11.0	win	082018	14:23:03	NH_A_42	stroop	2	greencongruent	53	1	green	33	1	508
5.0.11.0	win	082018	14:23:03	NH_A_42	stroop	2	blackincongruent	54	2	green	37	1	578
5.0.11.0	win	082018	14:23:03	NH_A_42	stroop	2	redcongruent	55	1	red	32	1	517
5.0.11.0	win	082018	14:23:03	NH_A_42	stroop	2	redcongruent	56	1	red	32	1	409
5.0.11.0	win	082018	14:23:03	NH_A_42	stroop	2	bluecongruent	57	1	blue	36	1	515
5.0.11.0	win	082018	14:23:03	NH_A_42	stroop	2	blackcongruent	58	1	black	37	1	503
5.0.11.0	win	082018	14:23:03	NH_A_42	stroop	2	greenincongruent	59	2	blue	33	1	748
5.0.11.0	win	082018	14:23:03	NH_A_42	stroop	2	redincongruent	60	2	black	32	1	664
5.0.11.0	win	082018	14:23:03	NH_A_42	stroop	2	greencongruent	61	1	green	33	1	583
5.0.11.0	win	082018	14:23:03	NH_A_42	stroop	2	greenincongruent	62	2	black	33	1	376
5.0.11.0	win	082018	14:23:03	NH_A_42	stroop	2	redcontrol	63	3	blue	32	1	483
5.0.11.0	win	082018	14:23:03	NH_A_42	stroop	2	bluecongruent	64	1	blue	36	1	489
5.0.11.0	win	082018	14:23:03	NH_A_42	stroop	2	bluecongruent	65	1	blue	36	1	351
5.0.11.0	win	082018	14:23:03	NH_A_42	stroop	2	blackincongruent	66	2	red	37	1	587
5.0.11.0	win	082018	14:23:03	NH_A_42	stroop	2	redcongruent	67	1	red	32	1	541
5.0.11.0	win	082018	14:23:03	NH_A_42	stroop	2	redincongruent	68	2	black	32	1	609
5.0.11.0	win	082018	14:23:03	NH_A_42	stroop	2	redcontrol	69	3	black	32	1	578
5.0.11.0	win	082018	14:23:03	NH_A_42	stroop	2	blackcongruent	70	1	black	37	1	421
5.0.11.0	win	082018	14:23:03	NH_A_42	stroop	2	redcongruent	71	1	red	37	0	462
5.0.11.0	win	082018	14:23:03	NH_A_42	stroop	2	blackcongruent	72	1	black	37	1	501
5.0.11.0	win	082018	14:23:03	NH_A_42	stroop	2	bluecongruent	73	1	blue	36	1	522
5.0.11.0	win	082018	14:23:03	NH_A_42	stroop	2	blackcongruent	74	1	black	37	1	495
5.0.11.0	win	082018	14:23:03	NH_A_42	stroop	2	greencongruent	75	1	green	33	1	597
5.0.11.0	win	082018	14:23:03	NH_A_42	stroop	2	blackcontrol	76	3	blue	37	1	551
5.0.11.0	win	082018	14:23:03	NH_A_42	stroop	2	blackcongruent	77	1	black	37	1	570
5.0.11.0	win	082018	14:23:03	NH_A_42	stroop	2	bluecongruent	78	1	blue	36	1	557
5.0.11.0	win	082018	14:23:03	NH_A_42	stroop	2	blackcontrol	79	3	green	37	1	560
5.0.11.0	win	082018	14:23:03	NH_A_42	stroop	2	blackincongruent	80	2	blue	37	1	836
5.0.11.0	win	082018	14:23:03	NH_A_42	stroop	2	redcontrol	81	3	green	32	1	539
5.0.11.0	win	082018	14:23:03	NH_A_42	stroop	2	redcongruent	82	1	red	32	1	479
5.0.11.0	win	082018	14:23:03	NH_A_42	stroop	2	greencontrol	83	3	blue	33	1	758
5.0.11.0	win	082018	14:23:03	NH_A_42	stroop	2	blackcontrol	84	3	red	37	1	561
5.0.11.0	win	082018	14:23:03	NH_A_42	stroop	2	greencontrol	85	3	black	33	1	709
5.0.11.0	win	082018	14:23:03	NH_A_42	stroop	2	greencontrol	86	3	red	33	1	418
5.0.11.0	win	082018	14:23:03	NH_A_42	stroop	2	redincongruent	87	2	blue	32	1	410
5.0.11.0	win	082018	14:23:03	NH_A_42	stroop	2	blackcontrol	88	3	green	37	1	548
5.0.11.0	win	082018	14:23:03	NH_A_42	stroop	2	redincongruent	89	2	green	32	1	407
5.0.11.0	win	082018	14:23:03	NH_A_42	stroop	2	blackcontrol	90	3	blue	37	1	753
5.0.11.0	win	082018	14:23:03	NH_A_42	stroop	2	greenincongruent	91	2	red	33	1	556
5.0.11.0	win	082018	14:23:03	NH_A_42	stroop	2	blueincongruent	92	2	green	36	1	704
5.0.11.0	win	082018	14:23:03	NH_A_42	stroop	2	greenincongruent	93	2	red	33	1	797
5.0.11.0	win	082018	14:23:03	NH_A_42	stroop	2	greencontrol	94	3	black	33	1	518
5.0.11.0	win	082018	14:23:03	NH_A_42	stroop	2	bluecontrol	95	3	red	36	1	602
5.0.11.0	win	082018	14:23:03	NH_A_42	stroop	2	greenincongruent	96	2	black	33	1	540
5.0.11.0	win	082018	14:23:03	NH_A_42	stroop	2	greencontrol	97	3	blue	36	0	401
5.0.11.0	win	082018	14:23:03	NH_A_42	stroop	2	blackincongruent	98	2	red	37	1	538
5.0.11.0	win	082018	14:23:03	NH_A_42	stroop	2	redincongruent	99	2	blue	32	1	573
5.0.11.0	win	082018	14:23:03	NH_A_42	stroop	2	blueincongruent	100	2	black	36	1	672
5.0.11.0	win	082018	14:23:03	NH_A_42	stroop	2	blackincongruent	101	2	green	37	1	799
5.0.11.0	win	082018	14:23:03	NH_A_42	stroop	2	redcongruent	102	1	red	32	1	600
5.0.11.0	win	082018	14:23:03	NH_A_42	stroop	2	greenincongruent	103	2	blue	36	0	793
5.0.11.0	win	082018	14:23:03	NH_A_42	stroop	2	bluecongruent	104	1	blue	36	1	820
5.0.11.0	win	082018	14:23:03	NH_A_42	stroop	2	bluecontrol	105	3	black	36	1	476
5.0.11.0	win	082018	14:23:03	NH_A_42	stroop	2	greenincongruent	106	2	red	33	1	643
5.0.11.0	win	082018	14:23:03	NH_A_42	stroop	2	bluecontrol	107	3	green	36	1	675
5.0.11.0	win	082018	14:23:03	NH_A_42	stroop	2	redcontrol	108	3	green	32	1	578
5.0.11.0	win	082018	14:23:03	NH_A_42	stroop	2	redcontrol	109	3	blue	32	1	564
5.0.11.0	win	082018	14:23:03	NH_A_42	stroop	2	blackcontrol	110	3	green	37	1	471
5.0.11.0	win	082018	14:23:03	NH_A_42	stroop	2	bluecontrol	111	3	green	36	1	589
5.0.11.0	win	082018	14:23:03	NH_A_42	stroop	2	bluecontrol	112	3	black	36	1	351
5.0.11.0	win	082018	14:23:03	NH_A_42	stroop	2	blackcongruent	113	1	black	37	1	603
5.0.11.0	win	082018	14:23:03	NH_A_42	stroop	2	bluecontrol	114	3	red	37	0	364
5.0.11.0	win	082018	14:23:03	NH_A_42	stroop	2	blackincongruent	115	2	blue	37	1	1159
5.0.11.0	win	082018	14:23:03	NH_A_42	stroop	2	redcontrol	116	3	black	32	1	498
5.0.11.0	win	082018	14:23:03	NH_A_42	stroop	2	greencontrol	117	3	red	33	1	616
5.0.11.0	win	082018	14:23:03	NH_A_42	stroop	2	greencongruent	118	1	green	33	1	440
5.0.11.0	win	082018	14:23:03	NH_A_42	stroop	2	redcontrol	119	3	blue	32	1	384
5.0.11.0	win	082018	14:23:03	NH_A_42	stroop	2	greencontrol	120	3	red	33	1	474
5.0.11.0	win	082018	14:23:03	NH_A_42	stroop	2	bluecontrol	121	3	black	36	1	481
