# Supplementary material for: Serial Recall Predicts Vocoded Sentence Recognition Across Spectral Resolutions
Source: J Speech Lang Hear Res. 2020 Mar 26;63(4):1282–98. doi: 10.1044/2020_JSLHR-19-00319 (PMC7242981; doi:10.1044/2020_JSLHR-19-00319)
Supplement: Supplemental Material S1 [file JSLHR-63-1282-s001.zip › Supplemental Material/EF Tasks/stroopwithvoicerecording/Experiment Results/NH_A_43/stroopwithcontrolkeyboarddemo_raw_NH_A_43_2018-08-29-22-17-55-441.iqdat]

build	computer.platform	date	time	subject	blockcode	blocknum	trialcode	trialnum	values.congruency	stimulusitem1	response	correct	latency
5.0.11.0	win	082918	17:17:55	NH_A_43	stroop	2	blueincongruent	2	2	red	36	1	9715
5.0.11.0	win	082918	17:17:55	NH_A_43	stroop	2	redincongruent	3	2	blue	32	1	2823
5.0.11.0	win	082918	17:17:55	NH_A_43	stroop	2	blackincongruent	4	2	red	37	1	3008
5.0.11.0	win	082918	17:17:55	NH_A_43	stroop	2	greenincongruent	5	2	black	33	1	3313
5.0.11.0	win	082918	17:17:55	NH_A_43	stroop	2	greencontrol	6	3	red	33	1	1638
5.0.11.0	win	082918	17:17:55	NH_A_43	stroop	2	greencongruent	7	1	green	33	1	862
5.0.11.0	win	082918	17:17:55	NH_A_43	stroop	2	bluecontrol	8	3	red	36	1	1270
5.0.11.0	win	082918	17:17:55	NH_A_43	stroop	2	greencontrol	9	3	blue	33	1	876
5.0.11.0	win	082918	17:17:55	NH_A_43	stroop	2	redcongruent	10	1	red	32	1	2371
5.0.11.0	win	082918	17:17:55	NH_A_43	stroop	2	blackcontrol	11	3	green	37	1	1166
5.0.11.0	win	082918	17:17:55	NH_A_43	stroop	2	blackcontrol	12	3	blue	37	1	696
5.0.11.0	win	082918	17:17:55	NH_A_43	stroop	2	redcontrol	13	3	blue	32	1	2182
5.0.11.0	win	082918	17:17:55	NH_A_43	stroop	2	redincongruent	14	2	green	32	1	1256
5.0.11.0	win	082918	17:17:55	NH_A_43	stroop	2	blackcongruent	15	1	black	37	1	975
5.0.11.0	win	082918	17:17:55	NH_A_43	stroop	2	blackcongruent	16	1	black	37	1	882
5.0.11.0	win	082918	17:17:55	NH_A_43	stroop	2	bluecontrol	17	3	green	36	1	2136
5.0.11.0	win	082918	17:17:55	NH_A_43	stroop	2	redcongruent	18	1	red	32	1	4204
5.0.11.0	win	082918	17:17:55	NH_A_43	stroop	2	greencongruent	19	1	green	33	1	1709
5.0.11.0	win	082918	17:17:55	NH_A_43	stroop	2	blueincongruent	20	2	green	36	1	2067
5.0.11.0	win	082918	17:17:55	NH_A_43	stroop	2	redcontrol	21	3	black	32	1	2856
5.0.11.0	win	082918	17:17:55	NH_A_43	stroop	2	bluecongruent	22	1	blue	36	1	4065
5.0.11.0	win	082918	17:17:55	NH_A_43	stroop	2	blackincongruent	23	2	blue	37	1	2119
5.0.11.0	win	082918	17:17:55	NH_A_43	stroop	2	greenincongruent	24	2	blue	33	1	2156
5.0.11.0	win	082918	17:17:55	NH_A_43	stroop	2	bluecongruent	25	1	blue	36	1	4048
