# Supplementary material for: Serial Recall Predicts Vocoded Sentence Recognition Across Spectral Resolutions
Source: J Speech Lang Hear Res. 2020 Mar 26;63(4):1282–98. doi: 10.1044/2020_JSLHR-19-00319 (PMC7242981; doi:10.1044/2020_JSLHR-19-00319)
Supplement: Supplemental Material S1 [file JSLHR-63-1282-s001.zip › Supplemental Material/EF Tasks/stroopwithvoicerecording/Experiment Results/NH_A_43/stroopwithcontrolkeyboarddemo_summary_NH_A_43_2018-08-29-22-17-55-441.iqdat]

script.startdate	script.starttime	script.subjectid	script.groupid	script.elapsedtime	computer.platform	values.completed	expressions.propcorrect	expressions.meanRT	expressions.meanRTcorr_congruent	expressions.meanRTcorr_incongruent	expressions.meanRTcorr_control	expressions.propcorrect_congruent	expressions.propcorrect_incongruent	expressions.propcorrect_control
082918	17:17:55	NH_A_43	1	104381	win	1	1	2433.0416666666665150842	2389.5	3307.125	1602.5	1	1	1
