# Supplementary material for: Serial Recall Predicts Vocoded Sentence Recognition Across Spectral Resolutions
Source: J Speech Lang Hear Res. 2020 Mar 26;63(4):1282–98. doi: 10.1044/2020_JSLHR-19-00319 (PMC7242981; doi:10.1044/2020_JSLHR-19-00319)
Supplement: Supplemental Material S1 [file JSLHR-63-1282-s001.zip › Supplemental Material/EF Tasks/stroopwithvoicerecording/Experiment Results/NH_A_43/stroopwithcontrolkeyboard_raw_NH_A_43_2018-08-29-22-20-14-325.iqdat]

build	computer.platform	date	time	subject	blockcode	blocknum	trialcode	trialnum	values.congruency	stimulusitem1	response	correct	latency
5.0.11.0	win	082918	17:20:14	NH_A_43	stroop	2	redcontrol	2	3	blue	32	1	2876
5.0.11.0	win	082918	17:20:14	NH_A_43	stroop	2	greencongruent	3	1	green	33	1	3010
5.0.11.0	win	082918	17:20:14	NH_A_43	stroop	2	redincongruent	4	2	black	32	1	5107
5.0.11.0	win	082918	17:20:14	NH_A_43	stroop	2	bluecontrol	5	3	green	36	1	2049
5.0.11.0	win	082918	17:20:14	NH_A_43	stroop	2	greenincongruent	6	2	red	33	1	2808
5.0.11.0	win	082918	17:20:14	NH_A_43	stroop	2	greencontrol	7	3	black	33	1	1186
5.0.11.0	win	082918	17:20:14	NH_A_43	stroop	2	blackincongruent	8	2	green	37	1	2059
5.0.11.0	win	082918	17:20:14	NH_A_43	stroop	2	bluecontrol	9	3	black	36	1	1651
5.0.11.0	win	082918	17:20:14	NH_A_43	stroop	2	blueincongruent	10	2	red	36	1	1738
5.0.11.0	win	082918	17:20:14	NH_A_43	stroop	2	greencontrol	11	3	blue	33	1	1982
5.0.11.0	win	082918	17:20:14	NH_A_43	stroop	2	blackincongruent	12	2	blue	37	1	1464
5.0.11.0	win	082918	17:20:14	NH_A_43	stroop	2	blackincongruent	13	2	red	37	1	1719
5.0.11.0	win	082918	17:20:14	NH_A_43	stroop	2	blackcontrol	14	3	red	37	1	1019
5.0.11.0	win	082918	17:20:14	NH_A_43	stroop	2	greencontrol	15	3	red	33	1	2604
5.0.11.0	win	082918	17:20:14	NH_A_43	stroop	2	redcongruent	16	1	red	32	1	990
5.0.11.0	win	082918	17:20:14	NH_A_43	stroop	2	blackcongruent	17	1	black	37	1	2176
5.0.11.0	win	082918	17:20:14	NH_A_43	stroop	2	bluecontrol	18	3	red	36	1	2274
5.0.11.0	win	082918	17:20:14	NH_A_43	stroop	2	bluecontrol	19	3	red	36	1	529
5.0.11.0	win	082918	17:20:14	NH_A_43	stroop	2	redcontrol	20	3	black	32	1	2101
5.0.11.0	win	082918	17:20:14	NH_A_43	stroop	2	blackcontrol	21	3	green	37	1	2458
5.0.11.0	win	082918	17:20:14	NH_A_43	stroop	2	blackcongruent	22	1	black	37	1	1089
5.0.11.0	win	082918	17:20:14	NH_A_43	stroop	2	bluecontrol	23	3	green	36	1	1376
5.0.11.0	win	082918	17:20:14	NH_A_43	stroop	2	redincongruent	24	2	blue	32	1	2130
5.0.11.0	win	082918	17:20:14	NH_A_43	stroop	2	blackincongruent	25	2	blue	37	1	1158
5.0.11.0	win	082918	17:20:14	NH_A_43	stroop	2	greencontrol	26	3	red	33	1	4066
5.0.11.0	win	082918	17:20:14	NH_A_43	stroop	2	bluecongruent	27	1	blue	36	1	3288
5.0.11.0	win	082918	17:20:14	NH_A_43	stroop	2	redcontrol	28	3	green	32	1	2670
5.0.11.0	win	082918	17:20:14	NH_A_43	stroop	2	greencongruent	29	1	green	33	1	2701
5.0.11.0	win	082918	17:20:14	NH_A_43	stroop	2	greenincongruent	30	2	black	33	1	890
5.0.11.0	win	082918	17:20:14	NH_A_43	stroop	2	bluecontrol	31	3	black	36	1	2065
5.0.11.0	win	082918	17:20:14	NH_A_43	stroop	2	redincongruent	32	2	green	32	1	2615
5.0.11.0	win	082918	17:20:14	NH_A_43	stroop	2	greenincongruent	33	2	blue	33	1	3031
5.0.11.0	win	082918	17:20:14	NH_A_43	stroop	2	redincongruent	34	2	black	32	1	1752
5.0.11.0	win	082918	17:20:14	NH_A_43	stroop	2	blackincongruent	35	2	red	37	1	2011
5.0.11.0	win	082918	17:20:14	NH_A_43	stroop	2	blackcongruent	36	1	black	37	1	740
5.0.11.0	win	082918	17:20:14	NH_A_43	stroop	2	greencongruent	37	1	green	33	1	1600
5.0.11.0	win	082918	17:20:14	NH_A_43	stroop	2	greencontrol	38	3	blue	33	1	650
5.0.11.0	win	082918	17:20:14	NH_A_43	stroop	2	greenincongruent	39	2	black	33	1	1561
5.0.11.0	win	082918	17:20:14	NH_A_43	stroop	2	blackincongruent	40	2	green	37	1	1188
5.0.11.0	win	082918	17:20:14	NH_A_43	stroop	2	greencongruent	41	1	green	33	1	3374
5.0.11.0	win	082918	17:20:14	NH_A_43	stroop	2	redincongruent	42	2	green	32	1	1777
5.0.11.0	win	082918	17:20:14	NH_A_43	stroop	2	greenincongruent	43	2	blue	33	1	755
5.0.11.0	win	082918	17:20:14	NH_A_43	stroop	2	greencontrol	44	3	black	33	1	767
5.0.11.0	win	082918	17:20:14	NH_A_43	stroop	2	redcontrol	45	3	black	32	1	633
5.0.11.0	win	082918	17:20:14	NH_A_43	stroop	2	blueincongruent	46	2	green	36	1	2122
5.0.11.0	win	082918	17:20:14	NH_A_43	stroop	2	bluecontrol	47	3	green	36	1	1230
5.0.11.0	win	082918	17:20:14	NH_A_43	stroop	2	redcongruent	48	1	red	32	1	950
5.0.11.0	win	082918	17:20:14	NH_A_43	stroop	2	greenincongruent	49	2	red	33	1	698
5.0.11.0	win	082918	17:20:14	NH_A_43	stroop	2	blackcongruent	50	1	black	37	1	1143
5.0.11.0	win	082918	17:20:14	NH_A_43	stroop	2	blackcongruent	51	1	black	37	1	931
5.0.11.0	win	082918	17:20:14	NH_A_43	stroop	2	redcontrol	52	3	blue	32	1	3047
5.0.11.0	win	082918	17:20:14	NH_A_43	stroop	2	blackcongruent	53	1	black	37	1	823
5.0.11.0	win	082918	17:20:14	NH_A_43	stroop	2	bluecongruent	54	1	blue	36	1	2879
5.0.11.0	win	082918	17:20:14	NH_A_43	stroop	2	blackcontrol	55	3	blue	37	1	1173
5.0.11.0	win	082918	17:20:14	NH_A_43	stroop	2	redcontrol	56	3	green	32	1	1808
5.0.11.0	win	082918	17:20:14	NH_A_43	stroop	2	bluecongruent	57	1	blue	36	1	4225
5.0.11.0	win	082918	17:20:14	NH_A_43	stroop	2	redcontrol	58	3	blue	32	1	2690
5.0.11.0	win	082918	17:20:14	NH_A_43	stroop	2	blackcongruent	59	1	black	37	1	960
5.0.11.0	win	082918	17:20:14	NH_A_43	stroop	2	bluecongruent	60	1	blue	36	1	1491
5.0.11.0	win	082918	17:20:14	NH_A_43	stroop	2	blackcontrol	61	3	blue	37	1	1809
5.0.11.0	win	082918	17:20:14	NH_A_43	stroop	2	greencongruent	62	1	green	33	1	1906
5.0.11.0	win	082918	17:20:14	NH_A_43	stroop	2	blueincongruent	63	2	black	36	1	2480
5.0.11.0	win	082918	17:20:14	NH_A_43	stroop	2	blackincongruent	64	2	green	37	1	1542
5.0.11.0	win	082918	17:20:14	NH_A_43	stroop	2	redincongruent	65	2	blue	32	1	1282
5.0.11.0	win	082918	17:20:14	NH_A_43	stroop	2	blueincongruent	66	2	green	36	1	2808
5.0.11.0	win	082918	17:20:14	NH_A_43	stroop	2	greenincongruent	67	2	black	33	1	3393
5.0.11.0	win	082918	17:20:14	NH_A_43	stroop	2	greencontrol	68	3	black	33	1	627
5.0.11.0	win	082918	17:20:14	NH_A_43	stroop	2	greencongruent	69	1	green	33	1	483
5.0.11.0	win	082918	17:20:14	NH_A_43	stroop	2	blackincongruent	70	2	red	37	1	2153
5.0.11.0	win	082918	17:20:14	NH_A_43	stroop	2	bluecontrol	71	3	red	36	1	2253
5.0.11.0	win	082918	17:20:14	NH_A_43	stroop	2	redcontrol	72	3	black	32	1	1500
5.0.11.0	win	082918	17:20:14	NH_A_43	stroop	2	blackincongruent	73	2	blue	37	1	1610
5.0.11.0	win	082918	17:20:14	NH_A_43	stroop	2	greencontrol	74	3	red	33	1	2931
5.0.11.0	win	082918	17:20:14	NH_A_43	stroop	2	bluecontrol	75	3	black	36	1	1399
5.0.11.0	win	082918	17:20:14	NH_A_43	stroop	2	blueincongruent	76	2	black	36	1	1240
5.0.11.0	win	082918	17:20:14	NH_A_43	stroop	2	greencongruent	77	1	green	33	1	4449
5.0.11.0	win	082918	17:20:14	NH_A_43	stroop	2	blackcontrol	78	3	green	37	1	792
5.0.11.0	win	082918	17:20:14	NH_A_43	stroop	2	bluecontrol	79	3	red	36	1	1810
5.0.11.0	win	082918	17:20:14	NH_A_43	stroop	2	bluecongruent	80	1	blue	36	1	1027
5.0.11.0	win	082918	17:20:14	NH_A_43	stroop	2	blackcongruent	81	1	black	37	1	996
5.0.11.0	win	082918	17:20:14	NH_A_43	stroop	2	redcongruent	82	1	red	32	1	1366
5.0.11.0	win	082918	17:20:14	NH_A_43	stroop	2	greenincongruent	83	2	red	33	1	2953
5.0.11.0	win	082918	17:20:14	NH_A_43	stroop	2	redincongruent	84	2	green	32	1	3579
5.0.11.0	win	082918	17:20:14	NH_A_43	stroop	2	blackcongruent	85	1	black	37	1	1110
5.0.11.0	win	082918	17:20:14	NH_A_43	stroop	2	redcongruent	86	1	red	32	1	2883
5.0.11.0	win	082918	17:20:14	NH_A_43	stroop	2	greenincongruent	87	2	blue	33	1	3306
5.0.11.0	win	082918	17:20:14	NH_A_43	stroop	2	greencontrol	88	3	blue	33	1	623
5.0.11.0	win	082918	17:20:14	NH_A_43	stroop	2	blackcontrol	89	3	red	37	1	1008
5.0.11.0	win	082918	17:20:14	NH_A_43	stroop	2	bluecongruent	90	1	blue	36	1	2193
5.0.11.0	win	082918	17:20:14	NH_A_43	stroop	2	blackcontrol	91	3	green	37	1	1763
5.0.11.0	win	082918	17:20:14	NH_A_43	stroop	2	redcongruent	92	1	red	32	1	2662
5.0.11.0	win	082918	17:20:14	NH_A_43	stroop	2	greencongruent	93	1	green	33	1	1638
5.0.11.0	win	082918	17:20:14	NH_A_43	stroop	2	bluecongruent	94	1	blue	36	1	6398
5.0.11.0	win	082918	17:20:14	NH_A_43	stroop	2	redincongruent	95	2	blue	32	1	2087
5.0.11.0	win	082918	17:20:14	NH_A_43	stroop	2	greenincongruent	96	2	black	33	1	877
5.0.11.0	win	082918	17:20:14	NH_A_43	stroop	2	blackcontrol	97	3	red	37	1	739
5.0.11.0	win	082918	17:20:14	NH_A_43	stroop	2	blueincongruent	98	2	red	36	1	944
5.0.11.0	win	082918	17:20:14	NH_A_43	stroop	2	blackincongruent	99	2	blue	37	1	1027
5.0.11.0	win	082918	17:20:14	NH_A_43	stroop	2	redincongruent	100	2	black	32	1	2004
5.0.11.0	win	082918	17:20:14	NH_A_43	stroop	2	bluecongruent	101	1	blue	36	1	2669
5.0.11.0	win	082918	17:20:14	NH_A_43	stroop	2	redcontrol	102	3	green	32	1	1708
5.0.11.0	win	082918	17:20:14	NH_A_43	stroop	2	greencongruent	103	1	green	33	1	3762
5.0.11.0	win	082918	17:20:14	NH_A_43	stroop	2	redcongruent	104	1	red	32	1	901
5.0.11.0	win	082918	17:20:14	NH_A_43	stroop	2	blackcontrol	105	3	blue	37	1	1674
5.0.11.0	win	082918	17:20:14	NH_A_43	stroop	2	redcongruent	106	1	red	32	1	1921
5.0.11.0	win	082918	17:20:14	NH_A_43	stroop	2	greencongruent	107	1	green	33	1	1182
5.0.11.0	win	082918	17:20:14	NH_A_43	stroop	2	redcontrol	108	3	green	32	1	3448
5.0.11.0	win	082918	17:20:14	NH_A_43	stroop	2	bluecongruent	109	1	blue	36	1	3015
5.0.11.0	win	082918	17:20:14	NH_A_43	stroop	2	blackcongruent	110	1	black	37	1	808
5.0.11.0	win	082918	17:20:14	NH_A_43	stroop	2	greencontrol	111	3	red	33	1	1313
5.0.11.0	win	082918	17:20:14	NH_A_43	stroop	2	bluecongruent	112	1	blue	37	0	3573
5.0.11.0	win	082918	17:20:14	NH_A_43	stroop	2	blueincongruent	113	2	red	36	1	6641
5.0.11.0	win	082918	17:20:14	NH_A_43	stroop	2	redcongruent	114	1	red	32	1	9040
5.0.11.0	win	082918	17:20:14	NH_A_43	stroop	2	redcongruent	115	1	red	32	1	1553
5.0.11.0	win	082918	17:20:14	NH_A_43	stroop	2	blackcontrol	116	3	green	37	1	1051
5.0.11.0	win	082918	17:20:14	NH_A_43	stroop	2	redcongruent	117	1	red	32	1	2235
5.0.11.0	win	082918	17:20:14	NH_A_43	stroop	2	redincongruent	118	2	blue	32	1	1963
5.0.11.0	win	082918	17:20:14	NH_A_43	stroop	2	blueincongruent	119	2	black	36	1	4517
5.0.11.0	win	082918	17:20:14	NH_A_43	stroop	2	blueincongruent	120	2	green	36	1	1162
5.0.11.0	win	082918	17:20:14	NH_A_43	stroop	2	blueincongruent	121	2	black	36	1	1062
