# Supplementary material for: Serial Recall Predicts Vocoded Sentence Recognition Across Spectral Resolutions
Source: J Speech Lang Hear Res. 2020 Mar 26;63(4):1282–98. doi: 10.1044/2020_JSLHR-19-00319 (PMC7242981; doi:10.1044/2020_JSLHR-19-00319)
Supplement: Supplemental Material S1 [file JSLHR-63-1282-s001.zip › Supplemental Material/EF Tasks/stroopwithvoicerecording/Experiment Results/NH_A_43/stroopwithcontrolkeyboard_raw_NH_A_43_2018-08-29-22-25-50-776.iqdat]

build	computer.platform	date	time	subject	blockcode	blocknum	trialcode	trialnum	values.congruency	stimulusitem1	response	correct	latency
5.0.11.0	win	082918	17:25:50	NH_A_43	stroop	2	bluecontrol	2	3	green	36	1	10069
5.0.11.0	win	082918	17:25:50	NH_A_43	stroop	2	blackincongruent	3	2	green	37	1	2588
5.0.11.0	win	082918	17:25:50	NH_A_43	stroop	2	bluecontrol	4	3	red	36	1	1086
5.0.11.0	win	082918	17:25:50	NH_A_43	stroop	2	blackcontrol	5	3	green	37	1	620
5.0.11.0	win	082918	17:25:50	NH_A_43	stroop	2	greenincongruent	6	2	blue	33	1	1261
5.0.11.0	win	082918	17:25:50	NH_A_43	stroop	2	greencontrol	7	3	black	33	1	1252
5.0.11.0	win	082918	17:25:50	NH_A_43	stroop	2	blueincongruent	8	2	black	36	1	2379
5.0.11.0	win	082918	17:25:50	NH_A_43	stroop	2	redincongruent	9	2	black	32	1	1109
5.0.11.0	win	082918	17:25:50	NH_A_43	stroop	2	bluecongruent	10	1	blue	36	1	3747
5.0.11.0	win	082918	17:25:50	NH_A_43	stroop	2	blackcongruent	11	1	black	37	1	2070
5.0.11.0	win	082918	17:25:50	NH_A_43	stroop	2	redcongruent	12	1	red	32	1	2685
5.0.11.0	win	082918	17:25:50	NH_A_43	stroop	2	redcontrol	13	3	green	32	1	907
5.0.11.0	win	082918	17:25:50	NH_A_43	stroop	2	redincongruent	14	2	blue	32	1	544
5.0.11.0	win	082918	17:25:50	NH_A_43	stroop	2	redincongruent	15	2	green	32	1	484
5.0.11.0	win	082918	17:25:50	NH_A_43	stroop	2	bluecontrol	16	3	black	36	1	1226
5.0.11.0	win	082918	17:25:50	NH_A_43	stroop	2	blackcongruent	17	1	black	37	1	803
5.0.11.0	win	082918	17:25:50	NH_A_43	stroop	2	redcontrol	18	3	black	32	1	2460
5.0.11.0	win	082918	17:25:50	NH_A_43	stroop	2	blueincongruent	19	2	red	36	1	1619
5.0.11.0	win	082918	17:25:50	NH_A_43	stroop	2	blackincongruent	20	2	blue	37	1	797
5.0.11.0	win	082918	17:25:50	NH_A_43	stroop	2	blackcontrol	21	3	blue	37	1	821
5.0.11.0	win	082918	17:25:50	NH_A_43	stroop	2	greencongruent	22	1	green	33	1	1246
5.0.11.0	win	082918	17:25:50	NH_A_43	stroop	2	bluecontrol	23	3	red	36	1	4998
5.0.11.0	win	082918	17:25:50	NH_A_43	stroop	2	blackcongruent	24	1	black	37	1	1190
5.0.11.0	win	082918	17:25:50	NH_A_43	stroop	2	redincongruent	25	2	black	32	1	1681
5.0.11.0	win	082918	17:25:50	NH_A_43	stroop	2	blackcontrol	26	3	red	37	1	1878
5.0.11.0	win	082918	17:25:50	NH_A_43	stroop	2	redincongruent	27	2	blue	32	1	1365
5.0.11.0	win	082918	17:25:50	NH_A_43	stroop	2	redcongruent	28	1	red	32	1	696
5.0.11.0	win	082918	17:25:50	NH_A_43	stroop	2	blackincongruent	29	2	red	37	1	1334
5.0.11.0	win	082918	17:25:50	NH_A_43	stroop	2	blackincongruent	30	2	green	37	1	1738
5.0.11.0	win	082918	17:25:50	NH_A_43	stroop	2	blackcontrol	31	3	green	37	1	894
5.0.11.0	win	082918	17:25:50	NH_A_43	stroop	2	blackcontrol	32	3	red	37	1	500
5.0.11.0	win	082918	17:25:50	NH_A_43	stroop	2	redcontrol	33	3	blue	32	1	1737
5.0.11.0	win	082918	17:25:50	NH_A_43	stroop	2	redcongruent	34	1	red	32	1	637
5.0.11.0	win	082918	17:25:50	NH_A_43	stroop	2	greencontrol	35	3	blue	33	1	1037
5.0.11.0	win	082918	17:25:50	NH_A_43	stroop	2	blackcongruent	36	1	black	37	1	2013
5.0.11.0	win	082918	17:25:50	NH_A_43	stroop	2	bluecontrol	37	3	green	36	1	3478
5.0.11.0	win	082918	17:25:50	NH_A_43	stroop	2	blackcontrol	38	3	blue	37	1	917
5.0.11.0	win	082918	17:25:50	NH_A_43	stroop	2	blackcongruent	39	1	black	37	1	1706
5.0.11.0	win	082918	17:25:50	NH_A_43	stroop	2	redcongruent	40	1	red	32	1	2447
5.0.11.0	win	082918	17:25:50	NH_A_43	stroop	2	greencontrol	41	3	red	33	1	1430
5.0.11.0	win	082918	17:25:50	NH_A_43	stroop	2	blackincongruent	42	2	blue	37	1	3671
5.0.11.0	win	082918	17:25:50	NH_A_43	stroop	2	bluecontrol	43	3	black	36	1	1837
5.0.11.0	win	082918	17:25:50	NH_A_43	stroop	2	blackcontrol	44	3	red	37	1	765
5.0.11.0	win	082918	17:25:50	NH_A_43	stroop	2	redcongruent	45	1	red	32	1	2520
5.0.11.0	win	082918	17:25:50	NH_A_43	stroop	2	bluecontrol	46	3	black	36	1	10156
5.0.11.0	win	082918	17:25:50	NH_A_43	stroop	2	blackcongruent	47	1	black	37	1	5648
5.0.11.0	win	082918	17:25:50	NH_A_43	stroop	2	blackincongruent	48	2	red	37	1	935
5.0.11.0	win	082918	17:25:50	NH_A_43	stroop	2	greencontrol	49	3	blue	33	1	1067
5.0.11.0	win	082918	17:25:50	NH_A_43	stroop	2	bluecongruent	50	1	blue	36	1	3114
5.0.11.0	win	082918	17:25:50	NH_A_43	stroop	2	bluecontrol	51	3	green	36	1	647
5.0.11.0	win	082918	17:25:50	NH_A_43	stroop	2	greencontrol	52	3	black	33	1	2422
5.0.11.0	win	082918	17:25:50	NH_A_43	stroop	2	greencontrol	53	3	red	33	1	671
5.0.11.0	win	082918	17:25:50	NH_A_43	stroop	2	greencongruent	54	1	green	33	1	589
5.0.11.0	win	082918	17:25:50	NH_A_43	stroop	2	redcongruent	55	1	red	32	1	1327
5.0.11.0	win	082918	17:25:50	NH_A_43	stroop	2	blackincongruent	56	2	red	37	1	1508
5.0.11.0	win	082918	17:25:50	NH_A_43	stroop	2	greencontrol	57	3	red	33	1	3569
5.0.11.0	win	082918	17:25:50	NH_A_43	stroop	2	redincongruent	58	2	green	32	1	2764
5.0.11.0	win	082918	17:25:50	NH_A_43	stroop	2	greencongruent	59	1	green	33	1	1383
5.0.11.0	win	082918	17:25:50	NH_A_43	stroop	2	bluecontrol	60	3	red	36	1	1689
5.0.11.0	win	082918	17:25:50	NH_A_43	stroop	2	greenincongruent	61	2	red	33	1	3439
5.0.11.0	win	082918	17:25:50	NH_A_43	stroop	2	greencongruent	62	1	green	33	1	1263
5.0.11.0	win	082918	17:25:50	NH_A_43	stroop	2	greenincongruent	63	2	black	33	1	470
5.0.11.0	win	082918	17:25:50	NH_A_43	stroop	2	redcontrol	64	3	blue	32	1	1341
5.0.11.0	win	082918	17:25:50	NH_A_43	stroop	2	bluecongruent	65	1	blue	36	1	2305
5.0.11.0	win	082918	17:25:50	NH_A_43	stroop	2	redcontrol	66	3	black	32	1	1902
5.0.11.0	win	082918	17:25:50	NH_A_43	stroop	2	bluecongruent	67	1	blue	36	1	5131
5.0.11.0	win	082918	17:25:50	NH_A_43	stroop	2	redcontrol	68	3	green	32	1	2744
5.0.11.0	win	082918	17:25:50	NH_A_43	stroop	2	bluecongruent	69	1	blue	36	1	4339
5.0.11.0	win	082918	17:25:50	NH_A_43	stroop	2	greenincongruent	70	2	red	33	1	2704
5.0.11.0	win	082918	17:25:50	NH_A_43	stroop	2	blueincongruent	71	2	green	36	1	2317
5.0.11.0	win	082918	17:25:50	NH_A_43	stroop	2	redincongruent	72	2	blue	32	1	2794
5.0.11.0	win	082918	17:25:50	NH_A_43	stroop	2	greenincongruent	73	2	black	33	1	2628
5.0.11.0	win	082918	17:25:50	NH_A_43	stroop	2	greenincongruent	74	2	blue	33	1	597
5.0.11.0	win	082918	17:25:50	NH_A_43	stroop	2	redcongruent	75	1	red	32	1	2070
5.0.11.0	win	082918	17:25:50	NH_A_43	stroop	2	greenincongruent	76	2	red	33	1	1421
5.0.11.0	win	082918	17:25:50	NH_A_43	stroop	2	greencontrol	77	3	black	33	1	542
5.0.11.0	win	082918	17:25:50	NH_A_43	stroop	2	blackcongruent	78	1	black	37	1	897
5.0.11.0	win	082918	17:25:50	NH_A_43	stroop	2	redcongruent	79	1	red	32	1	2183
5.0.11.0	win	082918	17:25:50	NH_A_43	stroop	2	redcontrol	80	3	green	32	1	761
5.0.11.0	win	082918	17:25:50	NH_A_43	stroop	2	greencongruent	81	1	green	33	1	1620
5.0.11.0	win	082918	17:25:50	NH_A_43	stroop	2	redcongruent	82	1	red	32	1	2237
5.0.11.0	win	082918	17:25:50	NH_A_43	stroop	2	blueincongruent	83	2	green	36	1	3917
5.0.11.0	win	082918	17:25:50	NH_A_43	stroop	2	blackincongruent	84	2	green	37	1	2506
5.0.11.0	win	082918	17:25:50	NH_A_43	stroop	2	redcontrol	85	3	black	32	1	2063
5.0.11.0	win	082918	17:25:50	NH_A_43	stroop	2	blackcontrol	86	3	blue	37	1	2373
5.0.11.0	win	082918	17:25:50	NH_A_43	stroop	2	redincongruent	87	2	black	32	1	4336
5.0.11.0	win	082918	17:25:50	NH_A_43	stroop	2	greencongruent	88	1	green	33	1	1276
5.0.11.0	win	082918	17:25:50	NH_A_43	stroop	2	blueincongruent	89	2	black	36	1	2722
5.0.11.0	win	082918	17:25:50	NH_A_43	stroop	2	blackincongruent	90	2	blue	37	1	1487
5.0.11.0	win	082918	17:25:50	NH_A_43	stroop	2	greenincongruent	91	2	blue	33	1	2237
5.0.11.0	win	082918	17:25:50	NH_A_43	stroop	2	bluecongruent	92	1	blue	36	1	2030
5.0.11.0	win	082918	17:25:50	NH_A_43	stroop	2	greencongruent	93	1	green	33	1	5605
5.0.11.0	win	082918	17:25:50	NH_A_43	stroop	2	blackcongruent	94	1	black	37	1	2414
5.0.11.0	win	082918	17:25:50	NH_A_43	stroop	2	blueincongruent	95	2	red	36	1	3479
5.0.11.0	win	082918	17:25:50	NH_A_43	stroop	2	blueincongruent	96	2	red	36	1	614
5.0.11.0	win	082918	17:25:50	NH_A_43	stroop	2	redincongruent	97	2	green	32	1	4358
5.0.11.0	win	082918	17:25:50	NH_A_43	stroop	2	blackcontrol	98	3	green	37	1	3714
5.0.11.0	win	082918	17:25:50	NH_A_43	stroop	2	redcongruent	99	1	red	32	1	2679
5.0.11.0	win	082918	17:25:50	NH_A_43	stroop	2	bluecongruent	100	1	blue	36	1	3798
5.0.11.0	win	082918	17:25:50	NH_A_43	stroop	2	greencongruent	101	1	green	33	1	2519
5.0.11.0	win	082918	17:25:50	NH_A_43	stroop	2	blackcongruent	102	1	black	37	1	1355
5.0.11.0	win	082918	17:25:50	NH_A_43	stroop	2	blackcontrol	103	3	green	37	1	879
5.0.11.0	win	082918	17:25:50	NH_A_43	stroop	2	redincongruent	104	2	black	32	1	1606
5.0.11.0	win	082918	17:25:50	NH_A_43	stroop	2	bluecongruent	105	1	blue	36	1	3215
5.0.11.0	win	082918	17:25:50	NH_A_43	stroop	2	blackcongruent	106	1	black	37	1	1623
5.0.11.0	win	082918	17:25:50	NH_A_43	stroop	2	greenincongruent	107	2	black	33	1	1440
5.0.11.0	win	082918	17:25:50	NH_A_43	stroop	2	blueincongruent	108	2	black	36	1	2016
5.0.11.0	win	082918	17:25:50	NH_A_43	stroop	2	greencongruent	109	1	green	33	1	2105
5.0.11.0	win	082918	17:25:50	NH_A_43	stroop	2	greencongruent	110	1	green	33	1	510
5.0.11.0	win	082918	17:25:50	NH_A_43	stroop	2	greencontrol	111	3	blue	33	1	468
5.0.11.0	win	082918	17:25:50	NH_A_43	stroop	2	greencontrol	112	3	red	33	1	410
5.0.11.0	win	082918	17:25:50	NH_A_43	stroop	2	blueincongruent	113	2	green	36	1	2932
5.0.11.0	win	082918	17:25:50	NH_A_43	stroop	2	redcontrol	114	3	blue	32	1	1991
5.0.11.0	win	082918	17:25:50	NH_A_43	stroop	2	blackincongruent	115	2	blue	37	1	1346
5.0.11.0	win	082918	17:25:50	NH_A_43	stroop	2	redcontrol	116	3	green	32	1	2645
5.0.11.0	win	082918	17:25:50	NH_A_43	stroop	2	bluecongruent	117	1	blue	36	1	1878
5.0.11.0	win	082918	17:25:50	NH_A_43	stroop	2	blueincongruent	118	2	black	36	1	804
5.0.11.0	win	082918	17:25:50	NH_A_43	stroop	2	greenincongruent	119	2	black	33	1	2013
5.0.11.0	win	082918	17:25:50	NH_A_43	stroop	2	bluecontrol	120	3	green	36	1	2150
5.0.11.0	win	082918	17:25:50	NH_A_43	stroop	2	bluecongruent	121	1	blue	36	1	553
