# Supplementary material for: Serial Recall Predicts Vocoded Sentence Recognition Across Spectral Resolutions
Source: J Speech Lang Hear Res. 2020 Mar 26;63(4):1282–98. doi: 10.1044/2020_JSLHR-19-00319 (PMC7242981; doi:10.1044/2020_JSLHR-19-00319)
Supplement: Supplemental Material S1 [file JSLHR-63-1282-s001.zip › Supplemental Material/EF Tasks/stroopwithvoicerecording/Experiment Results/NH_A_44/stroopwithcontrolkeyboarddemo_raw_NH_A_44_2018-09-07-20-01-19-996.iqdat]

build	computer.platform	date	time	subject	blockcode	blocknum	trialcode	trialnum	values.congruency	stimulusitem1	response	correct	latency
5.0.11.0	win	090718	15:01:19	NH_A_44	stroop	2	greencongruent	2	1	green	33	1	2534
5.0.11.0	win	090718	15:01:19	NH_A_44	stroop	2	redincongruent	3	2	blue	36	0	2954
5.0.11.0	win	090718	15:01:19	NH_A_44	stroop	2	greenincongruent	4	2	blue	33	1	5006
5.0.11.0	win	090718	15:01:19	NH_A_44	stroop	2	greencontrol	5	3	blue	33	1	879
5.0.11.0	win	090718	15:01:19	NH_A_44	stroop	2	bluecontrol	6	3	black	36	1	885
5.0.11.0	win	090718	15:01:19	NH_A_44	stroop	2	blackincongruent	7	2	blue	37	1	620
5.0.11.0	win	090718	15:01:19	NH_A_44	stroop	2	greencongruent	8	1	green	33	1	781
5.0.11.0	win	090718	15:01:19	NH_A_44	stroop	2	blueincongruent	9	2	black	36	1	3014
5.0.11.0	win	090718	15:01:19	NH_A_44	stroop	2	redcongruent	10	1	red	32	1	1254
5.0.11.0	win	090718	15:01:19	NH_A_44	stroop	2	redcontrol	11	3	green	32	1	559
5.0.11.0	win	090718	15:01:19	NH_A_44	stroop	2	bluecongruent	12	1	blue	36	1	1506
5.0.11.0	win	090718	15:01:19	NH_A_44	stroop	2	greencontrol	13	3	black	33	1	958
5.0.11.0	win	090718	15:01:19	NH_A_44	stroop	2	bluecontrol	14	3	red	36	1	1058
5.0.11.0	win	090718	15:01:19	NH_A_44	stroop	2	redcongruent	15	1	red	32	1	1058
5.0.11.0	win	090718	15:01:19	NH_A_44	stroop	2	blackcontrol	16	3	blue	37	1	1121
5.0.11.0	win	090718	15:01:19	NH_A_44	stroop	2	greenincongruent	17	2	red	33	1	1053
5.0.11.0	win	090718	15:01:19	NH_A_44	stroop	2	redcontrol	18	3	black	32	1	1069
5.0.11.0	win	090718	15:01:19	NH_A_44	stroop	2	blackcontrol	19	3	red	37	1	828
5.0.11.0	win	090718	15:01:19	NH_A_44	stroop	2	blackcongruent	20	1	black	37	1	596
5.0.11.0	win	090718	15:01:19	NH_A_44	stroop	2	blackincongruent	21	2	green	37	1	1750
5.0.11.0	win	090718	15:01:19	NH_A_44	stroop	2	blueincongruent	22	2	red	36	1	793
5.0.11.0	win	090718	15:01:19	NH_A_44	stroop	2	bluecongruent	23	1	blue	36	1	547
5.0.11.0	win	090718	15:01:19	NH_A_44	stroop	2	blackcongruent	24	1	black	37	1	646
5.0.11.0	win	090718	15:01:19	NH_A_44	stroop	2	redincongruent	25	2	green	32	1	1509
