# Supplementary material for: Serial Recall Predicts Vocoded Sentence Recognition Across Spectral Resolutions
Source: J Speech Lang Hear Res. 2020 Mar 26;63(4):1282–98. doi: 10.1044/2020_JSLHR-19-00319 (PMC7242981; doi:10.1044/2020_JSLHR-19-00319)
Supplement: Supplemental Material S1 [file JSLHR-63-1282-s001.zip › Supplemental Material/EF Tasks/stroopwithvoicerecording/Experiment Results/NH_A_44/stroopwithcontrolkeyboard_raw_NH_A_44_2018-09-07-20-05-05-213.iqdat]

build	computer.platform	date	time	subject	blockcode	blocknum	trialcode	trialnum	values.congruency	stimulusitem1	response	correct	latency
5.0.11.0	win	090718	15:05:05	NH_A_44	stroop	2	greenincongruent	2	2	black	33	1	1897
5.0.11.0	win	090718	15:05:05	NH_A_44	stroop	2	greencontrol	3	3	black	33	1	551
5.0.11.0	win	090718	15:05:05	NH_A_44	stroop	2	redincongruent	4	2	blue	32	1	810
5.0.11.0	win	090718	15:05:05	NH_A_44	stroop	2	blackcontrol	5	3	blue	37	1	851
5.0.11.0	win	090718	15:05:05	NH_A_44	stroop	2	greencontrol	6	3	blue	33	1	715
5.0.11.0	win	090718	15:05:05	NH_A_44	stroop	2	greencongruent	7	1	green	33	1	663
5.0.11.0	win	090718	15:05:05	NH_A_44	stroop	2	blackincongruent	8	2	red	37	1	694
5.0.11.0	win	090718	15:05:05	NH_A_44	stroop	2	redcontrol	9	3	black	32	1	580
5.0.11.0	win	090718	15:05:05	NH_A_44	stroop	2	blackcongruent	10	1	black	37	1	742
5.0.11.0	win	090718	15:05:05	NH_A_44	stroop	2	greenincongruent	11	2	blue	33	1	1123
5.0.11.0	win	090718	15:05:05	NH_A_44	stroop	2	blackcontrol	12	3	red	37	1	1631
5.0.11.0	win	090718	15:05:05	NH_A_44	stroop	2	blackincongruent	13	2	blue	37	1	1463
5.0.11.0	win	090718	15:05:05	NH_A_44	stroop	2	redcongruent	14	1	red	32	1	743
5.0.11.0	win	090718	15:05:05	NH_A_44	stroop	2	redcontrol	15	3	green	32	1	482
5.0.11.0	win	090718	15:05:05	NH_A_44	stroop	2	greenincongruent	16	2	red	33	1	648
5.0.11.0	win	090718	15:05:05	NH_A_44	stroop	2	blackcongruent	17	1	black	37	1	791
5.0.11.0	win	090718	15:05:05	NH_A_44	stroop	2	bluecongruent	18	1	blue	36	1	706
5.0.11.0	win	090718	15:05:05	NH_A_44	stroop	2	blackincongruent	19	2	green	37	1	1183
5.0.11.0	win	090718	15:05:05	NH_A_44	stroop	2	greencongruent	20	1	green	33	1	1945
5.0.11.0	win	090718	15:05:05	NH_A_44	stroop	2	bluecongruent	21	1	blue	36	1	741
5.0.11.0	win	090718	15:05:05	NH_A_44	stroop	2	bluecongruent	22	1	blue	36	1	481
5.0.11.0	win	090718	15:05:05	NH_A_44	stroop	2	greenincongruent	23	2	red	33	1	567
5.0.11.0	win	090718	15:05:05	NH_A_44	stroop	2	greencongruent	24	1	green	33	1	794
5.0.11.0	win	090718	15:05:05	NH_A_44	stroop	2	redcontrol	25	3	blue	32	1	531
5.0.11.0	win	090718	15:05:05	NH_A_44	stroop	2	greenincongruent	26	2	blue	33	1	679
5.0.11.0	win	090718	15:05:05	NH_A_44	stroop	2	blueincongruent	27	2	black	36	1	629
5.0.11.0	win	090718	15:05:05	NH_A_44	stroop	2	blackcontrol	28	3	green	37	1	501
5.0.11.0	win	090718	15:05:05	NH_A_44	stroop	2	redincongruent	29	2	black	32	1	683
5.0.11.0	win	090718	15:05:05	NH_A_44	stroop	2	blackcontrol	30	3	green	37	1	648
5.0.11.0	win	090718	15:05:05	NH_A_44	stroop	2	blackcontrol	31	3	red	37	1	520
5.0.11.0	win	090718	15:05:05	NH_A_44	stroop	2	blueincongruent	32	2	red	36	1	861
5.0.11.0	win	090718	15:05:05	NH_A_44	stroop	2	blueincongruent	33	2	green	36	1	549
5.0.11.0	win	090718	15:05:05	NH_A_44	stroop	2	redcongruent	34	1	red	32	1	696
5.0.11.0	win	090718	15:05:05	NH_A_44	stroop	2	greencongruent	35	1	green	33	1	613
5.0.11.0	win	090718	15:05:05	NH_A_44	stroop	2	bluecongruent	36	1	blue	36	1	646
5.0.11.0	win	090718	15:05:05	NH_A_44	stroop	2	bluecontrol	37	3	green	36	1	598
5.0.11.0	win	090718	15:05:05	NH_A_44	stroop	2	bluecongruent	38	1	blue	36	1	472
5.0.11.0	win	090718	15:05:05	NH_A_44	stroop	2	greencongruent	39	1	green	33	1	606
5.0.11.0	win	090718	15:05:05	NH_A_44	stroop	2	redcontrol	40	3	green	32	1	559
5.0.11.0	win	090718	15:05:05	NH_A_44	stroop	2	greencongruent	41	1	green	32	0	483
5.0.11.0	win	090718	15:05:05	NH_A_44	stroop	2	greencontrol	42	3	red	33	1	1033
5.0.11.0	win	090718	15:05:05	NH_A_44	stroop	2	redcongruent	43	1	red	32	1	585
5.0.11.0	win	090718	15:05:05	NH_A_44	stroop	2	greencontrol	44	3	black	33	1	859
5.0.11.0	win	090718	15:05:05	NH_A_44	stroop	2	blueincongruent	45	2	black	36	1	866
5.0.11.0	win	090718	15:05:05	NH_A_44	stroop	2	greencontrol	46	3	red	33	1	937
5.0.11.0	win	090718	15:05:05	NH_A_44	stroop	2	bluecongruent	47	1	blue	36	1	828
5.0.11.0	win	090718	15:05:05	NH_A_44	stroop	2	redincongruent	48	2	green	32	1	757
5.0.11.0	win	090718	15:05:05	NH_A_44	stroop	2	redcongruent	49	1	red	32	1	449
5.0.11.0	win	090718	15:05:05	NH_A_44	stroop	2	bluecontrol	50	3	red	36	1	680
5.0.11.0	win	090718	15:05:05	NH_A_44	stroop	2	blueincongruent	51	2	green	36	1	598
5.0.11.0	win	090718	15:05:05	NH_A_44	stroop	2	blackcontrol	52	3	blue	37	1	791
5.0.11.0	win	090718	15:05:05	NH_A_44	stroop	2	greenincongruent	53	2	black	33	1	962
5.0.11.0	win	090718	15:05:05	NH_A_44	stroop	2	redincongruent	54	2	blue	32	1	661
5.0.11.0	win	090718	15:05:05	NH_A_44	stroop	2	bluecongruent	55	1	blue	36	1	548
5.0.11.0	win	090718	15:05:05	NH_A_44	stroop	2	redcongruent	56	1	red	32	1	727
5.0.11.0	win	090718	15:05:05	NH_A_44	stroop	2	greenincongruent	57	2	red	33	1	661
5.0.11.0	win	090718	15:05:05	NH_A_44	stroop	2	blackincongruent	58	2	blue	37	1	580
5.0.11.0	win	090718	15:05:05	NH_A_44	stroop	2	redcongruent	59	1	red	32	1	1461
5.0.11.0	win	090718	15:05:05	NH_A_44	stroop	2	blackcontrol	60	3	red	37	1	549
5.0.11.0	win	090718	15:05:05	NH_A_44	stroop	2	greenincongruent	61	2	blue	33	1	1496
5.0.11.0	win	090718	15:05:05	NH_A_44	stroop	2	bluecongruent	62	1	blue	36	1	501
5.0.11.0	win	090718	15:05:05	NH_A_44	stroop	2	blackincongruent	63	2	red	37	1	1883
5.0.11.0	win	090718	15:05:05	NH_A_44	stroop	2	greencontrol	64	3	blue	33	1	1145
5.0.11.0	win	090718	15:05:05	NH_A_44	stroop	2	greenincongruent	65	2	black	33	1	933
5.0.11.0	win	090718	15:05:05	NH_A_44	stroop	2	bluecontrol	66	3	black	36	1	600
5.0.11.0	win	090718	15:05:05	NH_A_44	stroop	2	blackcontrol	67	3	green	37	1	602
5.0.11.0	win	090718	15:05:05	NH_A_44	stroop	2	redcontrol	68	3	blue	32	1	588
5.0.11.0	win	090718	15:05:05	NH_A_44	stroop	2	blackincongruent	69	2	green	37	1	701
5.0.11.0	win	090718	15:05:05	NH_A_44	stroop	2	blackcongruent	70	1	black	37	1	474
5.0.11.0	win	090718	15:05:05	NH_A_44	stroop	2	greencontrol	71	3	blue	33	1	641
5.0.11.0	win	090718	15:05:05	NH_A_44	stroop	2	blackcongruent	72	1	black	37	1	642
5.0.11.0	win	090718	15:05:05	NH_A_44	stroop	2	bluecontrol	73	3	green	36	1	594
5.0.11.0	win	090718	15:05:05	NH_A_44	stroop	2	greencongruent	74	1	green	33	1	916
5.0.11.0	win	090718	15:05:05	NH_A_44	stroop	2	blueincongruent	75	2	red	36	1	712
5.0.11.0	win	090718	15:05:05	NH_A_44	stroop	2	redincongruent	76	2	green	32	1	549
5.0.11.0	win	090718	15:05:05	NH_A_44	stroop	2	bluecontrol	77	3	black	36	1	1273
5.0.11.0	win	090718	15:05:05	NH_A_44	stroop	2	bluecontrol	78	3	red	36	1	448
5.0.11.0	win	090718	15:05:05	NH_A_44	stroop	2	blackcontrol	79	3	blue	37	1	535
5.0.11.0	win	090718	15:05:05	NH_A_44	stroop	2	redcontrol	80	3	black	32	1	683
5.0.11.0	win	090718	15:05:05	NH_A_44	stroop	2	redcontrol	81	3	blue	32	1	425
5.0.11.0	win	090718	15:05:05	NH_A_44	stroop	2	greencontrol	82	3	red	33	1	530
5.0.11.0	win	090718	15:05:05	NH_A_44	stroop	2	blackcontrol	83	3	green	37	1	550
5.0.11.0	win	090718	15:05:05	NH_A_44	stroop	2	bluecongruent	84	1	blue	36	1	457
5.0.11.0	win	090718	15:05:05	NH_A_44	stroop	2	bluecontrol	85	3	green	36	1	593
5.0.11.0	win	090718	15:05:05	NH_A_44	stroop	2	bluecontrol	86	3	black	36	1	450
5.0.11.0	win	090718	15:05:05	NH_A_44	stroop	2	redcongruent	87	1	red	32	1	970
5.0.11.0	win	090718	15:05:05	NH_A_44	stroop	2	greencongruent	88	1	green	33	1	765
5.0.11.0	win	090718	15:05:05	NH_A_44	stroop	2	redcontrol	89	3	green	32	1	584
5.0.11.0	win	090718	15:05:05	NH_A_44	stroop	2	blackcongruent	90	1	black	37	1	746
5.0.11.0	win	090718	15:05:05	NH_A_44	stroop	2	redincongruent	91	2	black	32	1	965
5.0.11.0	win	090718	15:05:05	NH_A_44	stroop	2	blackcongruent	92	1	black	37	1	680
5.0.11.0	win	090718	15:05:05	NH_A_44	stroop	2	blackcongruent	93	1	black	37	1	581
5.0.11.0	win	090718	15:05:05	NH_A_44	stroop	2	blackcongruent	94	1	black	37	1	424
5.0.11.0	win	090718	15:05:05	NH_A_44	stroop	2	redincongruent	95	2	black	32	1	576
5.0.11.0	win	090718	15:05:05	NH_A_44	stroop	2	blackincongruent	96	2	red	37	1	915
5.0.11.0	win	090718	15:05:05	NH_A_44	stroop	2	greencongruent	97	1	green	33	1	1207
5.0.11.0	win	090718	15:05:05	NH_A_44	stroop	2	blackcongruent	98	1	black	37	1	577
5.0.11.0	win	090718	15:05:05	NH_A_44	stroop	2	blueincongruent	99	2	green	36	1	547
5.0.11.0	win	090718	15:05:05	NH_A_44	stroop	2	redcontrol	100	3	black	32	1	647
5.0.11.0	win	090718	15:05:05	NH_A_44	stroop	2	bluecongruent	101	1	blue	36	1	598
5.0.11.0	win	090718	15:05:05	NH_A_44	stroop	2	redcongruent	102	1	red	32	1	824
5.0.11.0	win	090718	15:05:05	NH_A_44	stroop	2	redcongruent	103	1	red	32	1	449
5.0.11.0	win	090718	15:05:05	NH_A_44	stroop	2	greencongruent	104	1	green	33	1	807
5.0.11.0	win	090718	15:05:05	NH_A_44	stroop	2	blueincongruent	105	2	black	36	1	704
5.0.11.0	win	090718	15:05:05	NH_A_44	stroop	2	redcontrol	106	3	black	32	1	670
5.0.11.0	win	090718	15:05:05	NH_A_44	stroop	2	bluecontrol	107	3	red	36	1	476
5.0.11.0	win	090718	15:05:05	NH_A_44	stroop	2	greencontrol	108	3	black	33	1	660
5.0.11.0	win	090718	15:05:05	NH_A_44	stroop	2	blackincongruent	109	2	green	37	1	627
5.0.11.0	win	090718	15:05:05	NH_A_44	stroop	2	greenincongruent	110	2	red	33	1	820
5.0.11.0	win	090718	15:05:05	NH_A_44	stroop	2	greencontrol	111	3	black	33	1	524
5.0.11.0	win	090718	15:05:05	NH_A_44	stroop	2	blackincongruent	112	2	blue	37	1	737
5.0.11.0	win	090718	15:05:05	NH_A_44	stroop	2	redincongruent	113	2	green	32	1	685
5.0.11.0	win	090718	15:05:05	NH_A_44	stroop	2	bluecontrol	114	3	green	36	1	667
5.0.11.0	win	090718	15:05:05	NH_A_44	stroop	2	blackincongruent	115	2	green	37	1	634
5.0.11.0	win	090718	15:05:05	NH_A_44	stroop	2	redincongruent	116	2	blue	32	1	650
5.0.11.0	win	090718	15:05:05	NH_A_44	stroop	2	blackcongruent	117	1	black	37	1	552
5.0.11.0	win	090718	15:05:05	NH_A_44	stroop	2	redincongruent	118	2	green	32	1	1244
5.0.11.0	win	090718	15:05:05	NH_A_44	stroop	2	redcongruent	119	1	red	32	1	420
5.0.11.0	win	090718	15:05:05	NH_A_44	stroop	2	blueincongruent	120	2	red	36	1	653
5.0.11.0	win	090718	15:05:05	NH_A_44	stroop	2	blueincongruent	121	2	red	36	1	380
