# Supplementary material for: Serial Recall Predicts Vocoded Sentence Recognition Across Spectral Resolutions
Source: J Speech Lang Hear Res. 2020 Mar 26;63(4):1282–98. doi: 10.1044/2020_JSLHR-19-00319 (PMC7242981; doi:10.1044/2020_JSLHR-19-00319)
Supplement: Supplemental Material S1 [file JSLHR-63-1282-s001.zip › Supplemental Material/EF Tasks/stroopwithvoicerecording/Experiment Results/NH_A_44/stroopwithcontrolkeyboard_raw_NH_A_44_2018-09-07-20-08-26-563.iqdat]

build	computer.platform	date	time	subject	blockcode	blocknum	trialcode	trialnum	values.congruency	stimulusitem1	response	correct	latency
5.0.11.0	win	090718	15:08:26	NH_A_44	stroop	2	greencontrol	2	3	blue	33	1	1264
5.0.11.0	win	090718	15:08:26	NH_A_44	stroop	2	redincongruent	3	2	green	32	1	871
5.0.11.0	win	090718	15:08:26	NH_A_44	stroop	2	greencontrol	4	3	red	33	1	669
5.0.11.0	win	090718	15:08:26	NH_A_44	stroop	2	redincongruent	5	2	blue	32	1	940
5.0.11.0	win	090718	15:08:26	NH_A_44	stroop	2	redcontrol	6	3	green	32	1	496
5.0.11.0	win	090718	15:08:26	NH_A_44	stroop	2	redcongruent	7	1	red	32	1	469
5.0.11.0	win	090718	15:08:26	NH_A_44	stroop	2	greencontrol	8	3	black	33	1	492
5.0.11.0	win	090718	15:08:26	NH_A_44	stroop	2	blackincongruent	9	2	blue	37	1	562
5.0.11.0	win	090718	15:08:26	NH_A_44	stroop	2	redcongruent	10	1	red	32	1	630
5.0.11.0	win	090718	15:08:26	NH_A_44	stroop	2	redcongruent	11	1	red	32	1	502
5.0.11.0	win	090718	15:08:26	NH_A_44	stroop	2	bluecontrol	12	3	green	36	1	539
5.0.11.0	win	090718	15:08:26	NH_A_44	stroop	2	blueincongruent	13	2	red	36	1	464
5.0.11.0	win	090718	15:08:26	NH_A_44	stroop	2	redcontrol	14	3	blue	32	1	582
5.0.11.0	win	090718	15:08:26	NH_A_44	stroop	2	bluecongruent	15	1	blue	36	1	1112
5.0.11.0	win	090718	15:08:26	NH_A_44	stroop	2	blackcontrol	16	3	green	37	1	501
5.0.11.0	win	090718	15:08:26	NH_A_44	stroop	2	bluecongruent	17	1	blue	36	1	539
5.0.11.0	win	090718	15:08:26	NH_A_44	stroop	2	greencongruent	18	1	green	33	1	590
5.0.11.0	win	090718	15:08:26	NH_A_44	stroop	2	greenincongruent	19	2	black	33	1	448
5.0.11.0	win	090718	15:08:26	NH_A_44	stroop	2	redincongruent	20	2	black	32	1	487
5.0.11.0	win	090718	15:08:26	NH_A_44	stroop	2	bluecontrol	21	3	red	36	1	846
5.0.11.0	win	090718	15:08:26	NH_A_44	stroop	2	greencontrol	22	3	black	33	1	630
5.0.11.0	win	090718	15:08:26	NH_A_44	stroop	2	blackincongruent	23	2	green	37	1	773
5.0.11.0	win	090718	15:08:26	NH_A_44	stroop	2	redincongruent	24	2	black	32	1	688
5.0.11.0	win	090718	15:08:26	NH_A_44	stroop	2	redcontrol	25	3	black	32	1	430
5.0.11.0	win	090718	15:08:26	NH_A_44	stroop	2	redincongruent	26	2	blue	32	1	438
5.0.11.0	win	090718	15:08:26	NH_A_44	stroop	2	blueincongruent	27	2	black	36	1	542
5.0.11.0	win	090718	15:08:26	NH_A_44	stroop	2	blackcontrol	28	3	blue	37	1	482
5.0.11.0	win	090718	15:08:26	NH_A_44	stroop	2	greencongruent	29	1	green	33	1	536
5.0.11.0	win	090718	15:08:26	NH_A_44	stroop	2	blackcontrol	30	3	red	37	1	524
5.0.11.0	win	090718	15:08:26	NH_A_44	stroop	2	greencongruent	31	1	green	33	1	609
5.0.11.0	win	090718	15:08:26	NH_A_44	stroop	2	greencongruent	32	1	green	33	1	530
5.0.11.0	win	090718	15:08:26	NH_A_44	stroop	2	blackcontrol	33	3	blue	37	1	678
5.0.11.0	win	090718	15:08:26	NH_A_44	stroop	2	blackcontrol	34	3	red	37	1	421
5.0.11.0	win	090718	15:08:26	NH_A_44	stroop	2	bluecongruent	35	1	blue	36	1	622
5.0.11.0	win	090718	15:08:26	NH_A_44	stroop	2	greenincongruent	36	2	blue	33	1	878
5.0.11.0	win	090718	15:08:26	NH_A_44	stroop	2	blackcongruent	37	1	black	37	1	677
5.0.11.0	win	090718	15:08:26	NH_A_44	stroop	2	greenincongruent	38	2	red	33	1	1108
5.0.11.0	win	090718	15:08:26	NH_A_44	stroop	2	greencontrol	39	3	red	33	1	496
5.0.11.0	win	090718	15:08:26	NH_A_44	stroop	2	blackcontrol	40	3	green	37	1	519
5.0.11.0	win	090718	15:08:26	NH_A_44	stroop	2	blackcongruent	41	1	black	37	1	507
5.0.11.0	win	090718	15:08:26	NH_A_44	stroop	2	greencongruent	42	1	green	33	1	641
5.0.11.0	win	090718	15:08:26	NH_A_44	stroop	2	bluecongruent	43	1	blue	36	1	577
5.0.11.0	win	090718	15:08:26	NH_A_44	stroop	2	blackincongruent	44	2	red	37	1	1188
5.0.11.0	win	090718	15:08:26	NH_A_44	stroop	2	greencontrol	45	3	blue	33	1	1358
5.0.11.0	win	090718	15:08:26	NH_A_44	stroop	2	bluecongruent	46	1	blue	36	1	641
5.0.11.0	win	090718	15:08:26	NH_A_44	stroop	2	blackcongruent	47	1	black	37	1	737
5.0.11.0	win	090718	15:08:26	NH_A_44	stroop	2	redincongruent	48	2	green	32	1	925
5.0.11.0	win	090718	15:08:26	NH_A_44	stroop	2	blackincongruent	49	2	red	37	1	1090
5.0.11.0	win	090718	15:08:26	NH_A_44	stroop	2	greencontrol	50	3	blue	33	1	1071
5.0.11.0	win	090718	15:08:26	NH_A_44	stroop	2	greenincongruent	51	2	blue	33	1	446
5.0.11.0	win	090718	15:08:26	NH_A_44	stroop	2	bluecontrol	52	3	black	36	1	517
5.0.11.0	win	090718	15:08:26	NH_A_44	stroop	2	blueincongruent	53	2	green	36	1	394
5.0.11.0	win	090718	15:08:26	NH_A_44	stroop	2	greencontrol	54	3	black	33	1	628
5.0.11.0	win	090718	15:08:26	NH_A_44	stroop	2	blackcongruent	55	1	black	37	1	613
5.0.11.0	win	090718	15:08:26	NH_A_44	stroop	2	blueincongruent	56	2	green	36	1	806
5.0.11.0	win	090718	15:08:26	NH_A_44	stroop	2	blackcongruent	57	1	black	37	1	720
5.0.11.0	win	090718	15:08:26	NH_A_44	stroop	2	blackincongruent	58	2	blue	37	1	732
5.0.11.0	win	090718	15:08:26	NH_A_44	stroop	2	redcontrol	59	3	blue	32	1	696
5.0.11.0	win	090718	15:08:26	NH_A_44	stroop	2	bluecontrol	60	3	green	36	1	695
5.0.11.0	win	090718	15:08:26	NH_A_44	stroop	2	bluecontrol	61	3	black	36	1	357
5.0.11.0	win	090718	15:08:26	NH_A_44	stroop	2	greenincongruent	62	2	black	33	1	623
5.0.11.0	win	090718	15:08:26	NH_A_44	stroop	2	blueincongruent	63	2	black	36	1	896
5.0.11.0	win	090718	15:08:26	NH_A_44	stroop	2	redincongruent	64	2	black	32	1	662
5.0.11.0	win	090718	15:08:26	NH_A_44	stroop	2	blackincongruent	65	2	green	37	1	630
5.0.11.0	win	090718	15:08:26	NH_A_44	stroop	2	blackincongruent	66	2	blue	37	1	485
5.0.11.0	win	090718	15:08:26	NH_A_44	stroop	2	blackcontrol	67	3	green	37	1	460
5.0.11.0	win	090718	15:08:26	NH_A_44	stroop	2	bluecongruent	68	1	blue	36	1	531
5.0.11.0	win	090718	15:08:26	NH_A_44	stroop	2	greenincongruent	69	2	red	33	1	919
5.0.11.0	win	090718	15:08:26	NH_A_44	stroop	2	redcontrol	70	3	green	32	1	604
5.0.11.0	win	090718	15:08:26	NH_A_44	stroop	2	blackcongruent	71	1	black	37	1	733
5.0.11.0	win	090718	15:08:26	NH_A_44	stroop	2	bluecontrol	72	3	red	36	1	1497
5.0.11.0	win	090718	15:08:26	NH_A_44	stroop	2	greencontrol	73	3	red	33	1	662
5.0.11.0	win	090718	15:08:26	NH_A_44	stroop	2	greencongruent	74	1	green	33	1	582
5.0.11.0	win	090718	15:08:26	NH_A_44	stroop	2	blackcongruent	75	1	black	37	1	551
5.0.11.0	win	090718	15:08:26	NH_A_44	stroop	2	redcongruent	76	1	red	32	1	635
5.0.11.0	win	090718	15:08:26	NH_A_44	stroop	2	bluecontrol	77	3	red	36	1	524
5.0.11.0	win	090718	15:08:26	NH_A_44	stroop	2	blackcongruent	78	1	black	37	1	560
5.0.11.0	win	090718	15:08:26	NH_A_44	stroop	2	redcongruent	79	1	red	32	1	787
5.0.11.0	win	090718	15:08:26	NH_A_44	stroop	2	blueincongruent	80	2	red	36	1	861
5.0.11.0	win	090718	15:08:26	NH_A_44	stroop	2	redcontrol	81	3	black	32	1	789
5.0.11.0	win	090718	15:08:26	NH_A_44	stroop	2	greenincongruent	82	2	blue	33	1	591
5.0.11.0	win	090718	15:08:26	NH_A_44	stroop	2	redcontrol	83	3	blue	32	1	512
5.0.11.0	win	090718	15:08:26	NH_A_44	stroop	2	blueincongruent	84	2	red	36	1	661
5.0.11.0	win	090718	15:08:26	NH_A_44	stroop	2	bluecontrol	85	3	black	36	1	517
5.0.11.0	win	090718	15:08:26	NH_A_44	stroop	2	redcontrol	86	3	green	32	1	617
5.0.11.0	win	090718	15:08:26	NH_A_44	stroop	2	greenincongruent	87	2	red	33	1	602
5.0.11.0	win	090718	15:08:26	NH_A_44	stroop	2	blackcontrol	88	3	blue	37	1	684
5.0.11.0	win	090718	15:08:26	NH_A_44	stroop	2	redincongruent	89	2	blue	32	1	650
5.0.11.0	win	090718	15:08:26	NH_A_44	stroop	2	blackincongruent	90	2	red	37	1	601
5.0.11.0	win	090718	15:08:26	NH_A_44	stroop	2	greencongruent	91	1	green	33	1	554
5.0.11.0	win	090718	15:08:26	NH_A_44	stroop	2	blueincongruent	92	2	black	36	1	398
5.0.11.0	win	090718	15:08:26	NH_A_44	stroop	2	blackincongruent	93	2	green	37	1	919
5.0.11.0	win	090718	15:08:26	NH_A_44	stroop	2	redcongruent	94	1	red	32	1	620
5.0.11.0	win	090718	15:08:26	NH_A_44	stroop	2	greencongruent	95	1	green	33	1	1404
5.0.11.0	win	090718	15:08:26	NH_A_44	stroop	2	greenincongruent	96	2	black	33	1	1709
5.0.11.0	win	090718	15:08:26	NH_A_44	stroop	2	redcongruent	97	1	red	32	1	659
5.0.11.0	win	090718	15:08:26	NH_A_44	stroop	2	bluecontrol	98	3	green	36	1	530
5.0.11.0	win	090718	15:08:26	NH_A_44	stroop	2	bluecongruent	99	1	blue	36	1	470
5.0.11.0	win	090718	15:08:26	NH_A_44	stroop	2	greencongruent	100	1	green	33	1	604
5.0.11.0	win	090718	15:08:26	NH_A_44	stroop	2	redcongruent	101	1	red	32	1	734
5.0.11.0	win	090718	15:08:26	NH_A_44	stroop	2	blueincongruent	102	2	green	36	1	1450
5.0.11.0	win	090718	15:08:26	NH_A_44	stroop	2	greencontrol	103	3	red	33	1	761
5.0.11.0	win	090718	15:08:26	NH_A_44	stroop	2	bluecongruent	104	1	blue	36	1	565
5.0.11.0	win	090718	15:08:26	NH_A_44	stroop	2	blackcongruent	105	1	black	37	1	711
5.0.11.0	win	090718	15:08:26	NH_A_44	stroop	2	redcongruent	106	1	red	32	1	709
5.0.11.0	win	090718	15:08:26	NH_A_44	stroop	2	greencongruent	107	1	green	33	1	675
5.0.11.0	win	090718	15:08:26	NH_A_44	stroop	2	blackincongruent	108	2	green	37	1	721
5.0.11.0	win	090718	15:08:26	NH_A_44	stroop	2	bluecongruent	109	1	blue	36	1	1262
5.0.11.0	win	090718	15:08:26	NH_A_44	stroop	2	redcongruent	110	1	red	32	1	565
5.0.11.0	win	090718	15:08:26	NH_A_44	stroop	2	blackcongruent	111	1	black	37	1	520
5.0.11.0	win	090718	15:08:26	NH_A_44	stroop	2	greenincongruent	112	2	red	33	1	1212
5.0.11.0	win	090718	15:08:26	NH_A_44	stroop	2	blueincongruent	113	2	red	36	1	500
5.0.11.0	win	090718	15:08:26	NH_A_44	stroop	2	blackcontrol	114	3	red	37	1	682
5.0.11.0	win	090718	15:08:26	NH_A_44	stroop	2	redcontrol	115	3	black	32	1	664
5.0.11.0	win	090718	15:08:26	NH_A_44	stroop	2	redincongruent	116	2	green	33	0	935
5.0.11.0	win	090718	15:08:26	NH_A_44	stroop	2	redincongruent	117	2	blue	32	1	747
5.0.11.0	win	090718	15:08:26	NH_A_44	stroop	2	bluecongruent	118	1	blue	36	1	455
5.0.11.0	win	090718	15:08:26	NH_A_44	stroop	2	redcontrol	119	3	black	32	1	798
5.0.11.0	win	090718	15:08:26	NH_A_44	stroop	2	bluecontrol	120	3	black	36	1	743
5.0.11.0	win	090718	15:08:26	NH_A_44	stroop	2	blackcontrol	121	3	red	37	1	516
