# Supplementary material for: Serial Recall Predicts Vocoded Sentence Recognition Across Spectral Resolutions
Source: J Speech Lang Hear Res. 2020 Mar 26;63(4):1282–98. doi: 10.1044/2020_JSLHR-19-00319 (PMC7242981; doi:10.1044/2020_JSLHR-19-00319)
Supplement: Supplemental Material S1 [file JSLHR-63-1282-s001.zip › Supplemental Material/EF Tasks/stroopwithvoicerecording/Experiment Results/NH_A_45/stroopwithcontrolkeyboarddemo_raw_NH_A_45_2018-09-07-22-38-41-153.iqdat]

build	computer.platform	date	time	subject	blockcode	blocknum	trialcode	trialnum	values.congruency	stimulusitem1	response	correct	latency
5.0.11.0	win	090718	17:38:41	NH_A_45	stroop	2	bluecontrol	2	3	green	36	1	13954
5.0.11.0	win	090718	17:38:41	NH_A_45	stroop	2	redcontrol	3	3	green	32	1	2365
5.0.11.0	win	090718	17:38:41	NH_A_45	stroop	2	greenincongruent	4	2	red	33	1	2408
5.0.11.0	win	090718	17:38:41	NH_A_45	stroop	2	bluecongruent	5	1	blue	36	1	2833
5.0.11.0	win	090718	17:38:41	NH_A_45	stroop	2	redcongruent	6	1	red	32	1	1641
5.0.11.0	win	090718	17:38:41	NH_A_45	stroop	2	blackcontrol	7	3	red	37	1	1393
5.0.11.0	win	090718	17:38:41	NH_A_45	stroop	2	redincongruent	8	2	green	32	1	2835
5.0.11.0	win	090718	17:38:41	NH_A_45	stroop	2	blackcongruent	9	1	black	37	1	1947
5.0.11.0	win	090718	17:38:41	NH_A_45	stroop	2	blueincongruent	10	2	green	36	1	1639
5.0.11.0	win	090718	17:38:41	NH_A_45	stroop	2	blackincongruent	11	2	green	37	1	1086
5.0.11.0	win	090718	17:38:41	NH_A_45	stroop	2	bluecongruent	12	1	blue	36	1	1532
5.0.11.0	win	090718	17:38:41	NH_A_45	stroop	2	greencongruent	13	1	green	33	1	3160
5.0.11.0	win	090718	17:38:41	NH_A_45	stroop	2	greencontrol	14	3	black	33	1	1172
5.0.11.0	win	090718	17:38:41	NH_A_45	stroop	2	blackincongruent	15	2	blue	37	1	1182
5.0.11.0	win	090718	17:38:41	NH_A_45	stroop	2	blueincongruent	16	2	black	36	1	2521
5.0.11.0	win	090718	17:38:41	NH_A_45	stroop	2	bluecontrol	17	3	black	36	1	781
5.0.11.0	win	090718	17:38:41	NH_A_45	stroop	2	redincongruent	18	2	blue	32	1	1207
5.0.11.0	win	090718	17:38:41	NH_A_45	stroop	2	blackcongruent	19	1	black	37	1	928
5.0.11.0	win	090718	17:38:41	NH_A_45	stroop	2	greenincongruent	20	2	black	33	1	1205
5.0.11.0	win	090718	17:38:41	NH_A_45	stroop	2	blackcontrol	21	3	blue	37	1	942
5.0.11.0	win	090718	17:38:41	NH_A_45	stroop	2	redcontrol	22	3	black	32	1	882
5.0.11.0	win	090718	17:38:41	NH_A_45	stroop	2	greencontrol	23	3	red	33	1	2856
5.0.11.0	win	090718	17:38:41	NH_A_45	stroop	2	redcongruent	24	1	red	32	1	1375
5.0.11.0	win	090718	17:38:41	NH_A_45	stroop	2	greencongruent	25	1	green	33	1	1235
