# Supplementary material for: Serial Recall Predicts Vocoded Sentence Recognition Across Spectral Resolutions
Source: J Speech Lang Hear Res. 2020 Mar 26;63(4):1282–98. doi: 10.1044/2020_JSLHR-19-00319 (PMC7242981; doi:10.1044/2020_JSLHR-19-00319)
Supplement: Supplemental Material S1 [file JSLHR-63-1282-s001.zip › Supplemental Material/EF Tasks/stroopwithvoicerecording/Experiment Results/NH_A_45/stroopwithcontrolkeyboard_raw_NH_A_45_2018-09-07-22-42-20-454.iqdat]

build	computer.platform	date	time	subject	blockcode	blocknum	trialcode	trialnum	values.congruency	stimulusitem1	response	correct	latency
5.0.11.0	win	090718	17:42:20	NH_A_45	stroop	2	bluecontrol	2	3	black	36	1	2999
5.0.11.0	win	090718	17:42:20	NH_A_45	stroop	2	blueincongruent	3	2	black	37	0	1848
5.0.11.0	win	090718	17:42:20	NH_A_45	stroop	2	blueincongruent	4	2	red	36	1	5448
5.0.11.0	win	090718	17:42:20	NH_A_45	stroop	2	blueincongruent	5	2	green	36	1	1031
5.0.11.0	win	090718	17:42:20	NH_A_45	stroop	2	blueincongruent	6	2	red	36	1	1271
5.0.11.0	win	090718	17:42:20	NH_A_45	stroop	2	blackincongruent	7	2	blue	37	1	1134
5.0.11.0	win	090718	17:42:20	NH_A_45	stroop	2	blackincongruent	8	2	green	37	1	649
5.0.11.0	win	090718	17:42:20	NH_A_45	stroop	2	redcongruent	9	1	red	32	1	1433
5.0.11.0	win	090718	17:42:20	NH_A_45	stroop	2	blackcontrol	10	3	green	37	1	1081
5.0.11.0	win	090718	17:42:20	NH_A_45	stroop	2	bluecontrol	11	3	green	36	1	950
5.0.11.0	win	090718	17:42:20	NH_A_45	stroop	2	redcontrol	12	3	blue	32	1	922
5.0.11.0	win	090718	17:42:20	NH_A_45	stroop	2	greencontrol	13	3	blue	33	1	670
5.0.11.0	win	090718	17:42:20	NH_A_45	stroop	2	bluecongruent	14	1	blue	36	1	1821
5.0.11.0	win	090718	17:42:20	NH_A_45	stroop	2	blackcongruent	15	1	black	37	1	638
5.0.11.0	win	090718	17:42:20	NH_A_45	stroop	2	redcontrol	16	3	green	32	1	926
5.0.11.0	win	090718	17:42:20	NH_A_45	stroop	2	greenincongruent	17	2	black	33	1	1379
5.0.11.0	win	090718	17:42:20	NH_A_45	stroop	2	greencongruent	18	1	green	33	1	694
5.0.11.0	win	090718	17:42:20	NH_A_45	stroop	2	bluecongruent	19	1	blue	36	1	1412
5.0.11.0	win	090718	17:42:20	NH_A_45	stroop	2	blackincongruent	20	2	red	37	1	981
5.0.11.0	win	090718	17:42:20	NH_A_45	stroop	2	blackcontrol	21	3	red	37	1	1015
5.0.11.0	win	090718	17:42:20	NH_A_45	stroop	2	blackcongruent	22	1	black	37	1	727
5.0.11.0	win	090718	17:42:20	NH_A_45	stroop	2	greencongruent	23	1	green	32	0	772
5.0.11.0	win	090718	17:42:20	NH_A_45	stroop	2	bluecontrol	24	3	red	36	1	2495
5.0.11.0	win	090718	17:42:20	NH_A_45	stroop	2	greencongruent	25	1	green	33	1	869
5.0.11.0	win	090718	17:42:20	NH_A_45	stroop	2	greencontrol	26	3	black	33	1	539
5.0.11.0	win	090718	17:42:20	NH_A_45	stroop	2	blueincongruent	27	2	black	36	1	1391
5.0.11.0	win	090718	17:42:20	NH_A_45	stroop	2	blueincongruent	28	2	green	33	0	1682
5.0.11.0	win	090718	17:42:20	NH_A_45	stroop	2	blackcontrol	29	3	blue	37	1	2584
5.0.11.0	win	090718	17:42:20	NH_A_45	stroop	2	blackcongruent	30	1	black	37	1	698
5.0.11.0	win	090718	17:42:20	NH_A_45	stroop	2	redincongruent	31	2	blue	32	1	1191
5.0.11.0	win	090718	17:42:20	NH_A_45	stroop	2	redcongruent	32	1	red	32	1	881
5.0.11.0	win	090718	17:42:20	NH_A_45	stroop	2	bluecontrol	33	3	green	36	1	935
5.0.11.0	win	090718	17:42:20	NH_A_45	stroop	2	redcongruent	34	1	red	32	1	939
5.0.11.0	win	090718	17:42:20	NH_A_45	stroop	2	redincongruent	35	2	green	32	1	1407
5.0.11.0	win	090718	17:42:20	NH_A_45	stroop	2	redcongruent	36	1	red	32	1	800
5.0.11.0	win	090718	17:42:20	NH_A_45	stroop	2	greenincongruent	37	2	red	32	0	745
5.0.11.0	win	090718	17:42:20	NH_A_45	stroop	2	redcontrol	38	3	black	32	1	3206
5.0.11.0	win	090718	17:42:20	NH_A_45	stroop	2	redcongruent	39	1	red	32	1	783
5.0.11.0	win	090718	17:42:20	NH_A_45	stroop	2	redincongruent	40	2	black	32	1	1241
5.0.11.0	win	090718	17:42:20	NH_A_45	stroop	2	redcontrol	41	3	blue	32	1	657
5.0.11.0	win	090718	17:42:20	NH_A_45	stroop	2	greencongruent	42	1	green	33	1	752
5.0.11.0	win	090718	17:42:20	NH_A_45	stroop	2	greenincongruent	43	2	blue	33	1	1003
5.0.11.0	win	090718	17:42:20	NH_A_45	stroop	2	blackcontrol	44	3	green	37	1	1197
5.0.11.0	win	090718	17:42:20	NH_A_45	stroop	2	greencontrol	45	3	red	33	1	1222
5.0.11.0	win	090718	17:42:20	NH_A_45	stroop	2	redincongruent	46	2	black	32	1	1167
5.0.11.0	win	090718	17:42:20	NH_A_45	stroop	2	bluecongruent	47	1	blue	36	1	1146
5.0.11.0	win	090718	17:42:20	NH_A_45	stroop	2	redincongruent	48	2	blue	32	1	1062
5.0.11.0	win	090718	17:42:20	NH_A_45	stroop	2	blackcontrol	49	3	blue	37	1	789
5.0.11.0	win	090718	17:42:20	NH_A_45	stroop	2	bluecongruent	50	1	blue	36	1	879
5.0.11.0	win	090718	17:42:20	NH_A_45	stroop	2	blueincongruent	51	2	black	36	1	1061
5.0.11.0	win	090718	17:42:20	NH_A_45	stroop	2	blackcongruent	52	1	black	37	1	868
5.0.11.0	win	090718	17:42:20	NH_A_45	stroop	2	redcontrol	53	3	black	32	1	746
5.0.11.0	win	090718	17:42:20	NH_A_45	stroop	2	blackincongruent	54	2	blue	37	1	1894
5.0.11.0	win	090718	17:42:20	NH_A_45	stroop	2	blackcongruent	55	1	black	37	1	2004
5.0.11.0	win	090718	17:42:20	NH_A_45	stroop	2	blueincongruent	56	2	green	36	1	1549
5.0.11.0	win	090718	17:42:20	NH_A_45	stroop	2	greenincongruent	57	2	blue	33	1	1641
5.0.11.0	win	090718	17:42:20	NH_A_45	stroop	2	redincongruent	58	2	green	32	1	1041
5.0.11.0	win	090718	17:42:20	NH_A_45	stroop	2	blackcontrol	59	3	red	37	1	977
5.0.11.0	win	090718	17:42:20	NH_A_45	stroop	2	greenincongruent	60	2	black	33	1	1156
5.0.11.0	win	090718	17:42:20	NH_A_45	stroop	2	blackincongruent	61	2	red	37	1	1135
5.0.11.0	win	090718	17:42:20	NH_A_45	stroop	2	bluecontrol	62	3	red	36	1	955
5.0.11.0	win	090718	17:42:20	NH_A_45	stroop	2	greencontrol	63	3	blue	33	1	1566
5.0.11.0	win	090718	17:42:20	NH_A_45	stroop	2	blackcongruent	64	1	black	37	1	1609
5.0.11.0	win	090718	17:42:20	NH_A_45	stroop	2	greencongruent	65	1	green	33	1	658
5.0.11.0	win	090718	17:42:20	NH_A_45	stroop	2	blackincongruent	66	2	green	37	1	1793
5.0.11.0	win	090718	17:42:20	NH_A_45	stroop	2	redincongruent	67	2	blue	32	1	1027
5.0.11.0	win	090718	17:42:20	NH_A_45	stroop	2	greenincongruent	68	2	red	33	1	1268
5.0.11.0	win	090718	17:42:20	NH_A_45	stroop	2	greencontrol	69	3	red	33	1	747
5.0.11.0	win	090718	17:42:20	NH_A_45	stroop	2	blackcongruent	70	1	black	37	1	694
5.0.11.0	win	090718	17:42:20	NH_A_45	stroop	2	bluecontrol	71	3	black	36	1	884
5.0.11.0	win	090718	17:42:20	NH_A_45	stroop	2	greenincongruent	72	2	red	33	1	1354
5.0.11.0	win	090718	17:42:20	NH_A_45	stroop	2	blackcongruent	73	1	black	37	1	669
5.0.11.0	win	090718	17:42:20	NH_A_45	stroop	2	bluecontrol	74	3	black	36	1	796
5.0.11.0	win	090718	17:42:20	NH_A_45	stroop	2	blueincongruent	75	2	red	36	1	949
5.0.11.0	win	090718	17:42:20	NH_A_45	stroop	2	blackcontrol	76	3	green	37	1	953
5.0.11.0	win	090718	17:42:20	NH_A_45	stroop	2	greencongruent	77	1	green	33	1	748
5.0.11.0	win	090718	17:42:20	NH_A_45	stroop	2	bluecontrol	78	3	red	36	1	855
5.0.11.0	win	090718	17:42:20	NH_A_45	stroop	2	bluecongruent	79	1	blue	36	1	799
5.0.11.0	win	090718	17:42:20	NH_A_45	stroop	2	redcongruent	80	1	red	32	1	1129
5.0.11.0	win	090718	17:42:20	NH_A_45	stroop	2	greencontrol	81	3	black	33	1	1317
5.0.11.0	win	090718	17:42:20	NH_A_45	stroop	2	blackcongruent	82	1	black	37	1	713
5.0.11.0	win	090718	17:42:20	NH_A_45	stroop	2	redcontrol	83	3	green	32	1	1063
5.0.11.0	win	090718	17:42:20	NH_A_45	stroop	2	greencontrol	84	3	black	33	1	1046
5.0.11.0	win	090718	17:42:20	NH_A_45	stroop	2	greenincongruent	85	2	blue	33	1	1014
5.0.11.0	win	090718	17:42:20	NH_A_45	stroop	2	blackcontrol	86	3	blue	37	1	1238
5.0.11.0	win	090718	17:42:20	NH_A_45	stroop	2	greencongruent	87	1	green	33	1	686
5.0.11.0	win	090718	17:42:20	NH_A_45	stroop	2	greencongruent	88	1	green	33	1	588
5.0.11.0	win	090718	17:42:20	NH_A_45	stroop	2	bluecontrol	89	3	green	36	1	750
5.0.11.0	win	090718	17:42:20	NH_A_45	stroop	2	redcontrol	90	3	green	32	1	1881
5.0.11.0	win	090718	17:42:20	NH_A_45	stroop	2	blackincongruent	91	2	green	37	1	999
5.0.11.0	win	090718	17:42:20	NH_A_45	stroop	2	bluecongruent	92	1	blue	36	1	1257
5.0.11.0	win	090718	17:42:20	NH_A_45	stroop	2	redcontrol	93	3	blue	32	1	1648
5.0.11.0	win	090718	17:42:20	NH_A_45	stroop	2	greencongruent	94	1	green	33	1	1480
5.0.11.0	win	090718	17:42:20	NH_A_45	stroop	2	redcongruent	95	1	red	32	1	678
5.0.11.0	win	090718	17:42:20	NH_A_45	stroop	2	greenincongruent	96	2	black	33	1	788
5.0.11.0	win	090718	17:42:20	NH_A_45	stroop	2	redcontrol	97	3	black	32	1	591
5.0.11.0	win	090718	17:42:20	NH_A_45	stroop	2	blackincongruent	98	2	red	37	1	848
5.0.11.0	win	090718	17:42:20	NH_A_45	stroop	2	blueincongruent	99	2	green	36	1	1223
5.0.11.0	win	090718	17:42:20	NH_A_45	stroop	2	greencongruent	100	1	green	33	1	1009
5.0.11.0	win	090718	17:42:20	NH_A_45	stroop	2	bluecontrol	101	3	black	36	1	1202
5.0.11.0	win	090718	17:42:20	NH_A_45	stroop	2	redincongruent	102	2	green	32	1	731
5.0.11.0	win	090718	17:42:20	NH_A_45	stroop	2	redcongruent	103	1	red	32	1	823
5.0.11.0	win	090718	17:42:20	NH_A_45	stroop	2	redcontrol	104	3	blue	32	1	656
5.0.11.0	win	090718	17:42:20	NH_A_45	stroop	2	redincongruent	105	2	black	32	1	511
5.0.11.0	win	090718	17:42:20	NH_A_45	stroop	2	bluecongruent	106	1	blue	36	1	916
5.0.11.0	win	090718	17:42:20	NH_A_45	stroop	2	redincongruent	107	2	green	32	1	808
5.0.11.0	win	090718	17:42:20	NH_A_45	stroop	2	greencontrol	108	3	red	33	1	722
5.0.11.0	win	090718	17:42:20	NH_A_45	stroop	2	greenincongruent	109	2	black	33	1	879
5.0.11.0	win	090718	17:42:20	NH_A_45	stroop	2	greencontrol	110	3	blue	33	1	582
5.0.11.0	win	090718	17:42:20	NH_A_45	stroop	2	blackincongruent	111	2	blue	37	1	632
5.0.11.0	win	090718	17:42:20	NH_A_45	stroop	2	blackcontrol	112	3	red	37	1	744
5.0.11.0	win	090718	17:42:20	NH_A_45	stroop	2	blackcontrol	113	3	green	37	1	739
5.0.11.0	win	090718	17:42:20	NH_A_45	stroop	2	bluecongruent	114	1	blue	36	1	719
5.0.11.0	win	090718	17:42:20	NH_A_45	stroop	2	bluecongruent	115	1	blue	36	1	508
5.0.11.0	win	090718	17:42:20	NH_A_45	stroop	2	blackincongruent	116	2	green	37	1	1138
5.0.11.0	win	090718	17:42:20	NH_A_45	stroop	2	bluecongruent	117	1	blue	36	1	909
5.0.11.0	win	090718	17:42:20	NH_A_45	stroop	2	redcongruent	118	1	red	32	1	1923
5.0.11.0	win	090718	17:42:20	NH_A_45	stroop	2	redcongruent	119	1	red	32	1	527
5.0.11.0	win	090718	17:42:20	NH_A_45	stroop	2	greencontrol	120	3	black	33	1	756
5.0.11.0	win	090718	17:42:20	NH_A_45	stroop	2	blackcongruent	121	1	black	37	1	640
