# Supplementary material for: Serial Recall Predicts Vocoded Sentence Recognition Across Spectral Resolutions
Source: J Speech Lang Hear Res. 2020 Mar 26;63(4):1282–98. doi: 10.1044/2020_JSLHR-19-00319 (PMC7242981; doi:10.1044/2020_JSLHR-19-00319)
Supplement: Supplemental Material S1 [file JSLHR-63-1282-s001.zip › Supplemental Material/EF Tasks/stroopwithvoicerecording/Experiment Results/NH_A_45/stroopwithcontrolkeyboard_raw_NH_A_45_2018-09-07-22-45-43-104.iqdat]

build	computer.platform	date	time	subject	blockcode	blocknum	trialcode	trialnum	values.congruency	stimulusitem1	response	correct	latency
5.0.11.0	win	090718	17:45:43	NH_A_45	stroop	2	blackincongruent	2	2	green	37	1	1976
5.0.11.0	win	090718	17:45:43	NH_A_45	stroop	2	blackcontrol	3	3	green	37	1	594
5.0.11.0	win	090718	17:45:43	NH_A_45	stroop	2	bluecontrol	4	3	black	36	1	692
5.0.11.0	win	090718	17:45:43	NH_A_45	stroop	2	bluecongruent	5	1	blue	36	1	610
5.0.11.0	win	090718	17:45:43	NH_A_45	stroop	2	redcontrol	6	3	green	32	1	1139
5.0.11.0	win	090718	17:45:43	NH_A_45	stroop	2	greenincongruent	7	2	black	33	1	1024
5.0.11.0	win	090718	17:45:43	NH_A_45	stroop	2	blackcontrol	8	3	red	37	1	880
5.0.11.0	win	090718	17:45:43	NH_A_45	stroop	2	blackcontrol	9	3	blue	37	1	566
5.0.11.0	win	090718	17:45:43	NH_A_45	stroop	2	blackincongruent	10	2	red	37	1	681
5.0.11.0	win	090718	17:45:43	NH_A_45	stroop	2	redincongruent	11	2	blue	32	1	839
5.0.11.0	win	090718	17:45:43	NH_A_45	stroop	2	blueincongruent	12	2	green	36	1	1743
5.0.11.0	win	090718	17:45:43	NH_A_45	stroop	2	blackcontrol	13	3	red	37	1	1251
5.0.11.0	win	090718	17:45:43	NH_A_45	stroop	2	redcongruent	14	1	red	32	1	1034
5.0.11.0	win	090718	17:45:43	NH_A_45	stroop	2	redcongruent	15	1	red	32	1	522
5.0.11.0	win	090718	17:45:43	NH_A_45	stroop	2	redincongruent	16	2	black	32	1	719
5.0.11.0	win	090718	17:45:43	NH_A_45	stroop	2	redincongruent	17	2	green	32	1	604
5.0.11.0	win	090718	17:45:43	NH_A_45	stroop	2	bluecongruent	18	1	blue	36	1	653
5.0.11.0	win	090718	17:45:43	NH_A_45	stroop	2	bluecontrol	19	3	green	36	1	588
5.0.11.0	win	090718	17:45:43	NH_A_45	stroop	2	blueincongruent	20	2	red	36	1	606
5.0.11.0	win	090718	17:45:43	NH_A_45	stroop	2	blackcongruent	21	1	black	37	1	703
5.0.11.0	win	090718	17:45:43	NH_A_45	stroop	2	redcontrol	22	3	black	32	1	845
5.0.11.0	win	090718	17:45:43	NH_A_45	stroop	2	blackcongruent	23	1	black	37	1	597
5.0.11.0	win	090718	17:45:43	NH_A_45	stroop	2	greencongruent	24	1	green	32	0	822
5.0.11.0	win	090718	17:45:43	NH_A_45	stroop	2	bluecontrol	25	3	red	36	1	1839
5.0.11.0	win	090718	17:45:43	NH_A_45	stroop	2	bluecongruent	26	1	blue	36	1	735
5.0.11.0	win	090718	17:45:43	NH_A_45	stroop	2	blackcontrol	27	3	blue	37	1	555
5.0.11.0	win	090718	17:45:43	NH_A_45	stroop	2	blackcontrol	28	3	green	37	1	574
5.0.11.0	win	090718	17:45:43	NH_A_45	stroop	2	bluecontrol	29	3	black	36	1	897
5.0.11.0	win	090718	17:45:43	NH_A_45	stroop	2	bluecontrol	30	3	green	36	1	631
5.0.11.0	win	090718	17:45:43	NH_A_45	stroop	2	redincongruent	31	2	black	32	1	1239
5.0.11.0	win	090718	17:45:43	NH_A_45	stroop	2	greencongruent	32	1	green	33	1	622
5.0.11.0	win	090718	17:45:43	NH_A_45	stroop	2	bluecontrol	33	3	red	36	1	975
5.0.11.0	win	090718	17:45:43	NH_A_45	stroop	2	blueincongruent	34	2	black	36	1	562
5.0.11.0	win	090718	17:45:43	NH_A_45	stroop	2	blackcontrol	35	3	green	37	1	676
5.0.11.0	win	090718	17:45:43	NH_A_45	stroop	2	greenincongruent	36	2	red	32	0	660
5.0.11.0	win	090718	17:45:43	NH_A_45	stroop	2	blueincongruent	37	2	red	36	1	1331
5.0.11.0	win	090718	17:45:43	NH_A_45	stroop	2	blackincongruent	38	2	blue	37	1	1607
5.0.11.0	win	090718	17:45:43	NH_A_45	stroop	2	blueincongruent	39	2	green	36	1	2832
5.0.11.0	win	090718	17:45:43	NH_A_45	stroop	2	greenincongruent	40	2	blue	33	1	1560
5.0.11.0	win	090718	17:45:43	NH_A_45	stroop	2	redcontrol	41	3	blue	32	1	1044
5.0.11.0	win	090718	17:45:43	NH_A_45	stroop	2	redcontrol	42	3	green	32	1	564
5.0.11.0	win	090718	17:45:43	NH_A_45	stroop	2	blackcontrol	43	3	red	37	1	694
5.0.11.0	win	090718	17:45:43	NH_A_45	stroop	2	blackcongruent	44	1	black	37	1	740
5.0.11.0	win	090718	17:45:43	NH_A_45	stroop	2	blackincongruent	45	2	green	37	1	512
5.0.11.0	win	090718	17:45:43	NH_A_45	stroop	2	blackincongruent	46	2	red	37	1	1030
5.0.11.0	win	090718	17:45:43	NH_A_45	stroop	2	redincongruent	47	2	blue	32	1	1142
5.0.11.0	win	090718	17:45:43	NH_A_45	stroop	2	bluecongruent	48	1	blue	36	1	849
5.0.11.0	win	090718	17:45:43	NH_A_45	stroop	2	blueincongruent	49	2	black	36	1	1689
5.0.11.0	win	090718	17:45:43	NH_A_45	stroop	2	redcongruent	50	1	red	32	1	815
5.0.11.0	win	090718	17:45:43	NH_A_45	stroop	2	greencontrol	51	3	red	33	1	1176
5.0.11.0	win	090718	17:45:43	NH_A_45	stroop	2	greenincongruent	52	2	red	33	1	578
5.0.11.0	win	090718	17:45:43	NH_A_45	stroop	2	greencongruent	53	1	green	33	1	565
5.0.11.0	win	090718	17:45:43	NH_A_45	stroop	2	redcongruent	54	1	red	32	1	1191
5.0.11.0	win	090718	17:45:43	NH_A_45	stroop	2	blackcongruent	55	1	black	37	1	721
5.0.11.0	win	090718	17:45:43	NH_A_45	stroop	2	blackincongruent	56	2	blue	37	1	526
5.0.11.0	win	090718	17:45:43	NH_A_45	stroop	2	blackcongruent	57	1	black	37	1	483
5.0.11.0	win	090718	17:45:43	NH_A_45	stroop	2	blueincongruent	58	2	black	36	1	617
5.0.11.0	win	090718	17:45:43	NH_A_45	stroop	2	redcongruent	59	1	red	32	1	778
5.0.11.0	win	090718	17:45:43	NH_A_45	stroop	2	greencontrol	60	3	black	33	1	612
5.0.11.0	win	090718	17:45:43	NH_A_45	stroop	2	greencongruent	61	1	green	33	1	645
5.0.11.0	win	090718	17:45:43	NH_A_45	stroop	2	bluecongruent	62	1	blue	36	1	790
5.0.11.0	win	090718	17:45:43	NH_A_45	stroop	2	bluecontrol	63	3	red	36	1	703
5.0.11.0	win	090718	17:45:43	NH_A_45	stroop	2	greencongruent	64	1	green	33	1	1293
5.0.11.0	win	090718	17:45:43	NH_A_45	stroop	2	greencontrol	65	3	blue	33	1	675
5.0.11.0	win	090718	17:45:43	NH_A_45	stroop	2	redcontrol	66	3	blue	32	1	1089
5.0.11.0	win	090718	17:45:43	NH_A_45	stroop	2	bluecongruent	67	1	blue	36	1	736
5.0.11.0	win	090718	17:45:43	NH_A_45	stroop	2	greenincongruent	68	2	blue	33	1	1067
5.0.11.0	win	090718	17:45:43	NH_A_45	stroop	2	blackcongruent	69	1	black	37	1	762
5.0.11.0	win	090718	17:45:43	NH_A_45	stroop	2	greencontrol	70	3	red	33	1	1222
5.0.11.0	win	090718	17:45:43	NH_A_45	stroop	2	redcongruent	71	1	red	32	1	830
5.0.11.0	win	090718	17:45:43	NH_A_45	stroop	2	bluecongruent	72	1	blue	36	1	870
5.0.11.0	win	090718	17:45:43	NH_A_45	stroop	2	redcongruent	73	1	red	32	1	813
5.0.11.0	win	090718	17:45:43	NH_A_45	stroop	2	blackcongruent	74	1	black	37	1	757
5.0.11.0	win	090718	17:45:43	NH_A_45	stroop	2	redcontrol	75	3	black	32	1	1073
5.0.11.0	win	090718	17:45:43	NH_A_45	stroop	2	blackincongruent	76	2	blue	37	1	1119
5.0.11.0	win	090718	17:45:43	NH_A_45	stroop	2	greencongruent	77	1	green	33	1	940
5.0.11.0	win	090718	17:45:43	NH_A_45	stroop	2	redcontrol	78	3	green	32	1	753
5.0.11.0	win	090718	17:45:43	NH_A_45	stroop	2	greenincongruent	79	2	black	33	1	1260
5.0.11.0	win	090718	17:45:43	NH_A_45	stroop	2	redincongruent	80	2	green	32	1	739
5.0.11.0	win	090718	17:45:43	NH_A_45	stroop	2	greencontrol	81	3	black	33	1	751
5.0.11.0	win	090718	17:45:43	NH_A_45	stroop	2	greencontrol	82	3	blue	33	1	682
5.0.11.0	win	090718	17:45:43	NH_A_45	stroop	2	blackcontrol	83	3	blue	37	1	681
5.0.11.0	win	090718	17:45:43	NH_A_45	stroop	2	greenincongruent	84	2	red	33	1	823
5.0.11.0	win	090718	17:45:43	NH_A_45	stroop	2	redincongruent	85	2	black	32	1	863
5.0.11.0	win	090718	17:45:43	NH_A_45	stroop	2	redincongruent	86	2	blue	32	1	678
5.0.11.0	win	090718	17:45:43	NH_A_45	stroop	2	blueincongruent	87	2	green	36	1	980
5.0.11.0	win	090718	17:45:43	NH_A_45	stroop	2	bluecongruent	88	1	blue	36	1	662
5.0.11.0	win	090718	17:45:43	NH_A_45	stroop	2	blackincongruent	89	2	green	37	1	725
5.0.11.0	win	090718	17:45:43	NH_A_45	stroop	2	greencongruent	90	1	green	33	1	1554
5.0.11.0	win	090718	17:45:43	NH_A_45	stroop	2	greencontrol	91	3	red	33	1	589
5.0.11.0	win	090718	17:45:43	NH_A_45	stroop	2	greenincongruent	92	2	black	33	1	575
5.0.11.0	win	090718	17:45:43	NH_A_45	stroop	2	greencongruent	93	1	green	33	1	466
5.0.11.0	win	090718	17:45:43	NH_A_45	stroop	2	blackcongruent	94	1	black	37	1	888
5.0.11.0	win	090718	17:45:43	NH_A_45	stroop	2	greencontrol	95	3	blue	33	1	878
5.0.11.0	win	090718	17:45:43	NH_A_45	stroop	2	blackincongruent	96	2	red	37	1	741
5.0.11.0	win	090718	17:45:43	NH_A_45	stroop	2	greenincongruent	97	2	blue	33	1	2353
5.0.11.0	win	090718	17:45:43	NH_A_45	stroop	2	bluecongruent	98	1	blue	36	1	604
5.0.11.0	win	090718	17:45:43	NH_A_45	stroop	2	blackcongruent	99	1	black	37	1	766
5.0.11.0	win	090718	17:45:43	NH_A_45	stroop	2	redcongruent	100	1	red	32	1	744
5.0.11.0	win	090718	17:45:43	NH_A_45	stroop	2	blackincongruent	101	2	green	37	1	2260
5.0.11.0	win	090718	17:45:43	NH_A_45	stroop	2	redcontrol	102	3	black	32	1	1364
5.0.11.0	win	090718	17:45:43	NH_A_45	stroop	2	redcongruent	103	1	red	32	1	662
5.0.11.0	win	090718	17:45:43	NH_A_45	stroop	2	bluecontrol	104	3	black	36	1	742
5.0.11.0	win	090718	17:45:43	NH_A_45	stroop	2	greencongruent	105	1	green	33	1	1009
5.0.11.0	win	090718	17:45:43	NH_A_45	stroop	2	blueincongruent	106	2	red	32	0	835
5.0.11.0	win	090718	17:45:43	NH_A_45	stroop	2	blackcongruent	107	1	black	37	1	2379
5.0.11.0	win	090718	17:45:43	NH_A_45	stroop	2	blueincongruent	108	2	red	36	1	1045
5.0.11.0	win	090718	17:45:43	NH_A_45	stroop	2	redcontrol	109	3	blue	32	1	1094
5.0.11.0	win	090718	17:45:43	NH_A_45	stroop	2	bluecontrol	110	3	green	36	1	1060
5.0.11.0	win	090718	17:45:43	NH_A_45	stroop	2	bluecongruent	111	1	blue	36	1	707
5.0.11.0	win	090718	17:45:43	NH_A_45	stroop	2	greencontrol	112	3	black	33	1	929
5.0.11.0	win	090718	17:45:43	NH_A_45	stroop	2	greencongruent	113	1	green	33	1	805
5.0.11.0	win	090718	17:45:43	NH_A_45	stroop	2	greencontrol	114	3	blue	33	1	543
5.0.11.0	win	090718	17:45:43	NH_A_45	stroop	2	redincongruent	115	2	green	32	1	898
5.0.11.0	win	090718	17:45:43	NH_A_45	stroop	2	blackcontrol	116	3	green	37	1	808
5.0.11.0	win	090718	17:45:43	NH_A_45	stroop	2	redcontrol	117	3	green	32	1	817
5.0.11.0	win	090718	17:45:43	NH_A_45	stroop	2	bluecontrol	118	3	black	36	1	730
5.0.11.0	win	090718	17:45:43	NH_A_45	stroop	2	redcongruent	119	1	red	32	1	1078
5.0.11.0	win	090718	17:45:43	NH_A_45	stroop	2	greenincongruent	120	2	blue	33	1	1156
5.0.11.0	win	090718	17:45:43	NH_A_45	stroop	2	redincongruent	121	2	green	32	1	1024
